# Supplementary material for: Bias caused by sampling error in meta-analysis with small sample sizes
Source: PLoS One. 2018 Sep 13;13(9):e0204056. doi: 10.1371/journal.pone.0204056 (PMC6136825; doi:10.1371/journal.pone.0204056)
Supplement: S4 File — (ZIP) [file pone.0204056.s004.zip › results N = 10 theta = 0.8 tau = 0.2 sz = 50-100.txt]

"cohen.dl.theta" "hedges.dl.theta" "cohen.dl.cp" "hedges.dl.cp"
0.929319036746779 0.920185559283909 1 1
0.618689800818026 0.612531691080652 1 1
0.765064409892234 0.757942165813085 1 1
0.857326285618427 0.848177774020073 1 1
0.872766065700702 0.864167864675585 1 1
0.891728574237397 0.883758124564042 1 1
0.669660036137817 0.662569516146723 1 1
0.633394538540516 0.625633136800986 1 1
0.736503905147131 0.72921622660811 1 1
0.806453167056834 0.797875064470371 1 1
0.740470298755852 0.733094500376181 1 1
0.812673658682475 0.805354757914028 1 1
0.997534547526483 0.98723399969569 1 1
0.696963839260039 0.689809344650769 1 1
0.915252258192041 0.906024901383827 1 1
0.614774562839755 0.608101558248404 1 1
0.885091059505332 0.875678429359618 1 1
0.728969156214862 0.721909545013556 1 1
0.788800776244623 0.780820214380943 1 1
0.865610205119139 0.856633726370133 1 1
0.790981086652342 0.783918344057349 1 1
0.811885400212743 0.803521955758644 1 1
0.697434277291821 0.690542176844278 1 1
0.781234128518897 0.773105110789879 1 1
0.744280430172049 0.736273302185606 1 1
0.8845044917227 0.875703017224784 1 1
0.877253117481167 0.86831089229814 1 1
0.825454769460302 0.816992026682529 1 1
0.855678036590234 0.847144823396131 1 1
0.808507949972371 0.800922844131032 1 1
0.776150953528948 0.769116296736695 1 1
0.694213179039257 0.687626438945924 1 1
0.839894832790144 0.831489380925099 1 1
0.796651748419816 0.788844376472516 1 1
0.919148099943749 0.910238413820972 1 1
0.841707923329321 0.83328323291212 1 1
0.858157899777411 0.849231403270798 1 1
0.825568154966412 0.817658170170129 1 1
0.902010018255879 0.892440190283787 1 1
0.818460777817569 0.811113602365625 1 1
0.726266500568654 0.719043513325174 1 1
0.666388820356885 0.659828383553701 1 1
0.926639047884972 0.917095132175055 1 1
0.720459605793333 0.714220635037582 1 1
0.818289227906559 0.80982855083346 1 1
0.703092759716132 0.695774991903556 1 1
0.885465957258164 0.877069482268096 1 1
0.655985070173534 0.64912931769571 1 1
0.906009278789567 0.896251443692379 1 1
0.819778737145749 0.809716187019634 1 1
0.892076354953864 0.883348953687853 1 1
0.797573034735512 0.788201932174372 1 1
0.835682011572315 0.827958413034113 1 1
0.835994360753304 0.828072054812114 1 1
0.842120052669476 0.833044843130424 1 1
0.933270696404973 0.923167203233768 1 1
0.670773480576086 0.663639377825658 1 1
0.951406119737339 0.941392258591752 1 1
0.768120920523165 0.760448605662112 1 1
0.826514187280814 0.818481268922389 1 1
0.844378359333184 0.835620365659126 1 1
0.717482429846729 0.710428735595572 1 1
0.675651213235989 0.669117618983688 1 1
0.912737640148339 0.901605930540663 1 1
0.615654101768905 0.609481555068331 0 0
0.956003493985706 0.946502595940658 0 1
0.893799003968463 0.883899175348984 1 1
0.896704806615753 0.887146430422667 1 1
0.907219700624211 0.898443325544098 1 1
0.778342585448746 0.769902487000427 1 1
0.785311579341315 0.775744935276448 1 1
0.760084091935061 0.752941982902999 1 1
0.772803211994718 0.764917902317585 1 1
0.909202752407053 0.899472825630502 1 1
0.69115455059303 0.684436084804059 1 1
0.777700371356919 0.770328771315218 1 1
0.902098666107954 0.89277642027603 1 1
0.890166128403604 0.882390528305914 1 1
0.7112402307965 0.703840780529119 1 1
0.677431729222737 0.670594094276069 1 1
0.803103234055634 0.794776167442689 1 1
0.671467536234612 0.664580962426993 1 1
0.857317787655794 0.848123793010166 1 1
0.665513982776903 0.658676500717463 1 1
0.964429682980458 0.954039127304446 0 1
0.737550903641604 0.72981214650988 1 1
0.784714255171709 0.777884022359001 1 1
0.873392537668643 0.864760622507718 1 1
0.935129056708047 0.924998404163148 1 1
0.82498103162714 0.81713481008933 1 1
0.783704051079016 0.775707705025036 1 1
0.67112076211417 0.665028207792656 1 1
0.686724801000114 0.679770618502053 1 1
0.843155692520062 0.835452199626835 1 1
0.700261519634948 0.693692706005475 1 1
0.70780419148774 0.700860807482716 1 1
0.623080701137031 0.616996134551126 1 1
0.940961845917167 0.931817825231293 1 1
0.770912390843376 0.762148773781271 1 1
0.782833347459315 0.773787208077394 1 1
0.986005385380635 0.975767254111736 0 0
0.800726745407257 0.792324932659143 1 1
0.914088834736148 0.904593171915081 1 1
0.701934396629696 0.695649493974624 1 1
0.852016819352618 0.843681059964354 1 1
0.840519974730014 0.83276548197613 1 1
0.616464310060421 0.609629808868938 0 0
0.741667538817272 0.734719180882629 1 1
0.717076001531011 0.709966217351352 1 1
0.646523436021277 0.640425459232372 1 1
0.848862920358319 0.83937131613321 1 1
0.819740239897476 0.81106689844544 1 1
0.652438815875375 0.64539630756895 1 1
0.800621386243561 0.793412101776946 1 1
0.950811860304472 0.941924310926897 1 1
0.885058604930342 0.876113605804605 1 1
0.929607756187082 0.91898783882215 1 1
0.987234786584692 0.977553611308758 1 1
0.741795509096169 0.734554124142337 1 1
0.711849172465595 0.704373430832354 1 1
0.796650804990502 0.787941637438017 1 1
0.811493333893655 0.803318276272473 1 1
0.876999159103688 0.868473360290552 1 1
0.727304130275479 0.720184549398195 1 1
0.81665260709383 0.808557160483548 1 1
0.754686048868593 0.746690648746082 1 1
1.05259465982462 1.04161537826792 0 0
0.645954865813041 0.638642464611801 1 1
0.796873679201358 0.789564151049656 1 1
0.843192105892517 0.834590790045945 1 1
0.710414839771347 0.703426121393435 1 1
0.932139035580536 0.923448640025683 1 1
0.773337231747083 0.765688657111481 1 1
0.767930393781791 0.759241290818771 1 1
0.770931645442043 0.763069515110475 1 1
0.702236060220907 0.695275633277119 1 1
0.82207874818136 0.814234030091643 1 1
0.852151937895724 0.844447632093988 1 1
0.85983080623051 0.850377418240233 1 1
0.673507431693874 0.666612403179382 1 1
0.873775846092789 0.864650475713845 1 1
0.828327082592853 0.820992293247039 1 1
0.915475253883733 0.906405847300148 1 1
1.09062557405096 1.08008530955139 0 0
0.801301891263415 0.793981806488064 1 1
0.680859679557143 0.674788605543631 1 1
0.819627747100519 0.811726125531169 1 1
0.960895302041095 0.952083029825751 0 0
0.694957194673484 0.687449760973829 1 1
0.858883902923773 0.849753388993403 1 1
0.803870699153445 0.796122435745654 1 1
0.916931022464356 0.907943424955203 1 1
0.797766709570871 0.790500972320652 1 1
0.803841393631687 0.796626722440174 1 1
0.699444037704001 0.691798298917696 1 1
0.70743561980831 0.700089427000054 1 1
0.778838567118321 0.770505143761502 1 1
0.789915822587822 0.781743858539192 1 1
0.996496881543906 0.985732253794873 1 1
0.799450783745728 0.790135525583598 1 1
0.826397158366583 0.817997477296305 1 1
0.761569350137788 0.7545251531877 1 1
0.867197925500628 0.858486450741314 1 1
0.782201093558457 0.773930904379747 1 1
0.904211302160798 0.894552348642981 1 1
0.793750139423984 0.785174184796911 1 1
1.03635095561861 1.02674008838346 0 0
0.715671715324854 0.708556016592924 1 1
0.799237051040328 0.791680899248451 1 1
0.753934686324719 0.745605825511171 1 1
0.735230635708761 0.728034891424778 1 1
0.792791069492721 0.784420408717124 1 1
0.80465658470298 0.795384381217636 1 1
0.79784573688615 0.790849434372086 1 1
0.839174352977633 0.831415520252114 1 1
0.801191242291209 0.793097564005412 1 1
0.742819590486526 0.734727613216254 1 1
0.689642927952135 0.682333858493606 1 1
0.775695165045665 0.768625040063939 1 1
0.726716661389244 0.719858644686415 1 1
0.764958973062532 0.756126652376357 1 1
0.718193289050023 0.711310081919642 1 1
0.97818027589852 0.96799050903733 1 1
0.69819084403263 0.691800133065322 1 1
0.757224330260987 0.749671582066798 1 1
0.878570460668394 0.869462237482935 1 1
0.988074000332037 0.97817641034515 0 0
0.845791393238259 0.836963413323228 1 1
0.79189876660176 0.784575340087949 1 1
0.911262269817699 0.901619607597485 1 1
0.703593723869812 0.697683930372892 1 1
0.880060400025736 0.871375259345432 1 1
0.867198284111229 0.858353788386615 1 1
0.918591658731688 0.910665219194514 1 1
0.746219735837013 0.738625475908845 1 1
0.942509840978941 0.932649290564174 1 1
0.806562320608046 0.798365686387557 1 1
0.819808987040497 0.811579131350361 1 1
0.706709017856204 0.699897589769899 1 1
0.806649882565528 0.799870954032246 1 1
0.666725968941701 0.660277302466907 1 1
0.712526424743682 0.704435292325828 1 1
0.749617851629063 0.742364519723098 1 1
0.758430925904323 0.749626181765013 1 1
0.899629340703423 0.890319067112464 1 1
0.865422128397132 0.857395742929299 1 1
0.676840557081843 0.669972319480375 1 1
0.681690410059416 0.67562303379838 1 1
0.790647340841155 0.782573728968195 1 1
0.744304421893127 0.736542294117294 1 1
0.823202234038856 0.8152620646997 1 1
0.858879528719954 0.850402905403065 1 1
0.787604030245355 0.780547303207455 1 1
0.622196171349197 0.616425396862203 1 1
0.779733153231174 0.77207253178664 1 1
0.800972992770477 0.792560286874963 1 1
0.759334345801283 0.751477189773075 1 1
0.892648774187978 0.883702733946733 1 1
0.770811525257197 0.762824006041612 1 1
0.886200867539194 0.878394863974525 1 1
0.748887747848984 0.741659282723149 1 1
0.810717834674007 0.803086488829306 1 1
0.763838771893018 0.756134394223457 1 1
0.680363290479853 0.673551887022574 1 1
0.873251099350678 0.864352690609725 1 1
0.909199604171803 0.900719437236052 1 1
0.847240318705823 0.839625498206219 1 1
0.795337382365055 0.786702191141985 1 1
0.773371163945231 0.766304852893146 1 1
0.715990104498238 0.707510921363869 1 1
0.952167971378706 0.943690189819136 1 1
0.914224589467533 0.904670003660045 1 1
0.848120679965943 0.840865017052632 1 1
0.915468820840442 0.90599321793674 1 1
0.774241936744086 0.766498044181255 1 1
0.866323583287504 0.857627822101452 1 1
0.752523590515627 0.745812028598606 1 1
0.849034054440858 0.840346873550219 1 1
0.819615489704516 0.812180618180815 1 1
0.780678844370694 0.772776605611898 1 1
0.968996591489508 0.958863513029319 1 1
0.825313979510583 0.815589691370084 1 1
0.879048607117928 0.870372261323166 1 1
0.616044011755828 0.610147248963395 0 0
0.922752689409846 0.913770561610315 1 1
0.806143870934004 0.797205978120512 1 1
0.743215389482826 0.735998439014034 1 1
0.720550403353529 0.713966621295836 1 1
0.884544762929468 0.874245968976193 1 1
0.810284013532919 0.801130956335036 1 1
0.856617700505289 0.847724182908611 1 1
0.843444957998857 0.834776980781713 1 1
0.644363094331173 0.63797738490489 0 0
0.910493127037017 0.900972857941277 1 1
0.981579156692613 0.971279686268979 1 1
0.956814164701744 0.946215507044525 1 1
0.872382733759835 0.862022615124862 1 1
0.727202691781991 0.71837721611211 1 1
0.83684800776833 0.829049280679884 1 1
0.841935004322359 0.832899409931777 1 1
0.780294022183973 0.772415510472882 1 1
0.898773205925779 0.8903113522214 1 1
0.696617832711887 0.688683920428902 1 1
0.933324733722214 0.924408398073466 1 1
0.836009415656017 0.827743569937319 1 1
0.902414609095311 0.893359049295651 1 1
0.901035369787396 0.892199754830105 1 1
0.793752070821256 0.784854978997356 1 1
0.728552726309238 0.720523012985898 1 1
0.727333098510861 0.720106762201284 1 1
0.827887943463083 0.818961873304273 1 1
0.946918267025737 0.93684604361275 1 1
0.827410317227189 0.819381549356412 1 1
0.657321578909003 0.650583324765977 1 1
0.803620586885322 0.794726957605558 1 1
0.848526446822466 0.840343105104399 1 1
0.917445137026723 0.908391407199722 1 1
0.79420969045929 0.785908156472519 1 1
1.0610981926764 1.05147397438773 0 0
0.818639069044905 0.811265777577236 1 1
0.893038542262428 0.883489312731692 1 1
0.837417111650593 0.828330829910483 1 1
0.855446140909601 0.847807355891057 1 1
0.95595539556601 0.946003976383189 1 1
0.843788442012418 0.834640186623666 1 1
0.751797877022676 0.744924597834816 1 1
0.843449126543294 0.83509855739169 1 1
0.693012798721286 0.685491681717094 1 1
0.827314237931892 0.819245834769484 1 1
0.807023693035827 0.799562547026177 1 1
0.782986310943047 0.774429508418049 1 1
0.801261847002967 0.793569107056276 1 1
0.70362908145539 0.696114361476951 1 1
1.04369402858677 1.03237014692614 0 0
0.666664719781514 0.660189811119836 1 1
0.728170985020114 0.720782286241436 1 1
0.839534500442406 0.831267119114779 1 1
0.775958109975766 0.76755262063949 1 1
0.775818731388571 0.767632862571837 1 1
0.952822131302672 0.943067932768232 1 1
0.730843971979751 0.723838227531832 1 1
0.531638163932898 0.525665290815251 1 0
0.835696470952036 0.827043153031586 1 1
0.775232540228416 0.766947761691956 1 1
0.812475985277178 0.803972693572491 1 1
0.985461751580917 0.977113721658721 0 0
0.778975388807574 0.770842222161571 1 1
0.818715666593178 0.810262142104489 1 1
0.915139763196345 0.905334101825165 1 1
1.02026956397683 1.0087207152888 0 0
0.854761371790634 0.84551163944357 1 1
0.893975825907894 0.885596194646843 1 1
0.903590751520435 0.894815811559415 1 1
0.742959850134458 0.735031011889151 1 1
0.772951955487968 0.765526981122656 1 1
0.936147382952701 0.927108592448176 1 1
0.786699951037435 0.778759654206861 1 1
0.779113913554401 0.770122130861334 1 1
0.835922229362342 0.828127287479656 1 1
0.6080440442188 0.601563581725031 0 0
0.896803089607811 0.887578712373742 1 1
0.788222049758204 0.780187863148299 1 1
0.941965839576065 0.93295671110976 1 1
1.00073858054896 0.989611881473947 0 0
0.766186664966645 0.759723610365652 1 1
0.856368883837071 0.848055832318594 1 1
0.775613016327717 0.767265624974831 1 1
0.768385436192427 0.761200281100235 1 1
0.852194947649437 0.842688121777062 1 1
0.712794272544901 0.706611545688628 1 1
0.834638128361251 0.826553328654653 1 1
0.897275172752515 0.888515621424513 1 1
0.957503606175372 0.946775550918482 1 1
0.867847834631527 0.859146596918422 1 1
0.896273456969739 0.886662243870785 1 1
1.05451876993535 1.04337659595863 0 0
0.75489670069506 0.748285030007513 1 1
0.737287957482118 0.730727789117782 1 1
0.765709166523207 0.758342928329153 1 1
0.839770466842202 0.830791162046892 1 1
0.698851834802724 0.691631101991233 1 1
0.80381900748421 0.795974366823017 1 1
0.839915967112978 0.830050778760699 1 1
0.8708312762475 0.863234408792769 1 1
0.73808866539687 0.73081222931316 1 1
0.899736437041498 0.890795063570727 1 1
0.698879767522836 0.692395155675905 1 1
0.792726742111505 0.783689375144713 1 1
0.816075990172103 0.807360746344117 1 1
0.8585085727262 0.849670117956784 1 1
0.897302284909563 0.889170107199671 1 1
0.642534199101886 0.635850353462807 1 1
0.852982449018978 0.842948339679382 1 1
0.660734610202004 0.654223860961943 1 1
0.683096386501878 0.675990859972132 1 1
0.806812494413517 0.798753221700009 1 1
0.70593371663237 0.698396209897991 1 1
0.647233115815847 0.640407793915064 0 0
0.945682408486355 0.936496505941075 1 1
0.77395332832996 0.766666539313167 1 1
0.75216315156047 0.745139820433209 1 1
0.80145861507414 0.793579226550144 1 1
0.663279907122444 0.656920492241883 1 0
0.70089470751662 0.694526893792896 1 1
0.755952026585233 0.748792371520574 1 1
0.775742511827227 0.767503602440955 1 1
0.744086098432239 0.736199351198403 1 1
0.874860179657477 0.866405942538299 1 1
0.737339080268747 0.729827472002021 1 1
0.713320459835619 0.706224460688476 1 1
0.699559732080267 0.692367643360581 1 1
0.853246747189147 0.844057414943749 1 1
0.775981159731724 0.7684950649474 1 1
0.85698290236893 0.847664710711617 1 1
0.711881157774668 0.705423886288278 1 1
0.820525872764774 0.812504633432527 1 1
0.627913686364776 0.621957630343378 1 1
0.663727613756921 0.657180042445222 1 1
0.785397417905958 0.777312725239114 1 1
0.79678185239191 0.789023817074394 1 1
0.856825488089605 0.848735060219685 1 1
0.790028758197454 0.781667057407607 1 1
0.890897255763885 0.882215005952986 1 1
0.870389329767985 0.862484800341105 1 1
0.809178443699846 0.800906386404496 1 1
0.928684051044967 0.918685717954419 1 1
0.807393753386112 0.79774446258224 1 1
1.0329205278079 1.02231809087217 1 1
0.631740796829052 0.625003970565282 1 1
0.885361790814992 0.876047570766026 1 1
0.877713231004817 0.868396453777792 1 1
0.701419778864925 0.694118861527123 1 1
0.791302026641736 0.783149652722097 1 1
0.709974543822688 0.701817280191425 1 1
0.815706224291896 0.806230555602835 1 1
0.795329146832835 0.787134401108841 1 1
0.748988415413102 0.740314401415826 1 1
0.93629394995861 0.928031204685548 1 1
0.823538544642796 0.815389271589465 1 1
0.699709173875917 0.692981813567704 1 1
0.750553609341536 0.743020310295158 1 1
0.833558020715908 0.82430505944182 1 1
1.0182723761532 1.00818627078917 0 0
0.815405494632282 0.807269043123008 1 1
0.94943569820529 0.938176611147439 1 1
0.904858229926197 0.895075508593676 1 1
0.724759007484677 0.716410969944701 1 1
0.861359229996013 0.852800075094246 1 1
0.679797710813877 0.673019478185984 1 1
0.79559999567003 0.788345936335588 1 1
0.884725093710243 0.876125228598551 1 1
0.806395509779897 0.799852026014844 1 1
0.934979252652261 0.925153829451334 1 1
0.688750029194507 0.681646822037612 1 1
0.813134734602938 0.805416001394972 1 1
0.793486598127562 0.785320561363357 1 1
0.864637124832301 0.856739604555994 1 1
0.740866812846643 0.732419469967813 1 1
0.66817047423137 0.660824573469374 1 1
0.835434107129836 0.826030850570525 1 1
0.859581604535178 0.851366186020435 1 1
0.802868160893244 0.795171299249517 1 1
0.707834675210317 0.701297837149729 1 1
0.736246694613303 0.728853336221944 1 1
0.74328316813068 0.735011482172076 1 1
0.706051232213908 0.698717405296441 1 1
0.87737355550169 0.868580953532987 1 1
0.823914075258958 0.816250883716152 1 1
0.744393927690943 0.736968692293791 1 1
0.759131916922365 0.751726108964702 1 1
0.738387504558581 0.730812400949227 1 1
0.628009334275476 0.622063359459814 0 0
0.670300902219375 0.663222077400349 1 1
0.841513591603474 0.832375375098178 1 1
0.876969233052636 0.867854296264168 1 1
0.922055625197775 0.911971529984138 1 1
0.743564935594288 0.735402018432612 1 1
0.844278042905947 0.836236503869438 1 1
0.663914204451226 0.656849286020673 1 1
0.815877672774903 0.80785720105508 1 1
0.85980019519847 0.851015026225891 1 1
0.751537680069159 0.74422455915477 1 1
0.925359073314104 0.915373497070923 1 1
0.933708982432524 0.924237688127384 1 1
0.771575412939991 0.763964151160384 1 1
0.814090619106662 0.804343662008988 1 1
0.924234297011237 0.914430751049357 1 1
0.71213412398558 0.704770355325059 1 1
0.792184964774897 0.783845818180392 1 1
0.792182462160024 0.784156526203801 1 1
0.80017057081928 0.792208449515397 1 1
0.796745074349244 0.787724106550382 1 1
0.802560607379373 0.795069511547035 1 1
0.761320348423992 0.754136944277401 1 1
0.83782227307201 0.829348813071328 1 1
0.738102822273071 0.730905582388764 1 1
0.722849809822591 0.715864379994914 1 1
0.942325215157114 0.932568390802719 1 1
0.867331847685487 0.859001707528179 1 1
0.927191996216803 0.918433857072277 1 1
0.868774513363771 0.859813203018061 1 1
0.90656926517174 0.897546470984379 1 1
0.728892312244799 0.721741784161059 1 1
0.841022033480049 0.833370318628555 1 1
0.799700587809059 0.79086164928717 1 1
0.697958553169408 0.691010678333473 1 1
0.898423512322909 0.889450715194472 1 1
0.770835291914429 0.761861770575302 1 1
0.740325971433159 0.732297282591295 1 1
0.849482507429734 0.840418160378506 1 1
0.79277708825593 0.783707157785219 1 1
1.0832300145697 1.07032579439443 0 0
0.903387780800885 0.895268392402757 1 1
0.721664481422848 0.714962580030397 1 1
0.655443741676842 0.649422981930974 1 1
0.820324802115998 0.81241531730509 1 1
0.615851138667691 0.609835607682944 1 1
0.686249748321784 0.678379197605545 1 1
0.777834219556398 0.769800094009153 1 1
0.884248528777861 0.875179959580722 1 1
0.825499776674923 0.817553311050911 1 1
0.659254266153468 0.652257200714854 1 1
0.656701342079449 0.650510795394769 1 1
0.73231703131087 0.72439919560757 1 1
0.785678795028578 0.77730799129862 1 1
0.791519135937296 0.783630568703577 1 1
0.766820424264302 0.759959032273541 1 1
0.756823330124556 0.749209220939761 1 1
0.726208096645799 0.718944607533616 1 1
0.631290135114435 0.625220234829764 1 1
0.646886286184887 0.640940758587683 1 1
0.976420838351237 0.96630702874208 1 1
0.68712139180679 0.679447225858644 1 1
0.646504989678367 0.640271342565808 1 1
0.83150176773353 0.823474230076507 1 1
0.856194626142745 0.84809952156657 1 1
0.660078247534549 0.65323918386916 1 1
0.932224399268866 0.922906034247971 1 1
0.754099594864502 0.746757850653433 1 1
1.00044019574644 0.989684990702305 1 1
0.695553484390518 0.688929557292791 1 1
0.642707774442439 0.635423982132949 1 1
0.827169739350351 0.818090203897283 1 1
0.790334614551879 0.782246860718951 1 1
0.735475025689718 0.728494057205829 1 1
0.792988565946802 0.784592813281915 1 1
0.764434999474175 0.756865570500054 1 1
0.812306633493978 0.804069114996779 1 1
0.803358088283113 0.795999830059292 1 1
0.854504261926442 0.846582803339331 1 1
0.91333090362635 0.90228446009044 1 1
0.808069586884504 0.799427076699302 1 1
0.858945359728788 0.850415993547632 1 1
0.834005085707312 0.825099195466602 1 1
0.913354839698236 0.904517520891968 1 1
0.749526657792462 0.742145419769621 1 1
0.789931053115975 0.782578516620616 1 1
0.815781755680325 0.808270611080851 1 1
0.701220770843744 0.693958605397544 1 1
0.956476928317683 0.947111547759674 0 1
0.753804026780334 0.746774902896856 1 1
0.832680647632123 0.825104571252337 1 1
0.740751757036648 0.733106448658993 1 1
0.869540746925051 0.859143671289078 1 1
0.740224832116272 0.732422354728388 1 1
0.879372218683961 0.870342333697654 1 1
0.791442561240043 0.782932805284065 1 1
0.771844266815103 0.764126973181541 1 1
0.762623983225854 0.755554019299547 1 1
0.699720127019012 0.692147696403613 1 1
0.766340246994896 0.758190976175601 1 1
0.837552681948402 0.82922188641976 1 1
0.745612886707489 0.73784759087811 1 1
0.732377001412662 0.725106470468715 1 1
0.975671139103585 0.964809540334942 1 1
0.784594924310341 0.776113573410941 1 1
1.03997895697879 1.02922098635013 1 1
0.687416090442731 0.679876748371411 1 1
0.735102052474859 0.72561112337622 1 1
0.747587245762922 0.740290038979065 1 1
0.676519558178264 0.669877508345659 1 1
1.01381409298184 1.00376327262805 0 0
0.889643911383106 0.880923787498575 1 1
0.784407930741478 0.77710025948956 1 1
0.742556166242056 0.734401241738456 1 1
0.904062117434715 0.895059197650813 1 1
0.682470275016194 0.676236364657011 1 1
0.84709221540756 0.837976362480953 1 1
0.816934061346897 0.808120831000866 1 1
0.770659854084934 0.763196535335401 1 1
0.790974678770057 0.782164496394134 1 1
0.860903328276054 0.852976480732816 1 1
0.831000932703421 0.821384258904745 1 1
0.899062699730682 0.890167885045309 1 1
0.833683826783203 0.825769333164702 1 1
0.685155831674675 0.678117625883441 1 1
0.836483794958749 0.829477204759964 1 1
0.735170759033246 0.728583938151282 1 1
0.751666483521848 0.744413036304221 1 1
0.676046785384041 0.669181090654146 1 1
0.856612405522094 0.847745184822465 1 1
0.880014984267778 0.870981242725893 1 1
0.756770918384146 0.748782120378619 1 1
0.929341332529573 0.919286766747023 1 1
0.90277942715864 0.894230879322138 1 1
0.821183072484474 0.811228344734515 1 1
0.972758572452038 0.962928509472674 1 1
0.836542542987351 0.828059059280417 1 1
0.766776331918724 0.759489593910349 1 1
0.740312846468138 0.733261760287748 1 1
0.863438327193598 0.85324878668828 1 1
0.642942398544286 0.635791860585074 1 1
0.733193254043521 0.725219380452363 1 1
0.724441713868816 0.71672754269185 1 1
0.83684667999962 0.828982354131133 1 1
0.864714154091656 0.856041470625643 1 1
0.796032689167967 0.788398504200901 1 1
0.548558908925148 0.542034687418714 0 0
0.686103945240624 0.679146630213039 1 1
0.853491160612226 0.844933864947133 1 1
0.740899215551159 0.733272769041824 1 1
0.684508812033834 0.676691155556058 1 1
0.676770901296915 0.669778516060769 1 1
0.86437749272414 0.856295279323644 1 1
0.746259087417153 0.739216759380027 1 1
0.765552965557166 0.756591471609198 1 1
0.890029618194268 0.881099322391036 1 1
0.6152708137758 0.608569926395249 0 0
0.896971862543906 0.888038485410999 1 1
0.839103572985815 0.830781745583601 1 1
0.689221457113359 0.682545319850799 1 1
0.882905903182212 0.873811249361478 1 1
0.826746737164929 0.817231983951886 1 1
0.870022933186763 0.861465509138624 1 1
0.766206069171602 0.758724028495273 1 1
0.790771295420928 0.783458308169771 1 1
0.763732071551548 0.755341139004839 1 1
0.92541212305415 0.915746100295121 1 1
0.694213201408109 0.687682826611399 1 1
0.819740327021201 0.810928212541177 1 1
0.839924333392427 0.831798913360378 1 1
0.769312082272482 0.760765497926094 1 1
0.831102011584765 0.82172149121462 1 1
0.802100150354524 0.792975339976008 1 1
0.88085903002944 0.872321129573567 1 1
0.885362058574671 0.875492546488192 1 1
0.591558070522634 0.585649501357318 1 1
0.753972118677911 0.746687643367987 1 1
1.03153575127828 1.02117588239965 0 0
0.736180621305828 0.728452806779008 1 1
0.901509800610908 0.892341003271644 1 1
0.82224266179743 0.813365987463303 1 1
0.76671362307696 0.759452486835009 1 1
0.931012764455444 0.921150463821077 1 1
0.85466669987751 0.846133620296013 1 1
0.809654149685576 0.800732901401184 1 1
0.684887911145558 0.677893881068375 1 1
0.752888763007332 0.745213632094236 1 1
0.795135231562868 0.786707699196232 1 1
0.872596185387771 0.863794560742402 1 1
0.867508288301795 0.859284016200247 1 1
0.953615888669941 0.943310322282178 1 1
0.862644316295437 0.854094790035058 1 1
0.840708711844025 0.832620638902365 1 1
0.808375433957784 0.801032949840327 1 1
0.831681655826063 0.82358916615054 1 1
0.924850321768991 0.915279596341139 1 1
0.854347612897889 0.845996711613927 1 1
1.02166856254446 1.01214997167907 0 0
0.667030748096921 0.660367431979541 1 1
0.788634950900239 0.780633739615262 1 1
1.00375313941024 0.993754365763629 0 0
0.934866219489608 0.925486641315445 1 1
0.775334555782483 0.768011145501924 1 1
0.936072341532396 0.9269945333848 1 1
0.744914267520714 0.73681087180877 1 1
0.802330519216733 0.794476284531519 1 1
0.66710599547742 0.660860170073553 1 1
0.938680823694005 0.929195857258329 1 1
0.705554627576653 0.698196010906772 1 1
0.671890411173597 0.663519988514319 1 1
0.853341551970078 0.844985929388979 1 1
0.938568396075812 0.929997832280665 1 1
0.6810207887784 0.674228448899007 1 1
0.78636856451755 0.77813216539349 1 1
0.827283135712066 0.818495952568973 1 1
0.683649594525586 0.67699477428062 1 1
0.82050373844684 0.811808742329331 1 1
0.754420474279533 0.746897028324472 1 1
0.785017351410121 0.77753284512224 1 1
0.894161697446876 0.886041170401058 1 1
0.98571199176672 0.976335892132593 0 0
0.906542078522402 0.896131860782 1 1
0.728196217871939 0.720620544193415 1 1
0.745246093271654 0.737834854585298 1 1
0.6220065876716 0.615900892148649 0 0
0.792184542204733 0.783993113082551 1 1
0.757955661600581 0.749713620425068 1 1
0.712037387181561 0.705127149275845 1 1
0.825180460774152 0.817484317979192 1 1
0.896851774097671 0.888113182970139 1 1
0.724434432708629 0.718102312991792 1 1
0.774041010592465 0.765412154050067 1 1
0.796223064936201 0.788348807586204 1 1
0.635698774386541 0.628454567680894 1 1
0.781319615474157 0.77264548894118 1 1
0.752084904935123 0.74498418323827 1 1
0.924347239401165 0.914562604548233 1 1
0.931391493835873 0.92235722723655 1 1
0.805570542382782 0.797615120246178 1 1
0.880603787866221 0.872056407602243 1 1
0.826697470441136 0.818316133838923 1 1
0.560638331458142 0.555005583583184 0 0
0.966746273976564 0.956787196724332 1 1
0.573826323056966 0.567208804965279 0 0
0.860383483516811 0.85186147534035 1 1
0.755745001707007 0.748785447460926 1 1
0.885111407851077 0.876926672951098 1 1
0.94341092984376 0.932724946353378 1 1
0.75618723947493 0.748153104102692 1 1
0.864063844113236 0.856321063704984 1 1
0.858695897385725 0.849284994385909 1 1
0.674108296085036 0.667514398521575 1 1
0.742335708519361 0.734850245106371 1 1
0.629693269561231 0.623826880694448 0 0
0.97289862158892 0.962660539569502 1 1
0.847891859655085 0.839308042295427 1 1
0.726387412629931 0.719134757549844 1 1
0.733873280746443 0.72628454358234 1 1
0.644287248766289 0.638253757712066 1 1
0.705558908235818 0.698203139961705 1 1
0.930818317778516 0.921373831081693 1 1
0.818014617034847 0.810345020377096 1 1
0.715459135819011 0.708213739016105 1 1
0.921428366074283 0.912250683069103 1 1
0.749499594848427 0.741712586426431 1 1
0.783002813613768 0.775337762048868 1 1
0.782237991901303 0.774564656802564 1 1
0.942026988557596 0.933025493559169 1 1
0.619328937808835 0.612524339936048 1 1
0.88255070322101 0.872843108649887 1 1
0.815217214151254 0.807563992669648 1 1
0.829100831636647 0.821464428293733 1 1
0.883001918499084 0.874245459337538 1 1
0.871843977973268 0.863793627246355 1 1
0.922929734260372 0.913635879419036 1 1
0.803203507439509 0.796252682847188 1 1
0.861381666316895 0.852427252780402 1 1
0.749028119704613 0.741277118788378 1 1
0.773098349444558 0.765797623772034 1 1
0.826037176628278 0.817955599240086 1 1
0.817724348214844 0.808580230819443 1 1
0.762140416102691 0.754638177993898 1 1
0.723709895899719 0.716595726811735 1 1
0.890725899635892 0.880869141591116 1 1
0.668822732762763 0.662318798100567 1 1
0.767791845354807 0.759382812035754 1 1
0.857652544517844 0.848473594372671 1 1
0.848614434048312 0.839928957087923 1 1
0.872371995422146 0.862646389518762 1 1
0.812502678012796 0.804076560317388 1 1
0.640234343432922 0.633685539432874 0 0
0.861436249828382 0.852086966071583 1 1
0.693330061121838 0.686185768159854 1 1
0.848019677292585 0.839927040675533 1 1
0.950955343958922 0.941484020496735 1 1
0.870750220704718 0.861255652093826 1 1
0.750296374799106 0.742522856404043 1 1
0.779258079347436 0.77096394575459 1 1
0.501937567282521 0.497108798073835 0 0
0.88359711166624 0.873691538154736 1 1
0.728276937587429 0.72158910363857 1 1
0.677166005164497 0.669593898335634 1 1
0.645119488047558 0.639014851436152 0 0
0.787075813375469 0.778591817611634 1 1
0.738271945156682 0.730753191414285 1 1
0.871060194105356 0.862768727870105 1 1
0.769669190028951 0.762081252380937 1 1
0.659288646168485 0.652999500410201 1 1
0.746586807423507 0.739333701289891 1 1
0.739090387407132 0.731744322323012 1 1
0.743608862928337 0.736669194955214 1 1
0.846431529676008 0.838121640159439 1 1
0.600393336079221 0.594959504542565 0 0
0.696188512035595 0.689195192368422 1 1
0.888993750907966 0.880735060086999 1 1
0.862666062692507 0.854212789750965 1 1
1.22856451712231 1.21435459758947 0 0
0.772306785997665 0.765230596983079 1 1
0.730111810070894 0.722917189682522 1 1
1.03826823983695 1.02741513913863 0 0
0.740352102277875 0.732556010241394 1 1
0.823592122604429 0.814915642300961 1 1
0.843247687720389 0.83568702029032 1 1
0.929711982587435 0.921079006489317 1 1
0.967102392834264 0.95704128036404 0 0
0.959688803461828 0.950635159523014 0 0
0.564338146725235 0.558481029138425 0 0
0.683893537146454 0.676965823191093 1 1
0.68246778320901 0.675919735634456 1 1
0.807016216781115 0.79884531377511 1 1
0.799335211829928 0.791477772660468 1 1
0.720385116453219 0.714090555731101 1 1
0.751458038674911 0.744341124105845 1 1
0.886141858786225 0.876864332600544 1 1
0.712492358317776 0.705606132185062 1 1
0.70896483477269 0.700839796138477 1 1
0.779689186384364 0.772320081449418 1 1
0.634950706753814 0.628177034274549 0 0
0.676093303940434 0.669990812930248 1 1
0.755966214862232 0.748150526203621 1 1
0.70509389395778 0.697782339059739 1 1
0.871857366382538 0.863058363387845 1 1
0.896715555791786 0.887090832546724 1 1
0.652734709163478 0.643825416978802 1 1
0.530237916247002 0.524855039539564 0 0
0.839725567881592 0.829739847388916 1 1
0.677218624678709 0.669991142091485 1 1
0.880965592715522 0.872608921056714 1 1
0.810597592494579 0.802862661967649 1 1
0.675235840994137 0.668832506428261 1 1
0.739090326117665 0.731834231521746 1 1
0.800722271923944 0.792986115058058 1 1
0.943765769074155 0.934350207359037 1 1
0.655111450118182 0.649187227202489 1 1
0.723006435569659 0.714434687538419 1 1
0.843773769677903 0.835171072826302 1 1
0.675112640759044 0.669060649523687 1 1
0.883974803420968 0.87462215570844 1 1
1.00780530646868 0.997945748634375 1 1
0.735144517295258 0.727695681285123 1 1
0.886461430703162 0.878202424583499 1 1
0.821923004535491 0.813572922165143 1 1
1.01413458380385 1.00514545101935 1 1
0.886841697840562 0.879364937433696 1 1
0.737699211184737 0.730826218759744 1 1
0.743784883012614 0.736058807529983 1 1
0.786687517940237 0.777660033907529 1 1
0.820547022468471 0.811541667933251 1 1
0.911262207640011 0.902120764153059 1 1
0.745162791390196 0.737860417994821 1 1
0.845449228868178 0.836899389313686 1 1
0.73078189916513 0.723195717308576 1 1
0.814302807779743 0.807000021269603 1 1
0.793059788735265 0.784865677823388 1 1
0.836043536363447 0.827751755435226 1 1
0.732746694570179 0.724699475648543 1 1
0.769057468311852 0.761181346690464 1 1
0.827005247755054 0.818502685735202 1 1
0.786610101118177 0.779655806883793 1 1
0.474990489505 0.470439335075188 0 0
0.837151201635164 0.829808110055401 1 1
0.862146480353349 0.854790217263147 1 1
0.884968750968623 0.875335876031086 1 1
0.734515721881927 0.726860520233696 1 1
0.736844172584229 0.729448423935115 1 1
0.831230509532256 0.822932701465651 1 1
0.73386489051371 0.726930389106615 1 1
0.82390506118574 0.815166816023262 1 1
0.736324241185684 0.728637052393009 1 1
0.840620168729782 0.830970700534768 1 1
0.580816855383275 0.575570419900464 0 0
0.873534919516617 0.864920054598096 1 1
0.70241515688688 0.695352423418526 1 1
0.871031727435559 0.861878171234696 1 1
0.806904617147654 0.799349868692353 1 1
0.741372887969735 0.734388313977126 1 1
0.714008622024414 0.705926627525838 1 1
0.843809853087237 0.835310010445831 1 1
0.821114293755388 0.813007167016269 1 1
0.769392837831376 0.761201444124605 1 1
0.918320916680017 0.909635198540178 1 1
0.69802784879103 0.69075984203507 1 1
0.651762758711744 0.644398395445875 1 1
0.83765252219034 0.829813573142602 1 1
0.941065031724464 0.932400615297279 1 1
1.0339859719934 1.02326314241034 0 0
0.752625150826388 0.745147595629516 1 1
0.706803742520744 0.699266592381432 1 1
0.795685815639359 0.787737041499258 1 1
0.871700956785999 0.862213484552055 1 1
0.747605819751445 0.739214528277771 1 1
0.875003935490832 0.866946297316523 1 1
0.715689618704245 0.708155463620628 1 1
0.612325113836638 0.605880559328935 0 0
0.68438953395546 0.677040947851793 1 1
0.793529892134674 0.785098328668568 1 1
0.795921671351958 0.787383960842983 1 1
0.833483038692473 0.825411371894882 1 1
0.655781103210993 0.649788404851336 1 1
0.969193073533458 0.959834338997567 1 1
0.724978703595581 0.716995298660459 1 1
0.784603931510853 0.776284716236507 1 1
0.629015904363375 0.623373320222145 0 0
0.821761685693388 0.814071710255798 1 1
0.684187324352604 0.677425784303612 1 1
0.721518887813509 0.713922041976829 1 1
0.795045086251554 0.786727454069062 1 1
0.7202447189896 0.713491581834983 1 1
0.897282369786168 0.888551179415505 1 1
0.797877352825241 0.789965313062739 1 1
0.976249531666312 0.966938052135134 1 1
0.654554789943107 0.648053165068434 1 1
0.852602364652361 0.844582418349568 1 1
0.737943860868485 0.73090328797147 1 1
0.61811684793717 0.612245079902546 1 1
0.71015212094688 0.703094417258664 1 1
0.603442319334489 0.597753049489601 1 1
0.723914509026201 0.717280280569855 1 1
0.848338375136449 0.839774440738738 1 1
0.639031179884684 0.633026340741591 0 0
0.757714294448179 0.750827454580964 1 1
0.844614476166473 0.836742415059481 1 1
0.627078379864789 0.620267804579039 1 1
0.809104027731354 0.800876894529486 1 1
0.681925908098886 0.674561179488166 1 1
0.812294823472871 0.804684689343708 1 1
0.954611877098818 0.944479510362853 1 1
0.598346317480704 0.592786843770117 0 0
0.751350795914927 0.744467734605252 1 1
0.807405348173215 0.799255610552108 1 1
0.721105609565528 0.712794308618446 1 1
0.865278444113714 0.854797710186598 1 1
0.766446957309468 0.758698111251028 1 1
0.605511878587515 0.599066476572332 0 0
0.738152745730781 0.730997351812478 1 1
0.606362084034257 0.600626625952723 0 0
0.748220826939466 0.740840364095548 1 1
0.731536077514996 0.723420803790726 1 1
0.866891659267938 0.857035853542557 1 1
1.02893264017486 1.01636186428135 1 1
0.869538490270197 0.861146045187785 1 1
0.679929599832966 0.672753243686311 1 1
0.813413811625649 0.805309830856474 1 1
0.86073626672498 0.851164111625454 1 1
1.0433627505905 1.03272454245033 1 1
0.726612331038923 0.719367288021906 1 1
0.694053399567194 0.687309603847433 1 1
0.913152281181322 0.904853816223431 1 1
0.839606359798911 0.830980533163764 1 1
0.732706111598142 0.725397060567171 1 1
0.701935712500678 0.69443646943096 1 1
0.80900851042334 0.800903974633176 1 1
0.648627830782696 0.640360725534416 1 1
0.789269861412895 0.781864948463937 1 1
0.807026868322016 0.798568948059402 1 1
0.776742667510001 0.768560129257759 1 1
0.754132605347847 0.746417214336847 1 1
0.865657993518839 0.857370896921194 1 1
0.89533330685006 0.886273045370647 1 1
0.707804008107078 0.700338525035766 1 1
0.919222914626879 0.908669847345446 1 1
0.825070193587855 0.817295677730745 1 1
0.677878215481806 0.671011246005321 1 1
0.699327219768432 0.692034196175344 1 1
0.696694196353844 0.690390835999875 1 1
0.947862488732865 0.937690632021012 1 1
0.62119757930665 0.615112794361983 1 1
0.729128417904628 0.721690988441052 1 1
1.01993219468045 1.00955339598097 0 1
0.758935122796942 0.751662899988407 1 1
0.784546969458096 0.777101867227968 1 1
0.891707004373052 0.883587886580943 1 1
0.83546458204432 0.826832009500226 1 1
0.655400251659868 0.648170199196876 1 1
0.901241123998865 0.891152527492489 1 1
0.980504065192616 0.970450891632318 1 1
0.937267688266509 0.927287057693871 1 1
0.965737382571784 0.956352175646577 1 1
0.804434524161 0.795605436527035 1 1
0.693903673969374 0.686236152454488 1 1
0.708788130510834 0.701688965669929 1 1
0.845208358784991 0.836213077538486 1 1
0.877154119986082 0.867715591030248 1 1
0.932036518569603 0.922704578441517 1 1
0.789922321043833 0.782623446652445 1 1
0.911711087077982 0.902284324184858 1 1
0.835067511140763 0.826374879361847 1 1
0.807220516043696 0.798802539553621 1 1
0.559668221921141 0.553317418173756 0 0
0.836530790411262 0.827443618607348 1 1
0.651882300992464 0.644837150067718 1 1
0.930104090715334 0.920326853454819 1 1
0.755312562077645 0.747716342176257 1 1
0.855632654959167 0.846501107709298 1 1
0.753291430603448 0.745849724238383 1 1
0.781227556802742 0.772791044757249 1 1
0.676184755883609 0.669691401012831 1 1
0.810321022748146 0.802261547747663 1 1
0.794268543774856 0.786080032197582 1 1
0.769677523369502 0.762071909669888 1 1
0.798027299901886 0.791142608902003 1 1
0.851505357145249 0.842431546457224 1 1
0.879175764031078 0.87138363172862 1 1
0.82020028281505 0.811460373531077 1 1
0.845433541191699 0.837575068813384 1 1
0.878121569014096 0.868943956403682 1 1
0.772320354700347 0.763280679615677 1 1
0.9392949302367 0.930148592743607 1 1
0.8271955600305 0.818108263410103 1 1
0.913272927936896 0.903762801078025 1 1
0.796990826122799 0.788352625956188 1 1
0.831336268050504 0.823532828640263 1 1
0.737079158000001 0.730604374160357 1 1
0.861792231343744 0.853798998905336 1 1
0.897789180796016 0.889963637378619 1 1
0.747580499510215 0.739900243299621 1 1
0.733472199813597 0.72623330997927 1 1
0.80624627982798 0.797573366737571 1 1
0.759115401182845 0.751518422963358 1 1
0.802753015853569 0.79452650626309 1 1
0.829598361954311 0.821304636685073 1 1
0.761486672484508 0.753849839568962 1 1
0.909790104704785 0.901778320875842 1 1
0.587247547564663 0.581157867956093 1 1
0.771589699662615 0.764094208275805 1 1
0.773046490959913 0.765302543636191 1 1
0.766126637926205 0.758412657301473 1 1
0.952990324791322 0.942598555321883 1 1
0.665438983829686 0.658700981524259 1 1
0.808745013656555 0.801661039951755 1 1
0.955372188258295 0.945920831477007 1 1
0.760858584448912 0.754183713672168 1 1
0.785594091604404 0.777268605536496 1 1
0.766826905033991 0.759459995190357 1 1
0.88382140415352 0.875216088316395 1 1
0.794226358055181 0.78620876071659 1 1
0.793591635496018 0.784735190715805 1 1
0.849063966083109 0.839953249310308 1 1
0.749646518917106 0.741915199099867 1 1
0.726335560885693 0.719621604907123 1 1
0.749073146629367 0.741147378996772 1 1
0.718770902667276 0.711525917482326 1 1
0.761138472305504 0.752813187795845 1 1
0.797272374365689 0.78966960448448 1 1
0.760965599937155 0.753358421841587 1 1
0.716379852179262 0.70986184389028 1 1
0.634678509116182 0.626349496969531 0 0
0.877711108777917 0.869075867334768 1 1
0.741012130282876 0.732368158349954 1 1
0.760245043191684 0.75279923406963 1 1
0.693988635363096 0.687113493164659 1 1
0.728537192269708 0.72158885241605 1 1
0.767753737253297 0.759040581779621 1 1
0.866400392610346 0.857385107416193 1 1
0.962726548324231 0.95260263351487 1 1
0.673864521406291 0.666724709151903 1 1
0.827992189287821 0.819339464556532 1 1
0.749255833538409 0.741883893149901 1 1
1.06128645364165 1.05032393801282 0 0
0.759426880678683 0.752010148643983 1 1
0.825202589449324 0.817439731167492 1 1
0.666181881789869 0.659040131268741 1 1
0.727074893799847 0.720127364818745 1 1
0.775438584149894 0.767272143374392 1 1
0.947309354280643 0.937432349889532 1 1
0.699930494215698 0.692910313758789 1 1
0.854974876251088 0.845824964540136 1 1
0.768277162824367 0.760705245460152 1 1
0.790581509961569 0.782523854746631 1 1
0.696244920713669 0.69008289319065 1 1
0.963910218069964 0.952833499226072 1 1
0.726387066857351 0.717721446049962 1 1
0.810799666524554 0.801973824431725 1 1
0.616482866925832 0.61025849247948 1 1
0.85219668272753 0.843579946980057 1 1
0.822295632519647 0.814658675376199 1 1
0.805274740013025 0.796965342032049 1 1
0.610645654573351 0.604836288516742 0 0
0.55354431394867 0.547683903694977 0 0
0.681248186176064 0.67380157106845 1 1
0.793407830734536 0.786130478244034 1 1
0.665715570602567 0.658997864558908 1 1
0.729847911385681 0.722553666958339 1 1
0.706983250497983 0.700290011293417 1 1
0.909391224259875 0.900833450285678 1 1
0.737751197293049 0.730767474579448 1 1
0.623181328042633 0.616702995180671 1 0
0.760346028907384 0.752710678291174 1 1
0.82820596214599 0.819364675682706 1 1
0.996673890362569 0.9862568063285 1 1
0.79985324888076 0.791730901165156 1 1
0.798728659508761 0.790130219793208 1 1
0.758965154135266 0.750225292747593 1 1
0.820571906645052 0.812475691487036 1 1
0.781266210593803 0.772739628861873 1 1
0.801958407623557 0.793263233610805 1 1
0.761905335737589 0.754138952182708 1 1
0.830030241553207 0.821329082490185 1 1
0.964773897885109 0.955017364198594 0 0
0.755840102786398 0.748103604578869 1 1
1.047703614132 1.03902776128313 0 0
0.70091301898436 0.693955547593392 1 1
0.684669285597018 0.677640651453301 1 1
0.843375712147267 0.833623622549693 1 1
0.667306870743833 0.659579175425048 1 1
0.783115333947301 0.775329723443259 1 1
0.675798621971037 0.668534119062116 1 1
0.912636249984663 0.903830013411518 1 1
0.785221509143126 0.776944765376009 1 1
0.883322903983293 0.8749551688039 1 1
0.80793348917447 0.799590426754738 1 1
0.647803837683461 0.641586219876982 1 1
0.686988171516704 0.680045839955704 1 1
0.881877944788823 0.870877087290574 1 1
0.840162642886196 0.83166836096636 1 1
0.765188609173652 0.757292987649198 1 1
0.732274096944661 0.725244545204875 1 1
0.753035877421681 0.745337188292286 1 1
0.883515429167752 0.874527723386722 1 1
0.826992383625357 0.819091409790961 1 1
0.785612706087822 0.777518965794264 1 1
0.772532156889053 0.7643307209945 1 1
0.598524543459985 0.592741133439519 0 0
0.912959205878979 0.903633025971453 1 1
0.808116157066126 0.798512975245964 1 1
0.81250247860597 0.80526932101351 1 1
0.748868455746036 0.741684353525689 1 1
0.763289712564592 0.755729496935196 1 1
0.865371423503508 0.856433199281979 1 1
0.714732565052736 0.708299918235223 1 1
0.785651949804694 0.776753801712823 1 1
0.719344127159436 0.711780362407141 1 1
0.748586151316363 0.740299786933266 1 1
0.927646813474538 0.91757189729693 1 1
0.932975748100085 0.923273544376199 1 1
0.850575501647931 0.842815107610617 1 1
0.809717171012677 0.801057824918516 1 1
0.83220951590108 0.823636902370233 1 1
0.8410357872702 0.83284175613998 1 1
0.853905032517452 0.844614294825411 1 1
0.848829218759636 0.839955974422166 1 1
0.877932849805653 0.869294686702093 1 1
0.708089871643094 0.700474288362231 1 1
0.833981682234699 0.825500541372061 1 1
0.84795829356115 0.839395959116003 1 1
0.917212120417752 0.908969715860871 1 1
0.637292414357749 0.6310325683267 0 0
0.706336612980076 0.699388752887349 1 1
0.941533656796038 0.931824275834956 1 1
0.742317988656869 0.73536148127925 1 1
0.751496045799746 0.743335604436895 1 1
0.936561301641007 0.92774894028254 1 1
0.708662444156312 0.70248895657913 1 1
0.658286803882884 0.651575530469631 1 1
0.675998688306158 0.669198614605704 1 1
0.624442588445852 0.617863286532381 1 1
0.729434805520942 0.720518086500436 1 1
1.03317317903183 1.02316060031902 0 0
0.845477461530261 0.837304965850659 1 1
0.864350754354256 0.855213757249159 1 1
0.669315382260426 0.662566941171822 1 1
0.750766032098933 0.743325757700402 1 1
0.837016254181157 0.828484110165708 1 1
0.79211160777364 0.78482240570536 1 1
0.73895260106371 0.732046368697359 1 1
0.597029709316095 0.590718879825327 0 0
0.776915563364501 0.769344496715471 1 1
0.669722165719368 0.662606025529938 1 1
0.715213543008237 0.708773735592488 1 1
0.832429837095081 0.823954107800654 1 1
0.732437987835556 0.724857072944452 1 1
0.888020865064081 0.879316932045875 1 1
0.735958084416344 0.729016704831 1 1
0.632383434466847 0.62698778896805 1 1
1.03502073618571 1.02422212689568 0 0
0.758126964039978 0.750097985596239 1 1
0.715674263263261 0.708659727110574 1 1
0.712248689111394 0.705422648887369 1 1
0.845551455801348 0.837894958955752 1 1
0.631517302924326 0.625163630842566 1 1
0.890040606003457 0.880949158957261 1 1
0.793233669225287 0.784763618920981 1 1
0.704485209301158 0.695889880496584 1 1
0.751154476548213 0.743059598429553 1 1
0.776320882874755 0.768721044071168 1 1
0.747348231077387 0.739806948750645 1 1
0.612384192246628 0.606107140927224 0 0
0.904458586281541 0.895476910622179 1 1
0.745256902174725 0.737491109316519 1 1
0.833563532478707 0.824613986133383 1 1
0.852866860348097 0.844136721829931 1 1
0.821878156764269 0.814047255507211 1 1
0.715697388769956 0.708628892327907 1 1
0.75973568321432 0.752374038147465 1 1
0.81536033062732 0.807902727713917 1 1
0.821099089928874 0.811891961013717 1 1
0.944825213948547 0.934612100902064 1 1
0.625891274352783 0.619324543385203 0 0
0.74701704566887 0.738825818369687 1 1
0.881744155046686 0.872722533363143 1 1
0.63203915044959 0.625675896039351 0 0
0.896610467114208 0.887122230897644 1 1
0.722670503590377 0.716492832667319 1 1
0.78062764477661 0.773088665152208 1 1
0.713000407500111 0.706370441101919 1 1
0.832949568294412 0.823496514462892 1 1
0.723900996304085 0.716515993313853 1 1
0.941450931904696 0.932012142751216 1 1
0.647882345239683 0.640617226691886 1 0
0.808960158230277 0.800380621491737 1 1
0.75531828259807 0.747712509939926 1 1
0.721940353914633 0.714710933246187 1 1
0.721637822513049 0.714238212638962 1 1
0.825579407023332 0.817205645874477 1 1
0.867658985657201 0.859801598846149 1 1
0.705774412460224 0.69927009972458 1 1
0.738679032399524 0.731979604294005 1 1
0.809766361935305 0.80124031446894 1 1
0.846058946651453 0.837980165361475 1 1
0.689977310061835 0.682747282084736 1 1
0.823072017506687 0.814612323133715 1 1
0.711919955243364 0.704073454885397 1 1
0.761732115734937 0.75393306414769 1 1
0.836008624366841 0.825675649778131 1 1
0.629979480296543 0.622605002611914 1 1
0.64819100145591 0.641258404437641 1 1
0.600365754555078 0.593902330854178 0 0
0.829796385622637 0.82110228156065 1 1
0.81870110597867 0.810598721260268 1 1
0.821069594632526 0.812688110003343 1 1
0.909963999425722 0.900326536266513 1 1
0.675571990526399 0.668813894244988 1 1
0.797654282048074 0.789445935360983 1 1
0.783807768502126 0.776693000380667 1 1
0.865946378848129 0.85758669273906 1 1
0.716214408276909 0.709121937170445 1 1
0.90716431148134 0.898578142703033 1 1
0.904134306061486 0.89366141530427 1 1
0.733279542554631 0.725581371160847 1 1
0.670499782178395 0.663615227291351 1 1
0.784470733933767 0.776179229873311 1 1
0.93644321758294 0.928073363649178 1 1
0.909104575198321 0.900226353255629 1 1
0.726158476802455 0.719793719333754 1 1
0.797850418351048 0.78921651304114 1 1
0.851251564647221 0.842233920854397 1 1
0.839814379406574 0.831739230061806 1 1
0.763757274768455 0.755589245832049 1 1
0.858886933461656 0.850024629712882 1 1
0.772656554591839 0.765441902854028 1 1
0.752048325401688 0.743622425023333 1 1
0.947588163101512 0.938350313165179 1 1
0.831883623426744 0.823518841918303 1 1
0.873026712461736 0.86377201992151 1 1
0.800886317329488 0.792492612506056 1 1
0.854034791185899 0.846090928562203 1 1
0.74295467797749 0.735699369123308 1 1
0.704205622948349 0.697627632850077 1 1
0.674681524880997 0.667493371991059 1 1
0.692904873526333 0.686015415658149 1 1
0.797302551280225 0.789176901685611 1 1
0.825730905720015 0.818120786488281 1 1
0.627981447917348 0.62237431292159 1 1
0.880215497103604 0.870721859300526 1 1
0.810664943119377 0.803597363257799 1 1
0.760521277467188 0.75210351602428 1 1
0.901276242051134 0.891690909730878 1 1
0.843555142116334 0.834752402582044 1 1
0.57829856790755 0.572230866282555 1 1
0.796367809329379 0.787961572288971 1 1
0.728761094649884 0.721760552751483 1 1
0.70598094619664 0.697700341288923 1 1
0.850171129040556 0.842231647692039 1 1
0.983483858100165 0.974634196883526 1 1
0.713137897280184 0.706105537063339 1 1
0.864172320127606 0.856102923048621 1 1
1.0296512853734 1.01885073769288 0 0
0.680268288849636 0.673440907060836 1 1
0.832025037274107 0.823112539339732 1 1
0.864793589493871 0.855615097190226 1 1
0.962765656137361 0.953198895566485 0 1
0.84280986297222 0.834864887967972 1 1
0.79626911675072 0.787929002969652 1 1
0.827124575020037 0.81763022333693 1 1
0.847706899284443 0.8392131180901 1 1
0.666149332408661 0.659261984925483 1 1
0.644735460794654 0.638870881442903 0 0
0.835109118284333 0.825787097690739 1 1
0.877829560475286 0.868157951973341 1 1
0.78550901510112 0.777420155812881 1 1
0.88957747629131 0.88110198450722 1 1
0.832766294378417 0.82459961086412 1 1
0.726678689184575 0.719757833682705 1 1
0.771557388669458 0.764081868958727 1 1
0.610217145618403 0.603829813616802 0 0
0.792875112977029 0.784685756669964 1 1
0.976788710082248 0.967530565640231 0 1
0.722262807704687 0.714108536337305 1 1
0.770809749551567 0.76339942262609 1 1
0.865918248347037 0.855960843845568 1 1
0.907750007454454 0.898352535721385 1 1
0.835358717560851 0.827597249617484 1 1
0.797073362655934 0.789263455763866 1 1
0.778684357325977 0.769840538115911 1 1
0.884599686194748 0.874539645820845 1 1
0.842771923944714 0.8335538799647 1 1
0.777999595812353 0.770205297331077 1 1
0.618771295613349 0.6121431970549 0 0
0.73280373189731 0.725624854249813 1 1
0.82128174705456 0.812812788496523 1 1
0.83212209355623 0.824169354744564 1 1
0.885365872397038 0.876841476823841 1 1
0.862786926176974 0.854993929558074 1 1
0.780537608180131 0.773170344568039 1 1
0.721707479674676 0.714507167400151 1 1
0.664297830067201 0.656525557639762 1 1
0.959605364492219 0.950573865032622 1 1
0.848364449163577 0.840439522303771 1 1
0.812722747015576 0.80467333064142 1 1
0.917046967625111 0.908641755140023 1 1
0.811054413797956 0.804225435223834 1 1
0.716411627910895 0.708938996627239 1 1
0.809929336761349 0.801175061686849 1 1
0.834887921535045 0.826376632125129 1 1
0.814563556008674 0.806089567146167 1 1
0.788876965700092 0.781315187604768 1 1
0.762562417621238 0.754916598571828 1 1
0.742622010814553 0.734204184694484 1 1
0.619283971492558 0.613167693171707 1 1
0.821915907464538 0.81314953499759 1 1
0.690950279218357 0.682756539175763 1 1
0.943645465472588 0.934658263112612 1 1
0.83236857497287 0.823239815067061 1 1
0.816403328335504 0.808102834813271 1 1
0.86738926729145 0.860064029923821 1 1
0.834305068262919 0.826300760970433 1 1
0.737937566930604 0.729630481164471 1 1
0.615664472093054 0.609305979347735 1 1
0.873171230916613 0.865333722293477 1 1
0.751818013518939 0.744628060505259 1 1
0.753795134628739 0.746100069259295 1 1
0.865400969004415 0.856284927690045 1 1
0.722477049694803 0.714656417452176 1 1
0.780711913396777 0.773694316468694 1 1
0.684838939565446 0.678433918918289 1 1
0.782489019932061 0.775027811256386 1 1
0.84870087429726 0.840554476538014 1 1
0.921767091434194 0.913474969588389 1 1
0.887795153440185 0.879035745164152 1 1
0.842505989877488 0.83505027264494 1 1
1.02083693287498 1.00952209046539 1 1
0.704897464250349 0.697373839633941 1 1
0.722112318040902 0.715359545746347 1 1
0.694367819123105 0.68775021083511 1 1
0.985370493662932 0.976210048626329 0 0
0.920868674745864 0.912706165947868 1 1
0.833979707000336 0.825540447124695 1 1
0.786790852322337 0.779027128456211 1 1
0.898693833155928 0.88888128737834 1 1
0.745601519612755 0.737991773167384 1 1
0.870759708313136 0.862670791336032 1 1
0.921849519311692 0.913205200305811 1 1
0.922048639118904 0.912238636796858 1 1
0.916847853397284 0.907231553639716 1 1
0.689003465494631 0.682028684503796 1 1
0.829181782616714 0.820249967389419 1 1
0.730074510254847 0.721922092877178 1 1
0.904811425072609 0.895137473589227 1 1
0.738285458895851 0.731907182216692 1 1
0.72096237810851 0.713762720953199 1 1
0.877171925218704 0.867716224754931 1 1
0.679948728903826 0.67310496963229 1 1
0.822891426533165 0.813725842166303 1 1
0.793791001288271 0.786339347572223 1 1
0.763917254580427 0.75590573136926 1 1
0.74283627133886 0.734939772403832 1 1
0.895953954192472 0.887541205651967 1 1
0.733454925813756 0.725751511897173 1 1
0.853102007884373 0.844007237575228 1 1
0.759122751222895 0.75168699113731 1 1
0.749622690027414 0.74211207780932 1 1
0.842248341659681 0.834337677116646 1 1
0.893329343393803 0.88439485961075 1 1
0.554780835310926 0.549302301731845 0 0
0.711252826280093 0.703354751803114 1 1
0.769205869804958 0.760729092189949 1 1
0.599294456658095 0.593094051177084 0 0
0.795306473495354 0.787341054010503 1 1
0.744668091981067 0.738073415100878 1 1
0.823387035788798 0.815127474404374 1 1
0.646790500341257 0.640147034508345 0 0
0.972362088522522 0.96389101538559 0 0
0.84141129248563 0.833036935493208 1 1
0.784772014697092 0.777050516111523 1 1
0.826339775958356 0.816642542176705 1 1
0.98881937468863 0.978883314747944 0 0
0.810957394593129 0.802810298071792 1 1
0.79959578811068 0.791052134996848 1 1
0.674749105626792 0.668248654684794 1 1
0.898552215161439 0.890341564916269 1 1
0.857073540975392 0.849130194383537 1 1
0.957340521605203 0.947732915782967 1 1
0.838779180862755 0.829424563191106 1 1
0.927018596384631 0.918339934880641 1 1
0.903276441012472 0.893480881508585 1 1
0.781561331995019 0.773357125819349 1 1
0.803984448181399 0.796189966110405 1 1
0.62432700297221 0.617147614021737 1 1
0.948407560822613 0.937961836725652 1 1
0.832948826495685 0.824164532640984 1 1
0.939426074332373 0.929415691788982 1 1
0.679997998047296 0.673097628714284 1 1
0.843519389999718 0.835142678046536 1 1
0.824218974028562 0.815414087295302 1 1
0.792555888190884 0.783794115505868 1 1
0.794683928662043 0.786774656943594 1 1
0.795654940271644 0.786600604178912 1 1
0.699444732505213 0.692161003022344 1 1
0.803527344169169 0.795677864301947 1 1
0.960839080237732 0.95111543285852 1 1
0.992925558182004 0.982462018726761 0 1
0.839520519160418 0.830370676784352 1 1
0.703877702943047 0.696813826169327 1 1
0.704002921563091 0.696349016375579 1 1
0.684921759027345 0.678254458338731 1 1
0.891883824590707 0.883025417571153 1 1
0.775044781158723 0.768138973960062 1 1
0.898505445703951 0.888447083711785 1 1
0.912077238760404 0.902138954936818 1 1
0.949586820620839 0.940918185660913 1 1
0.804217252806822 0.795526124425129 1 1
0.910700661708849 0.902883546467787 1 1
0.981090653167669 0.971133724137216 1 1
0.715284904033964 0.708309681250236 1 1
0.926839861365322 0.916390526922887 1 1
0.917258654482056 0.907943578695714 1 1
0.948175239918719 0.93763755252972 1 1
0.847169299950584 0.839496404939634 1 1
0.897018642980184 0.888864767704045 1 1
0.87218120282219 0.86361691037586 1 1
0.966914682377782 0.955836938653536 1 1
0.783901264172791 0.775954574964594 1 1
0.986075301028831 0.977404148789361 1 1
0.833518761330171 0.825591433336573 1 1
0.7534165262709 0.745873350267038 1 1
0.655208082832634 0.649597299943645 1 1
0.732579044888764 0.725197539319232 1 1
0.683505036816887 0.67616314439736 1 1
0.836918174764761 0.828445423497542 1 1
0.859307307170746 0.85083975725191 1 1
0.784822528570286 0.776374945996575 1 1
0.666595412376387 0.659347398500246 1 1
0.801450728225259 0.794168474452638 1 1
0.83810730713442 0.829666533813587 1 1
0.746998321479552 0.739969860958069 1 1
0.783784886520671 0.775010096045101 1 1
0.635086198965539 0.629322810443201 1 1
0.897047885542505 0.888214605980138 1 1
0.826659027917425 0.817843481295769 1 1
0.551409961205177 0.545472657725725 1 1
0.743266454399623 0.735464395602117 1 1
0.738703394391521 0.7319040959129 1 1
0.8620767791216 0.854056770528528 1 1
0.781075598459969 0.772333836452269 1 1
1.00865395872322 0.99864404703407 0 0
0.90027167203325 0.891325312640393 1 1
0.868868134285993 0.85942781009182 1 1
0.879727440953325 0.870709714791479 1 1
0.940444385283522 0.929770739774492 1 1
0.826216765835826 0.817764819936099 1 1
0.851839147379657 0.843617155756254 1 1
0.73157821121906 0.724368122990062 1 1
0.805043988536775 0.797955386440393 1 1
0.713207585444691 0.70727330131912 1 1
0.919087356755072 0.909904981451147 1 1
0.641998984885978 0.635508981661773 1 1
0.685831885813514 0.679290789837609 1 1
0.673326731323656 0.665273580545104 1 1
0.715464490237465 0.707974924047446 1 1
0.880865392130874 0.872334912180291 1 1
0.762788422911062 0.754418341148622 1 1
0.743619451330824 0.734607627897892 1 1
0.826216576641018 0.816348847503907 1 1
0.880373134590465 0.872174666432834 1 1
0.550416887458701 0.545262468947408 0 0
0.614079075990648 0.608629047721815 0 0
0.740516577060445 0.733272539751042 1 1
1.04042526440658 1.0301112436068 0 1
1.02751014677246 1.01751221515152 0 0
0.753333389381249 0.745978361606647 1 1
0.928180631102518 0.919332250304133 1 1
0.705095687006497 0.697650488202148 1 1
0.762549595889796 0.754923832808546 1 1
0.598052177326784 0.591547501477726 1 1
0.763222411981381 0.75510408959066 1 1
0.814652577970315 0.806496501189941 1 1
0.94024546703782 0.931465306534185 1 1
0.966838863139384 0.955978280616434 1 1
0.816838305036803 0.808304040975431 1 1
0.821893270150649 0.813695781320977 1 1
0.767626356451318 0.759745281407136 1 1
0.828285013167144 0.818883142942704 1 1
0.79464775036999 0.78686467127155 1 1
0.684563224974897 0.678245574930021 1 1
0.926923363313786 0.917982390289836 1 1
0.901663395896183 0.892385010318423 1 1
0.836060550229209 0.827530795438405 1 1
0.819978915775545 0.811883991544169 1 1
0.776095245173566 0.767128790497616 1 1
0.865640126554087 0.856022723080992 1 1
0.908707636096541 0.898538360187827 1 1
0.9013363842025 0.891588131436166 1 1
0.864284611788742 0.855863639014153 1 1
0.785205543382746 0.776091648031505 1 1
0.806422971313894 0.797373736843113 1 1
0.82088876708728 0.812658233098906 1 1
0.713511343800254 0.707149463030485 1 1
0.76084674398111 0.752672594306476 1 1
0.679439195502447 0.672199843752667 1 1
0.754176862758757 0.747080308916067 1 1
0.725730848659808 0.718071979845665 1 1
0.923218322308999 0.913567168153439 1 1
0.796219752013826 0.787266174766709 1 1
0.789529102119042 0.781687088097493 1 1
0.634245154163719 0.627684032109778 0 0
0.834830680995229 0.827256459872838 1 1
0.814126145722091 0.805587232071045 1 1
0.758490795122725 0.750971100091391 1 1
0.95302322725937 0.943245049570176 1 1
0.843489582503132 0.834528505009335 1 1
0.862060685296765 0.854042084060528 1 1
1.00125757008921 0.990735443193566 1 1
0.852228890478195 0.843288641088946 1 1
0.790603037199566 0.781670891737747 1 1
0.91771144785998 0.907940970951194 1 1
0.761263173992458 0.753578581421124 1 1
0.927280028561992 0.917716666506501 1 1
0.59774628237159 0.591803157592422 1 0
0.840617532740772 0.832977905401495 1 1
0.677637944320904 0.671011223725891 1 1
0.711364312213588 0.705280673803506 1 1
0.700617015124518 0.693813224067443 1 1
0.790377523778585 0.782588038150623 1 1
0.865556225288616 0.856949152177349 1 1
0.887736960322196 0.878302497980062 1 1
0.766622804755216 0.757628378422932 1 1
0.775775299200092 0.767411269157199 1 1
0.802522629601376 0.793974733743458 1 1
0.751781437718111 0.744377026799882 1 1
0.742795286207846 0.735682471799843 1 1
0.751998689600022 0.744371310551148 1 1
0.874367618848657 0.864451605285217 1 1
1.02609393021817 1.01583101331676 0 0
0.766306376295931 0.758550384260873 1 1
0.897904035309528 0.889229745777716 1 1
0.950990380572727 0.940563079842988 1 1
0.626984553769436 0.620859781493626 1 1
0.922299052426401 0.913089794271839 1 1
0.765330886609195 0.757300766584516 1 1
0.600115374256379 0.594053490682843 1 1
0.837074580511332 0.828555042755196 1 1
0.858868901104437 0.849503833053357 1 1
0.812112664964059 0.803811862252933 1 1
0.774257573003916 0.766022229580507 1 1
0.879531774067334 0.871643287693956 1 1
0.804269949456569 0.795280625973448 1 1
0.713735514384549 0.70688310847006 1 1
0.93079999943618 0.921053135253871 1 1
0.7390457043836 0.731746720620101 1 1
0.709331207852797 0.701318079758355 1 1
0.854580659646366 0.845679015623145 1 1
0.847063784391919 0.838518291029354 1 1
0.780441445912841 0.772725463985873 1 1
0.844571716423179 0.836200901311841 1 1
0.601604078725504 0.595910956345299 0 0
1.02656674848615 1.01580691559751 0 0
0.950396544018901 0.941012625879256 1 1
0.794407139724882 0.785798305530873 1 1
0.718450723209627 0.712132020005047 1 1
0.78135959618731 0.773229831695379 1 1
0.788794277885844 0.78021972107145 1 1
0.829602307018444 0.820507825348664 1 1
0.713270408787603 0.705816680159867 1 1
0.910186334576269 0.901589216043864 1 1
0.905081796257087 0.894706413358723 1 1
0.7640649046646 0.756762759244466 1 1
0.736668227272424 0.728833794742208 1 1
0.827754757961473 0.818863542311331 1 1
0.810821825923598 0.803042181265019 1 1
0.547147708728331 0.541271786629342 0 0
0.649272204709252 0.642532603665033 1 1
0.668133974383567 0.661105272386069 1 1
1.05438110483187 1.04442107729875 0 0
0.877667584083314 0.869146760337111 1 1
0.843408605954637 0.834556376758609 1 1
0.857015654981667 0.847337420046498 1 1
0.830576564573607 0.820784607769883 1 1
0.760806622940745 0.752636911672253 1 1
0.735555520516966 0.728875970904571 1 1
1.01433969005759 1.00507113280246 1 1
0.917610145819179 0.90953457715259 1 1
0.728375676696979 0.720446112635691 1 1
0.661216853053619 0.654095821732208 1 1
0.81666445719476 0.8090434515783 1 1
0.748329027135888 0.740472600005309 1 1
0.858017858179709 0.849491430632588 1 1
0.789216785661224 0.780764427501131 1 1
0.995515497695265 0.985707179455821 0 0
0.70469129581099 0.698171038088646 1 1
0.826362029318056 0.81834568158245 1 1
0.951659801043183 0.942322353014165 1 1
0.886572754411155 0.878022959709554 1 1
0.84402800453568 0.83565749588548 1 1
0.902367976290778 0.894059263634117 1 1
0.880652379387897 0.872553684743133 1 1
0.709382055536551 0.702390252794671 1 1
0.735355952247009 0.728010823008355 1 1
0.825994714922662 0.818266654646877 1 1
0.809708791385196 0.801634220817441 1 1
0.733379185674774 0.72626095738427 1 1
0.738071311160938 0.731012749715366 1 1
0.840635219050342 0.832181673841195 1 1
0.781138623904789 0.773648986960302 1 1
0.72773304724201 0.720385002449224 1 1
0.868336427372921 0.859570901846053 1 1
0.778046319162658 0.770537937425532 1 1
0.860692053577856 0.852266312519807 1 1
0.824874902132339 0.816360976902666 1 1
0.728460611080188 0.721316538602191 1 1
0.762974005851956 0.755078986873176 1 1
0.849975302913411 0.840807684535034 1 1
0.794715660426182 0.787259235310574 1 1
0.707346599941757 0.700329684468972 1 1
1.00036760727738 0.989783063855241 1 1
0.799825707948748 0.791553267629222 1 1
0.829575144175837 0.820692379161103 1 1
0.782140818921424 0.774596103817102 1 1
0.839977764840388 0.831214143371231 1 1
0.722372894436227 0.715407175492132 1 1
0.976622343875719 0.966191590737351 1 1
0.797941349772993 0.787882162705267 1 1
0.729736940755109 0.722724946517894 1 1
0.759582852644424 0.751887773876148 1 1
0.685653287829655 0.677375666839662 1 1
0.702154404592208 0.6944913981867 1 1
0.84437098918412 0.836099707808374 1 1
0.7963221016391 0.788631885033203 1 1
0.658827877264814 0.650744218222618 1 1
0.75335746777703 0.745380749610977 1 1
0.766197723874477 0.758359355331858 1 1
0.738502658878242 0.730911637124214 1 1
0.914401426841686 0.906103186983475 1 1
0.957870223926675 0.948102333814053 1 1
0.745257496251447 0.737406361615793 1 1
0.698726856770069 0.691632164238709 1 1
0.710960286945339 0.704548572497136 1 1
0.958062088962713 0.94763306634308 1 1
0.976743097498334 0.967095351312805 1 1
0.711998459428315 0.704278738207017 1 1
0.934226677416072 0.923814711139819 1 1
0.883394208733431 0.874485321537551 1 1
0.816164884165793 0.807340482554243 1 1
0.767935853182933 0.760722857101531 1 1
0.743885179619478 0.736564485031568 1 1
0.891663766625402 0.882806106972546 1 1
0.879642094553135 0.871031824168984 1 1
0.722564863872559 0.715101957432063 1 1
0.780018892965913 0.772502136644447 1 1
0.716620777461044 0.70925906946859 1 1
0.803268036243538 0.795249250085173 1 1
0.786340907150943 0.778933845125036 1 1
0.731515943127716 0.724056635170318 1 1
0.656843098933199 0.649435992487829 1 1
0.838699231510761 0.831236663122581 1 1
0.792397854284823 0.784729359560687 1 1
0.812090178384701 0.803214785004683 1 1
0.886801506984657 0.877760570412821 1 1
0.698366353088797 0.691576115646832 1 1
0.824126917706585 0.815878660659757 1 1
0.761076913047168 0.753784330378896 1 1
0.780699444675941 0.772396920486561 1 1
0.745000947173234 0.736618899116955 1 1
0.741722263714952 0.733812665402258 1 1
1.01248690799637 1.00213531574481 1 1
0.596757661718024 0.591980497115506 0 0
0.934667730879368 0.925407335446742 1 1
0.67216332457574 0.664851330917378 1 1
0.709042118004976 0.702186160254225 1 1
0.730030847920818 0.721324891564429 1 1
0.868571527601428 0.860089743683749 1 1
0.935022296538598 0.925001233177119 1 1
0.775556963394329 0.768503785688535 1 1
0.885903210514818 0.877278724927112 1 1
0.768287191065695 0.760695052095677 1 1
0.707689391800474 0.699144274046078 1 1
0.884914722562511 0.874544492887505 1 1
0.889332471077078 0.880805960823172 1 1
0.816819793144265 0.808211002525969 1 1
0.90427467381708 0.895984460078479 1 1
0.876610112289355 0.868233311979239 1 1
0.675652441452134 0.669542586430896 1 1
0.896385709187592 0.886621554637515 1 1
0.885257769684159 0.876669347815709 1 1
0.692749130810365 0.686466710175792 1 1
0.73668148140939 0.729627257077833 1 1
0.769427506882863 0.761465469146769 1 1
0.881589929024447 0.872277115900176 1 1
0.66679786923719 0.660337939019381 1 1
0.7542092638084 0.74647388022493 1 1
0.773539489304641 0.766323927497771 1 1
0.63447368258963 0.628500491581538 1 1
0.901670179245112 0.892729086215261 1 1
0.862826298946295 0.852696851687235 1 1
0.84767365611361 0.839066517246719 1 1
0.76388338225559 0.756447764317101 1 1
0.769831874792055 0.761442285506408 1 1
0.940985285791355 0.932259876837138 1 1
0.902955433408963 0.893186911857625 1 1
0.869001272600968 0.859513286529367 1 1
0.692480702191444 0.685621600307604 1 1
0.857737605196804 0.849478884989045 1 1
0.947676421260082 0.937591317897235 1 1
0.877271585919106 0.867904203593534 1 1
0.820776497375716 0.813037134306042 1 1
0.753581094526901 0.746413044016183 1 1
0.739286934845219 0.73284109240797 1 1
0.764069556393874 0.756605608290487 1 1
0.946767828587508 0.938352985180674 1 1
0.81069680540952 0.802160816311038 1 1
0.842276311600664 0.833775080483368 1 1
0.724669830430545 0.71749255470541 1 1
0.706568907808711 0.698603277825341 1 1
0.810492491852172 0.803181479073022 1 1
0.864453365597753 0.85567547112623 1 1
0.703045462479904 0.695751400420851 1 1
0.81632531161879 0.80753167799677 1 1
0.989380618859468 0.979032710399299 1 1
0.633810845294653 0.627216674328048 1 1
0.821705514660426 0.813288242367673 1 1
0.749914627840731 0.743110551263937 1 1
0.877798367231908 0.86946185443152 1 1
0.76774771710364 0.760589794359462 1 1
0.697390345291488 0.69132287576292 1 1
1.03952350731283 1.02944416809542 0 0
0.686161055649417 0.67929111648697 1 1
0.739282479031711 0.732342522206187 1 1
0.715837584576366 0.709041218122429 1 1
0.770704423009834 0.762618809381622 1 1
0.845169342630381 0.835024670347061 1 1
0.89240064614697 0.884036387731027 1 1
0.806815324651123 0.797810147237068 1 1
0.791446058645672 0.783921082569559 1 1
0.79168274649667 0.784177794520076 1 1
0.719559472285624 0.712803161108978 1 1
0.70125290027385 0.694899911886639 1 1
0.811070319696539 0.803110902932017 1 1
0.556973236531115 0.551579533580132 0 0
0.799274332748443 0.791427829541022 1 1
0.775134102032398 0.767573308484453 1 1
0.831004902967739 0.82296193464971 1 1
0.923378488222502 0.912677600057105 1 1
0.851663572438285 0.843548099066045 1 1
0.755295669748096 0.747991099691343 1 1
0.667486416892564 0.660479597025761 1 1
0.934670878776762 0.925548825891368 1 1
0.880125376778007 0.872198063316844 1 1
0.7272750980749 0.720409495068372 1 1
0.699260108379258 0.691390142761581 1 1
0.767313363871805 0.760437479248689 1 1
0.77462707296312 0.766697672896933 1 1
0.912254576070708 0.902652161997614 1 1
0.868920736541188 0.858799180969764 1 1
0.791101170446764 0.78348107589471 1 1
0.814955735351814 0.806352423016079 1 1
0.943830816668831 0.933403049735001 1 1
0.747970562663985 0.740297875124959 1 1
0.830174404691436 0.822900164529902 1 1
0.83630647893136 0.827343469012918 1 1
0.802247314024704 0.794487276812896 1 1
0.902932821160115 0.894577370252011 1 1
0.813452095638153 0.804023521544382 1 1
0.86690018062139 0.857712928166039 1 1
0.891788334275914 0.883058909648589 1 1
0.864664467954484 0.856268381366097 1 1
0.679853651185233 0.673672349584193 1 1
0.800228685270473 0.791569147012521 1 1
0.93440995433032 0.925449717789153 1 1
0.980326695508585 0.970242523474157 0 0
0.883659000069621 0.874812210958416 1 1
0.943345754696999 0.933785295924702 1 1
0.82112213353965 0.812249500264982 1 1
0.773584153704865 0.766402901423944 1 1
0.87293340685901 0.863753158359119 1 1
0.679449881391702 0.671690626416094 1 1
0.968829524527287 0.958546105060684 1 1
0.949367078002362 0.939390974429516 1 1
0.768577801477472 0.759528834212035 1 1
0.77371416015018 0.766466501413033 1 1
0.883865808276699 0.874862675729249 1 1
0.824063267552953 0.815443333979092 1 1
0.939042938081403 0.929017448451854 1 1
0.827721498101936 0.819259543303113 1 1
0.977991990298582 0.968995669925334 1 1
0.774507774378058 0.766765703971045 1 1
0.882792937580522 0.872854557454827 1 1
0.813104548808061 0.804280733303671 1 1
0.792694419227317 0.784551825759763 1 1
0.913266329602751 0.904006280800073 1 1
0.926037654599387 0.916460347749863 1 1
0.835369239022258 0.827072193632741 1 1
0.768475692209172 0.759479364936261 1 1
0.857623412643776 0.849948391893508 1 1
0.785178709890563 0.778037540399286 1 1
0.78245305130187 0.775290335635156 1 1
0.814342187074853 0.805513081702312 1 1
0.676854886366528 0.670981090549184 1 1
0.733611670846468 0.726214011351052 1 1
0.711971246156554 0.704621679338615 1 1
0.715851355425662 0.707510555486609 1 1
0.740755437674754 0.732525209327972 1 1
0.87927655175017 0.870833524858678 1 1
0.728741547952378 0.722040044726677 1 1
0.767343529559215 0.758380504395292 1 1
0.679101507478507 0.672063589233288 1 1
0.793822187260799 0.78688138335147 1 1
0.734409308384133 0.726292413948065 1 1
0.848649586540751 0.840252590271889 1 1
0.813666484878635 0.806355442304231 1 1
0.861714762345453 0.852576477527168 1 1
0.781337096173323 0.774129314015742 1 1
0.806039790411804 0.797859634330646 1 1
0.702574101380916 0.695874842519096 1 1
0.743204726248546 0.736156757683945 1 1
0.744635391941733 0.737158273767987 1 1
0.776588249968188 0.769074930996925 1 1
0.803412767172093 0.795364072809071 1 1
0.868756679319089 0.860703783573121 1 1
0.682290053913617 0.675111156684316 1 1
0.766986608061272 0.758901473086095 1 1
0.890788203397257 0.881867278699754 1 1
0.880284134168354 0.871859955446296 1 1
0.880469564806323 0.872738290798153 1 1
0.837715267556457 0.829220350259836 1 1
0.634468885267067 0.628456337796195 1 1
0.950438344862522 0.94185590271225 1 1
0.922144316056536 0.911133765056963 1 1
0.925509547033578 0.916061657647466 1 1
0.967024672379073 0.958246678125077 1 1
0.977193327950645 0.966684740767922 1 1
0.735197830546949 0.728003665307964 1 1
0.673553087727404 0.666776920451574 1 1
0.631122001415905 0.624862307959716 1 1
0.888885257997445 0.880318526514183 1 1
0.689421743792707 0.682494795385378 1 1
0.884935237912452 0.876366217729851 1 1
0.734578229808519 0.72680060947728 1 1
0.576603248659264 0.570694053160778 1 0
0.638521872755717 0.632173528731088 1 1
0.72461238574284 0.716421825965114 1 1
0.735348949062447 0.727322096388204 1 1
0.782919889088075 0.77569176565864 1 1
0.710602826339093 0.703598534685643 1 1
0.856529811247997 0.847461292158101 1 1
0.868899612278745 0.86085588243058 1 1
0.745243379463726 0.737822748506766 1 1
0.814321745800053 0.804983546619427 1 1
0.869824640243089 0.860099800874035 1 1
0.913923290449453 0.904376499280884 1 1
0.768803728299185 0.761421847457442 1 1
0.878952994847369 0.870604924922376 1 1
0.704792509792712 0.697350159908203 1 1
0.749468517230823 0.742622250400442 1 1
0.877785146730883 0.869434807680101 1 1
0.959109456069842 0.947679451086848 1 1
0.797763337562302 0.790085952451938 1 1
0.661072089560666 0.654808503406669 1 0
0.892523221960525 0.882249459995246 1 1
0.693232082000675 0.686766977751471 1 1
0.722093577656518 0.714040749669427 1 1
0.845926300713762 0.836994981244683 1 1
0.76249797841206 0.753534442173732 1 1
0.870469122678044 0.860953817912283 1 1
0.729258017459663 0.721871904764277 1 1
0.893397600709289 0.885352249402453 1 1
0.697813064930973 0.690831852035494 1 1
0.83991182962393 0.831007742644752 1 1
0.722926285459097 0.714150638920585 1 1
0.640926846681184 0.63461030680262 0 0
0.84630391795051 0.837719720111008 1 1
0.801136269182578 0.792782011325831 1 1
0.709667973421392 0.701811375348395 1 1
0.791557861837769 0.783932826669703 1 1
1.08219426569049 1.0717029248598 0 0
0.697194780377239 0.690417517674776 1 1
0.675964126523495 0.669187043374033 1 1
0.862702190616843 0.854319036576162 1 1
0.863445479218447 0.854587152799751 1 1
0.877998197826017 0.869876173133685 1 1
0.798565362327494 0.791077457660083 1 1
0.689445859631192 0.683789155717236 1 1
0.730720459279056 0.723805823501041 1 1
0.931276409782564 0.920846749011466 1 1
0.892149117517999 0.882807183798334 1 1
0.680632597021712 0.674237966049536 1 1
0.774222883731246 0.766233184400681 1 1
0.891560470358511 0.882861646579428 1 1
0.828253166988671 0.819223856451923 1 1
0.865920638253415 0.858298799909759 1 1
0.639130306613199 0.633020876754834 0 0
0.879167880480733 0.870725282904986 1 1
0.8256809790384 0.817882234889309 1 1
0.634693476694051 0.628051339586087 1 1
0.677416883289921 0.67024918407076 1 1
0.760229246746881 0.752420150800406 1 1
0.631559965113907 0.62519787209359 0 0
0.872145521188827 0.862246109731957 1 1
0.669778910467633 0.662959318558331 1 1
0.77400710846183 0.766257766627829 1 1
1.05663194661068 1.04580620334428 0 0
0.677078219076586 0.670139436279763 1 1
0.875004493398089 0.866002931244715 1 1
0.73332822173948 0.726878750306273 1 1
0.826265140317216 0.818346604989074 1 1
0.82540635296924 0.816387773436002 1 1
0.823135496706992 0.81563822624462 1 1
0.840348744266026 0.831632355692611 1 1
0.80163435497501 0.794242680529885 1 1
0.709054434726003 0.700866174148938 1 1
0.620567081135299 0.613109290012704 1 1
0.767214158750912 0.759888860751149 1 1
0.824900128092918 0.816201234717544 1 1
0.862966491904676 0.854382974952882 1 1
0.607665643524781 0.601014546178969 1 1
0.661424163810538 0.654003969625163 1 1
0.739484938685453 0.731919894496649 1 1
0.589740103747514 0.583432430233403 0 0
1.00226018709852 0.992234115087231 1 1
0.686904964557104 0.679778796916046 1 1
0.924527553745492 0.914751926286389 1 1
0.788354508812236 0.78009979330644 1 1
0.639821377117761 0.633379235189171 1 1
0.85510871000322 0.846382257462491 1 1
0.827641307042775 0.819383461461954 1 1
0.713273171448688 0.705483240522114 1 1
0.912721769277593 0.904028365603725 1 1
0.827019212788164 0.81777850488364 1 1
0.752355438497755 0.744358427339457 1 1
0.777906323160422 0.770408821469055 1 1
0.799686236837515 0.791572204237481 1 1
0.943192003425629 0.933969211558862 1 1
0.807204329195099 0.79940157593032 1 1
0.711677338617744 0.703976538164963 1 1
0.774654286495399 0.766497014686116 1 1
0.737389147793519 0.730631109240787 1 1
0.76881404234238 0.760370717829499 1 1
0.779764855724385 0.769601793747896 1 1
0.862579059399704 0.854545249849034 1 1
0.834757614447247 0.826051043554498 1 1
0.722148689665257 0.714100491505144 1 1
0.88319012997865 0.875390541678938 1 1
0.720961313927679 0.713467891640612 1 1
0.921219654958163 0.911414480515837 1 1
0.84795049707753 0.839816859460878 1 1
0.799725964315937 0.791099307738278 1 1
0.781073898151825 0.773431559656394 1 1
0.656923214716485 0.650524449041471 1 1
0.849721565849187 0.842178469372979 1 1
0.642827372365724 0.63542134823486 0 0
0.837581619230039 0.828112369838924 1 1
0.776357720060615 0.767962745913219 1 1
1.03275386468444 1.02229391703028 0 0
0.804321525618423 0.796655383246793 1 1
0.800952283602532 0.793998213906373 1 1
0.904478965845692 0.894320904221989 1 1
0.655668001126249 0.649521059545636 1 1
0.842157907817997 0.832397117781419 1 1
0.769120227977954 0.761879553566001 1 1
0.705662855702711 0.698107212589997 1 1
0.87168768616975 0.863090529973129 1 1
0.551347980678483 0.545853155671841 0 0
0.948431115051212 0.937727731512487 1 1
0.906960034348494 0.897428215812 1 1
0.747493313795379 0.740345592560379 1 1
0.873136087099872 0.864331042388799 1 1
0.789126226875969 0.781039652441453 1 1
0.709825687806495 0.701835350761155 1 1
0.804718332588675 0.796884853296997 1 1
0.672203953586374 0.665464663750911 1 1
0.868519405548841 0.860328498693237 1 1
0.749436157099666 0.742039245887541 1 1
0.686493181550903 0.679807199632798 1 1
0.763995194695621 0.757331686011494 1 1
0.696730578957056 0.68947087428675 1 1
0.795156535689316 0.788280054197326 1 1
0.755663256269973 0.748629201881538 1 1
0.734291720249355 0.726537901333512 1 1
0.775273220122344 0.768143627139983 1 1
0.854345991637391 0.845462918184829 1 1
0.653718739023133 0.647137051652089 1 0
0.83750885112487 0.828868290440371 1 1
0.951965862641489 0.942995699492603 0 1
0.758119709448184 0.749909852150558 1 1
0.951239921546076 0.940416024745199 1 1
0.663873034639398 0.657195254463202 1 1
0.940923396679186 0.931908010184567 1 1
0.508136889651476 0.503862493855711 0 0
0.768658192832264 0.760934128276133 1 1
0.851436741448877 0.8427149745428 1 1
0.624939373006447 0.618617427856734 1 1
0.71597950199009 0.708999042242164 1 1
0.733245256523082 0.725609677021532 1 1
0.725984538829935 0.717321702670501 1 1
0.766882179990495 0.758844471862713 1 1
0.631737216299669 0.624879540776813 1 1
0.821411952177084 0.812496734710166 1 1
0.821817976463914 0.812736529690324 1 1
0.744053520654456 0.736828619212708 1 1
0.932314498313776 0.922811126320302 1 1
0.787025164177621 0.779540731837416 1 1
0.733050060871748 0.725626253815934 1 1
0.843874925928554 0.836114784079775 1 1
0.815080912751308 0.807561325604907 1 1
0.781064640096232 0.773238963761027 1 1
0.605750697582958 0.600506481652377 0 0
0.717615482371438 0.710974562258866 1 1
0.933056769699591 0.924193089436203 1 1
0.776327330602725 0.768794052394095 1 1
0.73718585120565 0.729773407879135 1 1
0.621525494634562 0.615780853775031 1 1
0.860510505396243 0.851515942833456 1 1
0.631620210928307 0.625021982024573 1 1
0.738168998015605 0.731167982155649 1 1
0.713823531198313 0.706323778962198 1 1
0.780945429911169 0.773683179191464 1 1
0.726456124171326 0.718759939394575 1 1
0.761370517293893 0.75421997639915 1 1
0.850516565624814 0.841984983576013 1 1
0.810434006284273 0.802915894897389 1 1
0.784236531457058 0.776033320092885 1 1
0.847771322086946 0.838975656789616 1 1
0.776432361255228 0.767490396172352 1 1
0.8553063720593 0.845751884388809 1 1
0.832510452888628 0.823242786873299 1 1
0.740685984128312 0.733124520490379 1 1
0.755127307043728 0.74740642610113 1 1
0.759559716549231 0.751786601051298 1 1
0.802752859251565 0.793266057701996 1 1
0.843816869356132 0.835393289479487 1 1
0.915105229115747 0.905984915634753 1 1
0.942228991728465 0.933457894343245 1 1
0.838094842561054 0.829494636823774 1 1
0.822740441834275 0.814736418711308 1 1
0.888867228571339 0.880122014159827 1 1
0.709691043560673 0.702492232001457 1 1
0.6732416844407 0.667309977010944 1 1
0.804109457995544 0.796380579229405 1 1
0.750881642034708 0.744257315891104 1 1
0.891707546866994 0.882455018767524 1 1
0.911330663119578 0.901920796499146 1 1
0.864910125326908 0.855492087399692 1 1
0.732388050408288 0.724921033496851 1 1
1.00123068011886 0.99121404963859 0 0
0.798448093133115 0.790284006426741 1 1
0.69932910342726 0.692071162665654 1 1
0.628267494199037 0.622554110288123 1 1
0.979961764738686 0.970874101661445 0 0
0.741120586879331 0.7342792638574 1 1
0.691741586300698 0.684462279085553 1 1
0.908461385846912 0.899128655894317 1 1
0.809775915440564 0.801083086943421 1 1
0.796411269270027 0.788213503623988 1 1
1.12754147492221 1.11649837015643 0 0
0.911002427189005 0.901855104032645 1 1
0.804490664927571 0.796225610188884 1 1
0.810657056963772 0.802782538199122 1 1
0.72364384094125 0.716137730686024 1 1
0.729070761106432 0.72143581924283 1 1
0.85586147422396 0.847075821751684 1 1
0.708132962440809 0.700804172602452 1 1
0.911312768401439 0.901551417658372 1 1
0.741999650310404 0.733813227820022 1 1
0.865441891366493 0.857565194275337 1 1
0.966811874009702 0.958049398105732 0 1
0.712463619228276 0.706134902875474 1 1
0.846365842584149 0.837621869964626 1 1
0.951065361678452 0.941680802497425 1 1
0.80191927912302 0.793466273628904 1 1
0.980778996383355 0.969646829657232 1 1
0.70023699534155 0.694024171401652 1 1
0.926911852248851 0.918025709030338 1 1
0.911835149409597 0.902797842087816 1 1
0.666599804700395 0.660132390195132 1 1
0.779491806843893 0.771470667035324 1 1
0.844696750126594 0.836364625352436 1 1
0.817712822324845 0.808832185864413 1 1
0.793141703338539 0.78536450202043 1 1
0.720249701890173 0.713233231666327 1 1
0.873126976319276 0.864776814582101 1 1
0.696591530490645 0.688416231287 1 1
0.696217116866934 0.68743724909482 1 1
0.907795484933762 0.898991131573017 1 1
0.766317957432252 0.757779983374472 1 1
0.752571276549095 0.745115967708816 1 1
0.725335496901171 0.717191914702033 1 1
0.788127076821732 0.780028162477775 1 1
0.833414992271323 0.824794868686258 1 1
0.634843396430653 0.626819836067083 1 1
1.00415245273985 0.994227099916663 0 0
0.87948105021813 0.870966956007217 1 1
0.585229846506656 0.58008895905062 0 0
0.799238167840845 0.791695814340231 1 1
0.782815859787398 0.773709477581617 1 1
0.752418870453467 0.745553610522464 1 1
0.903834439225937 0.894162443177226 1 1
0.862132944917262 0.853552379171227 1 1
0.865121464260952 0.85737413606858 1 1
0.931175353117336 0.922812206143048 1 1
0.760206908938082 0.752649775281985 1 1
0.864903066195985 0.857135288171813 1 1
0.906109425209115 0.897203127854981 1 1
0.642341520947488 0.634997246465302 1 1
0.635839192556239 0.6281888380477 1 1
0.803774599054353 0.795566830677351 1 1
0.790343662195594 0.782700675064502 1 1
1.06546551640438 1.05492400189264 0 0
0.817678304774505 0.809936796102223 1 1
0.818936652175795 0.81114860751498 1 1
0.791497388458863 0.783634109535136 1 1
0.732745317841004 0.72531615534007 1 1
0.63792084775141 0.631462788378321 0 0
0.761447651596561 0.754288163204503 1 1
0.733430510277959 0.725834596583526 1 1
0.655078628430103 0.648414980671486 1 1
1.02886149675466 1.01923881630107 0 0
0.777167425842707 0.769287749044255 1 1
0.635720825130664 0.629125833056138 1 1
0.76227795421778 0.754839660983013 1 1
0.761336291488054 0.754194880564611 1 1
0.626552247361789 0.620909178546283 0 0
0.789361744937549 0.780794299182581 1 1
0.852052130274848 0.844582868313352 1 1
0.814746781753082 0.805273848995507 1 1
0.714656336595211 0.707606510888018 1 1
0.673710050627204 0.66702495696094 1 1
0.761043225629298 0.752595866701499 1 1
0.585569945158634 0.579786378050347 0 0
0.849149098944454 0.840165168621807 1 1
0.909647915716785 0.901291890181946 1 1
0.864712938164749 0.857135739754718 1 1
0.767532795980919 0.759891217634212 1 1
0.758055598806949 0.750623998749016 1 1
0.64860634483623 0.641753317472431 1 1
0.618446020004213 0.613106334895217 0 0
0.836401570042269 0.82821095453652 1 1
0.774473560785786 0.767598700575805 1 1
0.801704879794037 0.793669567004364 1 1
0.686372733355374 0.679300095444042 1 1
0.831854639513443 0.823338142864846 1 1
0.83485431444275 0.827288415328579 1 1
0.728146706865113 0.720262623972737 1 1
0.82619961745675 0.817006917597951 1 1
0.642342329694338 0.636250390176715 0 0
0.549101319255394 0.542056737868214 1 0
0.825615003536955 0.818386749363607 1 1
0.809792177514481 0.802487830403189 1 1
0.820155937090289 0.811549348948427 1 1
0.806522388208722 0.797614392734801 1 1
0.774183242333972 0.767066432822176 1 1
0.900689946892458 0.892231018742697 1 1
0.831982637165511 0.824075926782549 1 1
0.538002576406387 0.533082912160588 1 1
0.765071846162128 0.757791321595094 1 1
0.669998565095469 0.663559815758429 1 1
0.636019664796567 0.629512307043315 1 0
0.799356474621357 0.791371133513736 1 1
0.843047834703356 0.835191360139824 1 1
0.734985032108319 0.727136181599853 1 1
0.675392387033794 0.668226234041587 1 1
0.602958761331532 0.597194646607802 0 0
0.798221759561776 0.789496306300866 1 1
0.965452710630824 0.956043435468343 0 1
0.694431531652493 0.686471624346679 1 1
0.858517149703331 0.849995378064871 1 1
0.890651309618931 0.881495467345032 1 1
0.83204297272752 0.824127974970701 1 1
0.803359793390318 0.795133252660399 1 1
0.921667959690009 0.913475258011194 1 1
0.899117407244949 0.888470036785062 1 1
0.807864173232537 0.800854471301335 1 1
0.703832774016444 0.696890381541719 1 1
0.744007678851857 0.737022529679817 1 1
0.729216918555172 0.7218957609298 1 1
0.800215884117029 0.791988116515343 1 1
0.849702375752277 0.841878905320775 1 1
0.798284797395131 0.79059342419523 1 1
0.844337649202487 0.836096927420104 1 1
0.8322838140365 0.824234917840682 1 1
0.853432762870341 0.845603047376553 1 1
0.755008881056102 0.747049810396066 1 1
0.823764677009939 0.815010581023927 1 1
0.746823210717449 0.739418421663347 1 1
0.989139893744618 0.979163828956513 1 1
0.715243145987081 0.70725007577923 1 1
0.704353418068065 0.697116605146118 1 1
0.711095881962129 0.702846262254791 1 1
1.00252089082873 0.991632975748824 1 1
0.882658606794352 0.874331283919803 1 1
0.970485496956417 0.960794602030315 0 0
1.08157540997636 1.07061736154572 0 0
0.74137139078358 0.733375628085261 1 1
0.992537622623228 0.983728025355553 1 1
0.693335862976329 0.686398417406362 1 1
0.896424243212 0.886857213239989 1 1
0.76581334965217 0.759087097976399 1 1
0.822742101413205 0.814466432367598 1 1
0.843350398831662 0.835629226166691 1 1
0.912884724311704 0.904073548814484 1 1
0.878850793687137 0.870432300421078 1 1
0.92300093293626 0.914468585223651 1 1
0.788042135238483 0.780539663843876 1 1
0.749385401448038 0.741605483456958 1 1
0.757911835222726 0.750470019028141 1 1
0.636605383231194 0.630492496967721 1 1
0.671159711222298 0.664180769172854 1 1
0.842337595606718 0.833686497319811 1 1
0.869711448376512 0.859790762741833 1 1
0.852389398257888 0.844100746965963 1 1
0.573370812455425 0.567997607862528 1 1
0.707946461068326 0.700869378692972 1 1
0.784944542086254 0.77674829846257 1 1
0.765023107415159 0.757679242081759 1 1
0.949694057019404 0.939910213786673 1 1
0.890276736672792 0.88229822417122 1 1
0.669505040190799 0.661772467565433 1 1
0.815589132378701 0.807513368845139 1 1
0.64195129005902 0.635877966322442 0 0
0.718252627242888 0.710153926042428 1 1
0.622120067340055 0.616541930851384 1 1
0.846399016532139 0.838009856755009 1 1
0.658383091755925 0.650747786455537 1 1
0.900788579693384 0.892061330463661 1 1
0.612679291023725 0.606368243209927 0 0
0.797310421843359 0.789174064614677 1 1
0.924674711053338 0.915270671716074 1 1
0.842505525302819 0.834248045716481 1 1
0.783673426709521 0.775651227435181 1 1
0.792585881269959 0.783832554826045 1 1
0.725140490861735 0.718072243989304 1 1
0.807248018790929 0.799062838832659 1 1
0.613806323595152 0.607077124158459 0 0
0.774900716229679 0.7669418590943 1 1
0.793248384521871 0.784276817494883 1 1
0.882608832448617 0.874153613584584 1 1
0.831604384447009 0.822059860158821 1 1
0.82210585703261 0.813869241875939 1 1
0.767361442322424 0.759709097323145 1 1
0.722842447226646 0.713926488471197 1 1
0.938225854869351 0.929309880985094 1 1
0.79259887921982 0.784612043182107 1 1
0.836233124260692 0.826608255496466 1 1
0.86548201260504 0.856640923553101 1 1
0.817071588197321 0.808861369418445 1 1
0.696603501959024 0.689431557516766 1 1
0.842130036182835 0.833973929364506 1 1
0.620271497120896 0.614569342576331 0 0
0.710438221065823 0.703317192696815 1 1
0.79021814052329 0.781884753553718 1 1
0.667951685271649 0.660897384539267 1 1
0.846510103741281 0.838544421244324 1 1
0.996321609435859 0.986580799902464 1 1
0.8529831278605 0.844817791526279 1 1
0.735727353344388 0.72841404552441 1 1
0.774859503142796 0.766163185195143 1 1
0.767421782226494 0.760176710928334 1 1
0.969717661190383 0.960786600107697 1 1
0.668296484444112 0.661944135601142 1 1
0.854675341680621 0.846170440839368 1 1
0.746508670133002 0.739729912015113 1 1
0.766320956199846 0.758012521943055 1 1
0.746277209077109 0.738549597431416 1 1
0.771604971729122 0.763209554190188 1 1
0.771748634202524 0.763975202631109 1 1
0.964097284440551 0.953852856369421 1 1
0.713436501694051 0.70696422568778 1 1
0.83129245871992 0.822789351061067 1 1
0.896676712240507 0.887075928352147 1 1
0.92459043475968 0.915569621117149 1 1
0.506201235998677 0.501587702729833 0 0
0.762473418748748 0.755543163440715 1 1
0.896137016041118 0.886855876719022 1 1
0.661811904051309 0.654941912424585 1 1
0.699859734401373 0.692923325560817 1 1
0.803332292930128 0.794906440009746 1 1
0.957382109090479 0.946876182952569 1 1
0.831213066534462 0.822438482548741 1 1
0.819108909023201 0.810943702231715 1 1
0.838309715582324 0.828498256666167 1 1
0.770995389549976 0.763964077997225 1 1
0.897919314283893 0.888333652932133 1 1
1.07914536776279 1.06836492040246 0 0
0.808283167887031 0.799765453013821 1 1
0.932796712798945 0.922675066933011 1 1
0.835997946338988 0.828238930336326 1 1
0.859974534364614 0.851430672497632 1 1
0.753358471937199 0.745577009046009 1 1
0.714300647883101 0.706937937455314 1 1
0.843859236991749 0.835571711145093 1 1
0.966240817915743 0.955603733989316 1 1
1.04164014178646 1.03129343053255 0 0
0.740635151539375 0.733841234779135 1 1
0.789385307453175 0.780720437877552 1 1
0.772992563141607 0.764700333904655 1 1
0.923227471726344 0.914223444116446 1 1
0.74067055447959 0.732140175867477 1 1
0.93456070467356 0.923534278634556 1 1
0.76475222110344 0.757219652202579 1 1
0.849050607813811 0.839306393500882 1 1
0.943691408237891 0.933792497814568 1 1
0.844648509546805 0.835917170509652 1 1
0.815194657038131 0.807742130959546 1 1
0.811725578314123 0.803811462433053 1 1
0.731184233152904 0.724094707604739 1 1
0.89406138355419 0.885014115713975 1 1
0.95447249407739 0.94355941654328 1 1
0.77769437302474 0.770475165599448 1 1
0.750962401435974 0.743994138247312 1 1
0.799896273989639 0.79106433922544 1 1
0.804577792369259 0.797223814261813 1 1
0.858604937758112 0.849485192731173 1 1
0.678054356039893 0.670686198588061 1 1
0.629409912148151 0.622092485390206 1 1
0.824278015129552 0.816961037156623 1 1
0.765976200051421 0.757794945536398 1 1
0.840949950830908 0.832485616025446 1 1
0.818895267453608 0.811866971982782 1 1
0.817841295800794 0.810004300305493 1 1
0.88064135687724 0.871148142303481 1 1
0.87022871590077 0.862241836554221 1 1
0.784693049620404 0.777035913382773 1 1
0.59512769536966 0.588651066109964 1 0
0.715639547393223 0.706796232138283 1 1
0.904841287004762 0.896031329704069 1 1
0.785265637499875 0.777378457500321 1 1
0.771349161084772 0.763356704274611 1 1
0.819251692892031 0.81086610612771 1 1
0.713134624359807 0.705061296767624 1 1
0.773452511854088 0.765405338346268 1 1
0.788428392341764 0.779484768595291 1 1
0.825498923394159 0.816246282394081 1 1
0.776671695254325 0.769222376555737 1 1
0.661820923210208 0.655608854381632 1 1
0.791153211794907 0.781886406512425 1 1
0.965894365079073 0.955689059879793 1 1
0.893948009657495 0.885300008600402 1 1
0.692811689600442 0.685833270579234 1 1
0.958212442053695 0.948945796686965 1 1
0.782779599871909 0.775242300849493 1 1
0.769602497177692 0.762397253740808 1 1
0.79541785862579 0.787910935827516 1 1
0.907400103195818 0.897381072264904 1 1
0.835535682611419 0.827105921446018 1 1
0.863352936713636 0.855554934583606 1 1
0.642078782572473 0.633717293869928 1 1
0.882399876491733 0.873689943492673 1 1
0.730208453107178 0.721776726406828 1 1
0.856627431590599 0.847950285916949 1 1
0.623302056305591 0.616203430130207 1 1
0.831654684064296 0.824498253316973 1 1
0.911377591544088 0.902485837068467 1 1
0.974818249459963 0.965716471864598 0 0
0.828156492628252 0.819527673130567 1 1
0.789196427792008 0.781361872384263 1 1
0.608996540377562 0.603758201583409 0 0
0.747557718149902 0.740485018078219 1 1
0.803505606554736 0.794859985360133 1 1
0.86530182240443 0.856669279638642 1 1
0.687821493582971 0.680418421049134 1 1
0.721339457727447 0.712860321267693 1 1
0.865244279280488 0.856318777219418 1 1
0.878044659348958 0.869811875626009 1 1
0.730092049531018 0.721907877371193 1 1
0.923690733951743 0.913764400998969 1 1
0.791490956488071 0.783787765822492 1 1
0.78649110300595 0.777995964688241 1 1
0.772439749383334 0.764369670292543 1 1
0.852062963996473 0.843340229198438 1 1
0.887689062974443 0.879373372880156 1 1
0.812732441197662 0.804942223358341 1 1
0.825625996286973 0.818303305331909 1 1
0.753750586916588 0.745856305860427 1 1
0.69983600429678 0.693632959983981 1 1
0.767499719124937 0.759680184259866 1 1
0.884516298818931 0.876374877662133 1 1
0.849615853724314 0.840926398369195 1 1
0.632822349996426 0.625399974638612 1 1
0.824704016051394 0.81571432528425 1 1
0.721035443939984 0.713707823234748 1 1
0.788476862691659 0.781233831821113 1 1
0.828865910207825 0.821145343340501 1 1
0.697182379175386 0.689268597504579 1 1
0.889291863191465 0.880620677338628 1 1
0.874237966914128 0.866106477384328 1 1
0.741136542608285 0.734306045993819 1 1
0.933019662752755 0.924567596417541 1 1
0.687700274803527 0.681125038522553 1 1
0.874488730170388 0.865873208789531 1 1
0.643828825012617 0.637576491965262 0 0
0.614817727972413 0.609013006529872 0 0
0.820570902617987 0.812387654006337 1 1
0.907287780040763 0.898140785988614 1 1
0.996906726574896 0.987159027499898 1 1
0.881473444366709 0.872773057387003 1 1
0.755743719982894 0.748997163246986 1 1
0.930503222014652 0.92086217745432 1 1
0.80667142284937 0.798201718638782 1 1
0.676267461247457 0.669361840611244 1 1
0.910044052691626 0.901413258459071 1 1
0.816567373871016 0.807263202587533 1 1
0.810143753661892 0.802628383317507 1 1
0.613840586950799 0.608044331992688 0 0
0.708959052058208 0.701052666464117 1 1
0.787423185373919 0.780452366782248 1 1
0.78600692423349 0.778657141528421 1 1
0.56234160264308 0.555419830974839 1 0
0.844848473752263 0.836973994345469 1 1
0.814179929653719 0.805447572428916 1 1
0.801227162464019 0.793234011412909 1 1
0.77680043906678 0.769161476050727 1 1
0.641829847537808 0.63512786013813 1 1
0.931007514907967 0.922244560796464 1 1
0.758428911294368 0.750032331024089 1 1
0.866487260926529 0.85845167304163 1 1
0.843137987149122 0.833299041127623 1 1
0.615807800807185 0.610484288201348 1 1
0.803056113496139 0.794694872440633 1 1
0.880215973670895 0.872235511091696 1 1
0.602136586683072 0.595832439639087 0 0
0.813849801473904 0.805488298866252 1 1
0.750301333633266 0.74260934337595 1 1
0.865943640642731 0.857218647257064 1 1
0.915678945819612 0.905909924381089 1 1
0.713252762570768 0.706049163290238 1 1
0.765272389426081 0.757939930189431 1 1
0.781563323918967 0.773308779503178 1 1
0.81128494087928 0.80226799821999 1 1
0.830061748207801 0.822915604685039 1 1
0.75773479391371 0.749805724786504 1 1
0.98715745489466 0.977845925536129 1 1
0.734982978488618 0.726685212026987 1 1
0.663653764842269 0.656343747895622 1 1
0.922199712836818 0.912474849750801 1 1
0.7534269129882 0.746011930185501 1 1
0.814651340546554 0.806008166275683 1 1
0.787202755107807 0.779486634659497 1 1
0.863429008765527 0.854299219786639 1 1
0.965590781991461 0.955445357222168 1 1
0.914258294000959 0.905419652523557 1 1
0.794759954901982 0.785372873711604 1 1
0.816475964806859 0.808199904486137 1 1
0.737549382495911 0.731127697491952 1 1
0.779615834574153 0.77139589124774 1 1
0.976378518133826 0.967093486196746 1 1
0.858598091208363 0.849933789165749 1 1
0.773221432902324 0.765646319530786 1 1
0.786066902182076 0.777907478491697 1 1
0.882633702844072 0.873665557415321 1 1
0.63490800763075 0.62874024462692 1 1
0.84108354927178 0.832211479645189 1 1
0.920051246637177 0.911171374316548 1 1
0.654220383567659 0.647073193312991 1 1
0.753721230031677 0.746128036057795 1 1
0.695672596110762 0.688079271497322 1 1
0.914856972838019 0.90650338325348 1 1
0.773389626074278 0.765644513168359 1 1
0.771113336522152 0.763666050136644 1 1
0.597946217368673 0.592171332494766 0 0
0.607150879514503 0.600203608598224 0 0
0.829267583311987 0.820689071820395 1 1
0.950624284415848 0.941457958664399 0 1
0.66089869972841 0.654711753077669 1 0
0.760695781086598 0.752737576779075 1 1
0.685542062226275 0.678204072617519 1 1
0.870759092403522 0.861742487093086 1 1
0.75880133125922 0.751568200300608 1 1
0.811769663389852 0.803010309399285 1 1
0.855148094303928 0.845702471035752 1 1
0.737661151107255 0.73043210030873 1 1
0.771680444826985 0.763722665593712 1 1
0.909544254562152 0.900742805387364 1 1
0.857043691914724 0.849349662780242 1 1
0.831373843750498 0.823263197335894 1 1
0.928492423766157 0.918858883497162 1 1
0.892659168381132 0.883479841072821 1 1
0.806134528424379 0.797998388379022 1 1
0.674480464267488 0.667871088991445 1 1
0.791901197753676 0.784456919695809 1 1
0.834217256442568 0.824950671304519 1 1
0.985579255904788 0.976324863422997 1 1
1.01829228971343 1.00775063241055 0 0
0.895754778896074 0.886738480223433 1 1
0.744331216274812 0.737026995590789 1 1
0.751950193983671 0.744985851621731 1 1
0.790143268044525 0.782026078293144 1 1
0.89035049970443 0.881189220060279 1 1
0.873561733498993 0.864981930187988 1 1
0.691876690013767 0.685119945378763 1 1
0.650673488137942 0.643476466281153 1 1
0.819167356247573 0.811107819310495 1 1
0.904647350345826 0.896234898701855 1 1
0.743256995880312 0.733715779025297 1 1
0.679121437549421 0.67231804489983 1 1
0.849271789648333 0.841137803283388 1 1
0.781253102713458 0.773112253986018 1 1
0.834171586482334 0.825169953423554 1 1
0.84945898586579 0.839897672224815 1 1
0.892806167024354 0.883421628421121 1 1
0.65637927671541 0.650362443763774 1 1
0.902679964860877 0.892962492762916 1 1
0.932313349374027 0.922555582708345 1 1
0.805184340153086 0.797359673528464 1 1
0.866528760104463 0.857389950111817 1 1
0.800488054519362 0.791803821472108 1 1
0.951125130352649 0.942599559486294 1 1
0.874278349850031 0.866626489300502 1 1
1.01862804688192 1.00886007523155 0 0
0.653220454924251 0.64606760961552 1 0
0.847016454880832 0.838549240080076 1 1
0.633842127178587 0.628033515329535 0 0
0.766499662190962 0.759032700273339 1 1
0.858715107463242 0.849699600687381 1 1
0.942381727394145 0.933548679059788 1 1
0.803786817977583 0.794923880333612 1 1
0.722006989761679 0.715225100591276 1 1
0.801566993974769 0.794183740328609 1 1
0.754074196904881 0.746241306657356 1 1
0.925171052066061 0.915301892780987 1 1
0.938898664140837 0.929445249164185 1 1
0.763021851852741 0.755620441479538 1 1
0.929443197451321 0.919161181389946 1 1
0.873321395174391 0.863446610990835 1 1
0.773722892281482 0.765809757005858 1 1
0.726691036473018 0.719700980458183 1 1
0.602437429081099 0.59577580008936 0 0
0.77120743977221 0.76364844716758 1 1
0.950705374377483 0.941393122880884 1 1
0.66439367037026 0.657980391826986 1 1
0.791394261984231 0.783034692644283 1 1
0.72534166460757 0.71854798812723 1 1
0.835794887768455 0.827422384088433 1 1
0.949331567536658 0.938851728217617 1 1
0.749340012758842 0.74114700278181 1 1
0.8003995042049 0.792763874284153 1 1
0.732894252354788 0.725701135674138 1 1
0.772404964479885 0.763614281200494 1 1
0.896953229891228 0.888139533273879 1 1
0.834089999883104 0.826185108133301 1 1
0.832558517106105 0.824992628580756 1 1
0.535419507994924 0.530093986233428 0 0
0.871398127891998 0.860466474515583 1 1
0.751275728523585 0.743811141483066 1 1
0.827148947897647 0.819226712540475 1 1
0.873360918947447 0.864592497495259 1 1
0.803725074726157 0.796408392527988 1 1
0.766305318123423 0.758446428254674 1 1
0.596232261092251 0.589727161887572 1 1
0.846743115958136 0.837992849815835 1 1
0.686569610062356 0.680058386076111 1 1
0.856916311683144 0.848380611165429 1 1
0.676044899173319 0.668572113636022 1 1
0.817505872143825 0.808180028109776 1 1
0.766605807365524 0.759075534476595 1 1
0.897714849474847 0.887971457846986 1 1
0.983866432750053 0.972931516331295 1 1
0.761335153564718 0.754089884384308 1 1
0.699654259814956 0.693074425355578 1 1
0.778811711998837 0.771177881709515 1 1
0.938413097502437 0.928299562737112 1 1
0.79093601659513 0.782903161618718 1 1
0.788850566422573 0.781414733128329 1 1
0.752909476894094 0.745275469813751 1 1
0.705358345998316 0.697685350663649 1 1
0.644420602837077 0.637130518180016 1 1
0.903375346177929 0.894405041322409 1 1
0.848176600438923 0.839520565888675 1 1
0.747323846191432 0.738670665005475 1 1
0.706229586630658 0.699383092791719 1 1
0.75866425902741 0.751200164126471 1 1
0.795249034221336 0.787356211789581 1 1
0.857498174697003 0.848925919302857 1 1
0.644204366198747 0.637954334408326 0 0
0.761993007052489 0.754489880394529 1 1
0.800199402669154 0.791710675261191 1 1
0.884988267587239 0.876141525779606 1 1
0.692385246892133 0.685785134201332 1 1
0.885394913426779 0.875928442998238 1 1
0.771627877705674 0.764944223290514 1 1
0.682237796198001 0.673754052241623 1 1
0.966263950345339 0.95630257929272 0 0
1.05671917692261 1.04614506694794 0 0
0.762091114568095 0.754205245129924 1 1
0.80287461735344 0.794960629305502 1 1
0.988942765253876 0.978528028817266 1 1
0.796206541315344 0.788435986900102 1 1
0.666865486152879 0.660673583034376 1 1
0.74129063356051 0.733661791152056 1 1
0.828239793230124 0.820427158724246 1 1
0.92733977360632 0.916974851524934 1 1
0.879495416883087 0.870784832191556 1 1
0.738156373138528 0.729365094067927 1 1
0.968830606020656 0.957957908678269 1 1
0.74594059105955 0.737062304405455 1 1
0.756007971906679 0.747874055398607 1 1
0.673971809448279 0.668016276335759 1 1
0.689065651991563 0.681982425597894 1 1
0.808861355364789 0.801293220935764 1 1
0.596386693228979 0.590834286227868 0 0
0.876704766199478 0.867192204511167 1 1
0.802677347117877 0.79462896120457 1 1
0.528182729665227 0.523010551786506 0 0
0.800002933806004 0.791311373023568 1 1
0.68702740550505 0.679003317741927 1 1
0.763756912217498 0.756416913142835 1 1
0.792474762251624 0.784235618161947 1 1
0.905846201391425 0.895767026742933 1 1
0.917521113888474 0.908181103244494 1 1
0.794427104897265 0.786694402705267 1 1
0.925964601205817 0.916107251554116 1 1
0.721721688018097 0.714812360945493 1 1
0.771588032263697 0.763761497223016 1 1
0.757898252822883 0.750062333192931 1 1
0.750975747505448 0.743667738285439 1 1
0.809125851603003 0.801016500639328 1 1
0.76649008230421 0.757721643896666 1 1
0.923715194600077 0.914232337451964 1 1
0.777087147667079 0.769592514493462 1 1
0.87478487380692 0.865609679407147 1 1
0.763563094745439 0.756062271365279 1 1
0.865092189946726 0.856124635481371 1 1
0.887656759722651 0.87738195225885 1 1
0.689545089240268 0.682685036550841 1 1
0.956549056254487 0.946316351259545 1 1
0.696331007697194 0.689746809309676 1 1
0.769057496360831 0.761748894615855 1 1
0.694415065746799 0.685739674043011 1 1
0.712353723273693 0.704574779613823 1 1
0.87158718343463 0.863096304296057 1 1
0.828365360564331 0.820479871527691 1 1
0.774435924195876 0.767568200467105 1 1
0.910671138541676 0.901340537174034 1 1
0.749977785552809 0.742842076246568 1 1
0.786403286501312 0.777551330017159 1 1
0.674255720258962 0.667528091994543 1 1
0.718046358360781 0.711195876148576 1 1
0.807995784918811 0.799518897927044 1 1
0.710189902459487 0.702902011088865 1 1
0.581316543074644 0.574911273881504 1 1
0.794509676592217 0.786603957171724 1 1
0.875884062459251 0.867529314465534 1 1
0.765181009135504 0.75759427863472 1 1
0.86280722518521 0.853894311190331 1 1
0.838060510548181 0.829558514816317 1 1
0.616656437899973 0.609464608737266 0 0
0.67812086213198 0.6718609739098 1 1
0.883025662537848 0.87464420088958 1 1
0.905701284872891 0.897363698496257 1 1
0.851343260035099 0.842939962740182 1 1
0.974151158357042 0.962693889356261 1 1
0.806767859985938 0.798617897818528 1 1
0.837354893112376 0.829174642040367 1 1
0.758071674609327 0.750334807573128 1 1
1.0619703365813 1.05166407931323 0 0
0.981193105238416 0.972058199258666 1 1
0.973113610488267 0.962808467675301 1 1
0.769907123511574 0.762744861033882 1 1
0.787742919583559 0.780387076857199 1 1
0.836994543327078 0.828137759191105 1 1
0.610058619578334 0.603328743965471 1 1
0.821820812597889 0.813998839840125 1 1
0.881756325210834 0.873902780040733 1 1
0.729937247032229 0.722988189491105 1 1
0.818199059365517 0.810491816608516 1 1
0.642449767036593 0.635760110073992 0 0
0.739921055427028 0.731971299464041 1 1
0.668913520007394 0.662367854540392 1 1
0.78469502983468 0.777324742252869 1 1
0.739037657793771 0.731477515008411 1 1
0.635861296078605 0.629426036623344 0 0
0.806447362922899 0.798474323849932 1 1
0.762289106564948 0.754004709219361 1 1
0.870712479586305 0.862084266512893 1 1
0.651591319802785 0.64511579001849 0 0
0.953741112130221 0.944501941413988 1 1
0.79031731534583 0.782573983090065 1 1
0.936407882998602 0.928276744002773 1 1
0.879433849950351 0.870354395221649 1 1
0.812429833592477 0.804305223905207 1 1
0.838424019705477 0.829271780244743 1 1
0.77502800042389 0.767309644257903 1 1
0.698556301961816 0.691361718424689 1 1
0.759908900896116 0.752785066132694 1 1
0.747461794672448 0.740845839603237 1 1
0.832477539048812 0.824051416429586 1 1
0.789163977104694 0.780176631431955 1 1
0.655706668348357 0.648586780226081 1 1
0.740657536270591 0.732781857044925 1 1
0.822391489357824 0.813735823884218 1 1
0.850979796590347 0.842513876939241 1 1
0.738528312871247 0.731180281253939 1 1
0.77088477290828 0.762825410910998 1 1
0.704710898194512 0.698569412943884 1 1
0.912833667041442 0.903949540794705 1 1
0.639031500099726 0.632747536663026 0 0
0.691825260974031 0.684323669997345 1 1
0.954350569564722 0.944527623087313 1 1
0.810749097952327 0.802911857524085 1 1
0.779742443044192 0.770916842722997 1 1
0.767154116490826 0.759180326329036 1 1
0.920578279922404 0.9121036916013 1 1
0.736418812643109 0.729293718779161 1 1
0.906989086178515 0.898374536566704 1 1
0.976963106514289 0.967475723814267 1 1
0.819697301970633 0.811353777997882 1 1
0.720416142854935 0.713830159651797 1 1
0.790531171074891 0.78208809385122 1 1
0.741490646154632 0.734443695168543 1 1
0.911243379006324 0.90067839518569 1 1
0.802816058498373 0.793975480006836 1 1
0.929881850176909 0.92082114924259 1 1
0.812018986141398 0.803744507555263 1 1
0.815882680300208 0.807217833676423 1 1
0.686862333256628 0.68075883346002 1 1
0.879114563775664 0.870726715889709 1 1
0.912147306126022 0.903075183399039 1 1
0.828304409533375 0.820444753660037 1 1
0.674583703807118 0.668160959154743 1 1
0.712998233731816 0.705387801090714 1 1
0.803455861569994 0.796091012709865 1 1
0.915653915673943 0.906666525128291 1 1
0.763480346508332 0.755618177441561 1 1
0.783358668258761 0.77510785667823 1 1
0.881652850217478 0.873429466294404 1 1
0.881051242699703 0.87120684650144 1 1
0.83822833176937 0.829761785593176 1 1
0.627283473670886 0.621423079203815 1 1
0.938380646848307 0.929421533285163 1 1
0.758220388501567 0.751044043823549 1 1
0.816983149838209 0.807886760298672 1 1
0.821543378065801 0.812723857644877 1 1
0.772244269722717 0.764001029614348 1 1
0.799410311884807 0.791270617977286 1 1
0.820700655314508 0.812475893913419 1 1
0.921839880819049 0.911764749643299 1 1
0.812720644226005 0.803852307504486 1 1
0.836499463623479 0.828087653094674 1 1
0.789904331940903 0.782247261203152 1 1
0.837797840924552 0.829339098988666 1 1
0.800346413354623 0.791864322859225 1 1
0.679518719912996 0.671734860275499 1 1
0.763783078423446 0.755021664654247 1 1
0.837239995384821 0.828894775812149 1 1
0.927398119948899 0.918297101314112 1 1
0.685093661274083 0.67782506624027 1 1
0.86143935083831 0.852770757382381 1 1
0.629711028446043 0.623448741029185 0 0
0.706540380307422 0.698881833408695 1 1
0.852059422549254 0.843593362399388 1 1
0.94415767148011 0.934679334060386 1 1
0.757572010288156 0.750681889412695 1 1
0.758204765019119 0.750293116328594 1 1
0.758428427567582 0.750163913942307 1 1
0.743103646191965 0.734264719484434 1 1
0.663005363310338 0.655731294293355 1 1
0.821590222525052 0.81337968907565 1 1
0.727266852024833 0.719188678191738 1 1
0.691832885480476 0.684430443742495 1 1
0.889959741539669 0.879886215833186 1 1
0.782057525882887 0.77444092734272 1 1
0.897169581864214 0.888042120070169 1 1
0.768088823239726 0.760803194247903 1 1
0.743128138198158 0.735495475887896 1 1
0.663811258682582 0.657163354249897 1 1
0.670452996585094 0.663134709613901 1 1
0.839945290660569 0.831244106154432 1 1
0.727918002292413 0.720538419911639 1 1
0.545803951242512 0.539367923509183 0 0
0.744423597674678 0.736893165958773 1 1
0.653356349178451 0.646412202195222 1 1
0.814044692019198 0.806122333408084 1 1
0.80357200475611 0.79577397968971 1 1
0.854902149359816 0.846116998773675 1 1
0.874674714573404 0.865904944595669 1 1
0.826364750030959 0.817678835193007 1 1
0.968705975474747 0.958160617743047 1 1
0.832967041025231 0.824317558013147 1 1
0.777078386599883 0.768811365735419 1 1
0.832221255884585 0.824422963682654 1 1
0.696318246293166 0.689732341957818 1 1
0.721332415183609 0.712519431317584 1 1
0.823740777631529 0.815342760009516 1 1
0.790526624209393 0.782712142475884 1 1
0.718938482635073 0.710806843371035 1 1
0.558649414384588 0.552518031232909 1 1
0.76682901018703 0.758581612203615 1 1
0.945904474641277 0.936168992948366 1 1
0.843676137434533 0.834310913833365 1 1
0.74704804541129 0.739060850225439 1 1
0.87557667662429 0.866401147408487 1 1
0.627162980823771 0.620857961543606 1 1
0.750524269604148 0.742906426477261 1 1
0.702997461302025 0.695852179729142 1 1
0.78577251313462 0.778047941162454 1 1
0.732444693346981 0.723863993959892 1 1
0.724385626801788 0.716639573408828 1 1
0.830564113230729 0.82301291959511 1 1
0.91082145861387 0.901710074492862 1 1
0.83392370290085 0.824716502932293 1 1
0.963293169689877 0.953321356040279 1 1
0.78343271774409 0.775053506305411 1 1
0.749302911735778 0.741223874434313 1 1
0.67239761052698 0.666211598652731 1 1
0.761309437352499 0.754243045217268 1 1
0.851362913386251 0.842906701811885 1 1
0.770878025297569 0.761541142927558 1 1
0.861337586321828 0.853584483687485 1 1
0.857261651522729 0.849500728119942 1 1
0.757916995195477 0.750988016086317 1 1
0.765230294875389 0.757483395724862 1 1
0.712472698458126 0.704649300387724 1 1
0.72255197935022 0.71558595110608 1 1
0.797449250880663 0.789540938353502 1 1
0.91842359867119 0.909025048902685 1 1
0.831451028316699 0.823497233075165 1 1
0.753649916751131 0.744943156801192 1 1
0.837043508559259 0.828076853514064 1 1
0.929098418669497 0.919497518700256 1 1
0.826449634037077 0.818932824683728 1 1
0.538132274552921 0.533026546298855 0 0
0.956687516889847 0.947565914431606 0 1
0.864372063967428 0.854982389574073 1 1
0.735961551269551 0.727706094671113 1 1
0.665081739417198 0.659569066120704 1 1
0.887081850224005 0.878201664763405 1 1
0.764358865041163 0.757231817487615 1 1
0.866615109525064 0.856980685876383 1 1
0.820795638382275 0.811152745020558 1 1
0.617832750814868 0.61195713478668 1 1
0.828943119668817 0.820309942622342 1 1
0.653047779103769 0.64639071008256 1 1
0.706758621814492 0.699181271451021 1 1
0.769587529076464 0.761746846892554 1 1
0.740326803640643 0.731187068278809 1 1
0.760244854293713 0.752123441556525 1 1
0.839495854521808 0.831184640297221 1 1
0.817798215371568 0.810284318349864 1 1
0.88454681814584 0.876093343372143 1 1
0.834927978312142 0.826842398004895 1 1
0.936677202745863 0.927503005641053 1 1
0.861782478047986 0.853353652050061 1 1
0.771628799586088 0.764808963235789 1 1
0.792005598291423 0.784725431182902 1 1
0.823612909698259 0.815892817162646 1 1
0.719207656695897 0.712126723601123 1 1
0.844439707707057 0.836242551243291 1 1
0.901434621529573 0.892231808813776 1 1
0.696946411702953 0.690691808525782 1 1
0.819938682404789 0.81115297632603 1 1
0.732611803072491 0.724857194910419 1 1
0.874185679461788 0.866029364700113 1 1
0.823445811929282 0.815383510170322 1 1
0.698993766108145 0.692659473269785 1 1
0.636197492721481 0.63052920031093 0 0
0.861619087190792 0.852455668249732 1 1
0.91201276402817 0.90227140339654 1 1
0.711725662519533 0.70425635848282 1 1
0.862976003344038 0.853837849886435 1 1
0.821319606510779 0.81319374336417 1 1
0.716912457751385 0.710005367649687 1 1
0.876680372520876 0.868111568660513 1 1
0.868560894596967 0.860973226673106 1 1
0.884121874329385 0.876588855492719 1 1
0.88265697361137 0.874774882414716 1 1
0.863244838756416 0.854616125553022 1 1
0.783750760007491 0.772991003838383 1 1
0.742380536589544 0.734709378990522 1 1
0.862683181656806 0.855287630427327 1 1
0.528593087524574 0.522508075801208 0 0
0.561239638709439 0.55495833888754 0 0
0.857807678326502 0.849970961546764 1 1
0.831614866009923 0.823943189463478 1 1
0.953949172612635 0.944608689728381 1 1
0.815292243558567 0.807320015606788 1 1
0.674759966951245 0.668864001227564 1 1
0.81736705950892 0.809456499396049 1 1
0.751975354407833 0.743413932982311 1 1
0.773657960617554 0.765602555221056 1 1
0.789782423047425 0.781695617813974 1 1
0.857978106137611 0.850124447321279 1 1
0.755528642461389 0.74662891696562 1 1
0.791405642168962 0.782647292505917 1 1
0.675090049441669 0.66913420371997 1 1
0.774825890902354 0.767115513304619 1 1
0.859495244029436 0.850648198807283 1 1
0.897933339871872 0.888573163942681 1 1
0.851184018651766 0.841623174762276 1 1
0.711913520382808 0.7043626647597 1 1
0.854336709938693 0.845149721516429 1 1
0.677755603951491 0.670710838023723 1 1
0.967059330814172 0.957178050919431 1 1
0.716569180201308 0.709816547950035 1 1
0.712876467078928 0.705680576410499 1 1
0.737933181629107 0.730086358107903 1 1
0.71001682244974 0.703713503693557 1 1
1.09818468369896 1.08677316634847 0 0
0.824484752756549 0.814335965783247 1 1
0.894188819024798 0.885586914479484 1 1
0.588292688259507 0.582366014681783 1 1
0.839680114641549 0.831933904071212 1 1
0.602530627659144 0.596918781805524 1 1
0.923884809922328 0.914693369310135 1 1
0.757748570998818 0.750469318243634 1 1
0.836343679174259 0.827262286546708 1 1
0.712838563810522 0.704954581051882 1 1
0.78255029218323 0.775158156330064 1 1
1.05727915770933 1.04624001743166 0 0
0.910503872186792 0.901769876097662 1 1
0.833743219781687 0.823612434306484 1 1
0.923426346386329 0.913281975440563 1 1
0.625119412323212 0.61800052104478 0 0
0.660123035297462 0.65343262608029 1 1
0.682595203638728 0.675188043522326 1 1
0.76401129626924 0.755400532496225 1 1
0.655822621530118 0.648791546582254 1 1
0.695131303387835 0.688449720387926 1 1
0.826356114544288 0.819245462386475 1 1
0.867057732526315 0.858464334747352 1 1
0.979088283820575 0.968751440669839 0 0
0.798805409092739 0.790161689654546 1 1
0.830070281536123 0.822106867639703 1 1
0.905129906840031 0.896280461542215 1 1
0.673818967915011 0.667215727270949 1 1
0.803824774528135 0.795995597176464 1 1
0.949955798440011 0.940158317744617 1 1
0.727827247565587 0.721214168564242 1 1
0.671758901784665 0.665522134098079 1 1
0.775529366864188 0.767977240215348 1 1
0.890708678831719 0.881897619642904 1 1
0.850185045566497 0.841844118948072 1 1
0.692033987244919 0.686032526007407 1 1
0.932175505215588 0.922847999167465 1 1
0.83639549753089 0.827771648813054 1 1
1.03378808266856 1.02341171847922 0 0
0.894199133737855 0.885300024737307 1 1
0.924353017563457 0.915424075035882 1 1
0.875854043985667 0.86734575028226 1 1
0.814623958701789 0.806254765750597 1 1
0.846962250422079 0.837074145985484 1 1
0.729528947356821 0.721332478371679 1 1
0.736676530989421 0.729629967047378 1 1
0.689613881321927 0.68240790506576 1 1
0.716884806238327 0.710059628041709 1 1
0.808955076563679 0.800951262867604 1 1
0.706950332397059 0.700261922990677 1 1
0.84479941799198 0.836932919661063 1 1
0.539657261060401 0.534025669470154 1 1
0.965713370411272 0.957220877816636 0 0
0.724714806990722 0.717244560640569 1 1
0.920218320642798 0.911136002416108 1 1
0.658208881610022 0.652297744068872 1 1
0.868675397436549 0.860907353738523 1 1
0.802173463018192 0.793925427083554 1 1
0.741186705092867 0.733257274792565 1 1
0.687097099683573 0.680432099693428 1 1
0.690068584280806 0.682723817104872 1 1
0.663086787662098 0.656419533811058 1 1
0.959845562836244 0.950165688396517 1 1
0.797003883281267 0.789020684496546 1 1
0.778406350785083 0.770967146457837 1 1
0.873393212408646 0.863822909913345 1 1
0.996355561452543 0.98575901904291 0 1
0.683358497556786 0.675793937792587 1 1
0.879228813959487 0.870469365103335 1 1
0.733182596478847 0.725521438294057 1 1
0.624715394305061 0.619282202375659 0 0
0.818488410205678 0.810502622960897 1 1
0.769634594283866 0.76219335956746 1 1
0.821174862993461 0.813069801044515 1 1
0.884650491286972 0.875311008049209 1 1
0.798588494172127 0.789872553006511 1 1
0.954476368150811 0.943044503655485 1 1
0.684951697722218 0.676591228628075 1 1
0.931825507850443 0.921444557729306 1 1
0.843798317989447 0.835284711443194 1 1
0.716847385277782 0.709605467279753 1 1
0.75962945726636 0.751980753118635 1 1
0.699817077242162 0.692677674614944 1 1
0.939016777969208 0.92926303096391 1 1
0.783383480178772 0.774878781441922 1 1
0.833425382359115 0.824691956105019 1 1
0.719544731467298 0.712471874060211 1 1
0.634801130834475 0.629168034708745 0 0
0.776710712862043 0.768154303762817 1 1
0.877910310206895 0.869345491373821 1 1
0.696681490851981 0.689872217914393 1 1
0.978348278783763 0.968287437071509 1 1
0.697645469241168 0.690529170790155 1 1
0.838939924277485 0.830570841339074 1 1
0.831838673705904 0.823589426507047 1 1
0.77272429297597 0.765684607835021 1 1
0.977001233750047 0.966734144709437 1 1
0.813174284435299 0.804905438618055 1 1
0.682817874140529 0.676489560528098 1 1
0.854199702144708 0.846647001887656 1 1
0.762773055361536 0.75420497081035 1 1
0.818178998620024 0.810623010413257 1 1
0.706366709213827 0.699315036620368 1 1
0.754957427796329 0.747232272904875 1 1
0.669241605423546 0.662553556416434 1 1
0.76102619042375 0.753363038661121 1 1
0.907681680518528 0.898206965522816 1 1
0.812105197958333 0.803696216462483 1 1
0.872774665269114 0.863822989350045 1 1
0.7404899138484 0.732859222102164 1 1
0.896488018269399 0.887325862920433 1 1
0.704124489886275 0.697756656565919 1 1
0.894702922664326 0.884281274859324 1 1
0.666727187319916 0.659534855131844 1 1
0.901885778158336 0.892263664676293 1 1
0.801067599280187 0.79202568354435 1 1
0.791661470450677 0.784533159010562 1 1
0.917435546005785 0.908830686452043 1 1
0.921973537834885 0.912146674103201 1 1
0.812819136477448 0.803452395997962 1 1
0.623238887471468 0.616283024472044 1 1
0.758274611119847 0.750551027169984 1 1
0.862876895894497 0.853954535337275 1 1
0.804942607706766 0.796607919560404 1 1
0.706761675475324 0.699655210845781 1 1
0.927895609890863 0.918348397678547 1 1
0.901129121491341 0.892246584515983 1 1
0.722423988075456 0.716007039698787 1 1
0.817129457343444 0.808436604829374 1 1
0.807494682944147 0.799865230730832 1 1
0.736312394035062 0.729459550984255 1 1
0.82742956603139 0.819494192697897 1 1
0.792874609315937 0.785220558382784 1 1
0.779644915546153 0.771333095192004 1 1
0.698202609613534 0.691732442842607 1 1
0.788251708783917 0.778990719418786 1 1
0.763032594077254 0.75524258559284 1 1
0.79427074851674 0.78648694611672 1 1
0.718939576184525 0.711270531263256 1 1
0.686884585492827 0.680396534953177 1 1
0.801608086649194 0.793391096447579 1 1
0.850641643631249 0.841560769733328 1 1
0.669354896775584 0.662746052405107 1 1
0.805685048871289 0.798082666977474 1 1
0.83283703483305 0.824279887791004 1 1
0.797122085233263 0.788075254408593 1 1
0.70963940772301 0.702773728284813 1 1
0.723061276021755 0.714981532796714 1 1
0.822510038813156 0.814264012602632 1 1
1.00496818063201 0.994934118280018 1 1
0.641556057020359 0.635369659076053 0 0
0.719562862954231 0.712276255003537 1 1
0.710288991078998 0.701856556837737 1 1
0.713930269442964 0.706986409849576 1 1
0.927459336522453 0.919007223031144 1 1
0.765268199507939 0.758143271877331 1 1
0.736659799654727 0.72908291986074 1 1
0.717650543859724 0.709367325378657 1 1
0.727991699234433 0.721107764063557 1 1
0.76242118169005 0.754692708971677 1 1
0.597132708937689 0.591218098716274 0 0
1.03770257330418 1.02693161470892 0 0
0.845359226469005 0.836225310633159 1 1
0.849223178828116 0.841294952894908 1 1
0.6634227425371 0.656646570436244 1 1
0.658136922504482 0.650331269474343 1 1
0.713087786688509 0.706265713702852 1 1
0.796467269623718 0.788711039253698 1 1
0.833618599755397 0.825293627141168 1 1
0.678684601566132 0.672223723489879 1 1
0.724349366561945 0.717548608262789 1 1
0.735036055251045 0.72723702003086 1 1
0.933638078923622 0.92441125599253 1 1
0.871119336914311 0.862513151238052 1 1
0.816710598767466 0.809233044150057 1 1
0.852386914601543 0.842015587078485 1 1
0.579251625639981 0.573130410665537 0 0
0.712878961793754 0.705731157670791 1 1
0.737662661748068 0.729152587277738 1 1
0.960312880074746 0.952059809326277 1 1
0.704490341436422 0.696720478942136 1 1
0.969841812591044 0.959653749564315 0 0
0.736955263096076 0.729946788845991 1 1
0.7909886359815 0.783616061579972 1 1
0.83158990075876 0.822324327186891 1 1
0.772107968950388 0.764190364283801 1 1
0.685076648154956 0.677839473839675 1 1
0.971325421035205 0.963032932124109 1 1
0.728735069729596 0.721439748600026 1 1
0.806453103937785 0.798349988616023 1 1
0.714756486474813 0.708195185713925 1 1
0.704325196143273 0.696782643735855 1 1
0.903748016053899 0.894642605280512 1 1
0.882327291093964 0.873002925403273 1 1
0.808931233353507 0.801469067550019 1 1
0.86219761368751 0.852786904729792 1 1
0.785798667896064 0.77658655641293 1 1
0.781011381508222 0.773105057822329 1 1
0.756861245133912 0.749548356574641 1 1
0.733582139241083 0.726659043851001 1 1
0.842841810214907 0.833413523621416 1 1
0.835904220486607 0.827643485696272 1 1
0.857140062525722 0.849481004215884 1 1
0.87239845640402 0.863826401309521 1 1
0.81890217590037 0.809900256088181 1 1
0.719161574011657 0.710926657178359 1 1
0.939008862187841 0.929034275725183 1 1
0.967191402587959 0.957707577308219 1 1
0.659477954593491 0.652182872758406 1 1
0.630298356283465 0.623916570861277 0 0
0.632213120956247 0.625375125054941 0 0
0.811530452323731 0.803315033790912 1 1
0.822128945201041 0.813105249683946 1 1
0.856256763454077 0.845406568926597 1 1
0.71803275931507 0.70989786115381 1 1
0.832498266914453 0.824532118105864 1 1
0.740346662898748 0.732558509382315 1 1
0.787680797860451 0.779467319377527 1 1
0.72270979387231 0.714566152095492 1 1
0.901885928373683 0.892285314616312 1 1
0.818953479538994 0.809721624475754 1 1
0.760198219118056 0.752096462444272 1 1
0.673848038798573 0.667806145984689 1 1
0.731929307772036 0.723699265685247 1 1
0.85598832204674 0.846623562346384 1 1
0.745365140149313 0.73797631066584 1 1
0.880121749991864 0.871957748319094 1 1
0.617600730597301 0.611209313164614 1 1
0.806428685910872 0.798972883904464 1 1
0.851405858416376 0.841633058643703 1 1
0.835085157406689 0.827220841535589 1 1
0.864296060826258 0.855657659031778 1 1
0.71283997904432 0.70575980408185 1 1
0.922748037320024 0.913235415511272 1 1
0.908849418229612 0.90037678849412 1 1
0.685901039624508 0.678891133143385 1 1
0.691406201913454 0.684107738362283 1 1
0.639343303821561 0.632210473024549 1 1
0.981202348658931 0.968512628476594 1 1
0.868119304217769 0.859160443779228 1 1
0.758781746226154 0.750981453752361 1 1
0.755274740526244 0.747695621655533 1 1
0.850015272756827 0.840233871221152 1 1
0.756169963210218 0.749109506440235 1 1
0.788826256668635 0.781314964524078 1 1
0.730677197585456 0.723683978896186 1 1
0.943806951278224 0.934504446628869 1 1
0.923334729452382 0.915184500309706 1 1
0.784913476755841 0.777349417393997 1 1
0.621123751126049 0.61493072270163 1 1
0.622850577498378 0.616612586281994 0 0
0.776326978897814 0.769206902581889 1 1
0.821136069150401 0.812301315510421 1 1
0.910907853915913 0.901356356501641 1 1
0.635688836488696 0.629124328417417 1 1
0.448634707269477 0.44425391734324 0 0
0.901400743922493 0.892328148428438 1 1
0.939207891505214 0.930055214129219 1 1
0.854228356908311 0.845610890042737 1 1
0.885483875436349 0.876806412351694 1 1
0.669185809837491 0.661810151636548 1 1
0.662723932788233 0.655868254068037 1 1
0.687297484173813 0.678955974623845 1 1
0.703180046389599 0.696640866514556 1 1
0.779431436454589 0.772576570188001 1 1
0.881919647156168 0.871765198821182 1 1
0.815282466060329 0.807368850401854 1 1
0.736419079133323 0.727039402295644 1 1
0.896802157551996 0.887679876967568 1 1
0.75388134263023 0.746442367564458 1 1
0.852591483319088 0.844058355942932 1 1
0.839609421147745 0.831462527509475 1 1
0.812538417066689 0.803161675477748 1 1
0.648472355415458 0.642521888139212 1 1
0.808332284980078 0.800119917301403 1 1
0.884534598744033 0.876662529849055 1 1
0.977136364296934 0.967348007099768 0 0
0.901005305878777 0.892354777693333 1 1
0.606590421268394 0.600242714503599 0 0
0.870793074907928 0.860604698759466 1 1
0.969227967517894 0.959789304436167 1 1
0.883950853740072 0.874876988746754 1 1
0.719282733637876 0.711657768564399 1 1
0.671846762698861 0.665056013223286 1 1
0.720192746264796 0.71245380467018 1 1
0.766656858139015 0.758404174488415 1 1
0.831249753648111 0.822929937601314 1 1
0.85583670060454 0.847818006150041 1 1
0.781050752226289 0.773508677581825 1 1
0.75146742339432 0.743591054397193 1 1
0.778776485850265 0.769580607285774 1 1
0.963947641468889 0.952798109233908 1 1
0.720305545505265 0.712843602467496 1 1
0.787506421540431 0.779357121085829 1 1
0.721496032679685 0.714894541632112 1 1
0.894062818906729 0.88474583366216 1 1
0.869096684599155 0.859415570713873 1 1
0.838614056957023 0.830533152849213 1 1
0.802814072911314 0.795177671204648 1 1
0.661589974601609 0.655467424614027 1 0
0.881717017245821 0.873637992250143 1 1
0.7374761618245 0.730477398239548 1 1
0.657708915589547 0.651633213666777 1 1
0.924362459891449 0.914729198801686 1 1
0.71362965824841 0.705383225482992 1 1
0.798120674048633 0.789578240397493 1 1
0.694462871722168 0.686918521175717 1 1
0.85925152051984 0.85095132490131 1 1
0.72575129961298 0.717897173308887 1 1
0.764714986112529 0.756401153486638 1 1
0.911174087842347 0.902888009439116 1 1
0.857401000999284 0.849222611661794 1 1
0.586356328230982 0.578426861914262 0 0
0.981445465357359 0.971032159610917 1 1
0.833700649286371 0.826558318506462 1 1
0.867829218867842 0.860168397739212 1 1
0.850527440495962 0.841661526822483 1 1
0.936888668837798 0.927973532346956 1 1
0.817074663257285 0.809290710256875 1 1
0.7121133779283 0.705503395678335 1 1
0.916773613129274 0.90724867327362 1 1
0.902420826218255 0.893742217419499 1 1
0.811901808334803 0.803705098735835 1 1
0.88126438475689 0.871854235159675 1 1
0.686862587402867 0.679241383337177 1 1
0.699417825269896 0.691790647551579 1 1
0.848366166060762 0.839475293250315 1 1
0.708250786577009 0.701463331674496 1 1
0.7044035496239 0.696501412068405 1 1
0.859237406754114 0.850402309224103 1 1
0.739953938256184 0.732849726452932 1 1
0.796951862533988 0.788899758733895 1 1
0.756859208807474 0.74949714367561 1 1
0.90213466952861 0.893514910062363 1 1
0.827108797863257 0.819299955674175 1 1
0.908742368981347 0.899830062561758 1 1
0.683306353317872 0.676009400975099 1 1
0.761728835143588 0.754035565498958 1 1
0.855435166480909 0.845862100549134 1 1
0.773364589677942 0.76559899746629 1 1
0.87342218639499 0.86411661194502 1 1
0.962738091322128 0.953129113600889 0 1
0.697750422342432 0.690703462792716 1 1
0.678667058857483 0.670562429292995 1 1
0.794583411592689 0.785559872111094 1 1
0.756697785854595 0.749141230101128 1 1
0.783935002357441 0.776327946030427 1 1
0.848104937450127 0.840199807328735 1 1
0.71565320668204 0.708431889564429 1 1
0.829204735021397 0.820840221176852 1 1
0.889866155434346 0.880697695212458 1 1
0.825068283207596 0.816136887872673 1 1
0.789361711662187 0.781000715619106 1 1
0.691820107654041 0.68383525606155 1 1
0.72498429705502 0.717374516011281 1 1
0.792978284955267 0.784748252203022 1 1
0.792125750487223 0.78260309114466 1 1
0.794785005907171 0.786845646853574 1 1
0.801973882543647 0.79315515408345 1 1
0.844997372562961 0.836458773382755 1 1
0.875071897785644 0.865570685496351 1 1
0.81164725338456 0.804173189105123 1 1
0.724910043914545 0.717313080329757 1 1
0.917795841213105 0.908582600629149 1 1
0.707660156041669 0.700406475581215 1 1
0.862606386446962 0.853385155334773 1 1
0.679753944423693 0.672466284396583 1 1
0.750272216733395 0.742350988037653 1 1
0.602237104270603 0.595850746409528 0 0
0.873178436135463 0.864420057702133 1 1
0.689310803381234 0.681929097685159 1 1
0.785538653958491 0.776991286184065 1 1
0.868752165947986 0.860865393758562 1 1
0.822492130407081 0.813373123512712 1 1
0.830905067168557 0.821856074042344 1 1
0.724175113278834 0.716008784365289 1 1
0.755184987611066 0.747568680784109 1 1
0.690330526268865 0.682574470668053 1 1
0.886740812078543 0.8776292537857 1 1
0.810725218727586 0.803072741404201 1 1
0.689968109125502 0.682596652583374 1 1
0.698780365108076 0.691739762439603 1 1
0.946346595862269 0.936868729525859 1 1
0.798686434965412 0.79182479273604 1 1
0.755640485001022 0.747772385248428 1 1
0.779502224580317 0.771668796681868 1 1
0.841132792469596 0.832105056801806 1 1
0.746635788361505 0.739284269194592 1 1
0.65272951837473 0.645903625471463 1 1
0.636601514373637 0.630599913008447 1 1
0.710246437366702 0.702380318027976 1 1
0.752724180694346 0.745214286595718 1 1
0.690197556220723 0.682786989184639 1 1
0.929554792355343 0.920515847770692 1 1
0.763904309300853 0.756274327018506 1 1
0.831668842006022 0.823993307810805 1 1
0.839315209713534 0.830012486935151 1 1
0.853160217328711 0.845384978570459 1 1
0.776853486326656 0.769286611217046 1 1
0.819947674194686 0.81091948445317 1 1
0.752739080241255 0.744818792107856 1 1
0.82958421967274 0.821850068811422 1 1
0.867879647053445 0.859437287131627 1 1
0.726011736097915 0.71840772537505 1 1
0.786074538422725 0.77783220484843 1 1
0.950258512393391 0.939131677488364 1 1
0.743667609301081 0.736176847078171 1 1
0.782629874310379 0.775016600419896 1 1
0.620685621388386 0.613760593478812 1 1
0.899880443015804 0.890841448960912 1 1
0.737134640518482 0.728662749387401 1 1
0.747933518025131 0.740144287681681 1 1
0.723245292973041 0.715821749421674 1 1
0.833484748665692 0.825490820687765 1 1
0.90643365836344 0.897495886582147 1 1
0.74831503751007 0.740477427746081 1 1
0.81446420122394 0.805624280060258 1 1
0.85920155832378 0.851277355793503 1 1
0.743911972947773 0.735668617024421 1 1
0.716987635622629 0.710565422668149 1 1
0.78925915209438 0.781563232676324 1 1
0.87029811126098 0.860500292483126 1 1
0.883792713256604 0.8750508040357 1 1
0.733535687684389 0.725600101294025 1 1
0.864091042033953 0.855448444822054 1 1
0.768981508450474 0.760947069059984 1 1
0.745675208034625 0.738636523003031 1 1
0.937599027628071 0.928349895313141 1 1
0.843521342193297 0.836060850133138 1 1
0.900340955872216 0.89125467467812 1 1
0.840229535182831 0.831147240119641 1 1
0.657463712991679 0.651374828824447 1 1
0.866185954846755 0.856985504378224 1 1
0.800602666561095 0.79315809261488 1 1
1.02649862407033 1.01572847895885 0 0
0.920034787890441 0.910930676678455 1 1
0.923424514262202 0.914211144687801 1 1
0.988424669621759 0.979000584722184 1 1
0.901179962350927 0.891791459922014 1 1
0.702124905550548 0.694500644039859 1 1
0.906406310664904 0.897321599107645 1 1
0.882671231649326 0.873714576438585 1 1
0.838243713223866 0.830855152594294 1 1
0.941489519389327 0.932846571128892 1 1
0.735480554419463 0.727255051725833 1 1
0.841284062655997 0.833115949423055 1 1
0.935865327178214 0.925544043567342 1 1
0.718612243974267 0.711207762114196 1 1
0.693777891231424 0.685506254761693 1 1
0.859785823263187 0.850056390676385 1 1
0.746556590292594 0.738565582988708 1 1
0.872711166801442 0.863877266591801 1 1
0.799147954920609 0.790695100980403 1 1
0.590008576604411 0.584614753661387 1 0
0.793858828419251 0.786412102017862 1 1
0.674699538166712 0.668006339854663 1 1
0.749203586091878 0.742551973457198 1 1
1.05766394717528 1.04775718481035 0 0
0.748289567855461 0.741218194925329 1 1
0.772422216247214 0.765188070661004 1 1
0.744827805897993 0.736616772272517 1 1
0.824440373959773 0.81619019630756 1 1
0.956107188748915 0.945824626408727 1 1
0.753140252570115 0.745638337328863 1 1
0.741155369440931 0.733964843165236 1 1
0.884453440175137 0.875730377713842 1 1
0.810875918474878 0.802583125767978 1 1
0.81446726847807 0.807251257865567 1 1
0.700549636915682 0.693994367116782 1 1
0.739650849536726 0.731522162518579 1 1
0.71250503138653 0.706005141719588 1 1
0.623955163689617 0.61714648515461 1 1
0.896171734800846 0.887507915033143 1 1
0.851822836985169 0.844490064431662 1 1
0.733480850607994 0.725699732905475 1 1
0.779001655949545 0.770649777024935 1 1
0.986035491176177 0.97452819696008 1 1
0.78342203384348 0.774372066264353 1 1
0.880221260746692 0.872168791112489 1 1
0.741519563150762 0.733251246022618 1 1
0.65651020214784 0.650047220753307 1 1
0.843052046305949 0.834620206223712 1 1
0.709947186845126 0.702777834075654 1 1
0.651658391656846 0.64517574452682 1 1
0.958069827076308 0.948586137451566 0 1
0.997668501915106 0.986730022588377 0 0
0.70676898978054 0.6997033035795 1 1
0.914225791496367 0.903888860983929 1 1
0.873700679250185 0.864658125090136 1 1
0.819678741870642 0.811945114426847 1 1
0.779301761938364 0.772241733217348 1 1
0.585210156496988 0.579560357962409 0 0
0.699232736314806 0.692191122255182 1 1
0.861003532005052 0.85045470362953 1 1
0.779632959025338 0.771760834305012 1 1
0.733983104842703 0.726532104834771 1 1
0.789474425540356 0.781262057020022 1 1
0.779244230234205 0.771431793111981 1 1
0.794651040178918 0.786655794640134 1 1
1.03740796007191 1.02713313082388 0 0
0.632319099666727 0.626419982024291 1 1
0.813750601061866 0.805990151420943 1 1
0.775197621622719 0.768494157127963 1 1
0.874317901582561 0.86515911218362 1 1
0.68484781727553 0.678233112672397 1 1
0.735639838495827 0.728083503330394 1 1
0.780747749152268 0.773345339857828 1 1
0.922946533227358 0.914329506353239 1 1
0.722791556870857 0.715649989444458 1 1
0.747127620144566 0.738512247834008 1 1
0.794400049301464 0.787134735425698 1 1
0.75092566261867 0.742682547505177 1 1
0.766297514848171 0.758040029399262 1 1
0.715252547194707 0.70809106134247 1 1
0.803342327009251 0.795429000229217 1 1
0.76112364005084 0.754287309179651 1 1
0.764341618228595 0.755848047803512 1 1
0.810041382392434 0.801879143261805 1 1
0.794893331055799 0.787383097756507 1 1
0.809701550155689 0.801259426107246 1 1
0.803015000752524 0.795197159508179 1 1
0.92109229866473 0.911316128979501 1 1
0.766583878146258 0.759731586612757 1 1
0.887169895594708 0.878833225392548 1 1
0.957613341117355 0.947082655966033 1 1
0.705001865546476 0.698413356592598 1 1
0.744202795947583 0.736565130888094 1 1
0.865703674615838 0.857522494345091 1 1
0.811119218786559 0.80283828766433 1 1
0.783495505830301 0.775754525179449 1 1
0.722595436606135 0.715687786887451 1 1
1.01200257486176 1.00107066490977 1 1
0.977181687638395 0.967552316164464 1 1
0.803416954780303 0.795707466053905 1 1
0.732914731017824 0.726029402496829 1 1
0.879134789440889 0.870157557257849 1 1
0.644370905856022 0.63832947326514 0 0
0.840148773961017 0.830556720273079 1 1
0.779320699749723 0.770907553002316 1 1
0.685695704684734 0.678495096198074 1 1
0.868670466677001 0.860044507645744 1 1
0.888570194298151 0.879592836463496 1 1
0.864349017017274 0.855707961026059 1 1
0.923505275162642 0.914372324319951 1 1
0.720373779107052 0.712908078365063 1 1
0.775618852202823 0.768043424810113 1 1
0.72836341814337 0.720914315826785 1 1
0.973610890825705 0.964005835709712 1 1
0.70687434718431 0.69902585338156 1 1
0.759989697568053 0.752015101036652 1 1
0.733989261644347 0.725780998416862 1 1
0.872083613158017 0.862660083633782 1 1
0.854138378285988 0.846087457034085 1 1
0.786851007525778 0.779601324583761 1 1
0.914364316801334 0.905716832837189 1 1
0.818396927493224 0.809665650806417 1 1
0.782693146506989 0.775314719490649 1 1
0.812714545522883 0.805217096811914 1 1
0.812034539002189 0.804884590217471 1 1
0.865458447858328 0.856138068329741 1 1
0.98484324417525 0.97573594805235 1 1
0.753445759634774 0.745039760456477 1 1
0.831566770921565 0.822765498308523 1 1
0.814938748329379 0.807905705271825 1 1
0.797609409944308 0.789615571590117 1 1
0.821464703275673 0.813294594967648 1 1
0.829421286664594 0.82137596616429 1 1
0.846771882268335 0.837258245557186 1 1
0.742881674273036 0.734501919565879 1 1
0.65603619819226 0.649035549840967 1 1
0.8060293064586 0.797230986662003 1 1
0.764290849253276 0.755701294608102 1 1
0.712467887167723 0.704383858085538 1 1
0.817107933600492 0.809736626270305 1 1
0.669233000654904 0.66280082474012 1 1
0.816661689167067 0.809175491863422 1 1
0.748071995166586 0.740446766819479 1 1
0.722938392435955 0.716071635831262 1 1
0.830723268156127 0.82266957729166 1 1
0.830423886558288 0.823010929267542 1 1
0.871450647170565 0.86209741001945 1 1
0.889391306871007 0.880156928698251 1 1
0.690225685687038 0.683230375997304 1 1
0.707278394103912 0.701143684739696 1 1
0.86125919922091 0.853142878818006 1 1
0.810194443449828 0.801802239105825 1 1
0.817885539466784 0.809768465899234 1 1
0.911886396470935 0.90237090147343 1 1
0.75504038354019 0.747340215671872 1 1
0.835749562819987 0.827553945489807 1 1
0.851744405299479 0.843620239040205 1 1
0.741205668896132 0.734421361614251 1 1
0.55099522431363 0.545997288886886 0 0
0.783872362543288 0.776319011877488 1 1
0.799676468671303 0.791793670369131 1 1
0.595613739347689 0.590056844967284 0 0
0.778269154949297 0.770024108105685 1 1
0.813664416555367 0.805439067929562 1 1
0.849339648345119 0.839060793803549 1 1
0.745186531239314 0.737245272226071 1 1
0.921562366635201 0.910657815087644 1 1
0.810087323898817 0.801419257070509 1 1
0.885609684132825 0.877455019398005 1 1
0.771774399817472 0.763256851042857 1 1
0.675569391008472 0.668985820108331 1 1
0.733482588187143 0.72573690364773 1 1
0.902865903578745 0.893818403766486 1 1
0.869372813507789 0.859971944728617 1 1
0.750327629505648 0.743070059085578 1 1
0.660690062546454 0.65345202785564 1 1
0.829751146011157 0.821089232119421 1 1
0.728129757406406 0.717964334433511 1 1
0.677913670677138 0.670559952909353 1 1
0.725119245282329 0.717655353277711 1 1
0.741446026328273 0.733970937296462 1 1
0.872054525561675 0.8638384365811 1 1
0.757458885785427 0.750401176019235 1 1
0.79935282600589 0.790865956101652 1 1
0.793489141378088 0.786100038156949 1 1
0.797553081528153 0.79027116539783 1 1
0.872641207338323 0.863697233618533 1 1
0.811946825063703 0.803775377454193 1 1
0.863206928803142 0.854169054855961 1 1
0.706972937501976 0.698629617335697 1 1
0.937746286380204 0.92913050590936 1 1
0.655217147249619 0.648489081461005 1 1
1.0088221526205 0.997895949732691 1 1
0.886273029475488 0.877304422261776 1 1
0.873895373993268 0.865483450679306 1 1
1.04268187778696 1.03163095267208 0 0
0.717947947343795 0.710869379298483 1 1
0.633127738190462 0.62603644697746 1 1
0.771416722118177 0.763465961002208 1 1
0.817614988698662 0.808258672540754 1 1
0.916326844850305 0.907239741972381 1 1
0.713906846345265 0.705673329554092 1 1
0.878026826342019 0.868564523579418 1 1
0.694978689488279 0.687568114835502 1 1
0.772005994752444 0.763227743553376 1 1
0.761926449216672 0.753344158255462 1 1
0.610194884429554 0.603710064604854 1 1
0.724469115446807 0.717625987329397 1 1
0.714284468865865 0.706986334324213 1 1
0.817951831302502 0.810371187253287 1 1
0.88491848257062 0.875590854657728 1 1
0.758337164376132 0.750394592368658 1 1
0.70018084615755 0.693068123506817 1 1
0.800401471621104 0.7929250901331 1 1
0.601008839976067 0.595158796422111 0 0
0.949602106671014 0.939915290325949 1 1
0.686885846217064 0.679450182274501 1 1
0.901368186688036 0.892519835202503 1 1
0.752190325335194 0.744165111283021 1 1
0.875285704675443 0.86777665121944 1 1
0.908136123139162 0.900027795740563 1 1
0.887483748133128 0.878119651902555 1 1
0.785463598531653 0.775135617781703 1 1
0.697239255872516 0.689177088251129 1 1
0.883610811070977 0.87362861979088 1 1
0.828365551126971 0.820063242453698 1 1
0.906919653151774 0.898120844164408 1 1
0.801798136764848 0.793376099209213 1 1
0.805934155345776 0.798582431548434 1 1
0.828732554260565 0.82036614341232 1 1
0.828432977324054 0.82038039599062 1 1
0.575763120552404 0.570194804780384 0 0
0.883367870119513 0.874200936858507 1 1
1.03216198552055 1.02173937901053 1 1
0.853003665260578 0.843969456853491 1 1
0.763839108656276 0.754725000783326 1 1
0.790110590664029 0.781405970462939 1 1
0.577155275668493 0.571193389481581 0 0
0.844565799443218 0.834705875290189 1 1
0.835996124018565 0.827712184347575 1 1
0.853078518871838 0.844708403717793 1 1
0.786496036514882 0.778202044759238 1 1
0.770312215767924 0.762456956010619 1 1
0.963637138078133 0.953791439844469 0 1
0.970494830753636 0.960177486710118 1 1
0.735822650238125 0.72924943731708 1 1
0.793965191858794 0.786307634764234 1 1
0.857372157715695 0.848131582843407 1 1
0.771853004538324 0.763342049875443 1 1
0.63857571009344 0.631883261430047 0 0
0.837417076035996 0.828683112652804 1 1
0.985820784312109 0.976049660194126 1 1
0.892213556745681 0.88250290112624 1 1
0.667397068388537 0.660249375862054 1 1
0.779725478776052 0.772184384388863 1 1
0.734266570482686 0.726364407852316 1 1
0.873283437528601 0.865116132853191 1 1
0.624816276565358 0.618826395397239 0 0
0.963085370019133 0.953129585157338 1 1
0.67503767230227 0.669341968014598 1 1
0.770873930714551 0.762518709297731 1 1
0.675648598998692 0.669382602229331 1 1
0.633257832983432 0.626990674785741 0 0
0.865736099034943 0.857949224776319 1 1
0.984766369106628 0.973266112031462 1 1
0.657196761891872 0.650092455679573 1 1
0.890499270102157 0.881239927647824 1 1
0.844653124379489 0.835861638462788 1 1
0.695037090990839 0.688025979152181 1 1
0.846615971841452 0.838408023781469 1 1
0.808446434511787 0.800673648742593 1 1
0.721346530862256 0.71384968592371 1 1
0.787946216851374 0.780761479354667 1 1
0.619107958615363 0.61208718102816 1 1
0.655632894113747 0.650258862970987 1 1
0.874199230752419 0.865507034123194 1 1
0.818974222647157 0.810259221120769 1 1
0.875945760981899 0.866820602161734 1 1
0.872900975262892 0.863862793339555 1 1
0.980803016111791 0.969251991856569 1 1
0.821161553340331 0.812920979829852 1 1
0.671835387183341 0.665562799816541 1 1
0.702398426901452 0.694398130987251 1 1
0.715075298604508 0.707067825420482 1 1
0.781519380394836 0.773885037079761 1 1
0.614814803962515 0.608343503309496 0 0
0.861201473553656 0.852294106957811 1 1
0.788166269162875 0.7811510205912 1 1
0.812872264998893 0.804895294817678 1 1
0.733215010240492 0.726378169259959 1 1
0.812327034581256 0.804518884343985 1 1
0.791804471940159 0.784018214323613 1 1
1.0436294845829 1.03331147573427 0 1
0.857290644625824 0.849519387920091 1 1
0.726870918189646 0.719456830487209 1 1
0.648929982864187 0.642676757250442 1 1
0.82871377668169 0.820915014345815 1 1
1.00236403082998 0.992159385980301 0 0
0.809859716097006 0.801751911232701 1 1
0.744396821716404 0.737338338653466 1 1
0.757727272271567 0.748276185612786 1 1
0.716012342071495 0.707950591822961 1 1
0.775844407380792 0.768601620990792 1 1
0.914373747935429 0.906690486927602 1 1
0.719895454324594 0.712537499510803 1 1
0.617560608461031 0.611431297360034 0 0
0.88297650647042 0.874088407499625 1 1
0.814198698684246 0.806580416388529 1 1
0.743357269696686 0.736128601450889 1 1
1.02675007897799 1.01700186655863 0 0
0.689825970524892 0.683447412867043 1 1
0.784252797229534 0.77695812001703 1 1
0.959714099078095 0.949181823908718 1 1
0.793243862558353 0.784554488102422 1 1
0.724944369720106 0.716060431008689 1 1
0.627763548403423 0.621199276247407 1 1
0.892328286933324 0.882361234733186 1 1
1.00657560897275 0.996136933436821 1 1
0.81538253429341 0.80759651133962 1 1
0.932694326301418 0.922953671864592 1 1
0.702707270888793 0.695690505520693 1 1
0.815315686698479 0.806910862298028 1 1
0.939096622344896 0.930441275650379 1 1
0.780420770315399 0.772468970938101 1 1
0.744891728655171 0.735991569923238 1 1
0.860172061218952 0.850743927238557 1 1
0.820329691926421 0.812564891866308 1 1
0.71496786123617 0.70754323014272 1 1
0.753214466708914 0.745985083921906 1 1
0.795794350627836 0.787667242494541 1 1
0.618989550950852 0.611833004563249 1 1
0.76899586945764 0.761894387589949 1 1
0.908813315190515 0.899538521459385 1 1
0.761570289482346 0.754301933782772 1 1
0.973364642815808 0.964054220011601 1 1
0.709839329315563 0.703279108004378 1 1
0.849001479092159 0.840838856409621 1 1
1.02259032185708 1.01120932404166 0 0
0.888464023192384 0.878926431074944 1 1
0.786726618971172 0.779135750152974 1 1
0.85252671480681 0.845128575365296 1 1
0.933099436631059 0.923320753433245 1 1
0.848294481440513 0.839609166390963 1 1
0.665379577658516 0.659536707731961 1 1
0.584383664703606 0.579045651872446 0 0
0.79077679211012 0.783235392665286 1 1
0.75195074254494 0.744900622121915 1 1
0.999016826403293 0.989141316010088 0 0
0.871187591875561 0.862753430397326 1 1
0.873977795102098 0.865440157345559 1 1
0.693456298381398 0.686599651750008 1 1
0.734431758442026 0.726524571964394 1 1
0.862311930025895 0.85333874289404 1 1
0.865145138240374 0.855309668002356 1 1
0.945027463643608 0.935538697309116 1 1
0.773681430153901 0.765038165016747 1 1
0.824821283664489 0.815322964656206 1 1
0.788811843348441 0.780696680226675 1 1
0.590051109382741 0.58365873106969 0 0
0.690124375988984 0.683347733944968 1 1
0.873936888915284 0.865616560269363 1 1
0.601549462144327 0.594518693979088 1 1
0.834411589059693 0.82572459362384 1 1
0.955438981859588 0.945583728941937 1 1
0.826539026191716 0.818339310831969 1 1
0.694199835516091 0.687215863313166 1 1
0.810404316053696 0.802289994191235 1 1
0.746034883012638 0.737740754221013 1 1
0.802221379850562 0.794404702953918 1 1
0.761531565166598 0.75462114861331 1 1
0.738459712792521 0.729801482479394 1 1
0.666339737045829 0.659700198067572 1 1
0.818995517121517 0.810517119898568 1 1
0.71867299264737 0.711215694629431 1 1
0.828577775486543 0.819796198865291 1 1
0.596656246649436 0.589170138142324 0 0
0.918931524887397 0.909096863004594 1 1
0.761844748211813 0.753871837767546 1 1
0.937516608836568 0.927142310413502 1 1
0.638659927497563 0.631734391928937 0 0
0.783095750201565 0.775519105437164 1 1
1.00314677929965 0.992944621302613 1 1
0.730492939743226 0.723709378424081 1 1
0.633331667746933 0.626555849126251 1 1
0.768727299149242 0.759377864135191 1 1
0.833518351247862 0.825498673638257 1 1
0.715640739341255 0.707776911003261 1 1
0.863876939706292 0.854401412451675 1 1
0.690322529844091 0.6836221476726 1 1
0.833888142321232 0.825446502347332 1 1
0.733360565035086 0.725861959818042 1 1
0.958485689354527 0.947915338702563 1 1
0.916777617833606 0.907879237369183 1 1
0.890778901464449 0.881231624003228 1 1
0.762755922755591 0.754716850657457 1 1
0.792917378387807 0.784528967010676 1 1
0.756136074874046 0.748877143254383 1 1
0.784859981908896 0.777510741327162 1 1
0.799849470259653 0.79105903449866 1 1
0.817432512199643 0.809326582253694 1 1
0.872488108275772 0.864808959193042 1 1
0.904555631468613 0.896107971718674 1 1
0.695929715999969 0.689468540886877 1 1
0.758976873839059 0.751549685894387 1 1
0.9612215449151 0.950707550404262 1 1
0.811120062157111 0.803358465566798 1 1
0.802695779285552 0.794382413617056 1 1
0.908192187999196 0.900031160985752 1 1
0.740250245431643 0.732771960487437 1 1
0.900649987545572 0.8918781338693 1 1
0.903992375605339 0.895441810752158 1 1
0.647634354153569 0.640925318082101 1 1
0.810762298327736 0.800632848101169 1 1
0.883141187648254 0.874066031845181 1 1
0.693959472706266 0.687275994117656 1 1
0.783529405844697 0.775821095046058 1 1
0.761742899585477 0.753679453371236 1 1
0.834487534685157 0.824335653195252 1 1
0.916214025821392 0.906429167058366 1 1
0.859671282395678 0.849531754275915 1 1
0.879077831175411 0.86877865053807 1 1
0.710489820740317 0.70249148912449 1 1
0.97790612266422 0.966974666310012 1 1
0.947053204245046 0.938055304825775 1 1
0.651442873610888 0.645607852308664 1 1
0.821676989135641 0.813730742483322 1 1
0.800971488592453 0.793614048826575 1 1
0.761060777963288 0.753906008947734 1 1
0.672656933814877 0.66611921488492 1 1
0.784305481750283 0.775061833584819 1 1
0.910217697297142 0.901149060261349 1 1
0.945761762946717 0.937294759049924 0 1
0.640726735212465 0.634504796667612 0 0
0.674066670538435 0.667553141341319 1 1
0.869839469764277 0.861345678284621 1 1
0.580419458897023 0.574277299699083 1 0
0.771380416890971 0.763553145062096 1 1
0.73591503472592 0.728253463409068 1 1
0.883031407886846 0.873255210903643 1 1
0.816756512333171 0.80869469192696 1 1
0.864726951816506 0.856507872033778 1 1
0.898664960803859 0.888720565361253 1 1
0.821516910559997 0.813324440274462 1 1
0.772417514373853 0.76547083949918 1 1
0.769947048740676 0.762999971792856 1 1
0.730703786737576 0.72330392340241 1 1
0.75357812516712 0.74654368452618 1 1
0.863778762580673 0.854939005910767 1 1
0.850331001365963 0.842181408033037 1 1
0.871480287885022 0.862544429543526 1 1
0.60073770852696 0.594338653908233 1 0
0.978128001689042 0.967379772375975 1 1
0.74984663491851 0.742712340551155 1 1
0.895087883759565 0.887137738823843 1 1
0.883257920000597 0.875285805851599 1 1
0.680420227792676 0.672860662931515 1 1
0.807112236099434 0.799498010841674 1 1
0.834742321057921 0.827102970151738 1 1
0.778051449787006 0.770176513000578 1 1
0.786825017112007 0.777597830593835 1 1
0.96500065780218 0.955451716241352 1 1
0.774852081673383 0.767987632101084 1 1
0.572504667719771 0.566056778927872 1 1
0.709365911782726 0.701676611410721 1 1
0.829186262856267 0.820836133362147 1 1
0.722694758877123 0.716062536147592 1 1
0.969674616486187 0.960259202623833 1 1
0.645357784062769 0.639046276768704 1 1
0.729538462805383 0.722345718978312 1 1
0.746713814585486 0.739005601900134 1 1
0.77854333549151 0.770626336252427 1 1
0.84291079340533 0.835226719884399 1 1
0.630123557797228 0.622927407460137 1 1
0.63669007061123 0.63007628065939 0 0
0.885180263997216 0.875634591065747 1 1
0.695409819720929 0.687236450536133 1 1
0.930793666703199 0.922212886268114 1 1
0.820964484985499 0.812610596580591 1 1
0.711900539506244 0.704019216162983 1 1
0.853348576868417 0.844339665949582 1 1
0.816868873739707 0.808391344465289 1 1
0.823405833679365 0.814466048834667 1 1
0.805448801030674 0.797604174142773 1 1
0.568043893612832 0.562172984349042 0 0
0.676536058036411 0.670026855719716 1 1
0.861268407914954 0.852924767253012 1 1
0.861117526798956 0.851839853036483 1 1
0.845268275608638 0.836919757213291 1 1
0.823450834398461 0.815041629703032 1 1
0.683762531290594 0.676685105237153 1 1
0.784887710074611 0.77615357237095 1 1
0.875750084534233 0.867772015003239 1 1
0.805995155018563 0.798435043476774 1 1
0.778652143266459 0.771083574140452 1 1
0.730838112364512 0.724322864052286 1 1
0.647572750279843 0.640779550895879 1 1
0.663277631802102 0.65744294155841 1 1
0.751257348162768 0.742531545818394 1 1
0.852686193579897 0.844513295218515 1 1
0.72584277131349 0.719091636780576 1 1
0.691351779545603 0.684858866478535 1 1
0.801020736554291 0.792761616606457 1 1
0.854804450168044 0.845365861877886 1 1
0.944384774830999 0.933945345474883 1 1
0.68687757976053 0.679208306191419 1 1
0.681250531627005 0.674656244358012 1 1
0.892829162915719 0.883535786039704 1 1
0.756938407030303 0.748405127727485 1 1
0.850025908740992 0.841399410131552 1 1
0.809471247695438 0.800442817544835 1 1
0.876532457041647 0.867493138565011 1 1
1.09846272441952 1.08744623727198 0 0
0.872595000182045 0.864898056097581 1 1
0.737338270209031 0.7301331271024 1 1
0.91459920066495 0.905147625561489 1 1
0.746170216142783 0.738868753070455 1 1
0.745598282727576 0.73868245255086 1 1
0.827552029725744 0.819290792116128 1 1
0.809905698250399 0.801367319554207 1 1
0.840306656201123 0.832393464677455 1 1
0.905773858957061 0.895857740323382 1 1
0.710056024183062 0.702708168455275 1 1
0.876047079867651 0.867248186060901 1 1
0.714688520585262 0.708077246057 1 1
0.822860288866676 0.815256553266459 1 1
0.810016457740528 0.801891784661732 1 1
1.12518378759821 1.11311647588096 0 0
0.835814254212234 0.827597958102429 1 1
0.703489631634106 0.696707977618614 1 1
0.881370176985428 0.872523492347678 1 1
0.704288098314011 0.698851021944837 1 1
0.904940854026798 0.895383533357925 1 1
0.886308025499336 0.87657967892125 1 1
0.827130161119485 0.819070180188453 1 1
0.804824589348543 0.797436517049119 1 1
0.928436735849889 0.917608567004453 1 1
0.873457413881512 0.864428561646366 1 1
0.783936125292792 0.774486972353364 1 1
0.776505064458865 0.767898722340426 1 1
0.710065859581075 0.702657287224117 1 1
0.864380294354488 0.85698615236527 1 1
0.718099642127256 0.710590334972334 1 1
1.00248655822593 0.990692833162709 1 1
0.695476779345769 0.688969072056978 1 1
0.892116850945807 0.883147028097385 1 1
0.664125251344084 0.656965306471531 1 1
0.74809090363793 0.740246733884687 1 1
0.736162141865678 0.729184712228623 1 1
0.832831076319082 0.824768702411725 1 1
0.676963634599202 0.670318510971231 1 1
0.773904525039896 0.766055699845938 1 1
0.732937141826744 0.725572048507016 1 1
0.762161427360524 0.754764788599129 1 1
0.672672407412092 0.66648970982044 1 1
0.857710323692539 0.848940177833447 1 1
0.903193702154498 0.894544809649121 1 1
0.817540804994427 0.808527469039351 1 1
0.881813013078187 0.87314828020671 1 1
0.700837329610671 0.693748869480234 1 1
0.804063995831831 0.79561981825744 1 1
0.928422017119208 0.9189410978154 1 1
0.638160272164751 0.631580770553936 1 1
0.636439485766418 0.629886707339105 1 1
0.790190753350982 0.782492127654785 1 1
0.874806882380667 0.865664686575838 1 1
0.613820774975151 0.607239464797006 1 1
0.692135357572619 0.684120387456062 1 1
0.844881471199249 0.836518533646671 1 1
0.857873102138467 0.84962613238581 1 1
0.750425836697251 0.743257183027971 1 1
0.768983993080801 0.762102533494061 1 1
1.06864858036273 1.05639298380772 0 0
0.889805809703971 0.879881740902528 1 1
0.637910874823727 0.63122068706721 1 1
0.741192899929321 0.734152752910133 1 1
0.764388210611189 0.756090536063001 1 1
0.589095094322536 0.582747659606853 1 1
0.777588265851871 0.769040824436608 1 1
0.937045022294967 0.928211570860169 1 1
0.576572887758279 0.570978134956109 0 0
0.722394569462014 0.715515816421075 1 1
0.925723020244758 0.916468944461651 1 1
0.80965571738452 0.802302602965651 1 1
0.983891425110319 0.973635062619428 1 1
0.762414637324425 0.754765402774498 1 1
0.648417059696786 0.641405184601741 1 1
0.867958716139295 0.858981390068463 1 1
0.832434599303311 0.824658960827781 1 1
1.05000764968366 1.04073920731825 0 0
0.87929283902654 0.870303554736184 1 1
0.73046326931473 0.723412350903433 1 1
0.626336121072811 0.620083646092583 1 1
0.83664460796798 0.827752818834486 1 1
0.731251114351001 0.72332729787991 1 1
0.87993438381984 0.871155724694921 1 1
0.741964153868012 0.734380512006479 1 1
0.724240590705502 0.717379819626969 1 1
0.980581985057199 0.971580540841781 1 1
0.852631132308184 0.8445395312524 1 1
1.00059838934921 0.990550130882784 1 1
0.727489209253677 0.719693450180404 1 1
0.918369870235948 0.908755653910031 1 1
0.850958892186168 0.842449161309671 1 1
0.801712233632475 0.793348467715422 1 1
0.860019359784337 0.851252416163068 1 1
0.788013983624254 0.780810114677203 1 1
0.842107417781619 0.833808881784294 1 1
0.882739357524732 0.872852691057103 1 1
0.782356062734225 0.774171959472919 1 1
0.893711104426015 0.884987162625262 1 1
0.791217155196266 0.78351846110268 1 1
0.852627270784925 0.843315693927518 1 1
0.914899114137828 0.905124622470926 1 1
0.798015521610621 0.790448374577787 1 1
0.880955125516136 0.871271352041817 1 1
0.712073678511418 0.704075283047489 1 1
0.791159266744754 0.782677960003187 1 1
0.857327654957633 0.848097042235558 1 1
0.577183516672661 0.571104981360255 0 0
0.716981340697882 0.71029345753703 1 1
0.878799900539209 0.86976636278449 1 1
0.673763713458591 0.667255665590001 1 1
0.902839301713559 0.892591209343693 1 1
0.837773404893564 0.829140460684296 1 1
0.791401407099277 0.784661439174184 1 1
0.658501306459245 0.651838440904364 1 1
0.791004735504481 0.782947391623974 1 1
0.638077412901655 0.631058008851461 1 1
0.790269613107923 0.782346367524481 1 1
0.726632503809323 0.719788597294648 1 1
0.731628852974932 0.723501718880411 1 1
0.989683056103038 0.979925580328834 0 0
0.863260335648489 0.853780232416031 1 1
0.623697741088078 0.617314602330065 1 1
0.782347805874221 0.774447230365907 1 1
0.916279132085377 0.906574225221432 1 1
0.684486641868092 0.677658087081712 1 1
0.610800897067178 0.604721081324376 0 0
0.749205461175353 0.74017570319448 1 1
0.763506006276525 0.756105122623642 1 1
0.946480775204116 0.937074344893219 1 1
0.747831237580436 0.739052825929421 1 1
0.700237153176128 0.692779513329429 1 1
0.78612952601533 0.778749529843191 1 1
0.902395421226193 0.893568838991293 1 1
0.834100145167845 0.826724487903876 1 1
0.723764811006636 0.717617226354545 1 1
0.796137721789083 0.788735182277685 1 1
0.846124046193362 0.837539234105972 1 1
0.809491920048825 0.801538419088187 1 1
0.815620279821436 0.808151842375386 1 1
1.09480898041156 1.08379765013327 1 1
0.987319249926649 0.977454966505842 1 1
0.724448155545504 0.718084311946613 1 1
0.874114562330596 0.86585422194207 1 1
0.787616901196548 0.779483137871455 1 1
1.00189045201485 0.99200166900837 1 1
0.967369403611873 0.956877184265186 1 1
0.757307850483655 0.750311367813946 1 1
0.794839459823786 0.786189884509782 1 1
0.686665667487654 0.679360222954475 1 1
0.786235130556582 0.778062967385781 1 1
0.851504483733164 0.844253981431519 1 1
0.943591547676992 0.93381011973373 1 1
0.908341297261378 0.898678012496904 1 1
0.857062113162843 0.846483662119117 1 1
0.688440043935662 0.68198546402663 1 1
0.871893071095335 0.862769221612474 1 1
0.830148502781594 0.822319645022299 1 1
0.791557089937167 0.783474132432779 1 1
0.778593194842237 0.769049657526051 1 1
0.606955736972866 0.600548015955988 1 1
0.733404989784282 0.726689369333017 1 1
0.959414715976907 0.950502779708751 1 1
0.73775099841297 0.730527815310371 1 1
0.782159359647473 0.774590471831195 1 1
0.749719257571758 0.74098261378615 1 1
0.716403336111147 0.709295930732025 1 1
0.774076800263625 0.766489269108583 1 1
0.895103833149836 0.885874028735719 1 1
0.881635040279938 0.873066963469742 1 1
0.842901576685677 0.83382359685833 1 1
0.9008223262162 0.891377128843025 1 1
0.926137189387907 0.91708210009579 1 1
0.69091194105521 0.68460627582939 1 1
0.793853721262239 0.785374474812822 1 1
0.862112557904871 0.853409292016283 1 1
0.866354230547722 0.856557377172135 1 1
0.807403824824297 0.799227612345845 1 1
0.676578132777197 0.669246400599734 1 1
0.800942793697418 0.792840624857964 1 1
0.827279478415759 0.818264034588223 1 1
0.751632297961923 0.743913048792018 1 1
0.65213514304343 0.645726514100847 1 1
0.799075958585867 0.790628482526191 1 1
0.927752842617569 0.917004633368952 1 1
0.881830539602184 0.871873540771863 1 1
0.933923886896902 0.924077472902852 1 1
0.867281647941978 0.857609378051466 1 1
0.694281821601309 0.687203142315869 1 1
0.766011052586193 0.758608479688413 1 1
0.762381730124482 0.754195729383527 1 1
0.755769897897037 0.747669913837923 1 1
0.851167775471574 0.843357356007468 1 1
0.749754784868538 0.741919869311065 1 1
0.935320795936442 0.925826456707688 1 1
0.799123830574436 0.790488359210633 1 1
0.79302009118507 0.782852440452905 1 1
0.949031770967903 0.938919494925438 1 1
0.79651542912461 0.787174702937689 1 1
0.78943427864884 0.781262877608119 1 1
0.66308501843721 0.656202682517736 1 1
0.83028463147976 0.821985118962046 1 1
0.792603116432709 0.783780283288594 1 1
0.744995510065682 0.73742914409765 1 1
0.788379792672312 0.780916133047698 1 1
0.6546500460275 0.648784055555745 1 1
0.836945625689027 0.82800082885404 1 1
0.830440330735857 0.823237484250118 1 1
0.760083969147782 0.752670867533731 1 1
0.675370381536063 0.66875778136796 1 1
0.652839447041273 0.646242415568055 1 0
0.813732657673804 0.804463757452992 1 1
0.997556771463495 0.985153693369036 0 0
0.740392722756947 0.733771403788345 1 1
0.812140501242506 0.803681081263128 1 1
0.819742199667516 0.811148447290379 1 1
0.816479845928043 0.807891551831256 1 1
0.62737157602115 0.621169971868178 0 0
0.883411355322959 0.874634082402498 1 1
0.760882780741654 0.752461603762887 1 1
0.813166777227167 0.805170389403404 1 1
0.615728873467406 0.609856602617407 1 1
0.794670320066126 0.785843227005444 1 1
0.775763769850163 0.768191958349421 1 1
0.956850099133445 0.946840377675906 1 1
0.806968714258228 0.797390569389174 1 1
0.860157412166511 0.852377716554507 1 1
0.998078489845135 0.98906121976604 0 0
0.768463636053771 0.760863410877016 1 1
0.877023707134036 0.868873129731421 1 1
0.766531644478083 0.758726018604965 1 1
0.851431615677143 0.843136942264513 1 1
0.814127326706537 0.806293570943448 1 1
0.838897001742005 0.830419636548164 1 1
0.844271850401359 0.835971117813769 1 1
0.883502533014091 0.874059845833235 1 1
0.774324728471267 0.766613520464265 1 1
0.708002251432963 0.700426661389719 1 1
0.922113165237478 0.913297824387397 1 1
0.744631593710074 0.737875331171934 1 1
0.744643199149296 0.735630868827606 1 1
0.819409874176221 0.810543679564032 1 1
0.833764716967133 0.825260028547458 1 1
0.842684236336587 0.833828226915195 1 1
0.80027122634157 0.792360563631731 1 1
0.643575617188994 0.637832268994965 0 0
0.779828023407427 0.772965553154236 1 1
0.638337703917834 0.631676137374404 1 1
0.848199639660902 0.839391079259989 1 1
0.819003456580281 0.811421542064962 1 1
0.827937636898907 0.820048918920081 1 1
0.688156479142856 0.68133131108225 1 1
0.722542985046115 0.716253909885819 1 1
0.739210492716853 0.732499812895141 1 1
0.873611927662298 0.86410035576292 1 1
0.910330866216468 0.901106141333828 1 1
0.623190064660477 0.615939089990911 1 0
0.880121432877304 0.871268511137767 1 1
1.1460570435435 1.13345196896773 0 0
0.652069904770033 0.644763458634005 1 1
0.701670479404284 0.694064642921971 1 1
0.538512776358501 0.53312750682648 0 0
0.741685176248568 0.733285166520691 1 1
0.822663003037398 0.813305916227267 1 1
0.71223548822531 0.706027838790487 1 1
0.786935170882581 0.779790501018208 1 1
0.743996999921902 0.736176678635157 1 1
0.833690095509887 0.824322729220972 1 1
0.878267383413497 0.870177323036414 1 1
0.903146703252522 0.893978877853052 1 1
0.861752274090386 0.853003462201326 1 1
0.861667188232064 0.853139074326855 1 1
0.69074129490594 0.683572242819388 1 1
0.826410342722407 0.819014919129454 1 1
0.823922422371769 0.815947721581452 1 1
0.617877091947362 0.612682256873648 0 0
0.97240597491139 0.962978023868292 0 1
0.843697823074041 0.835436984318225 1 1
0.869341108680383 0.861013396738189 1 1
0.672430064280256 0.665209006356096 1 1
0.723095555944404 0.716014995147932 1 1
0.540153182777922 0.53486868705124 0 0
0.787377119693778 0.779608465841222 1 1
0.659474116796922 0.65293268705583 1 0
0.689988633908228 0.681906452662977 1 1
0.752928720889892 0.745737451518528 1 1
0.818948603353517 0.811044482987626 1 1
0.821291262608334 0.812745029273721 1 1
0.83711464763167 0.827794727241022 1 1
0.768717333109002 0.76072088328966 1 1
0.786786731267802 0.779135627355512 1 1
0.881209785983828 0.872490837401117 1 1
0.585308685294276 0.578701012017043 0 0
0.700781540081749 0.693943152201747 1 1
0.697534311762978 0.690828948353305 1 1
0.793323479388691 0.785050591112176 1 1
1.03317203174044 1.02300354984557 0 0
0.837620673979861 0.830058496200161 1 1
0.618243853088694 0.611937478509212 1 1
0.969350742286474 0.959052526527032 1 1
0.674860140582254 0.668494359444366 1 1
0.819729474582233 0.811129050920974 1 1
0.871130092264978 0.862931748341186 1 1
0.790055378950394 0.781994948045638 1 1
0.845705831042376 0.837473216397979 1 1
0.897905645723815 0.889290027355754 1 1
0.979816652274281 0.970695589296098 1 1
0.858578731143558 0.850311187847834 1 1
0.876218133058662 0.867742362499122 1 1
0.761095578879526 0.753248855219915 1 1
0.929072701546007 0.919881081157318 1 1
0.811034453945221 0.802550327232755 1 1
0.856005497058432 0.847307137009398 1 1
0.860224982574242 0.851184055113484 1 1
0.781717453334088 0.773889210296231 1 1
0.680623409026864 0.674092594141257 1 1
0.839981213352558 0.832424841506668 1 1
0.693445537074127 0.68701890484468 1 1
0.773302073061074 0.766060957595088 1 1
0.67979410090952 0.673725849778255 1 1
0.718199258600919 0.710856028055401 1 1
0.698050212821273 0.68973348167401 1 1
0.702127079512039 0.694898489899795 1 1
0.706692850662474 0.699559276424846 1 1
0.767543749396347 0.760006344133071 1 1
0.679595179048835 0.67219289390156 1 1
0.776095112496181 0.768572161392815 1 1
0.58747552124607 0.580830780441381 0 0
0.818355448479122 0.810692946088777 1 1
0.89756400006042 0.889217131620137 1 1
0.888233074974625 0.879604024695424 1 1
0.716140891080713 0.709519248801053 1 1
0.796737751602688 0.788196161112197 1 1
0.780124179021344 0.772017355715974 1 1
0.765708287855743 0.757910923186022 1 1
0.91141615003253 0.902728263749369 1 1
0.872398639601307 0.863973834837138 1 1
0.637334169380949 0.629667734569943 1 1
0.82036559703476 0.811467269196484 1 1
0.968256621436583 0.958252518768343 1 1
0.741568926808091 0.73442188887222 1 1
0.75716769447663 0.749321824679982 1 1
0.756549016934934 0.749747520368754 1 1
0.680953709524029 0.673942967369752 1 1
0.792437953024904 0.783807079357333 1 1
0.876803576786347 0.867393495235133 1 1
0.610164804235013 0.603151586587654 1 1
0.845371681337705 0.837225110322976 1 1
0.688101533631214 0.681352600175501 1 1
0.902540455885737 0.892945100527056 1 1
0.760855956219431 0.753001491873153 1 1
0.678605019149611 0.672042970630477 1 1
0.807518006120982 0.798877804779852 1 1
0.825484685413379 0.817009672477251 1 1
0.815771985885323 0.807639362068503 1 1
0.859619202302965 0.850585387567633 1 1
0.632552729924071 0.626117342478214 0 0
0.870865005123262 0.862970453320087 1 1
0.6778104505992 0.671060342394023 1 1
0.727613649101006 0.720979804834364 1 1
0.845833013645702 0.837154573295175 1 1
0.568396857500027 0.563356291071954 0 0
0.786903849993619 0.779488520203909 1 1
0.946391346465133 0.937267575009171 1 1
0.778104234046705 0.769316514058421 1 1
0.934963898007707 0.925316741374945 1 1
0.77442365478851 0.766182468244839 1 1
0.882178408840253 0.87099415467937 1 1
0.665167191480143 0.658010895025789 1 1
0.68900043820509 0.682187838551958 1 1
0.908355280029477 0.899383835751605 1 1
0.81515609533803 0.808087048228702 1 1
0.752989055225745 0.745717076391863 1 1
0.83727191942782 0.829213580941004 1 1
0.646718862499044 0.640895848165797 1 1
0.791970476819009 0.783982627135152 1 1
0.708142469788421 0.700945224208698 1 1
0.756874428068001 0.74971228733879 1 1
0.699141767619582 0.69078096859486 1 1
0.837286705454869 0.829032136700519 1 1
0.875699346196375 0.866731806182081 1 1
0.855078961039398 0.847011906901285 1 1
0.755387756961913 0.74766937524698 1 1
0.887362437401035 0.878199472411775 1 1
0.905653813591442 0.896266148955883 1 1
0.670939726679819 0.66452640901154 1 1
0.905931332117217 0.895358514634981 1 1
0.945388947473457 0.935302116751859 1 1
0.736329816093463 0.72928478395535 1 1
0.835738272016138 0.826504207590245 1 1
0.823614228319733 0.815392046754147 1 1
0.740614173036703 0.73283001958011 1 1
0.688535018621384 0.682331342385302 1 1
0.830357950070957 0.822255101566466 1 1
0.893140645640024 0.884743901088675 1 1
0.681698227322667 0.67544131765123 1 1
0.634069805550517 0.627711318935415 1 1
0.793008554092896 0.785729667358513 1 1
0.809105123696792 0.800731431955359 1 1
1.02916739792132 1.01907342633876 0 0
0.786821595311977 0.779287025668667 1 1
1.02344816237264 1.01297096013259 0 0
0.898407061186076 0.889663673105175 1 1
0.884781452374307 0.875311669895529 1 1
0.787955182645385 0.778875960769787 1 1
0.938650014028428 0.930166086622094 1 1
0.81564189548817 0.8063755163169 1 1
0.909940594529162 0.900395452880738 1 1
0.858011317460977 0.849088405414797 1 1
0.957746386007368 0.947824087765316 1 1
0.808396998436839 0.80059109472077 1 1
0.761392729729087 0.754750381847058 1 1
0.812308600735817 0.805387000789662 1 1
0.921453996721838 0.912499432018201 1 1
0.808178076303344 0.798757995911014 1 1
0.710504285324844 0.704051427680542 1 1
0.922355908447005 0.913682741394999 1 1
0.949611418951269 0.939808488420356 1 1
0.997564804020733 0.988305707730532 1 1
0.782030809938763 0.773767283081169 1 1
0.657515896349325 0.650685886612625 1 1
0.649457460034102 0.643736768525719 1 1
0.950406440379168 0.941253639868844 1 1
0.727462527119359 0.719052606972376 1 1
0.739493659349251 0.731290428721463 1 1
0.837119496478362 0.828212582933968 1 1
0.853855972022906 0.845420308825082 1 1
0.805963551248337 0.797885460289176 1 1
0.721836524017089 0.714941056135042 1 1
0.649895556363584 0.643390663086488 0 0
0.696109942961612 0.689672529726911 1 1
0.719573553531792 0.71214261258024 1 1
0.861881456885975 0.853884335319643 1 1
0.943756908845796 0.933583990004537 1 1
0.839071335863111 0.829547482377614 1 1
0.788077989523136 0.779984169816084 1 1
0.730265544369506 0.723087285746928 1 1
0.996435239101938 0.986190637297436 0 1
0.650219419835071 0.643542356153118 1 1
0.922257925103755 0.911737837763319 1 1
0.641654251090073 0.635432853741287 1 1
0.883374386637794 0.875279213422027 1 1
0.729148727220457 0.722044983506532 1 1
0.93208737534278 0.922359928502017 1 1
0.786988036338225 0.778585335124359 1 1
0.563674128843622 0.557577198304902 0 0
0.631530207668512 0.625625949295868 0 0
0.907946413007085 0.899661335557054 1 1
0.822305878365881 0.813835933682844 1 1
0.831191956717493 0.822625405917482 1 1
1.01583962458285 1.00557305515059 0 0
0.881727887749431 0.872609774385793 1 1
0.861059562281243 0.852145075505963 1 1
0.885863172781634 0.875696507788848 1 1
0.71480891260006 0.70808799017069 1 1
0.873456205305503 0.864236143944572 1 1
0.734969511405726 0.72821040406968 1 1
0.823033975865853 0.814788089222567 1 1
0.830898350640858 0.822528731951448 1 1
0.758449621543558 0.751286266311558 1 1
0.987332360360309 0.978142076840525 0 0
0.751647920007987 0.743805167491496 1 1
0.579151656483681 0.573392778557533 0 0
0.722925282398413 0.716302556087404 1 1
0.754192310446403 0.746193086010762 1 1
0.719588853837154 0.712417546865699 1 1
0.728538378832606 0.721118186070536 1 1
0.759820531952895 0.75181675984237 1 1
0.799384838461945 0.791205242990299 1 1
0.77696123711881 0.769143776042307 1 1
0.619901085442966 0.613262857099235 1 0
0.685825786617202 0.678868071964262 1 1
0.825371081173284 0.816841891130145 1 1
0.767632104384607 0.759876469608063 1 1
0.910275461748355 0.900568736323874 1 1
1.01163114472988 1.00138823856416 0 0
0.75124779069909 0.744245073856215 1 1
0.696601295301586 0.690554895035458 1 1
1.14177782530085 1.13027573819916 0 0
0.744961635870958 0.737395700082282 1 1
0.623526414082405 0.61784611271168 1 1
0.732404870460144 0.725436950814053 1 1
0.700536162293759 0.694440276834032 1 1
0.80202410507407 0.793652542957675 1 1
0.756474890247355 0.74834674549566 1 1
0.777268173796009 0.769872107574223 1 1
1.0427826489337 1.03305231572337 0 0
0.858458792702488 0.849487330209351 1 1
0.794718506671733 0.7875316373644 1 1
0.848439410104613 0.840725493087596 1 1
0.724159976061514 0.716828436294892 1 1
0.760705509441638 0.752905540535921 1 1
0.762340216637162 0.754864788317949 1 1
0.806421884203295 0.799241743821996 1 1
0.739220023357212 0.731821298750038 1 1
0.726629547832771 0.719292515814918 1 1
0.573925087329344 0.568356770709465 0 0
0.764065612082281 0.756739906262007 1 1
0.959232981624607 0.948603791842174 1 1
0.700259984110006 0.693056280231216 1 1
0.69197251650405 0.68549487680542 1 1
0.758449648428087 0.750560681671991 1 1
0.818275415942488 0.810405211619661 1 1
0.802938243910901 0.794882538334659 1 1
0.637998947683652 0.631382875986315 1 1
0.894848128845335 0.886627085473846 1 1
0.749471611814108 0.74130057209656 1 1
0.591272690668837 0.585361525558598 1 0
0.713754156963516 0.706208006563658 1 1
0.836894377271927 0.829437796501031 1 1
0.797909866401813 0.789958747682652 1 1
0.835239934714165 0.826786483053948 1 1
0.725999409951247 0.719424059007984 1 1
0.892434518677632 0.882459907055752 1 1
0.947011065612569 0.938491107535081 1 1
0.892308968807375 0.883383844099327 1 1
0.738457092505332 0.729329286997077 1 1
0.678171409063978 0.670690235218529 1 1
0.748905042619267 0.741729769601172 1 1
0.699322512862018 0.692372922978169 1 1
0.680486544082284 0.673501997838848 1 1
0.910058035563706 0.90066172946774 1 1
0.840801310021104 0.832350746983559 1 1
0.777825826500284 0.769816913605424 1 1
0.766883749887922 0.758314866714904 1 1
0.781676543592323 0.773905802722228 1 1
0.628264123331776 0.622358601550403 1 1
0.58989489155026 0.582726934670797 1 1
0.561909594610996 0.556781987053368 0 0
0.747751291400321 0.74051267232087 1 1
0.779302713906424 0.771557563488892 1 1
0.778976856894138 0.771518061259794 1 1
1.00091665287472 0.99095104237788 0 0
0.723701154050617 0.716228610654477 1 1
0.738709313975843 0.7317083762604 1 1
0.735088935407044 0.727467429133107 1 1
0.860116384610906 0.850107308696561 1 1
1.06395383820853 1.0515401776592 0 0
0.83041145401534 0.822201304870432 1 1
0.772069522771267 0.764267190137595 1 1
0.868369832241674 0.859707212429403 1 1
0.7401732419439 0.732233918540726 1 1
0.921124226325142 0.91234015769793 1 1
0.836254565562224 0.827388524200564 1 1
0.727346271316345 0.720214583094864 1 1
0.810842665791043 0.803039533003826 1 1
0.863828509620487 0.856454563094888 1 1
0.755347087959769 0.74821511721276 1 1
0.720480350646991 0.712926021277175 1 1
0.822137653069628 0.813701338615604 1 1
0.925252959770805 0.91589300880774 1 1
0.696569021781351 0.689214636459129 1 1
0.860985694483527 0.851022853380957 1 1
0.754671526474658 0.747872167793329 1 1
0.837501320697888 0.829844955737869 1 1
0.828369842411533 0.820410995915149 1 1
0.887846235472709 0.879065735147745 1 1
0.902869289385841 0.893409175866548 1 1
0.592588657713706 0.58608849760818 0 0
0.738194799898042 0.731590182134085 1 1
0.823896467567452 0.816040869768113 1 1
0.730664883562016 0.722058792014086 1 1
0.678217895339764 0.670704704442698 1 1
0.739695101617041 0.732733518992232 1 1
0.703086224889847 0.695819991818705 1 1
1.07716286796812 1.06718498079092 0 0
0.779662942216629 0.770685374576534 1 1
0.837235203546133 0.828210901030067 1 1
0.740127695588285 0.732819260217465 1 1
0.929759471998842 0.920085337660868 1 1
0.618937972453202 0.612737631383178 0 0
0.699461414564249 0.691427713361472 1 1
0.813748022781326 0.805895976203776 1 1
0.813437835131833 0.804905314632683 1 1
0.8839332682654 0.875501681532668 1 1
0.875405842609552 0.867229828600054 1 1
0.822214750266299 0.814152094593848 1 1
0.751192864043432 0.743851933955717 1 1
0.595361704459331 0.589091263870009 0 0
0.675780025037699 0.669341600632738 1 1
0.816367799872691 0.807389252969817 1 1
0.779029119383811 0.771854557348748 1 1
0.800214932805232 0.793080484095629 1 1
0.737023900484794 0.729679722806745 1 1
0.761652785469162 0.753403637398789 1 1
0.789642617058203 0.781331528631312 1 1
0.514924442958709 0.509571472251455 0 0
0.674196057500559 0.668039182391644 1 1
0.803198120430491 0.794922021781687 1 1
0.810279799490262 0.802724964425723 1 1
0.776055313505417 0.768512984660937 1 1
0.764699943547975 0.756924071352038 1 1
0.751037189546239 0.743182371949902 1 1
0.742777272453071 0.735696022955733 1 1
0.647660422081026 0.640301648883686 1 1
1.01277877069576 1.00310424448673 0 0
0.910815422587957 0.901711909204291 1 1
0.758365668188768 0.75069566415174 1 1
0.779829469918122 0.773012613812878 1 1
0.727994279629371 0.720698301619736 1 1
0.754365447479743 0.746254561791189 1 1
0.857095701689093 0.848965815510564 1 1
0.768273597379703 0.761111464476584 1 1
0.794627947073211 0.786475248986214 1 1
0.879757534576224 0.871115332003537 1 1
0.716482178315429 0.709227930747508 1 1
0.931824580755755 0.922779472421908 1 1
0.830265023471587 0.822762185581704 1 1
0.605468930993886 0.599207374963643 1 1
0.773392906812833 0.765937102953437 1 1
0.739257163251605 0.731818956735277 1 1
0.688525916565786 0.681719275797786 1 1
0.883390157651337 0.873923434540205 1 1
0.787004958087334 0.779080451413673 1 1
0.81294216771692 0.805329944422199 1 1
0.729450331274857 0.720952854673121 1 1
0.850076213431029 0.840815954359675 1 1
0.996207112019542 0.986527717376059 0 0
0.662948840940132 0.656426219712468 1 1
0.871277579154112 0.862553051596628 1 1
0.839534666783255 0.830106784738632 1 1
0.686630029475819 0.679610657512226 1 1
0.668734970373034 0.661894685442243 1 1
0.95233906364755 0.942077102077024 1 1
1.05387120705654 1.04361165477125 0 0
0.648087768185767 0.640664742183829 1 1
0.810344248746938 0.80238262175499 1 1
0.87772721732554 0.86846028198006 1 1
0.65069876482969 0.644089749217217 1 1
0.700896657474212 0.695009729967116 1 1
0.545687229198037 0.540657155421325 0 0
1.02700367948797 1.0161495076165 0 0
0.908379719686058 0.899524014290658 1 1
0.61899382103959 0.612864968307042 0 0
0.86600429543536 0.857528394387692 1 1
0.697487100498054 0.690729844845836 1 1
0.867534847569419 0.859915718910851 1 1
0.581753549824687 0.575626488239085 0 0
0.837777410776529 0.830186826203725 1 1
0.916236454917922 0.905204085655586 1 1
0.878899711858475 0.86970316097256 1 1
0.727515314888778 0.721305521006472 1 1
0.600582979877139 0.593676565797214 1 1
0.797506998326378 0.789047048867856 1 1
0.6343936663442 0.628373142365028 1 1
0.828215555351128 0.818964442234888 1 1
0.860319657192894 0.852187899926817 1 1
0.690988521858172 0.683033322632579 1 1
0.945376343672101 0.934633580419416 1 1
0.642772759884635 0.635817226114406 1 1
0.742609739803447 0.735450280162741 1 1
0.699843887794266 0.693852737695537 1 1
0.746550815398888 0.738022593467721 1 1
0.837165942360658 0.828559127099431 1 1
0.79869971612282 0.790691170194999 1 1
0.660094961123042 0.653511889236585 1 1
0.628408340013056 0.622242159849607 0 0
0.775451398469922 0.766949363887003 1 1
0.855067488226165 0.846018166014213 1 1
0.948314337047931 0.939371213957699 0 1
0.873559044691903 0.865010047542288 1 1
0.77430842700316 0.765881280666468 1 1
0.73627567267617 0.728960991347654 1 1
0.914530654012843 0.905567748216994 1 1
0.752526944388829 0.745416573613861 1 1
0.71844200151927 0.710915216344835 1 1
0.790651514213579 0.781910890165203 1 1
1.02647368033774 1.01440998314632 0 0
0.85099386254368 0.842966666673622 1 1
0.721707040865794 0.714090489500605 1 1
0.774792978071237 0.765971504710808 1 1
0.685902590130426 0.678761953754997 1 1
0.778504803218312 0.769683233791356 1 1
0.757400350949004 0.7498900095968 1 1
0.954763593688231 0.946094486138604 0 1
0.816171941564641 0.808306412137399 1 1
0.679088296447297 0.671311577103361 1 1
0.742428065514113 0.734698368262195 1 1
0.932787268157258 0.923328964846379 1 1
0.823724487850164 0.815250649260431 1 1
0.85851129491202 0.850364816609696 1 1
0.730292288379831 0.72296313623377 1 1
0.765768057730538 0.758164837228578 1 1
0.804288359772473 0.795370919240623 1 1
0.647639801239283 0.641281196409268 1 1
0.604637572584555 0.598672534073032 0 0
0.600330570392632 0.593746405838376 0 0
0.797375551116982 0.789344387357852 1 1
0.769709476204097 0.761143197789313 1 1
0.727709201638349 0.719481746987697 1 1
0.853332794775738 0.845045333990059 1 1
1.01971744404078 1.00807198972308 0 0
0.811051617670609 0.803785419182471 1 1
0.78121915287227 0.772165970879705 1 1
0.864138792596841 0.854547040209296 1 1
0.823555920044089 0.813475312069233 1 1
0.679234539206132 0.672742082021661 1 1
0.706104213281629 0.699065136768314 1 1
0.610965751078906 0.605211618572848 0 0
0.878697205887979 0.870179337067234 1 1
0.684529068664594 0.677059469113443 1 1
0.683863425643084 0.677347364474721 1 1
0.665167841803238 0.658979797804335 1 1
0.841523547390825 0.832197949416379 1 1
0.945319992233285 0.936007304387587 1 1
0.772012839421667 0.76389892924241 1 1
0.896383339919659 0.886675700419114 1 1
0.832396258809792 0.823548021522194 1 1
0.892754459520084 0.883789417762049 1 1
0.908903479735369 0.899130318824048 1 1
0.789913735274726 0.781734619699059 1 1
0.733791588669042 0.725859061103097 1 1
0.747671048154792 0.739980041667 1 1
0.955581500992756 0.946352111932833 0 1
0.791100599722662 0.782682935059188 1 1
0.664697233131731 0.657909264018272 1 1
0.817855304079309 0.808888800185553 1 1
0.844731469937919 0.836375269638331 1 1
0.759985049646147 0.753302460533958 1 1
1.04997324491111 1.039029536042 0 0
0.783612546726824 0.774562802111683 1 1
0.935519252119384 0.924659037262061 1 1
0.789218805723278 0.782352504925201 1 1
0.724581301879437 0.716974254046421 1 1
0.735344813832852 0.727424671501557 1 1
0.904747483509359 0.895361804120526 1 1
0.719419492382494 0.712787271370534 1 1
0.750436348817773 0.742698831638009 1 1
0.926170802551974 0.91763184713679 1 1
0.807421005821088 0.799185742870172 1 1
0.829708468157194 0.820913602713764 1 1
0.783616112915455 0.776324405119725 1 1
0.791313226369515 0.78233781828085 1 1
0.799266533210244 0.792577585526964 1 1
0.810315350942484 0.802216668355425 1 1
1.07993899940294 1.06864355757393 0 0
0.780371882336374 0.772514861581818 1 1
0.815340348727755 0.807844060629676 1 1
0.766037063435961 0.75845045155832 1 1
0.577595626663169 0.572112855785442 0 0
0.842544008336111 0.832975179132326 1 1
0.602220653402931 0.596512834530811 0 0
0.869973195872447 0.861180301033253 1 1
0.809566662548207 0.801612659792312 1 1
0.743549407795102 0.734610018209264 1 1
0.854838714274831 0.846042901966328 1 1
0.774608015700422 0.767009339363188 1 1
0.749817759760704 0.74288938149559 1 1
0.784440158002446 0.776538846699253 1 1
0.725028377802881 0.717504232395484 1 1
0.828506367704435 0.81986230686628 1 1
0.81580298740224 0.807711384251307 1 1
0.748452473116652 0.74034991782537 1 1
0.897551327346904 0.888843386273362 1 1
0.614776581233991 0.608446782359305 1 1
0.882769330600488 0.873624283442653 1 1
0.78849729118764 0.780389509791045 1 1
0.713894419256485 0.706464208603512 1 1
0.614613333240637 0.607622961931057 1 1
0.790394100539814 0.781827074634523 1 1
0.658097143153703 0.652518577997163 1 1
0.901436343678675 0.892367211469502 1 1
0.730810891094942 0.722797210769937 1 1
0.742196052797408 0.734410069094201 1 1
0.776028490638829 0.76875702429445 1 1
0.939779934832923 0.930643889355585 1 1
0.832766620334338 0.82367972595291 1 1
0.649884525117185 0.64320902442566 0 0
0.837669217744199 0.829171910707576 1 1
0.703857093750282 0.697299355905119 1 1
0.85695643104687 0.848063200434722 1 1
0.96034632062702 0.951589652832616 0 0
0.721533606378418 0.714566993063449 1 1
0.865059937396417 0.856408598510546 1 1
0.890460958400326 0.881782246353714 1 1
0.787581043441714 0.779343347455652 1 1
0.911921915238161 0.902856983073937 1 1
0.888766289133153 0.880387153376986 1 1
0.888479899451227 0.877882532011822 1 1
0.81989823722452 0.811521009340192 1 1
0.672933989055311 0.665429206472773 1 1
0.555548789198512 0.550256746423355 0 0
0.762735929869356 0.755658190363162 1 1
0.844945717831817 0.836994955398311 1 1
0.875023200157662 0.865477169634227 1 1
0.688917080341928 0.681673592762795 1 1
0.707450305245226 0.699875288326312 1 1
0.772840971756295 0.764955276330688 1 1
0.856650017106378 0.847334667496154 1 1
1.007097167898 0.996279941654566 0 0
0.790493078848948 0.782848948434941 1 1
0.874193202583691 0.864410212489824 1 1
0.75541684002596 0.747934033148273 1 1
0.860387091662405 0.851929351467127 1 1
0.825931521100942 0.817238885750306 1 1
0.761714706570257 0.753998472000068 1 1
0.762191932396033 0.755352906354021 1 1
0.970592243798583 0.960935713788918 1 1
0.784349468848467 0.77715083822015 1 1
0.887926697273851 0.879314574429503 1 1
0.886205978231465 0.878304451911105 1 1
0.848741460839966 0.839743014993139 1 1
0.884751317657374 0.875676628566246 1 1
0.842487486879381 0.834680558627784 1 1
0.776165691747395 0.767394718577104 1 1
0.903369180664677 0.894392741653475 1 1
0.695663338873578 0.688434096713036 1 1
0.652727027447045 0.647363022850374 1 1
0.796044632785055 0.788429366407029 1 1
0.503436038048268 0.498194305726877 0 0
0.863512988859823 0.853568878672095 1 1
0.762869275519111 0.7558162969701 1 1
0.598929355871502 0.592597607570966 0 0
0.845407340002158 0.836951044451107 1 1
0.8863765151458 0.87671544479898 1 1
0.840289069593999 0.830683795247806 1 1
0.776062545493861 0.768579870676185 1 1
0.954184812253081 0.945070242604911 1 1
0.850020230334239 0.842340408662346 1 1
0.846980421783579 0.837392466409025 1 1
0.847877089009403 0.840137216039016 1 1
0.807136606087407 0.798130396052552 1 1
0.813501874384204 0.806075252614578 1 1
0.836194895756776 0.827461856987664 1 1
0.794450951295421 0.785595606360651 1 1
0.955801996705989 0.946060000451883 0 1
0.893811231251718 0.883812104766091 1 1
0.668826041681811 0.661470713484196 1 1
0.900721154764176 0.891382553329237 1 1
0.763460207320679 0.755704519966818 1 1
0.689702714349361 0.682736103396188 1 1
0.653242913428224 0.646958579803842 1 1
0.78045845006513 0.772120044743194 1 1
0.945151572430088 0.935652926779918 1 1
0.916025054105271 0.90699170955208 1 1
0.863806469855282 0.854953610421918 1 1
0.702443307375079 0.694441439461247 1 1
0.751472681830276 0.744603308221721 1 1
0.601883411683144 0.596210566235288 0 0
1.01545600971221 1.00418809524423 1 1
0.816273876091178 0.807189364106158 1 1
0.93170300315701 0.922441652595844 1 1
0.933029792396361 0.924304767641655 1 1
0.632029392143104 0.626465875868467 1 1
0.68914534717392 0.68232780494099 1 1
0.73246405340945 0.72427895460652 1 1
0.763756049804992 0.756638313526933 1 1
0.829270176194903 0.819326534551423 1 1
0.939173817050559 0.929029470604883 1 1
0.630737350529276 0.624292184730907 1 1
0.751031274740415 0.743137706046728 1 1
0.819457749194463 0.8115105614458 1 1
0.815282500147394 0.80744231090553 1 1
0.738988524470659 0.731480309451149 1 1
0.793603337568231 0.785943541779655 1 1
0.701331956678303 0.694221887356152 1 1
0.507437461054658 0.501967666452561 0 0
0.760636635700133 0.753903805499681 1 1
0.795078600467035 0.78641453705808 1 1
0.651438545523721 0.643928590853978 1 1
0.752729594894581 0.744315193480682 1 1
0.68359387069186 0.676557848938209 1 1
0.706091954930659 0.700062456343405 1 1
0.93091003896081 0.92154708099173 1 1
0.868191572580662 0.859699408215899 1 1
0.725744566513293 0.718095272254123 1 1
0.841823294209914 0.831522108845299 1 1
0.865470701812023 0.856787120497796 1 1
0.5793946544688 0.574405522457765 1 1
0.789112553868363 0.781486949505864 1 1
1.01713218921977 1.00661666972303 1 1
0.815294857020398 0.806588942716392 1 1
0.66775706900878 0.660454017168482 1 1
0.641808878025811 0.635657172817738 1 1
0.751989726558754 0.744059060996739 1 1
0.876056772461072 0.867737309177363 1 1
0.824486447127696 0.815832422611052 1 1
0.908400478487193 0.898952250438969 1 1
0.799243404620993 0.790471146855105 1 1
0.706809713670609 0.699507538842663 1 1
0.739468962032821 0.731493011500454 1 1
0.965427409506217 0.955828523934917 1 1
0.862842182607484 0.85408849596881 1 1
0.732444330229075 0.724900771660407 1 1
0.723428921681418 0.716912919670753 1 1
0.95701797075404 0.945513024015577 1 1
0.860149837791116 0.850838997583788 1 1
0.880129971719667 0.871548087527211 1 1
0.784215124719934 0.776706547995726 1 1
0.593772961121121 0.588355994301161 0 0
0.657583545770976 0.651375570102558 1 1
0.889006987550397 0.880043626638871 1 1
0.940537886937838 0.930828281694312 1 1
0.787528467247334 0.779588556635008 1 1
0.798010823647152 0.790047119437139 1 1
0.791967920092469 0.78470745567949 1 1
0.727242139248862 0.719787025791677 1 1
0.73066280335059 0.724279380339151 1 1
0.817263197969943 0.809494580160458 1 1
0.798389377973817 0.79081279962341 1 1
0.857438809681226 0.848872703971532 1 1
0.74214208825735 0.734097919862272 1 1
0.718023650138498 0.711220086344213 1 1
0.749859234453036 0.742185969309021 1 1
0.920469619700271 0.909528454671284 1 1
0.994639098455556 0.985008684901039 0 0
0.794491629571543 0.787075717362976 1 1
0.844552853428868 0.835699611283282 1 1
0.817832935811361 0.810035578238428 1 1
0.988709269981832 0.978213781907874 0 0
0.710335624708283 0.70299192615036 1 1
0.67897422891014 0.672172870663567 1 1
0.646563210756775 0.639747603909249 0 0
0.808582478724045 0.799878573314221 1 1
0.646964954773084 0.640048172045859 1 1
0.618102409269631 0.611081488549038 1 1
0.724831675014733 0.717401121673279 1 1
0.749620814577918 0.741577779946357 1 1
0.697640268102075 0.690255564548782 1 1
0.812532160541582 0.803868611032489 1 1
0.745157706295431 0.737371693043239 1 1
0.700768050779509 0.693852245431163 1 1
0.776488611844596 0.76830876854666 1 1
0.897137652846113 0.888258675250241 1 1
0.617333776959351 0.610491417182423 0 0
0.773387608133976 0.764890527129952 1 1
0.680656556177351 0.674456535882164 1 1
0.843201110290666 0.834363505549843 1 1
0.787827491464264 0.779444151744805 1 1
0.984928938726152 0.975845153083155 1 1
0.861115758762571 0.852495818079733 1 1
0.68754217509142 0.679276599330047 1 1
0.898560125802789 0.889788501183277 1 1
0.771392722166895 0.763596165302043 1 1
0.781606812741624 0.774149122326165 1 1
0.791289393863603 0.783700242186332 1 1
1.00968164796984 0.999827068594998 0 1
0.86579876269589 0.85700319012551 1 1
0.913142392044415 0.903263421820984 1 1
0.733527364718572 0.726168415506358 1 1
0.815152488728123 0.80757334711848 1 1
0.75571419796709 0.747443277194986 1 1
0.733144596373802 0.725405067775414 1 1
0.956117986149123 0.946134069862087 1 1
0.744540465673875 0.736026422469607 1 1
0.796514409584397 0.788359445881887 1 1
0.940526775115944 0.931550734964324 1 1
0.818765102017207 0.810111535041372 1 1
0.806949334888522 0.798958689880371 1 1
0.829550611739252 0.821089580015105 1 1
0.910751293548155 0.900805436321103 1 1
0.848632164644485 0.840760680081764 1 1
0.805557876373905 0.798221611841909 1 1
0.956573383745102 0.947475079570251 1 1
0.70107911381476 0.694110928735089 1 1
0.916683359353345 0.907086221952687 1 1
0.762862913004756 0.755152802323088 1 1
0.870610157103622 0.863029463788304 1 1
0.874665098151063 0.865728883893594 1 1
0.847330038780896 0.838206704299527 1 1
0.946979410984909 0.938081486487542 1 1
0.807672174312688 0.800547578092972 1 1
0.731550144993839 0.724211101454253 1 1
0.75346996940711 0.746016580791835 1 1
0.750343770837301 0.74293961155649 1 1
0.932065852653412 0.922728228131865 1 1
0.833831225874696 0.825671166551894 1 1
0.74469374161551 0.738047937964475 1 1
0.74482694757371 0.736592528287844 1 1
0.839548573789351 0.830535283247158 1 1
0.838960620113463 0.830104644702695 1 1
0.764952984673195 0.755997463912645 1 1
0.845167139841616 0.837669975523163 1 1
0.930188757816261 0.921658154512934 1 1
0.818047411850555 0.807822736195463 1 1
0.609260198287356 0.602830390337272 1 1
0.835803374194074 0.82847429018964 1 1
0.791618506897157 0.783064665717313 1 1
0.702880803511723 0.695452963476844 1 1
0.760312654464407 0.752328590448202 1 1
0.626380514209805 0.620598466721467 0 0
0.727323973303774 0.7201203333414 1 1
0.821815646858954 0.813150323281338 1 1
0.611592478358826 0.605220782285309 1 1
0.959875137170752 0.950868895153779 1 1
0.821085111683209 0.812661152616996 1 1
0.745152699597236 0.737571970676489 1 1
0.764803893415273 0.755801039705577 1 1
0.786833662178706 0.779677978794925 1 1
0.726336357699637 0.719911199314694 1 1
0.906936472831551 0.898243081235295 1 1
0.805527988223053 0.797801254630102 1 1
0.845881283729306 0.8363386055673 1 1
0.55211935098415 0.54619790584359 0 0
0.589135542161045 0.582213307233925 0 0
0.925171087237035 0.916077640527828 1 1
0.91821263176163 0.908269695368231 1 1
0.620812116509189 0.614245997764524 0 0
0.818605900910979 0.810711055581647 1 1
0.720076051399881 0.713002251185935 1 1
0.743446476460036 0.736261125939955 1 1
0.836808565226392 0.827579326002003 1 1
0.790733796680563 0.783477952278365 1 1
0.835961726310397 0.827908650700139 1 1
0.852969332397364 0.844521125855138 1 1
0.762010509223615 0.754504293053391 1 1
0.679379645962154 0.672603954255425 1 1
0.648782158613384 0.641886907262911 1 1
0.759215252851102 0.751819161413236 1 1
0.83669171399526 0.827883292295487 1 1
0.612278647570767 0.605363345038129 1 1
0.81419076791743 0.805497445507973 1 1
0.672994125686699 0.666053922809402 1 1
0.769583647449616 0.761924778716451 1 1
0.767417741403964 0.75912192030614 1 1
0.926478356042658 0.917602225632692 1 1
0.690763682589355 0.683753387088279 1 1
0.889826909105788 0.879716912573027 1 1
0.702341789819511 0.696029889995946 1 1
0.73916368645859 0.730928352457379 1 1
0.640665898934497 0.634214977284239 0 0
0.799226468444194 0.791427633764364 1 1
0.734719225818767 0.728356579298783 1 1
1.07089276276177 1.06011357632752 0 0
0.865950525018627 0.85635120376096 1 1
0.803955055501272 0.795624065989352 1 1
0.741384649482768 0.734275550489521 1 1
0.698413342791548 0.691773712513023 1 1
0.767807041055987 0.760561026096089 1 1
0.687255579706571 0.680407520314148 1 1
0.816973821973678 0.80879044452812 1 1
0.672090372735097 0.665400046994729 1 1
0.636340267484114 0.62999094849183 1 1
0.769311808519506 0.76063504165933 1 1
0.736266293561803 0.729175947230652 1 1
0.960048596467923 0.950082336742418 1 1
0.709330243503366 0.70257171908488 1 1
0.947035476006212 0.937900280488145 1 1
0.765693150870242 0.758071464886495 1 1
0.812412341252463 0.804550429687043 1 1
0.502781153691668 0.498308965075477 0 0
0.802854841602013 0.794732853220099 1 1
0.880139786371765 0.871369982665518 1 1
0.714473108309046 0.707840910308286 1 1
0.707202722412645 0.700568574474338 1 1
0.734160540585484 0.726763382837715 1 1
0.613570842174472 0.606394385526759 1 1
0.689450179371338 0.682346860850108 1 1
0.628453093685791 0.620500421926854 1 1
0.576892397138718 0.570148259050115 1 1
0.913564681329265 0.903929976624046 1 1
0.74551994598302 0.737609255825908 1 1
0.789484751498578 0.781743549218679 1 1
0.67672446412559 0.669956380565366 1 1
0.637115187658573 0.630389924410742 1 1
0.79332415338005 0.785294264372716 1 1
0.670112610900657 0.664005714871209 1 1
0.887732962257745 0.878736760957913 1 1
0.831198166165309 0.823256434662946 1 1
0.761693592255428 0.754273823880946 1 1
0.904063093394219 0.893301428292661 1 1
0.722103731772395 0.714414021231864 1 1
0.801009556926084 0.792240413603746 1 1
0.749757651091682 0.742199713005484 1 1
1.01542731027177 1.00494150197395 0 0
0.921315496897564 0.911350103235007 1 1
0.659509404631187 0.653145403716534 1 1
0.707023490849247 0.699968929425493 1 1
0.935312388385596 0.925285434926613 1 1
0.782722996104705 0.775166537703231 1 1
0.747771939504739 0.740055238652292 1 1
0.919842942004313 0.911143677339685 1 1
0.797546348876212 0.788687812888921 1 1
0.907828958312752 0.89800376920335 1 1
0.668775359169276 0.662717688284378 1 1
0.701580485562542 0.694831666438367 1 1
0.848334367742786 0.839069502659994 1 1
0.810262385279171 0.802616140372565 1 1
0.726268257803376 0.71920417048736 1 1
0.791058698192522 0.781588806825181 1 1
1.00002724208136 0.98782770394551 1 1
0.901098855935122 0.891643455429048 1 1
0.855373539821206 0.847019635105881 1 1
0.676974112968254 0.670535152916735 1 1
0.934662923957896 0.924837727808041 1 1
0.708710382543132 0.701875556454118 1 1
0.775035606733066 0.767785911756844 1 1
0.780467753239623 0.77252691614142 1 1
0.876038054898174 0.867250159233865 1 1
0.93238135060317 0.923943582515041 1 1
0.791705078201638 0.782351893981519 1 1
0.909068033916537 0.899863916791037 1 1
0.901445283066399 0.892562232256849 1 1
0.870284021872927 0.861525726645929 1 1
0.707127023014131 0.700370434805683 1 1
0.788508232592842 0.781128484089155 1 1
0.976346302101184 0.966651642563464 0 0
0.913490202640302 0.902751356371364 1 1
0.687056130924612 0.680900398519532 1 1
0.899127441997345 0.88998568223448 1 1
0.991938461467861 0.981677501910274 1 1
0.874581214143426 0.865188621564616 1 1
0.586505135798388 0.580955341194452 0 0
0.709977381713858 0.702438514462507 1 1
0.852964595979926 0.844121086417295 1 1
0.746571981826911 0.739316916573868 1 1
0.874180243064614 0.864417748830257 1 1
0.777247652831826 0.768999607709948 1 1
0.948946102020867 0.939288157131923 1 1
0.76562188886431 0.757206743708547 1 1
0.904573336561599 0.894128877188272 1 1
0.85755256010251 0.849947758395267 1 1
0.680955633540187 0.674428480751058 1 1
0.771235258689745 0.764023653565225 1 1
0.619312074241163 0.613405466708562 1 1
0.888056782855328 0.879325536121812 1 1
0.841682435398862 0.833005012995346 1 1
0.865917973795822 0.85717774807791 1 1
0.767464574598636 0.75969335107156 1 1
0.799692064390289 0.791904157967109 1 1
0.711693792475625 0.705206670081415 1 1
0.653044550194904 0.646231527710214 1 1
0.635202101287643 0.628125766721636 1 1
0.893080281054466 0.884593413409672 1 1
0.856303172406098 0.846925055744737 1 1
0.723581856120956 0.714555317113772 1 1
0.835969323918975 0.827023020064165 1 1
0.874151125066656 0.864589891816925 1 1
0.956067808033592 0.946038904035614 1 1
0.811943479697107 0.80459407145632 1 1
0.704396575183552 0.69804539570219 1 1
0.797492082039025 0.789691766764647 1 1
0.757457443012018 0.749491584236817 1 1
0.62360982207763 0.61676039466141 1 1
0.943117655078564 0.933803287664246 1 1
0.678910474282778 0.672049745755733 1 1
0.884685873298586 0.876166347559837 1 1
0.782154570994869 0.774982008050335 1 1
0.893479151315308 0.884831904290184 1 1
0.885374650269103 0.876890501856849 1 1
0.78267771216897 0.775537641263345 1 1
0.841640985047113 0.833270581758855 1 1
0.868700481874588 0.860035550731125 1 1
0.925475063450202 0.91690117971701 1 1
0.76698538816818 0.759143203549647 1 1
0.759775927130962 0.753371961997725 1 1
0.776834399076927 0.768773522720599 1 1
0.771566912278946 0.763900911457166 1 1
0.913416882828287 0.903366441408493 1 1
0.784806733066781 0.776585733492359 1 1
0.92488493036582 0.915289969322209 1 1
0.772718808552738 0.763763949799702 1 1
0.720053289093443 0.712417594059636 1 1
0.879224385662946 0.869318892593597 1 1
0.731633308055668 0.724977305528037 1 1
0.761738500968586 0.754228013024881 1 1
0.677548899538648 0.670170106967017 1 1
0.979030942520508 0.96986823779255 0 1
0.773051512118946 0.765392919925823 1 1
0.75126847241986 0.743159141929185 1 1
0.902459972070822 0.89236346620221 1 1
0.757624626034452 0.75068249997052 1 1
0.91682221474418 0.907115024925542 1 1
0.812005232590555 0.803019555225098 1 1
0.858715338567712 0.850332492857056 1 1
0.911898339144079 0.902523650733554 1 1
0.655865373489591 0.649309743076265 1 1
0.720110521670604 0.713129941236562 1 1
0.781235078639983 0.773719426322147 1 1
0.804429766110563 0.797120815508867 1 1
0.716783189053017 0.710063649294086 1 1
0.876466487423544 0.868536422439711 1 1
0.780988682859135 0.773225980186067 1 1
0.875125338250963 0.866938605008799 1 1
0.837051751504287 0.827842137934574 1 1
0.79558816107802 0.787238197649849 1 1
0.808418116608215 0.800476812939377 1 1
0.793716393512429 0.786022724050547 1 1
0.794890940326904 0.786937899103113 1 1
0.722913164349516 0.716237859778122 1 1
0.763013790791002 0.756041984890625 1 1
0.591953073521654 0.586120118292382 0 0
0.739361421871433 0.732051928315229 1 1
0.784893804925805 0.777657421668343 1 1
0.804096922048771 0.795346916302739 1 1
0.901150486929374 0.892480256668982 1 1
0.773743372267521 0.766257534134092 1 1
0.740017030593157 0.733180507143289 1 1
0.90535546758548 0.895879187973225 1 1
0.664199946398462 0.656672250871941 1 1
0.779876931252561 0.771856449485469 1 1
0.81933101516019 0.809859221255587 1 1
0.725736562562051 0.718536813314422 1 1
0.833021280232377 0.825175876697064 1 1
1.09227161111385 1.08146133860325 0 0
0.660824289037787 0.65417546620044 1 1
0.837065407157851 0.828673785318245 1 1
0.661624182963166 0.655305113317132 1 1
0.89661232484051 0.886503383322987 1 1
0.832917342661405 0.824717738309674 1 1
0.662533402477153 0.655741249699903 1 1
0.705771594101866 0.698724221308006 1 1
0.84539877810749 0.837502281892122 1 1
0.810632106700965 0.801814110678852 1 1
0.944128662637597 0.934864570482387 1 1
0.864820704543296 0.856230172496402 1 1
0.834806690644237 0.825791115160183 1 1
0.657486597899639 0.6504532866852 1 1
0.728262044108655 0.720102134649547 1 1
0.784545229092071 0.777304460421349 1 1
0.670705723098051 0.664506135717443 1 1
0.880841497142797 0.871511293188162 1 1
0.605908664801556 0.599495050622729 0 0
0.887665741953149 0.878962587734414 1 1
0.82441638409966 0.815142685788699 1 1
0.676221144303094 0.669648626915205 1 1
0.853304760852509 0.844484873072595 1 1
0.872252218002098 0.863978791128889 1 1
0.690913882586637 0.683494379044048 1 1
0.811262108556084 0.802479096724315 1 1
0.780912407726286 0.772429255195574 1 1
0.921253202377661 0.912230992491717 1 1
0.909747979266967 0.898060110929518 1 1
0.813109086804091 0.805016296283783 1 1
0.759733124629438 0.752801140919535 1 1
0.915604348978314 0.906208621291002 1 1
0.743899732747608 0.73663086465716 1 1
0.717494926431526 0.710888103536982 1 1
0.89952317694871 0.889893846431964 1 1
0.732593164909378 0.724190725578724 1 1
0.79468734719211 0.786591315197479 1 1
0.787412999256748 0.778971031575888 1 1
0.831666593399566 0.82327943884252 1 1
0.842926948600521 0.834872075410836 1 1
0.96231264915486 0.952468458303504 0 1
0.725721609313479 0.719215839761233 1 1
0.747910573249872 0.740653136565475 1 1
0.70017263173778 0.693287259705326 1 1
0.775978397265625 0.768409273611631 1 1
0.829209082286679 0.820690881030042 1 1
0.938911529442965 0.929716130569418 1 1
0.913212467249594 0.904047709279098 1 1
0.859555152992994 0.851040565333 1 1
0.771608551580704 0.76376355206553 1 1
0.786372276147605 0.778970162313263 1 1
0.892193953671792 0.884103173912129 1 1
0.883151377582733 0.873892453448397 1 1
0.603239591167603 0.597233461806012 0 0
0.813936781219649 0.805566336903324 1 1
0.861631910999404 0.853698285398804 1 1
0.890809579159172 0.882013449879799 1 1
0.773603711641008 0.766290725376555 1 1
0.662085080750236 0.655084726483585 1 1
0.542466152568897 0.53694946070342 0 0
0.793013857332356 0.785010387156782 1 1
0.622921669245058 0.6167519427034 1 1
0.895961987674352 0.886919325505153 1 1
0.776393055917648 0.768780975309673 1 1
0.706970543009114 0.699236549390062 1 1
0.756239934352403 0.748795468149108 1 1
0.695589447126856 0.689167411539267 1 1
0.693608060980831 0.686930841404099 1 1
0.721899428017739 0.713879267699039 1 1
0.759318680510145 0.750941319833288 1 1
0.6556250336645 0.649146269125719 1 0
0.676711974237347 0.670685259300961 1 1
0.699702003042755 0.692658524074672 1 1
0.949626094402037 0.939658495658548 1 1
0.91705766329019 0.907216884073973 1 1
0.864837132035216 0.856204674496061 1 1
0.712148338875757 0.704801988635406 1 1
0.744572895927827 0.73707222892792 1 1
0.748594593332859 0.741262819335719 1 1
0.808474935772711 0.80089731329565 1 1
0.816405906834567 0.807342548085149 1 1
0.973519189394634 0.963062944704044 1 1
0.76091168590799 0.75347954703819 1 1
0.863514317589248 0.854502088298809 1 1
0.744070059798418 0.736645344792092 1 1
0.741207492867452 0.734177499275526 1 1
0.697839243275138 0.691063443316466 1 1
0.914273505171777 0.905759647096528 1 1
0.918073006319781 0.90831855204315 1 1
0.934124229857617 0.924618481288367 1 1
0.767636260957014 0.759960847943966 1 1
0.835608678852126 0.827419772488472 1 1
0.805360648067475 0.797351653696683 1 1
0.892717488454704 0.883624357658854 1 1
0.743958757499085 0.73658780415875 1 1
0.893104593871389 0.884062221306287 1 1
0.824350038327658 0.815529439938921 1 1
0.626365698701228 0.619782978584132 0 0
0.695649019532137 0.688780101899437 1 1
0.890824970825378 0.881867479564085 1 1
0.854730711471242 0.846331938085466 1 1
0.870165189015896 0.861331972384566 1 1
0.850199421534549 0.841093511072693 1 1
0.619926652165211 0.613999238236855 0 0
0.767456241072626 0.759386864894669 1 1
0.743175416518781 0.73572999251154 1 1
0.970147571300596 0.960086764317187 1 1
0.646277140399104 0.640528341663927 1 1
0.761915055886011 0.75445829570613 1 1
0.710122429306037 0.703171154969809 1 1
0.774517466233389 0.76593755001016 1 1
0.889353271541009 0.880966586244118 1 1
0.806853873945819 0.798503975929531 1 1
0.851151943082049 0.84325105390828 1 1
0.886163031312263 0.876520835788012 1 1
0.72633481501546 0.718294962915093 1 1
0.630743230359858 0.624710100876446 1 0
0.768332238470764 0.761002295083088 1 1
0.800217181149841 0.791226007816647 1 1
0.836953423798952 0.82865252736266 1 1
0.80562691089526 0.797611833133758 1 1
0.814235992548981 0.807033859125723 1 1
0.807239950251023 0.798958658819698 1 1
0.852101158333027 0.843609379183383 1 1
0.716590779873768 0.709136289246264 1 1
0.715407277183227 0.706820974588562 1 1
0.860115661983759 0.851578395908111 1 1
0.925331513713459 0.914438478164875 1 1
0.716853589426645 0.709211703358034 1 1
0.820044030374066 0.811225861359043 1 1
0.799336957492371 0.792318017482904 1 1
0.554296044670968 0.54879009011749 0 0
0.826886844258219 0.819220181835921 1 1
0.802892293228769 0.79355793017153 1 1
0.875644518540279 0.867376158103779 1 1
0.682442786128621 0.675994913365652 1 1
0.848452486397521 0.840056260334049 1 1
0.834565947441935 0.825231226529914 1 1
0.694554428543073 0.685035694760841 1 1
0.636034260652403 0.629757334754389 0 0
0.796363454958788 0.788179704862655 1 1
0.851163775802901 0.842229320497825 1 1
0.811906358887775 0.803630440337386 1 1
0.643886613781554 0.637328898690275 1 1
0.874746080555058 0.86501702778615 1 1
0.854438687664169 0.844470673445326 1 1
0.959736880529242 0.948607362143705 1 1
0.836497925228876 0.828716029765852 1 1
0.891465144147991 0.882967764874096 1 1
0.764654717795856 0.75625591969872 1 1
0.874972400729487 0.865918153511031 1 1
0.800294383494897 0.793766497728651 1 1
0.871725337037694 0.862363759405277 1 1
0.853276946805201 0.843829385026425 1 1
0.862455366062508 0.85295232132287 1 1
0.977522188348448 0.968794545242419 0 0
0.954420672569063 0.944936644379007 1 1
0.857608085758202 0.848049942576248 1 1
0.727588794706786 0.720442784755988 1 1
0.658513724350357 0.651575571142372 1 1
0.787085287708876 0.777957451378388 1 1
0.755763500124741 0.747849928056175 1 1
0.949621844421429 0.939759618414423 1 1
0.874499613950868 0.864816445978788 1 1
0.934566454958337 0.925213584442995 1 1
0.560180445489023 0.55406262879773 0 0
0.798637140441821 0.791655945734896 1 1
0.839313099085771 0.830432290192683 1 1
0.82144572764864 0.812756031133237 1 1
0.717854866189785 0.711323835563634 1 1
0.869551682402126 0.861122732839301 1 1
0.92302690792533 0.913726693253179 1 1
0.801560096539301 0.793459118999449 1 1
0.737309761505633 0.72830496030923 1 1
0.640750149641837 0.634004244644781 1 1
0.819836627231958 0.811317216906534 1 1
0.93825245904235 0.929075123018117 1 1
0.649507126185982 0.64309268487117 1 1
0.750856574796962 0.744206833073814 1 1
0.901033521013451 0.891647285489681 1 1
0.816765863382189 0.807932111165736 1 1
0.835529904610225 0.825824373900725 1 1
0.829374726148639 0.821446133653032 1 1
0.90484503055454 0.895107858997763 1 1
0.817982423953603 0.810116851808842 1 1
0.677588860422498 0.670594350517093 1 1
0.659277693049623 0.652222289576111 1 1
0.810498494065975 0.801138562296847 1 1
0.826992735459032 0.819098266256896 1 1
0.730400151640051 0.722671646714376 1 1
0.906702297268286 0.897481740143238 1 1
0.772331061771517 0.764232347587065 1 1
0.714503391281456 0.706999489449856 1 1
0.82856276663396 0.820139879416447 1 1
0.676334573072164 0.66907192442212 1 1
0.838400334855714 0.830473767413735 1 1
0.824411441253411 0.815574591172398 1 1
0.998373359896653 0.98883614058273 0 0
0.928128047722938 0.919567522656551 1 1
0.848536367380564 0.840346575046698 1 1
0.75523089650134 0.747709632893707 1 1
0.554164070103943 0.549135211156863 0 0
0.790816077148402 0.782147276031081 1 1
0.6760449895838 0.669516954495311 1 1
0.856190695150791 0.846995076902846 1 1
0.812326719213022 0.804486921936229 1 1
0.781752262852848 0.773120395226693 1 1
0.856085856934667 0.846945087459132 1 1
0.753653428527447 0.746187268305406 1 1
0.725828574757247 0.718955337001653 1 1
0.825366577251065 0.817068196416386 1 1
0.746963771263631 0.739957367096733 1 1
0.761985385048466 0.754504876996233 1 1
0.704226413190192 0.69663529452154 1 1
0.734789931956542 0.726853137912303 1 1
0.737802457023474 0.730924243298354 1 1
0.934434674100696 0.925061377398427 1 1
0.709667144264427 0.702071992086169 1 1
0.831777845606751 0.822889174923823 1 1
0.821802834130891 0.814834196579094 1 1
0.758207006946537 0.750398140767311 1 1
0.798932126678686 0.791098911690741 1 1
0.760397006076336 0.752893962588437 1 1
0.828790649534457 0.820185966198537 1 1
0.756660840544165 0.749370841836355 1 1
0.987322014985756 0.977071968265614 0 0
0.965016712417281 0.95570868188879 0 1
0.760210434667131 0.752692980355641 1 1
0.672439517484101 0.66549613286348 1 1
0.844357807450693 0.835232427575119 1 1
0.813639269652054 0.805161470777358 1 1
0.810290097973208 0.801691354755009 1 1
0.746280724117309 0.739146113297661 1 1
0.738842044332317 0.73180808532561 1 1
0.770421893431032 0.762925512566257 1 1
0.788248248857748 0.781006267123452 1 1
1.04207921306773 1.03239513421132 0 0
0.687482260408836 0.680671710971388 1 1
0.732696229429564 0.724879001701577 1 1
0.524775819680865 0.519671217477808 0 0
0.794421239855068 0.787000424157074 1 1
0.78039910976789 0.772261404863845 1 1
0.877233615869121 0.867822720461674 1 1
1.04820343254935 1.03713362417277 1 1
0.808717083193106 0.800048974636026 1 1
0.731441004324402 0.72443041729313 1 1
1.07482322280706 1.06283941638887 0 0
0.94219489085985 0.93199421071739 1 1
0.797022049035665 0.789311661453813 1 1
0.908543055832853 0.899802335483106 1 1
0.885318991441614 0.876402215881587 1 1
0.809455868707834 0.800950207845511 1 1
0.903611414903834 0.894902444495519 1 1
0.741958692273624 0.733841959037972 1 1
0.541299635559328 0.535051364939696 0 0
0.704806954443155 0.697700473422876 1 1
0.745628754507743 0.737848630744016 1 1
0.763395339331335 0.755608815781006 1 1
0.874177568427182 0.86563353091214 1 1
0.816219523907714 0.807701607093671 1 1
0.662670428439658 0.656416372661831 1 1
0.967430083153592 0.956023478383614 1 1
0.863983544769744 0.854903943078428 1 1
0.704556356816517 0.697857209687202 1 1
0.677385642962098 0.670769525287762 1 1
0.897255153946956 0.889622914120552 1 1
0.879526098768543 0.871191151692865 1 1
0.596217348431946 0.590163200758934 0 0
0.825749033901923 0.818586111445926 1 1
0.900401866119135 0.890821306692296 1 1
0.786794187252878 0.778834621596057 1 1
0.737264760956463 0.729618591972901 1 1
0.790017859252846 0.781908413400259 1 1
0.934821832530851 0.925393108535133 1 1
0.687022004409472 0.679706242714482 1 1
0.99696695521239 0.985558909738211 1 1
0.926266397105685 0.914892422491055 1 1
0.732699901071511 0.726759010944863 1 1
0.800464696118755 0.792522408374198 1 1
0.930392862927481 0.919337357854498 1 1
0.845914408676267 0.837478246504574 1 1
0.849298026466834 0.840724600720062 1 1
0.859043869388578 0.849995094560922 1 1
0.858076883939451 0.848511355149278 1 1
0.711059555383205 0.703839887790991 1 1
0.815510518797396 0.807184327901116 1 1
0.465264801638043 0.460186793701373 0 0
0.718406628701548 0.710208521633237 1 1
0.733410458237048 0.727090670922449 1 1
0.810252572451429 0.801698889238746 1 1
0.787979804777381 0.779113405992692 1 1
0.745666387739269 0.737870121866245 1 1
0.735655768189075 0.727978334004569 1 1
0.74647135927629 0.740077481880819 1 1
0.834169015052449 0.826354095735461 1 1
0.793884852565059 0.787073569930332 1 1
0.900938861300801 0.891929842911943 1 1
0.544249021660042 0.538249894672576 0 0
0.729670298393521 0.721957088339438 1 1
0.739978023205258 0.733178586119747 1 1
0.796535461821295 0.78745575312065 1 1
0.963608781622493 0.952198616472721 1 1
0.61065987041181 0.603053264569995 0 0
0.74787394469601 0.740163496021798 1 1
0.841864975085868 0.833337055844317 1 1
0.944442120978391 0.935005709074092 1 1
1.03034331329139 1.01930097577515 1 1
0.854902925493537 0.845071716063049 1 1
0.804091027260806 0.795323395763345 1 1
0.885615363736359 0.876942124276856 1 1
0.767172885041496 0.759076734812184 1 1
0.699372714542449 0.693043905221314 1 1
0.963090885867399 0.95281321328145 1 1
0.756748259828426 0.749091305304725 1 1
0.862487338959734 0.853266476017801 1 1
0.669569966314974 0.663446940509112 1 1
0.812435490644363 0.805198803011269 1 1
0.739252241538192 0.732284486662575 1 1
0.81655101333683 0.80903088583353 1 1
0.811962055413936 0.803497425233697 1 1
0.774878851510688 0.765439724594108 1 1
0.877241228801695 0.868978316328148 1 1
0.660373698434811 0.653903525630498 1 1
0.641809711373813 0.634698533619416 1 1
0.974859891051566 0.96583274070577 0 0
0.728755791580472 0.721034422614402 1 1
0.739446072804205 0.7313254622205 1 1
0.700084483977377 0.693882152326136 1 1
0.836424291723575 0.827610297164116 1 1
0.799027611182074 0.791484890322506 1 1
0.783155372667704 0.774032821594618 1 1
0.842929834918232 0.834483297676648 1 1
0.917598792626803 0.907985947495438 1 1
0.752208322782711 0.744400188970121 1 1
0.763012883498923 0.756031684232563 1 1
0.824109390792817 0.815189537201254 1 1
0.704525948636322 0.696912096927245 1 1
0.674697938861654 0.666489714509211 1 1
0.708752376429807 0.700827021023976 1 1
0.920928904635478 0.910969589331708 1 1
0.843338535961713 0.835713346536238 1 1
0.788053712155755 0.780041771413664 1 1
0.92745846245362 0.916897449881917 1 1
0.647490271611549 0.641339330974673 0 0
0.954422892220075 0.944791944369427 0 1
0.666142994205245 0.658088997985663 1 1
0.757875777844982 0.750391174184088 1 1
0.959050775894883 0.949378130503598 1 1
0.697339304413156 0.68977552178444 1 1
1.00871754464071 0.998290220649596 0 0
0.640180696269551 0.634479594851469 1 1
0.910185577903481 0.900783940885913 1 1
0.804552212577172 0.796607802452425 1 1
0.694924842740018 0.686708933473403 1 1
0.860450392673771 0.851259828713415 1 1
0.86787966462424 0.859786052369156 1 1
0.828531681977702 0.820023198392634 1 1
0.71649261025708 0.709111584532357 1 1
0.982391182999285 0.972026839029678 1 1
0.876252153328186 0.867257510300049 1 1
0.562036569597425 0.556994570162127 0 0
0.746495792423846 0.738511155741054 1 1
0.790902872387291 0.782966371024518 1 1
0.80071103013824 0.792418942803874 1 1
0.68154565307482 0.675221135819566 1 1
0.729999947891768 0.722903351516055 1 1
0.809534806344966 0.80157925980321 1 1
0.894672013587684 0.88667323959226 1 1
0.79270884463403 0.784540155909469 1 1
0.477408824842143 0.472842658001066 0 0
0.595338318647867 0.589520596789387 0 0
0.767497912668191 0.760729150238058 1 1
0.82010617236232 0.812202527566716 1 1
0.84383374654043 0.834862406419476 1 1
0.740848684159327 0.733046587423168 1 1
0.782841767188098 0.775594945129892 1 1
0.773563583260705 0.765315285184021 1 1
0.770411331681698 0.760594909484968 1 1
0.700380115431232 0.69341128950917 1 1
0.754023415355545 0.74719454159442 1 1
0.729295287334858 0.721067457664806 1 1
0.878361645170008 0.869156767251065 1 1
0.92704597520302 0.917331871240302 1 1
0.845517226053279 0.836987826780947 1 1
0.763174427520895 0.755796785005921 1 1
0.797417050341689 0.788552122100654 1 1
0.726958875018631 0.719285517239932 1 1
0.852560762491295 0.844892501813547 1 1
0.798881283215204 0.791318322935836 1 1
0.598727982314626 0.592815139602867 0 0
0.806779693480303 0.797080952771207 1 1
0.779767459789622 0.771447569666641 1 1
0.86761300267889 0.85882801592084 1 1
0.774976708238645 0.766384031879915 1 1
0.8350892281581 0.827422517032392 1 1
0.736370184809841 0.729496029270192 1 1
0.783558055792179 0.775652637372205 1 1
0.753444517211937 0.746383376905723 1 1
0.83359559994555 0.825173728516461 1 1
0.82799366741453 0.818999178023419 1 1
0.774306001305497 0.76616216769599 1 1
0.73867041162252 0.732161133870069 1 1
0.803293157614017 0.795617079211934 1 1
0.679391348051491 0.671938843093032 1 1
0.796300737857105 0.787677632053955 1 1
0.722164995450679 0.714391960525804 1 1
0.895899414627618 0.886531867220191 1 1
0.635275670932653 0.629026556601982 0 0
0.843386843627584 0.834200866135587 1 1
0.79596984139845 0.787059611664653 1 1
0.893174367743428 0.883706994478239 1 1
0.921621937913351 0.91138645255716 1 1
1.00262925790727 0.993028282376868 0 0
0.751749744819696 0.743939979217237 1 1
0.9495037759345 0.93859117364135 1 1
0.75361190070267 0.74595377247948 1 1
0.832345751870081 0.825001522650143 1 1
0.627806418823974 0.621981308437709 1 1
0.795413208040014 0.78697688667422 1 1
0.803805953472963 0.795781543571177 1 1
0.899650393434144 0.89067847474905 1 1
0.822393749545841 0.814623271146116 1 1
1.04672526138655 1.03538349598798 0 0
0.612406241169571 0.606671663471389 0 0
0.753384732402131 0.745042443301283 1 1
0.815543043662907 0.807489001191116 1 1
0.824989061871266 0.817250657674522 1 1
0.880745310585182 0.871279624072575 1 1
0.829848793976525 0.822131570743946 1 1
0.863984499720019 0.85566267528399 1 1
0.65930202676013 0.653549210598148 0 0
0.860612713435494 0.852579877006015 1 1
0.801031097320438 0.7926292926651 1 1
0.7270333142582 0.719426439446913 1 1
0.787042170875548 0.77955436830042 1 1
0.925761297174999 0.917053157191428 1 1
0.651928114704948 0.645621262137789 0 0
0.884921041823453 0.876093497152399 1 1
0.645208972089235 0.638818921475163 0 0
0.906258134299483 0.897273757408389 1 1
0.888722341638442 0.879731869629187 1 1
0.802119078923523 0.79408633049663 1 1
0.630667460819568 0.62398017023372 0 0
0.872550914326465 0.863737234530427 1 1
0.959228797674592 0.949070818788168 1 1
0.871395904930354 0.862984104555263 1 1
0.8447444568233 0.834594821235835 1 1
0.880877677945467 0.871567777186725 1 1
0.881805351181551 0.874204119494982 1 1
0.696643100211125 0.690586715095037 1 1
0.746443340330776 0.739183768899106 1 1
0.734828576733999 0.725767656399096 1 1
0.69896010796993 0.692519049036128 1 1
0.717959540143843 0.710087285222517 1 1
0.793207601723052 0.785797237058449 1 1
0.929584650780591 0.919475680533046 1 1
0.735267624330346 0.727777863076131 1 1
0.892752496165776 0.883720709236438 1 1
0.881994929045046 0.873905435707063 1 1
0.775034418539326 0.767507474976605 1 1
0.741806882706134 0.73501510072802 1 1
0.817509887545789 0.807692867222359 1 1
0.778968527429082 0.769360138142385 1 1
0.834336285927962 0.826659777828221 1 1
0.752351242743083 0.745057202896233 1 1
0.731594912717579 0.723553981923322 1 1
0.997662460851455 0.987282505284288 0 0
0.895126510633414 0.886952913719247 1 1
0.86010234533696 0.851463992170792 1 1
0.700108177027612 0.693600220767909 1 1
0.583627346607729 0.577887986324241 0 0
0.845641088562161 0.837412050126792 1 1
0.607532068415233 0.601398509310345 1 0
0.94343166880569 0.934014425707848 1 1
1.04231649553169 1.03043780360869 0 0
0.866652705479913 0.857396244485695 1 1
0.801312289373052 0.793681745347498 1 1
0.875482386377555 0.867229128703111 1 1
0.820060600766063 0.811770933217515 1 1
0.939660750061144 0.92937977980523 1 1
0.698433668882493 0.69157865254751 1 1
0.920266815438386 0.911130443665336 1 1
0.873810620373383 0.865691540352439 1 1
0.952889288563051 0.943537911419689 1 1
0.735939917326429 0.728500851532191 1 1
0.709634273062071 0.702617785707098 1 1
0.670365547410883 0.663814299139898 1 1
0.735260856574181 0.7289282428984 1 1
0.772243017435428 0.764832477917106 1 1
0.817148718619516 0.809577782519416 1 1
0.91910409683712 0.910158168198574 1 1
0.760275743738668 0.752684298231576 1 1
0.893628415980714 0.885580338579429 1 1
0.745780021466886 0.738400737814314 1 1
0.700331928798584 0.693758684932745 1 1
0.795704696141508 0.786744321239299 1 1
0.926732358369928 0.916839650519746 1 1
0.746356450632031 0.73852044919095 1 1
0.733641710819397 0.725779810738648 1 1
0.932725946747654 0.921460382718421 1 1
0.98521274548432 0.974307477824264 1 1
0.664252512004114 0.656803553018368 1 1
0.778926144671214 0.77006015954481 1 1
0.784847387340537 0.777678210029439 1 1
0.90409397197609 0.893978865075359 1 1
0.873089360903721 0.865238841949501 1 1
0.708669130523515 0.70079035695204 1 1
0.870067991482532 0.861613868612797 1 1
0.750705905976675 0.743558964846171 1 1
0.96169671360602 0.952340230782094 1 1
0.817926861474261 0.809429562299787 1 1
0.859449986266185 0.850567495744081 1 1
0.935540817662829 0.925807580221892 1 1
0.905216763250952 0.895985136451932 1 1
0.985448210998721 0.975462939524042 0 0
0.899668650215235 0.889494485593553 1 1
0.776391823941926 0.768570615442927 1 1
0.765119682257529 0.757025941969739 1 1
0.874965042938911 0.866910964837203 1 1
0.74427554146799 0.737124929054968 1 1
0.763083686434693 0.755351200103599 1 1
0.818322836975089 0.810187311656857 1 1
0.840663571673381 0.832457791627149 1 1
0.563864478977877 0.55883189151631 0 0
0.8156842679355 0.808602696798476 1 1
0.704197163283338 0.695870766894605 1 1
0.755459135536617 0.749117049262253 1 1
0.881052459587561 0.872001553741255 1 1
0.822578739956661 0.813304093929344 1 1
0.661752793714339 0.655726092007858 1 1
0.69767852765174 0.691536464530248 1 1
0.819874351532209 0.812383339520485 1 1
0.672925563040079 0.6660248220115 1 1
0.789595822471491 0.781105072476942 1 1
0.786589458033271 0.778774017702953 1 1
0.738358913144709 0.730629449418671 1 1
0.897280068160859 0.886102243332207 1 1
1.07493449989935 1.06473563998747 0 0
0.850234952233481 0.841571562669652 1 1
0.657243248619102 0.651043256421266 1 1
0.907417645850715 0.898434171164457 1 1
0.725337561591347 0.71793494823946 1 1
0.882739341210976 0.874393362214927 1 1
0.825869153922956 0.817077285660236 1 1
0.705882162214125 0.698580523053965 1 1
0.928951953996089 0.919017116904136 1 1
0.726615528052089 0.718978973260034 1 1
0.69211085238118 0.684858137891057 1 1
0.93594531136739 0.927704241243179 1 1
0.902595977059522 0.893561087942963 1 1
0.85289972315034 0.844641559747749 1 1
0.849450399269325 0.841347747792376 1 1
0.704530804912279 0.69782911259162 1 1
0.787969680463335 0.779709099177867 1 1
0.87114764867847 0.861984815285935 1 1
0.940094589454618 0.929891869710646 1 1
0.828784041882801 0.820532710958208 1 1
0.713509529021859 0.705888792235075 1 1
0.830662391161035 0.821898394145146 1 1
0.894245216033198 0.8848513005256 1 1
1.04528739284132 1.0351714068508 0 0
0.770866256271803 0.76304184292578 1 1
0.740702930275787 0.733828771595747 1 1
0.788737536078326 0.781006352281584 1 1
0.844394179760133 0.834844813766362 1 1
0.833247064202398 0.824357989239297 1 1
0.97144236476062 0.962936660280875 0 1
0.912228096804902 0.903028581031188 1 1
0.7692960859088 0.762421183041598 1 1
0.725195371892459 0.718351213495531 1 1
0.869781174127667 0.861085103243747 1 1
0.692330356999139 0.685768937158879 1 1
0.925183347312334 0.915824419553319 1 1
0.99036437831231 0.980385771701431 1 1
0.658897192544029 0.652238888014084 1 1
0.797439371719635 0.789529620618884 1 1
0.727546708738127 0.720147252776828 1 1
0.653838933704441 0.647548522268661 1 1
0.740578291476175 0.73324667935938 1 1
0.846810846751317 0.83916360084564 1 1
0.868524899967521 0.860265679447699 1 1
0.692407248044615 0.684991894493487 1 1
0.7901385146977 0.782996861609422 1 1
0.750122522490803 0.742411220450928 1 1
0.796536096160416 0.78869415683337 1 1
0.731616918884605 0.724057887496058 1 1
1.00630163859148 0.995841311284251 0 0
0.840990309081374 0.831582234345958 1 1
0.637117216077826 0.62999165087954 1 1
0.714496320429396 0.706863888277495 1 1
0.589252403554931 0.583011055121901 0 0
0.848668172851183 0.840383181392526 1 1
0.893322875054714 0.883857543330182 1 1
1.01378523225765 1.00294607540028 0 0
0.9594810534582 0.950383617322972 1 1
0.879876132253146 0.871257034266637 1 1
0.95809235418798 0.949274718703065 0 1
0.904808499556707 0.894859598167565 1 1
0.627044947742467 0.620049678106405 1 1
0.90254801377129 0.893465669128352 1 1
0.740138815899359 0.731860386658514 1 1
0.626598848592088 0.620850801582223 1 1
0.658123587256919 0.651635330547492 1 1
0.890600213523354 0.881977966697041 1 1
0.795468317511668 0.786832595367428 1 1
0.851708917279023 0.842514188227373 1 1
0.895260497764063 0.886509548106854 1 1
0.945386073691617 0.936246516700736 1 1
0.84401632085603 0.83596310780453 1 1
0.709131103544593 0.701463761968683 1 1
0.755689050029366 0.748466369130867 1 1
0.760141254595595 0.751208527256686 1 1
0.769581140747331 0.762843326472342 1 1
0.749212894345455 0.740786276649456 1 1
0.778969798463891 0.77157204373911 1 1
0.832205268284378 0.823458577986619 1 1
0.823667664612015 0.81585914156754 1 1
0.89303182126378 0.882874718793695 1 1
0.639077820094975 0.633117899017874 1 1
0.834891150333399 0.827612685751305 1 1
0.951006101656167 0.941441773293163 1 1
0.875198942355747 0.866589585130852 1 1
0.887489178971263 0.879263752372064 1 1
0.821839190805335 0.813548348487211 1 1
0.789719739563279 0.781949818825871 1 1
0.877987048314157 0.869216744172291 1 1
0.799980579090855 0.792826511045476 1 1
0.625395091132605 0.618804256888197 1 1
0.598468351386159 0.592675438109236 0 0
0.771671472490913 0.763958514750146 1 1
0.905040656146883 0.896282962912678 1 1
0.867531708597406 0.859158046436165 1 1
0.828109127562227 0.820429600099207 1 1
0.753029039317789 0.74580226108956 1 1
0.86170502721231 0.852062950461405 1 1
0.798851918531438 0.789840229044983 1 1
0.833396393827025 0.824269120462417 1 1
0.790562385875753 0.781512502296164 1 1
0.680796634376446 0.673732877269745 1 1
0.80235427566935 0.794415555972756 1 1
0.838885106843949 0.831058619696324 1 1
0.716764990091979 0.709133983703855 1 1
0.781386671283328 0.773672086335062 1 1
0.894472908489446 0.885079759700362 1 1
0.799471610429978 0.790773931481306 1 1
0.748735436743597 0.74205610664931 1 1
0.675263565895364 0.668077522277635 1 1
0.803604295937865 0.795557339625467 1 1
0.840610099537729 0.832358130248989 1 1
0.973285019769616 0.963701808112025 1 1
0.78605484706972 0.778401450579544 1 1
0.686538196535273 0.67949562542204 1 1
0.874873754178514 0.866123762981706 1 1
0.803454924882369 0.79627839584645 1 1
0.847366519646783 0.839133217327688 1 1
0.785488155745497 0.777852963744867 1 1
0.841026550721683 0.8328130734807 1 1
0.86806051961775 0.85917146562258 1 1
0.787127362848226 0.779683332079444 1 1
0.828357989584341 0.820104708165063 1 1
0.79478397090229 0.786742739795607 1 1
0.849137679375742 0.840516227647353 1 1
0.712374790028564 0.705272472712877 1 1
0.863935302590063 0.855902799416599 1 1
0.646738720266254 0.639627850964246 1 1
0.583314517464597 0.576978082536564 0 0
0.685366426578371 0.677939164195848 1 1
0.861616214900421 0.852893492517702 1 1
0.656949672766207 0.650624408427497 1 1
0.78942284520658 0.780570437295834 1 1
0.895534893096621 0.887516497541791 1 1
0.648019852108753 0.641064114560623 1 0
0.770194418342047 0.761715003001799 1 1
0.758786301671 0.750810637252083 1 1
0.749136251357212 0.741751396777326 1 1
0.821584508476113 0.812899769480263 1 1
0.694577150213295 0.68771345662785 1 1
0.736393694584144 0.728528001953888 1 1
0.768787630390603 0.761004206761819 1 1
0.762258965472795 0.754458514743813 1 1
0.871741309976787 0.862687515485842 1 1
0.677727128925306 0.671446108912956 1 1
0.787930652599197 0.780463311311915 1 1
0.912847969638296 0.903839562437969 1 1
0.857101336158833 0.848993688116562 1 1
0.924078895334489 0.914741712479892 1 1
1.00277129314165 0.991976439800269 1 1
0.829101442401813 0.819547798675643 1 1
0.501165354559682 0.495691064163331 0 0
0.723868406668507 0.716625392382805 1 1
0.763612340774991 0.756085882713363 1 1
0.779600443683077 0.772548099837693 1 1
0.833381742642465 0.826028262310454 1 1
0.748360578533785 0.741146346030909 1 1
0.73614574558131 0.728782906377302 1 1
0.684449678689427 0.677753783931793 1 1
0.724291180596396 0.717710397817813 1 1
0.716176830719423 0.709543208620293 1 1
0.674802726370989 0.667991213810047 1 1
0.665530692828432 0.658401892885428 1 1
0.651967357681441 0.645619886893281 0 0
0.888241588982688 0.879423166910459 1 1
0.563101561820917 0.557506362934981 0 0
0.805624337624468 0.797231953785445 1 1
0.892630567880044 0.883150578969777 1 1
0.98572248514523 0.975228918703754 1 1
0.566132547146687 0.560555363754779 0 0
0.902694851569776 0.894435113817968 1 1
0.916155691594914 0.907077944006381 1 1
0.79106610051906 0.783097834049844 1 1
0.714392441515827 0.707618550988861 1 1
0.843932366431851 0.834300787142923 1 1
0.861514168100898 0.852730880820604 1 1
0.822258077641624 0.813797060448759 1 1
0.759383153558752 0.750751325698005 1 1
0.808087473919883 0.798919880931881 1 1
0.832514966948867 0.8229313756833 1 1
1.05526118932197 1.04586292745457 0 0
0.882381212925011 0.874003421051367 1 1
0.8674879002113 0.858864895743692 1 1
0.981113864277959 0.971846486221476 1 1
0.804441305105918 0.797243416569916 1 1
0.837852761831212 0.829862234640366 1 1
0.829561829618399 0.822200968820065 1 1
0.767016218947283 0.758725037876664 1 1
0.681089201546369 0.674040449527194 1 1
0.758588611185998 0.751305887717948 1 1
0.761732905289748 0.75343178212352 1 1
0.823983177913312 0.816620650989656 1 1
0.865600840805236 0.856567211996902 1 1
0.811500034736869 0.80212019012414 1 1
0.799907420476055 0.792318000171408 1 1
0.809010694776911 0.801267993494197 1 1
0.803328396596972 0.795006867869944 1 1
0.720159712364886 0.712395199886074 1 1
1.07957512471411 1.06867064577438 0 0
0.849728482272411 0.841373481487525 1 1
0.73245440014862 0.725117290848922 1 1
0.529790355053133 0.523830331308535 0 0
0.809608920102097 0.802052524491189 1 1
0.696690271945327 0.689861934440195 1 1
0.864794905358106 0.855885854799457 1 1
0.739388814354229 0.732398023984961 1 1
0.765678976157749 0.757580499593123 1 1
0.980300591821537 0.970435492943358 0 0
0.869450659449066 0.861254922939544 1 1
0.805136507538134 0.796340634965071 1 1
0.822544555008113 0.814010271909657 1 1
0.824070595951926 0.815392584386881 1 1
0.695077086090239 0.688062167593798 1 1
0.734666264093787 0.727813034556453 1 1
0.832951589303697 0.82447004766363 1 1
0.825073265108284 0.816245452739226 1 1
0.739400831139169 0.731805801882306 1 1
0.923862231444335 0.913975931383138 1 1
0.752135180461548 0.744221660787176 1 1
0.868434617911258 0.860865478296861 1 1
0.807536201050235 0.797513357913222 1 1
0.706875945776557 0.699453989721188 1 1
0.703361297267373 0.69652115696252 1 1
0.698610903106984 0.691307781312713 1 1
0.835608994700547 0.826793989573972 1 1
0.914439780695899 0.905585579211088 1 1
0.727744873691308 0.719566054127347 1 1
0.77710203778623 0.768911101405432 1 1
0.952261812400175 0.942878307640238 1 1
0.896858794210429 0.88672966522579 1 1
0.785700109095688 0.77745095706886 1 1
0.89177957496572 0.883641710399592 1 1
0.957500749336734 0.949396761588977 1 1
0.775779441508271 0.767875844218877 1 1
0.821938336253971 0.811612716744423 1 1
0.758917068705009 0.751010650495614 1 1
0.789478897212036 0.782220813819527 1 1
0.785712921699694 0.777448980416264 1 1
0.764635211436321 0.756903071226552 1 1
0.695038239718114 0.688231038849487 1 1
0.686601220865555 0.680078339473954 1 1
0.756400582672561 0.748955659733535 1 1
0.742452860903928 0.73426591573953 1 1
0.759411446376699 0.751508837502372 1 1
0.884413152798758 0.876340886196007 1 1
0.818092484072516 0.810212228341551 1 1
0.903634046151061 0.893698255989952 1 1
0.59612404399899 0.589868224438862 1 1
0.974514610342347 0.96536782632789 0 0
0.841552747660808 0.832661545744372 1 1
0.705052706627038 0.697983474824659 1 1
0.822727209253844 0.813636286953937 1 1
0.554650247356984 0.549279232980913 0 0
0.762506808401893 0.754096597319256 1 1
0.787840841822732 0.779994772540924 1 1
0.721422216216515 0.713909782527128 1 1
0.672966710579549 0.665971097329378 1 1
0.743646077027675 0.736139413547064 1 1
0.686528516287813 0.679004532495328 1 1
0.69630874092132 0.688645721748541 1 1
0.697674417865969 0.690541764232944 1 1
0.73646369380841 0.728675685066904 1 1
0.701144491011186 0.69467016851892 1 1
0.792909036041872 0.784894389744464 1 1
0.730572300781128 0.722398813767001 1 1
0.756989494128173 0.749727640357688 1 1
0.614858115562268 0.609086808532816 0 0
0.849135130831701 0.839364013518586 1 1
0.745698217695256 0.738181592724277 1 1
0.63361044385873 0.626990743175335 1 1
0.763917410457452 0.755887230914121 1 1
0.762241574526157 0.754910428866789 1 1
0.585364810831863 0.579621687569441 0 0
0.766853483307083 0.75891518407127 1 1
0.903733814855701 0.894297147991345 1 1
0.847719179257349 0.837920810047115 1 1
0.874964240337621 0.86571322987191 1 1
0.832051676104711 0.82262295651493 1 1
0.900542117226562 0.892156649989712 1 1
0.766907055889789 0.760042557558729 1 1
0.806311693997861 0.798060294030377 1 1
0.674889451450082 0.668094050615871 1 1
0.705226266602694 0.697498875855112 1 1
0.884718163852622 0.875890038145226 1 1
0.874601886562259 0.865701600705005 1 1
0.704566688991437 0.696780802505592 1 1
0.77971071224372 0.772064315297522 1 1
0.875767141282642 0.867681655883351 1 1
0.913209881462836 0.904377518571154 1 1
0.773692196915546 0.766102751105766 1 1
0.895559835608275 0.886145805109042 1 1
0.785246736755485 0.776861139777907 1 1
0.743817275368852 0.737132867424405 1 1
0.779709185493372 0.772088169952015 1 1
0.832892690105214 0.824155381609585 1 1
0.806366341314173 0.799213031891454 1 1
0.91087474449899 0.901342760472693 1 1
0.827176842254599 0.819439277587347 1 1
1.03583236942753 1.02488817197787 1 1
0.837047066449712 0.828352896554202 1 1
0.774919967369572 0.766221586548518 1 1
0.857955463618744 0.849670850996493 1 1
0.882901925584427 0.874515073103479 1 1
0.928644681372899 0.918296883362538 1 1
0.643019966514583 0.636722458256057 1 1
0.755395210374839 0.748953895909354 1 1
0.760410096508547 0.752086253457527 1 1
0.736377173328295 0.728600630957864 1 1
0.612720620536559 0.607063750807093 1 1
0.901243334334265 0.891614778935753 1 1
0.905423214243542 0.896061205185152 1 1
1.00255233336416 0.990994142610374 1 1
0.697333034121376 0.690315103537974 1 1
0.995776446681014 0.986576831692296 0 0
0.667469055594725 0.659896269792116 1 1
0.815365183926699 0.807448618564047 1 1
0.623691703663812 0.618197930088079 0 0
0.767363001659459 0.759514595841156 1 1
0.890293530320558 0.880899692492202 1 1
0.813729071856499 0.805746720617762 1 1
0.675430451862394 0.668656507656993 1 1
0.846203456279059 0.837440136285206 1 1
0.753835848282744 0.7468879594938 1 1
0.762262073816603 0.754960235041257 1 1
0.776755658408095 0.768508988734223 1 1
0.65510124184471 0.649137322592243 1 1
0.771389863791484 0.763326153665483 1 1
0.769847645822537 0.761231398538677 1 1
0.751810109821306 0.74412306444036 1 1
0.864081719526791 0.8541614946062 1 1
0.800689244302674 0.792867132947387 1 1
0.530710291852666 0.525575184516423 0 0
0.707739367044856 0.700711484616854 1 1
0.698061215427036 0.690799517728921 1 1
0.874898477320577 0.866182104643843 1 1
0.589559848392785 0.584049446670475 1 1
0.727843694984615 0.720771198787213 1 1
0.843779078896664 0.834375971243522 1 1
0.802886360043737 0.795131852821055 1 1
0.837784413589947 0.828537009744074 1 1
0.812221208971968 0.804466742569862 1 1
0.792598451771455 0.784576261755604 1 1
0.78450467504367 0.776725244926666 1 1
0.766499437932722 0.759034976143568 1 1
0.800151043419272 0.791706053994042 1 1
0.890370250432011 0.881622988936499 1 1
0.686711292271628 0.678791697566052 1 1
0.740228225379847 0.731933463724072 1 1
0.769542730259814 0.762003895101329 1 1
0.721675171312796 0.714287121392578 1 1
0.776473433733221 0.769562350553572 1 1
0.743793302629963 0.73624713534113 1 1
0.742135259449983 0.734440453653153 1 1
0.808006872147677 0.800545823487432 1 1
0.816152113406541 0.808719406830413 1 1
0.916528131937511 0.906417690761937 1 1
0.854277570097701 0.845608927759524 1 1
0.914147357966706 0.905425556600758 1 1
0.732919588502258 0.725810956236856 1 1
0.924586287183981 0.915196300488986 1 1
0.771390479000999 0.76343236620637 1 1
0.809351587774716 0.801580209289897 1 1
0.96771730255687 0.958759991793416 1 1
0.775327920547862 0.765344163222638 1 1
0.844427648764374 0.835266291170145 1 1
0.899383678105464 0.890771097127329 1 1
0.942123889693205 0.932413681144322 1 1
0.894406984000714 0.883601817253604 1 1
0.817252879084072 0.809452510681746 1 1
0.862973164961839 0.855644451526972 1 1
0.743066845273905 0.735098445304616 1 1
0.793816350441839 0.786058020733689 1 1
0.868110491806517 0.859627164651685 1 1
0.814344789017037 0.806132943087467 1 1
0.724168272340623 0.717106891750858 1 1
1.08294176250399 1.07327184604784 0 0
0.609210012253968 0.602848412789656 1 1
0.914234323673547 0.905217828398788 1 1
1.01398926732422 1.00205206730548 0 1
0.741314092789988 0.732723971108906 1 1
0.936271393133462 0.927271680539175 1 1
0.708176151943317 0.701756186600755 1 1
0.729253093686162 0.721788300725933 1 1
0.800090691339503 0.791702695402069 1 1
0.806101143740182 0.796479528026391 1 1
0.607520046325469 0.601720259531365 0 0
0.901506316819521 0.893225559959478 1 1
0.857980141095535 0.848332796976224 1 1
0.658661674867224 0.652411642461915 1 1
0.903531396179832 0.895300948672372 1 1
0.682041414357962 0.676059992393373 1 1
0.775923792875162 0.767733938600943 1 1
0.843531475495192 0.835092859319952 1 1
0.659901878212068 0.651727690326859 1 1
0.636510299768346 0.630619274322008 0 0
0.757180128430589 0.749719385810133 1 1
0.813873055768238 0.806173492139742 1 1
0.871274917175927 0.862232683618223 1 1
0.867523654156511 0.85839600080763 1 1
0.833627256288515 0.825910003242303 1 1
0.668040722733764 0.660910954857696 1 1
0.678095957094963 0.670108852881285 1 1
0.816498606402868 0.807717887953704 1 1
0.887828373314145 0.879552511215744 1 1
0.659364685823474 0.653227381341475 1 1
0.98271504867727 0.973083664034643 0 0
0.879816250294111 0.870424390205982 1 1
0.673311263523699 0.666686690796976 1 1
0.626019144905114 0.619729348591867 1 1
0.760839781076478 0.753603096469832 1 1
0.737752003651556 0.730104235862908 1 1
0.844854256709834 0.835823536248826 1 1
0.804064403480298 0.795852413564421 1 1
0.760049635352035 0.752416309751334 1 1
0.737179128180849 0.730247266092476 1 1
0.854545053031625 0.845125861152835 1 1
0.862271734205952 0.854105137329698 1 1
0.780087342615698 0.771967792537823 1 1
0.909717655127286 0.899732225690963 1 1
0.832273609268611 0.823755080124257 1 1
0.71805545943663 0.710240734126565 1 1
0.82823834537859 0.820468829134082 1 1
0.823743905284156 0.815934682568621 1 1
0.766883710827672 0.757928551486641 1 1
0.819066723120829 0.811503856812264 1 1
0.745269782797054 0.737933816937958 1 1
0.716460671710458 0.708988251223572 1 1
0.793637900003594 0.785261853792563 1 1
0.726620317804445 0.71977738020639 1 1
0.726685298660095 0.719670090577375 1 1
0.965260892251002 0.956155185670622 1 1
0.701148476667177 0.69404307759083 1 1
0.694312215310901 0.687171966086779 1 1
0.670780483027703 0.663987020387556 1 1
0.711698995323738 0.703922209524165 1 1
0.819635035484958 0.810628556434542 1 1
0.896498956447027 0.888649841261594 1 1
0.939507769812747 0.928192344395454 1 1
0.891656487296489 0.882103148500282 1 1
0.745014807776139 0.73774662406196 1 1
0.816644901596318 0.808817475572238 1 1
0.835743618281064 0.827758101690085 1 1
0.466286008335916 0.461803073253716 0 0
0.795106993064546 0.787175330441499 1 1
0.74324284978696 0.736499110291968 1 1
0.756882359582598 0.74881813903012 1 1
0.767599805974003 0.759720833734741 1 1
0.758369182685886 0.749849669593806 1 1
0.543509361489701 0.538036716004399 0 0
0.821724684614903 0.812727057905463 1 1
0.725371166984532 0.717849558145396 1 1
0.717618048858769 0.710208467175028 1 1
0.853326819036761 0.844714094054368 1 1
1.00208086549252 0.990991048071763 1 1
0.908103535602733 0.89949380015702 1 1
0.677453717141065 0.671625186401933 1 1
0.991538666471617 0.98154685037365 0 0
0.831340220327604 0.823128883171537 1 1
0.820449303033304 0.811851043330369 1 1
0.806149487150394 0.798316308826709 1 1
0.736578932463899 0.72942597277525 1 1
0.835581358408998 0.827406836726446 1 1
0.844210166942027 0.834950260867239 1 1
0.862451234876962 0.852804921597425 1 1
0.715021326263292 0.707677069034168 1 1
0.859555095180825 0.851406627254798 1 1
0.777511596642943 0.770534823489365 1 1
0.740679986554774 0.733834024017124 1 1
0.82498467107728 0.816655217719622 1 1
0.853386122277489 0.844983062401516 1 1
0.886689683697209 0.878312887016319 1 1
0.962513951319408 0.953836021455077 0 0
0.69904465278732 0.691918146554213 1 1
0.775164119846574 0.768032858017521 1 1
0.770884363923691 0.762372865640064 1 1
0.646818718538606 0.640287386529383 1 1
1.00867280255594 0.998831979779162 0 0
0.795934288499139 0.787214834032006 1 1
1.00523573661903 0.995554034429834 0 0
0.752328422190825 0.744495882161708 1 1
0.885565588856392 0.877576276765991 1 1
0.81894932205762 0.810793814127239 1 1
0.935122926096692 0.926286477544867 1 1
0.72504037948029 0.717566435683344 1 1
0.750404165084934 0.742222850942342 1 1
0.970984645616425 0.959403917255658 1 1
0.773089223183118 0.764737581617058 1 1
0.673559580282986 0.667653555610073 1 1
0.835750142961245 0.825497631062701 1 1
0.862305678766601 0.852643634338558 1 1
0.953945329355692 0.943718434923595 1 1
0.867611039818497 0.859056934127123 1 1
0.640700171923786 0.633133379145245 0 0
0.654708791192177 0.648694653567904 0 0
0.842385006951578 0.83352064263026 1 1
0.83920034539666 0.830790907768415 1 1
0.786895653302141 0.779368592565409 1 1
0.867303511826591 0.859347345951374 1 1
0.770555535800943 0.761929025075506 1 1
0.667092962130511 0.658487441647936 1 1
0.913119578045488 0.904363737177449 1 1
0.735741968869824 0.727687396995566 1 1
0.830405342863523 0.820348135376628 1 1
0.792469924414877 0.784100827428739 1 1
0.692150680801278 0.685657510123149 1 1
0.811492247344936 0.80146833564772 1 1
0.971890587721619 0.961526646309315 1 1
0.811572001147298 0.803086665332871 1 1
0.966419911219604 0.957333963763843 1 1
0.932930972825339 0.923283379156934 1 1
0.745653301083037 0.737908918589379 1 1
0.782498519122054 0.774501324246671 1 1
0.768802638731162 0.762004864040015 1 1
0.70466994012381 0.698052111007345 1 1
0.539401471173682 0.534561942845356 0 0
0.729928259968628 0.722553159405765 1 1
0.669271775423249 0.661689131573969 1 1
0.751449281032375 0.74442000873776 1 1
0.736036983100419 0.728462732329789 1 1
0.788717974492774 0.781451425367312 1 1
0.849863736648465 0.839902952267326 1 1
0.78451009486709 0.776350050197267 1 1
0.799158222314021 0.790185508664804 1 1
0.766496542424659 0.759170572218999 1 1
0.75460181233575 0.746207613332983 1 1
0.678835376957507 0.671826209261024 1 1
0.746533005370691 0.739444815756218 1 1
0.862678758988799 0.853969311345298 1 1
0.776024662502541 0.768170445651563 1 1
0.850992700745462 0.843022863688545 1 1
0.674322084620029 0.667190254453718 1 1
0.847403699930626 0.838453849800762 1 1
0.624982093292391 0.618266543099511 1 1
0.851958895457334 0.84399629689765 1 1
0.848650670841841 0.8401811385575 1 1
0.88257455366906 0.8730799052946 1 1
0.685937244690588 0.678603438419182 1 1
0.953582377433528 0.944147452284978 0 1
0.831397638493111 0.823034748933108 1 1
0.907291712215328 0.899133046184974 1 1
0.810574704306139 0.802611823294333 1 1
0.824776166528209 0.816266589475455 1 1
0.982919066437734 0.973529993454264 1 1
0.811232276482778 0.802798563614827 1 1
0.853654767791016 0.844846690782253 1 1
0.778840944754176 0.771405397391417 1 1
0.70038560426284 0.694161661535654 1 1
0.666408747797381 0.658940376408768 1 1
0.87804589689279 0.868559388019046 1 1
0.8619643647952 0.852641754342329 1 1
0.676910127462656 0.670324865001318 1 1
0.714375594105388 0.706447234164298 1 1
0.658828839024526 0.651668302088091 1 1
0.883960406621409 0.874087468043021 1 1
0.70708827035912 0.6990950592412 1 1
0.907441523814783 0.898218009466338 1 1
0.73122531407757 0.724306034764182 1 1
0.835866153542537 0.826730448972183 1 1
0.851544944036828 0.842321515954907 1 1
0.690814545633762 0.68321651719257 1 1
0.789132464875906 0.781027839127143 1 1
0.770096878235836 0.762178863434564 1 1
0.903713604842234 0.894886943651647 1 1
0.851746016413514 0.843223632063686 1 1
0.680507742623051 0.673486213837277 1 1
0.826180276132675 0.816875016154559 1 1
0.787018715996963 0.778267173375069 1 1
0.890141497903825 0.881374298494449 1 1
0.920372454976261 0.909475413158116 1 1
0.768847825400392 0.76052617359557 1 1
0.863498297805182 0.854048729664115 1 1
0.845969984252466 0.837762080607225 1 1
0.947347817940163 0.937880494239748 1 1
0.810341628088146 0.802322187981023 1 1
0.799005710827012 0.791388828204812 1 1
0.995684421421469 0.98568437292889 0 0
0.70892113511895 0.701008268811047 1 1
0.868015749545321 0.860074298317907 1 1
0.590552014564751 0.584396261298305 0 0
0.684240619641083 0.677233890911447 1 1
0.748940748264475 0.74199433431782 1 1
0.769202454519112 0.761560055630973 1 1
0.673696714354215 0.666228241488911 1 1
0.893968847908748 0.885512720478947 1 1
0.779620726469329 0.771947172284192 1 1
0.736013560337678 0.728929353890432 1 1
0.823186373400599 0.815516222437843 1 1
0.663699228894636 0.657149844167597 1 1
0.770063876766491 0.762248765066925 1 1
0.788595050481231 0.780969883233488 1 1
0.785407625963803 0.777785467768804 1 1
0.814392781728096 0.806379637790242 1 1
0.699165844740774 0.691998685420671 1 1
0.848200464132848 0.839627049941804 1 1
0.934747715509723 0.924845982770218 1 1
0.606417365569396 0.600404024437794 1 1
0.926965336258516 0.917176309690909 1 1
0.838389988368561 0.830731603382111 1 1
0.822485979686734 0.814106335659776 1 1
0.748562976188258 0.741300264236761 1 1
0.613349690122975 0.607051343344664 0 0
1.0040068927098 0.993896497295987 0 0
0.927820780877391 0.918815548462551 1 1
0.786504379771495 0.778756466173935 1 1
0.642976784663497 0.636316817409183 0 0
0.902065722248328 0.892046982615648 1 1
0.771889920396623 0.763852637631659 1 1
0.679505905068402 0.67203608048028 1 1
0.728932481996979 0.72107704537319 1 1
0.938223640059051 0.929247212859935 1 1
0.806313071171446 0.79860541911907 1 1
0.742617274103361 0.735704459045784 1 1
0.782193931851913 0.775062080588764 1 1
0.837569745800548 0.827864297373844 1 1
0.683086411566226 0.677001459578827 1 1
0.838785834878084 0.830779838382777 1 1
0.809780554959258 0.802568587313249 1 1
0.858876392830858 0.850301975542846 1 1
0.890245943326214 0.881203782012828 1 1
0.978181230716814 0.969158399914879 1 1
0.89321412623482 0.884526638308488 1 1
0.955230381633351 0.944674804585434 1 1
0.744331601271396 0.737174576986429 1 1
0.678467665554192 0.671777049752342 1 1
0.742841769376751 0.735285763864719 1 1
0.842267076295448 0.83457125275923 1 1
0.765241059772417 0.757829734036229 1 1
0.746486409731367 0.738316492458975 1 1
0.849303806067071 0.840992240526936 1 1
0.818865436488273 0.81066946330846 1 1
0.856828557219816 0.847472322739725 1 1
0.800861176276107 0.793657161256426 1 1
0.781258797630328 0.773491398675615 1 1
0.815552421101745 0.806641685166636 1 1
0.85879147821163 0.849832363766968 1 1
0.717276301791282 0.709716905795666 1 1
0.881656871073777 0.871971993712538 1 1
0.763087099116529 0.755569293767028 1 1
0.788709391613121 0.779282863896695 1 1
0.858719083933286 0.849341698927581 1 1
0.799141902983145 0.79074224219346 1 1
0.780797432807925 0.772769876180922 1 1
0.900035805593246 0.890835649013366 1 1
1.03539572220957 1.02486508213923 1 1
0.791871394597063 0.782971233906503 1 1
0.71489136147924 0.707157782847939 1 1
0.860797413927161 0.852978117328182 1 1
0.742816106353459 0.734873878043932 1 1
0.840792066233506 0.833062200128198 1 1
0.850166279844179 0.841751043551202 1 1
0.920926781535338 0.911931271318412 1 1
0.499569845931775 0.4938859060231 0 0
0.688964005801099 0.682837336946212 1 1
0.869335656552454 0.86058461611136 1 1
0.693954814868638 0.686558842828732 1 1
0.763954573032243 0.755664519257339 1 1
0.694547032515913 0.687769782626628 1 1
0.965857047892667 0.956377877748533 0 0
0.707642647593065 0.700701895067003 1 1
0.787270175741761 0.778919669864984 1 1
0.878863649802908 0.870913343600538 1 1
0.932084359518407 0.922898447586036 1 1
0.564299675260394 0.558664309315044 0 0
0.801539567786458 0.794168535791934 1 1
0.748902846853632 0.742166827331057 1 1
0.772282521473997 0.764923810916386 1 1
0.922270679431087 0.913388867228821 1 1
0.774509960713138 0.766542574546095 1 1
0.873881366239171 0.866174074261425 1 1
0.720073737996974 0.71287051284231 1 1
0.891970822122206 0.883618350807708 1 1
0.675976977107662 0.668154025458939 1 1
0.845819424630557 0.837693047468525 1 1
0.856584889861999 0.847891977013604 1 1
0.807586228728169 0.800005938779416 1 1
0.857601906861404 0.849603511304439 1 1
0.776235205041563 0.768763211277629 1 1
0.878952980436939 0.870758283381726 1 1
0.665515553071502 0.658926521950361 1 1
1.05275427301699 1.0435197843916 0 0
0.764133960541074 0.756760879384086 1 1
0.836757098576606 0.828409323086497 1 1
0.91314852117456 0.903614015168383 1 1
0.882782821337944 0.873249381512907 1 1
0.815615895362445 0.807225714815262 1 1
0.75050486681696 0.743580743655842 1 1
0.772713068211132 0.764554361297054 1 1
0.693021858816858 0.685780227927691 1 1
0.948311571949661 0.939257789406617 1 1
0.925609705780956 0.916884283808963 1 1
0.692455662170055 0.685243478199125 1 1
0.840108255338218 0.831507317935775 1 1
0.955509300348661 0.944884203750077 1 1
0.915575777924709 0.905664144400596 1 1
0.730241587422813 0.72322412699254 1 1
0.704818378448746 0.698195202745899 1 1
0.965702276651421 0.955322790908022 1 1
0.934009543296115 0.924310439094777 1 1
0.86168100546099 0.853781388963519 1 1
0.66034681012409 0.654386043503462 1 1
0.745272652150148 0.738730828298139 1 1
0.66025665896434 0.652854631701859 1 1
0.742856093042887 0.733679629573561 1 1
0.824001340653956 0.815913105959502 1 1
0.99945218015799 0.98982212811577 1 1
0.874583651838222 0.864379887107459 1 1
0.868556414875856 0.859142430250189 1 1
0.825006310059909 0.816024459134128 1 1
0.841252532948471 0.830839452520982 1 1
0.748628224024773 0.741740955653748 1 1
0.694865072648328 0.687549265393336 1 1
0.770521677954991 0.761408064717441 1 1
0.651351541672644 0.645265820288013 0 0
0.871279554522206 0.863735992469506 1 1
0.735889470506706 0.728487124073097 1 1
0.610113811171943 0.604931177871555 0 0
0.763770579116872 0.755697832574133 1 1
0.837977317569148 0.82987512937037 1 1
0.820526147697363 0.813355700964414 1 1
0.675453048968399 0.6685704127811 1 1
0.706463161857318 0.699912842628375 1 1
0.587981883633297 0.581707767263136 0 0
0.724611978812394 0.717162656045838 1 1
0.772649719531846 0.765748684621045 1 1
0.839546246149382 0.832302868704156 1 1
0.653638432113145 0.647141142875728 1 1
0.787948567620521 0.780347288513271 1 1
1.01416080747625 1.00310384985741 1 1
0.77851249504078 0.770051281276852 1 1
0.720654120638552 0.713719046085326 1 1
0.738414540565638 0.731090939674668 1 1
0.840071042384623 0.830582498184068 1 1
0.931656310766245 0.922911911311737 1 1
0.783432970026401 0.775987903802227 1 1
0.863225124084992 0.853935917064832 1 1
0.694342480118635 0.686592089894549 1 1
0.936183225907687 0.926520456490976 1 1
0.872367722944197 0.862847310699366 1 1
0.895552118665435 0.88694723117906 1 1
0.805096885435726 0.796875224342786 1 1
0.709961294144476 0.702973493870118 1 1
0.636153402523517 0.630447288544057 0 0
0.676228430631588 0.670314356199125 1 1
0.766889868894108 0.759077766449741 1 1
0.827541084928943 0.81959412148465 1 1
0.961271701882009 0.952112184373135 0 0
0.755791547871586 0.748251723451526 1 1
0.854634527820925 0.847039696032892 1 1
0.549717427390735 0.543871546443575 0 0
0.681583696819118 0.674679218026176 1 1
0.770675472261322 0.762988765306949 1 1
0.796015646968857 0.787593493163237 1 1
0.881817325580462 0.873256347612694 1 1
0.81501245219469 0.807184716692659 1 1
0.951122175160976 0.942145994112397 0 1
1.03349250222192 1.02288097507126 0 0
0.889211938542615 0.8799943602617 1 1
0.893404685467083 0.884605146923374 1 1
0.737484410403242 0.729848807560915 1 1
0.63432539178914 0.627045797792506 0 0
0.909849540241506 0.901292223647085 1 1
0.664740600503472 0.658094549748556 1 1
0.99009172979594 0.979682161858176 1 1
0.645866006960462 0.638738445657196 1 1
0.770630522794954 0.762472672112366 1 1
0.655278338386915 0.648291566077398 1 1
0.766673416323044 0.75923043728951 1 1
0.910567150926437 0.901312884334567 1 1
0.766690101120569 0.758126488290908 1 1
0.897251634762014 0.887325520156424 1 1
0.716396423922947 0.709575527195862 1 1
0.837873422831445 0.828861417154138 1 1
0.781726875233801 0.773150228027588 1 1
1.04348621365287 1.03364902445384 0 0
0.932873916559518 0.923300442595707 1 1
0.887016950722436 0.878036058695045 1 1
0.846966126191454 0.838643189148641 1 1
0.701616922991439 0.69494217867784 1 1
0.784615782103448 0.776348226581863 1 1
0.719539605244036 0.712102916845691 1 1
0.782096197369269 0.774440767482786 1 1
0.645962732531369 0.639485584744131 1 1
0.780069599626164 0.772200489867178 1 1
0.825769486384402 0.81720499039933 1 1
0.74513710257839 0.736492294434866 1 1
0.843264549968731 0.835206341593773 1 1
0.794269283700612 0.785706597952636 1 1
0.801208256982307 0.791903316619845 1 1
0.890111514276532 0.879744040986355 1 1
0.708000573793432 0.700439835448099 1 1
0.868021184011455 0.860145881029286 1 1
0.827616021877984 0.819490751779338 1 1
0.974200526169135 0.962704219356014 1 1
0.8274259320023 0.819126593220068 1 1
0.669799431811763 0.663708198370313 1 1
0.915171563082695 0.90495523230292 1 1
0.719589541269693 0.712770993566231 1 1
0.693883322823124 0.686710660930217 1 1
0.776520823357987 0.768426485499953 1 1
0.911241467285493 0.902325943978684 1 1
1.01560416884263 1.00500004077447 0 0
0.699326056405973 0.691979485146761 1 1
0.721511676391842 0.714649175658743 1 1
0.830478200913752 0.821858102307129 1 1
0.600813353434921 0.59481991602272 0 0
0.664133024829082 0.657448563315189 1 1
0.790097339429004 0.781822519188293 1 1
0.830287642749127 0.821921463713638 1 1
0.795308952369951 0.787129588918989 1 1
0.749467860760372 0.740858155018647 1 1
0.96530403809436 0.955909991452012 0 0
0.909447160970836 0.900841549539295 1 1
0.627401722905287 0.620073673676053 1 1
0.955852062406939 0.94491321684656 1 1
0.887220265362629 0.878495414577063 1 1
0.764492142943314 0.75690225508399 1 1
0.745301366568798 0.73836566866631 1 1
0.787218545263186 0.779877733585735 1 1
0.734995787188263 0.727692138099242 1 1
0.901374535869696 0.892718980671285 1 1
0.746087398271 0.738045540200537 1 1
0.882115072554405 0.873159120199743 1 1
0.670759091837233 0.664404581238094 1 1
0.767125382263437 0.759825823200675 1 1
0.966016108267984 0.955455071356893 1 1
0.802876379226756 0.794892232710468 1 1
0.893945545520511 0.885178883373391 1 1
0.890309557409083 0.881309680744865 1 1
0.748094167260917 0.740752941370535 1 1
0.616202256170866 0.609488076287293 0 0
0.87261408178845 0.86451772373329 1 1
0.886383020968786 0.877104399829877 1 1
0.649356205170282 0.643290030146494 0 0
0.795530198074396 0.788272070882022 1 1
0.774886279879399 0.767637790852934 1 1
0.81227468181579 0.804137255167614 1 1
0.718195930413261 0.7105859393884 1 1
0.624270289399688 0.617948637764639 1 1
0.725859770310878 0.718859856767973 1 1
0.704084260177733 0.696547826640227 1 1
1.03880989783569 1.02759185152642 0 0
0.841195781935331 0.833273051692896 1 1
0.792202683011786 0.784931380103051 1 1
0.879120254417709 0.870856224728753 1 1
0.82103626087399 0.812895663270637 1 1
0.677144659791778 0.670271217886901 1 1
0.72711599718637 0.718866857495487 1 1
0.797638991533451 0.789393584543381 1 1
0.710689049952527 0.70336877253458 1 1
0.7021330388743 0.69555836042467 1 1
0.575480509084677 0.569509803380126 0 0
0.807234936558234 0.798484726921008 1 1
0.732220489020116 0.724311578638198 1 1
0.623049022866311 0.616434618097537 1 1
0.911366883359189 0.901930282841773 1 1
0.682107946071947 0.674831022893645 1 1
0.756847257457515 0.748140886925681 1 1
0.837700991580284 0.829530712702986 1 1
1.0344624777518 1.02296790728849 0 0
0.718424042655248 0.710112695133806 1 1
0.815085085563928 0.807162769345004 1 1
0.883960262281064 0.875273728146111 1 1
0.733770786284014 0.726177710157264 1 1
0.918301778604494 0.910056161908798 1 1
0.92373456340881 0.914093152621393 1 1
0.817038977372617 0.809111903220478 1 1
0.928353022996528 0.918648675357905 1 1
0.648035913932621 0.639963327204312 1 1
0.754434419804886 0.746286234105565 1 1
0.740331630921465 0.731678182844267 1 1
0.901933914671993 0.892373406454581 1 1
1.00171502067839 0.99074390125843 0 0
0.883304935217462 0.875282259365395 1 1
0.706179537156986 0.698452082855746 1 1
0.834365698691599 0.82552606475632 1 1
0.717176691509134 0.709401244712656 1 1
0.779799391183961 0.770704728684518 1 1
0.732850683863721 0.725724972873874 1 1
0.785959814889874 0.778357567572228 1 1
0.598775521446793 0.593042906554925 0 0
0.714856164298463 0.707719322918149 1 1
0.939915125583191 0.931136067259896 1 1
0.772368457904979 0.765043238018495 1 1
0.844113386191109 0.836651310947697 1 1
0.823504051186723 0.815588540874632 1 1
0.602517208893403 0.595951979934144 1 1
0.91493919541589 0.905932780733206 1 1
0.863676166217251 0.855996644742732 1 1
0.712568786139553 0.705228796643436 1 1
0.557226444530262 0.55177998468063 0 0
0.669719199826315 0.663243144222692 1 1
0.779681725555213 0.77253282928501 1 1
0.833100437379119 0.824599761905803 1 1
0.877850964085763 0.86870405004078 1 1
0.843455421419859 0.834763444271965 1 1
0.648156711088289 0.641671420499532 1 1
0.885253636149388 0.87601522061156 1 1
0.682682942998573 0.67488975690181 1 1
0.769589767188414 0.761309033290519 1 1
0.834679121018517 0.826566191403979 1 1
0.787277981853964 0.778957071048947 1 1
0.68293324887011 0.675929026149096 1 1
0.831906756321846 0.823910283841858 1 1
0.85485896643905 0.845236541134936 1 1
0.785497222949373 0.777061739398606 1 1
0.596066929847379 0.590399023053902 1 1
0.600551399421898 0.594979318692528 1 1
0.764484403601506 0.756020781079606 1 1
0.908624386644279 0.899574848962764 1 1
0.753840148271798 0.746361981878338 1 1
0.912885260615917 0.90397111392643 1 1
1.02315128734224 1.01234900029702 0 0
0.735380281563043 0.728859360316642 1 1
0.93496567599551 0.924787978139471 1 1
0.853890461242929 0.845204691136504 1 1
0.875242478397634 0.867055651462776 1 1
0.789318882705487 0.781164286430784 1 1
0.742895997032768 0.735324676369134 1 1
0.817248860040054 0.808900889629274 1 1
0.831089804008992 0.82222653469641 1 1
0.611217075319757 0.605202585871849 0 0
0.794200332979714 0.787120650194004 1 1
0.722378383555547 0.715165164522541 1 1
0.807889280711442 0.799750074216372 1 1
0.754772786247658 0.747236968044209 1 1
0.896833428249561 0.887911690969022 1 1
0.818593603203694 0.809741516204471 1 1
0.837305763944588 0.829480789387209 1 1
0.637884140995203 0.63010143692559 0 0
0.923289109081393 0.913323807313088 1 1
0.697298334357608 0.69067585645111 1 1
0.902232543587649 0.890739835248021 1 1
0.773433823885609 0.765852139517171 1 1
0.816042300010318 0.807402938600374 1 1
0.701141640612121 0.693447927938705 1 1
0.785474301625496 0.778000899525556 1 1
0.775624366793141 0.768880912945554 1 1
0.881010036686526 0.87247507082137 1 1
0.752457422436684 0.744190719371936 1 1
0.901075964034564 0.892561780498764 1 1
0.813837443091465 0.80568774910221 1 1
0.795569172378366 0.787355264763289 1 1
0.822183270324719 0.813222470372542 1 1
0.759697165492739 0.752923472433644 1 1
0.828052139082222 0.81974024043284 1 1
0.817389863408747 0.808819746623381 1 1
0.740462446584516 0.733676207134161 1 1
0.787699760846386 0.779738045514512 1 1
0.758758746037245 0.750315767177972 1 1
0.888235803157851 0.878886019775267 1 1
0.876177686005583 0.867822848648081 1 1
0.721470541685183 0.714162323983089 1 1
0.914495481893625 0.905049573491985 1 1
0.750626544465771 0.741492128053443 1 1
0.7916761700774 0.782864166684824 1 1
0.605558676387424 0.599908320076457 1 1
0.713763376872521 0.707303090378829 1 1
0.771482228931319 0.762369792839813 1 1
0.523745961361671 0.518002514852119 0 0
0.832975821247367 0.82452595904147 1 1
0.942221067469124 0.931327915063493 1 1
0.800687303195115 0.792436468946127 1 1
0.660499421059964 0.653645651188753 1 1
0.769900886928536 0.762790734806385 1 1
0.89356864403947 0.882722380689498 1 1
0.761469436365406 0.753639107649815 1 1
0.798616218567479 0.791095825307375 1 1
0.857530974150512 0.849067756113732 1 1
0.879752536403653 0.870629224279076 1 1
1.04015066438124 1.02918300114373 0 0
1.0080474784451 0.999122614548596 0 0
0.711146458595857 0.703416205169073 1 1
0.744618683936419 0.737182253193614 1 1
0.769542221628757 0.761387733285702 1 1
0.785116276997939 0.776939372693165 1 1
0.97661342476775 0.964980590822507 1 1
0.896104373342119 0.887186376141399 1 1
0.768972836590295 0.761766280224337 1 1
0.767977917499874 0.760698684327912 1 1
0.893547755108562 0.88517285954727 1 1
0.831752226661317 0.823092504975647 1 1
0.657027751112885 0.650275268332794 1 1
0.884423903557354 0.876952583358788 1 1
0.521634149287086 0.516484223649518 0 0
0.745651760951477 0.737258211608034 1 1
0.861177657255974 0.852024872068627 1 1
0.739916155731055 0.732326903614312 1 1
0.809668913913511 0.802546667219324 1 1
0.763328950828002 0.75589182617533 1 1
0.94092009163875 0.932536231043955 1 1
0.745463560957347 0.737501449203773 1 1
0.800056250070657 0.793201445093916 1 1
0.939640829789126 0.929548395210612 1 1
0.64360185939703 0.637581162265925 1 1
0.948834902406797 0.939497233748267 1 1
0.928493273315821 0.920376048800835 1 1
0.948433782973297 0.939563639162852 1 1
0.856810585186692 0.847599530869433 1 1
0.692352060728888 0.685349562374533 1 1
0.823005375765897 0.814895365368443 1 1
0.770715469512915 0.763639710632328 1 1
0.826378064054927 0.81781222055058 1 1
0.741321405613302 0.733375181442629 1 1
0.825944121451295 0.818144489404614 1 1
0.69582663016762 0.689224309718935 1 1
0.885452990523494 0.87644393846376 1 1
0.82690499513787 0.817891260970545 1 1
0.675263524297183 0.668540958948736 1 1
0.808210231822777 0.800574472210009 1 1
0.76687448696585 0.759422908002266 1 1
0.729825796474898 0.722970384640566 1 1
0.811007084119368 0.803340337053746 1 1
0.736822870182062 0.730386259943437 1 1
0.590413659217822 0.584838672196014 0 0
0.731040321590001 0.723698440668394 1 1
0.786072458388504 0.776868182204375 1 1
0.800415212913011 0.792473498920918 1 1
0.659790025550102 0.652764769714693 1 1
0.882775358331185 0.87420450252428 1 1
0.720152693900025 0.712359758269532 1 1
0.716629013981549 0.710038030840509 1 1
0.933553925098477 0.925037162024844 1 1
0.812064106531718 0.804343815905847 1 1
0.770632102792047 0.763594938599136 1 1
0.91996488245849 0.911143148176787 1 1
0.730414682979134 0.722800636794629 1 1
0.732782334618901 0.725811957640996 1 1
0.479952554951701 0.475011215083872 0 0
0.699428254622972 0.693022375691218 1 1
0.661673157242316 0.653198160508847 1 1
0.74131988757477 0.733201182326724 1 1
0.838971295678508 0.829820674692736 1 1
0.937163132996938 0.927134434021219 1 1
0.816032512915599 0.806930667741078 1 1
0.716007523475444 0.708026042117294 1 1
0.790409817011467 0.782949981221595 1 1
0.72875427970803 0.72058244313219 1 1
0.666120633008694 0.659723304116227 1 1
0.663297618276062 0.656121962804192 1 1
0.935954312522444 0.926801044062679 1 1
0.873179880530552 0.86178114392999 1 1
0.762744960414178 0.754040526492704 1 1
0.686036229470255 0.678212879563536 1 1
0.892641159070772 0.884247652917742 1 1
0.864845467126141 0.856128373800031 1 1
0.81580787886744 0.807425302759286 1 1
0.628261504669939 0.621601949336608 1 0
0.780106231677418 0.772078494733507 1 1
0.736695598220218 0.728645441946516 1 1
0.815501782031222 0.806370763515398 1 1
0.989361782095404 0.979012165067201 1 1
0.829648064490654 0.821628401559424 1 1
0.728909752756349 0.721834005079846 1 1
0.648744244209265 0.64287986392345 0 0
0.686906116911384 0.679938289519696 1 1
0.850101104919767 0.842134840950638 1 1
0.583846054726249 0.578162941456589 1 1
0.844155881644543 0.836339610031126 1 1
0.721193921048194 0.713570358690897 1 1
0.7486447563832 0.740853310984465 1 1
1.0076097238519 0.997846386261617 0 0
0.914719498986002 0.904929760510572 1 1
0.758722936194506 0.751742870708552 1 1
0.91196082498123 0.902361936512459 1 1
0.603623511188386 0.597623383178211 1 1
0.936980098991504 0.928458687377516 1 1
0.796111163383901 0.788816931171769 1 1
0.819566017509526 0.811356571397775 1 1
0.825462748025204 0.816835769920641 1 1
0.851391199527902 0.841234432963772 1 1
0.68897680255159 0.682657860739415 1 1
0.754132605879411 0.746260072201931 1 1
0.930366865656243 0.92064284370799 1 1
0.922739709795571 0.913107864025115 1 1
0.811379320075408 0.803154154418008 1 1
0.91204908151977 0.900191186646932 1 1
0.908665886191408 0.899532265579192 1 1
0.812997164726555 0.80391138795615 1 1
0.759492261080911 0.752296032952166 1 1
0.813689538110688 0.806154020361035 1 1
0.869161165576235 0.860762296889051 1 1
0.792829510267144 0.784795661707579 1 1
0.947352227210163 0.937836552889508 1 1
0.839136072616334 0.831063446701545 1 1
0.75534551415782 0.74812136384179 1 1
0.723677748975966 0.716279471076336 1 1
0.700164919165069 0.692768546648866 1 1
0.58447156941917 0.578173864451317 1 1
0.834107703595531 0.827202647435189 1 1
0.779481833200076 0.770343629690634 1 1
0.768251784482232 0.761475953559133 1 1
0.894337854801146 0.88570592672989 1 1
0.738609890463575 0.731111399414987 1 1
0.788446880238052 0.780368669304416 1 1
0.824379392888081 0.814896031771794 1 1
0.823588055454838 0.815816328893837 1 1
0.726378539038828 0.719748634039087 1 1
0.807420567050367 0.799203133450783 1 1
0.821994975351252 0.812507412610799 1 1
0.737534156399453 0.729420646568859 1 1
0.85116536659906 0.841784421426218 1 1
0.6997972748788 0.692668538572145 1 1
0.865963226548846 0.857148661518558 1 1
0.638944577374265 0.632404111038369 1 1
0.591199940647133 0.585377840990059 1 0
0.701889335739735 0.694879429379505 1 1
0.760364449492276 0.753021400037674 1 1
0.768179054332187 0.760407573098797 1 1
0.806991791580693 0.797889965175387 1 1
0.859383834002514 0.849772398641307 1 1
0.891266688404109 0.881614858726354 1 1
0.78288890595987 0.774938547430073 1 1
0.900572341075073 0.891069278626634 1 1
0.922973118696622 0.913234847823581 1 1
0.946503917382619 0.937670548932335 1 1
0.87293740239864 0.865274428051436 1 1
0.885721388164256 0.877120924800181 1 1
0.693928372119122 0.685260650395928 1 1
0.728361984885518 0.721022342884925 1 1
0.869017757503294 0.860783355371676 1 1
0.787065780334133 0.778975346460183 1 1
0.80745968141217 0.800074561577379 1 1
0.70691532329476 0.698546117392094 1 1
0.796108072194111 0.788445394868843 1 1
0.926951187751382 0.916952384865314 1 1
0.867055983973726 0.857374057037022 1 1
0.816300213614555 0.808444694985567 1 1
0.855022759786107 0.846660409740661 1 1
0.749325746904286 0.741929530157229 1 1
0.822658000641821 0.814977311706891 1 1
0.740371012418306 0.732775162873823 1 1
0.947240270991246 0.939048912333588 1 1
0.831975343447522 0.82451126821881 1 1
0.83317043555862 0.825361587293666 1 1
0.650760680401727 0.644383045013383 1 1
0.736917566649721 0.730036216033482 1 1
0.912907837102895 0.903754287998556 1 1
0.68611482908916 0.679310265639269 1 1
0.69784109395422 0.691182400762741 1 1
0.823395552175196 0.814984390022236 1 1
0.973826104966095 0.963695714699041 1 1
0.718824301589841 0.712112143415414 1 1
0.641675698080425 0.635112359969658 0 0
0.608202890507684 0.600885284330495 0 0
0.74690045840613 0.739290724988917 1 1
0.809511404696807 0.801048327899771 1 1
0.946611128027765 0.937240229614243 1 1
0.842150759976512 0.834024602831413 1 1
0.90336559894911 0.895695152078967 1 1
0.841448617411583 0.833259998439067 1 1
0.92735174298717 0.917629822235656 1 1
0.777548192166584 0.770098382464521 1 1
0.781211586184217 0.77325093588641 1 1
0.891392296179191 0.882584476974475 1 1
0.867479991628428 0.859709643774719 1 1
0.677169346060288 0.669861660620337 1 1
0.803372618118542 0.795477209725958 1 1
0.90167683723286 0.892729092085872 1 1
0.832927593150774 0.824780215807777 1 1
0.785653258897874 0.777555666585823 1 1
0.702780834099306 0.695706372383853 1 1
0.901467129921693 0.892331422253178 1 1
0.608754806908819 0.602726046344094 0 0
0.742407585863386 0.734786668843909 1 1
0.623378674135509 0.616761339013264 1 1
0.738085776954571 0.73106260394664 1 1
0.740356434906196 0.733140000575468 1 1
0.780197521636527 0.772309455902433 1 1
0.741219033551417 0.733655391347384 1 1
0.696786168959926 0.690777158799602 1 1
0.868871090386838 0.86051701798601 1 1
0.798980160596197 0.790296541778953 1 1
0.774097419276205 0.765894041661359 1 1
0.924135110074096 0.913952838343691 1 1
0.821378209027594 0.813005099617833 1 1
0.678535781024314 0.671666381904814 1 1
0.752744533086411 0.745375369973911 1 1
0.764937089871318 0.757527262385423 1 1
0.846348378750263 0.838229336517713 1 1
0.786517767637293 0.779088950262019 1 1
0.963522080269361 0.953688134154135 1 1
0.808872854245959 0.799768762188687 1 1
0.82280194661892 0.814233997428838 1 1
0.804896886750235 0.796293311046158 1 1
0.79133566359238 0.782661609998715 1 1
0.5620665353813 0.556022224552933 1 0
0.946303890720897 0.935463933068674 1 1
0.778313655427751 0.77082820848066 1 1
0.56188148196179 0.556832278885108 0 0
0.643831558754453 0.637437301523959 1 1
0.792566904951037 0.784427547940662 1 1
0.751808457923716 0.744828742986967 1 1
0.752198913157199 0.744351140741712 1 1
0.714196534909021 0.706133942944826 1 1
0.601971880818667 0.594911119808682 1 1
0.664031700930664 0.657305045805162 1 1
0.809658248491089 0.801828202498951 1 1
0.694371957452078 0.687566268597061 1 1
0.79055883294406 0.782775640899754 1 1
1.04668297108287 1.03624206805323 1 1
0.800864029513836 0.792988115622648 1 1
0.803279401857699 0.795612839480662 1 1
0.920880189400294 0.910500922002937 1 1
0.779089370368846 0.771063399732732 1 1
0.775951046446027 0.768280849705667 1 1
0.797263612475683 0.789096175621437 1 1
0.771102653754196 0.76259133969032 1 1
0.968973115338499 0.959530601834715 0 0
0.945163981476866 0.934188049751259 1 1
0.905203385643974 0.895876673315118 1 1
0.799123717810227 0.790862332784303 1 1
0.892799913822604 0.884072609687681 1 1
0.691290602343969 0.685343250784737 1 1
0.787083875443037 0.780271920443595 1 1
0.813688919779061 0.804845160463107 1 1
0.902544545246176 0.894535675820318 1 1
0.788108141332633 0.779302871050436 1 1
0.826581226813546 0.818758072779447 1 1
0.716140626734565 0.708828509707585 1 1
0.769718939928501 0.762388004924652 1 1
0.788729873428653 0.781171738243996 1 1
0.802287665267528 0.794784477248006 1 1
0.76719785821296 0.760454256872702 1 1
0.751604710214449 0.744575609762373 1 1
0.855754466567348 0.847635600410409 1 1
0.796818143865237 0.78975612340909 1 1
0.72531803466305 0.717933964201239 1 1
0.798802310447399 0.791766439297381 1 1
0.748787826034603 0.741873327677721 1 1
0.688981469822859 0.681884671564347 1 1
0.685047454665103 0.677348951676169 1 1
0.703998720437903 0.696600467507164 1 1
0.903161101514773 0.893756992873372 1 1
0.704258912772655 0.697794427487551 1 1
0.697726908289623 0.691061880387865 1 1
0.875094126908821 0.865611883317684 1 1
0.923833097824912 0.914557636254886 1 1
0.638134619912768 0.63162025008354 1 1
0.933785215534079 0.924524937461636 1 1
0.835615384223039 0.826737892056925 1 1
0.712029600044772 0.705280684167246 1 1
0.883278509665724 0.874679529517168 1 1
0.93018377067355 0.921090018976077 1 1
0.951283325871107 0.94218441538317 1 1
0.890967230155164 0.882726394112666 1 1
0.839413731616106 0.83147265410165 1 1
0.661177582833118 0.655305112737494 1 1
0.719858788588878 0.712706701304864 1 1
0.828496922874586 0.819989403332552 1 1
0.668657036624016 0.661600931506327 1 1
0.705961271185767 0.69796099682898 1 1
0.851195079836327 0.843086327192459 1 1
0.889422554018014 0.879930263022128 1 1
0.682097705745763 0.675323731915527 1 1
0.664051917915673 0.657082508961816 1 1
0.966809437618458 0.957433005265257 1 1
0.866691909372535 0.858649610814425 1 1
0.815673916801037 0.808075431474485 1 1
0.718269102365674 0.710679843598639 1 1
0.764271949793449 0.756022915064218 1 1
0.720768394266619 0.713263338229722 1 1
0.82612799309667 0.818208948161853 1 1
0.749751430131231 0.742154799387708 1 1
0.665278652135452 0.65763690743501 1 1
0.861054090510874 0.850364560977745 1 1
0.796067361138635 0.788303652079636 1 1
0.750762063704812 0.743021723133587 1 1
0.762113424350723 0.753550828772462 1 1
0.742943419128104 0.73556863943991 1 1
1.0255964207514 1.01594377222408 1 1
0.655927593141389 0.649807697258454 1 1
0.857425738767028 0.849338443623896 1 1
0.84700200813211 0.836923920390651 1 1
0.693860276752591 0.687440810075264 1 1
0.714028054716217 0.706424520771532 1 1
0.681066263381602 0.67355034441126 1 1
0.986784942658583 0.977294910904819 1 1
0.762821707752 0.754132468382695 1 1
0.87647104964826 0.867235127122559 1 1
0.774441946269153 0.765172217964452 1 1
0.713887408960601 0.706979559642852 1 1
0.793812410470949 0.786349481296259 1 1
0.741593555948281 0.734187103164218 1 1
0.578348204606354 0.572307371624175 0 0
0.723320299483144 0.716004305887844 1 1
0.766901080640632 0.759853079101739 1 1
0.848916911628164 0.840693296196565 1 1
0.662943551630006 0.65591490870742 1 1
0.666070502462615 0.659369227376187 1 1
0.763851811536438 0.755480112644708 1 1
0.674480347982964 0.66707358086549 1 1
0.709812658156815 0.701776941942087 1 1
0.862124513905204 0.853123348693522 1 1
0.746048055590045 0.738715164779837 1 1
0.738431574607833 0.73121017541645 1 1
0.846407388196169 0.838583520116524 1 1
0.874693325392936 0.865355091084435 1 1
0.847209762021875 0.837659709470435 1 1
0.800113578935392 0.791898591548431 1 1
0.790401395777204 0.781751570076938 1 1
0.871118926825744 0.862702245700397 1 1
0.701743944427907 0.694908141403405 1 1
0.899388975702832 0.889658071814893 1 1
0.759115902804603 0.752654963221743 1 1
0.914803939880604 0.905821113895534 1 1
0.827089227122789 0.818810378854379 1 1
0.686852351148508 0.679109934825755 1 1
0.848166386337529 0.840260553598967 1 1
0.917554539779536 0.907814421439872 1 1
0.752609164291043 0.744143627088028 1 1
0.809322367788898 0.800259651934261 1 1
0.721278495922302 0.713434305007395 1 1
0.776766016387432 0.768131466420066 1 1
0.933308566335649 0.923834683698463 1 1
0.870059316433064 0.86171831655299 1 1
0.895419972979607 0.886004878354107 1 1
0.555918307553512 0.550242589748523 0 0
0.991539949991888 0.982378655121261 0 0
0.827911948449479 0.819643657185011 1 1
0.854692121394721 0.845474857561892 1 1
0.746021137793566 0.737639555991866 1 1
0.834290595891113 0.826685519289157 1 1
0.774154174510105 0.764720402871356 1 1
0.688150050172404 0.681067406093484 1 1
0.838457392875206 0.830424025907146 1 1
0.742506092257958 0.735078301731633 1 1
0.848711836208745 0.839801820225549 1 1
0.853492395753413 0.844492795869914 1 1
0.719220891281557 0.712876043142525 1 1
1.08941059002024 1.07915989092335 0 0
0.725335261167218 0.718685881010863 1 1
0.667281611115904 0.661052074234104 1 1
0.932821067352331 0.923571824878456 1 1
0.818945827121387 0.811491582097632 1 1
0.71043670223634 0.702788847969859 1 1
0.813489845485142 0.805760562817027 1 1
0.965412151677906 0.954548084161236 0 1
0.857665217341864 0.848768549587441 1 1
0.695333579313033 0.689000979180114 1 1
0.954988921636782 0.945562447581743 1 1
0.796383659470642 0.788135097838123 1 1
1.01131316858342 1.00063248829711 0 0
0.766893504495526 0.759095824989469 1 1
0.691951501160233 0.685369317014407 1 1
0.818040108520996 0.809287626497458 1 1
1.11899343393554 1.10785621521563 0 0
0.896747281755358 0.887746093159944 1 1
0.971885159760127 0.962907661812465 0 0
0.610042152344709 0.604213400773421 0 0
0.698282203460691 0.691561638916893 1 1
0.868475579944959 0.859927552306291 1 1
0.887783107271041 0.877799071024871 1 1
0.879103147838495 0.869274011211266 1 1
0.824566468290976 0.81687972571393 1 1
0.844086232433813 0.834928082872604 1 1
0.812481430360996 0.804787986434546 1 1
0.708737358851816 0.702094201840246 1 1
0.646227713221639 0.639624725500134 0 0
0.788002307056063 0.779820801758902 1 1
0.794525575436088 0.786862482871756 1 1
0.694902903811397 0.688225073124423 1 1
0.879576737015315 0.870521454292418 1 1
0.905605889810771 0.896483459171978 1 1
0.921334775165354 0.913269792841604 1 1
0.827800925857864 0.819424449897769 1 1
0.84747102436937 0.838970458359062 1 1
0.818897601094925 0.811602970732135 1 1
0.814513977320466 0.80562230383678 1 1
0.693901661474475 0.687319281628808 1 1
0.721452559679388 0.713191656686049 1 1
0.682274587278251 0.675649223394416 1 1
0.786213915846226 0.778749182417794 1 1
0.849523929866846 0.841184491444526 1 1
0.8194154031553 0.8109972234839 1 1
0.666169233110564 0.659874294999866 1 1
0.866980388934049 0.858403042475714 1 1
0.737562881528848 0.729817121780398 1 1
0.77214769257033 0.76415591529459 1 1
0.855347683937144 0.847685302590742 1 1
0.908161482247939 0.897553098081962 1 1
0.901128345204879 0.892009963783962 1 1
0.715413722980859 0.70777477695633 1 1
0.778466700373706 0.770045888360639 1 1
0.824054354591248 0.815459931850062 1 1
0.754884878783261 0.746827921151102 1 1
0.70978277197334 0.702707370813015 1 1
0.786995966397589 0.77842815871809 1 1
0.740200849331581 0.732392210947535 1 1
0.796556430490478 0.788617440213008 1 1
0.692393471239633 0.685456522881171 1 1
0.794967695792008 0.786968375467305 1 1
0.858478809060097 0.850483751270526 1 1
0.603265360635706 0.596597571651708 1 1
0.739440382314395 0.732532811882831 1 1
0.650565978208674 0.643110119498604 1 1
0.750065710220852 0.742563532217892 1 1
1.00508920753703 0.995330077360934 0 0
0.982861316965989 0.971992307967358 1 1
0.748208263349117 0.739685351211753 1 1
0.623968004768708 0.617392506525915 1 1
0.776914516288703 0.768460206872218 1 1
0.853536492824201 0.845110047298233 1 1
0.729649287198356 0.722835592098671 1 1
0.84460760520724 0.836684080888303 1 1
0.752945322196186 0.745421525583321 1 1
0.747323965794346 0.740046196175929 1 1
0.874067335100414 0.864610776735577 1 1
0.75155990203876 0.743013862964281 1 1
0.756151616866724 0.748854585833551 1 1
0.785809081913588 0.777346339998108 1 1
0.800745059143367 0.793122678635011 1 1
0.829504104189727 0.821095124733603 1 1
0.907444072876911 0.897912667656452 1 1
0.696159429546228 0.689007209664036 1 1
0.999563937128195 0.989377258645303 0 0
0.83305379289832 0.822964573693427 1 1
1.03746181211383 1.02664709381274 0 0
0.778250062667193 0.768987100702151 1 1
0.720201063455868 0.713645832512437 1 1
0.721597871778464 0.714046169815643 1 1
0.782102637594987 0.77507397853907 1 1
0.62057548375178 0.614623526518585 0 0
0.623064645131945 0.61650781889524 0 0
0.788623886263393 0.779984715624124 1 1
0.864738755967423 0.855858184782075 1 1
0.800351860765724 0.792455926885604 1 1
0.784014993815961 0.775920225699814 1 1
0.726705606876462 0.719555718748376 1 1
0.826901911042363 0.818229167248965 1 1
0.943595963192502 0.934670301360855 1 1
0.931271104177469 0.921860509209934 1 1
0.862788643967074 0.854895697530283 1 1
0.731339186239635 0.723189364928535 1 1
0.947032169678426 0.937203556026572 1 1
0.566050300366491 0.560174797649453 0 0
0.829774710737523 0.820723242043915 1 1
0.641584339149167 0.63534617967593 1 1
0.850059077793462 0.841258745670387 1 1
0.873492915919059 0.865079734679027 1 1
0.53078119099004 0.523968918136095 0 0
0.711430475956263 0.704335910914287 1 1
0.815221580772634 0.807068158046973 1 1
0.921219286501465 0.911068005533489 1 1
0.609060678700774 0.602956530064985 0 0
0.891257927473135 0.882509380131325 1 1
0.76208380651756 0.754596645121041 1 1
0.813876926565451 0.805998888741403 1 1
0.896952936132577 0.887674438592603 1 1
0.763275608458895 0.755398461240814 1 1
0.732231004821709 0.724069938184893 1 1
0.73909877968986 0.731101232397266 1 1
0.860347910142342 0.851745251455975 1 1
0.795833114060619 0.788099677883829 1 1
0.717507252295479 0.709944521925942 1 1
0.754312948636585 0.746797341645512 1 1
0.56625653199407 0.560971970903943 1 1
0.64004053081241 0.634597110637104 0 0
0.834436991105295 0.826384398606682 1 1
0.78524106887 0.777575181779437 1 1
0.66615702533 0.659989495214469 1 1
0.945513551885659 0.934575467725488 1 1
0.743495728641634 0.735919651816646 1 1
0.81202409429554 0.803715352332081 1 1
0.725712479541015 0.717720972156065 1 1
0.924469420914052 0.913306442564971 1 1
0.762628629228945 0.755168568337594 1 1
0.908688690884034 0.899362580397452 1 1
0.74671909026635 0.739542606498471 1 1
0.954734162022384 0.945296923938007 1 1
0.853782958003506 0.846095521218087 1 1
0.947367439752263 0.938017219632892 1 1
0.642932840792253 0.635525506216383 1 1
0.672208372739992 0.664757168372934 1 1
0.772618751289642 0.763737615163384 1 1
0.863413326775714 0.85481971084322 1 1
0.777013000756155 0.770262992887834 1 1
1.03568339261009 1.02427045046978 0 0
0.705649507168167 0.698883421498818 1 1
0.824488811368192 0.816984950779557 1 1
0.79295542504807 0.785126875417548 1 1
0.851180920107756 0.84283180815616 1 1
0.795109014888674 0.788085728131782 1 1
0.735636423921113 0.728464615639021 1 1
0.657196368581694 0.649156152878085 1 1
0.843490405873004 0.834991278072768 1 1
0.698690465827699 0.69074994169747 1 1
0.790105175705737 0.781213480668908 1 1
0.77978118523485 0.771918096044093 1 1
0.755532878779329 0.7480216666209 1 1
0.707293392032515 0.700166794943987 1 1
0.68044857983968 0.673978326829993 1 1
0.759964038448828 0.752789405012279 1 1
0.850023199523082 0.841198330934135 1 1
0.890003301535281 0.881119743310177 1 1
0.927637089921509 0.91855932703399 1 1
0.780251305481052 0.771829309832283 1 1
0.647043953855968 0.641080369841672 1 1
0.735011721065101 0.727930715349388 1 1
0.816517856571327 0.808077396233827 1 1
0.761830381885663 0.754117886352716 1 1
0.849653393779674 0.841513213738358 1 1
0.78515701668892 0.777799508229926 1 1
0.647721421094119 0.640331283571966 1 1
0.741833205692234 0.734497396042602 1 1
0.74021296503534 0.732577533100844 1 1
0.823426766711928 0.815460314608997 1 1
0.74134851720344 0.73314848790131 1 1
0.834807749163471 0.826529569698925 1 1
0.82015340264166 0.810462602965016 1 1
0.716350443584931 0.708320349345151 1 1
0.814585814112734 0.806908874247314 1 1
0.807772897341143 0.798873459853653 1 1
0.886312776424548 0.877463086229071 1 1
0.736714288038914 0.729563099127808 1 1
0.725927185361682 0.718654970861919 1 1
0.770018131462891 0.762282794596668 1 1
0.754101746637054 0.747591234507873 1 1
0.827915616736379 0.818538416080415 1 1
0.611754658121117 0.606036971563017 0 0
0.873288329944719 0.864549301747326 1 1
0.861052220393706 0.851488203922238 1 1
0.839104421475889 0.830771528020568 1 1
0.718688320528453 0.710880832775476 1 1
0.91741707308513 0.908496033412756 1 1
0.838752246240547 0.83050347912832 1 1
0.856760205935377 0.84888767188815 1 1
0.757528369416377 0.749042771011575 1 1
0.817351621895648 0.809396957224958 1 1
0.814229242170707 0.804797172843943 1 1
0.895910540261572 0.887794628388433 1 1
0.871887809682009 0.863009603040079 1 1
0.698017091029685 0.690363006129464 1 1
0.787797777101079 0.77892038227887 1 1
0.867136049260905 0.8576434941972 1 1
0.802336504893854 0.794885124373128 1 1
0.922631481665145 0.913015026350468 1 1
0.927705274788744 0.917674372340815 1 1
0.634834431810842 0.628590860533589 1 1
0.77353957976582 0.766905673896847 1 1
0.69384634441588 0.687307309128923 1 1
0.89042921278716 0.881390740193011 1 1
0.770005532754199 0.761977549935706 1 1
0.766524383563532 0.759184569969524 1 1
0.775768303479321 0.76780870669749 1 1
0.770351307239987 0.762808142015727 1 1
0.627474360899704 0.622043360435349 0 0
0.860758346033933 0.851529630812136 1 1
0.868010930599156 0.858797802300916 1 1
0.885663449879417 0.876097429305775 1 1
0.591077526928046 0.585009055365197 0 0
0.943918355917893 0.933071017473905 1 1
0.830741788893894 0.821945381313629 1 1
0.843906156208899 0.836491735695761 1 1
0.676325360701083 0.668659666088972 1 1
0.771202254442659 0.76333003892573 1 1
0.819068998296175 0.809972444173815 1 1
0.775258471641794 0.767503872350059 1 1
0.853703452714005 0.845717432154077 1 1
0.761145711210372 0.753481966132183 1 1
0.739028543751219 0.731410335025111 1 1
0.805215781190764 0.797118336976303 1 1
0.63605749999646 0.629923047700887 1 1
0.692253516692494 0.685721128424824 1 1
0.879727270153655 0.870271148252371 1 1
0.823327436194611 0.815342512534533 1 1
0.77409946988761 0.767250378869207 1 1
0.746968449920598 0.740341539447475 1 1
0.787852013150031 0.779035034031634 1 1
0.866841620872144 0.856555523093937 1 1
0.833829729323032 0.825396393057833 1 1
0.872379941754446 0.863992580671058 1 1
0.731730337809256 0.724468631555352 1 1
0.949756112291715 0.93846935397605 1 1
0.747877895258299 0.739624954322345 1 1
0.684450105405171 0.677942358771762 1 1
0.903496613573732 0.894415651838527 1 1
0.683014856771527 0.675387435384644 1 1
1.00485956975199 0.995463573790918 1 1
0.786164924104772 0.778483875633377 1 1
0.858961879246921 0.850328001657033 1 1
0.806728937029934 0.79860361937269 1 1
1.0067463920344 0.996866879527635 0 0
0.709604394740544 0.703173475922245 1 1
0.748888158081972 0.741841059971145 1 1
0.853724116301696 0.843209069377072 1 1
0.889901593046735 0.880813009777005 1 1
0.826468046041081 0.816563172499971 1 1
0.669214158657459 0.66217250571691 1 1
0.871369732204611 0.863617212951044 1 1
1.00443296136362 0.994192003393683 1 1
0.839077060070093 0.830840948570087 1 1
0.744500884794519 0.736873791936014 1 1
0.576070555808022 0.56995871019932 0 0
0.818807449294647 0.810601298286397 1 1
1.072321014001 1.06090386574714 0 0
0.815310171332952 0.807054668741713 1 1
0.722671165849649 0.716059556094188 1 1
0.970493876861002 0.961254366971789 0 0
0.829044687837278 0.821018426583974 1 1
0.795177184615033 0.78682160009866 1 1
0.88989661768876 0.881102750745896 1 1
0.835748183141953 0.827220816800954 1 1
0.732554385354967 0.724839606556735 1 1
0.786272598336381 0.779158760476285 1 1
0.654383519683558 0.64678606352921 1 1
0.728814177483812 0.7210006015318 1 1
0.854329605941939 0.845946372368867 1 1
0.760672945691555 0.752750171779777 1 1
0.723417798227181 0.716785915551952 1 1
0.803724978771488 0.795570541910694 1 1
0.878254753258175 0.869831596496317 1 1
0.796446180233073 0.789297821440204 1 1
0.801594515069389 0.794551924951075 1 1
0.793241530312804 0.78521213419967 1 1
0.843361587726189 0.835623604290771 1 1
0.930046289706966 0.920921025658393 1 1
0.824580025205752 0.816123843956299 1 1
0.859079578062749 0.848471952987342 1 1
0.762632611584364 0.755060537575067 1 1
0.542787560529441 0.536974754714494 0 0
0.782026536025707 0.774685285970986 1 1
0.705518280104746 0.699160765668069 1 1
0.886494538362776 0.877043550455095 1 1
0.657345681490813 0.650334204480981 1 1
0.862989760459 0.853997105829624 1 1
0.9032573569689 0.893436261962418 1 1
0.862708965960239 0.853597721024743 1 1
0.950272836365028 0.939953895619342 1 1
0.610251760288472 0.603708705984682 1 1
0.907364587682341 0.898143811278707 1 1
0.921497925456158 0.911026719827355 1 1
0.818159744931445 0.809910521510476 1 1
0.705264636283798 0.698035672346815 1 1
0.793232608239259 0.78530956373029 1 1
0.898319440705701 0.88895616903105 1 1
0.928652690912929 0.919511594975227 1 1
0.848417782497462 0.839889545024397 1 1
0.795178278156673 0.78619997735638 1 1
0.900656583241067 0.892286055066079 1 1
0.776050111264054 0.76805085577975 1 1
0.710140903115357 0.702814637305421 1 1
0.671982770592019 0.664651710246321 1 1
1.02485066346203 1.01465661556735 0 0
0.715686319855089 0.707151885252219 1 1
0.725928826963997 0.718684472360426 1 1
0.853567809159986 0.844389255064091 1 1
0.824673347479184 0.817441103098033 1 1
0.685026467152025 0.677818829927379 1 1
0.712279296634275 0.705190617233622 1 1
0.747694592719479 0.740678968273761 1 1
0.898662424572591 0.890326437729583 1 1
0.87454846519447 0.864980048181717 1 1
0.9919098140133 0.980877362461608 0 0
0.903308362655059 0.89267476258127 1 1
0.834118904542498 0.825255039161602 1 1
0.816545873195263 0.808748577491925 1 1
0.643236400631486 0.63763061541865 0 0
0.794415231151526 0.786426688052981 1 1
0.807491995018498 0.799794232663332 1 1
0.924753646670066 0.915441748129238 1 1
0.795047590832268 0.78697633721078 1 1
0.841738059848624 0.833266473369664 1 1
0.891718107666073 0.883094129068433 1 1
0.913694331411139 0.904401011319038 1 1
0.735812697297728 0.728102677271878 1 1
0.758634717044459 0.752091403173384 1 1
0.776082194949298 0.767933246749751 1 1
0.867828135513482 0.860209651784966 1 1
0.721741747694824 0.71497770790616 1 1
0.812800875840475 0.804547845659866 1 1
0.756200085446122 0.748987064908358 1 1
0.998506029834423 0.988496966282623 0 0
0.626835584558658 0.620425106017358 1 1
0.796425357700834 0.788722701330605 1 1
0.736104348929042 0.728877983076037 1 1
0.981153723540198 0.971714572855555 1 1
0.888152659807722 0.878375340905929 1 1
0.841825524988933 0.833634046081622 1 1
0.673737168029965 0.666626580333137 1 1
0.905716919433453 0.89771639621174 1 1
0.69255829763407 0.685406825246923 1 1
0.858963973910732 0.849246762824891 1 1
0.768179717656196 0.760026828253841 1 1
0.725449351133232 0.718718063018462 1 1
0.808739887087953 0.800940654955088 1 1
0.876700453661246 0.868385509652771 1 1
0.90833705101611 0.899516450957087 1 1
0.623056493454084 0.616792895515327 0 0
0.720827061131312 0.712576253671363 1 1
0.821225321282408 0.813619773575534 1 1
0.764596264879749 0.756648615964835 1 1
0.839561119810855 0.831369668222041 1 1
0.809339601815812 0.801342961692727 1 1
0.703158621010236 0.696341070401001 1 1
0.805200768375664 0.798129126277215 1 1
0.68400968401554 0.677126490860716 1 1
0.68053363799426 0.673407190890988 1 1
0.645931169889354 0.639549053501102 0 0
0.693524981798306 0.686071932628008 1 1
0.515998383825537 0.510817270580046 0 0
0.832635952440411 0.824535615414867 1 1
0.759655244733798 0.751339034688704 1 1
0.841915552798673 0.83382550542521 1 1
0.827178900944024 0.818751600275987 1 1
0.655353986461707 0.648467452281417 1 1
0.783713625771251 0.775969429727834 1 1
0.89342107429314 0.884815667653392 1 1
0.855796076801549 0.846040774710752 1 1
0.622921046174963 0.616020444375028 0 0
0.841394074184302 0.834059010078787 1 1
0.747710705681746 0.740098629722255 1 1
0.831890546283282 0.823267527653879 1 1
0.832116726221567 0.82325904827888 1 1
0.71411806513839 0.707422766865609 1 1
0.745654951220029 0.738482234597459 1 1
0.882539283811872 0.873592144925075 1 1
0.908322758578058 0.898706591387029 1 1
0.928851812408052 0.919566077311087 1 1
0.867505819460239 0.858841838395601 1 1
0.764382608753266 0.756575529376312 1 1
0.713094149715366 0.706209330601587 1 1
0.767163796223587 0.758784794823592 1 1
0.850629653425007 0.841493268581869 1 1
0.700846083280315 0.694672980373297 1 1
0.6997534537161 0.69344118428651 1 1
0.599913972788224 0.594251209572923 0 0
0.886927275990587 0.877402396852777 1 1
0.71171480281723 0.704855829745652 1 1
0.537285743018207 0.531733419218787 0 0
0.710300593505418 0.703633051963868 1 1
0.85290180824609 0.843811522030657 1 1
0.806451131433516 0.7980673137982 1 1
0.616279145669046 0.609831144227351 0 0
0.714889513382727 0.70726141819431 1 1
0.751407464165658 0.744405835714736 1 1
0.883452369471007 0.874885760662847 1 1
0.819065425569917 0.811013270411747 1 1
0.869222275191703 0.86066923711011 1 1
0.651347032669175 0.644298987905215 1 1
0.682008768145793 0.674958559543287 1 1
0.81272822019027 0.804751311878518 1 1
0.856707136060271 0.847761303279945 1 1
0.885779418561792 0.8770273362201 1 1
0.841273462974843 0.831027705206566 1 1
0.753546664047083 0.746948281532006 1 1
0.728745940118092 0.721150935572856 1 1
0.808336301587665 0.80081399782205 1 1
0.873571200148712 0.864498062680188 1 1
0.927931178503907 0.918071176347996 1 1
0.855235250274486 0.847038677298629 1 1
0.759042503586657 0.750658496434666 1 1
0.783589356245176 0.775975450022061 1 1
0.779875916236734 0.771821204958657 1 1
0.7828482170047 0.774842949504857 1 1
0.96886051930853 0.957975157291457 0 1
0.918712942785723 0.908895732573243 1 1
0.745458028136218 0.738207558756764 1 1
0.586718402995211 0.580666709989447 1 0
0.82211414540769 0.81390625967269 1 1
0.865161844175562 0.857094830142556 1 1
0.809842616214368 0.802487230474409 1 1
0.759971098996614 0.752408550406192 1 1
0.764704572385157 0.756251202058275 1 1
0.963765098069338 0.954077968555356 0 0
0.776376878022357 0.768739219295106 1 1
0.631439215218151 0.62356318458345 1 1
0.999327164500985 0.987242506516749 1 1
0.788986192754528 0.781211308263864 1 1
0.756055228729126 0.7487712124071 1 1
0.762868410818529 0.756235717680544 1 1
0.639465229414274 0.632714898582255 1 1
0.963261342614921 0.954255411659751 1 1
0.631583913333136 0.625374124415087 0 0
0.842729560764926 0.833679407727566 1 1
0.711220061149572 0.703968923364574 1 1
0.802522686108492 0.792757006095189 1 1
0.843403422112774 0.833649830301772 1 1
0.812464682590257 0.80502862540915 1 1
0.752515932727006 0.745497283925591 1 1
0.798983248450156 0.79159196369043 1 1
0.743568615963629 0.737137142434623 1 1
0.737176492203135 0.729117230744795 1 1
0.942594186750966 0.932772939675578 1 1
0.637388944728962 0.631148943473293 1 1
0.846946482799548 0.83828437529589 1 1
0.709561585881099 0.702026305805639 1 1
0.886759048499455 0.87671346629233 1 1
0.696034369760558 0.689598128393474 1 1
0.714789317461763 0.706409100621436 1 1
0.795058344164255 0.786703795229495 1 1
0.739104939859752 0.730175472492126 1 1
0.926659695518458 0.916604931430092 1 1
0.724364585546698 0.717071384422535 1 1
0.804864827811136 0.796705038058624 1 1
0.663954278454705 0.656803150682025 1 1
0.94316339167321 0.931334021561953 1 1
0.932055135818005 0.921787396737074 1 1
0.773120159525644 0.765622289192731 1 1
0.89622045747471 0.88687510176485 1 1
0.900073668227943 0.890675404332562 1 1
0.813477708684801 0.806048312070197 1 1
1.02388426782443 1.0142794861693 0 0
0.842435121606747 0.833925984749931 1 1
0.794798100552122 0.787578971633491 1 1
0.821536321630475 0.812766930487749 1 1
0.921735000023506 0.912860735312028 1 1
0.787225434233877 0.779361881952315 1 1
0.797051233553697 0.788942772397259 1 1
0.848551618281359 0.839777888276218 1 1
0.698637761533271 0.691480642371935 1 1
0.56647137379224 0.56086804821689 1 1
0.796410188673488 0.788336904477314 1 1
0.767125224211716 0.759275865120699 1 1
0.902453684378133 0.894416124615965 1 1
0.892575948044873 0.884385726075452 1 1
0.679922911203658 0.672812630634337 1 1
0.884844460528965 0.876175549149534 1 1
0.969859902259373 0.958642303396562 1 1
0.832168186909903 0.823692702776721 1 1
0.779733531645161 0.771493917149647 1 1
0.900165806207304 0.891365246530123 1 1
0.687163703552097 0.681210644718339 1 1
0.9196860933619 0.910579453906819 1 1
0.766572465205084 0.758969984265986 1 1
0.666065008592108 0.660182935553865 1 1
0.737769385620378 0.730436920033113 1 1
0.943543472300656 0.934236791358876 1 1
0.821823738679535 0.814094473825874 1 1
0.9011404752787 0.891142956639034 1 1
0.844874710401887 0.836447015908658 1 1
0.988391848659292 0.97895090350404 0 0
0.829007523632409 0.820320091484387 1 1
0.83631032514571 0.827546301756177 1 1
0.734098043708268 0.726224744805897 1 1
0.865267099013741 0.856668178904323 1 1
0.69611733583687 0.688518670161547 1 1
0.746117932898729 0.737887087878476 1 1
0.737888882004851 0.729975142508284 1 1
0.91149968319229 0.901624043213392 1 1
0.831691716533506 0.821797051208167 1 1
0.673404354467734 0.666848135900576 1 1
1.07104093375123 1.06002686523499 0 0
0.846579421204747 0.837303222675453 1 1
0.669740064381289 0.663068895427458 1 1
0.785277480121804 0.777433436235721 1 1
0.806108534774126 0.795693795112777 1 1
0.77870584343213 0.76991912527039 1 1
0.768174146453584 0.760126681427262 1 1
0.838333117114594 0.829492431002428 1 1
0.904435243015557 0.894231778248864 1 1
0.766431041245518 0.757788407097572 1 1
0.850828150469729 0.842457589009353 1 1
0.719574920659076 0.712325780989642 1 1
0.812455028948388 0.80403826380146 1 1
0.857691859279311 0.849306201448108 1 1
0.87343402025527 0.864632557456606 1 1
0.650071661863 0.64402183918575 1 1
0.747999660083132 0.739890469942102 1 1
0.815978521151149 0.807321597246243 1 1
0.851205366836374 0.842034659566384 1 1
0.677565443878541 0.671546427672086 1 1
0.650209002100524 0.643334081824784 1 1
0.762704672267782 0.755431030045262 1 1
0.842446248026403 0.833831012173083 1 1
0.635638825104263 0.629246911597883 1 1
0.726027905685009 0.718729704739592 1 1
0.867295921177426 0.858763139663864 1 1
0.698151091709823 0.69152942304491 1 1
0.789442272722498 0.781798608528107 1 1
0.889423625324815 0.881417361061214 1 1
0.767059900703291 0.760134708501566 1 1
0.859219441251362 0.851030228955853 1 1
0.691010425465183 0.683228267302088 1 1
0.765598033654614 0.758375209212312 1 1
0.635849601922992 0.627848247175566 1 1
0.819082442969889 0.812173702345748 1 1
0.665552830043109 0.658181171805043 1 1
0.749602083156748 0.742028295154422 1 1
0.654950569544754 0.648503453754293 1 0
0.890488357619667 0.881576728473537 1 1
0.834229026776284 0.826116737448316 1 1
0.722289824827466 0.715117500020861 1 1
0.797702063719789 0.790477828768619 1 1
0.781025943246328 0.773959297603287 1 1
0.839587551797178 0.830739593838297 1 1
0.61044147081653 0.6041856744239 1 1
0.829774002507175 0.821841137749415 1 1
0.721533588110353 0.713271600971305 1 1
0.539092069003287 0.533988103789038 0 0
0.909358826859127 0.900257458306821 1 1
1.01968310470372 1.00992365845518 1 1
0.79298497539403 0.785458370175502 1 1
0.924543574527486 0.915187028377996 1 1
0.767033995076175 0.759724557498759 1 1
0.772563613423326 0.764831478654012 1 1
0.559646294778064 0.554170641799967 0 0
0.784185340250286 0.776413818105947 1 1
0.988662446817872 0.979525344355415 0 0
0.693132760696043 0.68636672268505 1 1
0.817865389565671 0.80886502481236 1 1
0.777699930164228 0.770262276311692 1 1
0.70928008809516 0.702510592477586 1 1
0.729483709583872 0.721887689559824 1 1
0.715861308938364 0.708296464881369 1 1
0.750627340326443 0.7428530715513 1 1
0.913005110598373 0.904212005320668 1 1
0.766770970632917 0.759434342606588 1 1
0.888399483345473 0.879273184587864 1 1
0.880278845632586 0.872033229981071 1 1
0.776132077636863 0.767809867483457 1 1
0.937608566206848 0.928882045779911 1 1
0.687642246706242 0.680362542632783 1 1
0.815101930552363 0.807380312753749 1 1
0.720717326158876 0.713137503874134 1 1
0.900557134984256 0.892189254912667 1 1
0.712639557139214 0.705069499548173 1 1
0.717244731196327 0.710481131308809 1 1
0.932901966161863 0.92286778663496 1 1
0.818671609391629 0.809838139875705 1 1
0.765416476605541 0.758370850727337 1 1
0.919036845801975 0.90880702945999 1 1
0.772223933597716 0.764598935671354 1 1
0.770727910040715 0.763211510231209 1 1
0.630703820190068 0.623553827970479 0 0
0.701495324532766 0.694548410637961 1 1
0.893433116390895 0.885107869591518 1 1
0.88797965486163 0.879944252421067 1 1
0.8870354377653 0.879147278067573 1 1
0.893197880758492 0.884558636061874 1 1
0.824324665412761 0.815304188841399 1 1
0.757024491001924 0.749216608744351 1 1
0.817473927254497 0.809822588797854 1 1
0.697877208606643 0.690879586461588 1 1
0.669653299782403 0.663018890884179 1 1
0.811322474080308 0.802725095119961 1 1
0.870230012186668 0.860000180040398 1 1
0.808945941534247 0.801660053684565 1 1
0.709939120124184 0.702981438043528 1 1
0.766287502526686 0.756789054444884 1 1
0.81420595080941 0.806132514933351 1 1
0.787386154971702 0.778666301925969 1 1
0.859043146560949 0.850575541418235 1 1
0.83962535556399 0.830860500699709 1 1
0.952925637537072 0.944083594755373 1 1
0.884941510353149 0.875741391729149 1 1
0.746049884549542 0.738577852991271 1 1
0.822215642023959 0.814125249541814 1 1
1.02806832492943 1.01776820033821 0 0
0.853590100412885 0.845056675805984 1 1
0.843087858871852 0.835016467105243 1 1
0.590798716939022 0.585027013775403 0 0
0.805595260829277 0.79604150806811 1 1
0.942713057175633 0.934229892055149 1 1
0.669832635953745 0.66370621955455 1 1
0.773812872239808 0.766011288465005 1 1
0.707031636425196 0.700387484721916 1 1
0.801669294007257 0.793424902016651 1 1
0.746177967082493 0.738288674354037 1 1
0.83833683035378 0.830240516862271 1 1
0.654172822682838 0.647549361137397 1 0
0.67417600851148 0.667778495600861 1 1
0.729163146349174 0.722112762782056 1 1
0.842897552390902 0.834226743824363 1 1
0.802235258893698 0.794117378979235 1 1
0.832721242115109 0.823646779838966 1 1
0.951410175495315 0.941803621463661 0 1
0.865893331340596 0.856808699915091 1 1
0.85294289026093 0.844414306235185 1 1
0.660813172482607 0.654204402579912 1 1
0.648988563465729 0.642367690605529 1 1
0.705681840451545 0.698252049378689 1 1
0.818456272007086 0.81114176308463 1 1
0.970363656959769 0.960770144365405 1 1
0.965070870792161 0.954887542317937 0 1
0.890448368031467 0.880509267095251 1 1
0.857701195913856 0.849310473919308 1 1
0.750807477357329 0.743458112391715 1 1
0.870419201572019 0.861622037302276 1 1
0.808626629394938 0.798631797452078 1 1
0.913064915999953 0.904363692544124 1 1
0.570148272058308 0.563859082482975 1 1
0.658345349454048 0.651584718274976 1 1
0.8451478934898 0.836972408327365 1 1
0.788659471378057 0.781033768346507 1 1
0.806771695945919 0.799150482631927 1 1
0.632789840163327 0.626650590453114 0 0
0.651656890098353 0.64476559634039 1 1
0.907332909151797 0.89788354991482 1 1
0.94782342012541 0.938632871457737 1 1
0.822942160703983 0.814229706616888 1 1
1.00049279303476 0.990307381869792 0 0
0.812095584107029 0.803930089261124 1 1
0.767036827120354 0.759641353909973 1 1
0.79623347823267 0.788303462678982 1 1
0.757483071070616 0.750380006174078 1 1
0.924698205067198 0.915768552239185 1 1
0.963854166915898 0.954419202914625 1 1
0.699095859884678 0.692432491789976 1 1
0.725512108087242 0.718259658053543 1 1
0.805845676120179 0.797441336186195 1 1
0.819809376853172 0.810358657319683 1 1
0.835239057945231 0.827574844021631 1 1
0.632990453002992 0.625988652216762 0 0
0.970052675676495 0.960178030513541 1 1
0.851473960142057 0.843761627205984 1 1
0.883020546246178 0.874557023749564 1 1
0.84147394070905 0.832865566361754 1 1
0.875138732181344 0.866501699331854 1 1
0.877840344312731 0.869425411124085 1 1
0.740965470138464 0.733383404949824 1 1
0.871377677909737 0.861823542336288 1 1
0.558438376414148 0.552070295580633 0 0
0.852122218129409 0.844244734884559 1 1
0.964206471952438 0.95461295487056 1 1
0.810588339214892 0.801107864988296 1 1
0.715851105712053 0.708000898809942 1 1
0.867363410198999 0.859209333337096 1 1
0.793097731788578 0.785561283377819 1 1
0.903599668436763 0.894987526124769 1 1
0.889562738325636 0.880174086172292 1 1
0.769085805290393 0.762053614827317 1 1
0.863791375019524 0.854922108341658 1 1
0.659051604985619 0.650373867220881 1 1
0.782467542163819 0.775082411369861 1 1
0.885157468039945 0.87693414520609 1 1
0.806916244099372 0.799405047477276 1 1
0.74536193391197 0.738000546645703 1 1
0.770531318453459 0.761971820532422 1 1
0.996044338606636 0.985617204754258 0 0
0.872566727797629 0.863529644048261 1 1
0.771224976390328 0.763417545573738 1 1
0.947914427860445 0.939034874053533 1 1
0.68174207007001 0.674760814099203 1 1
0.618988300440609 0.613204227668762 0 0
0.796981759274458 0.788353802091363 1 1
0.848298087412091 0.840020145712789 1 1
0.668970750332808 0.662394514041474 1 1
0.881190420504064 0.872458555375364 1 1
0.814603082168508 0.806272194639968 1 1
0.624835895037829 0.617402095210901 1 0
0.80949904328597 0.800699451212779 1 1
0.864169767955749 0.856104546161984 1 1
0.878111666823163 0.869591744677774 1 1
0.86898347921467 0.859146669928689 1 1
0.947867484994681 0.937652392088731 1 1
0.824702195904615 0.815629927963779 1 1
0.992401176485927 0.982413814531792 0 0
0.630588481590376 0.624602957156528 1 1
0.927165773498224 0.918756858380787 1 1
0.569502647614396 0.563678681606375 0 0
0.754683934433418 0.747105721808898 1 1
0.956102709850822 0.946055869830268 1 1
0.845438896277026 0.837880890759105 1 1
0.815552657691629 0.805649624828491 1 1
0.734795222200894 0.72726249238678 1 1
0.943452276901414 0.934538444103352 1 1
0.84152813175852 0.834462901358455 1 1
0.600189810364423 0.594378771520636 1 0
0.785369786686741 0.777308886772003 1 1
0.743609292262189 0.73631671281987 1 1
0.830400632474317 0.823369205318401 1 1
0.879227725487263 0.869757692337144 1 1
0.737540200608469 0.730012641661795 1 1
0.531857632204512 0.52586420857509 0 0
0.690741829994053 0.683864125741591 1 1
0.869165657095763 0.860999603600693 1 1
0.877688195225209 0.869312153153784 1 1
0.60414852612752 0.598220999007667 0 0
0.745643749449225 0.737932352663709 1 1
0.712916141142566 0.705415350229296 1 1
0.696801364348036 0.688700262172816 1 1
0.997585728421387 0.987864835253183 0 0
0.871975948361421 0.863564784612667 1 1
0.696872095094546 0.689862889442913 1 1
0.913941149341893 0.905347064471154 1 1
0.65708432477807 0.650773742436076 1 1
0.998695823092272 0.989095396850514 0 0
0.827294015421116 0.818763604070845 1 1
0.779207232633528 0.770811925944428 1 1
0.879452163779107 0.869880054571236 1 1
0.745043362462666 0.737998931790074 1 1
0.886575565463596 0.877402166983679 1 1
0.785402725283425 0.777200911938711 1 1
0.655473452055141 0.648821762194034 1 1
0.763322793768304 0.755140185882074 1 1
0.87592810606472 0.866070918373032 1 1
0.774120646679279 0.767421080047152 1 1
0.904430586973244 0.895565292864874 1 1
0.803739878141182 0.795232053116681 1 1
0.76175873025294 0.753615196481895 1 1
0.76684039335209 0.759523691567813 1 1
0.742959806074966 0.735618756854679 1 1
0.921671929213519 0.911860424768493 1 1
0.898291809135009 0.889360773059383 1 1
0.728408992350041 0.721843868711583 1 1
0.817836102422496 0.809801527443604 1 1
0.722049698685258 0.714730909538476 1 1
0.817576698825294 0.809685411984713 1 1
0.946607427374469 0.936343243353341 1 1
0.715110267193562 0.70748287861142 1 1
0.566220593023129 0.560474983456555 0 0
0.564184918861496 0.559084134944958 0 0
0.667248321973448 0.661054771592511 1 1
0.693969774737165 0.686620789259528 1 1
0.876671540777337 0.867631285214765 1 1
0.74095367775674 0.733284229058382 1 1
0.837240843498783 0.828061255713107 1 1
0.679079001939899 0.672111633323884 1 1
0.715637308994542 0.707819786365269 1 1
0.728157121614714 0.719950757402925 1 1
0.839104614547177 0.83152183486195 1 1
0.838410860743863 0.830590711296139 1 1
0.812238149962554 0.803595366792127 1 1
0.744972052118783 0.736765485290313 1 1
0.791430800760894 0.783327529842118 1 1
0.889127801771223 0.880572437584213 1 1
0.832935501920167 0.824018947021858 1 1
0.90890040828701 0.899504008062399 1 1
0.705774593487912 0.698383989069166 1 1
0.814473557747622 0.806428115500553 1 1
0.646165040408313 0.639246445067576 0 0
0.865260507039017 0.856979320489116 1 1
0.744840968537239 0.736692997340769 1 1
0.718618545605604 0.710949187381616 1 1
0.85955048274428 0.850074216736011 1 1
0.704244048753436 0.696524684813054 1 1
0.67899730369495 0.672274801493279 1 1
0.85344217318935 0.845405494452526 1 1
0.719415572507904 0.711177025137681 1 1
0.734705916816306 0.72659803661025 1 1
0.882745648786043 0.874238511475364 1 1
0.789924226356307 0.781449669853933 1 1
0.726144885031061 0.717606838992692 1 1
0.825380819754673 0.816662854377842 1 1
0.852257763310509 0.844891902007616 1 1
0.772419936913664 0.766013754181992 1 1
0.668437513214575 0.662182122073206 1 1
0.718180675800627 0.710905930131736 1 1
0.904741586489109 0.894923636049134 1 1
0.949147526515819 0.939200126789284 1 1
0.672537114958104 0.666093249910061 1 1
0.754356522978115 0.746206519425569 1 1
0.755384639373455 0.747552964969723 1 1
0.868110829319713 0.859697573833114 1 1
0.857436194631218 0.849038872744799 1 1
0.700091040915629 0.692412109013335 1 1
0.917408809067848 0.90812607198676 1 1
0.788200204879373 0.780733071627134 1 1
0.864972572771429 0.856130461187341 1 1
0.894647763222771 0.885524293031152 1 1
0.648392014903561 0.642386836063282 1 1
0.698932035601613 0.69098662412467 1 1
0.754133449709141 0.746619009831131 1 1
0.757143223316796 0.749468555274625 1 1
0.693676390217498 0.687151368087684 1 1
0.982097192408928 0.972505180754685 0 1
0.878450907913158 0.869761603537958 1 1
0.78258149057628 0.774368641266559 1 1
0.745530994253711 0.73796968994876 1 1
0.978672239712641 0.96919760004004 1 1
0.815714092902467 0.808088759405105 1 1
0.745707733142142 0.738449915384707 1 1
0.801823082260679 0.793800869792218 1 1
0.730775011250818 0.723031731835196 1 1
0.842948483247802 0.834291341575195 1 1
0.810114188007343 0.801418373348732 1 1
0.895222928102662 0.886780831942583 1 1
0.973916505021238 0.964356911247693 0 0
0.797197148867642 0.789534513950201 1 1
0.993174148305174 0.98244973407882 1 1
0.820505708796356 0.811426889491203 1 1
0.671752281611932 0.665696849297706 1 1
0.70909806388842 0.700521137866414 1 1
0.805363858886662 0.797689121089643 1 1
0.801716982194721 0.794431789093335 1 1
0.728221274156296 0.720636833435268 1 1
0.752236597920233 0.744901973018964 1 1
0.6949753753263 0.687374074483526 1 1
0.790013634080733 0.780888224686021 1 1
0.659070803881081 0.652259479481885 1 1
0.714470585389072 0.706964846830783 1 1
0.767872899785075 0.760260259117266 1 1
0.825051282126075 0.81576261609821 1 1
0.736408175068726 0.729511214579743 1 1
0.774984208719538 0.766808949360856 1 1
0.760353906410229 0.752149880796553 1 1
0.626720492507422 0.620705995459612 1 1
0.734932560199513 0.728267476413657 1 1
0.633971343007546 0.627075792491742 1 1
0.803456065942468 0.79479164283637 1 1
0.577715469183185 0.572334788778967 0 0
0.804456864822875 0.796961615488543 1 1
0.942004851486643 0.932853463579849 1 1
0.787561319368341 0.779380868546398 1 1
0.880839251709706 0.872379770779987 1 1
0.940060779869737 0.930763143191691 1 1
0.790552321772077 0.78306266520404 1 1
0.779838246093859 0.770521465781677 1 1
0.765127740837953 0.7582444670003 1 1
0.809755650865843 0.801756261499991 1 1
0.755515781255735 0.748208080956719 1 1
0.995293776953166 0.984549843301582 1 1
0.918382984402425 0.909771490528565 1 1
0.710523221779023 0.703391340331403 1 1
0.789715852639357 0.781829170712847 1 1
0.839920190102193 0.830716947265731 1 1
0.806769480990171 0.798606608360955 1 1
0.552036283686613 0.546985984871336 0 0
0.705206432098448 0.69800005684033 1 1
0.749915015249937 0.74171914139804 1 1
0.738569645949416 0.731142784204791 1 1
0.824263586745327 0.816337319594891 1 1
0.958428730991467 0.947972106878152 1 1
0.943283512141088 0.934160821528506 1 1
0.609901518823766 0.604120341128551 0 0
0.720155872736614 0.713789002428769 1 1
0.768680078359857 0.760198738651882 1 1
0.943699090755046 0.93523492975265 1 1
0.862328084220579 0.853687660554477 1 1
0.846670112536464 0.838706497034991 1 1
0.808315335708694 0.800421442918182 1 1
0.809386843919484 0.800944808767467 1 1
0.806970975330945 0.797048195938061 1 1
0.940712271637857 0.931344208186689 1 1
0.727899577117645 0.720274017642399 1 1
0.677752684957504 0.671169138315223 1 1
0.91975730996161 0.911091861808841 1 1
0.847308486171063 0.839616973086772 1 1
0.872882783400697 0.864178527003241 1 1
0.862558301321135 0.853834888389601 1 1
0.87023073567392 0.861514500483257 1 1
0.734257682574519 0.727194664643436 1 1
0.90444774028356 0.894903674624113 1 1
0.799208213347879 0.791384695124736 1 1
0.876542989788566 0.868393404345679 1 1
0.784877183371552 0.777193838661886 1 1
0.768771726665467 0.761930397155213 1 1
0.881719926421228 0.873433461390569 1 1
0.771381927657153 0.762367439548845 1 1
0.798075647919042 0.790306982759965 1 1
0.794977644531013 0.786623395315101 1 1
0.721937806785485 0.715386828185418 1 1
0.816857871331468 0.809188184230574 1 1
0.746115210036695 0.73892298954758 1 1
0.672404607896358 0.666445249403664 1 1
0.879575371576038 0.871233447183065 1 1
0.759675982860171 0.751983040231221 1 1
0.85607132168916 0.847683939371899 1 1
0.836687523329563 0.829199360304732 1 1
0.868053122184878 0.859956706366385 1 1
0.762892075577059 0.754715448106834 1 1
0.934907321531854 0.924845453061813 1 1
0.726980069293517 0.720714139224504 1 1
0.788194399940055 0.779779342928386 1 1
0.71192649749337 0.705320486247673 1 1
0.834122597685946 0.825309802389007 1 1
0.900285008715476 0.891248831759273 1 1
0.779581491313566 0.770857735368872 1 1
0.729953101222479 0.722545135362509 1 1
0.861099718387861 0.851872732873139 1 1
0.852553975819358 0.843259020950648 1 1
0.910990407699896 0.901836294642097 1 1
0.947421667368869 0.936892357808499 1 1
0.805616820616159 0.796635221721253 1 1
0.917069653206855 0.90920306318542 1 1
0.797345074114559 0.788050355363982 1 1
0.716582189134273 0.709030147597939 1 1
0.814563677553769 0.806080756596435 1 1
0.824653322847133 0.816523805000485 1 1
0.842450560356915 0.83460350293234 1 1
0.89695018110651 0.887695736025649 1 1
0.861187351906907 0.852612195017053 1 1
0.718173477488067 0.710968160179809 1 1
0.875715700415893 0.867319296572735 1 1
0.807669060928631 0.80007839835281 1 1
0.619032312136463 0.612782846822405 0 0
0.858945433334527 0.850640667826865 1 1
0.614957849654853 0.608087071383351 1 0
0.69704269917163 0.689774930797187 1 1
0.750295543169733 0.742692702296005 1 1
0.900896522096757 0.890552974200662 1 1
0.736808449921339 0.728942052376833 1 1
0.990404195258791 0.980803966347267 0 0
0.922646669015979 0.912737197714126 1 1
0.715534891789578 0.709099924802519 1 1
0.810680176053718 0.802693270465432 1 1
0.759154525711404 0.751921467174228 1 1
0.826894907064271 0.817416853820632 1 1
0.94727627011164 0.935971216744151 1 1
0.76083421122359 0.753196723988233 1 1
0.836480860046409 0.828514707093276 1 1
0.830277950538008 0.822821703925682 1 1
0.892970364175714 0.883492926978438 1 1
0.929902126977724 0.921771120072066 1 1
0.862500515635077 0.854298404937778 1 1
0.879090803447566 0.870800729356065 1 1
0.882800992112805 0.874525566602162 1 1
0.633796205881076 0.626651798591552 1 1
0.857129851699271 0.848980896056772 1 1
0.859920059234692 0.851721089634349 1 1
0.743120217469205 0.735623195587724 1 1
0.717363575031689 0.711014286169348 1 1
0.711799813693851 0.704983151020383 1 1
0.800225720420289 0.79304410534563 1 1
0.713984288429798 0.707181668499926 1 1
0.888254198099078 0.877862642298571 1 1
0.785889712278479 0.778096371349753 1 1
0.788660090732858 0.781357864801033 1 1
0.790499845744229 0.782504812786798 1 1
0.718105127593593 0.711596938683334 1 1
0.801593965491738 0.794769268711472 1 1
0.77773698559302 0.769937276438086 1 1
1.00608122474983 0.9943710596466 1 1
0.688743504130127 0.681414420549759 1 1
0.618188115782347 0.612458368343524 0 0
0.863250779802922 0.854278676825562 1 1
0.765384030277734 0.757274223967524 1 1
0.765621882150503 0.758717586308496 1 1
0.874461701168131 0.865536991952225 1 1
0.803460747906131 0.795134862873139 1 1
0.832549705295691 0.824513934330312 1 1
0.838262959078672 0.829155279699326 1 1
0.656571619572711 0.650139852676071 1 1
0.726949779387421 0.719833276447357 1 1
0.73062930166712 0.724298263942032 1 1
0.682774976945377 0.676383579100355 1 1
0.733687982311172 0.726063548966254 1 1
0.684416798490495 0.677573749608974 1 1
0.78813666090744 0.779861954771743 1 1
0.816598749295329 0.808196090851085 1 1
0.871085890268733 0.862007364840243 1 1
0.702529129199548 0.695417500673827 1 1
1.08712066764434 1.07613853685862 0 0
0.790936263978327 0.783159155210064 1 1
0.847645662271264 0.839841473798647 1 1
0.705892328540257 0.698929733840772 1 1
0.852735912519108 0.844198464021599 1 1
0.803501748335703 0.795837993341873 1 1
0.76543513630955 0.757859108714734 1 1
0.689864425897124 0.68145019539083 1 1
0.83903561864499 0.830171164467482 1 1
0.749378097164062 0.741245717871459 1 1
0.71706465532851 0.709932655174218 1 1
0.766164914938077 0.758918895615796 1 1
0.822938205480869 0.814952979662314 1 1
0.787645851020337 0.780136798461136 1 1
0.667510559085225 0.661198101047827 1 1
0.645444706402919 0.638484006587494 0 0
1.03299238945328 1.0237603452601 0 0
0.798033295464491 0.789832992902453 1 1
0.726140052302936 0.718538603853035 1 1
0.728787996404486 0.720583278258111 1 1
0.868326664054384 0.859565696951939 1 1
0.737942482385883 0.731096287483258 1 1
0.850979041288802 0.841179565095504 1 1
0.74287810928242 0.73461426150934 1 1
0.873724447971945 0.865143292812913 1 1
0.857861049717792 0.848718208284647 1 1
0.714603284328774 0.706177412641741 1 1
0.841623523787624 0.832590973918898 1 1
1.03711155796698 1.02709874453937 0 0
0.881552385560844 0.872870884767899 1 1
0.858537804446572 0.849991090143499 1 1
0.923285256252522 0.913606524470732 1 1
0.930907573892474 0.920757768999065 1 1
0.708525801065983 0.70152032676406 1 1
0.758998072075169 0.751392614951837 1 1
0.633315498168215 0.626798886375795 1 1
0.77479364844187 0.766496124641952 1 1
0.818811047356104 0.810541866062736 1 1
0.692457950975737 0.685383439350582 1 1
0.831251580428508 0.822526259180796 1 1
0.779427013433722 0.772088361128551 1 1
0.854606163287202 0.845698924785369 1 1
0.785205855617497 0.776621443817945 1 1
0.86858439530244 0.858142717215255 1 1
1.00961775523922 1.0000535568235 0 0
0.952416145037638 0.94285281319244 1 1
0.90377940948683 0.894165665707991 1 1
0.836377263985853 0.827519741235099 1 1
0.939729767523286 0.929866794759785 1 1
0.815213154894843 0.806807096087002 1 1
0.853749345338293 0.844821097321013 1 1
0.758329101036388 0.75172369308105 1 1
0.823710179554726 0.815962383344835 1 1
0.68616644669032 0.678641135901127 1 1
1.02428969031887 1.01367107426562 1 1
0.818457035236556 0.810475024140778 1 1
0.856245895712587 0.848048776560211 1 1
0.709659383882801 0.70252131021872 1 1
0.882405191731277 0.872817891712134 1 1
0.823114764482954 0.813987355749032 1 1
0.784354770352587 0.776320696880439 1 1
0.864511811719802 0.855599864521809 1 1
0.812954727183507 0.805011637399536 1 1
0.716752466130621 0.709083838448327 1 1
0.875432047267136 0.866653643551159 1 1
0.87737144896244 0.868238950571547 1 1
0.873084456310074 0.86405034042419 1 1
0.815629356347321 0.807804193543747 1 1
0.948304852651263 0.939700573141506 0 1
0.750767252658505 0.743437807526588 1 1
0.772949394033793 0.764846332760284 1 1
1.03855773602547 1.02836429237748 0 0
0.600455408954542 0.594423022394324 0 0
0.957466858333609 0.947803400462365 1 1
0.78608809292611 0.778802256992233 1 1
0.753994054460086 0.745722733242392 1 1
0.710164336514894 0.701861746508959 1 1
0.768085266036609 0.759935074997808 1 1
0.750368098095499 0.742926497622392 1 1
0.861515073570418 0.853235024511251 1 1
0.717978698509705 0.711610931468505 1 1
0.928383467794494 0.919576629112638 1 1
0.855270895115295 0.846566461085558 1 1
0.768172964569661 0.760261215690931 1 1
0.685526326603502 0.678852177808029 1 1
0.905335323631037 0.896314099350072 1 1
0.824422524270991 0.816167149636293 1 1
0.936504020161484 0.926823454355036 1 1
0.825719008406791 0.817568932360255 1 1
0.780141938283566 0.772521247180716 1 1
0.916696064230194 0.908054367437128 1 1
0.637066558936206 0.630627002689129 0 0
0.974802542409945 0.966219519821039 1 1
0.751186926377714 0.742912598263272 1 1
0.588145157231401 0.582708354147118 0 0
0.852471427898195 0.844112357012726 1 1
0.771952066204731 0.763110915500768 1 1
0.714569562281244 0.706277905477169 1 1
0.867125945201864 0.857909722567961 1 1
0.830643489606861 0.82267891375657 1 1
0.907807944180769 0.898759164857882 1 1
0.859514948699325 0.851096449462946 1 1
0.916976272208235 0.907401394804814 1 1
0.902531792895692 0.894107192017066 1 1
0.926481198480397 0.918890793282151 1 1
0.765764064962231 0.758826964503036 1 1
0.94481402555853 0.934321889393384 1 1
0.917687980724123 0.907643523942426 1 1
0.896433196927106 0.886929339340608 1 1
0.900223594406453 0.890992972252382 1 1
0.786674728580073 0.778101056746015 1 1
0.723105035514025 0.715982619645657 1 1
0.926885446755384 0.918612982074372 1 1
0.666473758287468 0.659982032712413 1 1
0.745465486887052 0.738633046683829 1 1
0.806784479215471 0.798406624780028 1 1
0.808441446786129 0.79928611752879 1 1
0.817914924666598 0.810052694421604 1 1
0.876126434013834 0.866212085901708 1 1
0.75305729932975 0.744737801654032 1 1
0.692347708585906 0.685746031702208 1 1
0.678100421376117 0.671252143364255 1 1
0.566817124428207 0.561268749203523 0 0
0.813983156412119 0.805990976307505 1 1
0.91701224311924 0.908110354712983 1 1
0.673082274231904 0.666260194144031 1 1
0.825701448238183 0.816980642184803 1 1
0.727024732336321 0.719490120935511 1 1
0.629720524110443 0.623357687364266 1 1
1.02243587886529 1.01220072458203 0 1
0.624372441655273 0.618633363436042 1 1
1.05999799843539 1.04978623561282 0 0
0.703358052328913 0.697183080473515 1 1
0.965028295423832 0.955621741611246 1 1
0.598335322928111 0.592464293510525 1 0
0.911000916062726 0.902613720497926 1 1
0.902832718600972 0.894211983097903 1 1
0.782910586047531 0.774417149801274 1 1
0.913355077864731 0.904106785596555 1 1
0.782302500717072 0.773569252578705 1 1
0.664978477262786 0.657426071867239 1 1
0.743541647572315 0.735255022159113 1 1
0.944849285262518 0.934861365616096 1 1
0.847473733874668 0.839712318656749 1 1
0.791607084779017 0.784038826186934 1 1
0.721844227104405 0.713611687510295 1 1
0.763050163690057 0.754121399727222 1 1
0.720470150608582 0.711908030794515 1 1
0.877788608394161 0.86962903952556 1 1
0.640485092565609 0.633955968275063 0 0
0.638427336256072 0.632380115573269 1 1
0.757234242181909 0.749850444264574 1 1
0.8034891937365 0.795902612352539 1 1
0.842820567455485 0.834160247375391 1 1
0.772862287159958 0.766041746824902 1 1
0.892874491109647 0.884376781682256 1 1
0.855040511057894 0.847003657216504 1 1
0.604124807076857 0.597481274918761 0 0
0.969968830407927 0.959852909690861 1 1
0.763534946319845 0.756288801184115 1 1
0.779425659799094 0.771894188974375 1 1
1.14003289232464 1.12733287985254 0 0
0.585952986227396 0.579684820389135 0 0
0.775719801165657 0.76855411864071 1 1
0.898441368086332 0.889564144783789 1 1
0.783878822201072 0.776235432849394 1 1
0.821602611289122 0.812907192796758 1 1
0.494797027419627 0.489789837070704 0 0
0.692555713018152 0.685194487735351 1 1
0.940747424021022 0.931562652295332 1 1
0.879771650640204 0.870481710306402 1 1
0.779622688344586 0.770581815654198 1 1
0.843258803417003 0.835090500063766 1 1
0.916818636778078 0.906695551434126 1 1
0.835754215489783 0.825520098972721 1 1
0.673492873423962 0.666742932699052 1 1
0.898684418949791 0.890366564939171 1 1
0.766452441370659 0.758392249478336 1 1
0.838626122241646 0.829507883656961 1 1
0.536631519129468 0.530846005178458 0 0
0.753503556156556 0.746824799373972 1 1
0.929871975596332 0.919913222811346 1 1
0.744838520324419 0.736131955580064 1 1
0.811755878725487 0.803030659465099 1 1
0.92926163997062 0.920333167534816 1 1
0.901196165090292 0.892734001720308 1 1
0.938207288524805 0.928395564285099 1 1
0.892615160776312 0.883632425347141 1 1
0.781152006929906 0.774298583107001 1 1
0.760524771377519 0.752382581654293 1 1
0.657875577146271 0.65111680057803 1 1
0.867148901781712 0.859157579471314 1 1
0.867857440819636 0.859864723246769 1 1
0.76233722322757 0.753870824524227 1 1
0.777283059472632 0.769353671903241 1 1
0.839829073778532 0.831403795933606 1 1
0.768083476508258 0.760227958499522 1 1
0.827485678187962 0.819060226763738 1 1
0.765334178108997 0.757278781954844 1 1
0.707987274107094 0.701480763782003 1 1
0.754822702625303 0.747084002132696 1 1
0.88996814263823 0.881025973341169 1 1
0.967426695977509 0.956419794912711 1 1
0.755322832231999 0.747550621161847 1 1
0.880175173878521 0.871595173262885 1 1
0.91177152561281 0.901909007108925 1 1
0.929620537962461 0.920427972769778 1 1
0.652850621285275 0.645749305986737 1 0
0.813039134428987 0.804631554306135 1 1
0.745451766992524 0.737469050317991 1 1
0.706293932570739 0.698880535271869 1 1
0.781125234946735 0.77386334068702 1 1
0.927997479296104 0.918083238269151 1 1
0.763452016963778 0.755954409717432 1 1
0.651678599203104 0.644858438717778 1 0
0.679716827289764 0.673758441528357 1 1
0.833622631907479 0.825620140765847 1 1
0.829417866013755 0.820922308265377 1 1
0.926327751714136 0.917343294399247 1 1
0.578546200707448 0.573033814234184 0 0
0.851919942654732 0.842264972799235 1 1
0.909273769157219 0.900407185232969 1 1
0.684829681857478 0.677973660759025 1 1
0.79459565687009 0.786822628909197 1 1
0.574020910736038 0.56831327422105 1 1
0.787047970142252 0.779638485608649 1 1
0.837947359938796 0.828725947336848 1 1
0.917392726958669 0.907635819576519 1 1
0.794432354311238 0.786796348941922 1 1
0.757872419975442 0.750017197586018 1 1
0.659879232863471 0.653889300495651 1 0
0.816659682690886 0.809270670691177 1 1
0.74452962249561 0.736881718140737 1 1
0.823790807043373 0.815700060478303 1 1
0.866532085077554 0.858787821148595 1 1
0.8554078953476 0.846713215769301 1 1
0.811595607178196 0.803551692780906 1 1
0.831965174254961 0.823458654529963 1 1
0.771460595961186 0.763127970589028 1 1
0.69788258599827 0.690275792444933 1 1
0.777102742226563 0.769747285177711 1 1
0.925537834431325 0.916394567893557 1 1
0.808134452916994 0.800379966738259 1 1
0.762078718944293 0.754763945810236 1 1
1.01309321785261 1.00260193884544 0 0
0.88531384816567 0.876473215473724 1 1
0.821948336257278 0.813670529926705 1 1
0.82094388251301 0.812984393108872 1 1
0.79749186252403 0.789202430536347 1 1
0.56578506109616 0.559607166566412 0 0
0.64485931840069 0.638210275791603 1 1
0.772908886896737 0.766331728582015 1 1
0.785375144155456 0.775912776412581 1 1
0.96734473527018 0.957386677114171 1 1
0.715547196749477 0.708347691125217 1 1
0.749691116907077 0.741798627016585 1 1
0.86376561541648 0.85531738822389 1 1
0.753213725963451 0.744736948697273 1 1
0.616673985766361 0.610507003373611 1 1
0.829443882782358 0.820439887736715 1 1
0.97160703051641 0.961460798594201 1 1
0.71507789868586 0.707853124846675 1 1
0.563595596899814 0.558429051737208 0 0
0.804335505818455 0.795364732361675 1 1
0.811431631178401 0.803793605413975 1 1
0.872699181641955 0.863725923228628 1 1
0.727068819550009 0.719962062845572 1 1
0.907020989174595 0.898249826435876 1 1
0.765856751934664 0.757634962985643 1 1
0.686693480096465 0.68044034236901 1 1
0.609135767546255 0.602807549251507 0 0
0.683604543895949 0.676346481518242 1 1
0.618271707893254 0.611815233377828 1 1
0.736289478082735 0.728774826920957 1 1
0.727055211858373 0.719573119922488 1 1
0.884575695558547 0.875023423238436 1 1
0.871989420549865 0.863104324842399 1 1
0.903204506736343 0.894010075611122 1 1
0.689054417051843 0.681667732265029 1 1
0.925354476860922 0.916141973797916 1 1
0.81955370882888 0.811640812826478 1 1
0.789190635347687 0.782003533485093 1 1
0.7980530987445 0.788714780194168 1 1
0.741404353008107 0.733786617444721 1 1
0.87220107702043 0.863319822672772 1 1
0.687121709268621 0.680287393153818 1 1
0.966072236057705 0.956593156672797 1 1
0.694007460024437 0.687762837965041 1 1
0.740536154723129 0.733491692088077 1 1
0.718639916592612 0.710945897393817 1 1
0.799873293855896 0.791772335697665 1 1
0.871653697195476 0.861349091271444 1 1
0.766413846594117 0.759689463073414 1 1
0.740853810345222 0.733235138757757 1 1
0.832210030694907 0.823914430158682 1 1
0.713621971903305 0.705892240138798 1 1
0.692983441130458 0.685929155619141 1 1
0.84796270046391 0.83934239592475 1 1
0.796775351923175 0.787369735706785 1 1
0.833903391309089 0.824403699943282 1 1
0.761691899464721 0.753582321433736 1 1
0.749195447573067 0.742322628844534 1 1
0.864105062051743 0.855147110655472 1 1
0.840514494671478 0.832621599547523 1 1
0.879305767088088 0.871019212808303 1 1
0.744585834280958 0.736137621800095 1 1
0.635221417054825 0.628882189311576 1 1
0.777431333889897 0.770757084080677 1 1
0.830715679072823 0.822599955954577 1 1
0.828398403770452 0.819913013144832 1 1
0.890595525519033 0.880724461230135 1 1
0.664759825992308 0.657603791939645 1 1
0.780013867350654 0.772292030663787 1 1
0.9416561557944 0.931375069998217 1 1
0.882742524573496 0.873635034226163 1 1
0.889522944681745 0.88026096243194 1 1
0.786652629196291 0.778501308153553 1 1
0.726504795544757 0.719663034067926 1 1
0.77189711026727 0.764192706317462 1 1
0.620158054296424 0.613816123869024 1 1
0.681136081427061 0.674058894642704 1 1
0.82185080353937 0.813692791058866 1 1
0.747382920072543 0.740675841875329 1 1
0.773139528445177 0.765937818630164 1 1
0.764859495026933 0.758014149290308 1 1
0.853771688966806 0.844267148165406 1 1
0.741527483731828 0.733933351029307 1 1
0.757466105732646 0.749879370840663 1 1
0.688877835475266 0.681584159266936 1 1
0.911167751485402 0.90312745702935 1 1
0.939657959977776 0.929109356729935 1 1
0.687704782783657 0.681033043907501 1 1
0.816703950204004 0.808780236274323 1 1
0.707597473341884 0.699920974732149 1 1
0.76095960985952 0.754126254758617 1 1
0.912275873902505 0.903014835308136 1 1
0.629168604679299 0.622592871186783 1 1
0.789615435166307 0.781973267752679 1 1
0.848742772554023 0.840381446184889 1 1
0.940306772422105 0.931430334071059 1 1
0.717062470255018 0.709730295897954 1 1
1.05651629543467 1.0454240043304 0 0
0.627853092383452 0.619610735538158 1 1
0.695600103111311 0.689305047929592 1 1
0.722976346749031 0.715767882506233 1 1
0.791963712657404 0.78534331553793 1 1
0.770478506981597 0.76267657868467 1 1
0.842992847362316 0.833712611432389 1 1
0.849180810111844 0.839565336345547 1 1
0.752333156110133 0.744085155428642 1 1
0.685674945880201 0.678352259117768 1 1
0.73674911199643 0.729316140481299 1 1
0.787033159810809 0.778474395228415 1 1
0.957159551810399 0.948671523411078 1 1
0.842495376737166 0.834101289608789 1 1
0.674049956650797 0.667543068108729 1 1
0.857459362634582 0.848535720503698 1 1
0.833976496669828 0.824905243492396 1 1
0.779063535721021 0.771116759790289 1 1
0.89891286949221 0.888651767234282 1 1
0.622604418970996 0.616837953491303 0 0
0.902082068715777 0.892868922938471 1 1
0.783386317692761 0.775375744246862 1 1
0.999966763453677 0.990778155936475 0 0
0.741404363051446 0.734234401285507 1 1
0.975103405329441 0.965890648887384 0 0
0.79121227328559 0.783266991744958 1 1
0.772675803727762 0.766019807306781 1 1
0.935464536538853 0.924370827927501 1 1
0.867087075577224 0.858006297319805 1 1
0.915689827966613 0.906719799134057 1 1
0.735148870598067 0.726313996333962 1 1
0.644225088120158 0.638045263674516 1 1
0.82930528288834 0.821069684479192 1 1
1.03223030958639 1.02173679485848 1 1
0.738906101386677 0.731718625332908 1 1
0.850166827666597 0.840800831688366 1 1
0.806372938974532 0.799066898621748 1 1
0.68777162693167 0.679746993368029 1 1
0.939388673599397 0.929892565833415 1 1
0.943688025090018 0.933529339192594 1 1
0.7248440412081 0.717966324198644 1 1
0.938061049479983 0.928805303153362 1 1
0.761876495033606 0.755124548529839 1 1
0.720403610264343 0.713637745623807 1 1
0.766062795164891 0.758090359083011 1 1
0.860039992336722 0.850959553943334 1 1
0.902763843550923 0.893512757011323 1 1
1.04590437445055 1.03587019738769 0 0
0.796749361253905 0.789096124737823 1 1
0.776048202704811 0.768494322052692 1 1
0.893921326272321 0.885276237853891 1 1
0.785890146063605 0.778192298899446 1 1
0.518436253155713 0.512831346085964 0 0
0.684489623059927 0.678514836091021 1 1
0.736184424832975 0.728358885478459 1 1
0.760026610004699 0.751956916188818 1 1
0.688673682878201 0.682043453396198 1 1
0.708548417572054 0.702213034427223 1 1
0.853167973974008 0.84400536454152 1 1
0.853399930347636 0.845043085559677 1 1
0.782550478311354 0.774281726139697 1 1
0.746303626526414 0.7382578090888 1 1
0.636983718872164 0.631155017031002 1 1
0.906985574748877 0.897569565799183 1 1
0.776053412167028 0.76689073410871 1 1
0.763126195963806 0.755705459717979 1 1
0.751249609889228 0.742656763858114 1 1
0.840177285073507 0.832009118774915 1 1
0.885310729369941 0.876176417311255 1 1
0.838121884498946 0.829661042009494 1 1
0.51156808459079 0.505864299594147 0 0
0.6143159755528 0.60888640824876 1 0
0.818932930459674 0.810360117864802 1 1
0.923810042598754 0.915173096683529 1 1
0.86750436292011 0.859362421622868 1 1
0.729739366379767 0.7227222440152 1 1
0.701297860728762 0.695013861096989 1 1
0.772683500306253 0.765878758280379 1 1
0.756107017110345 0.748773431822095 1 1
1.0149575653235 1.00494560919458 1 1
0.931088092724435 0.921540702646756 1 1
0.957345320352568 0.946748948413971 1 1
0.846319116934984 0.837609149411583 1 1
0.738309459311881 0.731234071038482 1 1
0.733712188162441 0.726656203015862 1 1
0.801380016980554 0.793764633874649 1 1
0.733640866848971 0.726024716150922 1 1
0.825636476517155 0.815988575072985 1 1
0.723044060452935 0.715805776676697 1 1
1.01057732101829 1.00038284383499 0 0
0.902453150018197 0.89285998710073 1 1
0.820238418599555 0.81209045479529 1 1
0.874885402874715 0.86664175205356 1 1
0.742935645047395 0.735580536464441 1 1
0.785647777055292 0.778788345940049 1 1
0.812953146581189 0.804649012291322 1 1
0.7773020432033 0.768450915327749 1 1
0.805226539900477 0.796485073855429 1 1
0.88264630721136 0.874614273593889 1 1
0.847373946712107 0.839243304827185 1 1
0.618711639858029 0.613139576733473 0 0
0.869398393550554 0.860685756919189 1 1
0.906342419067497 0.8980471937475 1 1
0.833308319609711 0.825200103551869 1 1
0.900122407389624 0.891056005374434 1 1
0.641067058124622 0.634367445021934 1 1
0.946600990656167 0.937120910510778 1 1
0.871056223033631 0.861874836452276 1 1
0.775550946285305 0.768224729818564 1 1
0.820115820491912 0.811936980500965 1 1
0.763990996528766 0.757100786600477 1 1
0.910309382978263 0.901987636260988 1 1
0.94455732777454 0.935683473889729 1 1
0.899689075185002 0.890603685963414 1 1
0.860542849102709 0.851581979531326 1 1
0.976090335245306 0.967850827458089 0 0
0.825419926606093 0.817094885097997 1 1
0.959370215248765 0.949590651234459 1 1
0.90049046078968 0.890816249995913 1 1
0.635728967985376 0.629412651515797 1 1
1.03043530588714 1.01972038889486 1 1
0.709135569642901 0.701465800311609 1 1
0.951661693005972 0.942876203102198 1 1
0.785904484171354 0.778179351920578 1 1
0.851342716960115 0.843397825497483 1 1
0.863351745412262 0.853966661798383 1 1
0.759215559276645 0.750619004547071 1 1
0.743891889546267 0.736541281855381 1 1
0.817999226334171 0.810490895509902 1 1
0.819010854851383 0.810244892444754 1 1
0.755869540262324 0.748470226460759 1 1
0.784567606742718 0.776814434013013 1 1
0.849398973806082 0.840706963995986 1 1
0.804865852994334 0.796232346774586 1 1
0.754976532368989 0.747452621092399 1 1
0.66359575175339 0.65743593387033 1 1
0.84420118941674 0.836434698843227 1 1
0.752149155659764 0.744091770938597 1 1
0.923424309184499 0.914468190051878 1 1
0.849671069085899 0.840887265342423 1 1
0.786163392949465 0.778293560169071 1 1
0.718560208701816 0.711294686166533 1 1
0.953539389700774 0.943588886458804 1 1
0.90263794421942 0.893103270648735 1 1
0.854226620905816 0.844196030630875 1 1
0.856641699509401 0.84763456001478 1 1
0.87836934398281 0.870195867406256 1 1
0.853271319087058 0.845097506788555 1 1
0.728313877428677 0.721570423872056 1 1
0.772221382051349 0.765057302718926 1 1
0.733050282697248 0.726078303679186 1 1
0.914167316842681 0.905875658159746 1 1
0.77302792828689 0.765010562841749 1 1
0.8331228942554 0.824703117051754 1 1
0.675721779855573 0.667436203557266 1 1
0.853960714175784 0.845982338742166 1 1
0.615512200127322 0.609352504927305 1 1
0.787861208144666 0.780896179556708 1 1
0.777556560747397 0.769611521347189 1 1
0.740836397417926 0.733722468188076 1 1
0.868776490957629 0.859328114339367 1 1
0.784153763073814 0.775924811630558 1 1
0.765292229289811 0.757722960911829 1 1
0.760710118792764 0.752606711602766 1 1
0.883162096546797 0.873948583773086 1 1
0.876163790023487 0.868358549823148 1 1
0.665379120357298 0.658618938971093 1 1
0.969794162199928 0.959617459596852 1 1
0.886871266485196 0.877530461334517 1 1
0.752372068636505 0.744303573872618 1 1
0.654705225845728 0.648585929744612 1 1
0.716386906527978 0.709204199586302 1 1
0.701736577589244 0.69492855131878 1 1
0.667267069345584 0.660381337261458 1 1
0.88838599602922 0.877872139056375 1 1
0.774481531261301 0.76530622964973 1 1
0.957794139769711 0.947796032803868 1 1
0.791106387417314 0.784114170095909 1 1
0.874339811548305 0.865646376593145 1 1
0.945052550064292 0.935396235544637 1 1
0.782528237461941 0.774936333106963 1 1
0.832234832923571 0.824084404343725 1 1
0.794746549625639 0.78742377448164 1 1
0.839169001962333 0.830684232011773 1 1
0.678487597356387 0.672288938388583 1 1
0.845281272315902 0.83740774317879 1 1
0.779983922964487 0.76982358260786 1 1
0.775822236952039 0.767031186068028 1 1
0.676216883992416 0.668868678474353 1 1
0.995887596125539 0.986566289744422 0 0
0.979849296824206 0.969375855749594 0 0
0.809672371362042 0.801282373857309 1 1
0.717238507384599 0.708297146517964 1 1
0.740126754125439 0.732274376758516 1 1
0.971802388388379 0.961811426830422 1 1
0.794094090248463 0.786065032824757 1 1
0.677380557282595 0.670546014327354 1 1
0.682631594588708 0.674826879543923 1 1
0.74344100517389 0.735399614348796 1 1
0.735281408046333 0.727360123009206 1 1
0.78582450586477 0.778580940911404 1 1
0.779178488383742 0.770923086522995 1 1
0.804420005266231 0.796082814991329 1 1
0.658080537194633 0.651668770269874 1 1
0.799832512315811 0.792470436518431 1 1
0.718701336988586 0.712574328262586 1 1
0.809732492238701 0.800966841643898 1 1
0.779042025884985 0.771855223380449 1 1
0.936981406035289 0.927613149983367 1 1
0.703701062831771 0.697467357287556 1 1
0.878350097813065 0.869998194618297 1 1
0.829171030259165 0.822180158074007 1 1
0.908235292275214 0.899315635493245 1 1
0.746234514214243 0.738732726163688 1 1
0.753836657433148 0.746534038256563 1 1
0.802666194367994 0.795075255391562 1 1
0.998254582451461 0.988328606043906 0 0
0.742488790398387 0.735409421517537 1 1
0.85034439619642 0.841549642074717 1 1
0.824602590156863 0.816653715466256 1 1
0.867833798789143 0.859983435804416 1 1
0.784190166921779 0.775755585763777 1 1
0.973958197270583 0.96364068893313 1 1
0.784860253391497 0.776705823696789 1 1
0.809479000599173 0.801160120862614 1 1
0.862616821750693 0.853926449417311 1 1
0.917279522093065 0.907979119780842 1 1
0.709004172784139 0.702083439905113 1 1
0.94989477285246 0.941260042195803 1 1
0.564797656687266 0.559332702465697 0 0
0.80472302659522 0.796847069811439 1 1
0.710270137686507 0.703413650272074 1 1
0.895659989618621 0.885866039529 1 1
0.837573401253441 0.828857505699072 1 1
0.678388739366139 0.672098849553885 1 1
0.685698418696432 0.677204060322084 1 1
0.7399254310848 0.733204739349721 1 1
0.857264413196098 0.849046717489187 1 1
0.937511622892866 0.927791128940573 1 1
0.820806649653246 0.811768000519021 1 1
0.750884886314107 0.74353608270634 1 1
0.781206372263608 0.773660978337461 1 1
0.833279115493227 0.825994794724669 1 1
0.797278067871209 0.789013336339928 1 1
0.73154102597013 0.7243339656412 1 1
0.8317671261339 0.823657040878538 1 1
0.70001745229429 0.693129062138219 1 1
0.898554084413428 0.889048530393942 1 1
0.828434410375647 0.820727353023095 1 1
0.80208141158588 0.793866620970224 1 1
0.812007616560047 0.803559254652108 1 1
0.851870570499947 0.842548854889485 1 1
0.930558123252535 0.920958570605927 1 1
0.899496602363405 0.889279535935514 1 1
0.858865583206613 0.850007269487738 1 1
0.961402684060487 0.95066446498693 0 1
0.787220687245389 0.77829850685338 1 1
0.787525065190797 0.779648503731744 1 1
0.869789227109057 0.860932790371903 1 1
0.594453359896318 0.588451782434059 0 0
0.83271963509366 0.823240176175597 1 1
0.708343571958135 0.701591162940111 1 1
0.764106243719111 0.756523202041629 1 1
0.835822278048959 0.827669983421123 1 1
0.771051998053822 0.76303228190118 1 1
0.827576377398952 0.819595172396464 1 1
0.898440550239106 0.888500795700039 1 1
0.704439161948273 0.697834716085947 1 1
0.745014931159018 0.73776825488918 1 1
0.849725563144617 0.840900475233593 1 1
0.746156715329839 0.737962000398308 1 1
0.84313045447396 0.834877584600907 1 1
0.879537511201774 0.87055435345514 1 1
0.831733824992365 0.823990239983092 1 1
0.824268206917133 0.81561878011393 1 1
0.636557560571442 0.630075492855823 1 1
0.772151878820072 0.764612619348439 1 1
0.755963845876906 0.748639893378972 1 1
0.767024281606286 0.759640158301073 1 1
0.937674719868163 0.929248012593661 1 1
0.823899879608434 0.81660844451183 1 1
0.603456231818623 0.597339494290532 0 0
1.03976416794739 1.02872135976552 1 1
0.812713637217339 0.802675442914147 1 1
0.636493952631345 0.62960885043773 1 0
0.834485625402357 0.826606430804946 1 1
0.814685716007171 0.807544278681565 1 1
1.00003568331412 0.989360481656146 1 1
0.827996841544044 0.818867133383629 1 1
0.909533558207411 0.901506518751242 1 1
0.79173310490701 0.783933041006156 1 1
1.01341407773423 1.00288969820231 0 0
0.685811640077839 0.678851820900296 1 1
0.672785914884736 0.666061600618061 1 1
0.639974076487655 0.633561117106833 1 0
0.615210985187965 0.609727114575053 0 0
0.660437810443468 0.653155183887078 1 1
0.768419510548079 0.760532105349404 1 1
0.865399416357476 0.857676260083015 1 1
0.767666976309774 0.760321829814227 1 1
0.731091873272311 0.723059187601272 1 1
0.878703348022247 0.869079879158958 1 1
0.624170976826134 0.618049536755986 0 0
0.87372170465368 0.864982272992996 1 1
0.668232953978661 0.661281776485436 1 1
0.766460763336646 0.759046546925616 1 1
0.994502254697391 0.984223547847837 1 1
0.575500706685525 0.570346675712734 0 0
0.683948383767436 0.677447634523242 1 1
0.618491863846516 0.6121893701039 1 1
0.753043449703128 0.744880652439648 1 1
0.80273990463725 0.793828370805274 1 1
0.819789340316748 0.812734288018164 1 1
0.756283471587891 0.749147679067653 1 1
0.838375379412567 0.829703909428326 1 1
1.12731162392155 1.11614839511161 0 0
0.78721617208532 0.778328338232661 1 1
0.875949784939262 0.867459974811884 1 1
0.878795243243257 0.870348874480081 1 1
1.03975109767112 1.02973233686163 0 0
0.776040658289055 0.768102889397662 1 1
0.736368013837209 0.729087611522971 1 1
0.782961314075031 0.775222943930048 1 1
0.840951443431334 0.832688839517206 1 1
0.84873661632268 0.839064553376469 1 1
0.836988211922824 0.828874552448791 1 1
0.767049464286702 0.759702418568662 1 1
0.850109457907606 0.84149415929666 1 1
0.839718682661055 0.831893971028183 1 1
0.838214906215025 0.829579408552351 1 1
0.600382130854973 0.594078269037797 1 1
0.854169066793625 0.846482914456419 1 1
0.705113608125283 0.698173046123931 1 1
0.773810092427575 0.766280161492496 1 1
0.79303697861091 0.785487291226593 1 1
0.789565775095246 0.781949748109079 1 1
0.745673664166674 0.738240808419833 1 1
0.828167857552014 0.81972553867578 1 1
0.661520917975819 0.654539307730479 1 1
0.623065870972379 0.616552508245215 1 1
0.900170523256485 0.891811779743222 1 1
0.910679642825303 0.901258584973914 1 1
0.625692309878397 0.619168018035938 1 0
0.744393620204097 0.737432016973717 1 1
0.563627746020255 0.558551471848487 0 0
0.842913371502476 0.834198473923363 1 1
0.839433313294901 0.831398672411525 1 1
0.592252174014734 0.586484516787017 0 0
0.721734522325818 0.713969580039673 1 1
0.769625778182122 0.761797634714077 1 1
0.73180541902758 0.72528508933891 1 1
0.922899509902903 0.913511709124991 1 1
0.977357649555513 0.965935187570681 1 1
0.885102937804392 0.874843837213631 1 1
0.709969344174684 0.70334341000807 1 1
0.828801695103344 0.820912477290334 1 1
0.903593427962925 0.894559352580743 1 1
0.757461754068996 0.750276298960186 1 1
0.951255689918181 0.94189583652389 1 1
0.80024677097087 0.792428896901551 1 1
0.718001815890134 0.711040094775475 1 1
0.765092103494115 0.757566982198735 1 1
0.716229537731576 0.708371294216339 1 1
0.806884652229499 0.799444235065851 1 1
0.772453968749617 0.764415923298682 1 1
0.842910926576465 0.834506838629713 1 1
0.685161743135661 0.678642389202333 1 1
0.841621379397948 0.833151765967617 1 1
0.700569167909326 0.693304528010469 1 1
0.837672046191814 0.828814444124808 1 1
0.718978489386331 0.711924860151623 1 1
0.76160712707704 0.754062688507014 1 1
0.805594862338628 0.796322383527747 1 1
0.727814592771717 0.72026263624445 1 1
0.906082847590934 0.898239449239826 1 1
1.02600819379815 1.01544646517485 1 1
0.795577151754327 0.787278896652674 1 1
0.786210566230235 0.778372041673708 1 1
0.798611010542075 0.791295243318871 1 1
0.703150934671899 0.696111992438308 1 1
0.988302766217608 0.978901537112117 0 0
0.897997304781043 0.88957936436061 1 1
0.756050993180554 0.746585855991382 1 1
0.697401650658407 0.690962522375976 1 1
0.956275410821777 0.947246678602367 1 1
1.03566254327019 1.0245344188191 1 1
0.843868500606678 0.835952794143676 1 1
0.827610136002522 0.818955661862485 1 1
0.734868629056075 0.726953216562939 1 1
0.850226864450809 0.841786295061134 1 1
0.749931978379112 0.742767494058229 1 1
0.734545009712672 0.727688336781073 1 1
0.870895424998984 0.862207623615225 1 1
0.659136469652086 0.653303450610095 1 0
0.957603837981527 0.94714411361961 1 1
0.876115984200497 0.866986363216484 1 1
0.886558893011915 0.877406648442833 1 1
0.877389194910281 0.868661520470113 1 1
0.845693329152195 0.837900031619417 1 1
0.811824218710107 0.80307306639732 1 1
0.843446636096495 0.835433717258597 1 1
0.879363471404013 0.870603797691972 1 1
0.838332813824141 0.829486555338541 1 1
0.808703759946931 0.800206494500798 1 1
0.700825482458273 0.694252592893588 1 1
0.864212964462175 0.854999167131592 1 1
0.59471946348365 0.587927691335217 0 0
0.705353238748276 0.698807584873186 1 1
0.765311802826171 0.757216882111376 1 1
0.710464559473703 0.703930958974763 1 1
0.737941292170684 0.730888491907474 1 1
0.938508953906845 0.928897123264758 1 1
0.967865696681613 0.9582343839401 0 1
0.927669469604039 0.918239242265182 1 1
0.932094818951141 0.922803108580125 1 1
0.764938773902534 0.756740625606353 1 1
0.901492105607803 0.893048155136577 1 1
0.851673772457225 0.844112589541357 1 1
0.714342224784433 0.7064845331493 1 1
0.797060016489086 0.788482527942201 1 1
0.89057744432709 0.881587161062244 1 1
0.839276159360957 0.830091548338101 1 1
0.685420005526703 0.678427544749915 1 1
0.927844316659818 0.918717328643869 1 1
0.754775487703488 0.747746447398592 1 1
0.894212045243186 0.884647592964223 1 1
0.914725163057495 0.906285537418365 1 1
0.901571716569107 0.892602483450167 1 1
0.885951265804978 0.876665212850141 1 1
0.852455417994311 0.844438482675572 1 1
0.644224387488904 0.63815393224001 1 1
0.824359863317402 0.816046203695994 1 1
0.787460869472493 0.779270710539675 1 1
0.828982480319493 0.819015456130844 1 1
0.696045310705116 0.69035962271093 1 1
0.807578674479599 0.799799657209898 1 1
0.903200592787068 0.894019490082972 1 1
0.613004763104585 0.606968588918571 0 0
0.898203158775245 0.887705816831975 1 1
0.768836736833401 0.75995652826134 1 1
0.802255928303518 0.79302639491171 1 1
0.808000686415246 0.799520345131492 1 1
0.745406979707632 0.738502852272122 1 1
0.826700772468884 0.818590979207294 1 1
0.804822372717936 0.79575250697307 1 1
0.952918464180134 0.942981708090476 1 1
0.885545112397158 0.875958275890206 1 1
0.759169607387117 0.752485873904189 1 1
0.834477692157085 0.82699638119375 1 1
0.780296669517005 0.772031370691658 1 1
0.823346827880897 0.815117287977764 1 1
0.762872602996402 0.755440783837369 1 1
0.966846701498018 0.956102572183184 0 1
0.977577327123909 0.967772444255735 0 0
0.643101234896454 0.636989826434883 1 1
0.895181404241006 0.886601360833891 1 1
0.803528995407476 0.794327127522572 1 1
0.650435601043808 0.643417561070273 1 1
0.637789748304184 0.631250274460521 1 1
0.914554423959483 0.905249213254345 1 1
0.637152410426785 0.630370385361886 1 1
0.648071534453869 0.641269339028923 1 1
0.782996896966528 0.775412916047192 1 1
0.772697493086395 0.765658713480624 1 1
0.847114048855557 0.838210265746767 1 1
0.749996468538919 0.740629511285618 1 1
0.679891451414356 0.673518812080156 1 1
0.720183217494051 0.712487199135802 1 1
0.95628114323681 0.947391937745462 1 1
0.808689365093303 0.801389544677556 1 1
0.749683649678942 0.742056777499291 1 1
0.738564639542972 0.73000232697867 1 1
0.90934156260985 0.900033076244196 1 1
0.716358374065735 0.708811920058991 1 1
0.99054310115009 0.981264061507106 0 0
0.905226364944196 0.897157595258089 1 1
0.824707720230644 0.816988627272499 1 1
0.644063053851763 0.637747167721466 0 0
0.861348506297766 0.853229557672373 1 1
0.857997416134838 0.848542615826442 1 1
0.795831310239046 0.78861924533442 1 1
0.750995149422264 0.743330420692775 1 1
0.822710086108243 0.81427477815034 1 1
0.641773925811349 0.635525072790508 0 0
0.684633555937902 0.677822939223484 1 1
0.825907079529607 0.817835690687117 1 1
0.798762409657996 0.78962836723901 1 1
0.79949921751701 0.79164271661368 1 1
0.82087250364177 0.812918696760009 1 1
1.04539485797378 1.03567651350512 0 0
0.681294583514045 0.673139376633892 1 1
0.881228830813133 0.871758000563356 1 1
0.74311118044129 0.736179917463914 1 1
0.678213571573644 0.671576776291594 1 1
0.616748121421978 0.609252003346268 0 0
0.583497608506443 0.577202831954315 0 0
0.799832353809338 0.791523752297499 1 1
0.935555495823807 0.925649420306781 1 1
0.790620324562957 0.782187779673817 1 1
0.678450644341869 0.671807328522974 1 1
0.798053790500877 0.789980173628789 1 1
0.738579672458076 0.732463810799052 1 1
0.862117180823471 0.85261710603627 1 1
0.830296017139752 0.822452920642679 1 1
0.792074057098465 0.783637083282052 1 1
0.913122783339595 0.903474999444408 1 1
0.803151964409686 0.794983477035312 1 1
0.890773350368765 0.881868403100146 1 1
0.813747482132712 0.805314059396117 1 1
0.701489678417157 0.693831355198756 1 1
0.891774324517654 0.882242663165605 1 1
0.914726329969444 0.90561407243509 1 1
0.857164004974332 0.848634389974669 1 1
0.792645891377146 0.782445511119376 1 1
0.670663059623402 0.663470718191828 1 1
0.633205677721257 0.627378662655734 1 1
0.86524031580818 0.856586889080643 1 1
0.807804084659846 0.799691390203345 1 1
0.906948665986622 0.897923051500477 1 1
0.743964920507933 0.735850037019036 1 1
0.744473825136145 0.736648751277233 1 1
0.636616349607163 0.630313915343467 1 1
0.563914662810043 0.557791158456924 0 0
0.836907661317976 0.82849193271309 1 1
0.792047670143742 0.783435981838148 1 1
0.882628638444062 0.873696357803916 1 1
0.619867509298209 0.613889032494521 0 0
0.887720257667293 0.878656426739371 1 1
0.867755148813843 0.859001377621677 1 1
0.864645661332237 0.856215310284696 1 1
0.886213817252021 0.877051758781711 1 1
0.866540541787743 0.858057648390033 1 1
0.827114903617514 0.818013661487528 1 1
0.747914525597866 0.741034592058932 1 1
0.827486350883041 0.819175463762751 1 1
0.877528251067505 0.867850557566823 1 1
0.720106819450506 0.713169336220976 1 1
0.766205570140199 0.758780428071726 1 1
0.868450598529539 0.859945597185708 1 1
0.64642699792501 0.639756014428078 1 1
0.867927814828341 0.859170853264393 1 1
0.714632290233345 0.707780343899088 1 1
0.71442994120474 0.706060983865045 1 1
0.864742482396065 0.856849943962058 1 1
0.757460681231267 0.749664776918284 1 1
0.717469368024411 0.710365320915869 1 1
0.901825909710024 0.890225908577088 1 1
0.774040251678418 0.76663806131364 1 1
0.857266925732866 0.847714766118633 1 1
0.875437717904659 0.865034987038988 1 1
0.781198049330094 0.773108557446028 1 1
0.793924233727724 0.786043188767756 1 1
0.831175282616093 0.823041814785951 1 1
0.810461511297043 0.802087293785948 1 1
0.747952710709432 0.738911694010482 1 1
0.821549960973564 0.81301869608125 1 1
0.732465115516399 0.723632536149804 1 1
0.781038529847447 0.772267518608967 1 1
0.655064915042848 0.64895540115395 1 1
0.799139274670358 0.791682933745395 1 1
0.672319068721448 0.664361755147144 1 1
0.780214427628514 0.772729042319179 1 1
0.734918664993963 0.727207450312803 1 1
0.786629607350055 0.77934646906484 1 1
0.716651065189956 0.709747664999569 1 1
0.704062440133227 0.697594256672951 1 1
0.792808726207728 0.784933858592329 1 1
0.723233290160109 0.715224397595049 1 1
0.780200991936284 0.772185163851139 1 1
0.803514469044212 0.795632897865701 1 1
0.814235089855261 0.806416956997664 1 1
0.883409064080807 0.874519556686387 1 1
0.655550574450689 0.648933366848004 1 1
0.876222201250661 0.867875514008664 1 1
0.773985022415675 0.766335002933793 1 1
0.877565382948327 0.868327082352138 1 1
0.496593094273366 0.491276797549334 0 0
0.900161095039244 0.890792449035983 1 1
0.813126187690983 0.804583320808524 1 1
0.826981750699523 0.818480396553228 1 1
0.841967494601017 0.832428082536554 1 1
0.777483000037415 0.769783082973502 1 1
0.75866886873006 0.751951392121736 1 1
0.585425543107337 0.579637180755027 0 0
0.719165723636666 0.711397695758221 1 1
0.858078185547585 0.84975942929017 1 1
0.917601943464475 0.90959125058245 1 1
0.726462190965732 0.719467954616783 1 1
0.89544174949061 0.88634631128315 1 1
0.72379570617614 0.716519187032026 1 1
0.928977747037072 0.917866840912413 1 1
0.85713857822883 0.848655810785504 1 1
0.625280727483736 0.619762229594173 1 1
0.729779358124292 0.721977337546837 1 1
0.819545571468974 0.811393367568451 1 1
0.792265191866233 0.784966287692233 1 1
0.875667506670979 0.866087844677121 1 1
0.790078897813471 0.78191163837019 1 1
0.814363867064582 0.805672583041274 1 1
0.852235911994762 0.8436383715901 1 1
0.583937722922872 0.578085163031411 1 1
0.88022878636022 0.870964604329613 1 1
0.83175491841871 0.823896760464545 1 1
0.688188765839533 0.681839181929045 1 1
0.587717324878994 0.581767763707296 0 0
0.822020129146691 0.814324693750348 1 1
0.877796963485629 0.868521833577654 1 1
0.905185971991551 0.896515812422344 1 1
0.840389723024258 0.832604265277778 1 1
1.03910342318714 1.02885332160173 0 0
0.710935450843722 0.703541600032205 1 1
0.822946875338893 0.815401393370539 1 1
0.803653504923953 0.795134560752637 1 1
0.915584030592626 0.906142173440227 1 1
0.712607342247397 0.705706398239188 1 1
0.831605108434256 0.823182539373395 1 1
0.702308458086886 0.695359145086545 1 1
0.981273704584015 0.971108965385501 0 0
0.727170109804385 0.719413159691446 1 1
0.764249236415055 0.756404724481582 1 1
0.881293123307112 0.872465587061114 1 1
0.882122375163627 0.87275528861708 1 1
0.771265207639297 0.762868091360687 1 1
0.878325168140106 0.870080870882158 1 1
0.727303330209656 0.720579247319103 1 1
0.749676503542749 0.742046837596778 1 1
0.909008431889332 0.899465491704887 1 1
0.938464506483938 0.929222646098583 1 1
0.773339642335336 0.765463253685994 1 1
0.878829658659809 0.869892198708056 1 1
0.660596502761028 0.653759659270328 1 1
0.592346202885097 0.586458032485197 1 0
0.801404839571637 0.793764328919425 1 1
0.9658968694657 0.956952581567461 1 1
0.789336753534276 0.78054722355723 1 1
0.784997699002862 0.777389350009476 1 1
0.638919919558259 0.631663140578581 1 1
0.679794548943871 0.673864234252146 1 1
0.99607388090284 0.98711246445124 0 0
0.653178918302978 0.646976890463517 1 1
0.865491077859287 0.857208727437368 1 1
0.70403565296039 0.696784461160048 1 1
0.763809436753516 0.755569414562901 1 1
0.708456639596491 0.700882376850776 1 1
0.826951633967721 0.818682051355692 1 1
0.656126488589659 0.649211985036801 1 1
0.802736380031311 0.793314722113948 1 1
0.772345137085498 0.764124674529211 1 1
0.805187404043806 0.79719403539151 1 1
0.967702807155016 0.958723510704625 0 0
0.773977096168023 0.76704555551011 1 1
0.954588722833017 0.945685063625217 0 1
0.948002621196986 0.936394662405188 1 1
0.726701751137474 0.719980431676998 1 1
0.879364286506879 0.869839098159187 1 1
0.697926679525843 0.691216536021174 1 1
0.906037886694487 0.897369771601048 1 1
0.954556808480506 0.944798003442996 1 1
0.825016817011257 0.816137069369379 1 1
0.803292733136324 0.796016986531962 1 1
0.85208305436713 0.842003123726056 1 1
0.804890985262445 0.795511229170424 1 1
0.995812837130453 0.986421537694685 0 1
0.892393682952238 0.883257812401777 1 1
0.635552408716058 0.629328741624813 0 0
0.715628409831264 0.708759758699776 1 1
0.719837647961551 0.712903975984516 1 1
0.774862057190241 0.76671935240492 1 1
0.926369577874437 0.916443422686017 1 1
0.769629972716577 0.761560139541537 1 1
0.647652671757679 0.640859186418588 1 1
0.820057843834038 0.811124860676619 1 1
0.873006231290075 0.863765895501159 1 1
0.801508361139084 0.793863038741026 1 1
0.819751638537421 0.810468429109172 1 1
0.798749639373593 0.790875965676679 1 1
0.844745529188885 0.837005893106091 1 1
0.595587008003151 0.589703431876681 0 0
0.885294328921553 0.876129000607155 1 1
0.807533402655477 0.798897043889706 1 1
0.826508260615051 0.817925211846665 1 1
0.601900382690408 0.595463144208558 0 0
0.796504712023817 0.789765802417733 1 1
0.749454684486068 0.74096872383531 1 1
0.75345551411458 0.746580388603168 1 1
0.678791716559372 0.6713908413478 1 1
0.551309450693967 0.546058623017421 0 0
0.850497618258897 0.841897190581388 1 1
0.835004983584061 0.826422141600494 1 1
0.701236588499237 0.69429971588323 1 1
0.828339865964778 0.820772045339091 1 1
0.690199085346136 0.683250614119226 1 1
0.861744084709686 0.852950987946796 1 1
0.961212904715175 0.951500831542866 1 1
0.877844318034815 0.868137395630926 1 1
0.933461836636425 0.924248158770628 1 1
0.766674568906888 0.760017236382811 1 1
0.885873285971963 0.876543574710069 1 1
0.736303429394638 0.729302602484049 1 1
0.693340648124488 0.686219029402096 1 1
0.755162121612563 0.747819391756204 1 1
0.877819642703993 0.86821498338602 1 1
0.729580275962552 0.722008675682452 1 1
0.79177918552513 0.783072797014249 1 1
0.792524853489906 0.784815479106805 1 1
0.909570675230128 0.900031939135994 1 1
0.823624405857981 0.815228542448217 1 1
0.854764142862375 0.84666200247797 1 1
0.852979662897073 0.845221611894357 1 1
0.919372151757825 0.910468576681387 1 1
0.933567543971244 0.924225641859081 1 1
0.958573774470118 0.949677097505169 1 1
0.833526874926505 0.825085413070332 1 1
0.774559979424309 0.76736507701639 1 1
0.742823693335055 0.735654016647765 1 1
0.781674975983151 0.773348255465035 1 1
0.587910212944459 0.581654563751426 0 0
0.818278803480873 0.809603384114702 1 1
0.793395362049675 0.784332796141119 1 1
0.765307046601382 0.75769343269331 1 1
0.844213782689142 0.83540473298142 1 1
0.66156471383486 0.655259264893914 1 1
0.742763854895716 0.735444134868646 1 1
0.84107081675359 0.8323175824919 1 1
0.84995752935337 0.839629481322407 1 1
0.697767564840887 0.691037318092228 1 1
0.925926303938332 0.915660954421973 1 1
0.669970229497715 0.663298553070742 1 1
0.811011168874767 0.803264727391573 1 1
0.759649123843986 0.752933349114191 1 1
0.804747225137963 0.79683707645955 1 1
0.88395147319232 0.875835474608088 1 1
0.634841541918143 0.628378144618284 1 1
0.667087355082716 0.660771010216763 1 1
0.75023002836294 0.742917331823191 1 1
0.76710120792124 0.758573224683743 1 1
0.845197689177043 0.836697113337827 1 1
0.718567004024613 0.711663847218079 1 1
0.764821559590724 0.757176111559232 1 1
0.885508524315917 0.877690990928483 1 1
0.88193154706505 0.873097372823171 1 1
0.591176300442078 0.584845434184456 0 0
0.801741540926828 0.793971745136862 1 1
0.630270911649479 0.623746579589422 1 1
0.661361062735924 0.654681304624535 1 1
0.8040304487611 0.795775044912658 1 1
0.881808772520493 0.872923821412023 1 1
0.866764729395752 0.85819774018426 1 1
0.711784735385627 0.704633721503838 1 1
0.621173904444286 0.615461814071739 1 1
0.78860305077669 0.78100205745089 1 1
0.772510446045395 0.765402725778912 1 1
0.926319366871051 0.916386964459288 1 1
0.866672092929296 0.856609425791253 1 1
0.817008277686736 0.807968624825417 1 1
0.853260209017036 0.843861236704642 1 1
0.838953610451716 0.831220416227811 1 1
0.690402393323341 0.68288827876042 1 1
0.756716951517694 0.748780579518737 1 1
0.838419480373387 0.83013707696933 1 1
0.710800535459875 0.703976347229116 1 1
0.726584418618598 0.719007883744551 1 1
0.837124924383729 0.828279834616345 1 1
0.704832953781087 0.697129871789664 1 1
0.798148747271015 0.789714084094001 1 1
0.786170864857719 0.778220973343443 1 1
0.788373751966224 0.780542394321105 1 1
0.711946137012047 0.705168090560087 1 1
0.76411222581919 0.75661556229273 1 1
0.661563403260949 0.654812661908635 1 1
0.956881042617089 0.947591741682823 1 1
0.813837851969433 0.805882801310484 1 1
0.906113802888633 0.897524351668379 1 1
0.875602475613669 0.866441657332523 1 1
0.678716311132796 0.671668418485017 1 1
0.583263686990274 0.577862247859923 0 0
0.836140722394478 0.82739460218824 1 1
0.744237800993859 0.736252278143242 1 1
0.828083000567071 0.819551377217494 1 1
0.741309244890912 0.734336073472467 1 1
0.742297544238955 0.735839864492659 1 1
0.878336028296472 0.869435020851167 1 1
0.933472965763493 0.924228392489267 1 1
1.00993083581275 0.999694718815293 1 1
0.918585071556533 0.909957605141058 1 1
0.712227797537068 0.705509941103396 1 1
0.779291804230518 0.770456053075239 1 1
0.651071992641044 0.643984483858979 1 1
0.949663449341648 0.940828342136692 0 1
0.816266751616176 0.807263556066869 1 1
0.739830722122333 0.732852688546086 1 1
0.943896000544275 0.935459674716434 1 1
0.7545333534543 0.74563185161799 1 1
0.890277712251266 0.882268045534214 1 1
0.642241311765441 0.634273262532411 1 1
0.656350183415826 0.649976916025212 1 1
0.938636016673487 0.92876043100097 1 1
0.812031437577795 0.803507555673135 1 1
0.787019048899337 0.778224275706113 1 1
0.972063087811929 0.961806725399565 1 1
0.921401292019939 0.912373525984946 1 1
0.724915670444409 0.716751363160584 1 1
0.817740340954359 0.808924924859684 1 1
0.842661492750818 0.834162735526257 1 1
0.881917498184957 0.873933678182475 1 1
0.851626145837407 0.844482738563597 1 1
0.920350591277273 0.911192365783705 1 1
0.7352357819901 0.727688398846718 1 1
0.730896025027405 0.722888019833641 1 1
0.688501289147969 0.681763257599992 1 1
0.868571742542538 0.860442947014408 1 1
0.852510598823962 0.844653880273086 1 1
0.944510492497613 0.935422428690055 1 1
0.671511614879281 0.66470021928597 1 1
0.833201277540464 0.824626416306198 1 1
0.905217306179239 0.896048310943483 1 1
0.742377422764716 0.735898223618114 1 1
0.806717754053048 0.798774515671571 1 1
0.708021013707515 0.701165958397136 1 1
0.776774257956986 0.769752821957284 1 1
0.695036342686917 0.688258869827642 1 1
0.753254277277045 0.746000824750274 1 1
0.783186955443872 0.775162045430981 1 1
0.725741068578736 0.718707233311702 1 1
0.881745464519461 0.872890424728203 1 1
0.775935351405879 0.768679475190267 1 1
0.877279013683723 0.867779629557726 1 1
0.775583512052349 0.767499933411273 1 1
0.971883348337234 0.962711403235658 1 1
0.821484209719016 0.812698000261228 1 1
0.788176630032536 0.779606213874829 1 1
0.871379438766492 0.863424484684449 1 1
0.574651503663892 0.567987086987837 0 0
0.646206203578777 0.640182528015222 1 1
0.696799098500058 0.689910064095076 1 1
0.559680188160723 0.554324124172185 0 0
1.02048183699708 1.01007442323816 0 0
0.753800143052585 0.746536011947618 1 1
0.77129909541122 0.7640543593579 1 1
0.762093594697076 0.755394676901174 1 1
0.893636172059561 0.883695659605161 1 1
0.908412800476531 0.898187728840309 1 1
0.910715899689209 0.902043115537879 1 1
0.830090645366081 0.82229225047872 1 1
0.876713931495581 0.868637616148826 1 1
0.780064243218354 0.772131143791087 1 1
0.6445983510532 0.638297255935845 1 1
0.840781834858255 0.832834456092946 1 1
0.807078795625602 0.799076988589906 1 1
0.640094165954422 0.633346138813097 1 1
0.832172200691677 0.824597706350893 1 1
0.800761034479166 0.792660484634066 1 1
0.837417359578577 0.829717405748534 1 1
0.825648636409649 0.816819806147091 1 1
0.755659536162105 0.747293647014592 1 1
0.694846947998271 0.688536650392517 1 1
0.818956191973532 0.809736976310125 1 1
0.875260425379682 0.866214200715481 1 1
0.748549891733676 0.741328790309308 1 1
0.892914398132208 0.884006956635015 1 1
0.829857064187245 0.821101056897579 1 1
0.881640422732483 0.872797891141458 1 1
0.779982548208401 0.771174239087385 1 1
0.909365577620191 0.900933629547726 1 1
0.78700853870668 0.778876634222297 1 1
0.855334791564413 0.847181504418052 1 1
0.822136495748816 0.814108004525912 1 1
0.86051314397817 0.850881504215852 1 1
1.02883535579826 1.01755656626517 0 0
0.786670499004139 0.778708055328441 1 1
0.760013531276736 0.751968453615953 1 1
0.603029869027581 0.596881514957214 0 0
0.668888713774358 0.662344557470062 1 1
0.761270916427417 0.752770110434443 1 1
0.951767619907633 0.943087360930026 1 1
0.601677434814642 0.59620794311084 1 1
0.756415451250895 0.748392839920575 1 1
0.697706345127374 0.691521742316507 1 1
0.800678497375326 0.792768918539172 1 1
0.673888297247506 0.667084268232631 1 1
0.804581019606255 0.797205662826329 1 1
0.71756228885405 0.710275263950164 1 1
0.861581197339017 0.851801047106113 1 1
0.707667513232587 0.699746073406996 1 1
0.926281390354515 0.918006618863834 1 1
0.712352836940681 0.704446895526964 1 1
0.788351090999825 0.780745288110415 1 1
0.838678924020605 0.830287552723409 1 1
0.696586516286533 0.689312245577562 1 1
0.675399474749329 0.668552660147628 1 1
0.74414386929647 0.736337195350938 1 1
0.92350738043571 0.914360145370814 1 1
0.918055785163698 0.909653150862524 1 1
0.759210881455166 0.750585708594936 1 1
0.880357817484983 0.871399194404832 1 1
1.0109221318413 1.00115231455122 1 1
0.787934361640497 0.78060965178916 1 1
0.877944672950202 0.869524361715824 1 1
0.792351694299413 0.784645481669503 1 1
0.853080810055288 0.844401540659071 1 1
0.893501879097928 0.884924607008334 1 1
0.562430361467029 0.55624368859006 0 0
0.835781807535402 0.827772840957255 1 1
0.793317433800761 0.785592954105407 1 1
0.894588180746443 0.885750833744816 1 1
0.870193611973967 0.860988653113458 1 1
0.865675371853538 0.85793326304492 1 1
0.722675062584672 0.714020816193524 1 1
0.78642306083518 0.779225549368185 1 1
0.897649685060306 0.888364887731408 1 1
0.765025037222382 0.756603807551078 1 1
0.908912765133303 0.89964404412732 1 1
0.811857979007803 0.804408109834815 1 1
0.711871407363185 0.70447547791498 1 1
0.904131837894034 0.895197013105105 1 1
0.790251858968138 0.781241591078382 1 1
0.7907252245674 0.783200942210565 1 1
0.7888418942893 0.78148536141956 1 1
0.705602398398525 0.698556958309767 1 1
0.827289468997575 0.818878515179337 1 1
0.820314052067882 0.812447719353112 1 1
0.799230138946107 0.791048730805482 1 1
0.755664379705743 0.748460737057276 1 1
0.719984535945485 0.713859325517267 1 1
0.680375154454768 0.673475851371942 1 1
0.88529020061924 0.875889185340594 1 1
0.745524595021123 0.737137549401392 1 1
0.760599381690916 0.752732865842727 1 1
0.719513322013997 0.712424277264049 1 1
0.779876562068361 0.771495163767432 1 1
0.888413391959668 0.879083296517981 1 1
0.781626891131027 0.773576993834777 1 1
0.576319169224188 0.57061040493894 1 1
0.782242562892787 0.775053234101256 1 1
0.907154071467042 0.898659536750586 1 1
0.805295064962469 0.797320054414626 1 1
0.640715188118221 0.63455143844553 0 0
0.719269327709897 0.711355014036731 1 1
0.932394944758646 0.923933178866273 1 1
0.792910734304229 0.784057106400405 1 1
0.843109206769428 0.83393511684617 1 1
0.700861032089153 0.692147446288811 1 1
1.04341100005102 1.03189085404346 0 0
0.889204889692916 0.88004376989604 1 1
0.784016095737642 0.77627929125838 1 1
0.935934021988628 0.926142443669095 1 1
0.796321561455366 0.78839706996343 1 1
0.89057000750443 0.882059028291748 1 1
0.906897860175853 0.896979576583066 1 1
0.889745967537945 0.881216217183995 1 1
0.803163489298124 0.79498413064964 1 1
0.749604787471163 0.742528606542038 1 1
0.733360749481193 0.72628625564021 1 1
0.81150870204173 0.803405564728002 1 1
0.825332194567692 0.817233567619556 1 1
0.972349008077358 0.961374912432554 1 1
0.726746149864835 0.719690383067937 1 1
0.973326865603337 0.963252647848129 1 1
0.840691068709872 0.832128285680922 1 1
0.757323326821999 0.750074016371396 1 1
0.846107364746988 0.837362278992884 1 1
0.792480274508854 0.784386306073317 1 1
0.862497087618291 0.851656825760348 1 1
0.672550954020772 0.665202287424239 1 1
0.745721028357414 0.737783717628324 1 1
0.635205269864852 0.628833279048618 1 1
0.7049181453398 0.697075723940893 1 1
0.810909625901747 0.802758544931032 1 1
0.882390456024669 0.873305037269364 1 1
0.66305285780337 0.657011137032272 1 1
0.990588815349691 0.981330653127092 1 1
0.786568938992714 0.777549597088828 1 1
0.797609148386191 0.789655752357348 1 1
0.784896370225317 0.777319361283449 1 1
0.814734667236296 0.806807339818256 1 1
0.86683379685314 0.856688141005571 1 1
0.845612713554018 0.836880676569051 1 1
0.770440019037847 0.762437287952863 1 1
0.927594517005524 0.916811471171424 1 1
0.77041402901469 0.762756228771997 1 1
0.743088008181363 0.735632697391561 1 1
0.95788109199639 0.948443086862288 0 1
0.846742393369815 0.837859279449388 1 1
0.702511568993478 0.696218919923271 1 1
0.903833410977248 0.893979044825578 1 1
0.86985950351934 0.861130972220579 1 1
0.809624498050681 0.801508844555147 1 1
0.844577339778198 0.836856722124185 1 1
0.73830020053615 0.73125653726058 1 1
0.70966023412483 0.702712736180744 1 1
0.913065693603314 0.904816813923708 1 1
0.672175503195924 0.665367586540596 1 1
0.877761563749934 0.868980155425355 1 1
0.627185952397152 0.621159585763528 1 0
0.796710717344582 0.789101425460729 1 1
0.835124435409156 0.82647901448564 1 1
0.692794166115886 0.685937000293192 1 1
0.778231404432399 0.769511356960329 1 1
0.820304189793102 0.811979834403199 1 1
0.856369336704209 0.847843916175372 1 1
0.883206195294458 0.875084025755381 1 1
0.840209482089861 0.83237586042086 1 1
0.670001902798146 0.663094271964423 1 1
0.853241361767463 0.844520442398254 1 1
0.728664266274195 0.721521416604565 1 1
0.813431907166652 0.805468211391706 1 1
0.698543462406807 0.691520871333488 1 1
0.936416040686591 0.926374787274223 1 1
0.861975067968916 0.852441245009789 1 1
0.947674202156735 0.938779117285124 1 1
0.918551297307243 0.909358000657366 1 1
0.728518712485983 0.719880651222778 1 1
0.701984969041687 0.695388655208296 1 1
0.707076871849526 0.700604206879034 1 1
0.879720648010255 0.870828149164678 1 1
0.886702773602071 0.878033582779241 1 1
0.821208933771565 0.811860594193022 1 1
0.785950135195117 0.77886202267464 1 1
0.706234188253053 0.699485354131889 1 1
0.725250816346061 0.718421689852807 1 1
0.944809335657517 0.935545216947549 1 1
0.719586160465452 0.711053751043289 1 1
0.579168903700838 0.573070668391558 0 0
0.896102077798272 0.88732836310147 1 1
0.951946609648969 0.941138968201283 1 1
0.84016324990036 0.831134300027973 1 1
0.988230166409061 0.97823375114706 0 0
0.847554770457393 0.83857306646454 1 1
0.7880488077469 0.780612868907388 1 1
0.890390785331827 0.880162259479614 1 1
1.0214218528528 1.0112368314956 0 0
0.831271836155774 0.82298525241788 1 1
0.738772380145534 0.731646647759363 1 1
0.699697150693777 0.692266013480993 1 1
0.838480726058756 0.829008294304962 1 1
0.808148153531322 0.800665337615426 1 1
0.948689787829695 0.939588836741546 1 1
0.928380306052431 0.918830818114882 1 1
0.972158732826715 0.962224349088334 1 1
0.770630610017136 0.763394463848033 1 1
0.820706862855657 0.812677098604817 1 1
0.805921065809359 0.798630845601434 1 1
0.732907621753179 0.724791424761523 1 1
0.892538378413148 0.883809905882057 1 1
0.87360474360587 0.865053955838481 1 1
0.73705479441128 0.729947028765301 1 1
0.983360943291522 0.973695891126279 1 1
0.82992834846455 0.821643665999841 1 1
0.724622631353064 0.718250896369202 1 1
0.658732036181662 0.652272565566712 1 0
0.853604688535472 0.843071584217106 1 1
0.816208723018674 0.808790014462583 1 1
0.813559842144816 0.806163346838763 1 1
0.776361202003372 0.768337941053485 1 1
0.694367601666239 0.687573476891015 1 1
0.611982005346929 0.606016146601735 1 1
0.938017538608459 0.928651826369866 1 1
0.793996433840517 0.785871505837783 1 1
0.752793247388182 0.745054514406326 1 1
0.852865536998577 0.845017211881477 1 1
0.788596034669341 0.780292821160482 1 1
0.868958684908869 0.8610129961094 1 1
0.884638561866042 0.876540753015915 1 1
0.80329193187722 0.794968104269672 1 1
0.774865732381612 0.766525947396199 1 1
0.869537684781181 0.860354131977955 1 1
0.8168742907565 0.809112152080181 1 1
0.86070444263479 0.851506190153303 1 1
0.765914659916391 0.758497645065782 1 1
0.850363059587608 0.840930662671584 1 1
0.941085715435734 0.930977374475589 1 1
0.821190466614033 0.81297692524644 1 1
0.696652181290654 0.689442850216416 1 1
0.760467813852256 0.753242382042234 1 1
0.780799683756476 0.77294467761268 1 1
0.810264122562534 0.803407836483798 1 1
0.803715803901873 0.795587754723471 1 1
0.835217289852593 0.826700089113986 1 1
0.785872882481293 0.77684745414473 1 1
0.767271971592793 0.75975921469558 1 1
0.688946081751722 0.681414239673255 1 1
0.787587804058147 0.779884388076541 1 1
0.815668415302109 0.807455534778637 1 1
0.903627581260704 0.8937061575342 1 1
0.721644870092819 0.714085904822913 1 1
0.714000061836787 0.706542008742849 1 1
0.931535616988836 0.922063378167589 1 1
0.889088054735546 0.88013603652544 1 1
1.01033044855113 1.00072698979031 1 1
0.745403769237031 0.737434581528931 1 1
0.839705145597161 0.831325425485326 1 1
0.838199189214274 0.829235430767642 1 1
0.672831890849328 0.666339380260916 1 1
0.720015685266421 0.71253622709042 1 1
0.954043173082204 0.944534229993364 1 1
0.907003425139843 0.897384680349508 1 1
0.830937244974927 0.822108761212694 1 1
0.737206060249911 0.730184730529934 1 1
0.851661313965602 0.841986550662692 1 1
0.910140389195304 0.901289634898754 1 1
0.89794843061561 0.888154226371094 1 1
0.777001856389025 0.769426628901484 1 1
1.05081293590768 1.03912831357 0 0
0.823643666978355 0.815093108412661 1 1
0.851900560101901 0.843208994888866 1 1
0.653987397848658 0.647230997420771 1 1
0.746413020751112 0.739278336789239 1 1
0.928911406144343 0.92049289391228 1 1
0.765987022563399 0.758603513461057 1 1
0.940209329591895 0.930962428578923 1 1
0.917960758668774 0.908783546691938 1 1
0.725302395096986 0.717203875588692 1 1
0.951215029083917 0.942435708299238 1 1
0.699531384420835 0.69155418640463 1 1
0.698773555276631 0.691969792612072 1 1
0.748271718479326 0.740937351682226 1 1
0.63832569981319 0.631451508653052 1 1
0.758422770289526 0.749395570555315 1 1
0.70328174325815 0.695904693960076 1 1
1.02381630604312 1.01362236955557 0 0
0.916304025578921 0.907155456900028 1 1
0.793584253235239 0.78574626894731 1 1
0.822165330879102 0.814450122342476 1 1
0.763712492700107 0.756752481610532 1 1
0.817272966773577 0.808534734814618 1 1
0.725503928733951 0.718701702026805 1 1
0.863408503051858 0.854977379800076 1 1
0.673288509625189 0.666259035542764 1 1
0.692799742961053 0.685551227656964 1 1
0.841077271307432 0.83214012868792 1 1
0.962852567880721 0.954132921613236 1 1
0.592149256619248 0.586849596087139 0 0
0.810903179242358 0.802064783503968 1 1
0.942646223151067 0.93316308835337 1 1
0.696023958689993 0.689171334694356 1 1
0.756172769849194 0.748140457082303 1 1
0.82527826490789 0.816831373541812 1 1
0.72058701195296 0.712403277555499 1 1
0.757056141919804 0.750097707215792 1 1
0.854095902285492 0.845885459361578 1 1
0.722688230153026 0.715350395194094 1 1
0.847344764051863 0.837295868286213 1 1
0.772254776123811 0.764670495263696 1 1
0.736373486769234 0.729602345974863 1 1
0.667376333649924 0.66070840801544 1 1
0.737250249146155 0.729624007884049 1 1
0.645146555495927 0.639229554560231 0 0
0.931555805180356 0.922035585241634 1 1
0.891112072464605 0.882782159112879 1 1
0.684210326756016 0.6772939861771 1 1
1.01878772466707 1.00876394871164 0 0
0.980500825223399 0.970007959906244 1 1
0.761884250434344 0.754917113408209 1 1
0.789682205051484 0.78260564427987 1 1
0.784510921899636 0.776583637574779 1 1
0.76640379198938 0.75951799462801 1 1
0.79757137749844 0.790203625971847 1 1
0.868012838044008 0.859607132358588 1 1
0.742443842103151 0.735449568389835 1 1
0.721999309904239 0.714400425265053 1 1
0.790109832353489 0.782111904124009 1 1
0.819581067556854 0.811092500392156 1 1
0.891452677322919 0.882495148818683 1 1
0.808447592536583 0.799808573416609 1 1
0.834425557797113 0.825307193768449 1 1
0.932529817718188 0.922863299288954 1 1
0.702745537080593 0.696214738970831 1 1
0.857732255040614 0.848546758804179 1 1
0.76047742105548 0.752951241234276 1 1
0.872743453862851 0.86472937494131 1 1
0.699103333553962 0.692732938072576 1 1
0.655842653244376 0.649807469835614 1 1
0.800791908169478 0.79308084576654 1 1
0.749617605180355 0.742005312045844 1 1
0.98627308489869 0.976475592140099 1 1
0.778666493798199 0.771854857983571 1 1
1.0431823090648 1.03277910456943 0 0
1.02288900815733 1.01068595616167 1 1
0.785446607877198 0.777226310503689 1 1
0.906766229691245 0.897967424414667 1 1
0.807140725638607 0.79855955802123 1 1
0.793670712393865 0.784807147925506 1 1
0.635331952188848 0.6280269409885 1 1
0.844407146792288 0.835990011384264 1 1
0.866048763956558 0.85640573155788 1 1
0.647553906200284 0.641379405137938 1 1
0.9278583795076 0.918577868229495 1 1
0.630478872485213 0.624584557284965 1 1
0.87646750159149 0.867716055404416 1 1
0.765323989781728 0.756816126424737 1 1
0.813109241586885 0.806079671256773 1 1
0.750447736769618 0.742850742990671 1 1
0.824131689161426 0.816240372296781 1 1
0.843583106748349 0.835013165716694 1 1
0.661213556156943 0.65485398628948 1 1
0.974151597314181 0.964935260314791 1 1
0.912728672597278 0.903200610402681 1 1
1.04323361664098 1.03379351253601 0 0
0.84554794672431 0.837402154454616 1 1
0.796247478819368 0.789034441445516 1 1
0.902894461621015 0.894347157935481 1 1
0.840336785259625 0.830653137514952 1 1
0.79285494697118 0.785599430949426 1 1
0.678774433814502 0.672402791254888 1 1
0.842934891349899 0.835036089424028 1 1
0.699380275398344 0.691907043784036 1 1
0.832350841560211 0.82439795709275 1 1
0.676638983578693 0.669841905056788 1 1
0.654740296659077 0.648366564680311 1 1
0.935055572854864 0.925696930859969 1 1
0.865979233688608 0.857256320292239 1 1
0.980403347019789 0.971450281887122 0 0
0.772490229421983 0.763066938770476 1 1
0.820892519283555 0.812169463475057 1 1
0.824400895821277 0.816083413519799 1 1
1.03718602025256 1.02514235622065 0 0
0.756158287073564 0.748695432043199 1 1
0.715620118231227 0.708640003880607 1 1
1.09481026278254 1.08293892322601 0 0
0.824381048998736 0.816874902772403 1 1
0.79446492626262 0.785852583720796 1 1
0.573986877015644 0.567864797139566 1 1
0.805633065923856 0.797818890532973 1 1
0.838436330680214 0.82944986222163 1 1
0.772451125994169 0.764615751502782 1 1
0.923290291104042 0.914172350921071 1 1
0.957555459206846 0.947424810304254 1 1
0.86571015598958 0.858353737804179 1 1
0.765568621940663 0.757520354090295 1 1
0.790088745039542 0.782035441408747 1 1
0.829270739805757 0.820819368258395 1 1
0.746064182679874 0.738296232172017 1 1
0.79953472650539 0.792257417467217 1 1
0.736923344202831 0.729893998714365 1 1
0.908032961866316 0.897517495272246 1 1
0.755831948718299 0.746988651097234 1 1
0.932687483263096 0.922997794739405 1 1
0.82544442308953 0.817109678533367 1 1
0.718031150747861 0.711188765617123 1 1
0.90802660205786 0.898825813302957 1 1
0.761139022496914 0.753461888123795 1 1
0.590607696054399 0.583961018567999 0 0
0.973614202188713 0.963518373184373 1 1
0.658306489058057 0.651796855776563 1 1
0.953007890071553 0.944506413076617 1 1
0.763286263369061 0.756121293506377 1 1
0.711566076171836 0.704449457304093 1 1
0.856876060065064 0.848640667042342 1 1
0.761227175905293 0.754100471240399 1 1
0.890232059312309 0.88110717533378 1 1
0.917083478791746 0.908103860413794 1 1
1.04252282428973 1.03194798642209 0 0
0.767264089664598 0.759292223616115 1 1
0.696987818957343 0.690635912755985 1 1
0.644019690921593 0.638261311218686 0 0
0.599997282464535 0.594112858783435 0 0
0.773803821183171 0.7667005066661 1 1
0.671081235234459 0.664701992029118 1 1
0.878890299713822 0.86982154902832 1 1
0.734470875703366 0.727570653499177 1 1
0.88996489231869 0.881486730188143 1 1
0.797554341419913 0.788992345415381 1 1
0.863722043734044 0.854240047691259 1 1
0.711501304887907 0.704325904554059 1 1
0.894757549559433 0.885561355854659 1 1
0.723789969579867 0.717627941289435 1 1
0.890758214697792 0.881808304170961 1 1
0.692373047127494 0.684158897628248 1 1
0.727365714142257 0.720852293426118 1 1
0.838650043797252 0.829827451036125 1 1
0.917338199445744 0.907958930096422 1 1
0.636845382022166 0.630046149184916 0 0
0.627654040122854 0.621942048171306 1 1
0.579368283051324 0.574352501740503 1 0
0.882145671830436 0.873538608004579 1 1
0.853327771525146 0.844980691438738 1 1
0.736010804750837 0.728603063254222 1 1
0.856724241120965 0.849087660971327 1 1
0.777331191239664 0.769589145610083 1 1
0.827699919026695 0.820377468500907 1 1
0.699674340244395 0.691373388971098 1 1
0.992832637585117 0.983169013586813 0 0
0.829324933358502 0.820989110592042 1 1
0.683695147800534 0.676458075230582 1 1
0.624870890974245 0.618513988402568 1 1
0.918971482381485 0.910451109777698 1 1
0.793428094899388 0.785797757520347 1 1
0.789071418271266 0.78196280889542 1 1
0.58989320193431 0.584357221262369 0 0
0.73184606837613 0.723627297552529 1 1
0.784493683677216 0.776288179124721 1 1
0.764563740272432 0.75600323796547 1 1
0.71122195455811 0.703492437716394 1 1
0.734041734959055 0.726428502024781 1 1
0.652317705989235 0.645839957342324 1 1
0.872618724743008 0.864059406133923 1 1
0.80388967610711 0.795071343372594 1 1
0.856323603673159 0.848295617525105 1 1
0.762715483809335 0.755627183512945 1 1
0.672029501439409 0.664603716386194 1 1
0.768728140525414 0.760469805840049 1 1
0.876961661228192 0.868947989444676 1 1
0.813160602020978 0.805542204622696 1 1
0.787714709358907 0.779437628493992 1 1
0.940658920329394 0.930894489020665 1 1
0.86274027547475 0.853492057625412 1 1
0.820087566548815 0.811842051573301 1 1
0.743833135706757 0.736579855186367 1 1
0.766872534080439 0.758781560918006 1 1
0.754243410596142 0.745872361056632 1 1
0.753325572315014 0.744517394876042 1 1
0.629706368201776 0.623388321529308 0 0
0.689884975531553 0.683627707987148 1 1
0.868108990093152 0.858146771142058 1 1
0.610652059555966 0.604468240082163 0 0
0.719132639600782 0.712387674216341 1 1
0.93051415358501 0.921709840908816 1 1
0.727965865610185 0.721702812710778 1 1
0.814186179897765 0.806044569837545 1 1
0.669472937580145 0.662890890032275 1 1
0.927458561852909 0.9180174657129 1 1
0.616459795328105 0.610114252891182 0 0
0.859360314719648 0.850760425157565 1 1
0.878181334807813 0.868490359177112 1 1
0.779885839857028 0.772224709230372 1 1
0.90986133749341 0.900738427965381 1 1
0.700749009351223 0.694373456418766 1 1
0.916788953965446 0.908412129767901 1 1
0.87274856794668 0.864299804689829 1 1
0.752072339133895 0.74530552346477 1 1
0.835864917657176 0.827358345671285 1 1
0.944398465738074 0.93453415681277 1 1
0.790987712394989 0.782861125931124 1 1
0.774538053209209 0.767042483066158 1 1
0.839623773605206 0.831041569302477 1 1
0.823697996538896 0.815374710150732 1 1
0.814365712438111 0.806808648073319 1 1
0.748634632217138 0.741164153796779 1 1
0.788906293345329 0.780754100127312 1 1
0.738289549111189 0.729461859209342 1 1
0.926857953347352 0.916912808467561 1 1
0.732316339089972 0.724295190659321 1 1
0.915240279605887 0.905721655860421 1 1
0.755539610998759 0.747437391007782 1 1
0.849749795307126 0.840285818351063 1 1
0.730236740253265 0.723355709262567 1 1
0.899065367006847 0.889660630756184 1 1
0.84029305314025 0.83087733677255 1 1
0.968398809791237 0.959325598530117 1 1
0.750886697716015 0.743506773332175 1 1
0.894937439486098 0.886362122874734 1 1
0.898550279425407 0.889377582783369 1 1
0.81612888303913 0.807888110912849 1 1
0.675399884246619 0.667474756357466 1 1
0.842741852191705 0.835069573885709 1 1
0.890249830783832 0.880936058388566 1 1
0.800975548964752 0.792423762441994 1 1
0.812334063657073 0.804641986650704 1 1
0.857766675095058 0.848754651044555 1 1
0.914666812848046 0.905038875278131 1 1
0.826969139439845 0.818140333490651 1 1
0.873399085432959 0.863718864626028 1 1
0.969462730042151 0.959952786147 1 1
0.872692121688599 0.862904663019709 1 1
0.800875692091358 0.792897646133259 1 1
0.829121151506031 0.821349674295374 1 1
0.736933516291081 0.729055933712864 1 1
0.819588783458213 0.811320968437344 1 1
0.788966679886504 0.781020781366785 1 1
0.847298633663779 0.839532492908994 1 1
0.667949161610733 0.6610492363618 1 1
0.946534466459095 0.93642620968701 1 1
0.878859456173557 0.870067880798919 1 1
0.732489160478014 0.723925815173881 1 1
0.991637819313725 0.98115442680577 1 1
0.855550486144596 0.846070092877053 1 1
0.898938758696234 0.887239242372955 1 1
0.768897600374592 0.760678411999674 1 1
0.994051775558814 0.984413297756457 1 1
0.697947789585441 0.690867343753763 1 1
0.848259717361502 0.839247323293458 1 1
0.916590511143918 0.907920398366463 1 1
0.852550001094072 0.844081020069411 1 1
0.939617408637314 0.93039241290977 1 1
0.552380842146625 0.547001641607141 0 0
1.03510528518069 1.02549981981316 0 0
0.848425227694385 0.83999026338384 1 1
0.743534114342853 0.735726343319952 1 1
0.822529085122076 0.81360105960423 1 1
0.811909685965257 0.803865661744654 1 1
0.692230679325638 0.685941246388286 1 1
0.954311975964853 0.945164603296382 1 1
0.730766449158953 0.723400937729127 1 1
0.806352648067097 0.79690196769386 1 1
0.674749077231641 0.666949387810778 1 1
0.950933025281193 0.939741039299543 1 1
0.816827274734534 0.80865502879583 1 1
0.81507457788182 0.807262334791587 1 1
0.606300045434339 0.599757948325644 1 0
0.720418396799651 0.713233568429021 1 1
0.656766004860768 0.649654108323776 1 1
0.825632091178167 0.817953720606272 1 1
0.869003871516016 0.859853677843392 1 1
0.661612561411157 0.655027900982901 1 1
0.795398145013536 0.787292279148006 1 1
0.851557846555821 0.841825972150613 1 1
0.801094779303792 0.791887633173112 1 1
0.905260526246016 0.896676458975655 1 1
0.616892878337636 0.610529669360617 0 0
0.916279955787386 0.907524646524755 1 1
0.757375313770011 0.749552527447561 1 1
0.890215168486343 0.880761986191361 1 1
0.727707336272637 0.72018306502793 1 1
1.00438830315173 0.994062617010954 1 1
0.78101364016567 0.772481355112586 1 1
0.718239259304529 0.711238937695289 1 1
0.953028177046105 0.944077832634526 1 1
0.918100925851331 0.908103246599526 1 1
0.740391529623249 0.733613530014508 1 1
0.984857787170287 0.974478997185082 1 1
0.761934011210686 0.754553311042999 1 1
0.782471887648398 0.774310992655796 1 1
0.676960838019422 0.671191929039431 1 1
0.908876195318594 0.899207303073542 1 1
0.572547858198874 0.567003858966441 0 0
0.710532720706189 0.703859530906064 1 1
0.645622491462087 0.638790786459949 1 1
0.912864022689296 0.903925727748573 1 1
0.80552253202221 0.798074310636593 1 1
0.832062641385643 0.824460952927535 1 1
0.848758728968136 0.84081976020818 1 1
1.08331262061945 1.07193381037209 0 0
0.772607736967992 0.765165969564038 1 1
0.775346641688721 0.767464589985071 1 1
0.758211113341206 0.751044821318936 1 1
0.930393707717167 0.921712803077277 1 1
0.836431920503049 0.828852567618971 1 1
0.788590168687762 0.78107371140762 1 1
0.915398173787867 0.905779116495063 1 1
0.912821316187446 0.903808213767892 1 1
0.961010776598628 0.950836717738473 1 1
0.688920396734126 0.680632935045633 1 1
0.582135869105048 0.576758657104327 0 0
0.579208158744115 0.572505048439776 0 0
0.852723507295192 0.844796377549617 1 1
0.802538074330836 0.79361981439157 1 1
0.863653461597261 0.85562390713486 1 1
0.768205835666508 0.76029619166946 1 1
0.85698868868557 0.848986445207734 1 1
0.712185001843144 0.705291757457591 1 1
0.884941197774819 0.87632922679673 1 1
0.841521488032237 0.833766875155569 1 1
0.74746274687397 0.739820492234312 1 1
0.751407380219703 0.744640656552324 1 1
0.697901785330736 0.690536411273225 1 1
0.691178800317745 0.684593359002243 1 1
0.835532321321952 0.826456798452606 1 1
0.85095989962472 0.842664188666661 1 1
1.02359800986612 1.01358128973095 0 0
0.747987011402181 0.740427618640878 1 1
0.926104935652168 0.916160789759891 1 1
0.982387598207217 0.972322053707286 1 1
0.631985869430962 0.626136795532581 1 1
0.755801081975237 0.747137539331919 1 1
0.901022343668044 0.892015285830475 1 1
0.736797138871375 0.730294915675228 1 1
0.622150180650661 0.615916878371536 1 1
0.861506873203787 0.853455557505537 1 1
0.776128012552734 0.767769194883987 1 1
0.893371744067875 0.882833136367311 1 1
0.885441827969895 0.877140444963874 1 1
0.7891767871444 0.781504734719462 1 1
0.794340953909766 0.786421198684054 1 1
0.903098058037928 0.893811484645956 1 1
0.785634575764652 0.778496855715415 1 1
0.768110739222002 0.759826392685504 1 1
0.822654404664796 0.81486691194796 1 1
0.619491814536597 0.612908138603985 1 1
0.732266359708675 0.724361122498946 1 1
0.888463997270642 0.878844648339653 1 1
0.788792813036155 0.781745581476509 1 1
0.667173205392961 0.660332991270156 1 1
0.731878720528795 0.724615543687716 1 1
0.766930677236649 0.760464950792076 1 1
0.818374035616662 0.809696195916761 1 1
0.70551036612233 0.698151522320384 1 1
0.751753836725503 0.743900470667227 1 1
0.861141295722088 0.851417902536539 1 1
0.767306741979793 0.759970038422934 1 1
0.678566737777884 0.671424661211724 1 1
0.680712396455856 0.67421307467745 1 1
0.726570412133801 0.718459049891919 1 1
0.916727361890735 0.907435344851893 1 1
0.616342718298007 0.61052739953178 1 0
0.908007236407515 0.897953822921346 1 1
0.760192217920513 0.752798117993825 1 1
0.686341770887397 0.679218183998528 1 1
0.759271787967483 0.751312152458377 1 1
0.729058046464146 0.721656892916386 1 1
1.02887641433166 1.01808574821538 1 1
0.819165486972388 0.808936451007639 1 1
0.828962468610566 0.819979289572061 1 1
0.733093576273403 0.725608254241041 1 1
0.789165278198557 0.780339168433158 1 1
0.779373424086992 0.770671397129992 1 1
0.874073551030922 0.864711593224776 1 1
0.688536926856401 0.6819060392438 1 1
0.729140113414913 0.722112949111436 1 1
0.801790798911035 0.79366356388961 1 1
0.950504431399596 0.941230034379537 1 1
0.658744093338074 0.651930842329678 1 1
0.764540703868665 0.75719981744507 1 1
0.857577285567276 0.849310004588187 1 1
0.793252315981149 0.785330234497693 1 1
0.900929288600728 0.8919615170534 1 1
0.756593065019724 0.74834565693839 1 1
0.691000987458514 0.684359044977674 1 1
0.776636345803337 0.76909672982168 1 1
0.901978772538333 0.892057020794783 1 1
0.742847830865515 0.73616102664028 1 1
0.910620109628878 0.901336560876506 1 1
0.746920808502203 0.738909629892682 1 1
0.823818934121001 0.815157106064638 1 1
0.858531527005986 0.850278474093085 1 1
0.718245790595182 0.71074527773193 1 1
0.82166420993506 0.813480979799486 1 1
0.88899025635749 0.880636095747416 1 1
0.751108897674646 0.743884367860168 1 1
0.752930001046416 0.745547414615478 1 1
0.954757809887111 0.944414368643368 1 1
0.835947556162766 0.827944087109644 1 1
0.85419775080615 0.846003195134785 1 1
0.771569161735929 0.76299916350778 1 1
0.796265867779617 0.788452423053548 1 1
0.78477773972666 0.776580714773293 1 1
0.832067767839491 0.822921165925387 1 1
0.838590187627904 0.831083869852778 1 1
0.748497119241938 0.740092019852304 1 1
0.921026012726937 0.912407526499112 1 1
0.659124991492768 0.652177295689516 1 1
0.756180594410275 0.74918343909945 1 1
0.720524384601643 0.713316289181298 1 1
0.730994962257041 0.723505303538498 1 1
0.764591103011436 0.756433562230591 1 1
0.959801864592366 0.950107245775725 1 1
0.999974047210186 0.99015834368905 0 0
0.709282543555888 0.701879022475483 1 1
0.857626312536381 0.849908315831014 1 1
0.935697994401238 0.925605845005791 1 1
0.666207507918356 0.660178085756969 1 1
0.787871241734646 0.779892681667636 1 1
0.743203877594976 0.73528205146133 1 1
0.947962965695995 0.937411836624674 1 1
0.817184196352893 0.808427889146015 1 1
0.690781815406727 0.683889815086741 1 1
0.94672919363367 0.936916995972623 1 1
0.725603291527476 0.717916848061359 1 1
0.755860006012352 0.747812486092859 1 1
0.697021198566093 0.689419483319405 1 1
0.923850097078863 0.914658268407135 1 1
0.831886489939471 0.824167978320405 1 1
0.694872231151233 0.6873852163235 1 1
0.808252659001368 0.799506784802133 1 1
0.680027593441299 0.672786888382295 1 1
0.760668412199923 0.753422162784776 1 1
0.695888604094763 0.688664102291811 1 1
0.847072881590177 0.839707001779981 1 1
0.714273231787673 0.70611545421719 1 1
0.877723779964879 0.868780277099751 1 1
0.835298752031465 0.827437192232211 1 1
0.848677984980256 0.840120174955084 1 1
0.71210937409275 0.704759615058913 1 1
0.843113712349319 0.832850583413758 1 1
0.835018749756551 0.826119948274773 1 1
0.712643405431208 0.705135866327811 1 1
0.795880508285615 0.787845776728931 1 1
0.756203525239382 0.749046479187361 1 1
0.851937952896615 0.843942104693881 1 1
0.779371367878701 0.771794513880857 1 1
0.871147262036683 0.862863363013664 1 1
0.921504680360584 0.91208308157663 1 1
0.772652858767215 0.764111388769153 1 1
0.795632891882889 0.787280451273372 1 1
0.674457300425379 0.667455036611425 1 1
0.736174603492582 0.728957744682545 1 1
1.09132811674725 1.08096202845625 0 0
0.688141638732418 0.681655534808393 1 1
0.740297858964278 0.732792693049634 1 1
0.831000604273289 0.821951723078295 1 1
0.699218575850265 0.69267243546493 1 1
0.943020741317266 0.933273942270456 1 1
0.820769434485726 0.812019238902057 1 1
0.768657625953088 0.760827496517194 1 1
0.918474278310419 0.910704075378905 1 1
0.638521289564893 0.632118705807756 0 0
0.929579461385437 0.919940623835976 1 1
0.775278125046219 0.767485412794667 1 1
0.849841024125319 0.841152142743821 1 1
0.737753207448731 0.729286574979449 1 1
0.803813358777218 0.796156755240049 1 1
0.715538920185752 0.707776496530611 1 1
0.725283598808065 0.718517097770522 1 1
0.842392135519579 0.834405390950623 1 1
0.768059016548005 0.759964904044385 1 1
0.836462321189782 0.827678122943325 1 1
0.844114521034897 0.836211615487871 1 1
0.869576228367999 0.860816432023192 1 1
0.80361273660092 0.794898552877998 1 1
0.788377191893717 0.780801026116078 1 1
0.801758267595519 0.79287224880539 1 1
0.802152080936815 0.794112951604517 1 1
0.784644618740551 0.77697626657363 1 1
0.750416143148518 0.743337167388603 1 1
0.724244108786474 0.71769295849233 1 1
0.917327594782078 0.90930678073744 1 1
0.791886547448428 0.784280773735112 1 1
0.65828295973378 0.651962828223638 1 1
0.752499975521573 0.74465573583942 1 1
0.76617258688815 0.758389784209388 1 1
0.711996269859896 0.704350091510777 1 1
0.715861365537925 0.708784029869266 1 1
0.812136464055065 0.80483667852173 1 1
0.916988109707392 0.908186401176754 1 1
0.778280655876992 0.769663863010212 1 1
0.833588437878886 0.825515791727739 1 1
0.696396516906396 0.689775910798775 1 1
0.579968784909124 0.573412218460682 0 0
0.699065460540612 0.691997015591834 1 1
0.956266058457022 0.946139136793573 1 1
0.656325368203237 0.649952420130107 1 1
0.975304379351718 0.965854889783487 0 0
0.771115757510575 0.763683552114962 1 1
0.713699839029817 0.706364719931609 1 1
0.68315005153137 0.676835374374285 1 1
0.799746272978353 0.790643733654179 1 1
0.707475485980023 0.699411982205485 1 1
0.778737125078354 0.771095015298781 1 1
1.04569364959458 1.03506080428742 0 0
0.759669627305886 0.752563964160138 1 1
0.783118522744765 0.774456526619186 1 1
0.841536412431681 0.832249237385775 1 1
0.732698929164849 0.725923516736736 1 1
0.791986491853566 0.784397471600507 1 1
0.719214841827419 0.711969355034643 1 1
0.717052802132901 0.710455164527017 1 1
0.835424296463569 0.827210451172932 1 1
0.676773145166934 0.66878066464381 1 1
0.730407765345446 0.723512934270819 1 1
0.999380207299398 0.988803682653806 0 0
0.885083418955787 0.876887136857699 1 1
0.864814543587882 0.855724064835276 1 1
0.95197632786258 0.941857324357862 1 1
0.714778622962228 0.707411310367354 1 1
0.839861666871386 0.831313953338615 1 1
0.971024809419104 0.962224423719228 1 1
0.756947321501309 0.749709782503016 1 1
0.640124495509754 0.633975387285324 1 1
0.810166021170193 0.800071130972594 1 1
0.795991827910292 0.788442075393819 1 1
0.781251748438674 0.772817555840204 1 1
0.769203896998612 0.762546148205349 1 1
0.777938206554771 0.770911278004556 1 1
0.770659877600585 0.763073750917937 1 1
0.757087867817959 0.749132525835996 1 1
0.810826132482221 0.802675252635127 1 1
0.867539521181188 0.858468987123749 1 1
0.737965350991239 0.729599945674346 1 1
0.731223278651589 0.724198018561669 1 1
0.83258930626959 0.824766062605782 1 1
0.638044130213991 0.63126213425189 1 1
0.848988357022195 0.840391225603571 1 1
0.792590984534212 0.785451132765142 1 1
0.614130906216874 0.608230438604795 1 1
0.814664844461114 0.805735300607509 1 1
0.977946792451512 0.968359995331291 1 1
0.737056671018746 0.729907076479718 1 1
0.712893847079171 0.706952748466314 1 1
0.777256326652718 0.76984144819268 1 1
0.784356374184724 0.776971171877256 1 1
0.72776378823963 0.720414470019919 1 1
0.830230543394126 0.821861848140657 1 1
0.682544742751534 0.676101185676041 1 1
0.897854921560139 0.887992693459198 1 1
0.882890774346741 0.87308902270423 1 1
0.903437783034718 0.89204943416968 1 1
0.883973567322829 0.874353875445038 1 1
0.678812133517209 0.672003650277233 1 1
0.741147419928451 0.733998100383767 1 1
0.995487565920878 0.985489034236819 1 1
0.680651192939073 0.672869572968409 1 1
0.931822466157227 0.921960961420457 1 1
0.644574169998968 0.637928547554688 1 1
0.807143543096067 0.799205279059143 1 1
0.555310065359509 0.549183640295752 1 1
0.842693147165019 0.834508326752186 1 1
0.896111017094241 0.887326804473564 1 1
0.633930884352841 0.62854317849089 1 1
0.806126605432895 0.797457117790383 1 1
0.647370752428443 0.641631954673745 0 0
0.680367460469628 0.673219778926111 1 1
0.848238579309913 0.839627324029553 1 1
0.721196647409127 0.71359446348517 1 1
0.862493059646325 0.852972807319847 1 1
0.653073477961083 0.645682579141139 1 1
0.792304393062622 0.784910400134603 1 1
0.788925807224455 0.781030887779322 1 1
0.728399902903912 0.720712890026678 1 1
0.814948515401003 0.806901633690639 1 1
0.750903436516818 0.743191349198106 1 1
0.564733702599515 0.558585667763755 0 0
0.804896571712821 0.797019240715364 1 1
0.851472675000774 0.84327953679203 1 1
0.624104708287479 0.618046272197683 0 0
0.760465422404565 0.752948541941209 1 1
0.780373160842839 0.771933057482457 1 1
1.02000127637421 1.00977355149061 0 0
0.813603661918366 0.804771010221488 1 1
0.68027903036143 0.673408448299402 1 1
0.736750698719951 0.729260372225019 1 1
0.645592170420379 0.639119215209414 1 1
0.888729150787064 0.87924157161789 1 1
0.8533054553716 0.84446130713144 1 1
0.875359113563015 0.866819379679999 1 1
0.639788260426908 0.632475525869864 1 1
0.82776436659114 0.8193780873124 1 1
0.862142687408095 0.853263099517364 1 1
0.745309179971885 0.737745149750691 1 1
0.87354172053677 0.86329348257094 1 1
0.923999043133741 0.914922030142649 1 1
0.708013079227685 0.701435962704409 1 1
0.767391062502448 0.759286053462779 1 1
0.757252870289715 0.749093373228907 1 1
0.717913092377929 0.710227546307088 1 1
0.657966418778751 0.650775802864883 1 1
0.752120960658064 0.744695405234496 1 1
0.735184910898649 0.727574920832993 1 1
0.700325155064812 0.692710048989967 1 1
0.692705953049234 0.685840688377732 1 1
0.904511913690798 0.896138811310663 1 1
0.803638412383979 0.796101515611361 1 1
0.759517063025689 0.752341850262068 1 1
0.654948174035645 0.648781235215112 1 1
0.906480791522171 0.896884396768374 1 1
0.780067853204138 0.772152913094662 1 1
0.807442521381807 0.800019563390281 1 1
0.714869215609806 0.708265823735217 1 1
0.855977734252695 0.846633942401612 1 1
0.588667279093673 0.582817509661591 0 0
0.936498303635048 0.927231889610463 1 1
0.807699569418151 0.7991396365928 1 1
0.680189688690688 0.672925640346715 1 1
0.840018486301146 0.831394026483529 1 1
0.664396982885375 0.658543592290307 1 0
0.793678322963196 0.785185502413838 1 1
0.923420496670668 0.913537465577935 1 1
0.930014684091521 0.920225322395809 1 1
0.766583086339941 0.758628839328422 1 1
0.822993697722234 0.813960670442064 1 1
1.03899291383972 1.02742716363124 0 0
0.87445841721149 0.86596572786222 1 1
0.785330963782949 0.776373873643184 1 1
0.81113113837783 0.803052561550454 1 1
0.81719520543954 0.808363778373664 1 1
0.876879334279369 0.868851560071846 1 1
0.67546717976483 0.668756713917108 1 1
0.828594727026521 0.819061850521329 1 1
0.886733345693163 0.877877506906751 1 1
0.778693064372142 0.771391440360502 1 1
1.02711114579922 1.01676677225234 0 1
0.963543267713201 0.953862992941883 0 0
0.808079882779883 0.799591301988405 1 1
0.963485376720323 0.952669947519642 0 1
0.881298759709489 0.872408882694014 1 1
0.85412037301006 0.845765556451539 1 1
0.780339954828016 0.771998256173227 1 1
0.817412523164636 0.809270020696484 1 1
0.858978174383227 0.850863878940666 1 1
0.708589076719487 0.700966804875625 1 1
0.87037414930776 0.861286624528492 1 1
0.941717337871177 0.932043307250574 1 1
0.726484962514221 0.718253842851175 1 1
0.686032336813792 0.679366648229115 1 1
1.09632322732938 1.08493784349954 0 0
0.780193589837888 0.77154988273727 1 1
0.665256959667425 0.658869391851726 1 1
0.837050526760986 0.829458847277998 1 1
0.649650266473676 0.642832598691293 0 0
0.80723973877701 0.798682241557637 1 1
