# Supplementary material for: Bias caused by sampling error in meta-analysis with small sample sizes
Source: PLoS One. 2018 Sep 13;13(9):e0204056. doi: 10.1371/journal.pone.0204056 (PMC6136825; doi:10.1371/journal.pone.0204056)
Supplement: S4 File — (ZIP) [file pone.0204056.s004.zip › results N = 10 theta = 0.8 tau = 0.2 sz = 500-1000.txt]

"cohen.dl.theta" "hedges.dl.theta" "cohen.dl.cp" "hedges.dl.cp"
0.798989905622222 0.798218441701211 1 1
0.66376433679844 0.66309648563365 1 1
0.783205222409707 0.782451500014252 1 1
0.787022547102944 0.786210134544554 1 1
0.80307042279903 0.802274936992699 1 1
0.882839348314912 0.881976459124133 1 1
0.743886594728143 0.743114633112056 1 1
0.769305097814466 0.768421244362421 1 1
0.705572633620035 0.704799265755181 1 1
0.859350793243893 0.858451956919308 1 1
0.800163251133801 0.799321931978276 1 1
0.812608922117351 0.811852791402891 1 1
0.89462005233004 0.893667764115787 1 1
0.797878870700335 0.797065726984257 1 1
0.877008383756923 0.876149839513439 1 1
0.724739006083902 0.723985076722701 1 1
0.875029455046167 0.874081568319019 1 1
0.811457611396086 0.81064160644474 1 1
0.813207940888574 0.812374961588114 1 1
0.77036195543699 0.769564502411556 1 1
0.84448274309695 0.843683999258804 1 1
0.8380494014196 0.837117292053833 1 1
0.831364212151239 0.83049171939854 1 1
0.766453259443829 0.765620440265399 1 1
0.690194711023813 0.689480549019684 1 1
0.875876619178463 0.874978795163522 1 1
0.971285361410293 0.970274646873008 0 0
0.788205468974269 0.787410905478012 1 1
0.852183448552252 0.851282742694381 1 1
0.76670638450885 0.765974228171953 1 1
0.747990628696136 0.747293100824995 1 1
0.659965195344183 0.659339692588808 0 0
0.764060814993404 0.763280171847518 1 1
0.75079637607408 0.750059879449239 1 1
0.900673564136265 0.899781546041768 1 1
0.815059139077635 0.814242888813873 1 1
0.741656167735086 0.740892541946511 1 1
0.903230484893416 0.902290048305694 0 0
0.883243255942917 0.882319793844294 1 1
0.809173281262432 0.808459599163539 1 1
0.839626720964188 0.838745606432309 1 1
0.67897239495731 0.67832194533153 0 0
0.823870443161474 0.822954282516817 1 1
0.752407103094848 0.751753785488384 1 1
0.703799633536026 0.70305632174304 0 0
0.834109219409129 0.833226631264834 1 1
0.928791171305471 0.92784413215075 1 1
0.758484325228269 0.75771367336507 1 1
0.742131683293382 0.741286280204241 1 1
0.859778721929008 0.858770358691292 1 1
0.84025840300179 0.839455053825467 1 1
0.771186354146085 0.770280212511782 1 1
0.768067162915511 0.767359978277651 1 1
0.848588176184956 0.847740345960272 1 1
0.844900092280573 0.843992866331785 1 1
0.967931074422416 0.96686542004239 0 0
0.757949622662865 0.757132165005537 1 1
0.858254434228987 0.857293828681156 1 1
0.855845002187209 0.854990499406806 1 1
0.779018222064134 0.778233265043317 1 1
0.812602757992089 0.811706512435698 1 1
0.731878435561369 0.731138353551071 1 1
0.770634407139511 0.769842449312012 1 1
0.882665836127409 0.881613422480848 1 1
0.719460629685342 0.718686690314236 1 1
0.837353333091696 0.836490186132851 1 1
0.931091770877875 0.93003937164372 0 0
0.773854526346631 0.773035508621808 1 1
0.860590181208434 0.859739927483309 1 1
0.72998313895608 0.729224251253625 1 1
0.839841194152642 0.838827194396453 1 1
0.769345465111345 0.7686325147904 1 1
0.776211706247262 0.775402424776483 1 1
0.705648819780879 0.704927975694289 0 0
0.646057755463999 0.645397822349441 0 0
0.72009691790389 0.719375028955098 1 1
0.808607490274494 0.807793065683841 1 1
0.883590060315001 0.88276808491355 1 1
0.825449046207711 0.824606167690915 1 1
0.721576255627197 0.720828885707204 1 1
0.792513722985608 0.791689313022939 1 1
0.727595077075799 0.726808321827617 1 1
0.85171183974388 0.850780619095416 1 1
0.797906412128672 0.797047425303615 1 1
0.884776554356074 0.883825599659177 0 0
0.795330527071626 0.794497932586058 1 1
0.810056792605879 0.809338159190727 1 1
0.862623280507123 0.86173749491135 1 1
0.838115183889272 0.837152272845709 1 1
0.833051340914835 0.832222958385512 1 1
0.780618232152626 0.779811499268515 1 1
0.822014465050411 0.82123385362774 1 1
0.769417135995867 0.7686102452336 1 1
0.901801965888066 0.900925344398103 1 1
0.702589929360882 0.70189688299271 1 1
0.752429434748257 0.75165216430085 1 1
0.758100843025462 0.757327287316711 1 1
0.787945865540002 0.787151760445262 1 1
0.721169532036838 0.72040829558795 1 1
0.703951825969783 0.703137445382482 1 1
0.900489103409141 0.899543353544609 1 1
0.866857650525367 0.86595475353446 1 1
0.860074383719113 0.859163009059968 1 1
0.768096793155357 0.767362084589323 1 1
0.829292806249901 0.828488527843271 1 1
0.889063672012805 0.888211891416592 1 1
0.72136386714051 0.720589341037096 1 1
0.734284131931541 0.733565088722244 1 1
0.621895658880193 0.621276113975751 0 0
0.713780704006047 0.713127937411215 1 1
0.83104688313054 0.830096536985685 1 1
0.851175892905265 0.850244995746545 1 1
0.726838975245445 0.726090305857678 1 1
0.896248428917723 0.895388648015993 1 1
0.966754348965392 0.965805666593662 0 0
0.833784864904314 0.832938720718657 1 1
0.864629338060031 0.863719390058213 1 1
0.881092955932934 0.880207483764138 1 1
0.833183349221319 0.832342419502364 1 1
0.74054233974381 0.739781279962144 1 1
0.80555358644739 0.80466691059761 1 1
0.705088652101675 0.704331428516128 1 1
0.881378362297605 0.880438367634573 1 1
0.779901210026184 0.779123262781829 1 1
0.656827327916722 0.656163101112206 0 0
0.814991879744007 0.814100386567393 1 1
0.90425323339741 0.903283410613582 0 0
0.718904098178017 0.718104608434872 1 1
0.777763267556404 0.777031991283546 1 1
0.807891356092193 0.807084575846789 1 1
0.752107784952068 0.75136941033559 1 1
0.892702869369918 0.891840736037268 1 1
0.857278389775136 0.85640587543767 1 1
0.726014837119079 0.725112842461305 1 1
0.762589416578685 0.761819098683158 1 1
0.676375588902372 0.675692831452888 0 0
0.755379683654925 0.754635137995163 1 1
0.822544666402598 0.821773136393086 1 1
0.829404210070856 0.828539744242689 1 1
0.789516434452484 0.788680755077761 1 1
0.882824773642397 0.881867583465825 1 1
0.932935699824661 0.932082144660402 0 0
0.880495764308282 0.879577895053205 1 1
0.910972573032241 0.910081970076927 1 1
0.845308677288463 0.844503710506816 1 1
0.708216149041314 0.707546240889063 0 0
0.849286766176681 0.848451667816508 1 1
0.85350898047922 0.852671295541087 1 1
0.750295819772025 0.749485527940044 1 1
0.766684703744295 0.765812299292991 1 1
0.793978072937327 0.793189630551666 1 1
0.89254739971966 0.891629978116896 1 1
0.847817965154049 0.846977723093068 1 1
0.800966057646307 0.800182350704054 1 1
0.73747614634863 0.736658249757181 1 1
0.791481386563072 0.79069245684457 1 1
0.749669819646634 0.748875770092097 1 1
0.771262534966145 0.77043168179532 1 1
0.864977121870654 0.864035039100257 1 1
0.776416092096647 0.775532180084367 1 1
0.722865216988832 0.722108962923827 1 1
0.778541452086946 0.777811640193278 1 1
0.863668969978264 0.862803742414281 1 1
0.765778994497119 0.764991130215252 1 1
0.832545569827932 0.831639794331667 1 1
0.797664417973813 0.796816035161993 1 1
0.990498866791814 0.989561196104856 0 0
0.834557911202536 0.833716852022108 1 1
0.792332785860996 0.791555511775087 1 1
0.840588046230635 0.839667114803372 1 1
0.797972367687027 0.797177895191097 1 1
0.830370640132057 0.829461196359364 1 1
0.797974824731199 0.797062468804934 1 1
0.856881878598389 0.856086056209686 1 1
0.872794679247498 0.871962528956094 1 1
0.819356718235531 0.818495744308557 1 1
0.749489934683019 0.748704673935868 1 1
0.782417894833518 0.781540522514248 1 1
0.756521968409276 0.755811348199308 1 1
0.641818912658165 0.641190481597109 0 0
0.701997953556523 0.701203922014822 1 1
0.737252318916038 0.736516056801175 1 1
0.956342874409132 0.955292778442073 0 0
0.791583189811097 0.790858212433872 1 1
0.796155660831461 0.795348626117844 1 1
0.826760011679161 0.825909918079754 1 1
0.862836466440408 0.861931220366577 1 1
0.80379171683248 0.802933443218062 1 1
0.857502786291456 0.856681911602218 1 1
0.838717771466599 0.837798839306422 1 1
0.772398384272608 0.771722565369358 1 1
0.835488738226297 0.834633985562193 1 1
0.80349242994682 0.802658789634628 1 1
0.911810659413907 0.910986343161186 1 1
0.885377375261364 0.884465373526373 1 1
0.842081656746139 0.841231535390142 1 1
0.726122118182174 0.72538521265757 1 1
0.746514470684218 0.745758456379743 1 1
0.738695108593477 0.73796607400581 1 1
0.860089916224196 0.859340080832739 1 1
0.76971488793816 0.768931386659499 1 1
0.654402815865538 0.653672168893596 0 0
0.853837985285857 0.853007457615952 1 1
0.807606752546953 0.806666898590675 1 1
0.797000972289335 0.796150994362088 1 1
0.811697384940633 0.810914732763317 1 1
0.792115929577386 0.791282034403005 1 1
0.808934749515614 0.808204676367527 1 1
0.764253352803358 0.763471315204116 1 1
0.71691024780546 0.716175457805025 1 1
0.88252000244645 0.881662573624462 1 1
0.951237735779825 0.950280000146062 0 0
0.72047485689808 0.719806028297532 1 1
0.771780189056505 0.770984690602684 1 1
0.827726016809928 0.826899202026041 1 1
0.908115605639074 0.907120954739298 0 0
0.853571204078148 0.852623944710521 1 1
0.827657536322324 0.82682374361655 1 1
0.758635686934104 0.757841392733822 1 1
0.881248390718582 0.880449512347817 1 1
0.753654576675974 0.752869190308753 1 1
0.724898887151629 0.724208910892463 1 1
0.815563850499058 0.814658799926667 1 1
0.744851413714441 0.744063212280949 1 1
0.795979393295659 0.795171976103591 1 1
0.839837235387523 0.839002487368673 1 1
0.747596522890219 0.746887536869588 1 1
0.786651480923514 0.785786368427517 1 1
0.899858324191068 0.899053450806938 1 1
0.85870407003932 0.857722170496772 1 1
0.881929554711933 0.881123305318282 1 1
0.853848936823364 0.852946371919332 1 1
0.750992945437081 0.750294243388832 1 1
0.747181318967643 0.746368068005683 1 1
0.831075507392604 0.830194733084824 1 1
0.871777993588056 0.87088702188902 1 1
0.834583385180912 0.833811811419488 1 1
0.76197943440178 0.761150343684443 1 1
0.877904550374518 0.877083152722506 1 1
0.828785359121119 0.827943458221333 1 1
0.834998979458982 0.834127125060986 1 1
0.826679507214735 0.825720791843757 1 1
0.864956891760663 0.864101842086818 1 1
0.712991144686323 0.712252276525074 0 0
0.879947165942998 0.879080169063007 1 1
0.840600111738486 0.839702528288089 1 1
0.781565475802882 0.780806524126528 1 1
0.822421171383271 0.82166551745137 1 1
0.857826134007884 0.85681214242759 1 1
0.757406592698646 0.756619031682937 1 1
0.797289738793961 0.796439856364562 1 1
0.719930092443361 0.719123034437648 1 1
0.769694143838715 0.76890238178214 1 1
0.941467030449717 0.940524037199693 0 0
0.908596106261239 0.907654788031979 1 1
0.902004455618395 0.900984398802241 1 1
0.894637967922013 0.893590366284705 1 1
0.850025337742103 0.848992774104933 1 1
0.84044120904755 0.839597290584637 1 1
0.79084025387353 0.790008545146009 1 1
0.833432903169463 0.83257124639 1 1
0.812284368195661 0.811535769115645 1 1
0.747108093261363 0.746283519999353 1 1
0.910807662355355 0.909909093584738 1 1
0.805108505606933 0.804267869255455 1 1
0.842480273430996 0.841614938826335 1 1
0.772235264893209 0.77144251700124 1 1
0.861354769002446 0.860368875971357 1 1
0.746607919694407 0.745748009756127 1 1
0.790095653435367 0.789310220970196 1 1
0.790087686960905 0.789234302793204 1 1
0.972972174589297 0.971908603691934 0 0
0.76947029762795 0.768714022343135 1 1
0.810801154991197 0.809935933244159 1 1
0.825464381916315 0.824539248802756 1 1
0.789492172305315 0.788683871318141 1 1
0.867074627354367 0.866203123136601 1 1
0.813064832505567 0.812214347345318 1 1
0.925839139216926 0.92497010697968 0 0
0.765762999827225 0.765095463786767 1 1
0.713930064591449 0.713183187560177 1 1
0.798818330329507 0.797944474036802 1 1
0.810111778940753 0.809336359333352 1 1
0.947305430423536 0.94627721692641 0 0
0.676384715490651 0.675650522666608 0 0
0.871551532780928 0.87069103505449 1 1
0.870799296714153 0.869894701168221 1 1
0.818047860261403 0.817188882389404 1 1
0.752205007171564 0.751457608623634 1 1
0.820768618014486 0.819960739058019 1 1
0.754661166763264 0.75379456222267 1 1
0.791620874289124 0.790861024936789 1 1
0.70020066496915 0.699404243426406 1 1
0.841752222340973 0.840835246604522 1 1
0.791256668472052 0.790443385169832 1 1
0.646374122267059 0.6457168659749 1 0
0.846020805746864 0.845146613607278 1 1
0.803077562584446 0.802174895573498 1 1
0.810217518346817 0.809310457124977 1 1
0.75595862525198 0.755194195490114 1 1
0.887998676224524 0.887140116367428 1 1
0.77034605870033 0.769474568374487 1 1
0.949301047812443 0.948292397911084 0 0
0.762818892132875 0.762007569191008 1 1
0.756241344350162 0.755408933350653 1 1
0.847184818243502 0.846444098283575 1 1
0.762016668322376 0.761166202125337 1 1
0.791523473313934 0.790687996101403 1 1
0.703581707658285 0.702812787372931 1 1
0.904619226175849 0.903623178149822 1 1
0.874713786079679 0.873795235864466 1 1
0.80185084486094 0.801062329146902 1 1
0.859551936815355 0.858726844264525 1 1
0.858347122159583 0.857387365793827 1 1
0.744053789708228 0.743320698144372 1 1
0.898448790547737 0.897564479587252 1 1
0.822629268662401 0.821771929675284 1 1
0.860290992137223 0.859305667871236 1 1
0.691423052752279 0.69076622295352 0 0
0.713348438431149 0.712546973138544 1 1
0.736025706782123 0.735260882337519 1 1
0.807081215255141 0.806280131902354 1 1
0.86054359427503 0.859696993766159 1 1
1.02141954653759 1.02024136501399 0 0
0.816028638892259 0.815274527544027 1 1
0.891213100817539 0.890323485638659 1 1
0.841205078724881 0.84027271986008 1 1
0.810458309453678 0.809689896368404 1 1
0.878397595625153 0.877418332603561 1 1
0.759757717509774 0.759045153099274 1 1
0.83121277283018 0.830381486695092 1 1
0.807518315626652 0.806738844448436 1 1
0.871485239431251 0.870500555004808 1 1
0.861206612210194 0.860248229205453 1 1
0.778533202547723 0.777730271126336 1 1
0.891949275720851 0.89101621296818 1 1
0.774745941413369 0.774035427708943 1 1
0.774362752405211 0.77361540369515 1 1
0.837648158997598 0.836815249083129 1 1
0.866946358977007 0.866020603875908 1 1
0.786319375056282 0.785501963369654 1 1
0.781517685008951 0.780703575801037 1 1
0.685009540088052 0.684265262106763 0 0
0.838385270242015 0.837663872546023 1 1
0.776410333785089 0.775605897062241 1 1
0.860789605588082 0.859904005268863 1 1
0.775104404225496 0.774394410079088 1 1
0.741019755430648 0.740182587061619 1 1
0.781635507779601 0.780810875386397 1 1
0.90487600553451 0.903921164822598 1 1
0.868123119924595 0.867323231159561 1 1
0.720373407381886 0.719579138897111 1 1
0.800167321636448 0.799263947785406 1 1
0.653454328585798 0.652773542706495 0 0
0.637215684178696 0.636529595388059 0 0
0.807227502651727 0.806381835028127 1 1
0.845195978264273 0.844296454815086 1 1
0.722235381812178 0.721439107216703 0 0
0.868277703508045 0.867423974986656 1 1
0.702538129856904 0.701854359166535 1 1
0.748059188106907 0.747324497494697 1 1
0.906959851744325 0.906044687113531 1 1
0.757031538601776 0.7563156131963 1 1
0.687226016227706 0.686576645378062 1 1
0.798977417550009 0.798177099505557 1 1
0.74700012885496 0.746176085663046 1 1
0.686132416114174 0.685445192351401 1 1
0.738186812917544 0.737452149202297 1 1
0.853307985749333 0.852405475132409 1 1
0.725021448162542 0.724314725659189 1 1
0.766952623377533 0.766159867580665 1 1
0.806423811593451 0.805558014847338 1 1
0.714518823084154 0.713835449806265 1 1
0.901663378020125 0.900698628658806 1 1
0.718208439837114 0.717512116883511 1 1
0.883942765389224 0.88300117178858 1 1
0.825149956175094 0.824322193146069 1 1
0.794288042045165 0.793521663842333 1 1
0.810562410649709 0.809690368383346 1 1
0.761016284849328 0.760209584797781 1 1
0.826148752627773 0.825348118143214 1 1
0.854905633358774 0.853954642862539 1 1
0.792376626615384 0.791593815792259 1 1
0.714970387743226 0.714323791970655 1 1
0.832638231012178 0.831737507125911 1 1
0.863003441872849 0.862038397426658 1 1
0.856112269974809 0.855156101535999 1 1
0.836417649168203 0.835539385778185 1 1
0.702275755595997 0.701503144370883 1 1
0.781735768669161 0.780900669089716 1 1
0.842376582740278 0.841474116993354 1 1
0.853376240690344 0.852450937875104 1 1
0.82854103960648 0.827700338600755 1 1
0.843124844989267 0.842156768719008 1 1
0.823536768661345 0.822604867370874 1 1
0.769783278605431 0.768962152156701 1 1
0.7559882589738 0.755170858957434 1 1
0.788243266119438 0.787519900943617 1 1
0.845854335297745 0.845042137034941 1 1
0.774105613897295 0.773295091751969 1 1
0.806059278353771 0.805215103706491 1 1
0.833520657570873 0.83263871212894 1 1
0.814005797720885 0.813188928837704 1 1
0.849289991311638 0.848418330466981 1 1
0.762257890800517 0.761328609965324 1 1
0.855055577458406 0.854097391395054 1 1
0.730989714667174 0.730145991180718 1 1
0.896606406146309 0.895714186453121 1 1
0.755800364106251 0.755021204626236 1 1
0.855511153444561 0.854693472066756 1 1
0.798179448660022 0.797380965396588 1 1
0.767355995002052 0.766664608353208 1 1
0.827767021571774 0.826919850519758 1 1
0.730148322036899 0.729349108375592 1 1
0.821286714086905 0.820471822946572 1 1
0.828139056525358 0.827281361804031 1 1
0.873477071610725 0.872662543514041 1 1
0.766098327877244 0.765209905949904 1 1
0.743682090739926 0.742859480623435 1 1
0.845790738339206 0.844786376961036 1 1
0.817758513154229 0.816909428125535 1 1
0.82738313581922 0.826559125396439 1 1
0.740691167409496 0.740032173484525 1 1
0.827999342559814 0.827193527101892 1 1
0.78135561134212 0.780478633433569 1 1
0.73054040711932 0.729823779919536 1 1
0.798711498311394 0.797918278848315 1 1
0.793089599307955 0.79230153819317 1 1
0.765820840652271 0.765088662091321 1 1
0.766138359063914 0.765352890115997 1 1
0.824402156414459 0.823527207383092 1 1
0.624041295424464 0.623443349245226 0 0
0.794279274935036 0.793414492760761 1 1
0.834695390818915 0.833760865284788 1 1
0.858138466219104 0.857242173530286 1 1
0.910895329646838 0.909890807699815 1 1
0.760370918507884 0.759526450399461 1 1
0.824025675870746 0.823173284155589 1 1
0.821951337741174 0.821054357594135 1 1
0.716799774201742 0.716046132047128 1 1
0.845300205834203 0.844425796039309 1 1
0.779129092895781 0.778359719273832 1 1
0.818132083598577 0.817282794047244 1 1
0.934999651232927 0.934005232681572 0 0
0.819533924120486 0.818710592724331 1 1
0.848503222385972 0.847476693221724 1 1
0.87633247141233 0.875418029528566 1 1
0.822831438005699 0.821971403237065 1 1
0.820572281894741 0.819707311869547 1 1
0.766016388652368 0.765241901675047 1 1
0.84061342528736 0.839793293711199 1 1
0.793086360246273 0.792204453512721 1 1
0.898296135487351 0.897397071552237 1 1
0.759423324647459 0.758692947035017 1 1
0.754605412459906 0.753853555908556 1 1
0.745178581969352 0.744444747465434 1 1
0.791812372402284 0.791027871079911 1 1
0.891991826960152 0.891075325473202 1 1
0.864824815663999 0.863888783088601 1 1
0.87220181097684 0.871367523558964 1 1
0.791111032608177 0.790316033429695 1 1
0.856310488108082 0.855454186257776 1 1
0.798026549316784 0.797247177887032 1 1
0.824684267366707 0.823888511120274 1 1
0.723465736838531 0.722712944492968 1 1
0.786900866286861 0.786088411483941 1 1
0.829168000398275 0.828328835898574 1 1
0.729791449459304 0.728908672934586 0 0
0.719378740256898 0.718635790739339 1 1
0.776661865956625 0.775801157551305 1 1
0.757041426827169 0.756111779890967 1 1
0.975040686399741 0.97388971245855 1 1
0.893283705437379 0.89243069548489 1 1
0.809087379428112 0.808308947778359 1 1
0.660053519863413 0.659366241966254 0 0
0.813549186438047 0.812706477801324 1 1
0.711072067503315 0.710363313040945 1 1
0.825927852280163 0.824990030522237 1 1
0.834197583209875 0.833326992219917 1 1
0.860434041613956 0.859572203332091 1 1
0.772553630472441 0.771773497365709 1 1
0.893073324334772 0.892098240864639 1 1
0.641007892318404 0.640368425661034 0 0
0.692799447273251 0.692073273019021 1 1
0.656055166460443 0.655331844177387 1 1
0.827724114042163 0.826883837341051 1 1
0.818792842880289 0.818043407531158 1 1
0.761756600172144 0.760993012166707 1 1
0.796478690305688 0.795659473169192 1 1
0.786816451765615 0.786022840421782 1 1
0.751281785337806 0.750605959150626 1 1
0.920364409099146 0.91939802329432 1 1
0.773554162158516 0.772714792973342 1 1
0.730134495912126 0.729424728521841 1 1
0.843978831088057 0.843111266509849 1 1
0.844096790320124 0.843265783902803 1 1
0.744265745023721 0.743479343392298 1 1
0.827290009976286 0.826446693042301 1 1
0.719779390642262 0.719087043606986 1 1
0.912625219216107 0.911627599545661 1 1
0.694110453614061 0.693410944223302 1 1
0.760785195213634 0.759840052335763 1 1
0.743747666848016 0.742932043483143 1 1
0.74807246476769 0.747286757218731 1 1
0.750997983043555 0.750229584568949 1 1
0.882681186011528 0.881724366984255 1 1
0.802162859724611 0.801295565663385 1 1
0.858616702428961 0.857713123385516 1 1
0.819768211929999 0.818993526047105 1 1
0.790223086782105 0.789465980793852 1 1
0.808571580026179 0.807626844426666 1 1
0.679259452785099 0.678538481954294 1 1
0.805331365884564 0.804485142355205 1 1
0.740945915103493 0.740189926599372 1 1
0.788587239733691 0.787793051815816 1 1
0.837443054259967 0.836622712822875 1 1
0.863204927766611 0.862373565636133 1 1
0.739298708781447 0.738612521312138 1 1
0.727205402081345 0.726476715077081 1 1
1.03280749583868 1.0317245231613 0 0
0.811927733218239 0.811144029565513 1 1
0.884549427648097 0.883706747252942 1 1
0.771993184333575 0.771195915716243 1 1
0.783121826832407 0.782230917570286 1 1
0.717514697811276 0.716713150349264 1 1
0.792988771978667 0.792187484273518 1 1
0.783395247775268 0.782547227681149 1 1
0.798847120766272 0.798037290588685 1 1
0.830421626768683 0.829595739918981 1 1
0.860049836292524 0.859152136985616 1 1
0.794639267887188 0.793684041065652 1 1
0.780930693532968 0.780100056350654 1 1
0.798520928148596 0.797663837176549 1 1
0.864333809616969 0.863469015979626 1 1
0.816649164818019 0.81573284530698 1 1
0.708650130716548 0.707871012958233 1 1
0.892973695440947 0.892080571906032 1 1
0.699759613263899 0.698976446566214 1 1
0.781596821401534 0.780647165010871 1 1
0.63951035897632 0.638890938662706 1 1
0.73985582732923 0.739103345089917 1 1
0.841940707331475 0.841101845545331 1 1
0.850160747297834 0.849300331872759 1 1
0.753465013303548 0.752742118508835 1 1
0.787550854815697 0.786692277959031 1 1
0.826873254810329 0.825996809760944 1 1
0.71494540329312 0.714265507245411 1 1
0.840032627475726 0.83911913563252 1 1
0.832332782429967 0.831444978412822 1 1
0.725161620340305 0.724425644366494 1 1
0.762302900475854 0.761438407527294 1 1
0.866341137539516 0.865513890179274 1 1
0.76251723420898 0.761659008333512 1 1
0.973403566532344 0.972382692497619 0 0
0.723565909176583 0.722868303609733 1 1
0.666960844716202 0.666292821251774 1 1
0.790210613819821 0.789535889791105 1 1
0.652533248640479 0.651922927872828 0 0
0.906868911712916 0.905872245723157 1 1
0.747248273083303 0.746457263798673 1 1
0.820421014727538 0.819529263890048 1 1
0.823952399033785 0.823064782687883 1 1
0.786965470517158 0.786138810311326 1 1
0.830367046373218 0.829405774004766 1 1
0.852373758994862 0.851543056738369 1 1
0.883645230098194 0.882564655621214 1 1
0.844005681284927 0.843147105071549 1 1
0.902127059012274 0.901194372963056 1 1
0.763508133695264 0.76277438374226 1 1
0.692998027083692 0.69232089752331 1 1
0.854683830232612 0.853701832398672 1 1
0.752223731087905 0.751379812458085 1 1
0.728527491959541 0.727758537138341 1 1
0.730874688102217 0.730071759996998 1 1
0.802899816909331 0.802152376090563 1 1
0.805857840818726 0.80504430664193 1 1
0.792734342845598 0.791950569467384 1 1
0.7211838068275 0.720323248466625 1 1
0.72084071286362 0.720106474553251 0 0
0.899334751604321 0.898383128264624 1 1
0.75141190341913 0.750615031006747 1 1
0.690398534114255 0.689624360711239 1 1
0.780217503312424 0.779376395796589 1 1
0.885024586272717 0.884155083360975 1 1
0.712560668103333 0.711865935182955 1 1
0.81115193964972 0.810234747733198 1 1
0.790526868706583 0.789688682515291 1 1
0.773116182290582 0.772291373203994 1 1
0.901424422495289 0.900516466064946 1 1
0.751409699315406 0.750647496817149 1 1
0.698301982743389 0.697625579126015 1 1
0.82760790037671 0.826694838473972 1 1
0.728558664939902 0.72775538211371 1 1
0.877136742125736 0.876253773639172 1 1
0.668415647269559 0.667718549360791 1 1
0.694688727538141 0.694023143323131 0 0
0.778661632239377 0.777816585617783 1 1
0.826097426395977 0.825228494228134 1 1
0.824093351500762 0.823225737583913 1 1
0.791193549855954 0.790370814991557 1 1
0.799408133545349 0.798639127320398 1 1
0.668372043272714 0.66758549993986 1 1
0.849164375034604 0.848242275090994 1 1
0.865031181232313 0.864046461669835 1 1
0.801224619152941 0.800408081381559 1 1
0.863754963651107 0.862782611259546 1 1
0.720944751519817 0.720200666730681 1 1
0.745593120123707 0.744807908010515 1 1
0.839951755709362 0.839068867553917 1 1
0.831146855407108 0.830248567354148 1 1
0.846514571617685 0.845637996921371 1 1
0.781744496198573 0.780960005163137 1 1
0.854775599336548 0.853950421569674 1 1
0.821464875792693 0.820586339556774 1 1
0.855945849076217 0.8550513533884 1 1
0.857675158430866 0.856712468865097 1 1
0.710493102607029 0.709761608022064 1 1
0.846048852958985 0.84520491885558 1 1
0.847724836359831 0.846837135109825 1 1
0.767185064980339 0.766403855121045 1 1
0.842819886868004 0.841958095803313 1 1
0.771535982182403 0.770760072773923 1 1
0.87029002491756 0.869397101918546 1 1
0.805313701224126 0.80451957033289 1 1
0.796276889854822 0.795544873134425 1 1
0.747583323595378 0.746832999315486 1 1
0.837347007823337 0.83644017929379 1 1
0.861710795661064 0.860882224295515 1 1
0.937757610724535 0.936850229868295 0 0
0.778371014911977 0.777562152315424 1 1
0.83085261475029 0.829973539761784 1 1
0.844355417239119 0.843495507239303 1 1
0.859177938635382 0.858303913082575 1 1
0.754974124965129 0.754244643986005 1 1
0.89489335228689 0.893959806381147 1 1
0.797006079111184 0.796097975105057 1 1
0.758337619869674 0.757579714511629 1 1
0.774104816668814 0.7733512309586 1 1
0.8631915698623 0.862310204031148 1 1
0.679505489061888 0.678736938480696 0 0
0.753415105398719 0.752583169990115 1 1
0.805047451277143 0.804235872905035 1 1
0.945292075821892 0.944410340369111 0 0
0.8049206322023 0.804158955130007 1 1
0.793257363629847 0.792412580501024 1 1
0.749294078845599 0.748510903804602 1 1
0.694686246961529 0.69399498100713 1 1
0.774106153874168 0.77331999661944 1 1
0.792170447714764 0.791376764110019 1 1
0.666687715693492 0.666061927419747 1 1
0.856854214442011 0.856056202812142 1 1
0.940032955277438 0.939108981250911 0 0
0.852819963415615 0.851844143561256 1 1
0.817833348655408 0.816963478999502 1 1
0.780970217725766 0.780170427986872 1 1
0.722325337195679 0.721582363991223 1 1
0.742355210268382 0.741582367265514 1 1
0.713711288574248 0.712930573810031 1 1
0.767449038870453 0.766700634239085 1 1
0.816173814612612 0.81536838796555 1 1
0.868842570116311 0.867956446544363 1 1
0.643140563386682 0.642530704122586 1 1
0.804260994021065 0.803359206720506 1 1
0.849028466599296 0.848176574045902 1 1
0.774960387206519 0.774142364355507 1 1
0.760108968880185 0.759235786475255 1 1
0.783206842792239 0.782419597897436 1 1
0.842408372113605 0.841476373450624 1 1
0.821512113750744 0.820717155165641 1 1
0.900078623459544 0.89917100998303 1 1
0.890608595303924 0.88971541585046 1 1
0.731786746482395 0.731069657553241 1 1
0.598122256758632 0.597514679051981 0 0
0.858642618304917 0.857723538295042 1 1
0.669053819169626 0.668314333219768 0 0
0.892610999152745 0.891670920489757 1 1
0.670458790818167 0.669805385991867 1 1
0.834571178299156 0.833744845427806 1 1
0.772921601882177 0.772038911462254 1 1
0.81476959269223 0.813919355836459 1 1
0.6906307043234 0.68999099514369 1 1
0.870106949528776 0.869155716980742 1 1
0.785029127463387 0.784227585502435 1 1
0.78983244148655 0.788989941548352 1 1
0.791787063593421 0.791031327756426 1 1
0.920439077984224 0.919488243098286 1 1
0.736694745049592 0.735899892554723 1 1
0.718671494255193 0.717933055617436 1 1
0.75369410810592 0.752857559531174 1 1
0.688142270128358 0.687463241094286 1 1
0.733324983546894 0.732547793940462 1 1
0.855575030817001 0.854677824004655 1 1
0.838236775843724 0.83742254477595 1 1
0.760973433031878 0.760212454930832 1 1
0.864844234104042 0.863940662609637 1 1
0.760244209831442 0.759434276848449 1 1
0.759163890393759 0.758423660550533 1 1
0.844536492853163 0.8436994045919 1 1
0.878948425891034 0.878079201717881 1 1
0.680292135790714 0.679530245699914 0 0
0.8396137667627 0.838722129681338 1 1
0.830731282956901 0.829902360089773 1 1
0.824222711518219 0.8234035086494 1 1
0.816790248067728 0.815930042161551 1 1
0.777657307381382 0.776923190105759 1 1
0.832407893062196 0.831584527774676 1 1
0.775627044482388 0.774937287711107 1 1
0.809015035237927 0.808170083955024 1 1
0.81702368029171 0.816123816295092 1 1
0.746898021010039 0.746200478616194 1 1
0.805842923580972 0.805044093555082 1 1
0.821943406177889 0.821007203365844 1 1
0.619033141482595 0.618405659747512 0 0
0.795756762654511 0.794960090093326 1 1
0.863170425887169 0.862224678859083 1 1
0.686326290058595 0.685657580112316 1 1
0.807437068865597 0.806558182084342 1 1
0.843507835532885 0.842623020107855 1 1
0.853779408656733 0.852879863400621 1 1
0.864188956613392 0.863228566296355 1 1
0.838597897640507 0.83771358162581 1 1
0.752524345369321 0.751714732148191 1 1
0.820058210936012 0.819107264899985 1 1
0.770231318117269 0.769395933406396 1 1
0.79502571622034 0.794286791679436 1 1
0.914861892272772 0.913955783503129 1 1
0.855260687096577 0.854317682890213 1 1
0.756976248508306 0.756188379833441 1 1
0.778831463841668 0.778034237176639 1 1
0.705889315162167 0.705163991193037 1 1
0.891562573507205 0.890547980258903 1 1
0.792677875506387 0.79190613014434 1 1
0.740721349181274 0.739904480523822 1 1
0.707478613353806 0.70676181366458 1 1
0.876676362383629 0.87570999408786 1 1
0.882582513661037 0.881629470357383 1 1
0.800729807217848 0.799919781605004 1 1
0.828486346331113 0.827624441881299 1 1
0.738865841856229 0.738093899509669 1 1
0.746362262336878 0.745606895109021 1 1
0.721896761252141 0.721133009112131 1 1
0.738167548865531 0.737472108601441 1 1
0.750279803057373 0.749498954404381 1 1
0.724296231749729 0.723612659851088 1 1
0.813891948340684 0.813034537986669 1 1
0.858914278849123 0.858098558942782 1 1
0.805022001902344 0.804244001804599 1 1
0.997677625028428 0.996499948551339 0 0
0.774109865443433 0.773380048802566 1 1
0.80958947192798 0.808780859814131 1 1
0.874697795604561 0.873779184403985 1 1
0.78086026824788 0.780071187453933 1 1
0.864108229929603 0.863232504605368 1 1
0.87232097103541 0.87152145994097 1 1
0.804181697911849 0.803425987232595 1 1
0.857215647590917 0.856303860914266 1 1
0.895185967196825 0.894277928982052 1 1
0.703740263017878 0.702962535368747 1 1
0.752670108943865 0.751891519621826 1 1
0.732875220494639 0.732134702810681 1 1
0.847362654691817 0.846556686472853 1 1
0.823383390264532 0.822528301835662 1 1
0.790530175336933 0.789816476922911 1 1
0.799739596951513 0.798963645207244 1 1
0.925505568147296 0.924472801242423 1 1
0.739362196694445 0.738632599641468 1 1
0.739875424752605 0.73906175913327 1 1
0.830457073212639 0.829640675851754 1 1
0.688417654861732 0.687661575199165 1 1
0.690251856747886 0.689589413397034 1 1
0.747671249296299 0.746898752152604 1 1
0.782788912569623 0.781955348794847 1 1
0.871838196402428 0.870927826694284 1 1
0.922757020112133 0.92173958794139 0 0
0.733050751327214 0.73213860365672 1 1
0.678558430541804 0.677867398560288 1 1
0.932248818802274 0.931163950531022 1 1
0.794146143072586 0.793296564284273 1 1
0.849579832112141 0.848734625200539 1 1
0.845113339583053 0.844261444040165 1 1
0.779018026008618 0.778240864491526 1 1
0.787098896099338 0.786296178053719 1 1
0.865582333151688 0.864742638891607 1 1
0.890645849770558 0.889703680370283 1 1
0.745694299943421 0.745000901660547 1 1
0.786565194557809 0.785670207036215 1 1
0.868954583339829 0.868088464999162 1 1
0.692563873074568 0.691937582801578 1 1
0.798567829135907 0.797688829653173 1 1
0.834854387549792 0.834023308559485 1 1
0.757375602703818 0.756596600722238 1 1
0.891303744075963 0.890409841654624 1 1
0.753943408483582 0.753144536888117 1 1
0.892439466218537 0.891595341698644 1 1
0.844062505710783 0.843333931520188 1 1
0.807154627986211 0.806340702384042 1 1
0.803455165261891 0.802615900085596 1 1
0.758927331225584 0.758048478279761 1 1
0.648113699159191 0.64737404205452 0 0
0.749552753184206 0.748737785049638 1 1
0.808223570712216 0.80740523778979 1 1
0.889521526493875 0.888596215586564 1 1
0.755749522227318 0.754990188576472 1 1
0.82124208082701 0.820491460653775 1 1
0.760899629996714 0.760089007087339 1 1
0.897656188769783 0.896757951348292 1 1
0.699526978661581 0.698806469128761 1 1
0.838478478892443 0.837580469535261 1 1
0.935569927980052 0.934615994435409 0 0
0.815942285867687 0.815196895217134 1 1
0.708558561173921 0.707842951055355 1 1
0.84611524063205 0.845362793762431 1 1
0.851186609883125 0.850423327796065 1 1
0.803900673448332 0.803019074898562 1 1
0.778882557739224 0.778071212037628 1 1
0.747682348225881 0.746906917704872 1 1
0.804552018468077 0.803708822346192 1 1
0.766212313228449 0.765479980885945 1 1
0.779839096469595 0.778979457053312 1 1
0.866975830547293 0.86605854940941 1 1
0.75724764884522 0.756403414376217 1 1
0.637977635587718 0.637335100693423 0 0
0.910376288689745 0.909454938165253 1 1
0.750781245140436 0.750030231972798 1 1
0.841720744730127 0.84087117903832 1 1
0.810395206540553 0.809565874477044 1 1
0.703903130925822 0.703187458984772 1 1
0.836857194625248 0.835943352002737 1 1
0.864317654670144 0.86341842273674 1 1
0.909914028637939 0.909009760434741 0 1
0.921594447178246 0.920575919761035 1 1
0.85924714060737 0.858403165869637 1 1
0.769406190807125 0.768602979829352 1 1
0.661115705071675 0.660359666393372 1 1
0.789856749359065 0.789090133759959 1 1
0.931260057167541 0.930345941351811 0 0
0.991265091728996 0.990210967465638 0 0
0.775403205862347 0.774595286288242 1 1
0.703663359440707 0.70291254555107 1 1
0.677199855469355 0.676500472344878 1 1
0.714585179981679 0.71380552403134 1 1
0.668004072634161 0.667252011218151 1 1
0.875907506003103 0.87505568167059 1 1
0.744226670249768 0.743449670805077 1 1
0.730522788962349 0.729715897417953 1 1
0.728817385915995 0.728055319357583 1 1
0.81709799292995 0.816195169332371 1 1
0.977043782447433 0.975977410997491 0 0
0.848961616849177 0.84811087905966 1 1
0.751063896861035 0.75034401987689 1 1
0.867700993317794 0.866860619302293 1 1
0.717581552607878 0.716745372550713 1 1
0.879480806935754 0.878568270256537 1 1
0.845200079419106 0.844411523782333 1 1
0.84386373218663 0.843079252892409 1 1
0.853481858540462 0.85260247223033 1 1
0.779080888628285 0.778241958399104 1 1
0.726968937846434 0.726245609728853 1 1
0.759774353426667 0.759016083828861 1 1
0.891838854238421 0.890998203022749 1 1
0.75963346690879 0.758854867699839 1 1
0.870359132089799 0.869527321847836 1 1
0.728189277072006 0.727406380985312 1 1
0.747697402199315 0.746973410432271 1 1
0.715391630201304 0.714663390887995 1 1
0.68968872918236 0.688975989441609 1 1
0.682022946792838 0.68130225954452 1 1
0.712395247261503 0.711709996792826 1 1
0.8782682559585 0.8774138758328 0 0
0.847625679882611 0.846733404721379 1 1
0.742081399582244 0.74133975626591 1 1
0.794739775757659 0.793978241440395 1 1
0.788015531952162 0.787254468738435 1 1
0.704907646693832 0.704170370114034 1 1
0.825124825347606 0.824263057482138 1 1
0.81654136693571 0.815665789049867 1 1
0.844012634732623 0.84318527352955 1 1
0.901102685515262 0.900140361311064 1 1
0.795660244390527 0.794893425035178 1 1
0.816459341342423 0.815710715885408 1 1
0.790743244578853 0.789918795857378 1 1
0.773172947446146 0.772291012944193 1 1
0.860256050257722 0.859236210493597 1 1
0.855702082676898 0.854776168481785 1 1
0.699913357359746 0.699199342109532 1 1
0.674397262572612 0.673730806351337 1 1
0.638136419997431 0.637506461974518 0 0
0.804497674905107 0.803699896939235 1 1
0.771986225192088 0.771106404282233 1 1
0.727425918344465 0.726607024048852 1 1
0.910832499093825 0.909717894814832 1 1
0.812066474322089 0.811277604890878 1 1
0.846625377838811 0.845736823103063 1 1
0.745166189887933 0.744419813690334 1 1
0.792608241772254 0.791708406391072 1 1
0.848648427634038 0.847781010622945 1 1
0.765677167143897 0.764867204917741 1 1
0.865085294226243 0.864213552980817 1 1
0.891059391343267 0.890245841985844 0 0
0.880587099123488 0.879643135558329 1 1
0.852140601306558 0.851257540035238 1 1
0.757806764969322 0.75696917285412 1 1
0.791816213071612 0.79100548237316 1 1
0.780325076948889 0.779431756306942 1 1
0.94401487339155 0.943095543107337 0 0
0.771937745325388 0.771118697271654 1 1
0.752922148291559 0.752129818287577 1 1
0.799818666006275 0.799029850889255 1 1
0.892161199318183 0.891249216583924 1 1
0.794242175618509 0.793378563251966 1 1
0.676130790793912 0.675390425388709 0 0
0.799014575929939 0.798168790875257 1 1
0.878000573664538 0.877182588641062 1 1
0.751556541484931 0.750777339051729 1 1
0.754700749365249 0.75384036849126 1 1
0.805279357020289 0.804522295228121 1 1
0.911868462051188 0.910887341054336 1 1
0.707618502569111 0.70692311906762 1 1
0.878567199957007 0.877628391162998 1 1
0.897860682224449 0.896932587666282 1 1
0.738238419353582 0.737523039416348 1 1
0.768606887823911 0.767872742368997 1 1
0.684658481715093 0.684012433463574 1 1
0.753052081188689 0.752266920546063 1 1
0.71910397080519 0.718348453709134 1 1
0.796811523697768 0.795906809795603 1 1
0.92022510084719 0.919244356986899 1 1
0.802968372275117 0.802073690134212 1 1
0.84338477301574 0.842561050716868 1 1
0.78629221879682 0.785444601022101 1 1
0.703393645824531 0.702637163905054 1 1
0.704254539050465 0.703521650263156 1 1
0.870324397988915 0.869408366515328 1 1
0.730248227923073 0.729430022673196 1 1
0.742428560658556 0.741654415749404 1 1
0.75024001967573 0.749498657195045 1 1
0.86010444584356 0.859191206182597 1 1
0.866327416166271 0.865423522685364 1 1
0.889960466651048 0.88899850993507 1 1
0.721003453699366 0.720220553052413 1 1
0.798367153518753 0.797527381335741 1 1
0.770466924521358 0.769633391710842 1 1
0.871391903163021 0.87044932244912 1 1
0.846721221009893 0.845847723844628 1 1
0.85578039393899 0.85483937545413 1 1
0.886631153072393 0.885718687556445 1 1
0.755077583541156 0.75428583916567 1 1
0.749566745535007 0.748853406538189 1 1
0.788508149567673 0.787714969189333 1 1
0.847052200506767 0.846145246818937 1 1
0.759644106413985 0.758891946618673 1 1
0.826014657854653 0.825271098890029 1 1
0.911868418473598 0.910932225075991 0 0
0.890664256152078 0.889845011134868 1 1
0.815230459512472 0.814347827015706 1 1
0.858740539749436 0.857904299347163 1 1
0.979122452659968 0.9780661435864 0 0
0.742613947117001 0.741755826764956 1 1
0.921026504650478 0.920079491766862 1 1
0.794016365301554 0.793174148476532 1 1
0.907176352616577 0.906191206157326 1 1
0.782723733997294 0.781872695356045 1 1
0.776934858146479 0.776175768585108 1 1
0.719647622733747 0.71897598102965 1 1
0.853681314261505 0.852876613645084 1 1
0.932151337769865 0.93133269889298 0 0
0.832740295806812 0.831868650274636 1 1
0.706495520760733 0.705781590051681 1 1
0.783746370093073 0.782909785257932 1 1
0.827287913486719 0.826420495028036 1 1
0.79759220438786 0.796751148490773 1 1
0.859448051057361 0.85855312894523 1 1
0.732127107340719 0.731381267982279 1 1
0.821526902661138 0.820755717626698 1 1
0.731806159508591 0.731062844434553 1 1
0.727940837741904 0.727216873732131 1 1
0.767335982357013 0.766525374792429 1 1
0.741519402275666 0.740762894551534 1 1
0.923977614695226 0.922979980062617 1 1
0.812759582649255 0.811884190255879 1 1
0.845094280836048 0.844342857617621 1 1
0.920507146833855 0.919543851482315 1 1
0.845185200839487 0.844360569439354 1 1
0.816192301306757 0.815360494180544 1 1
0.722645622775119 0.721915084647318 1 1
0.823644971293098 0.822782647995974 1 1
0.790765223547598 0.789972294792135 1 1
0.717417167228957 0.716636249667474 1 1
0.81439240693301 0.813547249598561 1 1
0.764057838063889 0.763277689819674 1 1
0.813703671707198 0.812935312853886 1 1
0.826369201050508 0.8254599929148 1 1
0.78977887007115 0.788939382690351 1 1
0.774231362155801 0.773428120109383 1 1
0.722280175339846 0.721567186914957 1 1
0.86029415992566 0.859411849625312 1 1
0.840913793898688 0.840094880479346 1 1
0.690998743728743 0.690164222387188 1 1
0.853763692121013 0.852905816029332 1 1
0.848026877155829 0.847093206725553 1 1
0.737948049419873 0.737198363481362 1 1
0.832547156795706 0.831725731736906 1 1
0.793752653555097 0.792952785444136 1 1
0.723669646006408 0.72286035272959 1 1
0.889369456525455 0.888446890282409 1 1
0.929861417696142 0.928870804039004 1 1
0.746076870709349 0.745285406169989 1 1
0.933967684635056 0.932950522782263 1 1
0.759641081344383 0.758884555453952 1 1
0.862162245087457 0.86127439276271 1 1
0.806239439159803 0.805433762498904 1 1
0.917807427541714 0.916919893929369 0 0
0.654824370198318 0.654113317427249 1 1
0.785867034994066 0.785096615102288 1 1
0.744899004674387 0.744085752591975 1 1
0.838294592900863 0.83740307274634 1 1
0.858770372424445 0.857904402641798 1 1
0.97286889606304 0.971831948434545 0 0
0.713171875388913 0.712479467819029 1 1
0.765105573692898 0.764272119653573 1 1
0.863463936605506 0.862696600321216 1 1
0.758631869305702 0.757734380119232 1 1
0.729612349295733 0.728742168170589 1 1
0.817666939657671 0.816797912946231 1 1
0.71949275455064 0.718795925584658 0 0
0.840713817507524 0.839850476920554 1 1
0.715146359308866 0.714496224790289 1 1
0.781830788636018 0.780994558360498 1 1
0.662282891600801 0.66163688728038 0 0
0.794580010750115 0.793736791167963 1 1
0.690906082876276 0.690199822929924 1 1
0.898621271909156 0.89774649760253 1 1
0.777828839247434 0.777055500902961 1 1
0.807793367433243 0.806950948002215 1 1
0.863976508093582 0.863134704400298 1 1
0.873323270906684 0.872535253502221 1 1
0.776503712801371 0.775758064012437 1 1
0.731349746604173 0.73055414259528 1 1
0.750616533625173 0.749845810187462 1 1
0.912081442991102 0.911064094981348 1 1
0.890530882535267 0.889588201783438 1 1
0.82578661413219 0.824938712095707 1 1
0.817205912113407 0.816255315747904 1 1
0.788129563573477 0.787236574350478 1 1
0.766460030358456 0.765674989731044 1 1
0.870902717649382 0.869960963149557 1 1
0.764525048255954 0.763697366331408 1 1
0.769588352474417 0.768770292363658 1 1
0.807320927564374 0.80648231844042 1 1
0.935852482893347 0.934854585572755 1 1
0.841272777243435 0.84038446404078 1 1
0.952706213160718 0.951925198174388 0 0
0.715427230216144 0.714701891018156 1 1
0.756239970662746 0.755447886222348 1 1
0.871009305003545 0.8700019159039 1 1
0.855119662229354 0.854191279906146 1 1
0.930204292512947 0.929261143271519 1 1
0.717512451538437 0.716698077625364 1 1
0.825847523326731 0.825027816585536 1 1
0.824086414508767 0.823196833589588 1 1
0.844371945841723 0.843540488164521 1 1
0.785689015049723 0.784818929653229 1 1
0.697700804431816 0.69701715249345 0 0
0.703451311061101 0.702688210038549 0 0
0.724917850118715 0.724047892997779 1 1
0.880224960637408 0.87931384132518 1 1
0.799914462864703 0.799105437305611 1 1
0.776214462629279 0.775435776414902 1 1
0.807997833448484 0.807176281579185 1 1
0.876695030548969 0.875730489290073 1 1
0.841798088275548 0.840964833423542 1 1
0.798607227138212 0.797735339892915 1 1
0.865302801195405 0.864371703701706 1 1
0.675351220891449 0.674702038078298 1 1
0.835365051740088 0.834475223935707 1 1
0.712224052786954 0.711361944856957 1 1
0.777413434816124 0.776692007105378 1 1
0.751071032265876 0.750335961858237 1 1
0.81509298249738 0.814255563234997 1 1
0.844451628877101 0.843570673033442 1 1
0.827630005727429 0.826864124283726 1 1
0.828973655651804 0.828014899666692 1 1
0.778556638546236 0.777740542263534 1 1
0.781656138273526 0.780760128053908 1 1
0.871749166902654 0.870804139112667 1 1
0.758667275547477 0.757887679379846 1 1
0.827766542508399 0.826958973190174 1 1
0.778426443718452 0.777574310560828 1 1
0.754757414599284 0.753957898490066 1 1
0.798136218963901 0.797352767637924 1 1
0.809393684397137 0.808500509206846 1 1
0.831152921781074 0.83026165854791 1 1
0.820438464750351 0.819630778502624 1 1
0.770182861128732 0.769330550627847 1 1
0.761269360360418 0.760461016068504 1 1
0.807097662869839 0.806306995794163 1 1
0.778833166855582 0.778105246464552 1 1
0.708891089779896 0.708178720400249 0 0
0.813747628615667 0.812896886548795 1 1
0.798484643668754 0.797643425938733 1 1
0.826437340161839 0.825611508521769 1 1
0.749217886953983 0.748389788817345 1 1
0.88028936527511 0.879465988999202 1 1
0.767459560365306 0.766746615596103 1 1
0.757171671231198 0.756389882550479 1 1
0.821508129516577 0.820639393144339 1 1
0.689636103152911 0.68892784164661 1 1
0.849477888903713 0.848439341490454 1 1
0.867920105200728 0.867070261042976 1 1
0.774403749773587 0.773654468999563 1 1
0.825099108563264 0.82416743618609 1 1
0.733731342541074 0.732981033135115 1 1
0.666314563688297 0.665609744073082 1 1
0.884298433133687 0.883389623625482 1 1
0.804732637596373 0.803970274193829 1 1
0.781595428642808 0.780846938955806 1 1
0.817746621664057 0.816902245302009 1 1
0.738308319971794 0.737565481301 1 1
0.820682489943182 0.819776428312846 1 1
0.714880245087204 0.714189391861134 1 1
0.862138894373786 0.861222082819147 1 1
0.737224974617005 0.736462033594413 1 1
0.871866669185754 0.871024354547097 1 1
0.791351923273761 0.790597357109299 1 1
0.709615445561178 0.708940401607065 1 1
0.941830826163556 0.940784609762604 0 0
0.691969681984756 0.691231593115343 1 1
0.811837768834006 0.811025487612366 1 1
0.814543315494006 0.813708097764807 1 1
0.858113640157272 0.857283776326439 1 1
0.825268254796228 0.824417908992238 1 1
0.772519368517623 0.771701250783007 1 1
0.88187590944342 0.880885111602831 1 1
0.68073456330179 0.67990964819767 1 1
0.788433401311737 0.787614253762869 1 1
0.730440324353061 0.729732582678165 0 0
0.738618947805452 0.737839823120118 1 1
0.737223809885166 0.736503129759258 1 1
0.878525600177292 0.87760097298767 1 1
0.782831389354767 0.781988850180604 1 1
0.88082214085265 0.879837780635632 0 0
0.848430076042808 0.847556970549929 1 1
0.765995178118616 0.765239897177102 1 1
0.843718174265443 0.842864232928524 1 1
0.832595089627809 0.831766547535754 1 1
0.797014305948345 0.796239916854545 1 1
0.856833265895834 0.8558681881578 1 1
0.896534214376764 0.895559201648201 1 1
0.80249044494082 0.801610239964055 1 1
0.790117700655676 0.789260798572367 1 1
0.862735174172761 0.861859647498547 1 1
0.692296743761429 0.691620312536884 0 0
0.863368544982248 0.862448296640556 1 1
0.856987779046388 0.856235937657856 1 1
0.767939675837498 0.767202365187866 1 1
0.688277500464252 0.687632256022151 1 1
0.754453097439068 0.753613371665939 1 1
0.785927074956588 0.785111445477812 1 1
0.83244579948054 0.831598298956642 1 1
0.683167137658326 0.682390832773787 1 1
0.867401718447287 0.866500195574046 1 1
0.835025829157621 0.834173764759641 1 1
0.723007310966021 0.722270892711727 1 1
0.735057694177501 0.734289105452209 1 1
0.838906807043947 0.838020247222623 1 1
0.813907243282739 0.81313745769961 1 1
0.824609238965591 0.823834030476221 1 1
0.703210379509765 0.702533610627225 1 1
0.811569266179549 0.810683927652757 1 1
0.875893969959482 0.875030460754441 1 1
0.799087622834274 0.798226511194946 1 1
0.76781799571275 0.76701479285164 1 1
0.730304268072521 0.729492128510032 1 1
0.917549918876052 0.916538696612285 1 1
0.76098036929492 0.760065394911311 1 1
0.736259728212717 0.735397096254357 1 1
0.69287532622782 0.692147988108411 1 1
0.768220539640174 0.767370947143989 1 1
0.798453499697839 0.797567417461796 1 1
0.773680190175899 0.772895434835053 1 1
0.761069827033873 0.760275504383657 1 1
0.890644284732618 0.889672577365741 1 1
0.732300768666849 0.731512586729553 1 1
0.871020156876067 0.870059036063494 1 1
0.839621874285093 0.838818438263833 1 1
0.808212547272785 0.807399958742567 1 1
0.753239928000889 0.752500801167591 1 1
0.914525464200341 0.913674150337391 1 1
0.819076116418894 0.818142657627848 1 1
0.716334606763104 0.715535438900982 1 1
0.80650471056257 0.80567604749941 1 1
0.754276418948075 0.753433123901125 1 1
0.858587743649395 0.857806022837771 1 1
0.928162252341759 0.927222283692114 1 1
0.762571894963493 0.761891369706349 1 1
0.834417049816265 0.833515567026376 1 1
0.825184489442637 0.824316282662156 1 1
0.770148842432167 0.769376555143496 1 1
0.830605545555529 0.829721755221693 1 1
0.778754968100703 0.777986695193627 1 1
0.798840260170272 0.79803937252579 1 1
0.622758569062446 0.622060218036575 0 0
0.880667309586148 0.879761651320624 1 1
0.803618275604865 0.80280385262727 1 1
0.809668770361974 0.808843634249211 1 1
0.765702069755269 0.764929610604852 1 1
0.809824484385852 0.809036359724538 1 1
0.74727744611266 0.746517768993791 1 1
0.741542653235417 0.740839921881563 1 1
0.838410822142472 0.837534954227621 1 1
0.766530421697773 0.765776390582683 1 1
0.780470728238207 0.779680420562309 1 1
0.890448952388505 0.889595192217659 1 1
0.660783980650127 0.660164987841673 0 0
0.842181102853485 0.841262720177509 1 1
0.737794946592629 0.737109512261499 1 1
0.7328154198729 0.732020612500397 1 1
0.765587359331617 0.764802819506672 1 1
0.794740442626464 0.79390736813661 1 1
0.739911140240373 0.739116162338871 1 1
0.960054284207303 0.958977985217493 0 0
0.810953301803655 0.810145780170797 1 1
0.810167039513993 0.809268337150142 1 1
0.860946365966993 0.860111120579108 1 1
0.852586823655269 0.851818835114654 1 1
0.740745042246103 0.739991556736336 1 1
0.7740018748586 0.773273164695176 1 1
0.909776975839505 0.908794458479715 1 1
0.776705627688305 0.775913199658385 1 1
0.832297934852875 0.831365833516283 1 1
0.920744837867174 0.919770686754912 0 0
0.956585202421132 0.955570579676474 0 0
0.667185965292745 0.666578270051486 0 0
0.833866121945646 0.832935650758695 1 1
0.711219439171632 0.710464898221385 1 1
0.837396408503321 0.836558615834065 1 1
0.759472094311069 0.758641995447757 1 1
0.745013876586138 0.74431278133395 1 1
0.807949586307218 0.807070487650282 1 1
0.805670960444492 0.804768014693405 1 1
0.777261341549326 0.776455065500983 1 1
0.845565109156818 0.844746642576211 1 1
0.852855612794228 0.852001914458469 1 1
0.799044767292447 0.798259816073619 1 1
0.745838643008161 0.745081521045064 1 1
0.724646866987497 0.723842144883992 1 1
0.801948265003912 0.801080054610103 1 1
0.821457993669102 0.82063835963356 1 1
0.651762759684521 0.65105057093576 0 0
0.736598386869239 0.735866645755643 1 1
0.82159383061398 0.820646423804677 1 1
0.724797671803422 0.72405141345082 1 1
0.867777202758638 0.866940929002776 1 1
0.799937295322583 0.799125491767811 1 1
0.896413386804327 0.895347289566839 0 0
0.815699759813592 0.814756024407388 1 1
0.866228214734231 0.865261100264673 1 1
0.840959859493194 0.840050673764219 1 1
0.813287903396371 0.812440123923717 1 1
0.668940475851547 0.668279056635265 1 1
0.708937430237144 0.708231342406472 1 1
0.85130790360368 0.850455158193517 1 1
0.785340464847573 0.784558957267196 1 1
0.742104447175657 0.741394143917623 1 1
0.848793994006607 0.848003127015996 1 1
0.754188589266 0.753435984861296 1 1
0.888912152356353 0.887842335258521 1 1
0.917030099902791 0.916134915794466 1 1
0.804439864585572 0.803665983749337 1 1
0.771793989482748 0.771015924517503 1 1
0.888540037272408 0.887704913421896 1 1
0.787470071542524 0.786790032336025 1 1
0.712449387859897 0.711660024906135 1 1
0.841450523132334 0.840557358413954 1 1
0.767628154224102 0.766801692720039 1 1
0.780227312350197 0.779375470822742 1 1
0.731763764053857 0.731032159704679 1 1
0.865410312760703 0.864529553125446 1 1
0.778032577493149 0.777174770390848 1 1
0.633923037585836 0.633294486891209 1 1
0.727893028262298 0.727106670789326 1 1
0.659497058627119 0.658718754391307 0 0
0.966954567814762 0.965973120529924 0 0
0.782951604221399 0.782100938909314 1 1
0.792463006572206 0.791678281229201 1 1
0.869126942244677 0.868368211104476 1 1
0.855692593580895 0.854842415743503 1 1
0.799689237000867 0.798806244333377 1 1
0.71300088373754 0.712197823629699 1 1
0.835097626220288 0.83428771099433 1 1
0.664799404140315 0.664108064715731 0 0
0.77981331658013 0.778975888039476 1 1
0.821403860733151 0.820521803562764 1 1
0.743128058719689 0.742353946301911 1 1
0.77054188727932 0.769823800958695 1 1
0.745607075471816 0.744853897114154 1 1
0.822516644720632 0.821719599828215 1 1
0.727867681233508 0.727141158412859 1 1
0.891459724039966 0.890599443308348 1 1
0.83915112425344 0.838252986150023 1 1
0.781096359962395 0.780387575652638 1 1
0.85041437454418 0.84947483762621 1 1
0.799098784300452 0.798218588575057 1 1
0.774048609611595 0.773295018052432 1 1
0.781079777109311 0.780323111386114 1 1
0.949972064459186 0.949049893826621 0 0
0.825759251647496 0.824986753504624 1 1
0.773900865709977 0.773124580410893 1 1
0.824244988941893 0.823368688340465 1 1
0.76639369663368 0.76559381744122 1 1
0.75688858115139 0.756072843174543 1 1
0.881685683886922 0.880865045590261 1 1
0.886108789486798 0.88526445258012 1 1
0.90805193524755 0.907030555053018 0 0
0.88071027884927 0.879727376572702 1 1
0.812217525282709 0.811335479056165 1 1
0.922457624115038 0.921366840435693 0 0
0.775191659975733 0.774378560856571 1 1
0.898597861313339 0.89762232656715 1 1
0.794636026685045 0.79392022823147 1 1
0.774483819227257 0.773709956649934 1 1
0.87540233188299 0.874470500120517 1 1
0.713865496718727 0.713118012454845 1 1
0.835182546261695 0.834213804100167 1 1
0.816855841614313 0.816058189660517 1 1
0.824098727960063 0.823221160027346 1 1
0.746937938136821 0.746211298310995 1 1
0.900458890475136 0.899567054491163 1 1
0.782379294543412 0.781497323534968 1 1
0.724882718287258 0.724140831659367 1 1
0.746416885203525 0.745653286986065 1 1
0.746691039537301 0.745941447590523 1 1
0.800980153596931 0.800208602405098 1 1
0.78699477126191 0.786199095263254 1 1
0.636403866877415 0.635730285307743 0 0
0.768573482748454 0.767745510746444 1 1
0.78686429831669 0.785992144431473 1 1
0.663075895824353 0.66234941220268 1 0
0.790957551221885 0.790164877139327 1 1
0.771266113274393 0.770558141062198 1 1
0.757177398933886 0.756436647859842 1 1
0.787452713922429 0.786612316419045 1 1
0.929442034381918 0.928606804587915 1 1
0.673075902240799 0.672399255599439 1 1
0.76681401620751 0.765976436590234 1 1
0.842081001121821 0.841058719876639 1 1
0.935163737417209 0.934161970530525 0 0
0.898570743337328 0.897633028937997 1 1
0.741502656085496 0.740703014894572 1 1
0.780659208265477 0.779891241569449 1 1
0.787851905224109 0.787112449083233 1 1
0.798392758382328 0.797603188719904 1 1
0.908997842196152 0.908058816297055 1 1
0.619259101605215 0.618550576985667 0 0
0.895223542481238 0.894384085362614 0 0
0.744342038617763 0.743543179801809 1 1
0.835128902435421 0.834204337321989 1 1
0.690999966587239 0.690328986545927 1 1
0.721318751485173 0.720535493703308 1 1
0.834009599779129 0.833080202939553 1 1
0.715416052537191 0.714644870026167 1 1
0.862310770889522 0.861348395786989 1 1
0.741717223819969 0.740953526937237 1 1
0.860295341107935 0.859409133439016 1 1
0.84175080306058 0.840880210668988 1 1
0.797972215807009 0.797133876166831 1 1
0.806901015828854 0.806064905080061 1 1
0.715069010415057 0.714257807870986 1 1
0.83922331303025 0.838299760398425 1 1
0.727984422194272 0.727273746953602 1 1
0.839647588149398 0.838750331092963 1 1
0.979745031181619 0.978685800137447 0 0
0.698805568373214 0.698026111726096 0 0
0.787402795738774 0.78657728706485 1 1
0.830717522931659 0.829824823994403 1 1
0.730703504539946 0.729971899643186 1 1
0.818567393164807 0.817723405205597 1 1
0.789118590696545 0.788415902978809 1 1
0.837804840689753 0.836807739951006 1 1
0.81517182691275 0.814301188842242 1 1
0.817332256488442 0.816592295489094 1 1
0.771854650147263 0.771010094603798 1 1
0.976905954535965 0.976066195766479 0 0
0.94008110431496 0.939075234205013 0 0
0.708615766846815 0.707908630445446 1 1
0.90577479358225 0.904732359555902 1 1
0.863009512715522 0.862128126279678 1 1
0.762724284470747 0.761890038571247 1 1
0.75127408477386 0.750535397672924 1 1
0.886917472387924 0.886073956735742 1 1
0.887626930902096 0.886743149771839 1 1
0.886395283025447 0.885425916058541 1 1
0.7982494506424 0.797416424548509 1 1
0.864720601917573 0.863939109643079 1 1
0.792001534167437 0.791184479485105 1 1
0.740935002523663 0.740162900615111 1 1
0.763714466640232 0.763026691648952 1 1
0.742524105608885 0.741732713528427 1 1
0.710143381734536 0.70934564797219 1 1
0.822420255527517 0.821545786641239 1 1
0.836999705512791 0.83614769575554 1 1
0.874143470625181 0.873178595433735 1 1
0.823497257665953 0.822577930906782 1 1
0.758150113918565 0.757449301036763 1 1
0.789637631413021 0.788829449901738 1 1
0.730599357990866 0.729851204201828 1 1
0.84620388407491 0.845238114304425 1 1
0.765258997539535 0.764469542881318 1 1
0.816925567291695 0.816100319612124 1 1
0.882134841673522 0.881217002601488 1 1
0.749007040218136 0.748179904360838 1 1
0.826261016386628 0.825345152761722 1 1
0.800686300071206 0.79991651803251 1 1
0.855474591147475 0.854678079047538 1 1
0.737777754021295 0.73696956052685 1 1
0.912401559843093 0.911461887911209 1 1
0.826573753383463 0.825729126794382 1 1
0.818670692346343 0.817750792610778 1 1
0.811367837285364 0.810492418243287 1 1
0.774396287744709 0.773503090579568 1 1
0.95306619209836 0.952091265944199 0 0
0.804042230177964 0.803260513211103 1 1
0.823265718200367 0.822401035028386 1 1
0.746252618128832 0.74558280808522 1 1
0.698717097652762 0.698067636165249 0 0
0.81210006575339 0.811262718702456 1 1
0.750561152589311 0.749723034952121 1 1
0.681336315405094 0.680652915641964 0 0
0.733225736856405 0.732374671127416 1 1
0.784160048248353 0.783366962474226 1 1
0.799818197429936 0.799032879549827 1 1
0.756919778011507 0.756104494402177 1 1
0.722023952046185 0.7211540137264 1 1
0.733082852436241 0.732247656425653 1 1
0.79791115986803 0.797130769125759 1 1
0.647178235466598 0.646545810994515 0 0
0.75459021546176 0.753928630488873 1 1
0.798083451006706 0.797277373068266 1 1
0.848307432120598 0.847427139461359 1 1
0.881431182726265 0.880562648834066 1 1
0.805546732300001 0.804736642012472 1 1
0.794185819165638 0.793469527266882 1 1
0.730259240198273 0.729489170754663 1 1
0.695405373306188 0.694701619875594 1 1
0.728190929786103 0.727361037392569 1 1
0.696642165553229 0.695862740147499 1 1
0.747976958039446 0.747190372543773 1 1
0.887479959647532 0.886631342199222 1 1
0.865735240218097 0.8647677015352 1 1
0.829472109115469 0.828640788076017 1 1
0.730703072527861 0.729935171623256 1 1
0.873432434429426 0.872522182753584 1 1
0.702079502245541 0.701282417067977 0 0
0.939272191095261 0.938363011788491 1 1
0.715638084687402 0.71494062986163 1 1
0.796523024670732 0.795744549412774 1 1
0.891154773736958 0.890227738376283 1 1
0.886181625464868 0.885253421278767 0 0
0.853705568099825 0.852827927069754 1 1
0.780591144413774 0.779768246556063 1 1
0.799648249454574 0.798720306417446 1 1
0.82872804049022 0.827794229664117 1 1
0.879539268848294 0.878620998083141 1 1
0.744213236959312 0.743424835659499 1 1
0.702302239040707 0.701472541421978 1 1
0.809536111804606 0.808645902304486 1 1
0.846454193596895 0.845595147222233 1 1
0.790289958715619 0.789552559901362 1 1
0.866287281771346 0.865376159905858 1 1
0.892630291975576 0.891693359318225 1 1
0.755867406983971 0.755133475353252 1 1
0.868384529286616 0.867448660508699 1 1
0.766971285147498 0.766197908962628 1 1
0.823011787658708 0.822048978562802 1 1
0.809176007841707 0.808352922126732 1 1
0.614136536536095 0.613484231389567 0 0
0.817528510855999 0.816742565409753 1 1
0.865119304385919 0.864210847239811 1 1
0.791234026836062 0.790456783141349 1 1
0.784712774603192 0.783883451719039 1 1
0.869414739728304 0.868543027275373 1 1
0.84176789953597 0.840927503041056 1 1
0.866118686450823 0.865184998352151 1 1
0.816557434505908 0.815695292209939 1 1
0.875305540537198 0.874291508901227 1 1
0.778167022188516 0.777331596826338 1 1
0.739573686653025 0.738827138435272 1 1
0.867466201607312 0.866542534849622 1 1
0.709274200272229 0.708532211254196 1 1
0.90264907421161 0.90181327609124 1 1
0.778493467831505 0.777715153420802 1 1
0.777545012139955 0.776823795245749 1 1
0.79681819172388 0.795997177221959 1 1
0.771963356440114 0.771175864836889 1 1
0.930035896963925 0.929076221902917 1 1
0.792272048119847 0.791422770185212 1 1
0.767627216530016 0.766704159194729 1 1
0.774041417716527 0.773176796441695 1 1
0.782245347097361 0.781417173781781 1 1
0.774959708375623 0.774157946324293 1 1
0.856594715475755 0.855731448421109 1 1
0.825393743359808 0.824535720863786 1 1
0.819589729452981 0.818715941939223 1 1
0.859414064907007 0.858531832148339 1 1
0.852504820117007 0.85159242941123 1 1
0.909410948023727 0.908493471323408 0 0
0.80359520912079 0.802721477002334 1 1
0.764922643838116 0.764146211336903 1 1
0.830058518557981 0.829168278343416 1 1
0.866391422298209 0.865491893187955 1 1
0.716171580741431 0.715414652877584 1 1
0.794764702392006 0.793948385516658 1 1
0.745991408566957 0.745156916361864 1 1
0.812799062204485 0.812016308280224 1 1
0.900091223904352 0.899116472025133 1 1
0.809865933405827 0.80912382770253 1 1
0.82383964116493 0.822960265911877 1 1
0.758151590521734 0.757389041417258 1 1
0.736469775987206 0.735684297295344 1 1
0.792684598475699 0.791864141913325 1 1
0.773938215820079 0.77308268524908 1 1
0.814229437225856 0.813386741005352 1 1
0.856380917268798 0.855483723338545 1 1
0.889911782426847 0.888998930066855 0 0
0.816451234133292 0.815655072181377 1 1
0.701393065245937 0.700664407990059 1 1
0.909102993412743 0.908171898182672 0 0
0.903724206226503 0.902839001391779 1 1
0.760904921099469 0.760117935208204 1 1
0.754728554402206 0.754066640878905 1 1
0.858841527499114 0.857979279447289 1 1
0.756846947037406 0.756012766761132 1 1
0.792750361566644 0.791870815885769 1 1
0.814057421109744 0.813152613662608 1 1
0.851831442079397 0.851042201631894 1 1
0.748067906268885 0.747214970483787 1 1
0.785932096314154 0.7851466859646 1 1
0.856062906833289 0.855194696631556 1 1
0.799881823245103 0.799036846061179 1 1
0.707602517698593 0.706891406974537 1 1
0.645581008967513 0.644871900520992 1 1
0.572166159708386 0.571571529263118 0 0
0.714298097914165 0.713511286363182 1 1
0.879866127219208 0.879043785354399 1 1
0.79481809535968 0.794023204344528 1 1
0.708974232195553 0.70824354026066 1 1
0.727143225903558 0.726353242974482 1 1
0.788728492386845 0.787774295158103 1 1
0.758734985174392 0.757948824131345 1 1
0.840228957768461 0.83945982066265 1 1
0.989961965184897 0.989043902741334 0 0
0.831674497744996 0.830931363391231 1 1
0.753780903442418 0.753016339143394 1 1
0.79831581309795 0.797399018324374 1 1
0.896108890733842 0.895226339315701 1 1
0.796508604055598 0.795676545927794 1 1
0.816913816740338 0.816077321127099 1 1
0.717246270521082 0.716455033943497 1 1
0.849764342808476 0.848898268564668 1 1
0.778511216762942 0.777760187135322 1 1
0.819741291860535 0.818961964508208 1 1
0.890424976259379 0.889510773513025 1 1
0.807178758478929 0.80636201863771 1 1
0.811526737343784 0.810691381514932 1 1
0.736512591295153 0.735801739788337 1 1
0.785541350511586 0.784821716158312 1 1
0.716259096887231 0.715537232048159 1 1
0.765993666667933 0.765191306349833 1 1
0.833128400872199 0.832294102783078 1 1
0.724509776373684 0.723796237108889 1 1
0.78272268883972 0.781961585820123 1 1
0.766464312182839 0.765657460704886 1 1
0.813194986937882 0.812294295582258 1 1
0.782183915300069 0.78142041842771 1 1
0.839601522707422 0.838706928430765 1 1
0.805195540444853 0.804341329966028 1 1
0.72792558546066 0.727205434951687 1 1
0.77554883408045 0.774788028255432 1 1
0.742244712787108 0.74144296782691 1 1
0.737895760166463 0.737152902435046 1 1
0.788374328241123 0.787538730666095 1 1
0.926198866467524 0.925187607328175 0 0
0.738220994082167 0.737458173690374 1 1
0.756239181439954 0.755457121648215 1 1
0.807073152245933 0.806217256984674 1 1
0.841010134434777 0.840140825280517 1 1
0.804487075722756 0.803549191025756 1 1
0.813893736295422 0.813065293419482 1 1
0.864907958734323 0.863953632578491 1 1
0.797573022972687 0.79678047816309 1 1
0.817580600915357 0.816692439602681 1 1
0.842974414987338 0.84200627574683 1 1
0.850406063061212 0.849550448503575 1 1
0.767044049602299 0.766251366417744 1 1
0.637531277115026 0.636804649283057 0 0
0.707225819247163 0.706476113641378 1 1
0.821455125994823 0.820653117063885 1 1
0.79234238219234 0.791513053100556 1 1
0.814227537269187 0.813240235296394 1 1
0.758026296599667 0.75724532327026 1 1
0.781801185748838 0.780936493156685 1 1
0.710439418578663 0.709689531749435 1 0
0.880243314058344 0.879403273897703 1 1
0.919104007979014 0.918080560092457 0 0
0.799804663935748 0.798910629376937 1 1
0.757389220377993 0.756603202183222 1 1
0.654201629828804 0.653603236638219 0 0
0.974161870118084 0.973182132308185 0 0
0.831880674372774 0.831042188130842 1 1
0.734823956278015 0.734019008315168 1 1
0.900527479995046 0.899554622097598 1 1
0.832958710331844 0.832101751641357 1 1
0.782972677253653 0.782127213983287 1 1
0.892519556460546 0.891665932877407 1 1
0.811766396219718 0.810936295040481 1 1
0.799095071970838 0.798245532217571 1 1
0.853404647638605 0.852546744875352 1 1
0.697016160353609 0.696311280973245 1 1
0.796239933242822 0.795446516908746 1 1
0.681921818378673 0.681201824174718 1 1
0.825734478301552 0.824903598209124 1 1
0.763708675748718 0.762924070510219 1 1
0.764244661496107 0.763429635322316 1 1
0.902767524068863 0.90169435887582 1 1
0.779900648360109 0.779186748428204 1 1
0.839975797291842 0.83911129893533 1 1
0.707763225254682 0.706930427859389 1 1
0.845480536160406 0.844554031436838 1 1
0.732034144718792 0.731320269661899 1 1
0.81293099895937 0.812078622908831 1 1
0.74939540451795 0.748676559735555 1 1
0.91214492815151 0.911147642638559 1 1
0.802906407062915 0.801926657676062 1 1
0.754402816857605 0.753555377646545 1 1
0.951673152861606 0.950636919498547 0 0
0.721560277230461 0.720936246557172 1 1
0.887393306432204 0.886484557969776 1 1
0.78079932892998 0.779914047448161 1 1
0.893456674525191 0.892550906256678 1 1
0.631395975410628 0.630675266788552 0 0
0.857418123583728 0.856536740906659 1 1
0.831278980486824 0.830350628142311 1 1
0.848293870191587 0.847477940760303 1 1
0.886758706671211 0.885881811767259 1 1
0.847055531502541 0.846191301442518 1 1
0.78265368295272 0.781755849027721 1 1
0.921393523448223 0.9203181391958 1 1
0.840634577992832 0.83980948579333 1 1
0.834203457945493 0.833356103570623 1 1
0.865466214658867 0.864625405753766 1 1
0.849080131961556 0.848235675118668 1 1
0.75410961807391 0.753363355979803 1 1
0.842872394147478 0.841972487807349 1 1
0.882771446914124 0.881891098687831 1 1
0.739478606519839 0.73879162685166 1 1
0.72249216942486 0.721757454839691 1 1
0.763941550856302 0.763130394601479 1 1
0.884338202538225 0.88338010288638 1 1
0.653274973463424 0.652607920906434 0 0
0.721763493076352 0.720997773823009 1 1
0.719010187285227 0.718305860445106 1 1
0.776318949593334 0.775513121460983 1 1
0.801077054245134 0.800277207573445 1 1
0.850496595013746 0.849473928975074 1 1
0.805826596263416 0.80503274209201 1 1
0.793153222337349 0.792376662522521 1 1
0.775566987628159 0.774732720146448 1 1
0.818720031309058 0.81796402726155 1 1
0.814812663503831 0.813897210913129 1 1
0.853669322674276 0.852675968451788 1 1
0.828023277457721 0.82716713139904 1 1
0.822078912367039 0.821273105309899 1 1
0.808570390288611 0.80771908758956 1 1
0.811467795838296 0.810605534417075 1 1
0.819062616787994 0.818254727388179 1 1
0.837927341079784 0.837064789456144 1 1
0.699585467772634 0.698979194980004 1 1
0.932324029825505 0.93141677739086 0 0
0.855117390762258 0.854306391900172 1 1
0.839543514499308 0.838671836114705 1 1
0.874545896969596 0.873640495204058 1 1
0.822167925924711 0.82136474754781 1 1
0.803540991701961 0.802661346924545 1 1
0.861011146104827 0.860212857074501 1 1
0.862139053115625 0.861245333442983 1 1
0.745189716574089 0.744414527680465 1 1
0.869958098797126 0.868999983032588 1 1
0.821351617548916 0.820526868286304 1 1
0.715582040590854 0.714868239329137 1 1
0.687406575602205 0.686677737899524 1 1
0.822472326757883 0.821685512573769 1 1
0.868570342010369 0.867762117816467 1 1
0.8239235308391 0.823158214666354 1 1
0.730670110971397 0.730000525387033 1 1
0.812442042120116 0.811654888527623 1 1
0.775642831650363 0.77484876362382 1 1
0.808708411276171 0.807915456726082 1 1
0.823325554119579 0.822480050566888 1 1
0.77706872305115 0.776284692507691 1 1
0.764644840603815 0.763751262631769 1 1
0.847482399858468 0.846660808843788 1 1
0.812150189370605 0.811273970082721 1 1
0.784985815510957 0.784245632266263 1 1
0.803619994821697 0.802840123600538 1 1
0.701401681441078 0.700724157050659 1 1
0.750310580888314 0.749553417305695 1 1
0.905277691509258 0.904380955015471 1 1
0.663702291002104 0.66303453544444 1 1
0.773289271313582 0.772463336121269 1 1
0.790886466784654 0.790095118013324 1 1
0.712075333979433 0.711333703674314 1 1
0.808753916741069 0.807820779891549 1 1
0.806880587100089 0.80606014692429 1 1
0.738714609159886 0.737968505008761 1 1
0.73621496799051 0.735408132833769 1 1
0.896203380483606 0.895320990938455 1 1
0.757309687383202 0.75662422582337 1 1
0.757628333193054 0.756883229728117 1 1
0.856699524136548 0.855714855488535 1 1
0.797003697000573 0.796244512265092 1 1
0.752737779291835 0.7519201385016 1 1
0.798845023154861 0.797960815926933 1 1
0.907873166027555 0.906863540295486 0 0
0.754171211466657 0.75341152593006 1 1
0.803138809471991 0.802281124237078 1 1
0.893775811094412 0.892751388914348 1 1
0.793985933954825 0.793140643663574 1 1
0.680652723757839 0.680026147245472 0 0
0.96949835978768 0.968480941307087 0 0
0.78670269027593 0.785908681824909 1 1
0.887519589073744 0.886673410457374 1 1
0.823919239381118 0.822954136303208 1 1
0.88970051201404 0.888711796293205 1 1
0.834117447808 0.833330837041555 1 1
0.79229349042794 0.791491477872153 1 1
0.733294453064315 0.732608544000409 1 1
0.749338768029535 0.748539684088143 1 1
0.821596008999712 0.820750960326879 1 1
0.847835972585704 0.846962076612276 1 1
0.850154377020252 0.849217671108468 1 1
0.916818132441809 0.915888644861911 1 1
0.714759997999822 0.713955033541756 1 1
0.721314154945369 0.720626163729956 1 1
0.784025096157483 0.783150390873207 1 1
0.725059385655097 0.724243411693105 1 1
0.78955077852905 0.788719440499789 1 1
0.847277529440703 0.846402670424723 1 1
0.781541570991002 0.780641255121007 1 1
0.72753661752524 0.726820572373742 1 1
0.765382945689996 0.764575112433317 1 1
0.84594975216026 0.845043197794902 1 1
0.776845918832729 0.775983568791039 1 1
0.795723180801792 0.794922608941181 1 1
0.969214601299959 0.96833245774738 0 0
0.792812616903018 0.791993066214207 1 1
0.858278860252546 0.857343778998509 1 1
0.828926309243972 0.828043691281225 1 1
0.789698708756571 0.788870517995786 1 1
0.840334811178842 0.839442068834541 1 1
0.906277243626122 0.905340596258762 1 1
1.00555990218227 1.00451838914566 0 0
0.756844292144782 0.756026502017578 1 1
0.854823736989532 0.854030511115243 1 1
0.720473453369909 0.719784768753349 1 1
0.864779753587829 0.863945118112853 1 1
0.71808158712322 0.717332693439025 1 1
0.733111082789942 0.732420228727824 1 1
0.799817746159033 0.798991985629572 1 1
0.826015635669984 0.825123750051968 1 1
0.732761204335674 0.731935641999046 1 1
0.848769601723546 0.84780171545337 1 1
0.794962004970988 0.794199464235352 1 1
0.851091400102247 0.850246086183631 1 1
0.770511681745667 0.769590451608595 1 1
0.733416208417073 0.732677235262311 1 1
0.821698244270481 0.820953550744463 1 1
0.791338741240613 0.790509568855381 1 1
0.806864793595934 0.806057903679443 1 1
0.727982672462795 0.727294537340883 1 1
0.805333914696845 0.804452627539653 1 1
0.863425139558424 0.862574844459196 1 1
0.797821070925596 0.797048396887885 1 1
0.825479060374118 0.82464283301312 1 1
0.784450530932384 0.783673045939596 1 1
0.753381537307484 0.752614838930793 1 1
0.799302390983896 0.79854286092511 1 1
0.797594297791412 0.796759919960969 1 1
0.876067540661514 0.875252529627202 1 1
0.680176294978178 0.67945168658128 0 0
0.639861241813332 0.639153873542087 0 0
0.790766807089368 0.789931804728096 1 1
0.916366602004267 0.915427907819265 0 0
0.85106338104828 0.850296876654349 1 1
0.74597713760321 0.745215697272501 1 1
0.684818291546626 0.684167006344866 1 1
0.780313562672079 0.779604733723675 1 1
0.819822407399893 0.81889729910885 1 1
0.830013784875118 0.829178072512742 1 1
0.844779303267332 0.844020827875919 1 1
0.96315521242934 0.962079047375851 0 0
0.863734085061431 0.862895410545125 1 1
0.811496630291977 0.81063656349209 1 1
0.796266987783612 0.79547034764727 1 1
0.913599636259621 0.912662129337054 1 1
0.710429765731287 0.709703195938935 1 1
0.812563765559434 0.811772081657597 1 1
0.679279032561173 0.678520506497262 0 0
0.643747539840557 0.64308177325873 0 0
0.702751940462541 0.70204216234589 1 1
0.744110917500847 0.743226234102813 1 1
0.761867507391303 0.761015513057145 1 1
0.854297574976209 0.853508194569408 1 1
0.750313675818648 0.749550662874035 1 1
0.886004197382867 0.885083788670557 1 1
0.789464602335816 0.788710896817116 1 1
0.789787151196179 0.788960735382561 1 1
0.741085529734466 0.74021032128424 1 1
0.806432305744511 0.80550971952805 1 1
0.73162370802812 0.730858029115736 1 1
0.734634123158639 0.733877451518259 1 1
0.822784988500974 0.82196694703415 1 1
0.757411454632046 0.756608591926571 1 1
0.817895015367351 0.817118081142213 1 1
0.85725909734742 0.856437200927269 1 1
0.87521903430667 0.874177289347224 1 1
0.773369341116195 0.772618579589634 1 1
0.738066466383627 0.737340714627375 1 1
0.830312651687612 0.829393106427522 1 1
0.849169342738294 0.848349912559161 1 1
0.768003010152996 0.767111482251527 1 1
0.843120206877561 0.842236950453505 1 1
0.669287139703153 0.668502157711938 1 1
0.726243425772154 0.725431354291488 1 1
0.814912759123137 0.814091886940187 1 1
0.833062325658844 0.832291715304158 1 1
0.727727397905352 0.727033910753827 1 1
0.814523623917303 0.813581567124851 1 1
0.763767865373085 0.762879409278459 1 1
0.812380073913408 0.811514998141712 1 1
0.79823462792874 0.797394640239881 1 1
0.740384029525468 0.739581807513026 1 1
0.760275124807795 0.759384402361865 1 1
0.801913813351699 0.801094933548445 1 1
0.905779005638857 0.904876934692777 1 1
0.881135378875798 0.880240651802384 1 1
0.754352266417347 0.753558682875744 1 1
0.882875819645446 0.881999859644524 1 1
0.827791801106217 0.826951539892622 1 1
0.762279739334395 0.761561735896284 1 1
0.875292710727262 0.874453764019104 1 1
0.764749402084786 0.764095997241232 1 1
0.799976702243374 0.799196018178114 1 1
0.790063691033223 0.789217689291896 1 1
0.862764429590847 0.861828954471913 1 1
0.783911542047812 0.783178788554607 1 1
0.727282610956887 0.726556926101903 1 1
0.825541685408395 0.824700467582828 1 1
0.809298349646989 0.808452453226003 1 1
0.814543305597798 0.813803834580821 1 1
0.741941895673678 0.741190271859784 1 1
0.929007360791387 0.928088413276346 1 1
0.838453990709638 0.837583609043833 1 1
0.737749574555864 0.736952428714154 1 1
0.661604821834552 0.660915443025789 0 0
0.770255286518356 0.769407191711883 1 1
0.731705092405296 0.730904763850444 1 1
0.836556928768923 0.835628758436031 1 1
0.703103106349581 0.702402328812929 1 1
0.810619772508057 0.809787005512467 1 1
0.872820207969794 0.871933002036194 1 1
0.800120609151513 0.799250094134649 1 1
0.856084006012061 0.855184702197883 1 1
0.811654135710244 0.810904219231155 1 1
0.836850955693248 0.836005400013362 1 1
0.933184954510076 0.932153426928443 1 1
0.752177594118349 0.751483712603608 1 1
0.83739243302087 0.836492530265102 1 1
0.753106494455357 0.752425824762722 1 1
0.836369268879497 0.835406189157225 1 1
0.725438495122713 0.724584418793772 1 1
0.778555420138676 0.777818285679837 1 1
0.871613673250475 0.870631923004082 1 1
0.869033403729664 0.868177189768695 1 1
0.684474649461546 0.683703226471208 1 1
0.746190298345896 0.74533354647765 1 1
0.710351468378366 0.709576761392261 1 1
0.641796508279397 0.641096553559842 0 0
0.849266112335831 0.848418402900399 1 1
0.744232157684227 0.743411136062349 1 1
0.940064855215026 0.939067283021663 1 1
0.75076553715818 0.749959480078267 1 1
0.678545975116611 0.67781515934188 1 1
0.807625274899934 0.806781224879676 1 1
0.748083272388735 0.747327574239168 1 1
0.889866835072874 0.888870719425174 1 1
0.84498560055765 0.84413920709165 1 1
0.83207595988889 0.83112377114977 1 1
0.72189183377915 0.721137930577398 1 1
0.755342379367968 0.754575513773462 1 1
0.728321092581507 0.727584741373436 1 1
0.798842412790041 0.798046814074119 1 1
0.823433970278937 0.822633029870515 1 1
0.667202631091462 0.666429823871926 1 1
0.689742511483605 0.688984870796252 1 1
0.799179574031376 0.798371621485187 1 1
0.808465127391168 0.807571413998549 1 1
0.684006421089156 0.683182239403952 1 1
0.859075950075795 0.858244298799578 1 1
0.804583452347946 0.803777469354853 1 1
0.675603214300425 0.674853450177953 0 0
0.797317835956556 0.796588136891073 1 1
0.751154369917706 0.750352425641475 1 1
0.803375534118725 0.802542921454467 1 1
0.794212027614808 0.793454574264849 1 1
0.83985432136385 0.838955842928025 1 1
0.884646579882661 0.883755810073099 1 1
0.696960942091044 0.696193455217147 1 1
0.805111783823539 0.804386811047523 1 1
0.756698974161674 0.755796379598966 1 1
0.915323094901656 0.914231326701538 1 1
0.739410040058144 0.738654593068482 1 1
0.933785293357075 0.932849981311471 0 0
0.774928968900209 0.774154204012376 1 1
0.741167502882491 0.740474646788473 1 1
0.886630621011054 0.885665877306689 1 1
0.772492261942164 0.771761789696851 1 1
0.859393677960164 0.858427856591307 1 1
0.822147290946721 0.821316048626682 1 1
0.735210617016747 0.73440700957093 1 1
0.803065048655382 0.80227767822986 1 1
0.768339552396433 0.767623821119095 1 1
0.807754569738342 0.806865281351834 1 1
0.811960627746472 0.811105238063786 1 1
0.762740341879866 0.761930318378315 1 1
0.881865649756267 0.880933608567745 1 1
0.710084453390883 0.709326367915753 1 1
0.815712764520842 0.814844468437584 1 1
0.675235165479177 0.674586857065732 1 1
0.736556918041577 0.735829861963631 1 1
0.722498308669266 0.721782779217122 1 1
0.78267414046988 0.781899314568673 1 1
0.751515623830314 0.750744754852571 1 1
0.781371698753904 0.780627707268767 1 1
0.737564376414063 0.736801162291402 1 1
0.772998159594838 0.772293596987265 1 1
0.763583792998809 0.762872433647379 1 1
0.736487065199883 0.735692358170203 1 1
0.759837028566767 0.759113241991967 1 1
0.77248295748031 0.771696440568834 1 1
0.714061481049948 0.713289973033669 1 1
0.880233611372551 0.879300761098382 1 1
0.876522691367261 0.875675861859377 1 1
0.786656207036199 0.785798442608152 1 1
0.904819083376879 0.903798265219514 1 1
0.691747039632745 0.691035216753685 1 1
0.920242090836352 0.919315371030523 0 0
0.786229337497699 0.785511138372869 1 1
0.813673189029915 0.812811089004149 1 1
0.743106947146078 0.742335744092749 1 1
0.713768092130886 0.712979243917584 1 1
0.775657237865895 0.774823456352758 1 1
0.7387940424695 0.73804794578646 1 1
0.766716605098941 0.765831608227439 1 1
0.788932108215382 0.788023763085555 1 1
0.639063207006174 0.63835146288452 0 0
0.774345529925874 0.773489290322673 1 1
0.789008539497046 0.78811683685377 1 1
0.79585275548856 0.795066313414226 1 1
0.887721071007463 0.886777426683754 1 1
0.743235673220855 0.742488174638713 1 1
0.728664214872272 0.727964352194616 1 1
0.886440207491696 0.885608035044519 1 1
0.755131885740469 0.754425362252465 1 1
0.840054131246215 0.839176437634508 1 1
0.770727851180737 0.770074495539989 1 1
0.728763500162951 0.728073897359656 1 1
0.871341158411466 0.870485046276248 1 1
0.805026439730612 0.804179293013022 1 1
0.791033240270731 0.79022119751112 1 1
0.707148368979554 0.706488204477328 0 0
0.812156950476844 0.811269707054625 1 1
0.668073747272127 0.667396186352257 1 1
0.821455174704735 0.820645105127891 1 1
0.727400991485891 0.726621795556973 1 1
0.865822258926692 0.864951224093334 1 1
0.656055731616086 0.655319690365704 0 0
0.765148975838259 0.76442356179733 1 1
0.751988132542497 0.751207156477014 1 1
0.736243136152469 0.735546770125714 1 1
0.855626866085384 0.854750581977493 1 1
0.851462464234088 0.850546734731394 1 1
0.728898696081393 0.728100010102029 1 1
0.843485926520329 0.842578338749551 1 1
0.855628310211366 0.85465032276326 1 1
0.845993024240319 0.845090495442717 1 1
0.73029492702011 0.729535744697901 1 1
0.698567373570454 0.697801487201016 1 1
0.882391502003532 0.881400409092299 1 1
0.752838903771913 0.752081218052785 1 1
0.833446656694844 0.832596653679452 1 1
0.819446207352416 0.818671786975152 1 1
0.771181916602278 0.77038910217831 1 1
0.683565951262012 0.682874158505327 1 1
0.786889401560485 0.786090779445125 1 1
0.820614528048588 0.819694391437792 1 1
0.634612623704331 0.634048937073256 0 0
0.824775483448956 0.823970301467396 1 1
0.899361292882217 0.898521478400176 1 1
0.780256164952506 0.779512710103579 1 1
0.840098003603966 0.839225267023401 1 1
0.884740226059359 0.883802858419335 1 1
0.768512903021636 0.767701497303387 1 1
0.910132158031939 0.909194718893379 0 0
0.721094007411992 0.720314024882344 1 1
0.746591526925997 0.745754663175291 1 1
0.738793823342234 0.738032567087684 1 1
0.878675904517124 0.877822908112464 1 1
0.759085114468873 0.758381730792417 1 1
0.698254835423233 0.69755527901266 1 1
0.852183033267272 0.851279379016462 1 1
0.747178231576148 0.746386996876585 1 1
0.725155224204978 0.724390260985817 1 1
0.970949440347056 0.96998285660373 0 0
0.725915213250957 0.725130910783875 1 1
0.828536743757096 0.827650821666311 1 1
0.903742265845978 0.902814421748374 0 0
0.741125168117523 0.740336020510458 0 0
0.768683284581331 0.767847988721759 1 1
0.777812359432344 0.777000330354232 1 1
0.847222880321752 0.846298603959748 1 1
0.906520987789282 0.905519720849236 0 0
0.761896545026236 0.761073567097091 1 1
0.899311002168137 0.898430251215913 1 1
0.869970218357758 0.869127995676156 1 1
0.736422798442923 0.735723611408404 1 1
0.775882377569893 0.775038112345425 1 1
0.915877469646848 0.914988572199241 0 0
0.845522899087968 0.844634326620575 1 1
0.939292947854533 0.938289047188974 0 0
0.737562216316905 0.73689452284474 1 1
0.831115863889944 0.830290029157269 1 1
0.842503291472886 0.841662527266129 1 1
0.725486930815371 0.724731885093713 1 1
0.816211192498581 0.815351681728325 1 1
0.817258794782876 0.816437057717492 1 1
0.791182099780394 0.790345370313324 1 1
0.889324672126894 0.888393874795354 1 1
0.790333185232942 0.789504410921352 1 1
0.859672251067569 0.858818041876379 1 1
0.770795736165453 0.769869410272868 1 1
0.732843780177441 0.73201916230893 1 1
0.817499685756271 0.816666582318326 1 1
0.834335984235613 0.833435725754572 1 1
0.808733455367164 0.807937234361564 1 1
0.686907684225521 0.686171198119563 0 0
0.744850153950068 0.744062262738207 1 1
0.900741170816445 0.899759272514215 1 1
0.701082525746409 0.700275600699468 1 1
0.954372608572756 0.953404360459073 0 0
0.835511534636659 0.834650519871347 1 1
0.716328254997639 0.715627571714747 1 1
0.858026147724453 0.857162175105962 1 1
0.802002905377334 0.800996547303063 1 1
0.752233826810981 0.751515449503474 1 1
0.960879205460719 0.959857211023066 0 0
0.817286795469992 0.816433471198679 1 1
0.800991249609373 0.800283424280891 1 1
0.803437527899637 0.802690451187162 1 1
0.690107334831431 0.689414550796932 1 1
0.7705197701586 0.769819225137203 1 1
0.831124145096096 0.830305380368527 1 1
0.739769945976491 0.73892351498655 1 1
0.738862216577454 0.738009499749329 1 1
0.85291362420514 0.852047424735878 1 1
0.747085956103424 0.746322584504995 1 1
0.915786006686528 0.914847682007098 0 0
0.736995155984715 0.736219012601741 1 1
0.85299606061225 0.852155061869082 1 1
0.870371752933177 0.869479863195505 1 1
0.815200255990674 0.814381291009882 1 1
0.64532631470737 0.644657836699328 0 0
0.717387919039434 0.716703075087353 1 1
0.727227681380894 0.726427381669486 1 1
0.773753414683504 0.772959308521901 1 1
0.87705430287131 0.876207454462248 1 1
0.68876293693592 0.688028414696786 0 0
0.723363155091628 0.722608157768089 1 1
0.786170644872795 0.785371259510719 1 1
0.761326423802014 0.760601954243642 1 1
0.71543997286115 0.71476676123125 1 1
0.864617314491342 0.863679521416427 1 1
0.719588545445796 0.718929013906795 1 1
0.77940103971051 0.778521944378872 1 1
0.745988882099404 0.745211286787108 1 1
0.824583759184286 0.823720550697585 1 1
0.828349834204517 0.827453705558412 1 1
0.661092149902602 0.660416170159332 0 0
0.877489053366299 0.876584293526561 1 1
0.732016245135451 0.731339092600491 1 1
0.863835896630428 0.863042119643088 1 1
0.744267729535605 0.743481452998346 1 1
0.754762624414376 0.754016317613189 1 1
0.80695675336377 0.806099424878532 1 1
0.746947297986054 0.746291608442856 1 1
0.80541009661024 0.804647083629472 1 1
0.778742540663937 0.778016066339885 1 1
0.903744495437815 0.902830709135024 1 1
0.744828937384943 0.74405451456048 1 1
0.941639551817444 0.94061609788273 1 1
0.817763866997278 0.816995958233468 1 1
0.807895408712066 0.806989443364401 1 1
0.803085973310358 0.802177097636942 1 1
0.731123998325169 0.730407129092985 1 1
0.68093744062294 0.680094272216707 1 1
0.960650735780829 0.959780135301013 0 0
0.796903445084237 0.796159278106741 1 1
0.848867866268106 0.847989970351017 1 1
0.792734222266187 0.791864748489645 1 1
0.780395361833238 0.779639996545262 1 1
0.781108681628371 0.780359546233644 1 1
0.799803732037789 0.798992623935635 1 1
0.645027004810918 0.644405138004661 1 1
0.8814105908339 0.880584790343219 1 1
0.827890987931969 0.827041020214883 1 1
0.73934542262841 0.738567576130378 1 1
0.787006657254302 0.786210119335184 1 1
0.873949344766488 0.873121612973064 1 1
0.772457388571524 0.771635646055901 1 1
0.778953242026952 0.778078410752458 1 1
0.714640203795999 0.713925936942494 1 1
0.73737291404446 0.736524180766044 1 1
0.860613460309061 0.859770800242754 1 1
0.731681364725272 0.730783358265333 1 1
0.904785336886357 0.903848013702877 1 1
0.810173138049767 0.809310228144883 1 1
0.798716626866097 0.797940378738643 1 1
0.831389330818612 0.83055173064939 1 1
0.888245973570378 0.88744676440079 1 1
0.832187471122956 0.831273171433631 1 1
0.709722822618287 0.709105353992655 1 1
0.812273996538394 0.811423475314927 1 1
0.811837609672831 0.811047665713258 1 1
0.785687120229782 0.784877526876721 1 1
0.847110363817579 0.846257555392209 1 1
0.80265587017975 0.801896562562718 1 1
0.837889300141525 0.837045524580958 1 1
0.852159332827626 0.851285515731573 1 1
0.831660166259632 0.830829246535192 1 1
0.91457307056114 0.913693177873941 1 1
0.719526988721619 0.718771160353148 1 1
0.748019794609835 0.747181051544485 1 1
0.817556408722887 0.816751028695769 1 1
0.815296894899411 0.814486846561027 1 1
0.797814326182283 0.796941199332391 1 1
0.810553466814813 0.809696953424601 1 1
0.705342949443839 0.704524460029887 1 1
0.849611330367942 0.848652891255014 1 1
0.835266014735835 0.834434011775949 1 1
0.912470700182016 0.911493112590407 1 1
0.993846349674506 0.992857842909637 0 0
0.778870729223136 0.778047036140369 1 1
0.925546357518297 0.924709038172028 1 1
0.756461524455974 0.755705699516567 1 1
0.905595954181602 0.904602948621751 1 1
0.920793374838886 0.919949253699965 1 1
0.86241106436284 0.861509182589225 1 1
0.828421893398856 0.827644198898032 1 1
0.845243410163493 0.844401680338633 1 1
0.81231696855831 0.811526151489875 1 1
0.917357635739678 0.916466072531739 1 1
0.902442210426989 0.90155534216929 0 0
0.808242243773639 0.807357326466749 1 1
0.705292529920961 0.704564370428181 1 1
0.627944795576488 0.627312335938773 0 0
0.790718539219711 0.789857974285917 1 1
0.861288455208514 0.860372303228487 1 1
0.835091052321266 0.834112682118041 1 1
0.809244052104088 0.80841837277725 1 1
0.740545943129226 0.739754089454404 1 1
0.882828107473661 0.881956337318055 1 1
0.804045561765623 0.803152257828935 1 1
0.787299444702833 0.78653353382627 1 1
0.883669041032239 0.88270186316767 0 0
0.74985085655276 0.749153238051105 1 1
0.718574105245368 0.717741261269184 1 1
0.808198574882422 0.80740175936817 1 1
0.713860471704747 0.713168531297806 0 0
0.822345658776563 0.821451233228456 1 1
0.768816059270675 0.768077578596694 1 1
0.762876486978849 0.762137123196239 1 1
0.758982412381208 0.758181795681631 1 1
0.829617098405557 0.828800633840901 1 1
0.727360272419242 0.726555077167222 1 1
0.767420947005009 0.766570063034386 1 1
0.833440158187859 0.832565294925648 1 1
0.773097655494644 0.772329613413945 1 1
0.708168313285927 0.70741780704748 0 0
0.856689388968097 0.855755758724597 1 1
0.836009138948228 0.835151159111707 1 1
0.829875914113215 0.829014444270996 1 1
0.722266457899244 0.721452380873754 1 1
0.778689073222715 0.777890082259735 1 1
0.80621857978826 0.805310840736528 1 1
0.830158162210338 0.829315454658915 1 1
0.802925025042653 0.80200921650952 1 1
0.791118652874855 0.790324005942648 1 1
0.755118903448929 0.754338837537305 1 1
0.815882908453347 0.814943239287304 1 1
0.904419943849663 0.903541344322776 1 1
0.860485730195467 0.859628409954024 1 1
0.807127413158471 0.806246901855377 1 1
0.874005962554426 0.873153245982818 1 1
0.776640869352888 0.775847157310709 1 1
0.700716708943121 0.700001793821373 1 1
0.852195673592148 0.851332522143776 1 1
0.704464020132953 0.70377917164448 1 1
0.80304359876199 0.802235243582781 1 1
0.856530784642808 0.855596868254328 1 1
0.74556388106912 0.744747108300652 1 1
0.818586580807092 0.817803883763374 1 1
0.857686140198981 0.856831133812382 1 1
0.88664014494012 0.885765283782102 1 1
0.76698174638395 0.766174753175163 1 1
0.76399520166239 0.763174262231973 1 1
0.745422784599075 0.744661341294243 1 1
0.920413630770304 0.919540830461561 1 1
0.759889635620502 0.75909711378433 1 1
0.824296563085825 0.823487210771779 1 1
0.761905334189632 0.761216273538148 1 1
0.826634280901348 0.82572946713486 1 1
0.743525824254663 0.742717486712765 1 1
0.870614021333959 0.86963049476701 1 1
0.782601738131396 0.781777151441773 1 1
0.888088891967833 0.887148451864361 1 1
0.729794535360435 0.729093434901376 1 1
0.827721961898209 0.826829002858236 1 1
0.897605803295919 0.896616222958432 1 1
0.76383791134471 0.76305444820985 1 1
0.66220368627431 0.6614907943886 0 0
0.77339098264205 0.772651110732671 1 1
0.816328565834902 0.81548899134824 1 1
0.81186700841516 0.810957980314208 1 1
0.752782293524262 0.752026618592311 1 1
0.778654367072113 0.777791648048177 1 1
0.736670130415239 0.735847610751714 1 1
0.838212847218545 0.837294626998979 1 1
0.779339224235416 0.77853096128937 1 1
0.854556630169693 0.853549584344733 1 1
0.720782746842784 0.720093529849412 1 1
0.766689112943375 0.765862787368316 1 1
0.889017916742547 0.888090271893023 1 1
0.786904226979052 0.786062853534554 1 1
0.854336117810058 0.853430278621077 1 1
0.916647632387053 0.915736686763672 1 1
0.813440666182936 0.812601516853325 1 1
0.877258858976274 0.876309541745686 1 1
0.66136423793567 0.660684408361423 0 0
0.842302347654086 0.841499776796923 1 1
0.871783719072625 0.870795735044296 1 1
0.846947169522792 0.846082427604224 1 1
0.808451793702266 0.80772120521603 1 1
0.802023592888313 0.801185912987609 1 1
0.780957883040112 0.780092113319711 1 1
0.888356600030432 0.887482813219587 1 1
0.704820868626657 0.703984390885262 1 1
0.776039764925897 0.775153456196436 1 1
0.766849423136094 0.76609487748227 1 1
0.806291295371358 0.805384236949306 1 1
0.875345027330558 0.874352352803428 1 1
0.836725726664682 0.835880434243478 1 1
0.848549828492953 0.84774698426801 1 1
0.854231369339122 0.853393689872453 1 1
0.792509468070813 0.791700722118794 1 1
0.79327626505595 0.792447562761759 1 1
0.918777565445769 0.917704762196524 0 0
0.754693920526762 0.753969429407952 1 1
0.814675409299337 0.813876694487027 1 1
0.81396960535872 0.813008584051737 1 1
0.777185739746591 0.776468522277032 1 1
0.804008626556893 0.803156880844688 1 1
0.760634509980695 0.759800280781946 1 1
0.719134566658783 0.718333254049189 1 1
0.803352107257275 0.802583506632835 1 1
0.848283936114782 0.847396408344598 1 1
0.8841895098904 0.883311596312232 1 1
0.820221160450265 0.819518353965808 1 1
0.757695349997089 0.756928960553507 1 1
0.870508587173148 0.869551881160327 0 0
0.788209121973345 0.787479048449356 1 1
0.801153103200495 0.800345747777812 1 1
0.781064264285701 0.780227491580081 1 1
0.709076726273268 0.708254313215286 1 1
0.768992610085715 0.768208537662245 1 1
0.760388104876042 0.759573899838943 1 1
0.922584844996775 0.921634519376194 0 0
0.802277362382764 0.80143827438573 1 1
0.783549141989203 0.782690132603106 1 1
0.785793157067121 0.784945726736337 1 1
0.782838183664437 0.781939920468245 1 1
0.806892149391198 0.80600727600394 1 1
0.831013473533582 0.830192162206688 1 1
0.727813160856879 0.727131215785408 1 1
0.878255419339918 0.877201118624342 1 1
0.943770005223657 0.94276525110769 1 1
0.920633216032472 0.919709359375415 1 1
0.715112686463366 0.714381312767336 1 1
0.865877203347864 0.86498445732958 1 1
0.906079581061814 0.905176250642236 1 1
0.845819144350612 0.84497505090223 1 1
0.859479227495942 0.858666760132846 1 1
0.832608778183745 0.831731182382557 1 1
0.816951778795332 0.816121783684366 1 1
0.8033162731754 0.802536519446529 1 1
0.784084337778361 0.783122314916303 1 1
0.798001285923154 0.797202978426499 1 1
0.705188277907848 0.70442805298196 1 1
0.731848839085563 0.731086624118272 1 1
0.768974973898562 0.768167244192719 1 1
0.818888195823848 0.818173739273836 1 1
0.810169250771338 0.809387679915509 1 1
0.93623873512578 0.935312987802158 0 0
0.795894445741812 0.795066811693414 1 1
0.826367911689627 0.825530460625178 1 1
0.710873710329015 0.710207309650815 1 1
0.792793943925609 0.792006177722489 1 1
0.839481119980124 0.838588642586725 1 1
0.787516269793549 0.786744534909872 1 1
0.914133685003798 0.913164906656179 1 1
0.727803419923542 0.726968167203545 1 1
0.803500515071675 0.802655640009863 1 1
0.909201360649364 0.908289816928042 0 0
0.75096976420362 0.750109965573043 1 1
0.678943288444454 0.678213676205613 0 0
0.879772390080887 0.878857974208715 1 1
0.839354275832703 0.838411710395802 1 1
0.899565589812276 0.898558207381323 0 1
0.723820756521873 0.723061349006689 1 1
0.811405052842065 0.810621427981823 1 1
0.799295616458184 0.79848160429014 1 1
0.886255551700934 0.885433605442081 1 1
0.65700354802535 0.656297581848112 1 1
0.746236860258543 0.745507435255598 1 1
0.668711318204233 0.66799083155742 1 1
0.873124487701422 0.872278263754696 1 1
0.830629600808773 0.829803393409993 1 1
0.669885682448158 0.669117457121513 0 0
0.86827362930669 0.86729061279457 1 1
0.786409486916458 0.785601290082921 1 1
0.784808343883667 0.784059034045473 1 1
0.706207229183285 0.705497668366668 1 1
0.717418276227116 0.716618567051558 1 1
0.805717200420543 0.80491498578378 1 1
0.804100099453489 0.803345483766663 1 1
0.801574023843402 0.800811929261653 1 1
0.823044028526031 0.822277854994467 1 1
0.745273420467678 0.744526283342835 1 1
0.827026915573174 0.826204435576075 1 1
0.734072926234045 0.733341698775075 1 1
0.768210825353209 0.767503060310996 1 1
0.893578500630015 0.892709847040291 1 1
0.805578257411478 0.804747453208117 1 1
0.963965398683173 0.962943152774382 0 0
0.791026968934986 0.790207178365161 1 1
0.822024572123003 0.821275782746266 1 1
0.897526948107499 0.896579964750997 1 1
0.763704867354592 0.762899147626416 1 1
0.759250282987518 0.758443147640507 1 1
0.825226594672719 0.82445346549207 1 1
0.814711252569241 0.813804706844895 1 1
0.823285785511191 0.822477858458564 1 1
0.705880928324772 0.705205199486739 1 1
0.744582422028461 0.743729191953312 1 1
0.784911147552228 0.784186901364833 1 1
0.794070762355265 0.793284993560144 1 1
0.747399737434434 0.746504160965295 1 1
0.867006037117831 0.866173579648293 1 1
0.88051768145262 0.879532644700322 1 1
0.77167863169192 0.770884300624735 1 1
0.7877039087769 0.786934160528036 1 1
0.678897338260307 0.678173636249342 0 0
0.899853975677004 0.898996277770577 1 1
0.763247635067851 0.762372049804054 1 1
0.78863860894303 0.787889427450593 1 1
0.741529321892233 0.74067245649093 1 1
0.799327269983076 0.798506774965002 1 1
0.746639218014661 0.745894738639797 1 1
0.834381573731797 0.833583011961317 1 1
0.735095582271507 0.734296951145417 1 1
0.811993562315499 0.81107745821013 1 1
0.713502880213144 0.712766222665161 1 1
0.817972151836398 0.817137139782638 1 1
0.842529661035476 0.84159937377803 1 1
0.736550216225718 0.735812984889993 1 1
0.816871145495697 0.816066064721805 1 1
0.779001349272891 0.778189604309301 1 1
0.784094579908527 0.783220149907412 1 1
0.881429688879119 0.880660211784055 1 1
0.722731335162879 0.72194893435791 1 1
0.827139891383099 0.826318828950113 1 1
0.74000612412758 0.739231607810741 1 1
0.667624750588041 0.666845185588764 1 1
0.856013973388599 0.855080081414565 1 1
0.825604396159247 0.824756415469828 1 1
0.779429862741243 0.778625922990483 1 1
0.688592555518536 0.687942490764223 0 0
0.85513863728649 0.854247837515917 1 1
0.866041501241136 0.86511113912005 1 1
0.813655016633257 0.812857733479668 1 1
0.717955577106872 0.71706188667832 1 1
0.808401233748569 0.807567208644948 1 1
0.78025828557988 0.779549807263198 1 1
0.858970785733298 0.858043578003132 1 1
0.812192476495855 0.811389520359573 1 1
0.858264463103915 0.857339150506431 1 1
0.849568292371944 0.848684796499307 1 1
0.747113534601324 0.746293527619903 1 1
0.85608157034444 0.855208089282452 1 1
0.822524641652312 0.821697930782841 1 1
0.835698443932919 0.834838174886924 1 1
0.789448713903801 0.788681640943012 1 1
0.675472741742431 0.674728439757771 1 1
0.796182185690585 0.795377797137612 1 1
0.802712274771031 0.801856676426304 1 1
0.865124241389475 0.864317540447155 1 1
0.841110441421906 0.840248321747965 1 1
0.811885623177698 0.811035182417405 1 1
0.652620396716493 0.651956105915694 0 0
0.754660988282999 0.753783920844851 1 1
0.720531218392428 0.719777919913 1 1
0.808342459690243 0.807550552311063 1 1
0.753757419975874 0.753014590894963 1 1
0.814707438347412 0.813810024479885 1 1
0.7400439708125 0.73921392414444 1 1
0.773058006491588 0.772276413987091 1 1
0.779466044700912 0.778735334439344 1 1
0.737957893486048 0.737140527285219 1 1
0.740119234061976 0.739269377838879 1 1
0.813609593875656 0.812795566937082 1 1
0.762908356982112 0.762086747076942 1 1
0.828383070369015 0.827584107661321 1 1
0.806815194809076 0.806093170425415 1 1
0.808054032721135 0.80723294182802 1 1
0.858673481862725 0.857770719385302 1 1
0.793167874781855 0.792376350581353 1 1
0.840182166984447 0.83928794132433 1 1
0.816071113571258 0.815271625969487 1 1
0.801049624322035 0.800249992068393 1 1
0.903887215180139 0.902897454264125 1 1
0.876441653987596 0.875592841011518 1 1
0.93021511610242 0.929228668280227 0 0
0.842137910686886 0.841273459016264 1 1
0.784013611322614 0.78315667755249 1 1
0.871748175487483 0.870929284551112 0 0
0.80098753278909 0.800151537597776 1 1
0.817018652309394 0.816210469905913 1 1
0.761375291072371 0.760639388395462 1 1
0.765920002181233 0.765162523759049 1 1
0.626376282808964 0.625637636088802 0 0
0.803783344431176 0.803004627143328 1 1
0.886016763207018 0.885179614094423 1 1
0.708258935366133 0.707455854104392 1 1
0.765936181286359 0.765140781413226 1 1
0.80528502484602 0.804468479161639 1 1
0.745775870735543 0.744981747341677 1 1
0.865194908317142 0.864216897213387 1 1
0.849473892212017 0.848476011317797 1 1
0.749663292047355 0.748901968986543 1 1
0.739029364359483 0.738310068655699 1 1
0.859482929441828 0.858569042392848 1 1
0.894113184655051 0.893148214806498 1 1
0.751616604038528 0.75088269850814 1 1
0.919733108382815 0.918725313337726 0 0
0.746047028742485 0.745222946844666 1 1
0.90669141167163 0.905854191547569 0 0
0.804291417071314 0.803553202321589 1 1
0.962233817814643 0.961264900064331 0 0
0.681179939736443 0.680465937286295 1 1
0.93801819773619 0.937044484369979 0 0
0.673125792307232 0.672477577361466 0 0
0.821378326542774 0.8205607582578 1 1
0.722551882003934 0.721808128371358 1 1
0.868171840631497 0.867323224764297 1 1
0.8259739406368 0.825041289098447 1 1
0.83426310144422 0.833449972864306 1 1
0.763402150906374 0.762630206934206 1 1
0.779048623600516 0.77823549818976 1 1
0.806614245330891 0.805691527843121 1 1
0.852580897871458 0.851698215037741 1 1
0.735904458657845 0.73517692064904 1 1
0.855220114961659 0.854230112294187 1 1
0.829009880373739 0.82802696124275 1 1
0.775796870372269 0.774999552662159 1 1
0.748646430407406 0.747883954743586 1 1
0.788113276334343 0.78722721058761 1 1
0.824139595121477 0.823315460615779 1 1
0.891678202312918 0.890754914456856 1 1
0.781314553254098 0.780524314196325 1 1
0.769927384415015 0.769090103009735 1 1
0.701395781140805 0.700675055475825 0 0
0.756625412735823 0.755852337047111 1 1
0.919601943285608 0.918612647271062 1 1
0.844566093667712 0.843640389612544 1 1
0.800822096121615 0.80005904132604 1 1
0.759983740008871 0.759218444788529 1 1
0.783510807243889 0.782600510195856 1 1
0.852550269766897 0.851715046158864 1 1
0.804014334517499 0.803208199188439 1 1
0.817531772707816 0.816767059024243 1 1
0.702314114738553 0.701589863847074 1 1
0.827477195709528 0.826483791886754 1 1
0.750744361349548 0.750019749377911 1 1
0.799958002655792 0.799190017822621 1 1
0.792456025507043 0.791679054795839 1 1
0.912114369135633 0.911236358845733 1 1
0.773929389000168 0.773163718866978 1 1
0.642839177985407 0.642116186727159 0 0
0.903049429669103 0.902059232822807 1 1
0.766846515890924 0.766079455706651 1 1
0.915322472221072 0.914400819532441 0 0
0.771161067339655 0.770293673453407 1 1
0.760339225160286 0.759443681473519 1 1
0.744405669428717 0.743667767486416 1 1
0.867731020140153 0.866734474326277 1 1
0.870240712265164 0.869268845949392 1 1
0.872979544402257 0.8720930765084 1 1
0.75033273333462 0.749564146620852 1 1
0.701298762705288 0.700575606842067 0 0
0.902361765157519 0.901404456250186 1 1
0.792017810774562 0.791157135031084 1 1
0.822448193137277 0.821648275233656 1 1
0.808082706008372 0.807242213484359 1 1
0.809513910240796 0.808606763967497 1 1
0.802224896120634 0.80133965608183 1 1
0.936158365739593 0.935236523348792 1 1
0.820565009904151 0.819725423102408 1 1
0.831040451388888 0.830162149196412 1 1
0.764868964915862 0.764101901298034 1 1
0.798471478487856 0.797670250638799 1 1
0.783796889547569 0.783002585796534 1 1
0.894402662193203 0.893499203780155 1 1
0.698877616638524 0.698173466041322 0 0
0.82811941881856 0.827251510610733 1 1
0.80065737676747 0.799758723317531 1 1
0.802687283580398 0.801871631289706 1 1
0.756836359787617 0.756109390188923 1 1
0.825883498034354 0.825040270752605 1 1
0.79832970243435 0.797621365019391 1 1
0.74837755257945 0.747534712841876 1 1
0.836328381028838 0.835426748653428 1 1
0.917161537426507 0.916188986652315 1 1
0.756196912422049 0.755405266380899 1 1
0.798011626902508 0.797237946800884 1 1
0.866335611880412 0.865473069561348 1 1
0.790781703353805 0.789995106387906 1 1
0.790397189040505 0.789645864160607 1 1
0.84921554251001 0.848341824535847 1 1
0.826844398188553 0.826037979645883 1 1
0.873195876269361 0.872254198969661 0 0
0.812050949129985 0.811256508457368 1 1
0.824079160707471 0.82317234531622 1 1
0.866240097483473 0.865239787421604 1 1
0.871916015661301 0.870923866729343 1 1
0.822171332955897 0.821302136548921 1 1
0.771352578215531 0.770589494349864 1 1
0.834376167709465 0.833516328154878 1 1
0.87639035405628 0.875512126069098 1 1
0.699262447353566 0.698575301661924 0 0
0.832367220946855 0.831412907276274 1 1
0.908051038892204 0.907077473296877 1 1
0.639766379560189 0.639132189985691 0 0
0.688011298630479 0.687256558494582 1 1
0.86754185051547 0.866494726163487 1 1
0.769034077189481 0.768293614496932 1 1
0.741195738597613 0.740385553851521 1 1
0.797507780018804 0.796648073204275 1 1
0.841541646553978 0.840722575991385 1 1
0.91031186380115 0.909420514098937 1 1
0.843260038577683 0.842337999903048 1 1
0.7486569243311 0.747920332731245 1 1
0.864321493798874 0.863416973921099 1 1
0.744275289058364 0.743505899548315 1 1
0.687580586766973 0.686885517590538 1 1
0.803238923847833 0.802406394993207 1 1
0.865911135404647 0.864942245285151 1 1
0.780198954521954 0.779394883323732 1 1
0.834108731755645 0.833277768023922 1 1
0.830719303313835 0.829827903246801 1 1
0.758865954331456 0.75808508235337 1 1
0.852157531522969 0.851251128715822 1 1
0.813891135271641 0.812928069077963 1 1
0.857712897741257 0.856857340504999 1 1
0.885327477268965 0.884356067582475 1 1
0.81964196678909 0.818797513898466 1 1
0.795181802087683 0.794384729941313 1 1
0.737184627382964 0.736272465231408 1 1
0.860568613780653 0.859627000101495 1 1
0.831373106000676 0.830532086664674 1 1
0.821640941860209 0.82085314950379 1 1
0.801377936812148 0.800634597693234 1 1
0.830364028216738 0.829531154920991 1 1
0.899551667508419 0.898687664556396 1 1
0.812821824274394 0.811877495343997 1 1
0.719441793535416 0.718687072082295 1 1
0.775421651299929 0.774665317183647 1 1
0.879144479761807 0.878176157557721 1 1
0.807590919904946 0.806759299540456 1 1
0.744574065753397 0.743796839159325 1 1
0.736101277339332 0.735372196513249 1 1
0.795968579880205 0.795196329634736 1 1
0.745384708374239 0.744651271410548 1 1
0.769020662814026 0.76825370705466 1 1
0.786496185930336 0.785667431320917 1 1
0.673001427350298 0.672230570700697 0 0
0.716564089145818 0.715889086486647 1 1
0.814559725493139 0.813765370000697 1 1
0.890242767138907 0.889436059747326 1 1
0.78708644066129 0.786279856292655 1 1
0.89804679430414 0.896995312196828 1 1
0.842262516146774 0.841413858975751 1 1
0.778018901899191 0.777225310873756 1 1
0.835381154341682 0.834528803705159 1 1
0.958207746428876 0.957243812630252 1 1
0.883599370348421 0.882772230392503 1 1
0.822156416368796 0.821290604176248 1 1
1.00511322964996 1.00411065180652 0 0
0.772980559450848 0.772245617194104 1 1
0.650318369287803 0.649601890982583 0 0
0.607967911549126 0.607313410835173 0 0
0.808996317257144 0.808195512668693 1 1
0.800605404758619 0.799812348665712 1 1
0.793899413658957 0.793097246430633 1 1
0.751810481359785 0.751109460818065 1 1
0.747831055864662 0.746977809342296 1 1
0.728169746818051 0.727415827747175 1 1
0.786261399133435 0.785420990069906 1 1
0.745565367934327 0.744852528154934 1 1
0.765566214734429 0.764723152320452 1 1
0.721704501664357 0.720943333575258 1 1
0.833363448558551 0.832514206419075 1 1
0.828406234714301 0.827502821140498 1 1
0.80639628193552 0.805581918161726 1 1
0.751696049462816 0.750915100871746 1 1
0.908228884607581 0.907358662328345 0 0
0.793997617959755 0.793196971340953 1 1
0.912243333171935 0.911432782909238 1 1
0.697661388943067 0.696902020287205 1 1
0.836847621407394 0.836011471191028 1 1
0.783918636311813 0.783061910694833 1 1
0.713771986194123 0.713072618342524 1 1
0.760964758874904 0.760199025451417 1 1
0.765272958960894 0.764523324317662 1 1
0.765152202497759 0.76443439447736 1 1
0.768923646651847 0.768125297362087 1 1
0.779042214652902 0.778212689488859 1 1
0.762104044433881 0.761312445636803 1 1
0.694918943750747 0.694155362181814 0 0
0.775562581755904 0.774708582924772 1 1
0.851083163583417 0.850215247393865 1 1
0.709738181322903 0.709051522769433 1 1
0.850653921739332 0.849752445029105 1 1
0.799140740188413 0.798431902988151 1 1
0.868746485099583 0.867884145963628 1 1
0.763512159877792 0.762757947857516 1 1
0.753767378328598 0.752899181476821 1 1
0.84810439631071 0.847179363886925 1 1
0.739460696266573 0.738711243609729 1 1
0.744611181324945 0.743770711011438 1 1
0.833989101582714 0.833068369202106 1 1
0.97548028100888 0.97454233325132 0 0
0.764630555294978 0.763852385220306 1 1
0.853732392134802 0.852859810582144 1 1
0.835157020405138 0.834309100391827 1 1
0.820660471303516 0.819819997796891 1 1
0.709507009108349 0.708861352818494 1 1
0.731648488575168 0.730861587338066 1 1
0.776097358402219 0.775345924202564 1 1
0.840732772194053 0.839802041133762 1 1
0.73453613562856 0.733686818935186 1 1
0.831774872617438 0.830945759552001 1 1
0.745318540064171 0.744555239399997 1 1
0.766351230990883 0.765514649863354 1 1
0.733909505902857 0.733244556233123 1 1
0.831393309807905 0.830557173425994 1 1
0.893128072445674 0.892173892605665 1 1
0.766382746599855 0.765615503945888 1 1
0.782298654347762 0.781526619747747 1 1
0.805696187424905 0.804836303510029 1 1
0.867448613331912 0.866659839083655 1 1
0.865510587622254 0.86463142485827 1 1
0.761788942817738 0.76103645209017 1 1
0.929022674674254 0.928027085725603 1 1
0.889096472625916 0.888260361495656 1 1
0.863041916219281 0.862065601652497 1 1
0.832054534154084 0.831150290499283 1 1
0.769359766408872 0.768587698875563 1 1
0.820070780185469 0.819260063336701 1 1
0.777893542566634 0.7771487409104 1 1
0.930696379596782 0.929671148448521 0 0
0.741354081588889 0.740532694905371 1 1
0.78110741918842 0.780269724037675 1 1
0.813471371559947 0.812587929186953 1 1
0.783855048058721 0.783044646652821 1 1
0.82471841332873 0.82378686248821 1 1
0.891850068875522 0.890883353429837 1 1
0.858698016034891 0.857788580737894 1 1
0.755736482111108 0.754975839393353 1 1
0.823660982788144 0.822795232385621 1 1
0.838992071684957 0.838111456205447 1 1
0.74165186914832 0.740821977904221 1 1
0.864613964658843 0.863636625345944 1 1
0.904577787707055 0.903666546826429 1 1
0.895496603821025 0.894562075040302 1 1
0.822390152392794 0.821492554038222 1 1
0.852450011843515 0.851584653855326 1 1
0.764156270796689 0.763363347743321 1 1
0.696416895207057 0.695656934009986 1 1
0.891908890948061 0.890987728491531 1 1
0.867765288957643 0.866860244560492 1 1
0.788169853076019 0.787426268184908 1 1
0.806052135420992 0.805138866697612 1 1
0.777459339168535 0.776632067652752 1 1
0.72752026396648 0.726688419525996 1 1
0.773471655381621 0.772603533248256 1 1
0.803978963354475 0.803164101113172 1 1
0.886711683088153 0.885771666931675 1 1
0.759567950015714 0.758772188308236 1 1
0.862122138807178 0.861130540071316 1 1
0.86368451302611 0.86277664279647 1 1
0.87610350749695 0.875238034589233 1 1
0.751800336959716 0.751051818884974 1 1
0.718279572060638 0.717462239329684 1 1
0.720538018078765 0.719827402591227 1 1
0.839948136962327 0.839057594714344 1 1
0.873161079740848 0.87227724322542 1 1
0.778992325994 0.778165494369788 1 1
0.663730586378385 0.662937759940848 0 0
0.832554071553766 0.831713684329829 1 1
0.685309567286021 0.684612742358214 1 1
0.897258476214572 0.896311718810287 1 1
0.621930331371141 0.621288541326779 0 0
0.824735662945927 0.823829626066072 1 1
0.879592437363791 0.878731351206359 1 1
0.739801772747596 0.739001118894235 1 1
0.752202037208156 0.751386948151763 1 1
0.86134932641658 0.860472330330997 1 1
0.64764038085188 0.646890601560193 0 0
0.833135181000762 0.832319707274716 1 1
0.756477463079485 0.755703119580294 1 1
0.758438135923945 0.757566014192566 1 1
0.84461011601211 0.843709920756691 1 1
0.706336986735778 0.705634453706576 1 1
0.744683275935938 0.743804746869584 1 1
0.618700395744771 0.618060585230804 0 0
0.79599127650373 0.795157833753491 1 1
0.865112235376127 0.864177074307507 1 1
0.871055820336361 0.870169030917231 1 1
0.862900174535991 0.861950067271413 1 1
0.751209913832798 0.750386409681808 1 1
0.752211951573172 0.75145756434757 1 1
0.831331313553874 0.83046788713095 1 1
0.80966095387934 0.808786239443715 1 1
0.799635487098941 0.798802527662512 1 1
0.702720228453342 0.701934667451462 1 1
0.666938401004881 0.666226485164572 0 0
0.786942853678255 0.786187845395238 1 1
0.85355451263253 0.852679229631418 1 1
0.777979232396164 0.777111674713465 1 1
0.812683150470861 0.811838456178454 1 1
0.694787807825885 0.69401075270075 1 1
0.743895788685692 0.743081884070276 1 1
0.777716523675437 0.776967742975396 1 1
0.809885086158255 0.8090787059017 1 1
0.869926164882747 0.86905968055068 1 1
0.86309413898215 0.862083530257255 1 1
0.920273120753399 0.919395182624547 0 0
0.872098335886525 0.871284447792709 1 1
0.81690211178631 0.816117778538173 1 1
0.838494632707967 0.83762483407195 1 1
0.778374762196627 0.777547460251863 1 1
0.793719974207075 0.792940223562639 1 1
0.811459279628451 0.810636459236067 1 1
0.85056193424653 0.849702698894356 1 1
0.794882838433743 0.794118054789978 1 1
0.738975581195594 0.738147983767927 1 1
0.826021252536438 0.825132856865342 1 1
0.847969433626575 0.84710403062721 1 1
0.833670293360317 0.832885448452815 1 1
0.725877198520214 0.725153629135168 1 1
0.819802120092232 0.818964096430884 1 1
0.887424658750485 0.886498489872731 1 1
0.761578033371994 0.760666975399157 1 1
0.77679278353049 0.776137271702061 1 1
0.894295314153246 0.893374824047692 1 1
0.818318013870027 0.817530201809675 1 1
0.824444712929306 0.823494292793909 1 1
0.871776486582246 0.870769512866788 1 1
0.674487128503004 0.673789402126698 1 1
0.757184953853121 0.756337930525775 1 1
0.715510744049831 0.714781180504137 1 1
0.846056135867287 0.845152794656835 1 1
0.837937311130733 0.837129360229989 1 1
0.692753987995079 0.691905940678095 1 1
0.78033304516971 0.779496776035255 1 1
0.78066125701118 0.779868936171874 1 1
0.749889956158065 0.749167820844421 1 1
0.809318705873724 0.808542574508368 1 1
0.90614045881733 0.905250847178318 1 1
0.859166861636949 0.858311531203031 1 1
0.825563995409932 0.824723245694144 1 1
0.73317995189568 0.732516359076474 1 1
0.787445294050637 0.78668670814495 1 1
0.769422131890915 0.768653166656833 1 1
0.850380449107975 0.849446346889309 1 1
0.73862388724749 0.737867291242491 1 1
0.971690611451304 0.970650211821726 0 0
0.778226835483129 0.777475443284573 1 1
0.88958882251337 0.888615896687101 1 1
0.793209995528041 0.792283838601089 1 1
0.890920709805927 0.89005727255388 1 1
0.776274086871665 0.77549773474239 1 1
0.789799095737307 0.789024795968811 1 1
0.717637023901394 0.716991732450113 1 1
0.862846242297269 0.861907378903378 1 1
0.711723770589181 0.710997137737731 1 1
0.851295824333759 0.850380632198487 1 1
0.741466964220989 0.740652338300722 1 1
0.826492835658679 0.825658730303048 1 1
0.745960944667722 0.745198154739871 1 1
0.817930098029088 0.817119243026765 1 1
0.850959216108657 0.850192587716618 1 1
0.824864595002166 0.824133542299654 1 1
0.770431515008873 0.769737072674127 1 1
0.779817151724132 0.778994025661249 1 1
0.807858254591062 0.806847048123431 1 1
0.8169519688817 0.816137576120989 1 1
0.837844619738804 0.83708656818988 1 1
0.706920777667368 0.706080277431103 1 1
0.726198951895912 0.725468572213688 1 1
0.826693684417104 0.825877867763238 1 1
0.875241998598886 0.874366090269362 1 1
0.853138293586964 0.852301620746633 1 1
0.906389611578224 0.905455847928703 1 1
0.696178824687576 0.695547974867911 0 0
0.791155452112015 0.790367195828143 1 1
0.76212192618277 0.76127843517424 1 1
0.848126172926966 0.847232953237928 1 1
0.834359305407758 0.833484085529108 1 1
0.755401309260273 0.754672380793847 1 1
0.789902541104372 0.789016764677138 1 1
0.759409121855654 0.758573556677385 1 1
0.826730399902007 0.825963608989972 1 1
0.810867763160548 0.809995298591467 1 1
0.911799153804514 0.910844333488686 0 0
0.852940077638846 0.852057252472907 1 1
0.857286496397072 0.856324676085724 1 1
0.71104266371832 0.710269702655023 1 1
0.843437057768633 0.842506528541828 1 1
0.686235309302008 0.685502297961115 1 1
0.79466641623207 0.793862769638632 1 1
0.811540254578576 0.81074378279004 1 1
0.789167122402879 0.788310440232513 1 1
0.679275471793992 0.678549906418734 0 0
0.800457188482968 0.799758498563546 1 1
0.938547951002004 0.937561138534088 0 0
0.81901711353409 0.818029411090403 1 1
0.899562529034827 0.898679730761422 1 1
0.722286425415068 0.721524225301468 1 1
0.81682524292988 0.816006654068437 1 1
0.8084066630226 0.807586486181885 1 1
0.82780306580704 0.826946046953969 1 1
0.839677707156743 0.838832544054338 1 1
0.857433104238062 0.856457459337087 1 1
0.759309063349488 0.758455314824549 1 1
0.809767974647178 0.809002243131618 1 1
0.981554655292885 0.980518484143896 0 0
0.812285850986754 0.811529005615648 1 1
0.785036463583496 0.784132021516868 1 1
0.910918682859742 0.909884632525776 1 1
0.758985877380698 0.758072624863497 1 1
0.730176064421278 0.729404489759167 1 1
0.793434208231714 0.792563795134886 1 1
0.770240975257644 0.769380546269376 1 1
0.744779441805594 0.743958645870264 1 1
0.809065899613943 0.808242630716983 1 1
0.761273998189626 0.76056874732264 1 1
0.971226965400619 0.970263472516116 0 0
0.786341297021851 0.785513432226575 1 1
0.854688273251158 0.853735791808355 1 1
0.815599451648501 0.814800577657576 1 1
0.804516137275072 0.803698427861152 1 1
0.74008308150267 0.739301706809491 1 1
0.85170104071251 0.850825803033891 1 1
0.772517009838572 0.771669480434743 1 1
0.847055877119571 0.846237581561541 1 1
0.756287385964348 0.755535373907981 1 1
0.696417819491342 0.695737325168558 0 0
0.878011193325727 0.877151094419956 1 1
0.767167543214841 0.766379434727579 1 1
0.653891366687038 0.653293098867149 0 0
0.884951790348593 0.884013141720662 1 1
0.898689417302803 0.897741797109917 1 1
0.899112847721878 0.898196146303148 0 0
0.868108829758287 0.867236878905626 1 1
0.906558746348151 0.905676126791093 1 1
0.816807715118371 0.816003403133465 1 1
0.751730307840666 0.750934185529068 1 1
0.809868393994001 0.808901716182466 1 1
0.628903272280812 0.628199375489248 0 0
0.811605858163939 0.810826745208837 1 1
0.77230436710969 0.771530031883073 1 1
0.781869282817239 0.78107471574534 1 1
0.852446068738453 0.851582186391557 1 1
0.721418921006034 0.720706089056217 1 1
0.858341703691005 0.85750471237272 1 1
0.703704981247277 0.702950971011436 1 1
0.88921851824163 0.888418703647788 1 1
0.744641411103207 0.743889638528267 1 1
0.884126776985956 0.88326116262239 1 1
0.750918794690046 0.750192120910959 1 1
0.755044490559997 0.754353170398253 1 1
0.801861477648013 0.801032945723302 1 1
0.744380491739604 0.743596388969343 1 1
0.68012598550794 0.679493746178348 0 0
0.773492281915168 0.772686955457543 1 1
0.679444206559069 0.678726797245832 1 1
0.866549209204548 0.865662300798179 1 1
0.742476824566257 0.741707374219907 1 1
0.813756229194997 0.812958405869746 1 1
0.875782999057097 0.874850361172711 1 1
0.851188582574297 0.850310073333895 1 1
0.767720170220248 0.766829933082369 1 1
0.855333254483045 0.854454455500439 1 1
0.764577963227997 0.763781496051373 1 1
0.686231291862642 0.68558965004108 1 1
0.828023461823429 0.827205307828693 1 1
0.688076336763564 0.68738052056368 0 0
0.765347516078161 0.764543260646773 1 1
0.736350856696002 0.735524412680726 1 1
0.929465246655948 0.928477738418759 1 1
0.912378239931073 0.911263752478293 0 0
0.771253527711065 0.770394706141935 1 1
0.848413177234249 0.847464887591639 1 1
0.779421669719591 0.778630653296508 1 1
0.758168761280065 0.757412573728543 1 1
0.777555496695359 0.776740182579469 1 1
0.793378083243454 0.792617137633456 1 1
0.927002458668648 0.926021885811805 1 1
0.710802643585657 0.710064245061174 1 1
0.873192895823082 0.872262367448499 1 1
0.802916990822846 0.802159232306019 1 1
0.730278864390631 0.729577636322171 1 1
0.746263035422806 0.745468285067281 1 1
0.785526648618227 0.784714692501138 1 1
0.76942947602023 0.768676056199425 1 1
0.788226658575916 0.787412972157155 1 1
0.837007144472093 0.836155270146666 1 1
0.787355247856471 0.786512613598454 1 1
0.820323981815639 0.819463836722697 1 1
0.782973380087297 0.782217885111902 1 1
0.817466351662225 0.816631930957241 1 1
0.754781984721835 0.753978831270439 1 1
0.7916864718916 0.790947643483394 1 1
0.75016339567548 0.749463710280397 1 1
0.782067715909287 0.781184672808707 1 1
0.914958305436912 0.914131817904191 0 0
0.803778662057256 0.80297654381542 1 1
0.764723444295388 0.763894970157423 1 1
0.820512703613364 0.819694107192539 1 1
0.764595337535454 0.763827636109966 1 1
0.815914874916689 0.815047554572898 1 1
0.8343802944703 0.833449789918907 1 1
0.961937602058391 0.960921102338311 0 0
0.83641276546831 0.835594989619991 1 1
0.849821454808794 0.848947407879399 1 1
0.755332146156771 0.754607573864524 1 1
0.883829719178697 0.882766934845988 1 1
0.693330726504648 0.692618778332935 1 1
0.90990662771499 0.908921043000389 1 1
0.794417066803672 0.793518366255359 1 1
0.709991914925748 0.709324132377706 1 1
0.795535141508974 0.794778938440472 1 1
0.799729041611331 0.798902058931179 1 1
0.810818152650156 0.809859680609783 1 1
0.600011178862461 0.599347617606476 0 0
0.796752290264968 0.795904014024737 1 1
0.826026475943237 0.825148904361403 1 1
0.813386467689953 0.812535151995582 1 1
0.777270257909889 0.776443136682011 1 1
0.931791815281342 0.930839255483082 0 0
0.814541744461218 0.813700572927138 1 1
0.754735209909477 0.754039461476619 1 1
0.852557225794742 0.851620940498067 1 1
0.926526940249612 0.925628308817634 0 0
0.68402452694311 0.683380070802734 1 1
0.791145145726332 0.790368847553714 1 1
0.805844403666696 0.805049282128374 1 1
0.690156555052398 0.689421331110991 0 0
0.733416049283635 0.732679642864769 1 1
0.810822936144524 0.809871998096946 1 1
0.780190833494714 0.779427684290567 1 1
0.77658714345566 0.775803644085177 1 1
0.769125832611439 0.768317323776872 1 1
0.710950239049799 0.710273085097439 1 1
0.765771571532545 0.764910124032193 1 1
0.716995619101978 0.716195488156918 1 1
0.65437461264241 0.65371023298131 1 1
0.824134287858884 0.823330350621887 1 1
0.830330057093316 0.829478546622067 1 1
0.878473088118845 0.877451042779358 1 1
0.885457762639418 0.884597021240675 1 1
0.672510182844618 0.671716660001454 0 0
0.808093564318055 0.807262607233193 1 1
0.946218240741701 0.945233001083944 0 0
0.810541883214504 0.809765351946489 1 1
0.720040075338065 0.719323542506661 1 1
0.899271907697894 0.898185345583673 1 1
0.713794152643187 0.713101638333398 1 1
0.854344847910057 0.853540644746406 1 1
0.90074286782416 0.899858443875404 1 1
0.764413570561528 0.763609672994792 1 1
0.797264663108915 0.796395802948425 1 1
0.822747374765365 0.821954967649601 1 1
0.801791390870199 0.800916400486503 1 1
0.739376543727648 0.738613995699433 1 1
0.923136048745747 0.922165533222153 0 0
0.835193521967748 0.834262882387295 1 1
0.827681592143019 0.826888826313774 1 1
0.774174385990689 0.773365304268479 1 1
0.701986420163425 0.701172173471186 1 1
0.782165850842943 0.781413631607946 1 1
0.786481452005418 0.785686105432919 1 1
0.899321547437121 0.89839210424865 1 1
0.781647633043685 0.780838256402903 1 1
0.753022085560539 0.752300222419027 1 1
0.754840351874001 0.754058240714793 1 1
0.854679213448056 0.853821535176204 1 1
0.832608609323445 0.831708984875774 1 1
0.83845501107165 0.837674628988267 1 1
0.87493676369008 0.873930641956886 1 1
0.610389153167394 0.609697663063187 0 0
0.770226493980922 0.769375087448864 1 1
0.725865736203074 0.725020863528194 1 1
0.921731381402572 0.920902492220496 0 0
0.802266115739259 0.801388531301377 1 1
0.826754817889191 0.82586213231833 1 1
0.732843394166107 0.732127472587227 1 1
0.755865923507139 0.755131160828372 1 1
0.855494937092947 0.854546819462492 1 1
0.782239386299469 0.781408057780509 1 1
0.820864085445289 0.819951970829901 1 1
0.869005166207523 0.86824794866675 1 1
0.751100348058826 0.750321393565899 1 1
0.748930797577207 0.748126490644094 1 1
0.73397318262478 0.733242635039006 1 1
0.74018344407677 0.73941877887991 1 1
0.827173082822667 0.82632615611162 1 1
0.787536219557653 0.786734245779123 1 1
0.770102223754864 0.769351406293097 1 1
0.889853038463196 0.888881203286721 1 1
0.855217895135217 0.854212374459372 1 1
0.771264422470869 0.770490505352367 1 1
0.705280492801498 0.704604736629119 0 0
0.881860418960268 0.880995755077528 1 1
0.799719401982553 0.798823574311697 1 1
0.830292195528477 0.829408111976155 1 1
0.755471083758042 0.754778525559785 1 1
0.873052033284049 0.872180994372092 1 1
0.838383543015369 0.837503417743905 1 1
0.75682583573202 0.75597826141478 1 1
1.00657749835053 1.00548587925299 0 0
0.845134613495377 0.844293613839377 1 1
0.704159624113635 0.703409835451089 1 1
0.742937287870063 0.742178551057174 1 1
0.754708318352342 0.753850365365512 1 1
0.768888257093765 0.768079801969258 1 1
0.764268433152473 0.763429928553116 1 1
0.793225561719197 0.792266720680946 1 1
0.703412203288994 0.702650057438176 1 1
0.822035931122083 0.821228833161893 1 1
0.767056568055272 0.76625871884328 1 1
0.749375806294234 0.748566363384157 1 1
0.780299675002424 0.779408650787053 1 1
0.816647849848446 0.815738457922394 1 1
0.739930936236843 0.739099197923086 1 1
0.835191170434931 0.834307210518776 1 1
0.647681866842292 0.647085856804375 0 0
0.905439258776988 0.904490331928039 1 1
0.783528668006605 0.78265387345811 1 1
0.769884504451613 0.769064859115798 1 1
0.837571244609002 0.836752392337159 1 1
0.77670316756188 0.775940686869184 1 1
0.788916212712045 0.788161306151027 1 1
0.76195854283274 0.761086730121465 1 1
0.811911702820438 0.811108287198199 1 1
0.829997018512807 0.829156415755852 1 1
0.742377812115328 0.741624530711464 1 1
0.80599020857409 0.805141620972032 1 1
0.873873597876641 0.872963983763763 1 1
0.734035338509482 0.733240529288255 1 1
0.669769209339087 0.669076737889048 0 0
0.716395296714988 0.715635790395582 1 1
0.704137304902569 0.703248315293185 1 1
0.942959098944385 0.941945510781785 0 0
0.710360846231777 0.709608209257908 1 1
0.891936601913419 0.89096891029638 1 1
0.85795228829664 0.856960539764563 1 1
0.707587772719885 0.7068882497714 1 1
0.828615593610334 0.827775005094418 1 1
0.739261104414338 0.738503903684145 1 1
0.914126134069054 0.913198776499266 0 0
0.83280660097755 0.832051204135819 1 1
0.851067528469737 0.850156531672385 1 1
0.810271011684026 0.809452109619332 1 1
0.674575299721104 0.673832350158254 0 0
0.72142293306891 0.72076920268199 1 1
0.823194405421729 0.822286166868021 1 1
0.815231645148749 0.814360618757826 1 1
0.70092355676752 0.700147214051798 1 1
0.682450856768365 0.681707706646641 0 0
0.843781211274225 0.842931661500049 1 1
0.899720502650998 0.898836838812069 1 1
0.754494976162147 0.753685280647635 1 1
0.840485261646517 0.839684856641538 1 1
0.74846028605215 0.747568890342602 1 1
0.78149465901165 0.780693038261557 1 1
0.70737326358605 0.706529477369982 1 1
0.684255373111173 0.683606977843218 0 0
0.881172903185084 0.880337135044634 1 1
0.775963743784757 0.775075326061643 1 1
0.785307464458528 0.784523000292965 1 1
0.753140425824829 0.752252017892878 1 1
0.88262601975292 0.881660701701488 1 1
0.746942596250688 0.746204230363334 1 1
0.806683277018445 0.805863576866769 1 1
0.852147790051024 0.85125480733259 1 1
0.876136775793239 0.875155908712189 1 1
0.684511061462212 0.683848456764044 0 0
0.761884394885056 0.761099592619934 1 1
0.842729388509495 0.84195010185499 1 1
0.872681524122614 0.871777495931441 1 1
0.958623808950008 0.957699454295526 0 0
0.713484253988682 0.712746357212451 1 1
0.847936316682 0.847007415098938 1 1
0.76024366940184 0.759527510545642 1 1
0.825868042373432 0.825020356874286 1 1
0.765949895465719 0.765078818671401 1 1
0.741917922340666 0.741144525877601 1 1
0.761890144752327 0.761095961904558 1 1
0.771388879205284 0.770527568701841 1 1
0.93952573944297 0.938548682904101 1 1
0.899856474228825 0.898991297492663 0 0
0.831141463477048 0.830353270964196 1 1
0.720487882557919 0.719730106258857 1 1
0.904819413409565 0.903749514369539 1 1
0.857849554135181 0.856873125242093 1 1
0.771162827103697 0.770343196282105 1 1
0.771531845301383 0.770736661226026 1 1
0.766689358218927 0.765984373338225 1 1
0.768166198585756 0.767375308280107 1 1
0.926924115322674 0.925799574560382 1 1
0.856563339935573 0.855701864074503 1 1
0.778625362393676 0.77787111067871 1 1
0.734287060022277 0.733587642077353 1 1
0.816451524876301 0.815700992880034 1 1
0.711163116810724 0.710436063031589 1 1
0.779664015284295 0.778881812709849 1 1
0.799368214551508 0.798538793833458 1 1
0.782596314571516 0.781697173100079 1 1
0.781071911750499 0.780204293543335 1 1
0.688344078449924 0.687588365173334 1 1
0.81527036953727 0.814518194271718 1 1
0.813633207060031 0.812711756831376 1 1
0.853625597147898 0.852698680656751 1 1
0.830638390644334 0.829886460910762 1 1
0.712227489459602 0.711583456127912 1 1
0.79652681241542 0.795562879625572 1 1
0.835677110690087 0.834817112240488 1 1
0.809698695202031 0.80898019872188 1 1
0.858141467246041 0.857359521276081 1 1
0.834382667486175 0.833504793191033 1 1
0.826190580133939 0.825370277676507 1 1
0.847961296661026 0.84709589573084 1 1
0.782107559420274 0.781348706016125 1 1
0.900671159525557 0.899697222659222 0 0
0.827711191591168 0.826880766482592 1 1
0.819442163683067 0.818561510822362 1 1
0.770267367914784 0.769430774670459 1 1
0.750058814437259 0.749218285743281 1 1
0.782218931295601 0.781310019374074 1 1
0.844201988327276 0.843291429422665 1 1
0.782386215477726 0.78157391707135 1 1
0.805089897279184 0.804196268345757 1 1
0.89656936832268 0.895626281432068 1 1
0.75557139544188 0.754841875713084 1 1
0.673181330768157 0.672506937890168 1 1
0.78470577716936 0.783885591545044 1 1
0.849231953621949 0.848398439102781 1 1
0.774202711716663 0.773418879002315 1 1
0.86687527547469 0.865985546136997 1 1
0.814551017990638 0.813676711041634 1 1
0.780376202484071 0.779556094558566 1 1
0.838197973786472 0.837241331537786 1 1
0.753272514307634 0.752498508340883 1 1
0.867000593710826 0.866036005253322 1 1
0.812089934229769 0.81129304524685 1 1
0.719913846177735 0.719195091485827 1 1
0.748272094864344 0.74739752091342 1 1
0.796851709910947 0.795979667983068 1 1
0.745075814912463 0.744327687166577 1 1
0.747255017348315 0.746446938102375 1 1
0.770891695156974 0.770172596582428 1 1
0.727252593246256 0.726545824400124 1 1
0.848812262688589 0.84794824713612 1 1
0.846868031747295 0.846004052445819 1 1
0.855130208540033 0.854207229651051 1 1
0.874021496494832 0.873032625474072 1 1
0.756267864263826 0.755452345590169 1 1
0.735263086487486 0.734500068172129 1 1
0.771511343268658 0.770708787459152 1 1
0.874351497461836 0.873260273050525 1 1
0.79191499920715 0.791110156202217 1 1
0.699037217885567 0.698269813003132 1 1
0.873394909010807 0.87251947340091 1 1
0.694594780436622 0.693867350644902 1 1
0.781146770074534 0.780431966466831 1 1
0.764482625713694 0.763673597320981 1 1
0.837467179327468 0.836616556878382 1 1
0.771788923763987 0.770991912463798 1 1
0.81726051795239 0.816385837558438 1 1
0.7590766812533 0.758252198550806 1 1
0.723796008923101 0.722982498195277 1 1
0.700161653980116 0.699454137795755 1 1
0.915236651050989 0.914230039378031 1 1
0.820059328961751 0.819137985821083 1 1
0.810812511127051 0.809880298078145 1 1
0.832892014596442 0.832121892753717 1 1
0.80162872451577 0.800691521196683 1 1
0.858117512406205 0.857225139724238 1 1
0.679839258753932 0.67905516192073 1 1
0.775730833002395 0.774944416502828 1 1
0.783300126850849 0.782400793088555 1 1
0.775706082961611 0.774896323355581 1 1
0.882029520474564 0.881175599787738 1 1
0.814922835490304 0.814055342149259 1 1
0.779942831895099 0.779111252262167 1 1
0.771592233651499 0.770811392248181 1 1
0.825537101849566 0.824818968391777 1 1
0.907942205233232 0.90698936656942 1 1
0.77626053196627 0.775460856727554 1 1
0.816040565839203 0.815107423769187 1 1
0.820766838120632 0.819903896884383 1 1
0.685747219679147 0.684972657909442 0 0
0.737054065055676 0.736372165780298 1 1
0.691217873756297 0.690445586149551 1 1
0.788477538904488 0.787643202155363 1 1
0.75144139922242 0.750629958287731 1 1
0.909902594966275 0.908992023481324 0 0
0.777501625989212 0.776704468663953 1 1
0.898291468174397 0.897388580694468 1 1
0.872568013967079 0.871645551495847 1 1
0.830229532579006 0.829465641425509 1 1
0.799209269665076 0.798377395132311 1 1
0.800151155551188 0.799212538467489 1 1
0.737455220581987 0.736676186877866 1 1
0.857863990858111 0.857039226563496 1 1
0.867448335365012 0.866560424708235 1 1
0.790512842430489 0.789705772134264 1 1
0.781133255094987 0.78030472861748 1 1
0.810776605281543 0.809852464680886 1 1
0.796044004644711 0.795244262309322 1 1
0.827041603975502 0.826210019444047 1 1
0.776558990212875 0.775715330757887 1 1
0.785237448960224 0.784432051340033 1 1
0.767065532994826 0.766234056781838 1 1
0.77058514611021 0.769756459425505 1 1
0.733251182392458 0.732495381808179 1 1
0.805139917441889 0.804380937156202 1 1
0.780706977236243 0.779917332322568 1 1
0.809800527653705 0.808911753154479 1 1
0.803839637013092 0.802967587481482 1 1
0.885689540930773 0.884845021778765 1 1
0.759643127299615 0.758768575575364 1 1
0.750007079425533 0.749287186041828 1 1
0.759104619499096 0.758337283212868 1 1
0.772184674340939 0.771360752998909 1 1
0.884428067984238 0.88354532078054 1 1
0.786579676967749 0.785697643431288 1 1
0.790167447324294 0.789398088902885 1 1
0.749038941499102 0.748276918762211 1 1
0.780875753915011 0.780160224917708 1 1
0.970170366898504 0.969187214014294 0 0
0.793334979532769 0.792583816406144 1 1
0.880195730577345 0.879236153082683 1 1
0.746766186067096 0.745945548542838 1 1
0.702971857194712 0.70233513704142 1 1
0.801988413814568 0.801160302166949 1 1
0.732253716142606 0.731541865168489 1 1
0.819644272886902 0.81878747853546 1 1
0.984683384835929 0.98367097543813 0 0
0.860283273109483 0.859405188943657 1 1
0.87615537913394 0.875293342679663 1 1
0.777356100057229 0.776545236886572 1 1
0.796319639218702 0.795405805919495 1 1
0.826046921971607 0.825196887592701 1 1
0.827388375772219 0.826538210957646 1 1
0.849902854939432 0.849140260933605 1 1
0.820371279537556 0.819559034901166 1 1
0.835825126825654 0.83486762333046 1 1
0.85115846825534 0.850316574750426 1 1
0.883952092122632 0.882994357028392 1 1
0.706198108532943 0.705481253017395 1 1
0.729599078803264 0.728789006427536 1 1
0.834915471818384 0.833997611428751 1 1
0.791270003298679 0.79037806871387 1 1
0.879728909589814 0.878780771747568 1 1
0.788671452500388 0.787879616042621 1 1
0.712598037236581 0.711876486642718 1 1
0.816650939512092 0.8158573867347 1 1
0.798825653088438 0.797992168202093 1 1
0.774960928381877 0.774234978858283 1 1
0.955306910369866 0.954369405090882 0 0
0.86262009006784 0.861761358085973 1 1
0.691839549624278 0.691168251308558 1 0
0.739832056099901 0.739009810726776 1 1
0.848435222100093 0.847525414006854 1 1
0.902762545384124 0.901819171881539 1 1
0.817359881013953 0.816533684114395 1 1
0.844124773246929 0.843262683663453 1 1
0.852799035256913 0.851952861762645 1 1
0.78136715674755 0.780528179198376 1 1
0.815832792452031 0.815092575240017 1 1
0.625427325886439 0.624840397090808 0 0
0.791567395606952 0.790649507236788 1 1
0.691955870184886 0.691306790575708 1 1
0.708620087670222 0.707871309736182 1 1
0.936088402411773 0.935128319092184 0 0
0.873172519857269 0.872414239190428 1 1
0.797010115758621 0.796160275085108 1 1
0.779897262749058 0.779083858668499 1 1
0.906492952300938 0.905446509828476 1 1
0.838678198301312 0.837692004967069 1 1
0.869285952538124 0.868441968732862 1 1
0.831300157089051 0.830341629855239 1 1
0.854861267472095 0.854019509497366 1 1
0.798778374871188 0.797968296790288 1 1
0.754599096388888 0.753814645484829 1 1
0.739493067599378 0.738641990144226 1 1
0.886600983328405 0.885698619974369 1 1
0.82139815417859 0.820483978231749 1 1
0.634676806916192 0.634020949604017 0 0
0.887822288517487 0.886797242713054 1 1
0.795344710158095 0.794513599304939 1 1
0.798927115796059 0.798145487515257 1 1
0.795259928244723 0.794510611748718 1 1
0.736384127635682 0.73566158674631 1 1
0.747717503392035 0.746901353785 1 1
0.931374485232602 0.930353982556083 0 0
0.768544789344775 0.767765420353789 1 1
0.848590971743873 0.847726426365209 1 1
0.741300601801054 0.740488987013313 1 1
0.74866491065007 0.747892349778195 1 1
0.847327703412241 0.84638765990677 1 1
0.912579797428928 0.911690545598235 1 1
0.752977064429175 0.752217825432505 1 1
0.722400191015775 0.72169862035091 1 1
0.772005263509513 0.771324926808782 1 1
0.871575667733228 0.87072521704573 1 1
0.773586033452431 0.772822139384372 1 1
0.765212804805614 0.764368309461942 1 1
0.852167268568518 0.851310544345087 1 1
0.886474176484764 0.885624544242594 1 1
0.828615499271493 0.827763704805222 1 1
0.758738625442371 0.757812013518701 1 1
0.813946815884816 0.813198247098108 1 1
0.787471750739471 0.78660725588638 1 1
0.770182586296961 0.769356911237719 1 1
0.799677909543462 0.79887423141949 1 1
0.726504634142717 0.725753173348639 1 1
0.827049157670773 0.826255539489085 1 1
0.902995367000199 0.901981785032975 1 1
0.813916101681762 0.813084882333454 1 1
0.77874037403565 0.777986430071021 1 1
0.772886738729288 0.772081225664768 1 1
0.792136499810153 0.791300777325008 1 1
0.865612789245757 0.864668117367775 1 1
0.791423049602583 0.790667690979827 1 1
0.929210550147771 0.928300970294434 1 1
0.83888932755473 0.837934485197778 1 1
0.780183928568183 0.779403117504089 1 1
0.778644451116519 0.7778685315265 1 1
0.847371763821971 0.846570723844011 1 1
0.786337311199403 0.785489457192645 1 1
0.780323150479698 0.779523300036199 1 1
0.732982646668373 0.732276825068775 1 1
0.920467761555503 0.919462119469027 1 1
0.821384988959564 0.820538790651104 1 1
0.807660359834031 0.80687948009665 1 1
0.907063604255434 0.906132331468024 1 1
0.784477186195729 0.783683154254001 1 1
0.755583985688485 0.754842113358583 1 1
0.812041337876815 0.811132961143554 1 1
0.873958356629368 0.872987084267995 1 1
0.688321560514887 0.687603741110445 1 1
0.790653898361448 0.789812724233357 1 1
0.840647618320681 0.839792224488398 1 1
0.777781863200323 0.777002694616766 1 1
0.95397554137322 0.953053032908738 0 0
0.763924305917809 0.76310812586332 1 1
0.697794125383214 0.697073247786124 1 1
0.754308431121199 0.753478986483653 1 1
0.884729950351584 0.883853344595479 1 1
0.627042700244705 0.626360719292662 0 0
0.693632248988119 0.692935659466296 1 1
0.711315607215037 0.710512060501297 1 1
0.79332507228877 0.792464162330107 1 1
0.830735273805841 0.829917981811296 1 1
0.752532554227415 0.751818296510627 1 1
0.786755067410956 0.785965912360711 1 1
0.859735933618646 0.858774067094522 1 1
0.813578748312724 0.812772309630906 1 1
0.713482124634358 0.712830507925162 1 1
0.724754311414264 0.724075144268847 1 1
0.734835501675146 0.734049138544001 1 1
0.831265195142076 0.830499113647014 1 1
0.788189572199327 0.787358220845517 1 1
0.763720733136377 0.762913144773509 1 1
0.747671027959493 0.747001299114673 1 1
0.729160984256064 0.728419737579424 1 1
0.809554945841487 0.808729081637299 1 1
0.814339620479298 0.813557567447638 1 1
0.878352698663706 0.877355541793595 1 1
0.700800150147023 0.700039355868267 0 0
0.749523432924223 0.748686459769067 1 1
0.795634685956373 0.794729955590208 1 1
0.843159380064908 0.842150820270889 1 1
0.817556513348288 0.816579888252162 1 1
0.752630940556118 0.751919589055049 1 1
0.777948257261919 0.777157036405398 1 1
0.940112246932408 0.939237125351328 0 0
0.865495762346006 0.864602667931208 1 1
0.759103480143145 0.758366610277866 1 1
0.788524333256929 0.787739538498179 1 1
0.820703833217284 0.819958115752268 1 1
0.762207187912906 0.761368368981032 1 1
0.821950267018903 0.82106347833069 1 1
0.769782082509733 0.768997949395908 1 1
0.771365145340838 0.770652566352605 1 1
0.772481620907566 0.77174684382832 1 1
0.814320201252754 0.813462690618362 1 1
0.805006651945907 0.804194982969002 1 1
0.837317135356545 0.836364439332251 1 1
0.869230770933539 0.868360770449613 1 1
0.856842649175869 0.855987042006908 1 1
0.826918868170308 0.826086283038943 1 1
0.829575750068676 0.828798572778196 1 1
0.647928724126511 0.647326317740496 0 0
0.754535668050365 0.753810265466821 1 1
0.808810605281467 0.808005230923783 1 1
0.742462979152257 0.741695525690676 1 1
0.76857645999015 0.767746494294405 1 1
0.830206181601672 0.82929853478449 1 1
0.877095820132166 0.876101503482019 1 1
0.80525999428788 0.804353598725721 1 1
0.873191414173681 0.872119869381566 1 1
0.793344336797184 0.792477018323831 1 1
0.876908591354536 0.876099346864376 1 1
0.888643297902033 0.887713697933597 1 1
0.739811622265196 0.739058223951244 1 1
0.799136389720872 0.798258293030072 1 1
0.71241845780576 0.711694529487027 1 1
0.836754014731873 0.835871142376515 1 1
0.769744493393654 0.768975303834728 1 1
0.67929727860275 0.678537578521711 0 0
0.818392280178227 0.817573182186269 1 1
0.742955954160386 0.742033007801305 1 1
0.792530690460704 0.79168846978639 1 1
0.698141710189122 0.697428768725847 0 0
0.767474497031605 0.766649667605899 1 1
0.843631441094416 0.842835866937422 1 1
0.833230257025344 0.832407340109297 1 1
0.764528113454162 0.76369467091849 1 1
0.835919420635945 0.835096427929953 1 1
0.743410991407694 0.742679544599803 1 1
0.832437833472523 0.831529323865175 1 1
0.78393805138626 0.783133340974855 1 1
0.848698630904878 0.847790593674882 1 1
0.730298886482344 0.729509981162934 1 1
0.852894844885813 0.852037073699659 1 1
0.759235099421456 0.75841609279313 1 1
0.957153777012236 0.956135663599182 0 0
0.775401982670407 0.774591034894497 1 1
0.772136387195568 0.771394803416293 1 1
0.898530870299582 0.897577887349168 1 1
0.74194383941037 0.741186358340015 1 1
0.59527602901819 0.594612886093788 0 0
0.78401398518686 0.783185544211964 1 1
0.85120651204871 0.850224390923096 1 1
0.79563225122143 0.794824122406423 1 1
0.738642898214692 0.737800529105853 1 1
0.855165441555565 0.854196883196196 1 1
0.834283400330812 0.833388957133402 1 1
0.820912251139768 0.819990920074708 1 1
0.749371912641268 0.748575888350803 1 1
0.707614143718132 0.706848007113513 1 1
0.746673581606445 0.745932823714988 1 1
0.834323789824601 0.833445520638588 1 1
0.798721716147602 0.79794200716464 1 1
0.90129448348568 0.900349148122606 0 0
0.729694755772672 0.728939242964043 1 1
0.721863398834095 0.72111315273081 1 1
0.759504821962641 0.758814664050401 1 1
0.670625192342148 0.669930449097616 1 1
0.885840345688144 0.884914383586583 1 1
0.727273887830916 0.726479633132562 1 1
0.767355662619544 0.766602893908415 1 1
0.861780804285232 0.860880997406995 1 1
0.865861152812111 0.865077721948296 1 1
0.831370724009622 0.830598281891134 1 1
0.868523235650327 0.867599378558868 1 1
0.856607926357406 0.855553216636546 1 1
0.698636405048321 0.697860370824866 1 1
0.838472613386384 0.837517350952295 1 1
0.741734267163818 0.740974756338097 1 1
0.882914869339147 0.882031198758911 1 1
0.875565121822495 0.874655489188661 1 1
0.852492588369073 0.851696682496965 1 1
0.814137920189727 0.81330956865579 1 1
0.783128075505804 0.782359030488605 1 1
0.795755371049422 0.794951758776833 1 1
0.78794920291592 0.787106098853405 1 1
0.848084026299375 0.847213060905519 1 1
0.805604342633141 0.804735265255776 1 1
0.878487662783907 0.877480976628964 1 1
0.881196071023728 0.88023072260515 1 1
0.79504195451625 0.794152357312081 1 1
0.852858868573254 0.851865874871528 1 1
0.833918448768542 0.833105184260378 1 1
0.827186357478219 0.826344166805039 1 1
0.806081486256991 0.805215491302561 1 1
0.784852241188972 0.784036389091122 1 1
0.767745706034805 0.766945666562372 1 1
0.805188115974204 0.804305773266184 1 1
0.809841241714037 0.809099036661274 1 1
0.738816180081758 0.738067448900399 1 1
0.824452240827047 0.82355360846341 1 1
0.775740578393247 0.774869755136821 1 1
0.649113217545999 0.648415884774773 0 0
0.898971331551648 0.898018285020192 1 1
0.841509794981762 0.84067195331226 1 1
0.831114019645099 0.830232073877421 1 1
0.731175207691721 0.730426493201807 1 1
0.731986804545938 0.731234333563049 1 1
0.796984777645324 0.796052920125979 1 1
0.886914297607091 0.886077920973741 1 1
0.714891575490291 0.714212899881769 1 1
0.939398037944285 0.938406938743312 0 1
0.701519942879299 0.700920690085197 1 1
0.773430689303288 0.772595794829712 1 1
0.682090416530101 0.681443588186828 1 1
0.733531038325227 0.732792067346794 1 1
0.767790199218208 0.767100849190815 1 1
0.904749174223768 0.903669880463082 1 1
0.676189768431927 0.675445748619027 0 0
0.79948556361331 0.79865522555243 1 1
0.847935294437366 0.847024475303171 1 1
0.722681233376454 0.721914826207522 1 1
0.801976343668644 0.801195695206162 1 1
0.777630824007617 0.776875486407195 1 1
0.872512208749455 0.871591463636522 1 1
0.736982848909749 0.73626946436811 1 1
0.723437905365689 0.722680429508965 1 1
0.800197862200089 0.799452089729246 1 1
0.975994762976653 0.9750303436045 0 0
0.803534877878467 0.802693392454046 1 1
0.816454297148798 0.81557458546882 1 1
0.737699814404179 0.7369095742542 1 1
0.901980460155141 0.90098254998991 0 0
0.799081849230605 0.798234017061372 1 1
0.712504557568417 0.71179788608691 1 1
0.800135998795983 0.799298203049583 1 1
0.719680233704549 0.718902516442548 1 1
0.774972116564836 0.774208549817758 1 1
0.759464008992286 0.758622230813979 1 1
0.893493344632493 0.892547311077192 1 1
0.778318000025508 0.777591835380413 1 1
0.823603893175632 0.822773146925069 1 1
0.710944965186345 0.710271741532961 1 1
0.762419611811278 0.76166195642533 1 1
0.820762242193478 0.819911362589258 1 1
0.924892705545444 0.923960479497103 1 1
0.899682255797403 0.898806555515075 1 1
0.800718268154586 0.79985911296945 1 1
0.798520768095038 0.797679829796075 1 1
0.853825344794241 0.852963538679099 1 1
0.927981337676485 0.926993004002163 0 0
0.737195188955668 0.736418159542357 1 1
0.808816797543726 0.808050516928768 1 1
0.805149556300628 0.804196164892861 1 1
0.676631100870214 0.675886768536526 0 0
0.78996516927582 0.789191318862808 1 1
0.797995322469312 0.797309809039426 1 1
0.790014292428296 0.789136240758144 1 1
0.639452378467355 0.638807471161191 1 1
0.864543770593304 0.863636750595837 1 1
0.864812740203514 0.863953468484571 1 1
0.710207391659419 0.709472269895682 1 1
0.918452003680146 0.917522824630292 1 1
0.760938509945729 0.76023354778639 1 1
0.773950617833303 0.773200745645108 1 1
0.796684691222118 0.795826685059808 1 1
0.825703002640471 0.824772078192616 1 1
0.759747059252937 0.758841364823207 1 1
0.735981946220997 0.735195051722746 1 1
0.926060360595044 0.92496967200579 1 1
0.975854446581936 0.974797156820253 0 0
0.821494419544787 0.820728122040092 1 1
0.841287084904464 0.840427000460263 1 1
0.722025931069235 0.721317559471613 1 1
0.796902893211522 0.796115478464546 1 1
0.835401243813921 0.834593972157678 1 1
0.804660044838503 0.803779144893391 1 1
0.691176009048263 0.69038964938451 1 1
0.848933420758167 0.848008952908507 1 1
0.885191151397416 0.884353047461288 1 1
0.771015679060898 0.770161329894022 1 1
0.788751780862292 0.787962553124316 1 1
0.735665880002081 0.734891212029736 1 1
0.752277209545001 0.751440243668533 1 1
0.821947871422927 0.821163369704421 1 1
0.916689554279343 0.915763738011318 0 0
0.779603798143487 0.778832967866873 1 1
0.731007962131268 0.730294140817382 1 1
0.727562521660625 0.726853364426796 1 1
0.810629068003378 0.809812551564663 1 1
0.815638233319178 0.81476623378879 1 1
0.830496162396578 0.829592288842804 1 1
0.77388255353617 0.773139845929657 1 1
0.803887760750591 0.803141544733057 1 1
0.89612378995328 0.895208555912712 0 0
0.825153594962895 0.824309242236134 1 1
0.627934778962395 0.627351204806931 1 1
0.809676036646196 0.808845072037082 1 1
0.849490503510428 0.848636510278948 1 1
0.827626899937484 0.826771368741352 1 1
0.885081998568998 0.884180054290092 1 1
0.948753841957318 0.947804897578038 0 0
0.859624513880709 0.858726930039672 1 1
0.745073014997761 0.744291051446633 1 1
0.779868959397888 0.779008720238255 1 1
0.740481766607331 0.739717668921201 1 1
0.823994045696759 0.823038973954356 1 1
0.883372549809732 0.882430530856294 0 0
0.827646475135901 0.826711571690399 1 1
0.839604663763686 0.838614700911023 1 1
0.782659205772837 0.781842648033485 1 1
0.687027677113479 0.686276610393707 0 0
0.814918370802798 0.814080002148737 1 1
0.846696823527341 0.845903490527284 1 1
0.866525017938024 0.86554980375214 1 1
0.708098151761367 0.707381216053935 1 1
0.847748636756271 0.846849487379365 1 1
0.82292329085387 0.822120565240834 1 1
0.65688855283025 0.656167294655279 0 0
0.76386295031516 0.763042284123699 1 1
0.831642209296165 0.830721209665494 1 1
0.827646366727989 0.826807440851062 1 1
0.784232501796458 0.783513044286917 1 1
0.731163677396931 0.73026617662784 1 1
0.811923062753231 0.811108279332827 1 1
0.826104392556033 0.825237125761036 1 1
0.797488237926865 0.796667996172213 1 1
0.878833151639174 0.877868630161012 1 1
0.661958054424422 0.661136599465779 1 1
0.872875767403351 0.871924625183776 1 1
0.807868715818017 0.807012057418328 1 1
0.814161721878721 0.813276652209652 1 1
0.74263259663595 0.741779438252842 1 1
0.789347263799531 0.788573388865618 1 1
0.931112912685578 0.930163407644399 0 0
0.738907780602138 0.738226759067033 1 1
0.686960527976714 0.686197418361728 1 1
0.829051244311878 0.828077673626125 1 1
0.906607117852343 0.905706613082 1 1
0.733979058853152 0.733122991830052 1 1
0.800120540838157 0.799263764307263 1 1
0.815984534480536 0.815192724399208 1 1
0.744802719508936 0.744000260947873 1 1
0.674545418595101 0.67381989275834 1 1
0.791160368866639 0.790306659451779 1 1
0.763535425621665 0.762795064547059 1 1
0.850340986901332 0.849457959770416 1 1
0.773707776494105 0.772905600317503 1 1
0.841468641846318 0.840541810602169 1 1
0.726472228739434 0.725765273274112 1 1
0.817172654717233 0.816377964374358 1 1
0.840104830021597 0.839222444419321 1 1
0.792449817023336 0.791644051449644 1 1
0.882579532223585 0.881772996298276 1 1
0.793071735150599 0.792306315392164 1 1
0.837113942000348 0.836309525298438 1 1
0.857043835952364 0.856165981969315 1 1
0.821957218944386 0.821073183165009 1 1
0.831667835928206 0.830832492972866 1 1
0.759850975882464 0.759027429560422 1 1
0.804015718111815 0.803278550374745 1 1
0.775440786603886 0.77465907227262 1 1
0.900169482641093 0.899303636384927 0 0
0.793404630118113 0.792640461794983 1 1
0.802075120705097 0.801245643427179 1 1
0.678886061160502 0.678097529074103 1 1
0.850950160986141 0.850070326045015 1 1
0.798513475532625 0.797683879068874 1 1
0.747024209165101 0.746251318273756 1 1
0.784040519756689 0.783178657928426 1 1
0.816682796275388 0.815723736987698 1 1
0.851863835381801 0.850897896716597 1 1
0.849161424575335 0.848171329808542 1 1
0.770516104087004 0.769639608184405 1 1
0.799962426356672 0.798997603187902 1 1
0.891148393397961 0.890149416129412 1 1
0.83392762892311 0.83313231920292 1 1
0.787193369198518 0.786450506931663 1 1
0.855419903867438 0.854557146342629 1 1
0.889503659460636 0.888660866611697 1 1
0.786631428749709 0.785883615826786 1 1
0.775594307172072 0.774853817422314 1 1
0.805015290211483 0.80414744405383 1 1
0.895350767990849 0.894450981029239 1 1
0.787159678005225 0.786447579459862 1 1
0.748449224566049 0.747684635006118 1 1
0.767679663949772 0.76688517170733 1 1
0.873715783347851 0.872836135885659 1 1
0.817243128617112 0.816358967852748 1 1
0.777450211050691 0.776650258409815 1 1
0.772270848606449 0.771465238013886 1 1
0.80886867163648 0.807984909309224 1 1
0.767241841881626 0.766482274302834 1 1
0.824132139708068 0.823317689771003 1 1
0.792444544364554 0.79159026697193 1 1
0.825527053320614 0.824689488411083 1 1
0.803727674982372 0.802991372666825 1 1
0.877544143188857 0.876731884407727 1 1
0.857421140368787 0.85650568492881 1 1
0.712401749739191 0.711679913469558 1 1
0.844727569949667 0.84386481361731 1 1
0.802382260645874 0.801593058979865 1 1
0.856211725610654 0.855283255422012 1 1
0.602219906989087 0.601526557391096 0 0
0.825035781958401 0.824103801735317 1 1
0.69362419777131 0.692916041017286 1 1
0.766350119177595 0.765650217675095 1 1
0.759896154789583 0.759207078031545 1 1
0.806401502876625 0.805488183501885 1 1
0.823358897863993 0.82253616486278 1 1
0.816132120520397 0.815360585658693 1 1
0.876424439381402 0.875505689067251 1 1
0.807035054505755 0.806097676828186 1 1
0.821621240348072 0.820815859994559 1 1
0.757924737048034 0.757193842116535 1 1
0.683311347223044 0.682500746272438 1 1
0.666087749105811 0.665368156096911 0 0
0.788894491409719 0.788111057920749 1 1
0.753580772292348 0.752872038600957 1 1
1.01637667939213 1.01540951462866 0 0
0.83567258438854 0.834809652655473 1 1
0.775629186438375 0.774865559174842 1 1
0.771290126082075 0.770471691992098 1 1
0.759878524122907 0.759086040528653 1 1
0.852961992223426 0.852148294986373 1 1
0.656268271611032 0.655541424290489 0 0
0.762661550826548 0.761840295447513 1 1
0.77602637870063 0.775162398836977 1 1
0.705339809841005 0.704495910332563 1 1
0.796807017656088 0.796050553160906 1 1
0.807418846851776 0.806588870102068 1 1
0.758478003990429 0.757622621419695 1 1
0.921194986234603 0.920216325043639 1 1
0.858013517749935 0.857070826681146 1 1
0.846012862364829 0.845111563861084 1 1
0.87370787885517 0.872808132041384 1 1
0.780997173586078 0.780127660847967 1 1
0.723903373249845 0.723167605117838 1 1
0.867189321211986 0.866301983820221 1 1
0.813408594826313 0.812470663523737 1 1
0.779997736594958 0.779206128196795 1 1
0.805016816347604 0.804148702981285 1 1
0.715792031475832 0.715046604089609 1 1
0.815089105041607 0.814154609278708 1 1
0.936379104716907 0.935465334594663 1 1
0.74711560074662 0.746393809540762 1 1
0.802057075626334 0.801260463066841 1 1
0.781577597104367 0.780867981620016 1 1
0.79019560279708 0.789357974222066 1 1
0.714143095961959 0.713462801200653 1 0
0.772496697085223 0.771632084512295 1 1
0.8379190238762 0.837080527424101 1 1
0.833505750093619 0.832721884569517 1 1
0.744065914840591 0.74336454588267 1 1
0.728996884382777 0.728202968017768 1 1
0.899860560773484 0.898904197928747 1 1
0.854044085327442 0.853069103525483 1 1
0.759348689683252 0.758515313571396 1 1
0.761619148572314 0.760873477860353 1 1
0.858606101943862 0.857734319254567 1 1
0.791805058493802 0.790873672425426 1 1
0.887873752343468 0.886987891011222 1 1
0.783138608936144 0.782278820302615 1 1
0.915659593497894 0.914713174512736 0 0
0.911111518055488 0.910182422496123 1 1
0.812619753610155 0.811911031325307 1 1
0.767396861458428 0.766611936400183 1 1
0.799219208121958 0.79840464780021 1 1
0.811182720258543 0.810377344159223 1 1
0.783992275167251 0.783248984079438 1 1
0.873802183308193 0.872905795907123 1 1
0.848405325994148 0.847514753752227 1 1
0.758596780030431 0.757865524060749 1 1
0.841883727904937 0.840931692769548 1 1
0.790616973602834 0.789802275098452 1 1
0.940723569864704 0.939778250557704 0 0
0.750241405794089 0.749498299632787 1 1
0.791953517374927 0.791195452058856 1 1
0.802766235121219 0.801967203919733 1 1
0.834500912867087 0.83357400896101 1 1
0.737942770916409 0.737207209468896 1 1
0.756428114595057 0.755675618223063 1 1
0.834784640921062 0.833916371924528 1 1
0.787049036301218 0.786416057570924 1 1
0.893312221616365 0.892337840239733 1 1
0.848054497659088 0.847137178568762 1 1
0.772003137872239 0.77122773085186 1 1
0.939692707892059 0.93880490889118 0 0
0.8989210760288 0.89786450879066 1 1
0.848546724378299 0.847670595420094 1 1
0.798663874840487 0.797730813473909 1 1
0.841184005301127 0.840205155183451 1 1
0.757387380866249 0.756593545522054 1 1
0.85029804137146 0.84954994465166 1 1
0.75879778391064 0.758012236795629 1 1
0.962575227865969 0.961409981448742 0 0
0.845990047410508 0.845097771652888 1 1
0.928063108405735 0.927074164396991 1 1
0.73902132826895 0.738234257543902 1 1
0.826345279892259 0.825501350555652 1 1
0.726805921447883 0.726100724938008 1 1
0.765505551226499 0.764729017906255 1 1
0.778161198573508 0.777349014665831 1 1
0.7081388119806 0.707447260603573 1 1
0.721199681260634 0.720380039443265 1 1
0.844712342362357 0.843871597419222 1 1
0.786349863608388 0.78555490095767 1 1
0.845387289211628 0.844529225856898 1 1
0.864596938758565 0.863711640515089 1 1
0.824180891317282 0.82326381540835 1 1
0.873107560334591 0.872247025615926 1 1
0.797979241884497 0.797170856663817 1 1
0.864925366983499 0.864026470706724 1 1
0.932779635532328 0.931822978638453 0 0
0.72140324320549 0.72059567394066 1 1
0.745593292062984 0.744759514027286 1 1
0.794346436409407 0.793554439958731 1 1
0.853134668394915 0.852199803106335 1 1
0.746937051160123 0.74618684465885 1 1
0.797733137038277 0.796847736579806 1 1
0.803425339772149 0.802579010715949 1 1
0.84733251255011 0.846508550505261 1 1
0.543348030739787 0.54281952468286 0 0
0.778249012727022 0.777538182678503 1 1
0.891689840528587 0.89066705323622 1 1
0.861506912228194 0.860547335526667 1 1
0.844390265843359 0.843509975418273 1 1
0.83110370101029 0.830299874797569 1 1
0.819808906045391 0.818968051646977 1 1
0.724750339741782 0.723971927720896 1 1
0.725271451012553 0.724484205818056 1 1
0.910250868761353 0.909362685885408 1 1
0.850222407988448 0.849303574790223 1 1
0.793827366889655 0.792987132475767 1 1
0.95684123950483 0.955820791474885 0 0
0.801947087900026 0.8011949754863 1 1
0.885765439830861 0.884831011637175 1 1
0.750604495978701 0.749824798876422 1 1
0.820719999589558 0.819869149401553 1 1
0.901285089726823 0.900338914349977 1 1
0.821040569936585 0.820263798525646 1 1
0.920438802302824 0.919604303693349 0 0
0.816215790832128 0.815377182698723 1 1
0.784404482300733 0.783617674721016 1 1
0.660554575904674 0.659867971823527 0 0
0.786954512843682 0.786103538224831 1 1
0.77806654594157 0.777252787560823 1 1
0.928581752236181 0.927625694373088 0 0
0.628182689753907 0.627535931242307 0 0
0.800672551781349 0.799865811825468 1 1
0.874667849623772 0.873859198133616 1 1
0.862115035717371 0.86125477951161 1 1
0.82769926521384 0.826848257013389 1 1
0.826118444472484 0.825226788718126 1 1
0.811157166119969 0.810290977923774 1 1
0.882698421944051 0.881783263483746 1 1
0.821152160279811 0.820287240789276 1 1
0.839033894449058 0.838206029901919 1 1
0.68092971663247 0.680306853933339 1 1
0.833517009466838 0.832665833253945 1 1
0.908236158989797 0.907210548612647 1 1
0.872025757260305 0.871099868937584 1 1
0.841271556565572 0.84040589270695 1 1
0.751292058720844 0.75054003428219 1 1
0.689365995291861 0.688594741770306 0 0
0.957602275019332 0.956596722205022 0 0
0.800737828524998 0.799946113308285 1 1
0.77205445747177 0.771226934226007 1 1
0.881464034124332 0.880481802555822 1 1
0.849595412451955 0.848720541913458 1 1
0.817509883158267 0.816636714809131 1 1
0.784413723983242 0.783526032105682 1 1
0.728340152438574 0.727608367185148 1 1
0.786329021262861 0.785534314120757 1 1
0.803171398555105 0.802390505553849 1 1
0.877854284565759 0.876858549164498 1 1
0.783776690499502 0.783001221048505 1 1
0.793116653859925 0.792442014753869 1 1
0.703730024381352 0.702999510820619 1 1
0.830020276690887 0.829162927976899 1 1
0.724076292647142 0.723272962969388 1 1
0.822151344948386 0.821341502778817 1 1
0.757472817198079 0.756734956450355 1 1
0.719840354514135 0.719061669969946 1 1
0.886232746007363 0.885311837011184 1 1
0.87677107206408 0.875800658206339 1 1
0.690745127306623 0.690038576300541 1 1
0.863900855997241 0.862962642293224 1 1
0.905243571903953 0.904276671118958 1 1
0.792472974178438 0.791656290520143 1 1
0.681062052579429 0.680335846974684 0 0
0.748548034638739 0.747696771881154 1 1
0.80223996633278 0.80142844551884 1 1
0.769818148588521 0.769037612600145 1 1
0.7049222275982 0.704110958790185 1 1
0.745984998632883 0.745189063797147 1 1
0.870349852209093 0.869506164620006 1 1
0.886185601275371 0.885351207299698 1 1
0.792346730298929 0.791628112315613 1 1
0.763100626426259 0.762436159464131 1 1
0.780149323802171 0.779407927282563 1 1
0.797782619960735 0.79695345319867 1 1
0.733058676939461 0.73228784707209 1 1
0.876052848553118 0.875207503493575 1 1
0.953364818189455 0.952370474590812 0 0
0.798077921413394 0.797258958987319 1 1
0.817781046163528 0.817044445236909 1 1
0.923520083196191 0.922624538255156 1 1
0.7700533915507 0.769262161395734 1 1
0.897782492609984 0.896863047211484 1 1
0.76997041549878 0.769153567819349 1 1
0.780428060111603 0.779651896632144 1 1
0.728442446695153 0.727647998591174 1 1
0.658788144531819 0.658071979415362 0 0
0.776907926118726 0.776071238784247 1 1
0.785451963108592 0.784769648066669 1 1
0.957436647750698 0.956416323148546 0 0
0.880939491454482 0.879946925167352 1 1
0.869233667596795 0.86823991568612 1 1
0.716670210784226 0.715965751501297 1 1
0.780113511154677 0.779285167487688 1 1
0.788488371180774 0.787742767936825 1 1
0.864272604676533 0.863343250884558 1 1
0.790582361641395 0.789645669065554 1 1
0.740915414686998 0.740147893590894 1 1
0.810987005420251 0.810182624592858 1 1
0.815061839434644 0.814274810425525 1 1
0.784719628529604 0.783922080849595 1 1
0.780208910094916 0.779370770993249 1 1
0.834197061823656 0.833225405804183 1 1
0.810119476175926 0.809286875353146 1 1
0.644068418504784 0.643426869753619 0 0
0.905184841261544 0.904216699694029 1 1
0.869140333350136 0.868242660065753 1 1
0.808651453178559 0.807787857392783 1 1
0.805757931519007 0.804877184599383 1 1
0.888109190876592 0.887188100730679 1 1
0.708301501068934 0.707634829001075 1 1
0.82707700525073 0.826166749225703 1 1
0.885772537971774 0.884866502564502 1 1
0.813317595146456 0.812437275918697 1 1
0.871845246765005 0.870911488090714 1 1
0.812737209787797 0.811845678585255 1 1
0.944479811844536 0.943517969710798 1 1
0.859668889848427 0.858759342005367 1 1
0.841721974525415 0.840813796997698 1 1
0.733421182121616 0.732638080640856 1 1
0.844841363344601 0.843960544468026 1 1
0.871484234161987 0.870478194337601 1 1
0.838096500462692 0.837149670819688 1 1
0.832079228960016 0.831183368223677 1 1
0.840597689724849 0.839641626780717 1 1
0.730617168306826 0.729860997585004 1 1
0.747554866532341 0.746841970518436 1 1
0.715293810086164 0.714534852997397 1 1
0.828725160145863 0.827793547193202 1 1
0.793671695727665 0.792924063942449 1 1
0.820906903888625 0.819989071080873 1 1
0.949975019407224 0.948959039944292 0 0
0.831340019876082 0.830382478431895 1 1
0.874357726678288 0.87332564992155 1 1
0.854995341521477 0.854109500775515 1 1
0.748651063362997 0.747807351380614 1 1
0.723070150356622 0.722301976901684 1 1
0.817649371843828 0.816821601122784 1 1
0.816622202636017 0.815807288640076 1 1
0.724277970733302 0.723441051475415 1 1
0.774123455467639 0.773286366051403 1 1
0.920540843805951 0.919603464205077 1 1
0.732121200124895 0.731457008918381 1 1
0.82788487600255 0.826974029384752 1 1
0.808723398352245 0.808002142782986 1 1
0.822592873582916 0.82176442977021 1 1
0.727495354100363 0.726751238785611 1 1
0.744263580800676 0.743490198020076 1 1
0.79340457396977 0.7924801117772 1 1
1.01775457894382 1.01656104606088 0 0
0.740302846485783 0.73962401132096 1 1
0.778936373121563 0.778127854047053 1 1
0.754508333536797 0.75369837324996 1 1
0.785631315991824 0.784779832183721 1 1
0.738376960052139 0.737632785913244 1 1
0.824813499102893 0.823974934938503 1 1
0.883266226675716 0.882269567160107 1 1
0.877432174294537 0.876567532791803 1 1
0.756743969922902 0.756007106372284 1 1
0.816472712231947 0.815555859857332 1 1
0.901707093671745 0.900777637368313 1 1
0.813223283321023 0.812398368988941 1 1
0.801657242325819 0.800725829533176 1 1
0.763427845887375 0.762738611508785 1 1
0.970476632410031 0.969608506715763 0 0
0.760301078613078 0.7595052277239 1 1
0.868841494906208 0.868018957876233 1 1
0.80209101764445 0.801264551772815 1 1
0.683523606702208 0.682818730204846 0 0
0.784130111895724 0.783345099298024 1 1
0.767256697616565 0.766409442289084 1 1
0.856297195568916 0.855433249647932 1 1
0.813588056676472 0.812646582747467 1 1
0.798751527658193 0.797947592608741 1 1
0.739021880976908 0.73821621790936 1 1
0.832494646446372 0.831659296261998 1 1
0.849528672306991 0.848732114916398 1 1
0.795443931700635 0.794546590441553 1 1
0.818302445920093 0.817376539879808 1 1
0.821725528991086 0.820877952459438 1 1
0.889938744508234 0.888982374742879 1 1
0.705335422723736 0.704611726829755 1 1
0.743677646285099 0.742973023734104 1 1
0.739077092684979 0.73841613065949 1 1
0.695759298250747 0.694946272723629 0 0
0.793279545194535 0.792442761976061 1 1
0.778987360278471 0.778253572307144 1 1
0.762960739532747 0.762219123530176 1 1
0.697500332331311 0.696783321385169 1 1
0.794471108848482 0.79370614392619 1 1
0.753859380265646 0.753131614057983 1 1
0.873888224768321 0.872922044653124 1 1
0.792356756679056 0.791504686933065 1 1
0.719484448266314 0.71865755224921 1 1
0.860663881760116 0.859764853871985 1 1
0.876560127084648 0.875603014697325 1 1
0.851582977070636 0.850594982007361 1 1
0.72137929312535 0.72065053744128 1 1
0.663969299999849 0.663306907864728 0 0
0.746843762316665 0.745998850568361 1 1
0.812044844821578 0.811144776031101 1 1
0.788368387301858 0.787628984482901 1 1
0.846684990193822 0.845905428912976 1 1
0.774848869497355 0.774072457528258 1 1
0.788138412529209 0.78728881160228 1 1
0.812052245959004 0.81126262888743 1 1
0.922987986568121 0.922060793480906 1 1
0.927200017510445 0.926261479284807 1 1
0.873814937494722 0.872900567841625 1 1
0.768956540136209 0.768142397532201 1 1
0.901189374847913 0.900327946003526 1 1
0.873964420685253 0.873089342791247 1 1
0.663729611057235 0.663126029051962 0 0
0.754822000564994 0.754062245589781 1 1
0.762194126725646 0.761380508811432 1 1
0.825375735248643 0.824560524555837 1 1
0.677310814403359 0.676561764906528 1 1
0.72036459855178 0.7196020482848 1 1
0.595959073553867 0.595352525513451 0 0
0.84631626514717 0.845459670809633 1 1
0.778008955134508 0.777215028944944 1 1
0.825389726991092 0.824425934764043 1 1
0.73055259177174 0.729788932809694 1 1
0.823442424320371 0.822619959852794 1 1
0.687440291640783 0.686677286949276 1 1
0.904917624586667 0.903833475620238 1 1
0.761594321069412 0.760758422363507 1 1
0.817893967558358 0.817042337597696 1 1
0.795441817958858 0.794666267970117 1 1
0.697693693662308 0.696985881238564 0 0
0.79696681204982 0.79612539942286 1 1
0.737462309034673 0.736739630886574 1 1
0.727849098321917 0.727111388190213 1 1
0.973779677047639 0.972794018902464 0 0
0.8270298355026 0.826232315877366 1 1
0.848972325245714 0.848087842201277 1 1
0.932910687284484 0.931907253060529 1 1
0.756215928836067 0.755493278332794 1 1
0.901659049529949 0.900670769614318 1 1
0.791483497789981 0.79070271541524 1 1
0.89881287432972 0.89787766129989 1 1
0.869041319590295 0.868149949668752 1 1
0.989195268600832 0.988239401980677 0 0
0.859450552698486 0.858613705991864 1 1
0.794298135827811 0.793478089512796 1 1
0.873964886700224 0.873074021539893 1 1
0.787885218255459 0.787112665338114 1 1
0.800415994720438 0.799624074182761 1 1
0.84108388690928 0.840164833946056 1 1
0.852673590531461 0.85178126210657 1 1
0.768575337917657 0.767728859947565 1 1
0.720416547799118 0.719663973017085 1 1
0.787630607917504 0.786877105697098 1 1
0.8701298943618 0.869344211706733 1 1
0.686542168395066 0.685907327492764 1 1
0.733677612481121 0.732971804070283 1 1
0.830590926515921 0.829759328934405 1 1
0.745034318511324 0.74427193279541 1 1
0.805010991101005 0.803983434035661 1 1
0.787586531457496 0.786762714787204 1 1
0.693985589324055 0.693279142114509 1 1
0.615147737787299 0.61452916705355 0 0
0.786208397265673 0.785307827238735 1 1
0.751040032641158 0.750284801660554 1 1
0.821578363091322 0.820619734764259 1 1
0.772762274434641 0.771979845531064 1 1
0.817779678410902 0.817006397042829 1 1
0.874965369846257 0.874112721974092 1 1
0.709750408906206 0.709034105966448 0 0
0.746333572589305 0.745502815061087 1 1
0.766511527933008 0.765717620847724 1 1
0.762552899253527 0.761768826718496 1 1
0.825298573725099 0.824481204636949 1 1
0.857550365349143 0.856733257440986 1 1
0.804977006090575 0.804063934009166 1 1
0.815373882265211 0.814479543213386 1 1
0.846656830517266 0.845787748315608 1 1
0.795105391818591 0.794305014665192 1 1
0.747164799183788 0.74637884145905 1 1
0.752072848072989 0.751356416481862 1 1
0.755090519654853 0.754284428153848 1 1
0.852060319123665 0.851166593935417 1 1
0.849835131475937 0.848886551858542 1 1
0.673465904948275 0.67266915020611 1 1
0.847961904029812 0.847130025489066 1 1
0.740066028232784 0.739290204492014 1 1
0.851936668230596 0.851021479569305 1 1
0.850431566031552 0.849556384636114 1 1
0.802458655472788 0.801644364850823 1 1
0.863444501370078 0.862472846698484 1 1
0.963391781200721 0.962351781254633 0 0
0.876535844887792 0.87565196251363 1 1
0.830950302766289 0.830035055032684 1 1
0.668383161980957 0.66767862878593 0 0
0.865373282735388 0.864593435482145 1 1
0.690929803561673 0.690213323307627 0 0
0.710132981820656 0.709445358000861 0 0
0.82632961510293 0.82544435977885 1 1
0.704008992706033 0.703351078994996 1 1
0.884123974355941 0.883248485409335 1 1
0.823613466445961 0.822779159692209 1 1
0.89187278106016 0.890903748384913 1 1
0.752780735234901 0.751950137556796 1 1
0.730793043439043 0.729980503623786 1 1
0.872925409402055 0.871849485681071 1 1
0.715798030490581 0.714980439908464 1 1
0.752528207370278 0.751746542616728 1 1
0.745018175778091 0.744292740575951 1 1
0.917245634253344 0.916411262864584 1 1
0.783685973726557 0.782933866378979 1 1
0.826949057345903 0.826117878235426 1 1
0.754448170064702 0.753728148531823 1 1
0.844324633195262 0.843471022912878 1 1
0.833317791233464 0.832436541881301 1 1
0.690177919917682 0.689480389460923 1 1
0.815361810042177 0.814455425040322 1 1
0.782695352817621 0.781850253524213 1 1
0.719408770341646 0.718669774354532 1 1
0.832928181899629 0.83212668753305 1 1
0.84021048952525 0.839353323622191 1 1
0.78180969319862 0.780991847257447 1 1
0.768628381488504 0.767842313352186 1 1
0.766637638149941 0.765907972383369 1 1
0.885148920428835 0.884141635750118 1 1
0.872021631410533 0.871088059561014 1 1
0.814772636606394 0.813932831218956 1 1
0.788891705364442 0.788006868423251 1 1
0.813761891843864 0.812909225333513 1 1
0.841116265139821 0.840176265989512 1 1
0.81655279859644 0.815779076976775 1 1
0.832277556549397 0.831470850408332 1 1
0.84314922196112 0.842342238219822 1 1
0.743350928243162 0.742646470509158 1 1
0.762726644383378 0.761898809616764 1 1
0.828692518110594 0.827939990107998 1 1
0.840314681343208 0.839447270651787 1 1
0.965068545085439 0.964075857717133 0 0
0.852911559228665 0.852031000961836 1 1
0.816019254844069 0.815184299719865 1 1
0.855875114978349 0.854979028465282 1 1
0.823246145331209 0.822360761795807 1 1
0.838121801383794 0.837146957722246 1 1
0.884553731981826 0.883740659476744 1 1
0.785327883223506 0.784504975750051 1 1
0.854969438513728 0.854060307435539 1 1
0.813112701099577 0.81225190542588 1 1
0.893665103209334 0.892715859476608 1 1
0.838776450777168 0.837979462891046 1 1
0.789977532176355 0.789270920102788 1 1
0.836601814173602 0.835836448929744 1 1
0.926971207117483 0.926056393095774 1 1
0.828412958423894 0.827477446626803 1 1
0.868869639433404 0.868056480276565 1 1
0.770171919473352 0.769433208855238 1 1
0.931666409853369 0.930717746936466 0 0
0.851611253444537 0.850786979742222 1 1
0.831902026996371 0.831020076232935 1 1
0.596001225591578 0.595392466042826 0 0
0.743998853683137 0.743291346062866 1 1
0.839582604175223 0.838736664414426 1 1
0.762567183005339 0.76172063998067 1 1
0.743046131206773 0.742237141726644 1 1
0.829720890615796 0.828813637370084 1 1
0.776156649899862 0.77535208432231 1 1
0.723928179456755 0.723159243747651 1 1
0.734290263137923 0.7335612981668 1 1
0.787908220663442 0.787105828902146 1 1
0.812236942012359 0.811441373803517 1 1
0.817450048103443 0.816575349480878 1 1
0.798352114359607 0.797562514895833 1 1
0.776172216918144 0.775350988723284 1 1
0.748411011409781 0.74751964587774 1 1
0.865438992627381 0.864551531515668 1 1
0.847522498217221 0.846679480779124 1 1
0.876057975111224 0.875149212499408 1 1
0.669204559577422 0.668510536812006 1 1
0.944646512339005 0.943537359662973 1 1
0.749036355907282 0.748274034166568 1 1
0.878311728706911 0.877479830789627 1 1
0.76099553192707 0.760238701183894 1 1
0.836041274621361 0.835145442395825 1 1
0.717477828930073 0.716696594179421 1 1
0.777111129414519 0.776156060760984 1 1
0.69727060680154 0.6965746546393 0 0
0.834185550554833 0.833363514108912 1 1
0.781031192731042 0.780229999544658 1 1
0.774254136278892 0.773477100636418 1 1
0.950720626979852 0.949780910462616 0 0
0.82725656981707 0.826410713613145 1 1
0.841329826336354 0.840451945212588 1 1
0.840598007054557 0.839641473084955 1 1
0.810697544795984 0.80990187023528 1 1
0.817695095361866 0.816820665780359 1 1
0.798090519265123 0.797327692892279 1 1
0.883541050101873 0.882619128657062 1 1
0.85148147571461 0.850606939229959 1 1
0.857353970733361 0.85648873380499 1 1
0.939033025705372 0.93812483369449 1 1
0.734151166857725 0.733371589179832 1 1
0.639359789430929 0.638699604236488 0 0
0.855265170750826 0.854418025181667 1 1
0.790277013087759 0.789467060106718 1 1
0.685875456941274 0.685201701407169 1 1
0.752735755893906 0.751948202602194 1 1
0.851838870249552 0.850939117873634 1 1
0.751977321154092 0.751213349737672 1 1
0.767513970281208 0.766689158648143 1 1
0.729039629362689 0.728257148274457 1 1
0.74520342370423 0.744456096919422 1 1
0.816748870507147 0.815863858827966 1 1
0.954281505114078 0.953284875053629 0 0
0.806659112766158 0.805825219072395 1 1
0.854592443083943 0.853707977837345 1 1
0.738023419896458 0.737317678115699 1 1
0.788361694080237 0.787650072624601 1 1
0.904753863099681 0.903830330495622 1 1
0.81789592419617 0.817069073887063 1 1
0.775052220767409 0.774288440180936 1 1
0.817584344891982 0.816752175323864 1 1
0.720071216877607 0.719413095881299 1 1
0.756612486929269 0.755801994094113 1 1
0.821523769320656 0.820631919267178 1 1
0.765707447907159 0.765009864572606 1 1
0.927517369926533 0.926596011187499 0 0
0.87387186524861 0.872960132195042 1 1
0.855017943732213 0.854226384328193 1 1
0.813456804597044 0.812714828737637 1 1
0.747274371581123 0.746453706689217 1 1
0.844723371525602 0.843831263279517 1 1
0.796514008195568 0.795730095592209 1 1
0.793768854333533 0.793031211153748 1 1
0.836924971865284 0.836115835629097 1 1
0.720398632400681 0.719662551883527 1 1
0.671232785998983 0.670588941852332 0 0
0.775794811486164 0.775014351359574 1 1
0.737625968143665 0.736786396235834 1 1
0.660489585752581 0.659774266819177 1 1
0.72078313636767 0.720074943330185 1 1
0.760727349997525 0.759908078304494 1 1
0.795119779682269 0.794321887083986 1 1
0.717868807996037 0.717186529072483 1 1
0.648201878148935 0.647503480309454 0 0
0.779497151360053 0.778743723503926 1 1
0.819664418874518 0.81874812331873 1 1
0.728758880782936 0.727984261999484 1 1
0.654976232459765 0.654300054996661 0 0
0.827825369755666 0.827071042806519 1 1
0.805053125206713 0.804226808498537 1 1
0.875306440910558 0.874414151356189 1 1
0.715828126029912 0.715148261703076 1 1
0.852548735672922 0.851581610677541 1 1
0.841353285000429 0.840580278428656 1 1
0.818658896985506 0.817844490460405 1 1
0.651098367496548 0.650342617215642 0 0
0.756112460140517 0.755297492938743 1 1
0.741231772175121 0.740471993952415 1 1
0.789139443006718 0.788305221955479 1 1
0.749196543593363 0.748424395147129 1 1
0.804667771125637 0.803804200734464 1 1
0.869737680636015 0.868811041132235 1 1
0.829165751494632 0.828320610673218 1 1
0.81801615590021 0.817125415737092 1 1
0.786966996088695 0.786198326154892 1 1
0.765051608429148 0.764322846328809 1 1
0.68394300934764 0.683157494672154 1 1
0.712661851630898 0.711965211271611 1 1
0.709676418193753 0.708984342151483 0 0
0.691881126549548 0.691165224246921 1 1
0.794553231656309 0.793748930274851 1 1
0.862629241516198 0.86174000017444 1 1
0.791887597085382 0.791049644753513 1 1
0.766399188122742 0.765678667458781 1 1
0.796224416238063 0.795386626044058 1 1
0.788492279361259 0.78759478502257 1 1
0.978876633089862 0.977783470388919 0 0
0.775774098224526 0.774957836388191 1 1
0.751406211168083 0.750647465316892 1 1
0.776566915688705 0.775695789191487 1 1
0.747803514330386 0.74699718587474 1 1
0.886509903220452 0.88563665811525 1 1
0.837143038032673 0.836253600186037 1 1
0.886177458463003 0.885251797513315 1 1
0.821310258293371 0.820488544789116 1 1
0.795727475425783 0.795045636624577 1 1
0.784240484727705 0.783489831390164 1 1
0.780831706293512 0.780026250106017 1 1
0.789678668027032 0.788851596698293 1 1
0.868688867794077 0.867810544392611 1 1
0.787727529995161 0.786898858893305 1 1
0.857508545890114 0.856506973735627 1 1
0.698063268437916 0.697355769900745 0 0
0.866372130626441 0.865564814462194 1 1
0.79942174328521 0.798628515477026 1 1
0.855441044131865 0.854579118922226 1 1
0.716406236093269 0.715708592548582 1 1
0.787591640610538 0.786744311732365 1 1
0.76315088701609 0.762415794448945 1 1
0.792445995162115 0.791633357744438 1 1
0.751635888376775 0.750803303491448 1 1
0.773353811946575 0.772458491501303 1 1
0.743067983518088 0.742358397194446 1 1
0.742211638498087 0.741394000544459 1 1
0.866069123079639 0.865233788414837 1 1
0.806661286535884 0.805708180484698 1 1
0.94761408399689 0.946541567931914 0 0
0.889215818839452 0.888314084862698 0 1
0.826693190157832 0.825786425007673 1 1
0.650411711185211 0.649733286380354 0 0
0.742669401363959 0.741825821550453 1 1
0.878589661928957 0.87773598828593 1 1
0.824564448325052 0.823644788949577 1 1
0.873387029430966 0.872556214451392 1 1
0.816159944753205 0.815370570504289 1 1
0.718325523797858 0.71762759233787 1 1
0.706622830999093 0.705946923790409 1 1
0.695968985350245 0.695186128367816 1 1
0.665668586661242 0.664964738212904 0 0
0.843478440671889 0.842537400555608 1 1
0.707970106037343 0.707292264251635 1 1
0.827978672825991 0.827203210344954 1 1
0.779149866095151 0.778301597551652 1 1
0.836486989814296 0.835585328923477 1 1
0.812930634860291 0.812061614722326 1 1
0.725377355198482 0.72457906523584 1 1
0.766802845167081 0.766075535378974 1 1
0.802625779059015 0.801821006983575 1 1
0.717473166086697 0.716802394053986 1 1
0.828113669604902 0.827304739568094 1 1
0.815116063990453 0.814290102812948 1 1
0.859624898442383 0.858710947646298 1 1
0.725828956915336 0.725096621055054 0 0
0.791572343038062 0.790641621915637 1 1
0.941779652169187 0.940854848815007 0 0
0.906611397688072 0.905666183429448 1 1
0.816839487087378 0.815956380833033 1 1
0.725408715022311 0.724734680000188 1 1
0.731841533411317 0.731087638517151 1 1
0.703124925914547 0.702395162490539 1 1
0.781034594395297 0.780282101045557 1 1
0.89752768354502 0.896639559967881 0 0
0.971112445704298 0.970121529653374 0 0
0.83667613142842 0.835802956290785 1 1
0.81209700760309 0.811263955808582 1 1
0.931638199335642 0.930715798556072 1 1
0.748531287326224 0.74784125479371 1 1
0.754605977534901 0.753808540645118 1 1
0.745637590768301 0.744893956576588 1 1
0.744013334805018 0.743271200330749 1 1
0.73276823169094 0.732017255998169 1 1
0.910111677559168 0.909096759579786 1 1
0.819459993173989 0.818594487559827 1 1
0.812455930026577 0.811634428169911 1 1
0.735709375107636 0.734873245214489 1 1
0.774048654524978 0.773245450991213 1 1
0.815541797345532 0.814732398106002 1 1
0.750812630678653 0.750006595632939 1 1
0.888820410881932 0.887864592431642 1 1
0.883049771755621 0.882024858152552 1 1
0.857690831249285 0.856838017733806 1 1
0.714541812357535 0.713806553686379 1 1
0.80417509172242 0.803290684537629 1 1
0.775947539899775 0.775199197902106 1 1
0.665225894112384 0.664467023295703 0 0
0.667856598569564 0.667220939051276 0 0
0.781096624913121 0.780236997405186 1 1
0.803732633894705 0.802905632562592 1 1
0.708718165589811 0.708056605184634 1 1
0.537720857770998 0.537131911047572 0 0
0.813787108345546 0.812931398250266 1 1
0.903601525096076 0.902710330165745 1 1
0.623197816702776 0.622569268826964 0 0
0.793667222866163 0.792850726451502 1 1
0.747856992580218 0.747124336980961 1 1
0.84504080238898 0.844239119977236 1 1
0.711955767372101 0.711207481321665 1 1
0.845648647285445 0.844850977033095 1 1
0.830618017781943 0.829637485250546 1 1
0.823192145137301 0.822339448597425 1 1
0.712967414157842 0.712297309274714 1 1
0.688396653628029 0.687623954509395 1 1
0.869887413401156 0.868989449654916 1 1
0.60739866200819 0.60682494259113 0 0
0.858363757674937 0.85738672489656 1 1
0.816998041058693 0.816230214624163 1 1
0.805628677548243 0.804701090480462 1 1
0.847586864067799 0.846626941597669 1 1
0.76200061311038 0.761173257806131 1 1
0.726527929798917 0.725805292264501 1 1
0.775985306309365 0.775249863216019 1 1
0.734985901251532 0.734140697326635 1 1
0.808473383090854 0.807655091689383 1 1
0.89864153437354 0.897760162484971 1 1
0.704961259772377 0.704241943561311 1 1
0.750253999841469 0.749509295143008 1 1
0.775540245043189 0.774757474194901 1 1
0.765747338953551 0.764938785077225 1 1
0.89323547221411 0.892394085298742 1 1
0.777644928720434 0.77687809364782 1 1
0.905812395166259 0.904802554177154 0 0
0.680274967019597 0.679563095763462 1 1
0.792942673054959 0.792123676359624 1 1
0.78944597899747 0.788641755217944 1 1
0.73841503675243 0.737659047709896 1 1
0.769540544835252 0.76867796111015 1 1
0.943249081770447 0.942147987407283 1 1
0.891234989141766 0.890342912192024 0 0
0.738598376099056 0.737832590545776 1 1
0.745472493994032 0.744620479125594 1 1
0.642825929451869 0.642178477555424 0 0
0.784312463339719 0.783392394002075 1 1
0.738479479478992 0.737731915147579 1 1
0.823983891849111 0.823222942846023 1 1
0.774737161002051 0.774009472321995 1 1
0.75948926796725 0.758627914085439 1 1
0.802942083793838 0.80206560389292 1 1
0.881327948431656 0.880372275275123 1 1
0.826253756510598 0.825363497514184 1 1
0.804972079189402 0.804189401939423 1 1
0.814476918143373 0.813640409604566 1 1
0.746831539190718 0.746048691032411 1 1
0.762681204807695 0.761816283588264 1 1
0.734869541824923 0.734103592773203 1 1
0.676934868325943 0.676294802574342 0 0
0.740894071701601 0.740118049456051 1 1
0.884163475372718 0.883201904956762 1 1
0.842529622612343 0.841589881350453 1 1
0.658632337139587 0.657913207854515 0 0
0.845407975238867 0.844582522517409 1 1
0.911205952191816 0.910146397057564 1 1
0.819204767911028 0.818399727234661 1 1
0.736255825150915 0.735414595583822 1 1
0.755312996366844 0.754484522036749 1 1
0.818393288561465 0.817470190453083 1 1
0.724860811144631 0.724120918602028 1 1
0.731849508199754 0.731119945987837 1 1
0.815795954657026 0.814992104624031 1 1
0.844664435097054 0.843847683841465 1 1
0.815301909056575 0.814431273003409 1 1
0.711730090679654 0.711002410325359 1 1
0.740792395161167 0.740081122700956 1 1
0.8576055489353 0.856696346248366 1 1
0.889393055127126 0.888516149633902 1 1
0.758791884374513 0.758025421271491 1 1
0.935942205246249 0.934912004573295 0 0
0.779866771730552 0.779063304987416 1 1
0.911657427211362 0.910754525077783 1 1
0.89051688400314 0.88952938151625 1 1
0.89066570839498 0.889782700708467 1 1
0.685063850345091 0.684391626111979 0 0
0.734914235377328 0.734103721669245 1 1
0.838215664190573 0.837376881551505 1 1
0.695969008710798 0.695238502534472 1 1
0.680724163039521 0.680020862424175 1 1
0.799038646596436 0.798154662497225 1 1
0.876620759805505 0.875694410152235 1 1
0.706224714381983 0.705537831490472 1 1
0.904791592184612 0.903804372363636 1 1
0.744200356903607 0.743371472710789 1 1
0.806592236472622 0.805659810605539 1 1
0.862355099045214 0.86154865189336 1 1
0.701031525123542 0.70022354324442 1 1
0.770158970918113 0.769363980503551 1 1
0.870575364176558 0.869636196719249 1 1
0.734406236613458 0.733704529034727 1 1
0.75008458267406 0.749286942760244 1 1
0.865239852011132 0.86442766730862 1 1
0.881576804980284 0.880622884086756 1 1
0.8178819849407 0.816992348061889 1 1
0.803939700833511 0.803182742308632 1 1
0.788855370444308 0.787982877670315 1 1
0.802768292590144 0.802067088314716 1 1
0.79308828041703 0.792270655650097 1 1
0.921972218697432 0.921024936382456 0 0
0.764913364088205 0.764086316294326 1 1
0.837965523519387 0.837156322426366 1 1
0.709859248506843 0.709138628481298 1 1
0.771409149821896 0.770652426309462 1 1
0.821152180442781 0.820245759540167 1 1
0.646850158245349 0.646209636930375 0 0
0.854419621167609 0.853519356103547 1 1
0.719687715690624 0.718974889364373 0 0
0.743790329007497 0.742903503928314 1 1
0.859895495549565 0.858999178996588 1 1
0.751204809855187 0.750472491666592 1 1
0.827150231744682 0.826339861955735 1 1
0.755378111419844 0.754544777843207 1 1
0.757227289537292 0.756409620058296 1 1
0.905613157050261 0.904676017620831 1 1
0.816326538507433 0.815497167670021 1 1
0.767768400856272 0.766898998492 1 1
0.810965943015245 0.810145511292083 1 1
0.643459870133633 0.642755067485479 0 0
0.795553978032132 0.794726323046539 1 1
0.79972172582014 0.798878636720971 1 1
0.726019749671571 0.725242215849208 1 1
0.669660843200724 0.668926674968419 0 0
0.828275039065402 0.827416614302226 1 1
0.796236569465108 0.795532089999074 1 1
0.859757886062703 0.858861450635829 1 1
0.799507318216804 0.798644400185461 1 1
0.798385267256664 0.797560074273258 1 1
0.756076702848175 0.755371185045304 1 1
0.850673985247833 0.849832573376485 1 1
0.785750416829848 0.78487703043155 1 1
0.719024617882118 0.718325430867814 1 1
0.778153812275475 0.777312950304496 1 1
0.866065432379 0.865240467005871 1 1
0.759571796906723 0.758776726559547 1 1
0.914602918137378 0.913731387249945 1 1
0.726293802010125 0.725576689431793 1 1
0.886209026934819 0.885308955797147 1 1
0.820329162701194 0.819542229941682 1 1
0.723559951207374 0.722824310187927 1 1
0.884811824662157 0.883917671613942 1 1
0.890559870636988 0.889694683396378 1 1
0.805014987834605 0.804062841127177 1 1
0.878215513864595 0.877346722766971 1 1
0.718287328527826 0.717468052007049 1 1
0.695829760066351 0.695105347391166 1 1
0.709548192323221 0.708851150803363 0 0
0.834200048235928 0.833381007008899 1 1
0.895402758779713 0.894386477593679 1 1
0.737165255402159 0.736373885804627 1 1
0.883328013222123 0.882349689538605 1 1
0.774961904203716 0.774153277038646 1 1
0.843751190819833 0.842820304272982 1 1
0.775591400739028 0.774773463118477 1 1
0.798177987761293 0.797365557847254 1 1
0.81942715520191 0.818496295780044 1 1
0.867943793529753 0.867049153046711 1 1
0.790913847349358 0.790145541521155 1 1
0.877600801929114 0.876654009805421 1 1
0.821832368793744 0.821004267949282 1 1
0.860809586720839 0.860000080531826 1 1
0.821137203602813 0.820315889608428 1 1
0.788280962225923 0.787524853817084 1 1
0.816117654807518 0.815286089006467 1 1
0.809886079366041 0.809146716248595 1 1
0.816840071525082 0.815976121652004 1 1
0.849024019862969 0.848143439251848 1 1
0.81428500501862 0.81350357788961 1 1
0.870909913201533 0.869963878678611 1 1
0.925084741496632 0.924151375454 1 1
0.745967581576439 0.745196716965609 1 1
0.651549339879175 0.650990144174947 1 1
0.749579073666431 0.748830755580151 1 1
0.759441384962558 0.758595139626084 1 1
0.824680553594822 0.823778420152629 1 1
0.795595496838388 0.794835643872178 1 1
0.742960295775984 0.742189556704196 1 1
0.759464947912697 0.758659953838728 1 1
0.881724165918577 0.880770542236767 1 1
0.803762661178556 0.802857351792631 1 1
0.837810588695906 0.837015377904728 1 1
0.843681994423745 0.842865371592812 1 1
0.83084140537843 0.830043230165515 1 1
0.841128851464575 0.840211800425176 1 1
0.9154103269466 0.91451533142049 1 1
0.749660218187232 0.748833591352406 1 1
0.841161275815359 0.840381118386111 1 1
0.766644457668483 0.765819274683573 1 1
0.784832505088658 0.783994494756384 1 1
0.889174534026385 0.888242263651931 1 1
0.799578542307711 0.79865161140593 1 1
0.662890742965397 0.66214169176071 0 0
0.834018785349173 0.833089790870138 1 1
0.784389939935652 0.783571302079092 1 1
0.81744166097322 0.816565719238505 1 1
0.742445454844703 0.741688592260901 1 1
0.798464236380037 0.797635325436816 1 1
0.819763506853368 0.818920220235447 1 1
0.769758484323113 0.76897419288434 1 1
0.808295019632558 0.807474639370035 1 1
0.835396602849618 0.834455723594053 1 1
0.796788286222156 0.796034490290485 1 1
0.656686602557062 0.656033543231426 1 1
0.853053351189684 0.852093300178892 1 1
0.801806796580185 0.800893745756512 1 1
0.849164719117888 0.848291583056024 1 1
0.818172844531077 0.817401352427962 1 1
0.667601085198409 0.666964367621047 0 0
0.756109449225721 0.755339617480212 1 1
0.781815982607382 0.780976826979054 1 1
0.830236332581908 0.82941915628362 1 1
0.7911622754452 0.790299504936442 1 1
0.889386004587219 0.888417845010293 1 1
0.718195179080183 0.717376349209713 1 1
0.757480475016223 0.756630542257939 1 1
0.803087337209664 0.802280671731901 1 1
0.714520353738746 0.71382699741121 0 0
0.851952728910081 0.851030035701953 1 1
0.769065978628934 0.768271610329593 1 1
0.83660445638929 0.835733520342186 1 1
0.769003299263915 0.768200526186914 1 1
0.810962054732826 0.810184580492837 1 1
0.703833520106136 0.703072323947561 1 1
0.785858681508749 0.784978021804697 1 1
0.79032058268816 0.789465931105812 1 1
0.756673882532087 0.755857615750234 1 1
0.798963404351393 0.798214119577028 1 1
0.8691001867846 0.868206619309347 1 1
0.816748531916772 0.815896288450361 1 1
0.742213048571489 0.741412569928504 1 1
0.770929746420998 0.770009318298517 1 1
0.816130404739321 0.815298837149638 1 1
0.737445145887537 0.7367279000864 1 1
0.847994747543179 0.847165197901102 1 1
0.972953727977297 0.971922785373788 0 0
0.803426337946596 0.802574204637497 1 1
0.730400840185481 0.729607372130834 1 1
0.763008343382929 0.762227969306226 1 1
0.824975065196102 0.824066893404587 1 1
0.813413806013953 0.812634751157011 1 1
0.754007920688321 0.753208152222802 1 1
0.888376767453913 0.88739706814693 1 1
0.78929070720358 0.78845630091624 1 1
0.803391690982939 0.80253723181784 1 1
0.793352968164178 0.792481422757402 1 1
0.835472449895601 0.834656899272142 1 1
0.819036095088083 0.818180210483287 1 1
0.742045327054454 0.741241345231693 1 1
0.797633626172889 0.796858412966512 1 1
0.777359354605536 0.77638789514499 1 1
0.777289374325781 0.77648808789519 1 1
0.861328533682947 0.860417416436605 1 1
0.832375277435143 0.831545577914561 1 1
0.657880090133724 0.657255193949631 0 0
0.771480568944462 0.770694325537948 1 1
0.893863028566582 0.892923660618057 1 1
0.865041001406721 0.864185376794244 1 1
0.813488976127146 0.812633531104707 1 1
0.809140618253108 0.80834549175969 1 1
0.872202476101255 0.871318372996151 1 1
0.765680634445322 0.764886004249677 1 1
0.795746393986181 0.795007177937571 1 1
0.82331341756121 0.82245097957824 1 1
0.768194990565088 0.767433855158233 1 1
0.825665538371606 0.824809319298276 1 1
0.654571935319692 0.653845201036746 0 0
0.792508696173572 0.791735279012713 1 1
0.836097296377431 0.835235365879515 1 1
0.793810089563078 0.792895634528761 1 1
0.91141668778358 0.910527041092644 0 0
0.768629086422984 0.767892846103382 1 1
0.764842041215421 0.764075303014397 1 1
0.808833692607617 0.808024562298561 1 1
0.944203765077547 0.943213197724685 1 1
0.72076072279244 0.720047916616162 1 1
0.830544166555247 0.829677795201438 1 1
0.703110730799618 0.702371519468961 1 1
0.779909152533266 0.77904076035654 1 1
0.813057270611214 0.812198532483843 1 1
0.654189043061274 0.653475353509153 1 1
0.841511629116446 0.840616865722143 1 1
0.837120065636173 0.836226437347785 1 1
0.721869701629031 0.721091361008596 1 1
0.901542134240322 0.900542307052273 1 1
0.749991339056886 0.749244985156227 1 1
0.723670956323508 0.72293752895588 1 1
0.682532962779329 0.681767822396807 1 1
0.74007285832595 0.739291827107389 1 1
0.725038071668085 0.724224614850717 1 1
0.739524655640711 0.738762393918249 1 1
0.794774312367756 0.794049851262229 1 1
0.790328712547869 0.789523080034212 1 1
0.824933843248022 0.824065754960029 1 1
0.888743404123443 0.88791626960889 1 1
0.847779431680672 0.846906942063313 1 1
0.777001208020653 0.776144671530534 1 1
0.869677307201178 0.868784607098071 1 1
0.809652000932001 0.808810680929711 1 1
0.748869121169188 0.748113563126391 1 1
0.660897650500518 0.660269680475781 0 0
0.848639767812938 0.847797617390501 1 1
0.909499636992612 0.908534754567701 1 1
0.908687508141224 0.907703834405047 1 1
0.829042907754782 0.828188933504613 1 1
0.827070859876133 0.826305920768515 1 1
0.826046126342988 0.825151711901314 1 1
0.728403743015892 0.727647431570942 0 0
0.854847608911201 0.853986511375955 1 1
0.738954015326209 0.738080835102644 1 1
0.719510767247154 0.718794900002329 1 1
0.892915707803999 0.892037692859843 1 1
0.773240540050389 0.77232593771308 1 1
0.760594400338581 0.759823038313321 1 1
0.809997111231593 0.809143490288579 1 1
0.852788167208447 0.851864785755259 1 1
0.829654295076581 0.828833844684333 1 1
0.761739683069117 0.761006765588928 1 1
0.845621243885001 0.844807644456812 1 1
0.789303510301117 0.788522326891571 1 1
0.87022518911818 0.869305171444625 1 1
0.858314161629722 0.857402024426339 1 1
0.83445247232023 0.833684799975609 1 1
0.881578881846243 0.880665780635797 1 1
0.844719999311974 0.843847326026343 1 1
0.77836786665824 0.77764800286813 1 1
0.674377977239369 0.673774449505651 1 1
0.794740510903073 0.793908741093163 1 1
0.758845986840676 0.758043493462096 1 1
0.808636760824621 0.80779523650199 1 1
0.975840834852134 0.974876928476655 0 0
0.792558384253942 0.791772782934272 1 1
0.851818575238856 0.851028594951262 1 1
0.800025897178303 0.799102466507271 1 1
0.893005708505517 0.891984428189832 1 1
0.79524733288351 0.794403149260795 1 1
0.790201567084364 0.789320882207378 1 1
0.811632404127093 0.810913427962178 1 1
0.833609297364301 0.832796855321245 1 1
0.889703201428938 0.888681869455915 1 1
0.725957506900529 0.725148390955112 1 1
0.719765831412294 0.719119486419373 1 1
0.858527904687415 0.857593216200223 1 1
0.803534978776278 0.802668806019088 1 1
0.707976065883894 0.707250170160305 0 0
0.742189243753569 0.741495876682229 1 1
0.750618227369941 0.749821901029746 1 1
0.696013844884984 0.695263799109326 1 1
0.756882823619427 0.756072701998433 1 1
0.885710126273076 0.88480852670477 1 1
0.735365081031122 0.734624871580478 1 1
0.739646038492074 0.738821938528211 1 1
0.768691225644025 0.767824302536528 1 1
0.83687184713622 0.836053284206645 1 1
0.756631799529459 0.755915763892216 1 1
0.801073212705448 0.800271573936364 1 1
0.759167212563204 0.758432319344633 1 1
0.859739411780442 0.858688153537643 1 1
0.72642694781472 0.725651869850036 1 1
0.688076087508979 0.687314001239526 0 0
0.818358042180439 0.817493732926209 1 1
0.82960702858827 0.828681644790298 1 1
0.743340919210298 0.742500499584629 1 1
0.870844072285474 0.86998616545239 1 1
0.670514444905941 0.669791088669822 0 0
0.736079662925817 0.735354684363324 1 1
0.760250499921275 0.759459786721078 1 1
0.718883027447633 0.718212541303402 1 1
0.798635484289282 0.797860350586744 1 1
0.793877973676783 0.793075675314801 1 1
0.779520179905121 0.778746865536982 1 1
0.770164771912425 0.769349846055071 1 1
0.71124993848511 0.710421829729425 1 1
0.851018194698945 0.850129961729133 1 1
0.921690432244266 0.920745045375393 1 1
0.693975425493803 0.693219995982263 1 1
0.926659397875325 0.925662686603674 0 0
0.805725756979682 0.804895797761503 1 1
0.818898728636593 0.818050620855681 1 1
0.74203714705098 0.741292006145807 1 1
0.846866162635321 0.846048246734415 1 1
0.706513751109787 0.70576305558055 1 1
0.829660559800702 0.828733294236202 1 1
0.964299847083108 0.963332605331579 1 1
0.722450959753965 0.721663112980771 1 1
0.636408405631426 0.635743212760206 0 0
0.734728724499606 0.734002897097922 1 1
0.720341315311682 0.71965061315148 1 1
1.00368593095625 1.00266031257433 0 0
0.834401315027194 0.833474569004012 1 1
0.830200651412254 0.829353663306255 1 1
0.69231720503123 0.691624103597778 0 0
0.77823576661385 0.77746603209407 1 1
0.821930236974394 0.821124370859365 1 1
0.756763113433208 0.755967115379938 1 1
0.822859311542797 0.822019812328829 1 1
0.708168857999329 0.707496960698045 1 1
0.765672503086182 0.764835313395473 1 1
0.811100447778759 0.81022169519366 1 1
0.701543381402315 0.700802351897132 1 1
0.884790261206851 0.883890920748515 1 1
0.778095801944849 0.777314823962343 1 1
0.874439430687224 0.873552678806199 1 1
0.818641011307411 0.817767638892677 1 1
0.800648351156416 0.799862388843531 1 1
0.699159209848129 0.698472434208262 1 1
0.775339105010406 0.774488335824639 1 1
0.817118915316478 0.816291808382803 1 1
0.75465872498358 0.753929478350471 1 1
0.753001010192901 0.752290004411989 1 1
0.849319636746358 0.84843555107736 1 1
0.735661296246676 0.734815231304681 1 1
0.812645639826176 0.811812673312994 1 1
0.728445054863795 0.727567066709496 1 1
0.740277430292102 0.739432911369743 1 1
0.911224106239067 0.910230399135962 0 0
0.693624046532076 0.692876558173892 1 1
0.740889942846164 0.740098941706886 1 1
0.804694801870196 0.803859157506562 1 1
0.745747341084219 0.744949685175121 1 1
0.795956661934678 0.795130909304197 1 1
0.810229155641674 0.809457805568398 1 1
0.851287904851781 0.850418419168556 1 1
0.805045294428352 0.804240492227359 1 1
0.759606555562955 0.758857323209173 1 1
0.789078747777379 0.78814251182943 1 1
0.796358845498611 0.795485949350048 1 1
0.831885902856775 0.830989149425914 1 1
0.826727196681506 0.825875608498012 1 1
0.84135036119759 0.840481497224139 1 1
0.865024284802279 0.864093396952076 1 1
0.637921315919911 0.637260433544911 0 0
0.866242926382492 0.865376024560117 1 1
0.783383744805146 0.782502269090203 1 1
0.735698060851138 0.734958204224128 1 1
0.78360496764295 0.782777461773132 1 1
0.845048651312637 0.844213331376145 1 1
0.761677796393731 0.760850816473755 1 1
0.892869540982164 0.891953769125992 0 0
0.733516972153932 0.732841928228818 1 1
0.761714352070478 0.760957627119719 1 1
0.820649719940989 0.819729020893282 1 1
0.784924516400796 0.784187005281118 1 1
0.769438717856269 0.768637427908694 1 1
0.813112066246859 0.812168431383997 1 1
0.811566829311559 0.81062815416328 1 1
0.903050965433244 0.902061445177812 1 1
0.868256720892989 0.867405911566291 1 1
0.670859326918847 0.670221503975751 0 0
0.789609620325652 0.788740688824656 1 1
0.686336176449232 0.685636746835869 1 1
0.852108261509504 0.85126516257362 1 1
0.771619285945523 0.770811633536121 1 1
0.745233640205031 0.744440308437757 1 1
0.900398779914187 0.899543170226191 1 1
0.84398927410259 0.843057918391175 1 1
0.780032131814234 0.779211163059125 1 1
0.84883921861001 0.847975685423495 1 1
0.920981434957582 0.920044018059118 1 1
0.848221772402486 0.847358926766012 1 1
0.797106130869666 0.79636475341067 1 1
0.96451254375566 0.963504836621413 0 0
0.883417836035624 0.882402499755683 1 1
0.788060107328952 0.787292339860862 1 1
0.935250043599757 0.934272815363623 0 0
0.865162920533347 0.86426444962571 1 1
0.81099734361919 0.810106715574685 1 1
0.63005533025703 0.629416771173639 0 0
0.629984022113615 0.6293172526466 0 0
0.854785956637675 0.853884847258122 1 1
0.845968115345211 0.845149114289525 1 1
0.859504877018375 0.858565936178249 1 1
0.822706877316422 0.821827200666815 1 1
0.864958860285518 0.86402696089855 1 1
0.747441775886513 0.74663637401133 1 1
0.807646909422168 0.806714383357798 1 1
0.887991833186236 0.887211961570539 1 1
0.80402777198829 0.803272797494451 1 1
0.717550692483204 0.716856882417072 1 1
0.748602758761566 0.747832771795417 1 1
0.831630018567076 0.830799325921904 1 1
0.864428557572116 0.863498098329892 1 1
0.817070983881653 0.816210415008179 1 1
0.764252808307398 0.763427856816802 1 1
0.811898118881769 0.811088269568586 1 1
0.833616459037829 0.832815558382851 1 1
0.699266334927093 0.698525583427384 0 0
0.709549819121895 0.70869673962591 1 1
0.911647769562239 0.910742210475698 1 1
0.780672344548454 0.779800773725217 1 1
0.716012904124734 0.715169250384101 1 1
0.865764110350525 0.864852299787152 1 1
0.936561553289492 0.935556092413176 1 1
0.786542880317137 0.785710093342391 1 1
0.823107935972708 0.822264788873402 1 1
0.800496990294335 0.79970218716023 1 1
0.826130324023916 0.825292114678842 1 1
0.717120876047775 0.71638599067373 1 1
0.75720265332688 0.756382168997224 1 1
0.868593990587799 0.867723545427751 1 1
0.735421653790826 0.734631600663128 1 1
0.84455721807479 0.843751940052983 1 1
0.768681847943275 0.767941984000966 1 1
0.868616982680172 0.867714937305152 1 1
0.833352056770679 0.832575436618763 1 1
0.848204065016765 0.847384179561025 1 1
0.818006951504096 0.81715615570115 1 1
0.861176185935093 0.860341292428619 1 1
0.873062370947755 0.872242312842758 1 1
0.791824427368997 0.790981916514668 1 1
0.841133365481453 0.840409822980362 1 1
0.722176647746214 0.721389564258402 1 1
0.770257373460441 0.769473376835706 1 1
0.787494827335184 0.786623842775338 1 1
0.729774027532311 0.72895748158734 1 1
0.769707420863289 0.768908031170923 1 1
0.767632064591796 0.766707915457358 1 1
0.74914109650009 0.748354680396981 1 1
0.860967020440587 0.859967334754278 1 1
0.844429645863582 0.843608736810646 1 1
0.831280825475343 0.830459801767661 1 1
0.832899898303156 0.832002470230159 1 1
0.945169694412154 0.944198839101522 1 1
0.870814633785562 0.869889420954786 1 1
0.773774195489346 0.772893672681189 1 1
0.835072953670623 0.834171124025006 1 1
0.862560564664214 0.861739574646862 1 1
0.811312195785571 0.810431977105863 1 1
0.750034902959335 0.749191853905169 1 1
0.875338533624534 0.874464261510009 1 1
0.851873311525178 0.850981501936883 1 1
0.872710872220352 0.871818542244091 1 1
0.72069737174658 0.719985970371078 0 0
0.754730741572303 0.753970022294446 1 1
0.721301202415967 0.720621782799377 0 0
0.831450695627088 0.830642427311187 1 1
0.797203448469465 0.796440973518329 1 1
0.722170622126744 0.721409874949223 1 1
0.789817401789585 0.789091168405625 1 1
0.82734881569774 0.826390736784865 1 1
0.808430410360395 0.807565295033101 1 1
0.83809777235021 0.837230215039231 1 1
0.845052322373383 0.844222418839058 1 1
0.771197621585118 0.770374716961276 1 1
0.887344896724887 0.886459096421244 1 1
0.726421394856624 0.725725332853531 1 1
0.757578588008676 0.756801657034094 1 1
0.767071873772254 0.766241713173246 1 1
0.822168592801034 0.821379736009786 1 1
0.748695986060622 0.747854640097761 1 1
0.85352027499176 0.852651564272019 1 1
0.822226056903186 0.82139811106888 1 1
0.841859000893072 0.840997634701302 1 1
0.775595089914853 0.774796470852837 1 1
0.772045727663954 0.771162178448108 1 1
0.778658510087445 0.777845973618376 1 1
0.72349937761178 0.722607171106183 1 1
0.78274680182797 0.781919769327332 1 1
0.86863552943672 0.867769649787369 1 1
0.952168890464342 0.951187703654234 1 1
0.764261450118126 0.763475349606805 1 1
0.779898577017209 0.779076400330006 1 1
0.701094631611031 0.700418175522812 1 1
0.764214260720512 0.763332045215971 1 1
0.86467852311871 0.863806803408786 1 1
0.787070295209925 0.786190609189258 1 1
0.688582694050859 0.687836174640326 1 1
0.811599127590745 0.810806164012418 1 1
0.795436627433892 0.794558742838491 1 1
0.925983658048414 0.925035403657692 0 0
0.824487083259083 0.823657875336939 1 1
0.868808207833133 0.867871244392169 1 1
0.773278231408025 0.772389779444044 1 1
0.738146348151715 0.737371897429358 1 1
0.856261607238341 0.855426570787478 1 1
0.687828679153218 0.68715363664257 0 0
0.850473675284039 0.849539035049898 1 1
0.823843755471085 0.822948023804959 1 1
0.854249691288358 0.853378258995128 1 1
0.756600588768234 0.755793637333441 1 1
0.889552515650549 0.888657251544121 1 1
0.864202567467352 0.863286416137865 1 1
0.858225747464102 0.857374100060187 1 1
0.777083034631431 0.776243724735642 1 1
0.690286322172491 0.689545960329472 1 1
0.875501793067856 0.874490057231344 1 1
0.793342630178736 0.792531263290755 1 1
0.749662096577737 0.748755258896192 1 1
0.867902966764987 0.86703825956843 1 1
0.764962102983372 0.76424681710107 1 1
0.879589395531326 0.878639723933287 1 1
0.756231031877546 0.755432790694956 1 1
0.76174928070342 0.761033070864102 1 1
0.833275507829986 0.832380522922612 1 1
0.760351888593684 0.759442898837748 1 1
0.7955803542164 0.794789359554525 1 1
0.784628462356818 0.783814514558861 1 1
0.82740880561783 0.826589192890067 1 1
0.789409068549109 0.788659602697967 1 1
0.852259021350575 0.851378114243042 1 1
0.798335418262502 0.797581960652759 1 1
0.78695968824384 0.786148839581542 1 1
0.745451080814928 0.744680107951169 1 1
0.709411790608014 0.708736702434467 1 1
0.870100169367475 0.869179132427445 1 1
0.844271144920162 0.843428229391477 1 1
0.881919863358114 0.881019351910805 1 1
0.78485738869195 0.784093924317297 1 1
0.774312522635166 0.773536552203133 1 1
0.742580066233269 0.741875859409597 1 1
0.867488398436708 0.86667307617382 1 1
0.796550906174725 0.795719644164672 1 1
0.704791183474523 0.704050212206005 1 1
0.725339524490496 0.724583718107918 1 1
0.737791369749548 0.737104846429479 1 1
0.77160026579082 0.770830908991766 1 1
0.73078969389457 0.730103799229924 1 1
0.819310860415419 0.818406807710829 1 1
0.750879045822945 0.750103622627854 1 1
0.868080937027285 0.867209498776624 1 1
0.702603849208486 0.70185891668352 1 1
0.866644374455854 0.865749978364914 1 1
0.790570303654969 0.789755036527305 1 1
0.742955475879821 0.742132205770428 1 1
0.748416333335154 0.747664957686278 1 1
0.739397886678723 0.738640996320759 1 1
0.695349209976695 0.694641493297893 0 0
0.695432969192801 0.694684663886841 0 0
0.735246410250729 0.734439710633124 1 1
0.735703026298139 0.734923488787898 1 1
0.794319325799175 0.793537706257515 1 1
0.706010699371585 0.705296945257421 1 1
0.853677763147545 0.852752589414718 1 1
0.857143538239995 0.856206418986979 1 1
0.789099625752569 0.788253759398656 1 1
0.752396303444333 0.751644428997051 1 1
0.793546841235944 0.792717070643551 1 1
0.84227144742108 0.841439803446161 1 1
0.830509915216295 0.829702699396628 1 1
0.799765398644412 0.798884387836981 1 1
0.904059223270374 0.903084401278095 1 1
0.735770483790255 0.735033113566579 1 1
0.87646148552676 0.875499098479043 1 1
0.840604244817141 0.839700682710663 1 1
0.732687854871514 0.731982159384139 1 1
0.816155216758291 0.815308737803088 1 1
0.886667229503586 0.885800061601325 1 1
0.727465926704359 0.726680027749696 1 1
0.717989998281967 0.717258845541154 1 1
0.765651743044081 0.764824122149599 1 1
0.910971008129057 0.910052554466214 1 1
0.84668251550215 0.845856998772765 1 1
0.823043946873745 0.8221804193441 1 1
0.775998794385132 0.775189305123287 1 1
0.901610482171591 0.900695911712574 1 1
0.850983288643657 0.850017615420051 1 1
0.660879626496315 0.66016540115658 0 0
0.76308824747052 0.762296255058347 1 1
0.899239469588239 0.898275033885324 1 1
0.897252416725791 0.896306208174721 1 1
0.794838637057961 0.793994302421357 1 1
0.859261801637224 0.858307293009826 1 1
0.87277085650646 0.871857433989668 1 1
0.693998524701512 0.693255051114146 1 1
0.770552081077603 0.769762519425305 1 1
0.96043253120553 0.959385031914091 1 1
0.804739176581965 0.803950876197402 1 1
0.74470194700896 0.743952891660997 1 1
0.719743667980475 0.719015916598018 1 1
0.720240581955223 0.719478956766645 1 1
0.76873766735679 0.768023746178126 1 1
0.803152268907332 0.802293019016642 1 1
0.920729930795012 0.919848374952655 1 1
0.802644157800564 0.801711705262598 1 1
0.774219312578493 0.773342803839704 1 1
0.801813205323663 0.80101182076994 1 1
0.821883208537972 0.821066298500519 1 1
0.72404105049237 0.723216221660574 1 1
0.739644780278898 0.738875759985825 1 1
0.764481651554568 0.763693807081892 1 1
0.826279009050877 0.825530737100335 1 1
0.828809616249473 0.827958681571839 1 1
0.813581451996358 0.812768644544035 1 1
0.700952465914194 0.70021011089869 1 1
0.738288931267448 0.737520472378825 1 1
0.814352302512734 0.81354414073445 1 1
0.908648010341474 0.907584787239306 0 0
0.786338172655518 0.785501919364871 1 1
0.733435808619336 0.732643617621857 1 1
0.868222926228308 0.867415165294072 1 1
0.696457539300013 0.695708572841981 1 1
0.75886144370196 0.75811061045293 1 1
0.739370759264239 0.738521060340793 1 1
0.782834891893128 0.782061159024514 1 1
0.794848313428675 0.7940707356023 1 1
0.838747355450075 0.83782396287562 1 1
0.85518026109293 0.85422329654543 1 1
0.752510497013772 0.751601835796243 1 1
0.727447360364399 0.726722441260797 1 1
0.75966008878832 0.758885009810842 1 1
0.840929333697349 0.840032476761207 1 1
0.798964765537657 0.798123702101311 1 1
0.771174727716583 0.77036592480511 1 1
0.879720582950519 0.878685387024028 1 1
0.812864036633573 0.81191817604872 1 1
0.884880998739167 0.88388988670325 1 1
0.893006961127041 0.892130662891179 1 1
0.869980127366535 0.869093465119341 1 1
0.838231097394642 0.837286949573447 1 1
0.85708852320045 0.856187220110507 1 1
0.804184402393643 0.803478702530081 1 1
0.801977614025737 0.801126166125599 1 1
0.894941998205348 0.893936953391393 1 1
0.791007273218803 0.790142210556253 1 1
0.884182828239037 0.883378617445264 1 1
0.810633246164422 0.809765767340613 1 1
0.810261637628431 0.809369330261546 1 1
0.780799968789057 0.779996413000083 1 1
0.805295935481215 0.804421598486599 1 1
0.829694740020881 0.828764430680462 1 1
0.732862060899096 0.73207842463897 1 1
0.84046612149388 0.839562507909115 1 1
0.902036162137035 0.901052374656146 1 1
0.810265902176512 0.809465185120843 1 1
0.725224608903449 0.724418250169472 1 1
0.833712941251158 0.832937156269006 1 1
0.885932755647867 0.884998827819307 1 1
0.746730659135234 0.74589044946032 1 1
0.759323435985476 0.758616426943124 1 1
0.884183869931465 0.883283953238951 1 1
0.802706380314492 0.801859498106335 1 1
0.719297233411026 0.71857325216854 1 1
0.760848864404756 0.75994360263058 1 1
0.684942389506541 0.684228917894943 1 1
0.830194768700106 0.829316491062177 1 1
0.811031822989436 0.810199967354089 1 1
0.711716592195193 0.710965814671351 1 1
0.743736436488629 0.743063575202886 1 1
0.740885023658786 0.74008555538175 1 1
0.783037124227267 0.782233461236965 1 1
0.76063318820649 0.759732255817829 1 1
0.794834145975204 0.794072674470664 1 1
0.880582998836217 0.879633657548294 1 1
0.775767368199112 0.775031043215495 1 1
0.720793719602623 0.720050863594676 1 1
0.667157271987765 0.666400659847898 1 1
0.861324882045288 0.860352053722358 1 1
0.788474384966816 0.78769416681711 1 1
0.813762241356806 0.81288899492491 1 1
0.844684192398959 0.843756913446665 1 1
0.758819674164234 0.758042563927457 1 1
0.779740390894052 0.778925620050097 1 1
0.825652794765575 0.82475233124632 1 1
0.755000802722725 0.754178487270215 1 1
0.837929628203068 0.83710042137576 1 1
0.833630603825042 0.832719527120961 1 1
0.835486723719901 0.834658078576411 1 1
0.933697012779088 0.93282859753008 1 1
0.884149698756686 0.883264756713112 1 1
0.7950040178878 0.794206435383987 1 1
0.660174421384604 0.659571226686225 0 0
0.731070248553487 0.730301472234643 1 1
0.717179250712888 0.716466941688813 1 1
0.860446705033724 0.859499473130032 1 1
0.845583874418514 0.844748100107446 1 1
0.87211629757966 0.871088642074903 1 1
0.830732496085056 0.829855188071764 1 1
0.754652506008845 0.753905192075589 1 1
0.73678662765466 0.736086270901761 1 1
0.828762094062615 0.827888005820451 1 1
0.82363051711477 0.822811093907011 1 1
0.832597465285613 0.831729864476853 1 1
0.726928869250372 0.726148605129718 1 1
0.718985827155066 0.718239083296518 1 1
0.831558777809 0.830740406178071 1 1
0.839128991495293 0.838304858354936 1 1
0.860508505612229 0.859542213522385 1 1
0.734594560687047 0.733793648070695 1 1
0.806759804632765 0.8060291404225 1 1
0.799097464965656 0.798233469214421 1 1
0.804700594414362 0.803872384385397 1 1
0.755466881182034 0.754679246779667 1 1
0.764548477243796 0.763734825538262 1 1
0.860906364630329 0.860049119489574 1 1
0.806344117147317 0.805502722148754 1 1
0.910527395089215 0.909634260561687 0 0
0.687363249765216 0.686687270511193 1 1
0.649633851125419 0.648947187986008 0 0
0.872300932008582 0.871384885037529 1 1
0.7786082107715 0.777808788880712 1 1
0.848312370558685 0.847413117453593 1 1
0.79600106084494 0.795230630064135 1 1
0.785730479896719 0.784965550830433 1 1
0.794009728869547 0.793218013664461 1 1
0.847915141214216 0.847052801777419 1 1
0.977207339615272 0.976262008481001 0 0
0.753739068499945 0.752974947709672 1 1
0.8062832200056 0.805426810468947 1 1
0.728787445467268 0.728074630351171 1 1
0.755486935428051 0.754725781710243 1 1
0.741941747620707 0.741208129574258 1 1
0.840474316358218 0.83958322677873 1 1
0.915601119100261 0.914656630785028 1 1
0.841271120216033 0.840315653180898 1 1
0.776657550084914 0.77587780077794 1 1
0.942852626354453 0.941811655695117 0 0
0.849294060091808 0.848415996035816 1 1
0.812297778058614 0.811483832228285 1 1
0.910381694090825 0.909464088161337 1 1
0.757272556502614 0.756467088580876 1 1
0.800286394821813 0.799427705108924 1 1
0.826398721667235 0.825569189671834 1 1
0.807694834117822 0.806731761882498 1 1
0.682784585532544 0.682036798189881 1 1
0.824810458746006 0.82395237960799 1 1
0.895906447697551 0.895006851886827 1 1
0.827430387883634 0.826537928696757 1 1
0.939713882726305 0.938740000380593 1 1
0.801934493602323 0.801087759829308 1 1
0.673549234325407 0.672914483278765 0 0
0.874309407732528 0.873344721224085 1 1
0.887948325882361 0.886985481378473 1 1
0.845981293018017 0.845102690004513 1 1
0.734848680938757 0.73410868794148 1 1
0.830164523740599 0.829435725624743 1 1
0.811206555349891 0.810417054463505 1 1
0.773368959588064 0.772562614836266 1 1
0.75350401340318 0.752794618697382 1 1
0.863037087207199 0.862075819796444 1 1
0.875088883075237 0.874162124650215 1 1
0.804283584259822 0.80338766559386 1 1
0.730084723490218 0.729323383405362 1 1
0.901753574127722 0.900791456484296 0 0
0.756576090815917 0.75573151815288 1 1
0.78403978866424 0.783190110619435 1 1
0.888507479679475 0.887373649225386 1 1
0.800480325128315 0.799818927364945 1 1
0.758123456823448 0.757337904668489 1 1
0.825229294672138 0.824301788638503 1 1
0.766304306973358 0.765564812131388 1 1
0.81938805389744 0.818568836543719 1 1
0.801735882441195 0.800840773121176 1 1
0.85622861540557 0.855250142626483 1 1
0.714543941299324 0.713754743119874 1 1
0.777335876576446 0.776516044960909 1 1
0.697804918655857 0.697054667448572 1 1
0.858768820084843 0.857792009669716 1 1
0.83779495063145 0.837048261441599 1 1
0.8074346866337 0.806556805996429 1 1
0.893350989918681 0.892319874699183 1 1
0.722651093199163 0.721866550290298 1 1
0.792592843569077 0.791802099187752 1 1
0.73850933828836 0.737866112306262 1 1
0.857859487316874 0.857048429500824 1 1
0.827899188464029 0.827149819632043 1 1
0.868248387840592 0.867340520510533 1 1
0.734650562614425 0.733836109923065 1 1
0.797182708261223 0.796302202956654 1 1
0.732618441078522 0.731937592597202 1 1
0.81009727659898 0.809172134229187 1 1
0.904466689005443 0.90345727175099 1 1
0.685899947661669 0.685162020216962 0 0
0.772782668977137 0.771995804092961 1 1
0.851018123295449 0.850139339835963 1 1
0.919725176736862 0.918766283550492 1 1
0.946811474012354 0.94582396490754 1 1
0.864564264984814 0.86363691638575 1 1
0.840230005743711 0.839355974657624 1 1
0.8033545221481 0.802554162417327 1 1
0.810674627558205 0.809819128996699 1 1
0.751258304540589 0.750570172957554 1 1
0.773290278764244 0.772436608988819 1 1
0.858467552890662 0.85752657140664 1 1
0.826871481163253 0.825929183879879 1 1
0.76875593104035 0.768017623215628 1 1
0.879785382880869 0.878989297318126 1 1
0.833900074501957 0.83310207960054 1 1
0.850804920702386 0.84996787463676 1 1
0.765122769161906 0.764333192097175 1 1
0.758279432485697 0.757414407959863 1 1
0.915127080658714 0.914222765830585 0 0
0.682048149405852 0.681388905248585 1 1
0.693083837665122 0.692347595735474 1 1
0.826111404131463 0.825325957127616 1 1
0.717011572826898 0.716241062014689 1 1
0.772883216922441 0.77205188724451 1 1
0.841263007313871 0.840474447699244 1 1
0.734799991235195 0.734014498263515 1 1
0.737866901012793 0.73714874496007 1 1
0.770127041490625 0.769261152427574 1 1
0.720257174263634 0.71956343197489 1 1
0.862556283586211 0.861588421862921 1 1
0.775724978742821 0.774953800532054 1 1
0.794108142730017 0.793365798608792 1 1
0.755425428351872 0.754627553752233 1 1
0.812086023352513 0.811255590180392 1 1
0.772378748067082 0.77151155271269 1 1
0.839492132325052 0.838572189258265 1 1
0.773438789456085 0.772620105513584 1 1
0.812262323895236 0.811527851310258 1 1
0.836724310663995 0.835826644024595 1 1
0.91156134279706 0.910529836825631 1 1
0.765213187992978 0.764447271979652 1 1
0.924764942711416 0.923822819930128 0 0
0.832503267673748 0.831477152212558 1 1
0.760423431153383 0.75964562132015 1 1
0.862680925684601 0.861827320484464 1 1
0.734660010916849 0.733896827687947 1 1
0.823935490169292 0.823085461668784 1 1
0.591411267997387 0.590857463138272 0 0
0.814164382228706 0.813317068612988 1 1
0.827153084820046 0.826339629991085 1 1
0.851468166211351 0.850571698803593 1 1
0.7909839195272 0.790129108379473 1 1
0.782165461224467 0.781418593487279 1 1
0.773974044288785 0.773171064429304 1 1
0.727484608274844 0.726727411445876 1 1
0.988063506365583 0.987035031583299 0 0
0.908093992358417 0.907140109459922 1 1
0.654842130383877 0.654173448865062 0 0
0.726435948421839 0.725679372365613 1 1
0.855205666412657 0.854340709483504 1 1
0.7805565686976 0.779740128574324 1 1
0.616849460660059 0.61622876427689 0 0
0.781443775099827 0.780611984477679 1 1
0.82487657427916 0.82402124947628 1 1
0.878697330881169 0.877858841783711 1 1
0.787009814119517 0.786210764803686 1 1
0.683007513105571 0.68231867529904 0 0
0.723143335714328 0.722416421642259 1 1
0.767933458314939 0.767229562257841 1 1
0.796627887482033 0.795809427513498 1 1
0.78860657562421 0.787755414241742 1 1
0.779304157185967 0.778476123859892 1 1
0.783425787481725 0.78262937825573 1 1
0.705874952576439 0.705144607289717 1 1
0.812298610167674 0.811299698101239 1 1
0.780939918858305 0.780100716982778 1 1
0.790357708854931 0.789614204766603 1 1
0.733180172133594 0.73238205809686 1 1
0.841785456182427 0.840839695289955 1 1
0.84308501243389 0.842227156357363 1 1
0.841514484720314 0.840636245285154 1 1
0.78236099514414 0.781613612505606 1 1
0.744636804640533 0.743805173353765 1 1
0.769396416232523 0.768578532843949 1 1
0.789665634497625 0.788930142501536 1 1
0.79831990723799 0.797528043678768 1 1
0.765479874964662 0.764706640357736 1 1
0.733453276443617 0.732660208544184 1 1
0.771822732339664 0.770975507306165 1 1
0.793309130715293 0.792497440087451 1 1
0.752042438081141 0.751226944095653 1 1
0.775854446369623 0.775110462207094 1 1
0.787620924327259 0.786806368467506 1 1
0.830783721730583 0.829945192985637 1 1
0.778926600899956 0.77815353546953 1 1
0.853527405418836 0.852642875539434 1 1
0.897633739154493 0.896688233924178 0 0
0.800623082151307 0.799749651964276 1 1
0.806594329812202 0.805849165560415 1 1
0.800809293837601 0.80002802991588 1 1
0.636605072530721 0.635917115648896 0 0
0.871472547881528 0.870528617762898 1 1
0.832864710371513 0.831960548538202 1 1
0.816267907464931 0.815415851358073 1 1
0.792425548987431 0.791610647168507 1 1
0.792782199528655 0.791915370929979 1 1
0.828144055155603 0.827269751535949 1 1
0.801711682014496 0.800888532463619 1 1
0.947462165801206 0.946383253689414 0 0
0.882322200626338 0.881471383356383 0 0
0.848948228242899 0.848062796154633 1 1
0.921552038798421 0.920521383371274 0 0
0.87673029934712 0.875786434434294 0 0
0.814493358127317 0.813723615905344 1 1
0.779907067956164 0.779123237152417 1 1
0.637405833793305 0.636732646208566 0 0
0.714298669160833 0.713602013359481 1 1
0.889262866045497 0.888336990672308 1 1
0.755710572472855 0.754983527388282 1 1
0.835318540792203 0.834411442178664 1 1
0.764685313709507 0.763920786427152 1 1
0.701271046759382 0.700496002169998 1 1
0.887650859675902 0.886748145371044 1 1
0.837365170046422 0.836560249600934 1 1
0.810984001988435 0.81009401117483 1 1
0.751190479487901 0.75048608393517 1 1
0.909540206080135 0.908550341008367 1 1
0.777394699258207 0.776690844053987 1 1
0.825529796571551 0.824749490449328 1 1
0.86892700794641 0.867969359723485 1 1
0.802174400500551 0.801287226259488 1 1
0.756636442019369 0.755879656057674 1 1
0.817990052284267 0.817202274338162 1 1
0.737299891704921 0.736559311315523 1 1
0.85615704404985 0.855286816514183 1 1
0.760200950403289 0.75942065478109 1 1
0.784522162337279 0.783720354214715 1 1
0.909859094067368 0.908877133793974 0 0
0.769073225075733 0.768239856993138 1 1
0.713660887959779 0.712840606860481 1 1
0.822108868098821 0.821259741705713 1 1
0.74681934959354 0.745980438769702 1 1
0.861529984577237 0.860701640192027 1 1
0.855167457955904 0.854153976199427 1 1
0.788665469392999 0.787814314611232 1 1
0.93272827496251 0.931876227801137 1 1
0.641482826465099 0.640917269778325 1 1
0.77977850213993 0.778992075892566 1 1
0.718283319417021 0.717463770331115 1 1
0.728389916662062 0.727708551373182 1 1
0.667879687153383 0.66715770422415 1 1
0.798187244046777 0.797417054775643 1 1
0.774528020686045 0.773695682645424 1 1
0.67469959221165 0.674010087494788 1 1
0.845136606121893 0.844259381022668 1 1
0.820031657510955 0.81926052088837 1 1
0.774606958259568 0.773831378373741 1 1
0.797657201078765 0.796837217261285 1 1
0.912688955191885 0.911583177198976 1 1
0.749691106678277 0.748783855008712 1 1
0.752318520239167 0.7516171375666 1 1
0.854562627981899 0.853724725392717 1 1
0.659128734133223 0.658397140362319 0 0
0.831923822821692 0.831039706438702 1 1
0.842095779347773 0.841300328700279 1 1
0.751841560870458 0.751042376996712 1 1
0.7754250903979 0.774662664865353 1 1
0.795557403584201 0.794769112435832 1 1
0.809465517077558 0.808680238925567 1 1
0.727930150569527 0.727178666247136 1 1
0.869887192086552 0.868993672287958 1 1
0.897750933950225 0.89669603452295 1 1
0.857598320715598 0.856676919499984 1 1
0.802075511315679 0.801279111067836 1 1
0.834779965018278 0.833969007751258 1 1
0.88227185406366 0.881319541656989 1 1
0.97423739516944 0.973177851994993 0 0
0.796720053259882 0.795845108490335 1 1
0.869382720207661 0.868478979652752 1 1
0.850049579331937 0.849205943913411 1 1
0.939234427923837 0.938290771044813 1 1
0.77500865996815 0.774169838530476 1 1
0.800909179760131 0.800132399221728 1 1
0.773783624277282 0.773013504223778 1 1
0.839952288070045 0.839172888834276 1 1
0.803491877488714 0.802669880188262 1 1
0.74190248305903 0.741170063571212 1 1
0.845326204084399 0.844437652240783 1 1
0.740003423050234 0.739233810619129 1 1
0.809778063576 0.809031619518733 1 1
0.69572069650383 0.695000104276526 1 1
0.807264246384407 0.806533313007932 1 1
0.832272858440573 0.83133657234317 1 1
0.8570661233276 0.856088225431545 1 1
0.746549629364998 0.745706042693787 1 1
0.785291601740362 0.784512871402397 1 1
0.852977317076095 0.851927660024 1 1
0.820796571378907 0.819873145498835 1 1
0.835134514854476 0.834184045322034 1 1
0.855743756045806 0.854814220848884 1 1
0.887142256349669 0.886318255076875 1 1
0.841725128474284 0.840723753245161 1 1
0.759329750679537 0.758637268678321 1 1
0.713192403548842 0.712382908572446 1 1
0.806855349499738 0.806032553697009 1 1
0.673831644552917 0.673178014684229 1 1
0.910439212986081 0.909515041715465 1 1
0.729589074989102 0.728828979736845 1 1
0.815180886461309 0.814291449088032 1 1
0.890752714467899 0.889802282633121 0 0
0.835645464907136 0.834780058846117 1 1
0.84422700375121 0.843303937591169 1 1
0.817401262967457 0.816468445860175 1 1
0.76416236179576 0.763383316054749 1 1
0.775608479195177 0.774812590098757 1 1
0.832242013377403 0.831490932317328 1 1
0.763758189882891 0.762953747652522 1 1
0.873422305725756 0.872582700731947 1 1
0.880148190553818 0.879266317766914 1 1
0.895190865535886 0.894310846606878 1 1
0.769592888363662 0.768875020995453 1 1
0.757276651835058 0.756564265910074 1 1
0.732576724441381 0.731674731607994 1 1
0.754155103054424 0.753447024067185 1 1
0.885027808159558 0.884044287218645 1 1
0.690991693809907 0.690249463084416 1 1
0.796881315862733 0.796132160057187 1 1
0.754702524472612 0.753999171302808 1 1
0.843119964920386 0.842343565928594 1 1
0.799268661528623 0.798448044071841 1 1
0.817522200046378 0.81665813173625 1 1
0.790241031331801 0.789395549978445 1 1
0.785721970476731 0.784927141584777 1 1
0.95209184962505 0.950904871191187 0 0
0.878812873828488 0.877950478082492 1 1
0.754014244494037 0.753247834550842 1 1
0.733828225539138 0.73314630446538 1 1
0.842692835011635 0.841895849374902 1 1
0.73634454945319 0.735578973911007 1 1
0.828659383785946 0.827829495109103 1 1
0.777593872165277 0.776802963584498 1 1
0.850106555902877 0.849214953579265 1 1
0.867883477362733 0.866910604020451 1 1
0.71149350763948 0.710731644064143 1 1
0.696401907025024 0.695669312054157 1 1
0.834130392743438 0.833372818910228 1 1
0.781215896299215 0.780410596141872 1 1
0.925645255376843 0.924763392685088 1 1
0.860187362995815 0.859333333799433 1 1
0.806875151052341 0.806101007149543 1 1
0.82309262516115 0.822176843667823 1 1
0.853539961937402 0.852617474324162 1 1
0.813247798601007 0.812355167073753 1 1
0.79727664512346 0.796453422748588 1 1
0.820306767979072 0.819392255655514 1 1
0.829041303565281 0.828142060983457 1 1
0.809396502408734 0.808528579180935 1 1
0.885048691927618 0.884199033755391 1 1
0.792747710541396 0.791953518087587 1 1
0.718968990523433 0.718291627979497 1 1
0.774604034551382 0.773807230825419 1 1
0.82217454843758 0.821252776469181 1 1
0.786139183224953 0.785342430416578 1 1
0.754298982494877 0.753634272244735 1 1
0.791888299504265 0.79108389238356 1 1
0.682839258579578 0.682217775942276 1 1
0.645908333574616 0.64525150203295 0 0
0.804466056006506 0.80363827424742 1 1
0.694307559848134 0.693623938041318 0 0
0.869141618671229 0.868251895973502 1 1
0.885981163082969 0.885046923966327 1 1
0.756217551461752 0.755469147284053 1 1
0.799132154413285 0.798339604741935 1 1
0.795972803522167 0.795111762483395 1 1
0.722047811540953 0.721310567928549 1 1
0.779928357706424 0.779148668499809 1 1
0.792868286564222 0.792139635391358 1 1
0.819297137344211 0.818519980847003 1 1
0.781386544516148 0.780581561920544 1 1
0.786446861380531 0.785723159111614 1 1
0.726929771222602 0.726185013474229 1 1
0.926480724371744 0.925494235199663 1 1
0.836603646485051 0.83571209980942 1 1
0.807845228460054 0.806993245350569 1 1
0.83367771325856 0.832736713985525 1 1
0.672734098841461 0.671988064567401 1 1
0.738014483169632 0.737232528015865 1 1
0.665539000776875 0.664865422493777 1 1
0.80101381030884 0.800203964440935 1 1
0.826747831563697 0.825869155586772 1 1
0.901597755984421 0.900601591444629 1 1
0.788939573875887 0.788211313023387 1 1
0.76491942922861 0.76415172990554 1 1
0.899188061922015 0.898354491674119 1 1
0.918308316055123 0.917314650009185 1 1
0.725503866448826 0.724693844743149 1 1
0.873215697349612 0.87231948425849 1 1
0.915569351402077 0.914536318427851 0 0
0.699125756986264 0.698432839363842 1 1
0.79147779207749 0.790678573022998 1 1
0.725372761981294 0.724651373515596 1 1
0.773630092869381 0.772811143538779 1 1
0.897234229877496 0.896240909468104 1 1
0.935501944747071 0.934581665903948 0 0
0.881210963453353 0.880355742026101 1 1
0.837649398508339 0.836837864300767 1 1
0.791442930437917 0.790612581419376 1 1
0.763244242753916 0.762489731626233 1 1
0.807174409862518 0.806213096523397 1 1
0.79176266115203 0.791023010606901 1 1
0.828801831517716 0.827903466445609 1 1
0.731046895819646 0.730372173007627 1 1
0.861634394762753 0.860746850127658 1 1
0.795750535641925 0.794961385887911 1 1
0.858101116247468 0.8571338736111 1 1
0.689772654367381 0.68909276215273 1 1
0.87743148546516 0.876624944957716 1 1
0.861540401633242 0.86060528129785 1 1
0.790670367568032 0.789858988668872 1 1
0.866887131622399 0.866016850478529 1 1
0.763056734800327 0.762234992531201 1 1
0.747198031487651 0.746446215856427 1 1
0.84595560682944 0.845096977665103 1 1
0.768720450916015 0.767996448541392 1 1
0.812223416571366 0.811352761531978 1 1
0.732447342257764 0.731721619988595 1 1
0.822843758816467 0.822011519717717 1 1
0.776268850683658 0.775489239607075 1 1
0.821005594597626 0.820219886843402 1 1
0.824022594889061 0.823228510372519 1 1
0.777573242530495 0.776814173241218 1 1
0.820796804164104 0.819881783810166 1 1
0.852433432273348 0.851517668303462 1 1
0.837500771995841 0.836553063839838 1 1
0.828857960527556 0.827868851200065 1 1
0.797088643872861 0.796268220762575 1 1
0.788138039919389 0.787373989360585 1 1
0.855165548911679 0.854329994069552 1 1
0.693871124264424 0.693135317044388 1 1
0.751802472540467 0.751078287744268 1 1
0.795610001336442 0.794752011457704 1 1
0.766412399736527 0.765589628492631 1 1
0.894148346429209 0.893304579288319 1 1
0.672055805897637 0.671351186896404 1 1
0.823347190406164 0.822480576057183 1 1
0.781980735656612 0.781162854394543 1 1
0.759226426963594 0.75848552134399 1 1
0.845778042313063 0.844955290478628 1 1
0.757244014332051 0.756441613948684 1 1
0.802308519058175 0.801536049834757 1 1
0.788065946124235 0.787352025653036 1 1
0.801352729582096 0.800528876704006 1 1
0.815434779207498 0.81457404218883 1 1
0.868306981634533 0.867426095348453 1 1
0.773275231627004 0.772483854138617 1 1
0.768473745742894 0.767736822457505 1 1
0.797978742479655 0.797131518277195 1 1
0.820865251093726 0.820043197246827 1 1
0.734729466806141 0.73398425081772 1 1
0.747954744186701 0.747172863469766 1 1
0.735174819816828 0.734474103056857 1 1
0.708876590373403 0.708108205264296 1 1
0.79410948612128 0.793236193115753 1 1
0.753403576501572 0.752599952870499 1 1
0.869744253128454 0.868907809198733 1 1
0.787597652654628 0.786799649442976 1 1
0.851162930226046 0.850259400256238 1 1
0.845127840461611 0.844347613286289 1 1
0.782093308990814 0.781205409703231 1 1
0.764261221874258 0.763440562033863 1 1
0.855004699406628 0.854068518257187 1 1
0.766615709288459 0.765802448491326 1 1
0.806991083310123 0.806162137589736 1 1
0.77513577828283 0.774321281442176 1 1
0.828386253284209 0.827495459968128 1 1
0.804126501520372 0.803263193706474 1 1
0.728237821425341 0.727449827672208 1 1
0.846379377146625 0.845483498447085 1 1
0.645155404497504 0.644523408007995 0 0
0.855514763362364 0.854673684035487 1 1
0.897018920023935 0.896115792228502 1 1
0.81001803824848 0.809233299891897 1 1
0.860643934167639 0.859740403788663 1 1
0.876673749088672 0.875717918229338 1 1
0.802725777565935 0.801844310642392 1 1
0.678313841362323 0.67754468410237 1 1
0.818188781016835 0.817363257493618 1 1
0.853134076385609 0.852272428149543 1 1
0.74990631326161 0.749213612653487 1 1
0.74647439324569 0.745786280330683 1 1
0.740565329243387 0.739807420562479 1 1
0.888323814481137 0.887368505840261 0 0
0.706109194283331 0.705420461476002 1 1
0.726939291548318 0.726277559175761 1 1
0.802715998765525 0.801970875509313 1 1
0.689446542172516 0.688707260493192 1 1
0.743110653946483 0.742311517509592 1 1
0.715112343347819 0.714360099755478 1 1
0.870030959664101 0.869153705330763 1 1
0.742856839553721 0.742045338676355 1 1
0.80757535001936 0.806740424400186 1 1
0.803741504595767 0.80287817818586 1 1
0.887555889997159 0.886587561575044 1 1
0.690266867232099 0.689534014222437 0 0
0.856717559427397 0.855904428788681 0 0
0.880088528129822 0.879202416502998 1 1
0.818857188496062 0.817972712315853 1 1
0.721034114577367 0.720319934360127 1 1
0.915688043577333 0.914670837202414 0 0
0.908937583637871 0.908004882742722 0 0
0.839016208393466 0.838165402307507 1 1
0.721517974927842 0.720732094649065 1 1
0.65900379225549 0.658231266772405 1 1
0.775323393528533 0.774462725872991 1 1
0.850691203703202 0.849920952366278 1 1
0.871179055738314 0.870333247210395 1 1
0.892993804122408 0.892078534375885 1 1
0.893623227057086 0.892774529282643 1 1
0.778188481597883 0.77745516109794 1 1
0.814810856190005 0.814034614453625 1 1
0.794604568380933 0.793856640067789 1 1
0.873395586684056 0.872462348208612 1 1
0.813413848012753 0.812536166919639 1 1
0.832614303304653 0.83177941902234 1 1
0.775504441057919 0.774639578099231 1 1
0.778642120971874 0.777902201803746 1 1
0.832530719950739 0.831656009136376 1 1
0.898340643077505 0.897296532493675 1 1
0.86141311680185 0.860578186305123 1 1
0.82139828409176 0.820557740512909 1 1
0.87719286678049 0.876213769985244 1 1
0.742593553398367 0.741808566122204 1 1
0.90782964965874 0.90689738624102 0 0
0.824777255154803 0.823951754972894 1 1
0.764056387754384 0.763276151638484 1 1
0.68498202581141 0.684245213992954 1 1
0.824016124527537 0.823211136938274 1 1
0.757667566044539 0.756939413912753 1 1
0.895006158844682 0.894047555371111 0 0
0.778712456503014 0.777953174624775 1 1
0.724991520437219 0.724275267537367 1 1
0.857465818740765 0.856535361140977 1 1
0.797239290297272 0.796462709974933 1 1
0.870855069060763 0.869937372802916 1 1
0.795765361471746 0.794908842849249 1 1
0.74753991598078 0.746716585732808 1 1
0.696311057614453 0.695601259738901 1 1
0.737814168809935 0.737101821745016 1 1
0.847349067750769 0.846478290656645 1 1
0.753846142188809 0.753011811882906 1 1
0.635883474880033 0.635215559929187 0 0
0.976144979382208 0.975130526187111 0 0
0.831157931714685 0.830236142440424 1 1
0.792305065222264 0.791617295775198 1 1
0.835028663606998 0.833908230519508 1 1
0.82607966253368 0.825203381097189 1 1
0.806874343904827 0.806080954355979 1 1
0.7906316831381 0.789744356203122 1 1
0.832313632504498 0.831439382939225 1 1
0.847371850393525 0.846482755926115 1 1
0.840943078452534 0.839920734826926 1 1
0.898087099123438 0.897123005622698 1 1
0.934368844055019 0.933410419946465 0 0
0.868825245452646 0.867814854826633 1 1
0.898047892666314 0.89704542135546 1 1
0.756421492920533 0.755686097246582 1 1
0.846292600406654 0.845564717119507 1 1
0.721606917067127 0.720864806337258 1 1
0.821021057390614 0.820107919594369 1 1
0.705215887381336 0.704454591979199 1 1
0.871498652558458 0.870663564999253 1 1
0.750518346623859 0.749746052756536 1 1
0.763531972574285 0.762724038694856 1 1
0.724477571332462 0.723769216529988 1 1
0.784869734660898 0.784112013220325 1 1
0.747140946573239 0.746362043550527 1 1
0.761159912559333 0.760354877281755 1 1
0.784019100738611 0.783236438156034 1 1
0.8243062757453 0.823561150133525 1 1
0.859810567007873 0.858950144566651 1 1
0.909870999438865 0.908844542622146 1 1
0.721836641178795 0.72105120695909 1 1
0.859774467247371 0.85893201200485 1 1
0.730934959406508 0.730181235011695 1 1
0.7456942705428 0.744964152021583 1 1
0.822701020366426 0.821776077877232 1 1
0.600735192208202 0.600120708447817 0 0
0.751745848871091 0.750871452575804 1 1
0.811384903386752 0.810567024125215 1 1
0.753966204476799 0.753136060873696 1 1
0.766883924219416 0.766063034848677 1 1
0.774774032804508 0.773971237994319 1 1
0.774606169356683 0.773794970747653 1 1
0.707528995687482 0.706826993333962 0 0
0.820388123215296 0.819537599205014 1 1
0.733821435244311 0.733067964245753 1 1
0.715386272061549 0.714691711062783 1 1
0.847278622795145 0.846456092927996 1 1
0.770125731793463 0.769264129610818 1 1
0.757198598931432 0.756435338851757 1 1
0.719630650901675 0.718909446994789 1 1
0.830186924148609 0.82919775219548 1 1
0.741423057095863 0.740699553831108 1 1
0.774659789438462 0.773839720895359 1 1
0.770615071992226 0.769803820253054 1 1
0.778874038541289 0.778084958514975 1 1
0.800046438641993 0.799207645379933 1 1
0.780908307079058 0.780057639986183 1 1
0.845544982908302 0.844658339994546 1 1
0.792140253126703 0.791230900501012 1 1
0.805318529591925 0.804480215621083 1 1
0.790500253259812 0.789565993345784 1 1
0.798891311683562 0.798131837017012 1 1
0.792182020190315 0.791406396435072 1 1
0.772263535765992 0.771401055758744 1 1
0.71631050022654 0.715597837349385 1 1
0.745236048566201 0.7444423737301 1 1
0.873966462133663 0.873116651582358 1 1
0.78348849321443 0.782690424046914 1 1
0.69616651784835 0.695401896944024 1 0
0.860275427891468 0.859405766679914 1 1
0.800481555818542 0.79970734519985 1 1
0.865359229403344 0.864496336905277 1 1
0.742270000851508 0.741507520469097 1 1
0.800877217972679 0.799997879860016 1 1
0.739788805079436 0.738969938771718 1 1
0.905489230434745 0.904660167004024 1 1
0.767706878694233 0.76697369599263 1 1
0.75548830374869 0.754673946146294 1 1
0.750928168757582 0.750256827359931 1 1
0.864111548562751 0.863213232523789 1 1
0.836601683111457 0.835784881513038 1 1
0.95177321150404 0.950740542214128 0 0
0.885682811787647 0.88474106940766 1 1
0.862613887970971 0.8616101412981 1 1
0.855192713665323 0.854339597010744 1 1
0.760344058530784 0.759615131316637 1 1
0.929080725437792 0.927993282711507 0 0
0.690097435423455 0.689432278587762 1 1
0.688161440025387 0.687553342326295 0 0
0.697577076098329 0.696822855232999 1 1
0.787694052799684 0.786855127281462 1 1
0.708569748831896 0.707840441958174 1 1
0.943001069489403 0.942033586802873 1 1
0.884949940616185 0.884023728822867 1 1
0.907212779210726 0.906212290791289 1 1
0.752115674720534 0.751395526517676 1 1
0.83498021827272 0.834187131197184 1 1
0.647954273858532 0.647216399897558 0 0
0.840833605369745 0.840015631293944 1 1
0.764160102092519 0.763423102597589 1 1
0.839757858539156 0.838901529188805 1 1
0.869125172736815 0.868214502205148 1 1
0.876929942622992 0.876106149015724 1 1
0.804913027422678 0.804063282564516 1 1
0.824659632925262 0.823802982129806 1 1
0.733718600057274 0.733007375563996 0 0
0.695279069866341 0.694556803767007 1 1
0.69981716568989 0.699094526938628 1 1
0.729007158888112 0.728341347493526 1 1
0.767678450029767 0.766851996195508 1 1
0.816649730297035 0.815759584270208 1 1
0.707847224281019 0.707089846161991 1 1
0.774299171819839 0.773413935144319 1 1
0.659837150550997 0.659193962392246 0 0
0.674950422443911 0.674308438027358 0 0
0.816294597818077 0.815468736166372 1 1
0.695443644248659 0.694754683784786 0 0
0.848170551076392 0.847284764341065 1 1
0.725353746594281 0.7246151028776 1 1
0.758856648949988 0.758104540841913 1 1
0.825638891535166 0.824711897328208 1 1
0.801600511554093 0.800826975574561 1 1
0.739567645384718 0.73873977258729 1 1
0.831713620657329 0.830842277150591 1 1
0.867984552386534 0.867122783399708 1 1
0.863921897335825 0.863018227515819 1 1
0.840256218711164 0.839406599666412 1 1
0.803476812258437 0.802641666272879 1 1
0.854978371303847 0.854151572032247 1 1
0.691693603620575 0.69088980407282 1 1
0.850154430020156 0.849208149193089 1 1
0.840085546379529 0.839229009755317 1 1
0.766020066887643 0.765254536204347 1 1
0.773250096061606 0.772505105252343 1 1
0.818500761091377 0.817633128881323 1 1
0.74537481531174 0.744608737916185 1 1
0.779872364066825 0.779099947138988 1 1
0.676705465295331 0.676056317837212 0 0
0.892854846143485 0.891830046234571 1 1
0.750973295341371 0.750187683767059 1 1
0.804435514768582 0.803655466725775 1 1
0.763671026484792 0.762898200428225 1 1
0.869522713120873 0.868566691527652 1 1
0.792378680937533 0.791582881071738 1 1
0.73767259090999 0.736964575442696 1 1
0.778778084820645 0.778053586847674 1 1
0.742519026896264 0.741697314869643 1 1
0.808562743132285 0.807678949780883 1 1
0.856875225108651 0.856024736025202 1 1
0.886592648757645 0.885661355880274 0 0
0.798934276449092 0.797930185626628 1 1
0.729730071323151 0.729024302219532 1 1
0.966566288531271 0.965723320051582 0 0
0.782653994118891 0.781812906143944 1 1
0.800716533353952 0.799886916137581 1 1
0.837784489947798 0.836969148721741 1 1
0.724708400826111 0.723982028937495 1 0
0.722981796266053 0.722259717358991 1 1
0.946659309888905 0.945795122978557 1 1
0.795765487534129 0.794889053170879 1 1
0.860230805965194 0.859398238541684 1 1
0.889531806715034 0.88846665573746 1 1
0.74001798459555 0.739165802925748 1 1
0.884013368774815 0.883190771616112 1 1
0.763207228369247 0.762517184761849 1 1
0.838529624100562 0.837589692131438 1 1
0.800142552267639 0.799284832251192 1 1
0.861292454496669 0.86030010286758 1 1
0.640511308483914 0.639856871066041 0 0
0.826314146228048 0.825538549638368 1 1
0.828928005825927 0.828054499006057 1 1
0.659324455907735 0.658671071282008 0 0
0.752625080758316 0.751916195046404 1 1
0.681195809841045 0.680561531264677 1 1
0.768578327720933 0.767774215548541 1 1
0.885032816835146 0.884150209176041 1 1
0.708097733492075 0.707325926046447 1 1
0.758712817952459 0.758001062569133 1 1
0.741552638969824 0.740846126742476 1 1
0.792048036395867 0.791251048937684 1 1
0.809084831851711 0.808246431163651 1 1
0.778294066593671 0.777467129627561 1 1
0.834819909054176 0.834042056856746 1 1
0.775113713637859 0.774249701339072 1 1
0.720952925106053 0.720126908636468 1 1
0.815628631978617 0.814761142432091 1 1
0.93291200249598 0.931984345846588 0 0
0.768331796347237 0.767511093107179 1 1
0.812756224773959 0.811950302691511 1 1
0.83984919632102 0.838919980308529 1 1
0.771531774245061 0.770758695375666 1 1
0.668413486305627 0.667773922733172 1 1
0.77846861844803 0.777699313684394 1 1
0.781439549045235 0.78058663499607 1 1
0.810632364809627 0.809780494594683 1 1
0.679490959857998 0.678796685259652 1 1
0.872533005462974 0.871619455270349 1 1
0.832822170835925 0.831952469805378 1 1
0.775405660582057 0.77456352650857 1 1
0.8776861705294 0.876824600526545 1 1
0.824897197116952 0.823979569645365 1 1
0.884207270723803 0.883240099180088 1 1
0.783191437122579 0.782381677792899 1 1
0.761827640820442 0.760999234463445 1 1
0.730030142063875 0.729323651845426 1 1
0.838276344004875 0.83745078239747 1 1
0.781387615766192 0.78045994227617 1 1
0.836403026471994 0.835621598636697 1 1
0.765131677164054 0.764342603860441 1 1
0.735840122852357 0.735088549806852 1 1
0.751481456659635 0.750728185268941 1 1
0.834576691484262 0.833779427855285 1 1
0.81460639739546 0.813782454941363 1 1
0.894704395531432 0.893858460450268 1 1
0.729646256150465 0.728879753476846 1 1
0.762215100152425 0.761394369438523 1 1
0.722584169156375 0.721845695975434 1 1
0.727767585377333 0.726963396147098 1 1
0.730987222170765 0.730169224492982 1 1
0.935835842523328 0.934995343572656 1 1
0.757494190345515 0.756567706776036 1 1
0.852057779969821 0.851180807188117 1 1
0.846431150567676 0.845606766646836 1 1
0.770310323015938 0.769577838942861 1 1
0.767347047495251 0.766604520447474 1 1
0.673563809753751 0.672899723532465 0 0
0.746758072616547 0.745999621820451 1 1
0.804313248317684 0.803479534333119 1 1
0.784082413559935 0.783207406982564 1 1
0.825362440623859 0.824504327864788 1 1
0.813263784410029 0.812363231071275 1 1
0.70849666875792 0.707762720740858 1 1
0.809733719678332 0.80883042669892 1 1
0.780239252730713 0.779431683491784 1 1
0.80836503920721 0.807494293821181 1 1
0.838803735326661 0.837979734126398 1 1
0.836195070503123 0.835301784298133 1 1
0.763169112472111 0.762446348324131 1 1
0.776585742936521 0.775876161965515 1 1
0.87363419288136 0.872706204569256 1 1
0.785612760893959 0.784813293095373 1 1
0.810307248957041 0.809483331828877 1 1
0.825082265204954 0.824246654847094 1 1
0.798744587582427 0.797985601894735 1 1
0.787742052987674 0.786954109175978 1 1
0.787550413453092 0.786651725570035 1 1
0.855328671592992 0.854347507273077 1 1
0.72100847299352 0.720225769917227 1 1
0.78131214912055 0.780505466068891 1 1
0.843983742058892 0.843195581888428 1 1
0.809299549091705 0.808530259697505 1 1
0.796382652952737 0.795532304658412 1 1
0.809570082834152 0.808749538022558 1 1
0.912791277362901 0.911901098509058 0 0
0.774417716507692 0.773720507953099 1 1
0.728360660647678 0.727587223730702 1 1
0.832628919938463 0.831871406510506 1 1
0.766586176139897 0.765757094639194 1 1
0.707189735146887 0.706444319012648 1 1
0.839956494267536 0.839129267004268 1 1
0.820552539279373 0.819671869761116 1 1
0.92509452959358 0.924172209900611 1 1
0.775678634658956 0.774799650670043 1 1
0.8025068061831 0.80177553664256 1 1
0.818588815111886 0.817755204661773 1 1
0.790374056752258 0.789587250957064 1 1
0.770127636298867 0.769322222438179 1 1
0.847758402367548 0.846841448708923 1 1
0.81301432583168 0.812071561654445 1 1
0.696166018750184 0.695429135276561 1 1
0.76114517722506 0.760471958781114 1 1
0.836438886943126 0.835472656993693 1 1
0.76094655951603 0.760092632544555 1 1
0.906483304093073 0.905445239543268 1 1
0.776931190898223 0.776143263932065 1 1
0.719442570535322 0.718608620736171 1 1
0.589966467521228 0.589379034888959 0 0
0.820563918874475 0.819707233632265 1 1
0.814879215608425 0.814036116962126 1 1
0.836735642378246 0.835900013647456 1 1
0.795733519871491 0.79498260652237 1 1
0.874117484594503 0.873156149724758 1 1
0.739855181073227 0.738907245391638 1 1
0.839101261610119 0.838302771640043 1 1
0.792032103475669 0.791200412263811 1 1
0.827309610810259 0.826314448599355 1 1
0.800756106782292 0.799921514091475 1 1
0.800086275146626 0.799305556690757 1 1
0.820301152429257 0.819327827018921 1 1
0.805595500068795 0.804725641655295 1 1
0.751249565511179 0.750503813332048 1 1
0.900124854248539 0.899274980449008 1 1
0.852468191646524 0.851584723825069 1 1
0.783492386277563 0.7826656060138 1 1
0.807119464329218 0.806280631089912 1 1
0.792675382459803 0.791967755825411 1 1
0.747207692647565 0.746495396320212 1 1
0.645397965176923 0.644824856446715 0 0
0.723064389791569 0.722318799144828 1 1
0.755416225203831 0.754623108544973 1 1
0.831902510898201 0.831065156342601 1 1
0.74429408986125 0.743528746107195 1 1
0.850891082496108 0.850067981259716 1 1
0.868288764063402 0.867276272068607 1 1
0.800055715354592 0.799232898514016 1 1
0.806511075057671 0.805635325406629 1 1
0.803066459087553 0.802263878870552 1 1
0.862156228267869 0.861247830482404 1 1
0.717072378159457 0.716329992799895 1 1
0.712823443902277 0.71216074339675 1 1
0.919261116480257 0.918294443447136 0 0
0.909790105672009 0.908824015072877 1 1
0.920117296089525 0.919160966372343 1 1
0.805631030678645 0.804746385990138 1 1
0.84270466536571 0.841776326719271 1 1
0.730195969096441 0.729434666109816 1 1
0.846858820927721 0.846015510411219 1 1
0.891983471835087 0.891051272290395 1 1
0.846963207186278 0.846062981818802 1 1
0.722014814062864 0.721244902967539 1 1
0.850069056589334 0.849246443564455 1 1
0.925675970251809 0.924773821142706 0 0
0.958902405948379 0.958007399994455 1 1
0.920246626193949 0.919317941524957 0 0
0.781764792266435 0.780923880881963 1 1
0.861430898266628 0.86062906276666 1 1
0.845439342389702 0.844516052814288 1 1
0.851125016687632 0.850244986448777 1 1
0.807173123900101 0.806377166937794 1 1
0.888931855030269 0.888085502464396 0 0
0.753535799826024 0.752664107909151 1 1
0.764785346219866 0.763938652344796 1 1
0.81029497273912 0.809421373318767 1 1
0.778898873506116 0.778097625713252 1 1
0.858266243697944 0.857352693531415 1 1
0.692161421241517 0.691401110193925 1 1
0.859926693752055 0.858982644331045 1 1
0.735695521097462 0.734926789450606 1 1
0.827141821569627 0.826270224610683 1 1
0.696198961116446 0.695547321542921 1 1
0.84419876478326 0.843269449926475 1 1
0.787077922511503 0.786220985324628 1 1
0.913380290800757 0.912317651749509 1 1
0.741662209830243 0.74086839450042 1 1
0.844775099389259 0.84392901719053 1 1
0.809363479606792 0.808571736066714 1 1
0.828448216731833 0.827573642973818 1 1
0.759643097877745 0.758827240458769 1 1
0.83060697761857 0.829663881322852 1 1
0.742346821801829 0.741464880035635 1 1
0.855492731839837 0.854623209358313 1 1
0.914193048372491 0.913091858314927 0 0
0.896357205315985 0.895379795496693 1 1
0.851308750637222 0.850405872581782 1 1
0.80859095574504 0.807754101697168 1 1
0.856516292699986 0.855653420956096 1 1
0.858547047504011 0.85766135969341 1 1
0.802762773191577 0.801987613650927 1 1
0.826559217668409 0.825701876563443 1 1
0.741491660704237 0.740660876095245 1 1
0.828449211600753 0.827680966056218 1 1
0.70353726016973 0.702747480736486 1 1
0.83233931400804 0.831442105525582 1 1
0.821142556278697 0.820368775664711 1 1
0.760139009002777 0.759359893534982 1 1
0.743779700233793 0.742917719338958 1 1
0.878720726447146 0.877842908739893 1 1
0.762879316031529 0.762124604969939 1 1
0.769080145813414 0.768276328058189 1 1
0.809535641848686 0.808739474061164 1 1
0.732765818391571 0.732050201043458 1 1
0.88531042206405 0.884412924902004 1 1
0.777621664490317 0.776853939323788 1 1
0.788460288419331 0.787691722371106 1 1
0.794445339380872 0.793597293665257 1 1
0.772299876109549 0.771454411626403 1 1
0.790046482642288 0.78922655661929 1 1
0.872677798100793 0.871746960307077 1 1
0.708641936181936 0.70793943335089 1 1
0.914057161277565 0.913055212961405 0 0
0.827564508514016 0.82678939037407 1 1
0.812273864758373 0.811398058223694 1 1
0.738769777558996 0.738048493943272 1 1
0.762302467719986 0.761474247730498 1 1
0.917827694943712 0.916898632357613 1 1
0.879992117745439 0.879121632861332 1 1
0.832051765661853 0.831216551224145 1 1
0.736596051980523 0.735791779200408 1 1
0.78799770073504 0.787122780437288 1 1
0.825097085174848 0.824257439594309 1 1
0.758614384724266 0.757803414752433 1 1
0.731253925746653 0.730467197385597 1 1
0.878471642903956 0.87758972648018 1 1
0.901227800383543 0.900351341772862 1 1
0.827016230432097 0.826214771278486 1 1
0.827349590420828 0.8265793608549 1 1
0.875675317516981 0.874614600737687 1 1
0.679554230081137 0.678922086299852 0 0
0.725756797432356 0.725036430772063 1 1
0.722242623649967 0.721578460604408 1 1
0.702752816960571 0.7020286740321 1 1
0.837854603744373 0.836986815947316 1 1
0.85506462442165 0.854264144653022 1 1
0.772261808285473 0.77150436476675 1 1
0.910998082364102 0.909960434901581 1 1
0.836467177888474 0.835627977249604 1 1
0.712682330964292 0.711933467041299 1 1
0.714220712386997 0.713513868353863 1 1
0.816586710386587 0.815798317397313 1 1
0.852009801207919 0.85118447697657 1 1
0.73917422024884 0.738371466160202 1 1
0.741808671055287 0.741066378173462 1 1
0.85130759008927 0.850443453406553 1 1
0.833918917103876 0.832976812965589 1 1
0.822577883512973 0.821823424322996 1 1
0.841675164462358 0.840829557863668 1 1
0.726519802914837 0.725712144785907 1 1
0.892130160400095 0.891173861820956 1 1
0.729754608567706 0.728943906145996 1 1
0.883848771073111 0.882889632056466 1 1
0.813456624175661 0.812614992027134 1 1
0.875957346999104 0.87497550817497 1 1
0.866391269162607 0.865418062538579 1 1
0.783287702083008 0.782457563517203 1 1
0.711621423544872 0.710898761033897 1 1
0.901150793302974 0.900258553331992 0 0
0.94710568203234 0.946132483374763 1 1
0.825524928850944 0.824589677756818 1 1
0.822993037937163 0.822052027576078 1 1
0.825391020863514 0.824593463133986 1 1
0.80567251216495 0.804777757204497 1 1
0.838038543168464 0.837254501988208 1 1
0.806324569742822 0.805523704771614 1 1
0.84089473307721 0.840074386533208 1 1
0.641567351413463 0.640889203829319 0 0
0.789582391245782 0.788860306139412 1 1
0.951234679383518 0.950299468771859 0 0
0.744797238583785 0.744029043644884 1 1
0.789464818017425 0.788609019799844 1 1
0.843799988547081 0.842965126204854 1 1
0.949765414696284 0.948766874993319 0 0
0.722807947372668 0.722095207685082 1 1
0.867349342358139 0.866423458589919 1 1
0.730227018703207 0.729554393195648 1 1
0.875519022886407 0.874591588401525 1 1
0.631727088041488 0.631086853122267 0 0
0.753082607793542 0.752337034159368 1 1
0.743236634537618 0.742540208325981 1 1
0.732891972100527 0.732163682954713 1 1
0.91454237083832 0.913630115908319 1 1
0.774926545358459 0.774124287975859 1 1
0.760942180013876 0.760240406265987 1 1
0.765513651285734 0.764740331469288 1 1
0.759760978405142 0.759031535930398 1 1
0.760341862816647 0.759446031836232 1 1
0.771464964865845 0.77069596351565 1 1
0.862054507962119 0.861195041288825 1 1
0.759444350093018 0.758712226899889 1 1
0.868921425924339 0.868071106236211 1 1
0.806536043862469 0.805765294870707 1 1
0.878621843429082 0.877805524306574 1 1
0.677705478070714 0.677012531412778 0 0
0.955571007351157 0.954708891466488 0 0
0.816302553932096 0.815503987846149 1 1
0.819416746049015 0.818593469550103 1 1
0.888741998795576 0.887821257853744 1 1
0.805240867865491 0.804308564588612 1 1
0.716965842389859 0.716235803084691 1 1
0.727972998120461 0.727270722058826 1 1
0.743988688248985 0.743216109357218 1 1
0.683492507421384 0.682763910189064 1 1
0.81140491830237 0.810616442082988 1 1
0.87264775020131 0.871770577735773 1 1
0.773988112511705 0.773192554350417 1 1
0.744768982562851 0.743974496075486 1 1
0.879004083158358 0.87806195515271 1 1
0.852727933517683 0.851782524914365 1 1
0.748789055089067 0.748037478726542 1 1
0.728851141284821 0.728154759646559 1 1
0.876277924600088 0.875301468210925 1 1
0.811338928032718 0.810483258446181 1 1
0.796106689602722 0.795346909274144 1 1
0.848195580493817 0.847347223285949 1 1
0.819241848654894 0.818489992587637 1 1
0.706106974630828 0.705375016308642 1 1
0.78209091184525 0.781209013772574 1 1
0.721450821426331 0.72070799095964 0 0
0.995484934170904 0.99454460383536 1 1
0.91612828723002 0.915068823133926 1 1
0.839101788108318 0.838170798749015 1 1
0.73741319118961 0.736615117360118 1 1
0.840763951088107 0.839782542965931 1 1
0.795031238984524 0.794252162286547 1 1
0.75841241247948 0.757608997044778 1 1
0.689550912130733 0.688791643838665 1 1
0.754531291715681 0.753787215764598 1 1
0.846390522879307 0.845621292736436 1 1
0.770003023297459 0.769235528408156 1 1
0.714575359800844 0.713847595214976 1 1
0.810730042546578 0.809850393156628 1 1
0.866151447286377 0.865277126475198 1 1
0.883029026933826 0.882239368588025 1 1
0.737506788590768 0.736708607646836 1 1
0.837541858873792 0.836737335525998 1 1
0.686464204463258 0.685699797282464 1 1
0.784621249396227 0.78379262425221 1 1
0.805590565406872 0.804806416196335 1 1
0.839661478455423 0.838880257570986 1 1
0.665298653470066 0.664614403093852 1 1
0.75032810473876 0.749592809920723 1 1
0.831900648589817 0.830994934013416 1 1
0.771781216475727 0.770947697197305 1 1
0.807743597953735 0.806919684323369 1 1
0.796286143392496 0.795482667862904 1 1
0.814763538000337 0.813841305253309 1 1
0.849403103438899 0.848602471281078 1 1
0.77605990451261 0.775277417609956 1 1
0.825730749050167 0.824830145562324 1 1
0.797038823758251 0.796131058122957 1 1
0.813582902916921 0.812709517034423 1 1
0.796560826273247 0.795623144810201 1 1
0.781753675436606 0.780928924313143 1 1
0.843645078611808 0.842734844121175 1 1
0.819251556801628 0.818453909685895 1 1
0.804927384583156 0.804184181191485 1 1
0.71895178988174 0.718264875721454 1 1
0.706926755909839 0.706148596216662 1 1
0.839533677376574 0.838690150219384 1 1
0.899075927356181 0.898162815524165 1 1
0.829897756005371 0.829046967283217 1 1
0.780547868089536 0.779823497675089 1 1
0.649324379625512 0.648603500144179 0 0
0.677266067046454 0.676489296377827 1 1
0.793137273062522 0.792321206594095 1 1
0.784028265754312 0.783164570817515 1 1
0.823524842068101 0.822736703712236 1 1
0.815760359020532 0.814946078764826 1 1
0.850947086502287 0.850095208560148 1 1
0.936361403668142 0.935436561781105 0 0
0.905725639052492 0.904775409668423 1 1
0.877669056714296 0.876812689572179 1 1
0.756787207187115 0.755969895792959 1 1
0.748756172414256 0.747855019154778 1 1
0.854693437432927 0.853844740821643 1 1
0.7357517947688 0.734989545429076 1 1
0.866892431923482 0.865971301416681 1 1
0.821957612559958 0.821051785876916 1 1
0.760105912576161 0.759330330699878 1 1
0.784104651193379 0.783270135624028 1 1
0.782727082753059 0.781962966191412 1 1
0.905001890957599 0.904054865329013 1 1
0.782734685622288 0.781842763868067 1 1
0.744975362319267 0.744125265613513 1 1
0.739402706479282 0.73868682851188 1 1
0.779338530421787 0.77845699995834 1 1
0.929647097534129 0.928645630614183 1 1
0.836013679181373 0.835194645394106 1 1
0.765687167693438 0.7648959133446 1 1
0.852152090200288 0.851247123820919 1 1
0.878767838223544 0.87785337026591 1 1
0.768924125310831 0.768127085533505 1 1
0.728046716195978 0.727293942229245 1 1
0.756707837967707 0.755918526185752 1 1
0.844849755690918 0.843919312938033 1 1
0.776274651855474 0.775436587277202 1 1
0.74033522994378 0.739564638374448 1 1
0.871610273708164 0.870659094671121 1 1
0.774140365420114 0.773294597880414 1 1
0.748941638159515 0.748178519309367 1 1
0.842453811454193 0.841569217846724 1 1
0.817380258249368 0.816477360898878 1 1
0.812273061528435 0.811353739169786 1 1
0.813904761995234 0.813033418687674 1 1
0.817117555087002 0.816336758870216 1 1
0.727434022604209 0.726707584054647 1 1
0.927563723164239 0.926502408583696 1 1
0.910084394090377 0.909169305530082 1 1
0.794578877853376 0.793812014336176 1 1
0.955872446705789 0.954792726158978 0 0
0.783752182311857 0.78298103237098 1 1
0.670773998400947 0.670068771736475 1 1
0.781634665542866 0.78076517117262 1 1
0.904704471637929 0.903791954577785 1 1
0.888922888483701 0.887964716796697 1 1
0.828232260791224 0.827294510717889 1 1
0.795000008900676 0.794198872273054 1 1
0.725260280221735 0.724518788739304 1 1
0.747910734418297 0.747151066299176 1 1
0.716533028996343 0.71577216894493 1 1
0.671305698682948 0.670564034526465 0 0
0.806881593917158 0.806044917047476 1 1
0.751532100744335 0.750768355678949 1 1
0.831558207532299 0.830635200965861 1 1
0.925092262926745 0.924177397453593 1 1
0.832504255562459 0.831700719677252 1 1
0.742371480142491 0.741524207907579 1 1
0.908089662073133 0.907117297679777 1 1
0.80136062930798 0.800590710966659 1 1
0.74358530845909 0.742847003403601 1 1
0.750100448285511 0.749388843504488 1 1
0.755448026468028 0.754757634810879 1 1
0.771285413586794 0.770521830279425 1 1
0.885716538247404 0.884862377835835 1 1
0.832797152592099 0.831853161401723 1 1
0.800772694539268 0.799949213361248 1 1
0.771510543363575 0.770704156729916 1 1
0.699705018102648 0.699013746594963 1 1
0.792889570731587 0.791978210386009 1 1
0.807857350862092 0.807002076266777 1 1
0.752514764128609 0.751787679787485 1 1
0.931517298451077 0.93059220673046 0 0
0.763030790958181 0.762261836501847 1 1
0.624326392578141 0.623575637026301 0 0
0.767592976537404 0.766824820965027 1 1
0.88389593212497 0.882964965090038 1 1
0.762260228122676 0.761487767127031 1 1
0.8055203718492 0.804753506003311 1 1
0.838701638306253 0.837869503117223 1 1
0.831115293286702 0.830302149948088 1 1
0.733155655101571 0.732386695738346 1 1
0.74179489595746 0.74106246962014 1 1
0.820645248495674 0.819843001816598 1 1
0.766451263410678 0.765631661720379 1 1
0.823997240290971 0.823116584004625 1 1
0.780002907396254 0.779243082583948 1 1
0.741254030536365 0.740581629995393 1 1
0.846348970561535 0.845532002735214 1 1
0.773658097381441 0.772922665734758 1 1
0.705256311917822 0.704480895071415 0 0
0.784951401457309 0.784024025361848 1 1
0.785061711279837 0.784261640966379 1 1
0.749775299446466 0.749035485317735 1 1
0.858183746991791 0.857374635070437 1 1
0.697383735392726 0.696672682729117 1 1
0.796038845377957 0.795143192135372 1 1
0.698391365001638 0.697596429967314 1 1
0.639651412733058 0.638983908791572 1 1
0.788874783727942 0.788086272930486 1 1
0.757119200741196 0.756274709774911 1 1
0.839605419043873 0.838622526519622 1 1
0.737194260419627 0.736444033948542 1 1
0.874254960152783 0.873302515438165 1 1
0.826157335787248 0.825245704535646 1 1
0.713919646489427 0.713201753230808 1 1
0.83516580026751 0.834351484008345 1 1
0.753065801419795 0.752343115574145 1 1
0.795452102329348 0.794722605190422 1 1
0.834775266233594 0.833875298726285 1 1
0.825437804102838 0.824625388268434 1 1
0.776802285713166 0.775986947074183 1 1
0.750461573351465 0.749560007346123 1 1
0.794833633400621 0.7939500686764 1 1
0.868992116114267 0.867991252755477 1 1
0.787842879675097 0.786983985855579 1 1
0.800158595917706 0.799267464976495 1 1
0.76273586053567 0.762024270189472 1 1
0.794176029640276 0.793260162297476 1 1
0.723134519580262 0.722376283597724 1 1
0.729207355845632 0.728456659949665 1 1
0.772335682138543 0.771485216988059 1 1
0.81205933720381 0.811219998234033 1 1
0.818715731450443 0.817889575966935 1 1
0.807904744982749 0.807114451624182 1 1
0.739239690881155 0.738509492531427 1 1
0.873683351521574 0.872848508262905 1 1
0.789511663309648 0.78877121615931 1 1
0.80904101194229 0.808279304368984 1 1
0.636651327082886 0.636008660579982 0 0
0.719198866454194 0.718406918741245 1 1
0.720892778910831 0.720168630926289 1 1
0.797133055306947 0.796401869068763 1 1
0.706343687148951 0.705581483735844 1 1
0.74348062299203 0.74263293642935 1 1
0.713085738730163 0.712349202741957 1 1
0.799125435403931 0.798357596204369 1 1
0.862707929630946 0.861856840900474 1 1
0.874374161256056 0.873448783251203 1 1
0.781618961399022 0.780801407656082 1 1
0.732882819679926 0.732123089158244 1 1
0.869316372267964 0.868399922668334 1 1
0.842865220378427 0.841925177487696 1 1
0.813736773140399 0.812847210637875 1 1
0.820455207931395 0.819630100237189 1 1
0.929399620658966 0.928414092776265 1 1
0.743415614347636 0.74263758147727 1 1
0.78428206438122 0.783504547309428 1 1
0.79465819014112 0.793719248618311 1 1
0.897394675852565 0.896382710941436 1 1
0.78074648769112 0.779967170644018 1 1
0.78075065206862 0.780011106455403 1 1
0.709793746721066 0.709051927254107 1 1
0.907133832309187 0.906203368902943 0 0
0.82867596093202 0.827862875348709 1 1
0.868166694575411 0.867296627258708 1 1
0.934855506739617 0.933837477258462 0 0
0.744853447244343 0.74418101594714 1 1
0.904896909806209 0.903891456899559 1 1
0.821988828266283 0.821180612154744 1 1
0.860311415672362 0.859467472857118 1 1
0.740589658838579 0.739836710179212 1 1
0.846022234754413 0.845121771095319 1 1
0.777300928055921 0.7764900213271 1 1
0.774476764772982 0.773682992797303 1 1
0.609819267611354 0.609251162686881 0 0
0.81865339349613 0.817878266566709 1 1
0.704223394044417 0.703459258677309 1 1
0.941687705807755 0.940688763077001 0 0
0.796243964750721 0.795417595883652 1 1
0.873591115958217 0.87273782617514 1 1
0.7425059818646 0.74168435216 1 1
0.848572435848032 0.847734769597899 1 1
0.778158971457854 0.777278555517146 1 1
0.851434730617929 0.850523600976303 1 1
0.828147076121025 0.827281958818459 1 1
0.807626760842913 0.80663162059943 1 1
0.671782129526273 0.67112938075788 1 1
0.759240678516822 0.758423827763043 1 1
0.775120931638168 0.774294651077088 1 1
0.824936492306555 0.824134568392822 1 1
0.810652573891594 0.809914875619997 1 1
0.789717303404315 0.788894832158395 1 1
0.697686188005782 0.696906571531399 1 1
0.78143109016855 0.780645922529284 1 1
0.769516594880488 0.768746412648237 1 1
0.826869993362704 0.826000575361691 1 1
0.767541896084415 0.766720307872158 1 1
0.895352768933594 0.894504615327882 1 1
0.75159103486657 0.750833141989277 1 1
0.832390305341779 0.831550834843232 1 1
0.788365109301504 0.78763824859428 1 1
0.828588901642987 0.827678839608675 1 1
0.718367673257539 0.717512305641002 1 1
0.845863516589737 0.844929601506522 1 1
0.744599156615398 0.743880039746468 1 1
0.842769890727078 0.841875163677544 1 1
0.817573339505718 0.816683818650872 1 1
0.737080250133019 0.736224213233841 1 1
0.752888176983378 0.752004903436189 1 1
0.770717345690498 0.769943837758521 1 1
0.837252565166654 0.836447042421192 1 1
0.783200428645229 0.782365069511829 1 1
0.75210586189498 0.751260106289162 1 1
0.792482679023377 0.791656804963594 1 1
0.826324088712198 0.825324444012804 1 1
0.779808397588684 0.779007803956923 1 1
0.76805406831332 0.767255229395646 1 1
0.852227771457472 0.851401486122868 1 1
0.8323858954943 0.831398406174734 1 1
0.772772280386829 0.771935822646949 1 1
0.770531803517631 0.769777470190031 1 1
0.853015749177093 0.852117251263784 1 1
0.856179219207713 0.855257397475648 1 1
0.965833801347906 0.964834121150978 0 0
0.875449834305251 0.874662757585391 1 1
0.697642255609108 0.696914372784246 1 1
0.784346535001399 0.783550674968097 1 1
0.796847162311711 0.796033440118553 1 1
0.794559320355993 0.793709543384799 1 1
0.78254580011428 0.781645641085499 1 1
0.784606003035501 0.783798662727798 1 1
0.680415439506417 0.679735964627474 1 1
0.878725642600502 0.877846195571983 1 1
0.883049448155188 0.882184451494941 1 1
0.807264479817327 0.806484344846916 1 1
0.662116956337125 0.661420288453458 0 0
0.886532959325068 0.885745894466192 1 1
0.717689650722448 0.716868100854775 1 1
0.813960197916717 0.813058740088151 1 1
0.833079597667011 0.832143162846455 1 1
0.753899395255434 0.753102452567802 1 1
0.776249705003498 0.775574736025417 1 1
0.717540286750546 0.716819616797299 1 1
0.811703048350917 0.810985837228425 1 1
0.726670437819121 0.725894766999834 1 1
0.74843815340823 0.747765454666226 1 1
0.81420352603412 0.813321687750889 1 1
0.820010219406955 0.81914780681655 1 1
0.813952368422126 0.813097857088671 1 1
0.861115917483904 0.860319720532161 1 1
0.880984954878718 0.880157168120474 1 1
0.90674242557958 0.905750292290752 0 0
0.820502346501144 0.819604958136675 1 1
0.87738427362111 0.876555321209527 1 1
0.872188766415848 0.871354592368657 1 1
0.856466618821519 0.855580445007276 1 1
0.676108988252717 0.675385394610029 0 0
0.81876545179067 0.818013355097911 1 1
0.820822594764709 0.81994565630802 1 1
0.763233856824663 0.76247306648167 1 1
0.752520555986124 0.751732444710856 1 1
0.808824146717119 0.807975228603062 1 1
0.82829877469401 0.827451391231963 1 1
0.818146293822774 0.81727067333671 1 1
0.792917155802294 0.792161008703263 1 1
0.92844499684775 0.927505628141292 0 0
0.745869751627885 0.745171211389724 1 1
0.752500786532912 0.751749761425735 1 1
0.748801385161072 0.74797504384571 1 1
0.827310362050922 0.826334329224444 1 1
0.760307572641115 0.759513216135963 1 1
0.716532377166117 0.715791141204736 1 1
0.858617889199933 0.857789780787159 1 1
0.752829085239513 0.752019525759035 1 1
0.80360512471757 0.802850806631964 1 1
0.868368955988599 0.867570981886301 1 1
0.883838131549919 0.882945054770487 0 0
0.658412350306805 0.65778694152685 0 0
0.904555717653434 0.90365256916245 1 1
0.732772968715237 0.732045604882842 1 1
0.800819671449185 0.800030161961856 1 1
0.725964355503482 0.725146260976432 1 1
0.718256389499455 0.717571064922817 1 1
0.775662871844288 0.774743202445862 1 1
0.811729472555899 0.810879168766576 1 1
0.847135399089481 0.846218169348134 1 1
0.931709325887761 0.930726565410047 0 0
0.80037472217129 0.799460079349984 1 1
0.775478900610197 0.774646845114599 1 1
0.868692625917325 0.867834300950657 1 1
0.824865489463939 0.823936219752753 1 1
0.74090782470098 0.740117652458374 1 1
0.851158382656846 0.850194036986639 1 1
0.718091236862929 0.717381750054792 1 1
0.794088631924789 0.793103246355831 1 1
0.773145485511733 0.772269982654635 1 1
0.719596797716395 0.718782115659055 1 1
0.813824823673418 0.813038422746579 1 1
0.804272562960229 0.80345304736523 1 1
0.810728059493778 0.809877409707601 1 1
0.632954403419173 0.632350700661545 0 0
0.698343454448845 0.69763011816774 0 0
0.747239128443435 0.746400748804202 1 1
0.823822109264778 0.822845407465126 1 1
0.838456549651059 0.837597071753072 1 1
0.761810761007681 0.761052886821311 1 1
0.809769308123562 0.808991892636971 1 1
0.716388270236306 0.715662023890686 1 1
0.780102030747458 0.779270408759847 1 1
0.858258113157744 0.857442376660188 1 1
0.77062377671043 0.76982292066368 1 1
0.807087069072204 0.806307873628014 1 1
0.830690607156938 0.829802388739883 1 1
0.762226476878071 0.761429587676623 1 1
0.799525873896738 0.798725090148248 1 1
0.826343965305397 0.82540492617408 1 1
0.830678970691666 0.829858621540697 1 1
0.941921240075365 0.940945420111876 0 0
0.739289236351229 0.738509050548225 1 1
0.841277214493712 0.840471516629239 1 1
0.870185833352057 0.869358197726827 1 1
0.825799247084098 0.824932921495282 1 1
0.881100593102688 0.880186048320831 1 1
0.856335039645233 0.855381322188596 1 1
0.806870256390807 0.806102971299165 1 1
0.747672948668131 0.746932131100014 1 1
0.880475110618695 0.879582274545255 1 1
0.780645914062318 0.77978373035038 1 1
0.812316915350722 0.811507139545893 1 1
0.808860104996886 0.807861720276043 1 1
0.863073973220379 0.862176253225643 1 1
0.804957738881584 0.804022224848435 1 1
0.717806773288534 0.717074673192699 1 1
0.695391544022679 0.694755192607882 1 1
0.799351037244815 0.798575910211992 1 1
0.696490842890212 0.695735977342299 1 1
0.79497622566041 0.794144004239376 1 1
0.758854042981912 0.75810438536703 1 1
0.739640496099595 0.738878420366739 1 1
0.733523312885229 0.732785770678327 1 1
0.774826534203173 0.774017150902651 1 1
0.706899853682684 0.706103322807368 1 1
0.847851933652661 0.847137653141286 1 1
0.883775030076576 0.882806657550471 1 1
0.838004690431378 0.83724029327871 1 1
0.904534812905683 0.903626592087952 0 1
0.812251858652722 0.811398821426019 1 1
0.801570115811376 0.800747988104868 1 1
0.813903779689651 0.812989984771031 1 1
0.726466869866593 0.725779133148495 1 1
0.736934801585632 0.736213148951369 1 1
0.797065018939166 0.796219610316559 1 1
0.831226525829199 0.830206451568834 1 1
0.778858979681552 0.77797629413078 1 1
0.877360422696613 0.876336243806702 1 1
0.776078931371148 0.775237078244089 1 1
0.814032201474858 0.81314859230281 1 1
0.756572259694516 0.755786341510361 1 1
0.753550920100419 0.752757506061569 1 1
0.765618148966117 0.764847096711578 1 1
0.763917215325642 0.763181716193051 1 1
0.81997173273801 0.819106663696966 1 1
0.840276534266652 0.839333993433513 1 1
0.798399319276682 0.797483504095689 1 1
0.852019509145834 0.851055954346973 1 1
0.666095827705552 0.665429707599001 1 1
0.759559597317817 0.758743966113365 1 1
0.862056224850644 0.861128570117486 1 1
0.852882190960907 0.852042274349494 1 1
0.750000063065085 0.74931056831773 1 1
0.874166181812789 0.873315665248251 1 1
0.643945136980661 0.643158845301738 1 1
0.716177645275386 0.715434548580082 1 1
0.840678104456799 0.839858689882503 1 1
0.766827095765274 0.765991988368176 1 1
0.698962507311246 0.69832123923238 1 1
0.832261216531369 0.831299311404044 1 1
0.832906321143367 0.83208935142716 1 1
0.840445657528972 0.839544929931905 1 1
0.75906619315132 0.758255362170642 1 1
0.853664479527834 0.852829045123661 1 1
0.922113356588781 0.921160761158691 0 0
0.810662931967511 0.809840342358968 1 1
0.748216200608465 0.747467441689296 1 1
0.783962070645646 0.783172536040084 1 1
0.831495857939405 0.830742699469438 1 1
0.802048546639224 0.801331185326567 1 1
0.807272849908779 0.806485963341147 1 1
0.719547237358777 0.71879619443437 1 1
0.769960741264338 0.769213997969515 1 1
0.948513540646885 0.947561789979927 0 0
0.775123249674769 0.774305770418026 1 1
0.736303025869975 0.735567221995992 1 1
0.743528236704331 0.742787267299896 1 1
0.910790631397325 0.909801432952351 1 1
0.688934747387302 0.688303842694968 1 1
0.764216086001807 0.763396950765688 1 1
0.825208466750686 0.824269451373115 1 1
0.701181557714271 0.700474543458425 1 1
0.727989675208658 0.727240861735616 1 1
0.906300100381782 0.90535625455743 1 1
0.826986214554343 0.826191705049372 1 1
0.929960651812639 0.929141775575028 0 0
0.713008747604472 0.712328348875123 1 1
0.846042674186428 0.845128057450373 1 1
0.810503409139501 0.809694578904012 1 1
0.811452822448966 0.810600733626513 1 1
0.941703854342044 0.940715587314345 1 1
0.839638727699702 0.838855891957832 1 1
0.751846664697165 0.750989049099578 1 1
0.873201354912144 0.87231055691213 1 1
0.891678695082015 0.890785415094755 1 1
0.849093552695011 0.848251192719334 1 1
0.765890225007171 0.76507933265415 1 1
0.753916391962934 0.75314636578207 1 1
0.804893779399765 0.804047368988682 1 1
0.717381936767198 0.716595953033096 1 1
0.828335693377259 0.827490727751214 1 1
0.731677721447381 0.730874325044498 1 1
0.803357457044211 0.802588627343265 1 1
0.760474518170539 0.759684922206056 1 1
0.8374695997274 0.836560329626596 1 1
0.824716129465265 0.823808940874693 1 1
0.745087250567366 0.744408984960396 1 1
0.849599826374922 0.848748409823889 1 1
0.861367191179113 0.860476937976699 1 1
0.717214146669641 0.716432550358878 1 1
0.829794949364806 0.828838079354738 1 1
0.842488479436351 0.841629572177965 1 1
0.734014397702918 0.733256357454652 1 1
0.76060440209435 0.759820571061362 1 1
0.696772701452413 0.696073463678409 1 1
0.81352792278137 0.812722461357329 1 1
0.82555499498237 0.824730551519949 1 1
0.88095512305562 0.880034020887239 1 1
0.713614290906013 0.712797547956242 1 1
0.879185666626983 0.878252544228072 1 1
0.774438994059746 0.77360149015476 1 1
0.724727138559294 0.723944201065697 1 1
0.569821146500015 0.569232333389285 0 0
0.811828999824456 0.810914704363757 1 1
0.759191857038697 0.758463661850501 1 1
0.675317480564516 0.674695275953382 0 0
0.765271217609744 0.764500004416792 1 1
0.763831071302838 0.763045395179251 1 1
0.850903218726657 0.850073611987643 1 1
0.663165749596339 0.662457805369025 0 0
0.676852587314031 0.676079068820872 1 1
0.759625230565128 0.758769499194966 1 1
0.801936128509373 0.801101444168308 1 1
0.799334411409335 0.798532034928817 1 1
0.836560154462336 0.835660436929553 1 1
0.773436057299329 0.772654186344814 1 1
0.948500140078365 0.947526577519053 1 1
0.89842212922427 0.897516708480107 0 1
0.763692863121142 0.762893574059538 1 1
0.809440937946505 0.808527792802576 1 1
0.822871980875767 0.822000377893266 1 1
0.738023933362419 0.737294915840058 1 1
0.824300028062368 0.823425183512773 1 1
0.855676020096312 0.85478905890855 1 1
0.877369790382746 0.876487229030664 1 1
0.902008690087105 0.900985749964109 1 1
0.853513689629466 0.85264443374599 1 1
0.872254182404645 0.871337275437691 1 1
0.910822792466941 0.909905585108625 1 1
0.785832195189834 0.785125998701518 1 1
0.752336334436555 0.751607349671621 1 1
0.705063586203031 0.704300813444239 1 1
0.888510861875812 0.887690751376331 1 1
0.806809424828042 0.805908297410166 1 1
0.810109450937468 0.809285718278173 1 1
0.896076058784542 0.895107458197633 1 1
0.85542455266234 0.854553837471388 1 1
0.832873764304753 0.832035928061329 1 1
0.738320986179043 0.73759096736581 1 1
0.723794397406213 0.723136586757492 1 1
0.926454173126502 0.925544623964933 1 1
0.836327937654721 0.835546534497696 1 1
0.751362594719995 0.750700051686267 1 1
0.802024657258714 0.801171700009946 1 1
0.807211176507216 0.806460426799592 1 1
0.828761064159316 0.827934123691329 1 1
0.785484913058052 0.78463334585311 1 1
0.833548412302349 0.832612051932544 1 1
0.798624595612091 0.797767315283186 1 1
0.913775106038354 0.912821130599698 1 1
0.722440749853523 0.721743250369414 1 1
0.821771667629558 0.820941250008791 1 1
0.834520845104334 0.833627449924488 1 1
0.785927521579113 0.785134421404443 1 1
0.755229631138657 0.754489425133646 1 1
0.788224437409879 0.787431408448087 1 1
0.870077636695884 0.869090307900418 1 1
0.791318863954535 0.790537317189429 1 1
0.798468781912756 0.797650160190666 1 1
0.756745139144481 0.755972197239819 1 1
0.885567408714057 0.884677437291518 1 1
0.896196813032222 0.895345462158553 1 1
0.815693170759282 0.814908294699246 1 1
0.698316182226058 0.697645233618724 1 1
0.814027489338153 0.813203468455545 1 1
0.718507601654504 0.717816272003633 1 1
0.692753491778801 0.692022391072019 1 1
0.779535441761821 0.778683523059343 1 1
0.798291676544911 0.797487891905732 1 1
0.890113369553036 0.889149857188345 1 1
0.739501652498527 0.738725049718214 1 1
0.751419095614949 0.750681294361919 1 1
0.872998201228656 0.872176150593867 1 1
0.8212645343667 0.820440493766236 1 1
0.786453285099661 0.785690072647645 1 1
0.814167995422318 0.813278727442159 1 1
0.765010369941719 0.76415581954939 1 1
0.665858578160907 0.665132064941879 1 1
0.696714738130641 0.696024237325116 1 1
0.72325379756596 0.722514319322574 1 1
0.777949446548331 0.777049807742086 1 1
0.805851212805186 0.804900996013786 1 1
0.708335693641033 0.707654690253766 0 0
0.882473929986549 0.881487583747198 1 1
0.798519577744971 0.797632951280351 1 1
0.750245011183276 0.749453439423459 1 1
0.941260947866321 0.940382679198885 0 0
0.707520055128323 0.706790794175546 1 1
0.874639282932856 0.873752326269279 1 1
0.787069386408614 0.786204676776809 1 1
0.795902840057184 0.795201133097821 1 1
0.684652120154367 0.683916810803282 0 0
0.696400875917253 0.695688711842744 0 0
0.936726652161458 0.935823445158272 0 0
0.743823707457855 0.742911519167244 1 1
0.762868313597856 0.762055413057212 1 1
0.792251711459799 0.791383794494141 1 1
0.814080750315752 0.813213668946149 1 1
0.756960986760907 0.7562396310779 1 1
0.81001539157578 0.80917112884404 1 1
0.594672253856678 0.594042533603241 0 0
0.757585181481428 0.756808471657478 1 1
0.670874855293523 0.670253620256394 0 0
0.844450409220372 0.843590179132627 1 1
0.812477723972397 0.811613620852507 1 1
0.741987936024882 0.741270832525288 1 1
0.727058137112173 0.726238927539646 1 1
0.748769011915937 0.747943461831174 1 1
0.845086896052473 0.844142336375878 1 1
0.840112515270258 0.839203653346072 1 1
0.813072125473961 0.812199927416177 1 1
0.712996187981342 0.712304121288871 1 1
0.87285501961897 0.8720301032124 1 1
0.86447769318986 0.863535451595152 1 1
0.828320135633867 0.827426572700081 1 1
0.765477314118772 0.764670287275588 1 1
0.70581359649022 0.705012084527419 1 1
0.78117240152036 0.780356545086798 1 1
0.780456860256995 0.779647037452514 1 1
0.806098492959634 0.80520288294229 1 1
0.806165341084465 0.805425569336316 1 1
0.830548224871025 0.829702319992936 1 1
0.73850000575711 0.737777726127355 1 1
0.878168954897757 0.87719421842429 1 1
0.875897817432044 0.875079942293634 1 1
0.714739222645393 0.713926019203069 1 1
0.715974918519022 0.715218648836877 1 1
0.798664090476975 0.797791734785553 1 1
0.723345316193136 0.722549668174237 1 1
0.754435313809915 0.7536140358312 1 1
0.911209956605059 0.910306302087572 1 1
0.827277722009717 0.826452305893041 1 1
0.730443286314683 0.729664026616734 1 1
0.729116830909905 0.728403620213637 1 1
0.909635062405403 0.908782371779709 1 1
0.888840421954982 0.887936075389072 1 1
0.954128618613899 0.95306616487486 0 0
0.830863008238568 0.829869150785426 1 1
0.861536565163773 0.860744745126934 1 1
0.692467537362384 0.691648086642425 1 0
0.868484575508907 0.867522348365105 1 1
0.877934686395709 0.877063994357415 1 1
0.889875077786276 0.889000576218839 1 1
0.874756005170593 0.873854080400991 1 1
0.819356199381635 0.818442906805587 1 1
0.840943425260447 0.840168329077761 1 1
0.842853031014335 0.8420338733593 1 1
0.695879447714394 0.695210115393659 0 0
0.676937641953558 0.676291284558478 1 1
0.913240455511176 0.912375025711446 0 0
0.753112922713019 0.752382082101568 1 1
0.733705695228675 0.732912036910131 1 1
0.897917330348048 0.897013014614913 1 1
0.815501336224126 0.814569189247346 1 1
0.893068096302595 0.892137615497658 1 1
0.843103379450759 0.842305521689921 1 1
0.839225448100981 0.838357247000741 1 1
0.862204600903964 0.861217127920239 1 1
0.934024448889308 0.933040027912483 1 1
0.779682818505382 0.778857639255891 1 1
0.790553756409417 0.789763134355506 1 1
0.826766605989952 0.825861485718144 1 1
0.924456439726213 0.923507870869954 0 0
0.86858139824398 0.867678512059886 1 1
0.861261447723996 0.860443355771172 1 1
0.696216353425472 0.695521979028738 1 1
0.714803374347253 0.714097678369243 1 0
0.861094857248621 0.860185337874549 1 1
0.883927659265765 0.882904273686173 1 1
0.821028456740911 0.820088313464998 1 1
0.778710347854542 0.777960876787459 1 1
0.830534366556776 0.829626060661875 1 1
0.792995920288836 0.792190615519923 1 1
0.830745446770562 0.829957534912048 1 1
0.751886434684932 0.751093531888395 1 1
0.901096313203726 0.900095454397251 0 0
0.768615252029585 0.767807948473769 1 1
0.802696992009715 0.801903785319493 1 1
0.867825374393601 0.866918382709596 1 1
0.888151776137241 0.887250489557954 1 1
0.915070678401713 0.914256460177635 0 0
0.859345011158837 0.858466039419669 1 1
0.881534288651719 0.880619942527591 0 0
0.73224393659147 0.731598747825872 1 1
0.761316906548624 0.760436271638657 1 1
0.738383440810098 0.737664569099512 1 1
0.829920500566429 0.828907111167658 1 1
0.836572110382517 0.835772701664621 1 1
0.729366727805205 0.728645844759318 1 1
0.837990905782396 0.837142077717403 1 1
0.83450743249157 0.833654619894645 1 1
0.715582364252546 0.714903220162976 1 1
0.869702520944189 0.868812447162394 1 1
0.822549044567255 0.821675616771078 1 1
0.737384575600902 0.736615267515752 1 1
0.814097012713179 0.813316841035221 1 1
0.87850017789227 0.877498554718438 1 1
0.748696438473693 0.747932001281263 1 1
0.762802158571244 0.761958045810182 1 1
0.848163133745962 0.847211099605036 1 1
0.822816321218343 0.821938577126213 1 1
0.797372405454726 0.796533259043272 1 1
0.79358764464161 0.792768407969041 1 1
0.875518662773375 0.874544753862512 1 1
0.751809425742074 0.751009994641031 1 1
0.81517368761316 0.814317971112817 1 1
0.794218005680205 0.793444125565197 1 1
0.729870610238038 0.729120521309704 1 1
0.907881517434043 0.906974670135099 1 1
0.739559091535902 0.738740184818644 1 1
0.745487343866852 0.744767529873776 1 1
0.728317163720575 0.727544025648474 1 1
0.791228306907459 0.790422586687 1 1
0.954113320830544 0.953124848960709 0 0
0.85582116715233 0.854889216266946 1 1
0.633279825482612 0.632572466434135 0 0
0.765648396969835 0.764795950424272 1 1
0.897078344878784 0.896082351325857 1 1
0.816429667473124 0.815597399050911 1 1
0.934132361487313 0.933220309117377 1 1
0.82233552305099 0.821527121045663 1 1
0.803576994809355 0.802725927792167 1 1
0.791659729917555 0.790904215223048 1 1
0.847818135306487 0.846885272124417 1 1
0.851391272858227 0.850425596718354 1 1
0.737264951013286 0.736554533648117 1 1
0.807652164116842 0.806811870863998 1 1
0.838716674290747 0.83791498252151 1 1
0.830330558189711 0.829466530200525 1 1
0.835816845029255 0.834945215523405 1 1
0.767661764905395 0.766896670202928 1 1
0.887097985406361 0.886139643460362 1 1
0.844910160882429 0.843869083677865 1 1
0.873266299362461 0.872317433877639 1 1
0.691951310954631 0.691122389677201 1 1
0.705136603723245 0.704472156617983 0 0
0.698273290236927 0.697515359589283 1 1
0.829875686780087 0.829085485714895 1 1
0.737820331449487 0.737103868820568 1 1
0.730592053360253 0.729815534705729 1 1
0.787352526457256 0.786530882540184 1 1
0.930660184937269 0.929685169047659 0 0
0.884472076494922 0.883611739628047 1 1
0.753296029508502 0.752498673148899 1 1
0.87190881563211 0.871062174605811 1 1
0.857896364643788 0.856931848511163 1 1
0.929975297373394 0.929067410396559 0 0
0.812596182482759 0.811779804393785 1 1
0.786507083380261 0.785762721277738 1 1
0.805502208060421 0.804570240703028 1 1
0.755855311780196 0.755059581808958 1 1
0.68060874141938 0.679902478488091 1 1
0.811101673840856 0.810197268735436 1 1
0.720974828435145 0.720242934722018 1 1
0.778790447672234 0.777921180415474 1 1
0.855423172331497 0.854596573266043 1 1
0.736818716554949 0.735938094156597 1 1
0.785673215566034 0.784897045741869 1 1
0.776597236516405 0.775778956811302 1 1
0.856372157520818 0.855430447094909 1 1
0.690270513843816 0.689561487542524 0 0
0.851847453137438 0.850975482290552 1 1
0.744558319568235 0.743833366715448 1 1
0.697708459135937 0.697052174061792 1 1
0.729501018840687 0.728748128524123 1 1
0.783982360774043 0.783206513730438 1 1
0.700866424607093 0.700073769084106 1 1
0.808450456446124 0.807542822526351 1 1
0.911982400460799 0.910989661776045 1 1
0.815191957581118 0.814387774318489 1 1
0.660928035065134 0.660191981972773 1 1
0.719474879528549 0.718729644949677 0 0
0.80126996842845 0.800503817732246 1 1
0.71758319069405 0.716957782887152 1 1
0.854141895092978 0.85330492278984 1 1
0.802353549974975 0.801511741495893 1 1
0.719478804088706 0.718787557231884 1 1
0.810185126363052 0.809256639748148 1 1
0.83154924642099 0.830632129939353 1 1
0.74913897706061 0.748343459427136 1 1
0.686200134552571 0.685451803086802 1 1
0.724666443997301 0.723792004454145 1 1
0.732910747318581 0.732137565971781 1 1
0.873733678682233 0.872811980097809 1 1
0.694085095659463 0.693357312546254 1 1
0.896897842036219 0.896002245459114 1 1
0.868647775206092 0.867826585889554 1 1
0.71487987527487 0.714180581103522 1 1
0.743772352015928 0.74300013400293 1 1
0.789256718882132 0.78840227702564 1 1
0.836350004247794 0.835383875579116 1 1
0.865640392789504 0.864742446829022 1 1
0.69844457302009 0.697827026597093 1 1
0.935180793907673 0.934077046141704 1 1
0.730078761444865 0.729336299712554 1 1
0.83517866327298 0.834408922610516 1 1
0.853101970314142 0.852284078918184 1 1
0.915516834314553 0.91459495005491 1 1
0.773868767678113 0.773153685661036 1 1
0.751927860383823 0.751196725445419 1 1
0.745818878852257 0.74497418557763 1 1
0.794761375335104 0.793919265554779 1 1
0.823692709129974 0.822798980232411 1 1
0.722361721726044 0.721593050991062 1 1
0.735473551289252 0.734697638592799 1 1
0.693288961140722 0.692547198794904 1 1
0.715964710611485 0.715184710431557 1 1
0.720908066625761 0.720234051899065 1 1
0.759680676741736 0.758912165403695 1 1
0.73058206190205 0.729834502394829 1 1
0.845035253280993 0.84415583542499 1 1
0.808920165910125 0.808116075061363 1 1
0.749808110082952 0.748984712697697 1 1
0.765700120603048 0.764994334394335 1 1
0.808828530985898 0.808025894844218 1 1
0.858258974419939 0.857384432066769 1 1
0.803197626562709 0.802346867340858 1 1
0.740024167060158 0.739289376785307 1 1
0.717922798909725 0.717222317473743 1 1
0.814526711839074 0.81356285223898 1 1
0.790784962980759 0.789974793630767 1 1
0.798809874372826 0.797898541008013 1 1
0.802891367777195 0.802128686542646 1 1
0.702040835064311 0.701233871314332 1 1
0.88672504807233 0.885817761896467 1 1
0.786121862983418 0.785263788748381 1 1
0.73635177518559 0.735532254924796 1 1
0.823800799903122 0.823004024696399 1 1
0.830095741593942 0.82917297611517 1 1
0.757929705993441 0.757126975186597 1 1
0.767856477479107 0.767076164600833 1 1
0.803646326935009 0.80283292271562 1 1
0.773195595086103 0.772371692949389 1 1
0.745111807963079 0.744429609014902 1 1
0.835402805112334 0.834466957429686 1 1
0.642262401227775 0.641670112688089 0 0
0.798553143600624 0.797738756293907 1 1
0.849088601284022 0.848115221632372 1 1
0.826267708165373 0.825441193688546 1 1
0.827339071405767 0.826415672845896 1 1
0.925690883332054 0.924784179607078 0 0
0.797541344610705 0.796729342949314 1 1
0.821377647825928 0.820609451706076 1 1
0.766972415524534 0.766169265222453 1 1
0.820057334693193 0.819189566980308 1 1
0.82633343836373 0.825390914288356 1 1
0.877507943230825 0.876682019348262 1 1
0.777037450649128 0.776190930711399 1 1
0.766124325980085 0.76525619461595 1 1
0.686985098656923 0.686214520073328 1 1
0.852239175907731 0.851283653504928 1 1
0.772015099487058 0.771314515713302 1 1
0.785538628183691 0.784749912448734 1 1
0.947915018381736 0.946916348833542 0 0
0.723953322221839 0.723202848592882 0 0
0.796778660151213 0.796067815880771 1 1
0.729198605490464 0.728470379719815 1 1
0.877949445610375 0.87707706799996 1 1
0.733039860659399 0.732248393273412 1 1
0.776190638093628 0.775423185918835 1 1
0.86589726839594 0.864936689946594 1 1
0.756309371679637 0.755522099969151 1 1
0.77252116897782 0.771824510632915 1 1
0.831121565389374 0.830198713864578 1 1
0.786266414516529 0.785416305195748 1 1
0.896744019473104 0.895764899922454 1 1
0.69802185117284 0.69730076546193 1 1
0.927211118059562 0.926125139517204 0 0
0.807690007656895 0.806841555500373 1 1
0.823297681325969 0.822529309923364 1 1
0.745341893888469 0.744464141571045 1 1
0.812433039831077 0.811616261729905 1 1
0.841903184767542 0.840959603374716 1 1
0.815090288336707 0.814261118880077 1 1
0.815724877142457 0.814940778499178 1 1
0.744607109587281 0.74386035995247 1 1
0.773913068792464 0.77314560115112 1 1
0.723255451772286 0.722526427150456 1 1
0.61798696404245 0.617383790374615 0 0
0.751037571448472 0.750326588003418 1 1
0.839285611894321 0.838400318549342 1 1
0.906943729365965 0.906053016586473 0 0
0.725021718279365 0.724353290922787 1 1
0.752626647956325 0.751949899320635 1 1
0.756071050688004 0.755185799847211 1 1
0.77854472414169 0.777692629330631 1 1
0.810185742082164 0.809351841671309 1 1
0.80372887232579 0.802967285755496 1 1
0.758077967520691 0.757268481858899 1 1
0.815167516328876 0.814217723171746 1 1
0.753164165724571 0.752281674880729 1 1
0.727612695720001 0.726869135763942 0 0
0.826236679496428 0.825378522833283 1 1
0.753031129779783 0.752225265398744 1 1
0.875649210021177 0.874795879074895 1 1
0.72087364852852 0.720151972996131 1 1
0.740503960708975 0.739781736741951 1 1
0.760226823202646 0.759454603007751 1 1
0.951233071254765 0.95031312829788 0 0
0.884592698203603 0.883741692755139 1 1
0.842895342308769 0.84206893485445 1 1
0.804628046233579 0.803634519046483 1 1
0.851197993068457 0.850295527250617 1 1
0.771608269999358 0.770768848292863 1 1
0.810690507288705 0.8097919651275 1 1
0.910803696500982 0.909940816684147 1 1
0.933627117100787 0.93268262859481 1 1
0.897198378480268 0.896277602324791 1 1
0.775176686163645 0.774363324122042 1 1
0.695170188261871 0.694414761753262 0 0
0.863972464519613 0.863057989606125 1 1
0.897386131492765 0.896422885554668 1 1
0.812951804038769 0.812102783391742 1 1
0.785221242373241 0.784421027053345 1 1
0.848709105819815 0.847862694074724 1 1
0.781458584448231 0.780685068262057 1 1
0.683944510228156 0.683228848422864 1 1
0.842395148080942 0.841545142308151 1 1
0.772634979880903 0.771807070050089 1 1
0.778571861114059 0.77775724181328 1 1
0.795853301800302 0.795142918410898 1 1
0.749271987961436 0.748400998033118 1 1
0.80233787250612 0.80149939551673 1 1
0.76879490753002 0.768034204126695 1 1
0.775704865665787 0.774899391006442 1 1
0.657813430491001 0.657163985688733 0 0
0.823246775596178 0.822379826831076 1 1
0.767555941487902 0.766802572651707 1 1
0.80276328871983 0.802031261396841 1 1
0.81487301853295 0.814123036964303 1 1
0.850673922278584 0.849832251359436 1 1
0.831901500613031 0.831121861808569 1 1
0.838326746538729 0.837443862869066 1 1
0.875443694058207 0.874521579995058 1 1
0.792406896683227 0.791439614627561 1 1
0.817652479804487 0.816785633590743 1 1
0.646793222625819 0.646049516359922 0 0
0.876055998428437 0.875174993643092 1 1
0.848324575975013 0.847509804959174 1 1
0.719667365663098 0.718919517628645 0 0
0.793091269433752 0.79219604683693 1 1
0.887056276226527 0.886160302041807 1 1
0.822347655629899 0.821446568777315 1 1
0.820705412510238 0.81976781156838 1 1
0.992606786041905 0.991526884228736 0 0
0.785182756002906 0.784362942606787 1 1
0.820640006219921 0.81979433305716 1 1
0.73455233967444 0.733715339549024 1 1
0.894780873382731 0.893908370582428 1 1
0.747020321590551 0.746226879333398 1 1
0.809919017892526 0.809084171678387 1 1
0.83892795031079 0.838026478725129 1 1
0.777212646649948 0.776411286480979 1 1
0.867337322040499 0.866478457764038 1 1
0.84493839271357 0.844014262197015 1 1
0.84144988042395 0.840646384390403 1 1
0.778520015246178 0.777721147839616 1 1
0.829653055003393 0.82874337124532 1 1
0.787974633814554 0.787127584805401 1 1
0.76407411177815 0.76330704966399 1 1
0.796236231905221 0.795350390517394 1 1
0.738412506611366 0.737662586640065 1 1
0.824303193403334 0.823406794461965 1 1
0.766208441987153 0.765484498279653 1 1
0.689594637838696 0.688860434186729 1 1
0.839802215752031 0.838882694092369 1 1
0.833394127684878 0.832605228287009 1 1
0.900002496468243 0.899127138248956 0 1
0.821254494809297 0.820307857464083 1 1
0.821945434617179 0.821010157494752 1 1
0.813112135308369 0.812158150193806 1 1
0.771639963051165 0.770818555750317 1 1
0.85330531665195 0.852454817463436 1 1
0.762803570101449 0.76209061080311 1 1
0.827794108988598 0.826973312420649 1 1
0.733159877639114 0.732457806602251 1 1
0.883156978611521 0.882278639614076 1 1
0.78765626693908 0.786843254415968 1 1
0.779031936326976 0.77823891578797 1 1
0.808282780031508 0.807482801685569 1 1
0.844049814995928 0.843184830673102 1 1
0.756770975862898 0.755954734321022 1 1
0.813706122725564 0.812969883601603 1 1
0.79263470573729 0.791791128890115 1 1
0.819656325114839 0.818888218167702 1 1
0.666112233432871 0.665493215614689 0 0
0.853955919745591 0.853037896854946 1 1
0.762756480123534 0.762011438747218 1 1
0.950410402293753 0.949445362797263 0 0
0.708605119953551 0.707844531378914 1 1
0.742458216912507 0.741726149859867 1 1
0.872169548146699 0.871286082899313 1 1
0.833848108295589 0.833047823193007 1 1
0.876361866728302 0.875353436788205 1 1
0.838298988274206 0.837472616973982 1 1
0.834953772864952 0.834046881723718 1 1
0.933033868026827 0.932185417375716 1 1
0.841499047862552 0.84061964436037 1 1
0.843246280711232 0.842286631842949 1 1
0.733199703688747 0.732408703460125 1 1
0.814558598784009 0.813774604619111 1 1
0.802643783551522 0.80184096871075 1 1
0.806897985130303 0.806120206987523 1 1
0.873753022555766 0.872866200009541 1 1
0.669122283754357 0.668452014080912 1 1
0.73519644978815 0.734349205488846 1 1
0.742569759691918 0.741889987665108 1 1
0.789877459703583 0.789055757878599 1 1
0.791771182566657 0.790993554603229 1 1
0.824811992666561 0.823974283899344 1 1
0.781493611752487 0.78067670659586 1 1
0.822011286464782 0.821227189419393 1 1
0.688298083450344 0.687575031712638 1 1
0.694599717973149 0.693870594367175 1 1
0.731496632712775 0.730724799514459 1 1
0.715671346396853 0.71491844678926 1 1
0.595139020052747 0.594516427141789 0 0
0.808826231487556 0.807995978345747 1 1
0.846780243915838 0.845819344706691 1 1
0.799692442456123 0.798910409146689 1 1
0.776927659346065 0.776166875535276 1 1
0.82124076033945 0.820418867150125 1 1
0.837950236371466 0.837076292110705 1 1
0.964838191041205 0.963883958730988 0 0
0.819508572070723 0.81854489856397 1 1
0.714767767692122 0.713961290430473 1 1
0.893690566827976 0.892879577355868 1 1
0.71745326501591 0.716665352087109 1 1
0.834285295785621 0.833357567287392 1 1
0.852562210142286 0.851688365460039 1 1
0.665630994218515 0.664987490606793 0 0
0.751907832744946 0.751151035407975 1 1
0.833099566187047 0.83222084662331 1 1
0.779465352008157 0.778619119385497 1 1
0.83331806598526 0.832445885255797 1 1
0.821901712808425 0.821055691053768 1 1
0.711808774230086 0.711051145671 1 1
0.723981847168596 0.723269967563219 1 1
0.854725150741899 0.853792587262982 1 1
0.8038085626463 0.802933553712646 1 1
0.78597035786183 0.785247076270604 1 1
0.723470091028198 0.722766498451622 1 1
0.844741365291157 0.843895994851615 1 1
0.754257171578938 0.753395787402355 1 1
0.733831259093736 0.733119913591729 1 1
0.712546140790207 0.711744098746606 1 1
0.842491135926213 0.841671718458764 1 1
0.762365613285118 0.76152795793085 1 1
0.74326887656229 0.742524598121371 1 1
0.702559356394455 0.701794886751466 1 1
0.764358777321546 0.763543339089865 1 1
0.763319786559034 0.762591209371512 1 1
0.86444340826152 0.863610127513474 1 1
0.84354511101178 0.84267049498695 1 1
0.809769211633181 0.80895999756486 1 1
0.690976205482942 0.690257673634402 1 1
0.74377028927275 0.743005423939557 1 1
0.728932791603665 0.728199747687369 1 1
0.844610574933656 0.843783716154258 1 1
0.809527913769879 0.808706403150821 1 1
0.809499455168581 0.808563086935144 1 1
0.80573420308714 0.804987715883449 1 1
0.747935258675271 0.747187553462566 1 1
0.808714165662962 0.807900290071282 1 1
0.887535943564725 0.88659465952919 1 1
0.82110864795606 0.820218653489596 1 1
0.808008862221291 0.807195593319843 1 1
0.766803913954143 0.765965189386216 1 1
0.805749076647988 0.804958411040854 1 1
0.786435874698525 0.785620303028239 1 1
0.785141064201184 0.784311646012936 1 1
0.865338799836163 0.864353702825896 1 1
0.880874812772605 0.879895361789392 1 1
0.738496478345146 0.73773546181475 1 1
0.639749442634132 0.639106877724522 0 0
0.780295519529898 0.779511895437275 1 1
0.830402689801736 0.829605264759604 1 1
0.841754946796897 0.840942773108802 1 1
0.738988924063592 0.738254369153521 1 1
0.856176273756779 0.855271102550468 1 1
0.857149014865608 0.856273533652769 1 1
0.838674788639323 0.837847118385999 1 1
0.730339068665108 0.729470942787883 1 1
0.871517433379892 0.870492578382736 1 1
0.80762357920754 0.806780120863535 1 1
0.874366655770916 0.873456405023761 1 1
0.800910171107798 0.800166191131988 1 1
0.68296765897442 0.682228493777929 1 1
0.917501923967553 0.916666079640923 0 0
0.769532497488152 0.768744467518921 1 1
0.744975498944278 0.744137557491665 1 1
0.792705622501786 0.791875944841492 1 1
0.870236115631068 0.869229328846934 1 1
0.87415560621985 0.873186137844779 1 1
0.864557318706817 0.863753147680382 1 1
0.826657286675594 0.825867011749316 1 1
0.846859996972152 0.846033587871899 1 1
0.774207135316952 0.773495550357312 1 1
0.654538645809286 0.653829296423129 0 0
0.77241917271939 0.771569627109386 1 1
0.655400273029052 0.654740174584325 0 0
0.798339835391347 0.797508463356657 1 1
0.721255084592174 0.720449157093734 1 1
0.764637678278967 0.763818317449124 1 1
0.78701856489832 0.78626815378334 1 1
0.740776517391423 0.739877683738871 1 1
0.776059442847154 0.775250998705443 1 1
0.783202802363779 0.782274118350675 1 1
0.817693944997329 0.816834310612325 1 1
0.686921726738199 0.68620360561982 1 1
0.73806104492789 0.737282622197807 1 1
0.793343655339176 0.792509637935676 1 1
0.973609268735881 0.972432573071649 0 0
0.853064121403879 0.852096067176404 1 1
0.835750763245698 0.834884922751285 1 1
0.82589531667992 0.825006603691897 1 1
0.761224069222083 0.76044380656264 1 1
0.8105539935613 0.809799567348917 1 1
0.849846383166138 0.849035554062154 1 1
0.881929705428449 0.880997660285915 1 1
0.921224869825097 0.920338625382791 1 1
0.800006490614789 0.799144375875319 1 1
0.888266562986023 0.887369013075718 1 1
0.804956797700491 0.804135129536994 1 1
0.83765863699702 0.836789096859323 1 1
0.80735797658536 0.806491816184776 1 1
0.835999640967533 0.835128451135323 1 1
0.667430229635016 0.666730071237483 1 1
0.72093168205208 0.720231723625506 1 1
0.832024581717582 0.831085151529738 1 1
0.734711660369459 0.734043395185134 1 1
0.850822511981609 0.850007769884536 1 1
0.692239745385724 0.691535463044955 1 1
0.867916899504032 0.867033605835898 1 1
0.929255646405091 0.928148704372595 0 0
0.837411933813354 0.836535588215968 1 1
0.814317063584538 0.813456928541703 1 1
0.823251357542307 0.822418882244209 1 1
0.7707970290054 0.770051110696106 1 1
0.859700857387362 0.85882444368005 1 1
0.784914928454431 0.784096561215473 1 1
0.790052986737595 0.789287304754256 1 1
0.849998076810335 0.849096438783852 1 1
0.768417833186619 0.767634685444929 1 1
0.762086150656574 0.761314847795456 1 1
0.780583805597694 0.77971589804524 1 1
0.783108261372027 0.78231248365978 1 1
0.804853931561448 0.804041790044998 1 1
0.880374080587504 0.879431465547911 1 1
0.810336544653857 0.809472353904933 1 1
0.839864288380262 0.838959882068508 1 1
0.825334614038908 0.824494587549452 1 1
0.723624487075334 0.722809472286567 1 1
0.905189659856485 0.904268588310253 1 1
0.763416016046623 0.762580513729684 1 1
0.822262813596227 0.82135094896591 1 1
0.777221112279159 0.776359818773271 1 1
0.780248956611333 0.77947717247206 1 1
0.88188808029332 0.880968654504801 1 1
0.799209692464947 0.798306582546615 1 1
0.767010400724327 0.766230471442866 1 1
0.780213148872591 0.779415706406392 1 1
0.848559918776334 0.847572619152141 1 1
0.814462287919738 0.813564411006428 1 1
0.827921997359744 0.827007880202348 1 1
0.760295038642065 0.759454827508817 1 1
0.725433913849485 0.724596616455275 1 1
0.753733518986124 0.752909631561407 1 1
0.785016287369008 0.784158503403158 1 1
0.801066184396403 0.800244726429129 1 1
0.85708808325484 0.856209217998625 1 1
0.829911946744907 0.829129325288994 1 1
0.922804622693596 0.921862166201406 1 1
0.69599679182449 0.695318882701815 1 1
0.790817378326224 0.789986180672818 1 1
0.795335499519994 0.794484008973514 1 1
0.833678944271864 0.832754355410125 1 1
0.685044889883799 0.684396189138093 1 1
0.625979941407698 0.625261766389348 0 0
0.74483655897968 0.744087052884172 1 1
0.874292437338041 0.873380202176987 1 1
0.568406727324914 0.567811802105067 0 0
0.837972279135373 0.837111786209753 1 1
0.873189193563098 0.872333540668057 1 1
0.76708846813021 0.766341521821506 1 1
0.753835221101314 0.753052829314265 1 1
0.820267442266458 0.819506391242515 1 1
0.808775240591074 0.808012292683639 1 1
0.756602209536987 0.75584466508802 1 1
0.721908516827535 0.721132097439189 1 1
0.747161739116372 0.746402954393722 1 1
0.829547855403085 0.828576276840529 1 1
0.76102199172183 0.760348879264521 1 1
0.726894643585405 0.726112077098543 1 1
0.671393785500793 0.670707395802934 1 0
0.671149847890186 0.67045674461655 1 1
0.887423215756423 0.886525084823442 0 0
0.911424791138474 0.910444701761228 1 1
0.821791677082874 0.820934256232495 1 1
0.772768542943382 0.772071905542943 1 1
0.817557572035451 0.81679099218126 1 1
0.842502697242721 0.841586687371487 1 1
0.662170026920269 0.661458114950852 1 1
0.771156993084275 0.770432449529227 1 1
0.919014536754464 0.917972751981207 1 1
0.620826242318065 0.620207226267322 0 0
0.887024243679251 0.88609790924959 1 1
0.91742745142184 0.916538131202709 1 1
0.904365253946481 0.903476273555978 0 0
0.912225246275794 0.911307469509776 1 1
0.756726092056306 0.756016433491641 1 1
0.793481240810628 0.792651032858133 1 1
0.722541035791288 0.721823612792861 1 1
0.864376081004985 0.863531583033306 1 1
0.881643246566531 0.880794240342448 1 1
0.730139849425073 0.729444808591908 1 1
0.822268450757911 0.821401054839633 1 1
0.747911395444678 0.747167747212558 1 1
0.853784441997434 0.852923102737704 1 1
0.795746864951293 0.794899361190534 1 1
0.770313550207834 0.769472206847615 1 1
0.92434727169362 0.923338450824543 0 0
0.888102798990694 0.887216028324812 1 1
0.819176197409118 0.818342289724952 1 1
0.798076160515554 0.797232090540242 1 1
0.777397956099158 0.776642400600608 1 1
0.719155033490941 0.718429260542555 1 1
0.809263015681662 0.808492185405729 1 1
0.623468241293411 0.622802059261984 0 0
0.728593396207643 0.727857621182782 1 1
0.781698824347921 0.780835077918486 1 1
0.850521305532755 0.849711632396269 1 1
0.664562136342199 0.663845304643429 1 1
0.798173842380745 0.797383048951825 1 1
0.834245313072867 0.833353361983178 1 1
0.827589685640771 0.826660835963848 1 1
0.673823352220467 0.673167374583754 1 1
0.88389707323275 0.882845740012054 1 1
0.75140078423037 0.750634234847275 1 1
0.823526054244954 0.822686559770968 1 1
0.658452108554898 0.657743540156097 0 0
0.715015898442737 0.71427641173316 1 1
0.850894993429227 0.850095752560995 1 1
0.859403176931737 0.858600817692691 1 1
0.785964419173449 0.785221691249159 1 1
0.837589969362604 0.836784344225338 1 1
0.762517386778256 0.761672562735642 1 1
0.680634006494362 0.679980176733843 1 1
0.720643620784265 0.719939068390047 1 1
0.705641160229136 0.704916486605039 1 1
0.767624922859213 0.766836108716206 1 1
0.820292975313802 0.819428400927028 1 1
0.806285800768598 0.805351102649175 1 1
0.830948002745436 0.830133904702396 1 1
0.741417415629566 0.74065055640893 1 1
0.80855489670025 0.807600280826967 1 1
0.793254825286244 0.792426933489286 1 1
0.820230713691045 0.819286811185528 1 1
0.825590709537409 0.824760640091565 1 1
0.894805524051226 0.893858226738163 1 1
0.841282042346768 0.84048853978798 1 1
0.836922075564276 0.836073269153305 1 1
0.804035963467933 0.803193108437446 1 1
0.716095465821905 0.71541474595563 1 1
0.908696830893362 0.907748924779797 0 0
0.801635006314716 0.800798344915243 1 1
0.844327918837682 0.84346683839519 1 1
0.668985186175709 0.668303801375746 1 1
0.838952045044816 0.837974640136874 1 1
0.899429605120222 0.898586591458851 1 1
0.749709060805313 0.748994074109564 1 1
0.849635546730663 0.848780892410158 1 1
0.808906678228178 0.808099988528085 1 1
0.740871990662542 0.740145265209016 1 1
0.870408584244426 0.869510045108698 1 1
0.824604112168575 0.823782058103111 1 1
0.7838613486835 0.783062058000791 1 1
0.657248788616343 0.65659434162557 0 0
0.664502749240544 0.663827983428685 1 1
0.817007246051286 0.816125226194129 1 1
0.856369152498123 0.85547570635244 1 1
0.761766395340642 0.760911155043467 1 1
0.912119884543252 0.911183824437873 1 1
0.764470684083973 0.763645340473455 1 1
0.8004991454779 0.79967100753042 1 1
0.790082425610085 0.789292226502009 1 1
0.723709560589817 0.722979674347996 1 1
0.751149994784729 0.750366643131 1 1
0.839207954278056 0.838422361996222 1 1
0.855522750661764 0.854675548772117 1 1
0.879515785830184 0.878568923687127 1 1
0.809220752731166 0.808339244264575 1 1
0.869564208189995 0.868697783175643 1 1
0.763342455441904 0.762598798836735 1 1
0.778187035898165 0.777400171139363 1 1
0.779862239219197 0.778917015410558 1 1
0.846842174003891 0.846012688586899 1 1
0.774045107575372 0.773201276207486 1 1
0.79249917622028 0.791633236330108 1 1
0.831756678554593 0.830909259234518 1 1
0.746876167998089 0.746124199346916 1 1
0.786924769300918 0.786160745108791 1 1
0.676025408740975 0.675384135325258 0 0
0.792345904449658 0.791447518645989 1 1
0.853350810077025 0.852475175876356 1 1
0.883050226572215 0.882191152256021 1 1
0.820089721663996 0.81920701416224 1 1
0.88114279621901 0.88020078073778 1 1
0.840653663282404 0.839788442798922 1 1
0.857850461685181 0.857001054461521 1 1
0.683368205707448 0.682683057119292 0 0
0.709036857376436 0.708351755566355 1 1
0.810621484315584 0.809819671234832 1 1
0.872704004969029 0.871800299756601 1 1
0.793706001815126 0.792894702216997 1 1
0.791547335247458 0.79073298238468 1 1
0.846051456897812 0.845124390236652 1 1
0.772712399545421 0.771858995982302 1 1
0.758346134260493 0.757630086046553 1 1
0.760604541352441 0.759792542427415 1 1
1.07113195263832 1.07002104273478 0 0
0.83096864291363 0.83020222593098 1 1
0.864439554274519 0.863605770941768 1 1
0.847577370820678 0.846702402512112 1 1
0.850170230754879 0.849295527781382 1 1
0.83734415014497 0.836511564241312 1 1
0.73649577570256 0.735716768743496 1 1
0.83639090661201 0.835444848769359 1 1
0.676887172050127 0.676118971940887 0 0
0.865116573825356 0.864260390051489 1 1
0.894391243628285 0.893492188008655 1 1
0.76965637910341 0.76877690548098 1 1
0.816098354782805 0.815215275242678 1 1
0.833520563154526 0.832707349411623 1 1
0.822145191755791 0.821329284794683 1 1
0.83991543658295 0.839085679051311 1 1
0.913933506912416 0.912932734939221 1 1
0.875464616137649 0.874663125389691 1 1
0.819928345356415 0.819071546723692 1 1
0.766315034765039 0.765358600691179 1 1
0.791858918678891 0.791085442462713 1 1
0.841220661271724 0.84043810535812 1 1
0.821615437961808 0.820859592033654 1 1
0.78715675084738 0.78635407412297 1 1
0.795495141702089 0.794630899526113 1 1
0.816170733587824 0.815327403129919 1 1
0.778922625751251 0.778131387622421 1 1
0.713307394068344 0.71256540988343 1 1
0.814680461543245 0.8139209222234 1 1
0.765270660318927 0.764437604222071 1 1
0.675183904199901 0.674512869024088 1 1
0.752115094443348 0.751274846816958 1 1
0.783503827665179 0.782730375855442 1 1
0.689235757774015 0.688538283144974 1 1
0.822573387899111 0.821707098780054 1 1
0.858765294481054 0.857866898655621 1 1
0.724286373145837 0.723434149008242 1 1
0.794096694914165 0.793182593479283 1 1
0.859029047970111 0.858217089402308 1 1
0.812268110172039 0.811477616028553 1 1
0.874660129652706 0.87364625357646 1 1
0.824782411618996 0.823930625816825 1 1
0.885846126554821 0.884947247536287 1 1
0.771278672017391 0.770487670958506 1 1
0.781612903419544 0.780804857621147 1 1
0.920792239083024 0.919933979182986 1 1
0.738086886999532 0.737327141969873 1 1
0.774155414089259 0.773354550764944 1 1
0.725719960085133 0.724911563262546 1 1
0.809026717299919 0.80825117455822 1 1
0.9463268212963 0.945221615275575 0 0
0.792492905587191 0.791667053812392 1 1
0.830714011160557 0.829921535685471 1 1
0.865531076807838 0.864747212024192 1 1
0.671579103845889 0.670878702567118 0 0
0.797736586123338 0.796912213934052 1 1
0.727954408449974 0.727254710456296 1 1
0.8261286368959 0.825432551434529 1 1
0.796616976676165 0.795742694964964 1 1
0.879140986200067 0.878229431942351 0 0
0.683012968734926 0.682289339667393 1 1
0.721110752715661 0.720331385883436 1 1
0.882830629307964 0.881951610551436 1 1
0.876571093859067 0.875683063941694 1 1
0.627541092985679 0.626914861468838 0 0
0.914979183388681 0.914039758311998 0 0
0.747529065113192 0.746710805836279 1 1
0.793687491321966 0.792810560298523 1 1
0.87859128882728 0.877738440000545 1 1
0.871731709929736 0.870872699774243 1 1
0.700304972460885 0.699613619689401 1 1
0.805967540228091 0.805202723599493 1 1
0.758046723804367 0.757342083973179 1 1
0.910583478028509 0.909677530939387 0 0
0.733562157744986 0.73283320246386 1 1
0.774723233157289 0.773836154438197 1 1
0.803396370021536 0.80251467683342 1 1
0.731395721656735 0.730669299526592 1 1
0.824306203780863 0.823456681038966 1 1
0.891135846357116 0.890143331085787 1 1
0.694446438197967 0.693703630634128 0 0
0.738599906870873 0.737783262463563 1 1
0.788170947280412 0.787296408037272 1 1
0.873058681593434 0.87225446071958 1 1
0.8715362698467 0.870593287772447 1 1
0.774968718617997 0.774133017286265 1 1
0.831557024405136 0.830619872256122 1 1
0.797959329836125 0.797193752938003 1 1
0.801814968020504 0.801009647870315 1 1
0.858305086304109 0.857369735954791 1 1
0.850351636999046 0.84950034995436 1 1
0.819368426409329 0.818572197922789 1 1
0.849024384056784 0.84817440640461 1 1
0.750406677823875 0.749602191144163 1 1
0.778195945928875 0.777443029466039 1 1
0.902245563327422 0.901244567351982 1 1
0.716803893218086 0.716021004286499 1 1
0.661715826680842 0.66103350547328 0 0
0.718230959763908 0.717531482634499 1 1
0.653391191088392 0.652733399092063 0 0
0.802616241175438 0.801753630974128 1 1
0.885543902179528 0.884603259175355 1 1
0.821945652711565 0.821071655557482 1 1
0.739775403208105 0.738993181037707 1 1
0.680345766644934 0.679611027473524 1 1
0.675902261553852 0.675167021116335 0 0
0.915585129645049 0.914570895534239 1 1
0.757375811592995 0.756669130635756 1 1
0.740057859132578 0.739328342266274 1 1
0.806326153453418 0.805427642272293 1 1
0.840344898063276 0.839463386903488 1 1
0.859043596571609 0.858176528456075 1 1
0.893349999512191 0.892408296769056 1 1
0.826664381226814 0.825754042497155 1 1
0.786829986625293 0.785993419020993 1 1
0.764845093439146 0.764060032864715 1 1
0.808313986161324 0.807490758130818 1 1
0.798088261114001 0.797221356890212 1 1
0.847496413338336 0.846617224429822 1 1
0.881663735809529 0.880680845609755 1 1
0.67991203749333 0.679232366413042 0 0
0.894726733089152 0.893693455949271 1 1
0.724515889349913 0.723666913331928 1 1
0.701989072547447 0.701193244394558 1 1
0.887526563176234 0.886698248904739 1 1
0.772934901295259 0.772046985151935 1 1
0.805844460625409 0.804885812280325 1 1
0.917780743316259 0.916858077621956 0 0
0.743618995601939 0.742790988899275 1 1
0.811640248783906 0.810662068111896 1 1
0.862569489843671 0.861629713458396 1 1
0.932303791460272 0.931491450497015 0 0
0.830186101982426 0.829440919305047 1 1
0.728932862881272 0.72822243078021 1 1
0.741325603008135 0.74058048497794 1 1
0.82076184335659 0.81988530694053 1 1
0.817863670448313 0.816984685002625 1 1
0.717650522499746 0.716939813905639 1 1
0.762612279587467 0.761715421737749 1 1
0.712993261461561 0.712219524078446 1 1
0.743645377591729 0.742911357491209 1 1
0.923099759804489 0.922127592315835 1 1
0.829883004384518 0.82897063629633 1 1
0.787470182428354 0.786658549114965 1 1
0.853678281286443 0.852846737965114 1 1
0.815424760979204 0.814619339625695 1 1
1.00126023188562 1.00015384118383 0 0
0.669886998206638 0.669254641497271 1 1
0.780122792277116 0.779224214836033 1 1
0.777437542257288 0.776632855131232 1 1
0.710144039267529 0.709456884134814 1 1
0.738886694875557 0.738177758341054 1 1
0.830069775688644 0.829262233150662 1 1
0.776854197886781 0.776062463065696 1 1
0.814822681788318 0.813972983421259 1 1
0.770046352801916 0.769242651072223 1 1
1.02291318933675 1.0219006558914 0 0
0.839936105822144 0.839155565245786 1 1
0.785976500518155 0.785217609472407 1 1
0.819339743927495 0.818523782879989 1 1
0.731412477982679 0.730640043665473 1 1
0.783715779500826 0.782867660090413 1 1
0.81083117119672 0.809895512003001 1 1
0.883757130481018 0.882890571967148 1 1
0.824908735322392 0.824079307849832 1 1
0.845187081547201 0.844338632589589 1 1
0.920778622820115 0.919748788811852 0 0
0.732672804173599 0.731895934703417 1 1
0.780918966305606 0.780169930270376 1 1
0.803271486711302 0.802348806850012 1 1
0.762858910493929 0.762107453845634 1 1
0.733558514035975 0.732854706816674 1 1
0.754437079725806 0.753615443985041 1 1
0.709200271352607 0.708506219843758 1 1
0.803889501409577 0.803030300334952 1 1
0.80672808715122 0.805781884741129 1 1
0.867515226873626 0.866560548594138 1 1
0.772434094872498 0.771632261051248 1 1
0.710329974288997 0.7096087895532 1 1
0.919286541168583 0.918317956121216 1 1
0.77544570843814 0.774681692217552 1 1
0.780276933761922 0.779441575262203 1 1
0.74993460656664 0.749133824424966 1 1
0.733923775317299 0.733179219078026 1 1
0.740625569070565 0.739924007487985 1 1
0.813961360218089 0.8131146349565 1 1
0.723093451629188 0.722311097502775 1 1
0.783291990887728 0.782545505850789 1 1
0.861208535335758 0.860376564511414 1 1
0.825689896825778 0.824901058065213 1 1
0.875483211791182 0.874563888970724 1 1
0.779371788405786 0.778620185146336 1 1
0.879052427101301 0.878163746370784 1 1
0.82013730421737 0.81930297228877 1 1
0.845428237529977 0.844460590111684 1 1
0.865265643431572 0.864418548260282 1 1
0.704950616554998 0.704257351903158 1 1
0.78810344782415 0.787305836051874 1 1
0.93946771835108 0.938458170555928 0 0
0.770325117451778 0.769595582831257 1 1
0.71087492873356 0.71012558308829 1 1
0.858177802241408 0.857310061824972 1 1
0.855079334837862 0.854148392505162 1 1
0.855527887495258 0.85463419871406 1 1
0.652174478452664 0.651545660974881 0 0
0.737099068218621 0.736308120210997 1 1
0.76072521027819 0.759887270963739 1 1
0.783374908294435 0.78254053276057 1 1
0.955476997812138 0.954481464426047 0 0
0.914229711224017 0.913243405606559 1 1
0.845052966805592 0.8442385829748 1 1
0.700360058565595 0.699680300793001 1 1
0.670173557768659 0.669554415285529 0 0
0.807270812755445 0.806447658543919 1 1
0.825007972607874 0.824260829055005 1 1
0.846932251782378 0.846117853250003 1 1
0.868645238934519 0.867807819849579 1 1
0.845800587388078 0.844962482771698 1 1
0.90624111732643 0.905236099315416 1 1
0.708460867122929 0.707613655796632 1 1
0.84850858520474 0.847658339296944 1 1
0.747356872073401 0.746526441722462 1 1
0.698451190559287 0.697761368572151 0 0
0.89528908950915 0.894405038856373 1 1
0.843991994324913 0.843207059690364 1 1
0.813941853863464 0.81307599417651 1 1
0.840848857813782 0.839981678873057 1 1
0.820581199289615 0.819732295329951 1 1
0.707367637708293 0.706683637921472 1 1
0.876920659167386 0.875954138934435 1 1
0.8765739407052 0.875653879052188 1 1
0.850634411763209 0.849817413856204 1 1
0.826048733671574 0.825181318745428 1 1
0.767206430309463 0.766515629613494 1 1
0.96615782593108 0.965260120750371 0 0
0.762354859254466 0.761521364887693 1 1
0.822955947693743 0.822139777396322 1 1
0.750077484917344 0.749282444014284 1 1
0.760842266261243 0.760136523684403 1 1
0.88232978046268 0.881475154300803 1 1
0.809579176960469 0.808756748350231 1 1
0.858605806821157 0.857820677641754 1 1
0.767289370404239 0.766529759914989 1 1
0.796018906629486 0.795235331050332 1 1
0.882227781162353 0.881338836870955 1 1
0.800454091460285 0.799704829148473 1 1
0.825361870786877 0.824574383158794 1 1
0.713514764023145 0.712727470049552 1 1
0.872443532438763 0.871509730367425 1 1
0.746481345654129 0.745828045955658 1 1
0.895511756678801 0.894494835663394 1 1
0.83965620369552 0.838784048537652 1 1
0.84328799460269 0.8423416035683 1 1
0.789438249237953 0.7886300085584 1 1
0.881275299917721 0.880223915851262 0 0
0.733660015574016 0.732908586537619 1 1
0.831802969386884 0.830891208072073 1 1
0.906652443003491 0.90567585762316 1 1
0.855513657677279 0.854630695577758 1 1
0.76110970104623 0.760250281866054 1 1
0.824001506875519 0.823088176504473 1 1
0.910328825195858 0.909506319274696 0 0
0.723644541594445 0.722829615091351 1 1
0.752651272728453 0.751823302953439 1 1
0.887121317553873 0.886226285532093 1 1
0.917217238250983 0.916285995512125 0 0
0.834048099993889 0.833244777390328 1 1
0.707627687508987 0.706895295418319 0 0
0.836412297197034 0.835554145791728 1 1
0.629449381315338 0.628801634678968 0 0
0.885404191258682 0.884538732090792 1 1
0.806336182194253 0.805521600208822 1 1
0.658587576377751 0.657927047795836 0 0
0.836362254589135 0.835568965060725 1 1
0.699302612442432 0.698524037624524 1 1
0.819815342651357 0.818949545923298 1 1
0.756316363190391 0.755550130607272 1 1
0.866781617449527 0.865744472631141 1 1
0.802394846058377 0.801481550207214 1 1
0.856395062739842 0.855539800694182 1 1
0.908847581141789 0.907846989468269 1 1
0.747664619795996 0.746986964785272 1 1
0.771662881501238 0.770875553612474 1 1
0.804320673700295 0.803515460451422 1 1
0.759041755156367 0.758195679210109 1 1
0.905279359500576 0.904269909269737 0 0
0.792924883021284 0.792067390196281 1 1
0.86138644563545 0.860529526423008 1 1
0.840717143864157 0.839935535817807 1 1
0.881666989704756 0.880741812472404 1 1
0.759418373608362 0.758701905490011 1 1
0.847722274809765 0.846883173585132 1 1
0.793686932793818 0.792916432643831 1 1
0.885069958911566 0.88419373032372 1 1
0.748103961614153 0.747331763787181 1 1
0.91674771545136 0.915832844458295 0 0
0.773595626594736 0.772833443662782 1 1
0.868173028735201 0.867285873116254 1 1
0.768120847757537 0.767426551439159 1 1
0.914071244076652 0.913148514310365 1 1
0.872931426088936 0.872112000088938 1 1
0.711053361141056 0.710345488459134 1 1
0.856475628139358 0.855489128645015 1 1
0.877171832401897 0.876278360385318 1 1
0.792540199120862 0.791808858147288 1 1
0.785064975777178 0.784288755146729 1 1
0.822481761243224 0.821726045013213 1 1
0.854163275081385 0.853414643267758 1 1
0.765755802065054 0.765002385864312 1 1
0.99168315770646 0.990557036923646 1 1
0.853077077667796 0.852136949659581 1 1
0.708051131949306 0.707340545232299 1 1
0.821340883676853 0.820483485976009 1 1
0.791077273074948 0.790227941537601 1 1
0.798475529334579 0.797730097691968 1 1
0.881468446697832 0.880575884753385 1 1
0.7543417786514 0.753552245447896 1 1
0.885176027717676 0.884320711801804 1 1
0.858055015168805 0.857078094234323 1 1
0.617252851669398 0.616642775460726 0 0
0.717654140787591 0.716948001304274 1 1
0.68656392856019 0.685946841460706 0 0
0.649327508899483 0.648706229356555 0 0
0.818986758729004 0.818121321646988 1 1
0.791692696219154 0.790874873307718 1 1
0.950634679832633 0.949639226555657 0 0
0.869990017148118 0.869023667253431 1 1
0.825819436926158 0.824913051869976 1 1
0.765928920695192 0.765148165726478 1 1
0.898546714144753 0.897607852534171 1 1
0.774324612581263 0.773547770901712 1 1
0.773407895789472 0.772674766089496 1 1
0.77383782819869 0.773054703685513 1 1
0.79333126634372 0.792461998044596 1 1
0.834106528131094 0.83331976165111 1 1
0.648451999535233 0.647813577733481 0 0
0.795701443036668 0.794775555047481 1 1
0.792812926535084 0.791944541840668 1 1
0.733587643087737 0.732762675623159 1 1
0.881760186253328 0.880887741555247 1 1
0.759670867381642 0.758939089032129 1 1
0.716582492057158 0.715855152157732 1 1
0.726487565633168 0.725754381016894 1 1
0.816987422240983 0.816197842874075 1 1
0.702444550671667 0.701691447496669 1 1
0.844811516521852 0.84404255447269 1 1
0.839132255392259 0.8382266050554 1 1
0.841866703940593 0.840978085681546 1 1
0.784488954524998 0.783584925254386 1 1
0.779330809243182 0.778556594376446 1 1
0.772178507105297 0.771441421131677 1 1
0.733225166084991 0.732429814337527 1 1
0.739935009576844 0.739076735489382 1 1
0.874546207196805 0.873688986117024 1 1
0.793009031798924 0.792197773196249 1 1
0.773911707280521 0.773030374593668 1 1
0.796298217410783 0.795442371455177 1 1
0.852573836721955 0.851753522847226 1 1
0.827591515041766 0.826744845946173 1 1
0.877837135416669 0.876980307146593 1 1
0.814045823295035 0.813168179283618 1 1
0.833110914861383 0.832181827387442 1 1
0.73466683805862 0.733962789667986 1 1
0.82191364956479 0.821043283853689 1 1
0.748308464702753 0.747539891488351 1 1
0.79077098546222 0.789926942318884 1 1
0.811555919503553 0.810751383077858 1 1
0.749706481941176 0.74892770966779 1 1
0.872870103353877 0.871932212248042 1 1
0.826645105050666 0.825850055570605 1 1
0.737284345752913 0.736493545622057 1 1
0.812584882249648 0.811650393482875 1 1
0.782509115160545 0.781545870971433 1 1
0.794572504774048 0.793806456681409 1 1
0.918672929426758 0.917684392407564 1 1
0.837011704227295 0.836091642981451 1 1
0.881643937466574 0.880706788462807 1 1
0.845843906287203 0.844944119088105 1 1
0.774314765829635 0.773498970878661 1 1
0.834271602530723 0.833363447417821 1 1
0.887924560960018 0.88710479876075 1 1
0.878062794171112 0.8772104786564 1 1
0.677097317214945 0.676328062726623 1 1
0.822198379727619 0.82133545878324 1 1
0.825856105404225 0.825028243774064 1 1
0.80301367324954 0.802183021991419 1 1
0.659734355155654 0.659044452951396 0 0
0.812958337276742 0.812054616379506 1 1
0.791201598597209 0.790338717561697 1 1
0.721819111155721 0.721090134150626 1 1
0.871992282530949 0.871101594728048 1 1
0.68887575512764 0.688187589362518 0 0
0.697307351766084 0.696561630548526 1 1
0.796171963579432 0.795310368221476 1 1
0.775856437296972 0.775003810551271 1 1
0.753460181103255 0.752645894252609 1 1
0.784490817995258 0.783733825620759 1 1
0.761181006789088 0.760473162087019 1 1
0.888523959662566 0.887636997963725 1 1
0.856786329868947 0.855867770838255 1 1
0.870593380312132 0.869731436576609 1 1
0.612036064102133 0.611375627433714 0 0
0.830125933453581 0.829260639206159 1 1
0.847939544862954 0.847075621689793 1 1
0.757489995352631 0.756633207392809 1 1
0.846223422015522 0.845244261620147 1 1
0.798607895633419 0.797765323354884 1 1
0.680610923767513 0.67989602670886 0 0
0.775911533401546 0.775155111441118 1 1
0.783179165654722 0.782433588320148 1 1
0.913426109317534 0.912535989709424 1 1
0.853042199753469 0.852151614680948 1 1
0.854261220192083 0.853343177596051 1 1
0.651074160931401 0.650449445142135 0 0
0.779097471390447 0.778267115253319 1 1
0.75307652787359 0.752293407346694 1 1
0.753763069027813 0.752945811268825 1 1
0.884442446283881 0.883586117540839 1 1
0.793808152445612 0.793012210450607 1 1
0.926535438931552 0.925664415929022 1 1
0.648141981465484 0.647462573521124 0 0
0.93117023556889 0.930324417729366 0 0
0.759754179572347 0.758934025719478 1 1
0.729823263643357 0.729132898385673 1 1
0.821645040612707 0.820795579199747 1 1
0.849995375856612 0.849039305932687 1 1
0.844389878071144 0.843428355871203 1 1
0.778837548619411 0.778016882555887 1 1
0.752487419904638 0.751744797016355 1 1
0.79633388115974 0.795494720646003 1 1
0.823000461422067 0.822136331319298 1 1
0.797106825096543 0.79627400857777 1 1
0.797622071481073 0.796874746348196 1 1
0.905478969997168 0.90469563737728 1 1
0.768931576497671 0.768196462172003 1 1
0.863031396660153 0.862083760804292 1 1
0.877689728969448 0.876749285962069 1 1
0.863414692187937 0.862468109070683 1 1
0.740913942665864 0.740173793013307 1 1
0.77749171641949 0.776600595196426 1 1
0.68195020001657 0.681279317044778 1 1
0.897820586718002 0.896974457784184 0 0
0.745067582245904 0.74427452435782 1 1
0.747690805418691 0.746948819966771 1 1
0.819512147754884 0.818648120823128 1 1
0.770027110104939 0.769136127373099 1 1
0.770596479205509 0.769859739187627 1 1
0.835471543498438 0.834502937944043 1 1
0.843165091783498 0.842206258129344 1 1
0.786740743253321 0.785948347400224 1 1
0.747559996535166 0.746724281453245 1 1
0.539336321614741 0.538790194249648 0 0
0.873337113999286 0.872437044872064 1 1
0.822621033487872 0.82179680750478 1 1
0.750781140967017 0.749949156754589 1 1
0.737184812640572 0.736369420404785 1 1
0.790437781870596 0.789660837148267 1 1
0.79469441535531 0.793924607567373 1 1
0.964292333315207 0.963310755325777 0 0
0.729621048554275 0.728902639983951 0 0
1.13275705493558 1.13162920780834 0 0
0.761651695336507 0.76092124407599 1 1
0.923026342802257 0.922100011938217 0 0
0.761091514763483 0.760344964216499 1 1
0.784704951273146 0.783938790551102 1 1
0.815083235507957 0.814254674363305 1 1
0.794833151657665 0.793939178922295 1 1
0.770394708221887 0.769598798094214 1 1
0.770519663135127 0.769692738599148 1 1
0.669299981519613 0.668581967317567 1 1
0.843352632446947 0.842407656583147 1 1
0.865702967668875 0.864788204260265 1 1
0.875326796220856 0.874494188818462 1 1
0.755747168941291 0.755009241556701 1 1
0.783081646147577 0.782232048712516 1 1
0.744967333238257 0.744097932047419 1 1
0.703784465837889 0.702968330668656 0 0
0.855871872356829 0.85506555982998 1 1
0.50990643160632 0.509358099911428 0 0
0.832108846775121 0.831232957929335 1 1
0.788400864979384 0.787562246089289 1 1
0.833568435609019 0.832733544654619 1 1
0.860334083927852 0.85942827986536 1 1
0.698582472669503 0.697951234917804 1 1
0.886123548669958 0.885263473028779 1 1
0.820646086228677 0.819829656892861 1 1
0.620359416236781 0.619725076234832 0 0
0.934954670973962 0.933968169132958 1 1
0.796807251012932 0.795996516649644 1 1
0.807916483702599 0.807106485666759 1 1
0.827141810727186 0.826259258393263 1 1
0.801668457215181 0.800760983278237 1 1
0.769182010518576 0.768417260906374 1 1
0.924164944134135 0.923228839193267 0 0
0.751958824175217 0.75122502200291 1 1
0.786659750099339 0.785849450773385 1 1
0.775580882818114 0.774754558498325 1 1
0.710269455093103 0.709469984614271 1 1
0.986596258334872 0.985603923688775 1 1
0.747152033347574 0.746350318618439 1 1
0.793376668573637 0.792461793338628 1 1
0.877086166752187 0.876239492052917 1 1
0.807848708898175 0.806944937351799 1 1
0.849508695857737 0.848462709168921 1 1
0.730812697399071 0.730091591136726 1 1
0.916377307414471 0.915472502594459 0 0
0.689375557624231 0.688644836398764 0 0
0.689845768891344 0.689087299660093 1 1
0.78699319046043 0.78617961947875 1 1
0.765462666698617 0.764743941254384 1 1
0.860030122621819 0.859142907803386 1 1
0.80239798279433 0.801482482587615 1 1
0.857810903389505 0.856902974344057 1 1
0.895939742108057 0.895054963074567 1 1
0.822765306989042 0.821956483878836 1 1
0.828709222665078 0.827806701082203 1 1
0.89151536082783 0.890582346626163 1 1
0.807346940525886 0.806600588920439 1 1
0.714029804442647 0.713300727342628 1 1
0.758890882792475 0.758112308033853 1 1
0.889143420040153 0.888288475578526 1 1
0.803644073411204 0.802864442036708 1 1
0.742624657465555 0.741774147444613 1 1
0.92368687266578 0.922730764574324 1 1
0.684442469788284 0.683750447837199 0 0
0.757341616791583 0.756517070942339 1 1
0.702424878177205 0.701707942283104 0 0
0.851321876744975 0.850382698601526 1 1
0.726184215739578 0.725468881495547 1 1
0.783667637464724 0.782849961608446 1 1
0.858143614510881 0.857289925890048 1 1
0.956130160446864 0.955013645491144 0 0
0.827135945883852 0.826277942709091 1 1
0.8254308978559 0.824573558421553 1 1
0.77199610927864 0.771149975382313 1 1
0.901288015712698 0.900340195264812 0 0
0.835046674355845 0.834199023767815 1 1
0.833199637908859 0.832365024734549 1 1
0.698277878598157 0.697499654089612 1 1
0.651576201208329 0.650905618135785 0 0
0.776183655851249 0.775395257476943 1 1
0.825658175740136 0.824765932769737 1 1
0.800252470593707 0.799451388025905 1 1
0.719893256902367 0.719088108385616 1 1
0.825247204742792 0.824465949468751 1 1
0.837077822773744 0.836205990368602 1 1
0.866399371626015 0.865470294669835 1 1
0.78874442580478 0.787983001626329 1 1
0.736724980615034 0.73599368130815 1 1
0.83474502769006 0.833791024816215 1 1
0.9677614895259 0.966783540740178 0 0
0.707439351824446 0.706688089636111 1 1
0.829047460508998 0.828169309645259 1 1
0.702376593886033 0.701658912406465 1 1
0.868249259423845 0.867399365519363 1 1
0.742123883936549 0.741335264979902 1 1
0.834421475748606 0.833561854797621 1 1
0.83717987842194 0.836356452520869 1 1
0.757777021734489 0.757005354924177 1 1
0.757213617476511 0.756502264704478 1 1
0.77510709045219 0.774356247500383 1 1
0.788143546063511 0.787325462898081 1 1
0.758732118510786 0.757982986909396 1 1
0.758918358797499 0.758240002570292 1 1
0.91918503935691 0.918234147023008 0 0
0.810869992702272 0.81006912133462 1 1
0.858872235183661 0.857917911825649 1 1
0.7479131158483 0.747087283676341 1 1
0.849298089357767 0.848386904056948 1 1
0.734104355351086 0.733359785996708 1 1
0.763212649375156 0.762444100585173 1 1
0.829968248293419 0.829118039414248 1 1
0.755154003135249 0.754395495656009 1 1
0.784067793249363 0.783234845894538 1 1
0.853207892954249 0.852345501421238 1 1
0.856466047966797 0.855557151762639 1 1
0.783379742546639 0.782599359613761 1 1
0.784915665229884 0.784083854300962 1 1
0.729466029331033 0.728672857437078 1 1
0.67194065089011 0.67122997073127 0 0
0.72602084453595 0.725358065990786 1 1
0.825615951799506 0.824655216822755 1 1
0.910175160630845 0.909245587371803 1 1
0.77820366271071 0.777378554467212 1 1
0.828365262377574 0.827455915488439 1 1
0.826888189651408 0.826101808058552 1 1
0.71315298890991 0.712378087619374 1 1
0.664211532905006 0.663543347681259 0 0
0.775425433897216 0.774528990511598 1 1
0.814220614290761 0.813344493867301 1 1
0.781526951334356 0.780717662189377 1 1
0.798178596477002 0.797322803521411 1 1
0.741298555167069 0.74052157706134 1 1
0.859926699430277 0.859094740392892 1 1
0.783507758381994 0.78271459615676 1 1
0.708082388100939 0.70732903467566 1 1
0.850785775922423 0.849918144206468 1 1
0.725769848636771 0.725002208883872 1 1
0.786075966676472 0.785365375199983 1 1
0.711804187330114 0.711060502243058 1 1
0.736133630686972 0.735371344177025 1 1
0.682975996555322 0.682247404006555 1 1
0.834187201188617 0.833291460447669 1 1
0.695474624774241 0.69477315322509 1 1
0.856116636154675 0.855106454624349 1 1
0.889056026582085 0.888108965961997 1 1
0.817331414628547 0.81648389316313 1 1
0.779587250878513 0.778729439142457 1 1
0.845463029431107 0.844602827043578 1 1
0.728594699477904 0.727882310197463 1 1
0.859173163580078 0.858374851551252 1 1
0.809346151921005 0.80843158615823 1 1
0.710398293012692 0.709645407638512 1 1
0.745946247756464 0.745181866570611 1 1
0.780297159966912 0.779508616156206 1 1
0.832182262591619 0.831367819576229 1 1
0.787220938778798 0.786491961124749 1 1
0.727733248533284 0.726970847432525 1 1
0.722717606139667 0.721961517425818 1 1
0.897742731116076 0.896843727084752 1 1
0.831922833228524 0.830949109057617 1 1
0.79235952901917 0.791624700796995 1 1
0.702020419190077 0.701311863339317 1 1
0.858749251101045 0.857846096911114 1 1
0.669220358369092 0.668489108261576 0 0
0.732369891241458 0.7315989694569 1 1
0.946414601767706 0.945396549978364 1 1
0.768635839881921 0.767757148764503 1 1
0.84556502752158 0.84457432620091 1 1
0.778550394798201 0.777689389502463 1 1
0.739269805178911 0.738546704065069 1 1
0.766198841582198 0.765394188135061 1 1
0.727150382293545 0.726453198818579 1 1
0.881857096383174 0.880986266138269 1 1
0.776575145310124 0.775723819639056 1 1
0.816712503370289 0.8158337670785 1 1
0.8383914648778 0.837608118928608 1 1
0.84141847432644 0.840587988192281 1 1
0.753703481520945 0.752916344775939 1 1
0.881837208962518 0.880856629696294 1 1
0.68613988145279 0.685412775082237 0 0
0.807821081750771 0.807011403734178 1 1
0.840945516192462 0.840001982018477 1 1
0.900233435624807 0.899278775238885 0 0
0.785296134201704 0.784455552479393 1 1
0.89075777591593 0.889813608339427 1 1
0.783547498501956 0.782814274922064 1 1
0.794817316243219 0.794043197728569 1 1
0.666939184641345 0.666205724076439 0 0
0.787790797081833 0.786930859455704 1 1
0.904011673663589 0.903049851641169 1 1
0.75948196185015 0.758761751477193 1 1
0.808301753777839 0.807567825376015 1 1
0.796146476676038 0.795379105695669 1 1
0.753326335337696 0.752504477016489 1 1
0.889964866040351 0.889073883780887 1 1
0.832950340300063 0.832110633260229 1 1
0.777219517396086 0.776389370496094 1 1
0.814037369669791 0.813284156458988 1 1
0.791813067988383 0.79098249729732 1 1
0.878908534337602 0.878050428151186 1 1
0.76658689050034 0.765798774026544 1 1
0.644926994594038 0.64422819822811 0 0
0.873017054662425 0.87222011375149 1 1
0.803725119112879 0.802928728869336 1 1
0.64395146914916 0.643301895821134 0 0
0.737012086298881 0.736270990687243 1 1
0.864952248408283 0.864055835765792 1 1
0.932083385756364 0.931198803382193 1 1
0.822156838387729 0.821255098636101 1 1
0.96629852574657 0.965273365772759 0 0
0.772386117852431 0.771420077106484 1 1
0.670160911810918 0.66953871470969 0 0
0.888101351880367 0.887144913175814 1 1
0.834163537159096 0.833458953971631 1 1
0.81121477285011 0.810394029242339 1 1
0.826391419240772 0.825524000842305 1 1
0.798134463038013 0.797203329514391 1 1
0.663827461008513 0.663120416056804 0 0
0.798085428624788 0.797247785920015 1 1
0.79490050605399 0.794066290164931 1 1
0.823643944016059 0.822712304349915 1 1
0.75889457780535 0.758176686484575 1 1
0.808198352798266 0.807380754250141 1 1
0.756202321163679 0.755410818371954 1 1
0.923893101725472 0.922872154034627 1 1
0.814640735745511 0.813727632871848 1 1
0.853612711043809 0.852733931158677 1 1
0.720222728557002 0.719436596582138 1 1
0.662353746246341 0.66171930892891 0 0
0.819078265675714 0.818220518522067 1 1
0.770762237826969 0.76994655969461 1 1
0.962764428417926 0.961891618986519 1 1
0.792274294409141 0.791499644541249 1 1
0.870891237383858 0.870030181955506 1 1
0.798755524064929 0.797919095037153 1 1
0.696146574305069 0.695505657623286 1 1
0.825569917447037 0.824622983379497 1 1
0.800009026568466 0.799119954320336 1 1
0.891852041294463 0.890957499552039 1 1
0.682566033019051 0.681789310070563 1 1
0.743027574957928 0.742309844674812 1 1
0.7076116009979 0.706891523517819 1 1
0.842332644865533 0.841498869536189 1 1
0.735114307861049 0.734374519281611 1 1
0.759364421212862 0.758526630895345 1 1
0.843655516672168 0.842876277033664 1 1
0.78741728296455 0.786381902214376 1 1
0.90514252527444 0.90422720060031 1 1
0.914767515341269 0.913817731064512 1 1
0.73405113731851 0.733335507234455 1 1
0.828138278122243 0.827300431127713 1 1
0.755700132929228 0.754941091622783 1 1
0.775028066670507 0.774264796087422 1 1
0.734854255218295 0.734051454390892 1 1
0.758800481218705 0.757999954157609 1 1
0.857312857545763 0.856459266768386 1 1
0.876984828002154 0.876092638028577 1 1
0.777144329904451 0.776384462173694 1 1
0.757433155532855 0.756686360221112 1 1
0.967777300914013 0.966811449948591 0 0
0.804470110900588 0.803664256630665 1 1
0.764462392213197 0.763619169989441 1 1
0.729570664047495 0.728888810444042 1 1
0.888753199760874 0.887756808031281 0 0
0.811246079252121 0.810373480082882 1 1
0.746330099814661 0.745567311560632 1 1
0.753780074220693 0.753085219672546 1 1
0.815219300802337 0.81434771471654 1 1
0.836387628272441 0.835536781029078 1 1
0.776756051602359 0.775894076529383 1 1
0.812120349569113 0.811253007945641 1 1
0.769375623390367 0.7686584879094 1 1
0.766104266746088 0.765278243570952 1 1
0.856654086355921 0.855705014420741 1 1
0.727838660396614 0.727142935359446 1 1
0.685274110373565 0.684439319616581 1 1
0.87223083091357 0.871380460253039 1 1
0.87263729633501 0.871732961047572 1 1
0.770442880851224 0.769587897807735 1 1
0.828077261551798 0.827149385826491 1 1
0.731146719405346 0.730411070008892 1 1
0.865150830957445 0.864223332424179 0 1
0.911600926834826 0.910678788804782 1 1
0.833998442962596 0.833222463777352 1 1
0.691257566254397 0.690554580155463 0 0
0.75115391852231 0.750460331695809 1 1
0.778721311815647 0.778004017227047 1 1
0.83196077490075 0.831100705212782 1 1
0.916191654372071 0.915279807798357 0 1
0.862067370486045 0.861154342594328 1 1
0.883534462829035 0.882541349917345 1 1
0.870291570884223 0.869353380037677 1 1
0.719048675149295 0.718368233955079 1 1
0.813671765200786 0.812841820458656 1 1
0.799669313753194 0.798846773571029 1 1
0.749797105112657 0.748972524287665 1 1
0.778732522176901 0.777862609030063 1 1
0.847477064826367 0.846598111461099 1 1
0.924789473900379 0.923760365523525 0 0
0.804121937550128 0.803265669362079 1 1
0.850391112086398 0.849451469017469 1 1
0.767115879589027 0.766394232836482 1 1
0.81997833550207 0.819177529773509 1 1
0.823425982042569 0.822670675896621 1 1
0.869687270749691 0.868823532651293 1 1
0.853123660784242 0.852190681534326 1 1
0.789508825078217 0.788634451216284 1 1
0.975223464973301 0.97429640966281 0 0
0.954178081780775 0.953235156231399 0 0
0.71520032298244 0.714519750327969 1 1
0.850245528657448 0.849389170459037 1 1
0.914943016136838 0.914067342454536 0 0
0.845132637210369 0.844305436925845 1 1
0.741785835263298 0.741061820468145 1 1
0.740987217200157 0.740225013167147 1 1
0.835273855429062 0.83443387415957 1 1
0.825786346354406 0.824919719517593 1 1
0.749681471339709 0.748963032416409 1 1
0.78323056559747 0.782423485113493 1 1
0.799551778604066 0.798796610581163 1 1
0.775870637408484 0.7751493470169 1 1
0.800033407709193 0.799254809549882 1 1
0.821859040014023 0.821019470567707 1 1
0.794986625587637 0.794146362607218 1 1
0.876859599641603 0.876098449677688 1 1
0.656835911093427 0.656167621095672 1 1
0.9230872873237 0.922133122057634 1 1
0.734685911036335 0.733906658029594 1 1
0.797053594909176 0.796222021051867 1 1
0.948604392636559 0.947603956158946 0 0
0.758021142295939 0.757148867279106 1 1
0.839220679654006 0.83841973782836 1 1
0.888861977627836 0.887981768084499 0 0
0.851716214035098 0.850901276497704 1 1
0.784564504704731 0.78372791073616 1 1
0.767757278594127 0.766873058827875 1 1
0.842826102417418 0.841951555832218 1 1
0.830039895527871 0.829241338368499 1 1
0.807291727590869 0.806439751486716 1 1
0.805004648002967 0.804226603617913 1 1
0.722491498331681 0.721766263798389 1 1
0.730156892321971 0.729362751868871 1 1
0.670378122254695 0.669659301608103 0 0
0.807941807697626 0.807130987488532 1 1
0.829364799356896 0.82855782861519 1 1
0.881402707099205 0.88054773969594 1 1
0.83910026800378 0.838172148334323 1 1
0.853206359549134 0.852318370991209 1 1
0.746363830940871 0.745598418018701 1 1
0.792751705943103 0.791922990756995 1 1
0.71054413166829 0.709822386443819 1 1
0.968597865954875 0.967577833672053 0 0
0.768684610155405 0.767911199627334 1 1
0.781422160086268 0.780478304660396 1 1
0.853914297870698 0.85299969125551 1 1
0.919224212770358 0.918337204005137 0 0
0.79507131386302 0.794293058038446 1 1
0.826781117442873 0.825981584008737 1 1
0.848326963428608 0.847511994989824 1 1
0.812277187216709 0.811457597609972 1 1
0.91938234253687 0.918509190134464 1 1
0.780397290105901 0.779554315526386 1 1
0.773873372881157 0.773078276979372 1 1
0.759880282518145 0.75900183555764 1 1
0.89439801104394 0.893546758364154 1 1
0.763876542870189 0.763077659150483 1 1
0.713426097700101 0.71276503056012 1 1
0.78223604312901 0.781450164583756 1 1
0.798919972563456 0.798122440274549 1 1
0.761548711802057 0.760727684493151 1 1
0.758763003589164 0.757919261840145 1 1
0.747885527604787 0.747092684911881 1 1
0.843884477993982 0.842962852771488 1 1
0.957889141562353 0.956860532621727 0 0
0.796603955332991 0.795887097766583 1 1
0.785934443611456 0.785102725925502 1 1
0.856947991273445 0.856050499753906 1 1
0.760426358259547 0.759586943471652 1 1
0.850124206019245 0.849233049700915 1 1
0.710076170274859 0.709383932651602 1 1
0.762914939919 0.762090493490084 1 1
0.701510905107581 0.700788050295123 0 0
0.694679190045681 0.693947978927108 1 1
0.808960559997571 0.808052570066763 1 1
0.791846178401001 0.79091930043558 1 1
0.823868449280948 0.823000046938746 1 1
0.735198254659733 0.734506476340809 1 1
0.849070034629493 0.848235736270973 1 1
0.833458633253442 0.832590765749593 1 1
0.790394297512963 0.789601605977497 1 1
0.804033919345008 0.803230875708815 1 1
0.836494464638283 0.835688754172381 1 1
0.824459760562323 0.823559810125574 1 1
0.706824116772134 0.706112740441436 1 1
0.878196355130712 0.877350391545252 1 1
0.797757255247324 0.796769910007756 1 1
0.875640775648288 0.87469269728549 1 1
0.67690728802318 0.676145555202588 1 1
0.89995027200099 0.899077175439215 0 0
0.835911764528324 0.834991116585443 1 1
0.877350391273804 0.876445719282595 1 1
0.821215490553901 0.820265926352459 1 1
0.753607789444798 0.752860584400766 1 1
0.837656208841078 0.836791062490014 1 1
0.763434439695883 0.762633371159149 1 1
0.823105365406309 0.822232380097401 1 1
0.75699820898173 0.756172882151522 1 1
0.776092313091598 0.77528145267352 1 1
0.788819832235594 0.787939952275311 1 1
0.863925332965509 0.863102638285045 1 1
0.778972012455861 0.778162198450131 1 1
0.794517900766319 0.793706427646373 1 1
0.782233802448375 0.781450742423043 1 1
0.813595471334671 0.812828435648657 1 1
0.786555562779285 0.785857179485863 1 1
0.723309003324176 0.72252845466912 1 1
0.731989129993042 0.731261364884957 1 1
0.837967769651487 0.837109306434608 1 1
0.547265240625428 0.546759730539794 0 0
0.86819408200829 0.867364330917672 1 1
0.814953256082794 0.814211863402409 1 1
0.83438347926448 0.833559559957226 1 1
0.85809008634322 0.857247552149378 1 1
0.884916551464015 0.884023641091748 1 1
0.690336164959056 0.68964808752815 0 0
0.890742328065011 0.889829874326298 1 1
0.740855709685009 0.740125554765527 1 1
0.79664470427354 0.79584991349898 1 1
0.862185940030343 0.861348575696222 1 1
0.865174960491432 0.864366495255794 1 1
0.722131333934264 0.721365694112962 1 1
0.816427652783152 0.8155746888325 1 1
0.822218799787446 0.821330818757887 1 1
0.857189574012158 0.856308577244652 1 1
0.875628763253106 0.874728377221463 1 1
0.828544904105503 0.827638932770638 1 1
0.732104073933909 0.731390335371558 1 1
0.912500325145163 0.911635799430699 1 1
0.761299645755531 0.760535295743678 1 1
0.777097499657576 0.776332178832296 1 1
0.793599030465355 0.792760898017106 1 1
0.891669451689912 0.890732464545815 1 1
0.807866247811582 0.807017984618119 1 1
0.832830045757452 0.832003587337388 1 1
0.723950988750632 0.723132337835467 1 1
0.801459331473405 0.800671536328213 1 1
0.830005013871008 0.829175038942782 1 1
0.84878205559008 0.847828573882511 1 1
0.794834060269386 0.793930890503437 1 1
0.869117430888177 0.868251719050653 1 1
0.724210491123785 0.723492951619753 1 1
0.806466261720783 0.805733886678431 1 1
0.850888529764161 0.84996188625988 1 1
0.841122047806744 0.840297573330645 1 1
0.840124878256392 0.839297111113597 1 1
0.876053589238955 0.875154042631859 1 1
0.798836637628385 0.79795533360589 1 1
0.870386686185099 0.869557915082405 1 1
0.81127705948649 0.8104491505919 1 1
0.719924870478738 0.719144977229654 0 0
0.831706799385096 0.830775445360088 1 1
0.925846136436446 0.924909385064139 1 1
0.960423231938786 0.959317418628149 0 0
0.847275366513646 0.84638005308087 1 1
0.894556182538101 0.893537428481989 1 1
0.736696704993728 0.735861356364788 1 1
0.853943851053305 0.853110114867931 1 1
0.891133839409763 0.890192739543807 1 1
0.680463296500097 0.679793001570059 1 1
0.755560263266481 0.754693449169334 1 1
0.820251617211719 0.81947639004282 1 1
0.874332652938899 0.873423289870498 1 1
0.834947327769734 0.834128518124393 1 1
0.858862313423259 0.857936976452363 1 1
0.790877247546016 0.790070691921241 1 1
0.837708831205635 0.836805669184525 1 1
0.772960419686338 0.772222803472374 1 1
0.866628492820553 0.865756078149283 1 1
0.743309060912323 0.742535177983172 1 1
0.721498031879904 0.720690848509066 1 1
0.795592084204376 0.794776408481046 1 1
0.865279407793266 0.864393338667702 1 1
0.831305468626245 0.830486141641619 1 1
0.732755349466442 0.731971397658349 1 1
0.714571405432974 0.71382927671815 1 1
0.805526282279308 0.804720628350992 1 1
0.77130354370046 0.770494968495425 1 1
0.850535247757669 0.849648382444097 1 1
0.797141569731781 0.796407123150201 1 1
0.758837897554741 0.758167328449139 1 1
0.698361784544267 0.697612898437278 1 1
0.840837100388369 0.83990037406953 1 1
0.78654907799367 0.785628593143754 1 1
0.85109744900444 0.850166344228316 1 1
0.929043091624582 0.928145416900813 0 0
0.746354535091763 0.745653769402273 1 1
0.836613838290413 0.835718769743393 1 1
0.783842535973732 0.782952861234885 1 1
0.804217023624606 0.803455153698122 1 1
0.887513699533985 0.88664079861432 1 1
0.959884281917824 0.958865145130707 0 0
0.798663567557215 0.797816018991501 1 1
0.713556640483957 0.712838826021833 1 1
0.781774395454661 0.780906939428301 1 1
0.66165019487204 0.660992057813123 0 0
0.761116633514532 0.760278173027833 1 1
0.727929455200157 0.727170514242862 1 1
0.773769979819448 0.773058837559084 1 1
0.81115140092018 0.810303587147609 1 1
0.74534042270212 0.744504731513651 1 1
0.873440485421474 0.872424220380705 1 1
0.792075990266394 0.791220086986549 1 1
0.739517825694941 0.738759993415219 1 1
0.796374985171887 0.795513798131758 1 1
0.836536091159292 0.835653337113506 1 1
0.91622128407356 0.915236113395606 1 1
0.712791213242426 0.71212589279742 1 1
0.717587277304848 0.716918012363192 0 0
0.813242293977173 0.812359044890964 1 1
0.915705278482585 0.914672687593906 1 1
0.753049351385485 0.752160972504437 1 1
0.685113722905823 0.684495458165079 1 1
0.811425301614476 0.81061541587079 1 1
0.86529636912463 0.86437599132713 1 1
0.912500950412877 0.911551975751523 1 1
0.692251598153146 0.691466285586145 0 0
0.7167007744557 0.715991362144238 1 1
0.857044191241049 0.856182576400735 1 1
0.84438377582402 0.843537298377324 1 1
0.765545195200918 0.764732436464099 1 1
0.737110710909539 0.736373749762688 1 1
0.748158751458487 0.747413256356041 1 1
0.781691042531575 0.780893011849165 1 1
0.832710741900329 0.831776109643025 1 1
0.864789746073658 0.863942349233372 1 1
0.886797487215024 0.88590611812549 1 1
0.858811290802023 0.857938403723484 1 1
0.883887691091624 0.883061710323719 1 1
0.791123207234206 0.790314139500676 1 1
0.625292810552284 0.624627136557774 0 0
0.771653986118233 0.770952746858318 1 1
0.685967931196098 0.685243601402643 0 0
0.889810014036109 0.888860796429533 1 1
0.772981094492205 0.772268332368625 1 1
0.71810318497003 0.717409672043451 1 1
0.861954552859053 0.861052802258816 1 1
0.815529751142453 0.814716195174477 1 1
0.738589309883641 0.737784261874633 1 1
0.753398780642379 0.752576860151812 1 1
0.791385022375166 0.790613916511511 1 1
0.843120792677737 0.842262960638409 1 1
0.753734703544593 0.752885837301237 1 1
0.713446471342801 0.712734315203995 1 1
0.760730422734491 0.759978377497858 1 1
0.872453023531781 0.871537602877802 1 1
0.703261130595622 0.70255589503534 1 1
0.761038243952124 0.760271837027655 1 1
0.695476723104704 0.694768431067343 1 1
0.825598963674112 0.82475595964194 1 1
0.711507185526143 0.710852581909887 1 1
0.918621986840651 0.9176976985828 1 1
0.833536768906856 0.832594869156216 1 1
0.81115911880487 0.810240288934542 1 1
0.805420875640654 0.804640212270319 1 1
0.816856688998807 0.816033714759616 1 1
0.909449799660297 0.908505835241462 1 1
0.790257301674213 0.789489985636881 1 1
0.86993365677618 0.869076417451758 1 1
0.783576964829752 0.78273148133657 1 1
0.682133615632832 0.681460969596891 1 1
0.74035847721088 0.739608062665961 1 1
0.774351755564933 0.773478709751335 1 1
0.871640463757683 0.870798738340364 1 1
0.820159464879435 0.819230068198042 1 1
0.76947674758386 0.768665331558359 1 1
0.755929850680571 0.755182998611194 1 1
0.795611692684639 0.794764641991258 1 1
0.791432307491527 0.790605646689293 1 1
0.804382752577924 0.803578558988854 1 1
0.769104861659164 0.768366344691392 1 1
0.765861906798032 0.765078332089332 1 1
0.817057557651081 0.816097072753796 1 1
0.801560275826308 0.800703894745352 1 1
0.853079725733565 0.852314446435723 1 1
0.821500896464474 0.820649704318945 1 1
0.838756354386079 0.837817322691517 1 1
0.878386237783561 0.877518907361444 1 1
0.759872730135902 0.759180685830176 1 1
0.809262019114101 0.808431149596919 1 1
0.765571878028693 0.764837124117168 1 1
0.860936807571199 0.860117727072424 1 1
0.739634073743268 0.738781218821513 1 1
0.709779378722377 0.709081293804069 1 1
0.829978006901191 0.829158998353241 1 1
0.868399325740513 0.867469181960817 1 1
0.902899875298714 0.902039334102765 1 1
0.850369619182738 0.84942709204708 1 1
0.727287352254269 0.726507147241917 1 1
0.722054133921676 0.721346443576666 1 1
0.837005765965717 0.836170857952502 1 1
0.837049324992762 0.836199492110102 1 1
0.862033759587703 0.861188377749933 1 1
0.776784394836981 0.776015436871804 1 1
0.832137080199122 0.831237577778701 1 1
0.803127646841905 0.802280790523331 1 1
0.856889508613862 0.855991718622706 1 1
0.8698873536122 0.869008016128661 1 1
0.832692258315484 0.831911550313324 1 1
0.792039507214843 0.791165327748779 1 1
0.822522945600678 0.821736245172028 1 1
0.793944831716908 0.793184351412091 1 1
0.957421108682924 0.956407320667823 1 1
0.856501759084527 0.855631299359075 1 1
0.85476825778894 0.853938835315113 1 1
0.80545019276913 0.804549217763565 1 1
0.736027586138355 0.735232531646031 1 1
0.811407164252193 0.810644850095097 1 1
0.770088257566683 0.769242571127443 1 1
0.743002987319114 0.742280933445125 0 0
0.822854183657952 0.821976680671432 1 1
0.880112510984137 0.879210792673683 1 1
0.909303219916799 0.908397922057543 1 1
0.857357565078969 0.856471369607441 1 1
0.952987109069136 0.95200868096773 0 0
0.733071536738474 0.732305994116752 1 1
0.915882218889418 0.915006814805584 0 0
0.79847549084403 0.79774681073632 1 1
0.672986846815172 0.672216102509504 1 1
0.873212477031464 0.872283772269814 1 1
0.899531041406313 0.898645053922322 1 1
0.814900001797424 0.81404068863966 1 1
0.77406090456848 0.77326108550186 1 1
0.82047608763191 0.819673347780673 1 1
0.739322213081809 0.738626175949875 1 1
0.833457526217309 0.832571949280598 1 1
0.907920735907948 0.907066487281791 1 1
0.950720302165824 0.949707223818872 0 0
0.879449142982234 0.878500270263109 1 1
0.842034653335661 0.841221305669666 1 1
0.760803968933278 0.760049993674029 1 1
0.821777762233864 0.820988437509771 1 1
0.781159375912943 0.78035062503352 1 1
0.837528711228924 0.836551360627817 1 1
0.715263881052168 0.714634319499405 1 1
0.795614022227557 0.794774665030453 1 1
0.891077520438431 0.890147928354472 1 1
0.643317514775695 0.642700335485361 0 0
0.900219736147403 0.89916195431196 0 1
0.875771521667729 0.87481954650685 1 1
0.839099895900146 0.838142281869744 1 1
0.743926318045297 0.743145754340405 1 1
0.787491186890141 0.786720605460385 1 1
0.837021561933852 0.836150152508351 1 1
0.752430399366632 0.751533858958158 1 1
0.927545321958768 0.926522911530765 0 0
0.781294263981549 0.780432798314274 1 1
0.785381946734929 0.784666584046878 1 1
0.860044208927532 0.859259361012076 1 1
0.71363251866008 0.712859415188056 1 1
0.86674398422092 0.865836181966946 1 1
0.796964730822934 0.796147720119951 1 1
0.934358153738103 0.93333156767952 1 1
0.800630176425304 0.799758361054488 1 1
0.778702723444651 0.777937715664649 1 1
0.852162201768865 0.851309569035838 1 1
0.753942090734403 0.75311744796589 1 1
0.70167072174046 0.700909990442981 0 0
0.797606756975429 0.796770924968792 1 1
0.888996635578958 0.88809676810336 1 1
0.70988506165576 0.709095806994814 1 1
0.734287017576025 0.733521394331898 1 1
0.841232108134638 0.8403773783159 1 1
0.729860386766302 0.729169886545276 1 1
0.879192487357621 0.878238028105176 1 1
0.760367081894551 0.75947608247144 1 1
0.706866540377091 0.706212012562839 1 1
0.804710507438938 0.803839630006713 1 1
0.84930464768379 0.848520557654312 1 1
0.779208536781222 0.778495613879273 1 1
0.700108503357931 0.699383313940794 1 1
0.74544179572416 0.744620824187608 1 1
0.861350505684967 0.860450758231709 1 1
0.833191956144753 0.832322672534503 1 1
0.891703319133216 0.890854624126727 1 1
0.904500072531795 0.903664370832138 1 1
0.877109684263429 0.876255596605734 1 1
0.702123135114978 0.701403983578769 1 1
0.853972303135008 0.853120899678838 1 1
0.872953301487827 0.871953258115622 1 1
0.791208902613873 0.790467039595363 1 1
0.741097125773185 0.740319548330812 1 1
0.839041911214261 0.838171135506875 1 1
0.747927692600135 0.747152618903043 1 1
0.727686538882494 0.726969184638765 1 1
0.837460092421701 0.836696881834433 1 1
0.806826029773257 0.80587657189658 1 1
0.855829046835273 0.854962013835444 1 1
0.772430790760337 0.771659108867639 1 1
1.05255706022356 1.05159870970065 0 0
0.755243318191313 0.754366253892883 1 1
0.80676394474053 0.805914928991902 1 1
0.685539820200389 0.684920637359051 1 1
0.714393652111139 0.71368336870677 0 0
0.728106567151026 0.727209732407337 1 1
0.665774321302749 0.665107987283891 0 0
0.812504987529644 0.811647295407604 1 1
0.879154469248432 0.878208461102337 1 1
0.870572366837648 0.869639911198906 1 1
0.681437856621296 0.680744859497047 0 0
0.78088674136165 0.780087261732345 1 1
0.742931835986948 0.742268921078264 1 1
0.829536798087103 0.828649226992324 1 1
0.800697260895472 0.799911951979823 1 1
0.824066447580004 0.823155691961604 1 1
0.753046304720775 0.752241958201317 1 1
0.781543070524295 0.780699808439731 1 1
0.838255608424201 0.837410243246555 1 1
0.765668767737484 0.764884118043983 1 1
0.805159509637646 0.80426523984339 1 1
0.845901812273773 0.844984206360368 1 1
0.73801358172765 0.737282424274853 1 1
0.807534782956984 0.806737295841251 1 1
0.760924300400562 0.759961454092987 1 1
0.74926858229985 0.748445796189675 1 1
0.656658338792784 0.656041369455345 1 1
0.779124210420894 0.778340567762516 1 1
0.750389472481306 0.749629725194274 1 1
0.805221882345007 0.804410372861996 1 1
0.690618280199676 0.689826206753147 1 1
0.725021008041436 0.7242428277201 1 1
0.722670867313138 0.721920520707968 1 1
0.696476843043006 0.695692542166677 1 1
0.723097807383149 0.722357158755009 1 1
0.908904353146232 0.907882588178567 1 1
0.788741424575722 0.78794740770261 1 1
0.792227756495773 0.791389700495609 1 1
0.87133546479804 0.870381225676023 1 1
0.873134807187475 0.872248563829518 1 1
0.851330280372303 0.850479112839186 1 1
0.904136967198759 0.903190803370922 1 1
0.788186423016457 0.78739595268457 1 1
0.811678889022102 0.810740525123857 1 1
0.730741379378179 0.73003509031451 1 1
0.87308972064638 0.872164165414406 1 1
0.680659213011638 0.679914311145044 1 1
0.807692689841966 0.806864002738568 1 1
0.717489250271038 0.716774028448277 1 1
0.836491218091262 0.83567618063003 1 1
0.698219756139208 0.697437684657285 1 1
0.889623968587148 0.888726422678269 1 1
0.771875324288371 0.771131584135797 1 1
0.798297148858482 0.797391028729516 1 1
0.854352946214643 0.853545544465905 1 1
0.733174018232854 0.732405010873401 1 1
0.714502418570792 0.713828917234907 1 0
0.894156344169304 0.893077175767493 1 1
0.931802905835208 0.930895012665014 1 1
0.780228622975881 0.779387000615058 1 1
0.88741196142037 0.886386675525047 1 1
0.776627963120063 0.775763310783808 1 1
0.832780151622747 0.831910136622206 1 1
0.741281692715496 0.740556432977509 1 1
0.867769274356315 0.866820253677069 1 1
0.801803317377972 0.800860397802847 1 1
0.81203251435003 0.811192716400887 1 1
0.816228180030799 0.815262587403721 1 1
0.849150416279238 0.848254504672559 1 1
0.721443631288427 0.720744184251585 1 1
0.791156571560793 0.790383756884861 1 1
0.694070431324264 0.693291497158162 1 1
0.756637173450776 0.755882908708282 1 1
0.688507107100483 0.687754224819123 0 0
0.727398952263869 0.726715404029392 1 1
0.711190401631123 0.710453151206882 1 1
0.76909681989504 0.768345735630347 1 1
0.830809610775632 0.829975351950437 1 1
0.71849615220155 0.717672625053741 1 1
0.77649800346757 0.775630944503014 1 1
0.769032206878161 0.768263068119319 1 1
0.847791166759141 0.846983763822949 1 1
0.881091954731572 0.880227582509576 1 1
0.686925812117332 0.686180989438503 1 1
0.823830235571997 0.82299500987368 1 1
0.855060510091853 0.85418233168208 1 1
0.859160186539124 0.858260510037518 1 1
0.685613289799234 0.684894737008498 1 1
0.820528151458337 0.819674129152259 1 1
0.841571132822962 0.840659551031138 1 1
0.692957457802187 0.692171516939937 1 1
0.843582153327489 0.842599292840612 1 1
0.73942463501241 0.738656111662031 1 1
0.821559741528182 0.82079656248707 1 1
0.657561964412795 0.656871394331506 0 0
0.674814718944223 0.674072927158601 1 1
0.853106750765632 0.852225952129624 1 1
0.8225252933691 0.821769378560566 1 1
0.70918955690875 0.708507594123749 1 1
0.834352552650728 0.83346709423949 1 1
0.83979025283688 0.838908824397942 1 1
0.821903351558622 0.82096011019523 1 1
0.908443083328708 0.907491114220326 1 1
0.68662494939121 0.686021289571855 1 1
0.836432572876472 0.835477264164661 1 1
0.765047282652707 0.764298819494538 1 1
0.738574312502011 0.737869849564685 1 1
0.842955133295427 0.84203095783109 1 1
0.73787289314899 0.73714228831989 1 1
0.770064880063082 0.769200782604423 1 1
0.855415048965762 0.854514682480527 1 1
0.678558885684737 0.677855804704815 1 1
0.948879995011149 0.947848099432362 0 0
0.794014764590033 0.793234693827382 1 1
0.716563044103812 0.715858171829574 1 1
0.743429130513462 0.742624554324111 1 1
0.676037546163889 0.675407776517593 0 0
0.857879219664093 0.856946260377728 1 1
0.850420037396739 0.849574439751684 1 1
0.823549660042843 0.822751887001644 1 1
0.954760069812441 0.953802121776576 0 0
0.840742381378708 0.839900218946202 1 1
0.873274732772954 0.872465204990773 1 1
0.704459086173444 0.703695840030494 1 1
0.85780756128106 0.856867968729114 1 1
0.796798881164398 0.796033078266871 1 1
0.685791011209889 0.685068417758376 0 0
0.797583420843956 0.796760156666673 1 1
0.861702319901235 0.860788110030322 1 1
0.717228937061077 0.716454594904198 1 1
0.699749785246435 0.698985052838983 0 0
0.709030703752592 0.708310348800567 1 1
0.861866991253767 0.860889321878972 1 1
0.806368816456039 0.805504828955173 1 1
0.865844946027747 0.865058472747933 1 1
0.803106231392199 0.802324746992029 1 1
0.77431066466602 0.773476339493288 1 1
0.823154429962478 0.822281811828303 1 1
0.925583304152383 0.924644394324402 1 1
0.795228955964608 0.794364606680486 1 1
0.835569827383794 0.834680200225546 1 1
0.692120303451516 0.691387167378606 1 1
0.64177277268481 0.641101460623565 1 1
0.790813424417912 0.790041732730752 1 1
0.942872098542116 0.941986441931458 1 1
0.75239815707265 0.751580552772113 1 1
0.781001551596697 0.780210152133289 1 1
0.751732242441084 0.750898481455337 1 1
0.721881000305609 0.721243684401184 1 1
0.863503494945871 0.862693891390755 1 1
0.698695174738619 0.697987124185112 1 1
0.778034950307322 0.777233573633074 1 1
0.633358676005509 0.632692218874439 0 0
0.624828820013609 0.624148339708982 0 0
0.734868099712353 0.734065306894298 1 1
0.891995522323098 0.891065191008194 1 1
0.788720164146676 0.787905937770987 1 1
0.814446412109291 0.813459756311262 1 1
0.788782315864232 0.787942757563168 1 1
0.854738752626825 0.853867987764847 1 1
0.876897950353287 0.876066784739238 1 1
0.829161106809154 0.828411680300619 1 1
0.847163400793125 0.846337242633357 1 1
0.83847375502674 0.837517471456964 1 1
0.788369720044288 0.78763186338006 1 1
0.944008296156777 0.942996564432638 0 0
0.714106347583209 0.713374146520512 1 1
1.01824849516266 1.01724531578776 0 0
0.923524169341103 0.922520806116152 1 1
0.767068016441992 0.766268604508837 1 1
0.776414369036299 0.775687930528243 1 1
0.848899906138212 0.847943885951615 1 1
0.913044144457872 0.912010927571347 0 0
0.826155920976219 0.825405470947397 1 1
0.82487670012403 0.8240195417901 1 1
0.780776213124659 0.779940708593818 1 1
0.797499793381678 0.796670225279541 1 1
0.759153117765893 0.758350289510136 1 1
0.795351895342202 0.794498817592602 1 1
0.849151369280879 0.848161886466059 1 1
0.690526367233664 0.689827848189734 1 1
0.74001409095534 0.739242158226261 1 1
0.778029892960689 0.777152865604999 1 1
0.760317005654232 0.759516225398563 1 1
0.893516806725688 0.892662006782837 1 1
0.764316938733571 0.763454574271358 1 1
0.78505529907752 0.784294008099408 1 1
0.887514050721875 0.886668273097013 1 1
0.83961383268739 0.838813161372886 1 1
0.880113761371695 0.87920885528836 1 1
0.802787145935356 0.801926148200839 1 1
0.833150095026095 0.832311797117471 1 1
0.738119622257311 0.737314789765009 1 1
0.824603478784804 0.823884717140578 1 1
0.761968913348605 0.761080479562695 1 1
0.847583144377868 0.846763693867315 1 1
0.662559842689363 0.661830251370088 1 1
0.685405463021757 0.684721977047545 0 0
0.73450319625582 0.733760977023558 1 1
0.788596240094624 0.787806634106498 1 1
0.661282614832443 0.66062072043309 0 0
0.869174519215268 0.86836522271499 1 1
0.8329276888914 0.832071186179893 1 1
0.872749970085402 0.871850073685772 1 1
0.865893434289368 0.86502975702213 1 1
0.812835672957763 0.811930504209871 1 1
0.825766505843297 0.824932750460835 1 1
0.795737011275511 0.794989512540454 1 1
0.951490371000359 0.950445894977028 1 1
0.750568501947765 0.749807834068678 1 1
0.711552999386524 0.710786723372261 1 1
0.831198887740452 0.830345685903188 1 1
0.747229651647788 0.746398388295828 1 1
0.798581291819143 0.797704177743433 1 1
1.0004168493887 0.999325000292049 0 0
0.869576963836764 0.86871648053474 1 1
0.908294379180338 0.907306387289945 1 1
0.87668551042282 0.875737902654309 1 1
0.809229499340904 0.80843438631728 1 1
0.758914834344315 0.758181998676766 1 1
0.778216978253087 0.777442844309882 1 1
0.840058117621338 0.839235736281498 1 1
0.8997121489528 0.898823252769584 1 1
0.770656604673815 0.76988748273793 1 1
0.815501064611847 0.814698653245444 1 1
0.734120918617073 0.73336841209221 1 1
0.758880530821282 0.758079208127152 1 1
0.699347589203082 0.698599082161977 0 0
0.849780453099132 0.848849815913016 1 1
0.874501317965937 0.873472463718653 0 0
0.845970545755406 0.845097889056298 1 1
0.72235022614609 0.721564909048767 1 1
0.755639647080084 0.754876435065338 1 1
0.868572651344412 0.867688801146166 1 1
0.807896836747691 0.807034780543527 1 1
0.763438610186108 0.762548849531289 1 1
0.788587959550467 0.787750085708212 1 1
0.846331047157599 0.845343931163104 1 1
0.743870650002329 0.743089518055477 1 1
0.753346120277207 0.752566861473876 1 1
0.776379626477461 0.775650763729203 1 1
0.805991558873372 0.805169124468836 1 1
0.898268828214204 0.897431256593376 0 0
0.597387435700469 0.596752281168034 0 0
0.73595669507464 0.735215710502297 1 1
0.772110800631332 0.771327403348269 1 1
0.817024796277965 0.816158885336162 1 1
0.847618631135591 0.846697733582398 1 1
0.826981508475825 0.826130382997867 1 1
0.670556701898312 0.669854195512171 0 0
0.755965738335009 0.755269415056387 1 1
0.788739980635684 0.787897868404348 1 1
0.724864204965781 0.724100771773621 1 1
0.734572712682709 0.7338753034527 1 1
0.784483574400688 0.783664328895965 1 1
0.75395223847624 0.753195504676912 1 1
0.827630310192837 0.82671241350453 1 1
0.828296815202779 0.827467364469205 1 1
0.848743749794545 0.847884537655175 1 1
0.737898204605891 0.737156454216708 1 1
0.69779100257689 0.697103060266499 1 1
0.793282385621062 0.79250273122626 1 1
0.793311660028822 0.792516626736583 1 1
0.855054697331589 0.85414438915462 1 1
0.830302410915873 0.829322143986734 1 1
0.857243107271631 0.8562476584046 1 1
0.773624603274005 0.772760390732229 1 1
0.902922319720063 0.90205847433381 1 1
0.712829112102891 0.712042356953202 1 1
0.753847060626768 0.753000834414059 1 1
0.851566712591972 0.850699103352814 1 1
0.661829054132645 0.661181512476085 0 0
0.734637342059515 0.733854660906652 1 1
0.823767656099414 0.822853665550745 1 1
0.753217911472047 0.75234835089011 1 1
0.782222216264945 0.781390027700822 1 1
0.778925959406326 0.778135258698804 1 1
0.776888831951013 0.776089645049063 1 1
0.785704443775102 0.784927026929969 1 1
0.761515563033311 0.760780191026898 1 1
0.624273617298602 0.623635411605781 0 0
1.01232913216466 1.0113006100032 0 0
0.733379987102042 0.732641063510493 1 1
0.86843378103822 0.867570290177083 1 1
0.810712051839542 0.809859972800285 1 1
0.840878643925 0.840020351620964 1 1
0.646613607532174 0.645981643264764 1 1
0.826586210362358 0.825771681773599 1 1
0.798752939872539 0.797877613564598 1 1
0.933965459857545 0.932960966082609 1 1
0.83987064945456 0.83904741281208 1 1
0.80939317902053 0.808641099615333 1 1
0.772721915924609 0.771919472132477 1 1
0.800251395681428 0.799424869854647 1 1
0.81076723711116 0.809902653776081 1 1
0.821318828441488 0.820508643580503 1 1
0.70914894044492 0.708448325004159 1 1
0.847866672599293 0.846922084802284 1 1
0.796920517870298 0.79602775572143 1 1
0.884130566391218 0.883290503649325 1 1
0.82302864108522 0.822054308141808 1 1
0.840150509300624 0.839300301491351 1 1
0.835989649256384 0.83521467168169 1 1
0.858622209171766 0.857687117485834 1 1
0.968178687177543 0.967298596681247 0 0
0.804031777813093 0.803153526119175 1 1
0.758240702104444 0.757512288401976 1 1
0.766452167347746 0.765621435595387 1 1
0.784544817826613 0.783711549967693 1 1
0.764278472780937 0.763442730380973 1 1
0.840943307048527 0.84007174828144 1 1
0.851321987694982 0.850446082895152 1 1
0.644861384337917 0.644117628519034 1 0
0.761660593318006 0.760819962736731 1 1
0.876312023664961 0.875388057836064 0 0
0.808607389692565 0.80784193655602 1 1
0.826200868112608 0.825497437963691 1 1
0.894489321247495 0.893577778420846 1 1
0.753760071495188 0.752940296452754 1 1
0.737256656184789 0.736436593311356 1 1
0.759700094125867 0.758880030609402 1 1
0.95061175455163 0.949696291706836 0 0
0.834664710568074 0.833875642405044 1 1
0.793462650926301 0.792692536037616 1 1
0.679234781901103 0.678490527293551 0 0
0.698629039906329 0.697869518065283 1 1
0.899973121394927 0.899007989637827 1 1
0.850060288711316 0.849256101137869 1 1
0.818126704355648 0.817300200287792 1 1
0.743751188901754 0.742980133506841 1 1
0.819924673903262 0.819156318423404 1 1
0.753913528137315 0.753160766380631 1 1
0.824594642129248 0.823752307937735 1 1
0.715982389228528 0.715236954770502 1 1
0.786531680309961 0.785795066336653 1 1
0.822436505012851 0.821566962954249 1 1
0.703975302180045 0.703265268116998 0 0
0.71940927648344 0.718644593784306 1 1
0.813801558581537 0.812942252936366 1 1
0.922837805790848 0.921949632482913 1 1
0.888160436460734 0.887173248052051 1 1
0.825445400981978 0.824540568370534 1 1
0.779123539546697 0.778387718450275 1 1
0.708873173998305 0.708102329437878 0 0
0.77684141501226 0.776082482854828 1 1
0.779383509345257 0.778572881869541 1 1
0.700670264937555 0.699960579461622 1 1
0.910995831721819 0.910035392745547 0 0
0.841379475665678 0.840566408271178 1 1
0.813015304498997 0.812191245146153 1 1
0.770792312931093 0.770080666495074 1 1
0.829850983506196 0.828969944491249 1 1
0.891435331381624 0.890405603594317 1 1
0.852396036977559 0.851588977676013 1 1
0.867537606483467 0.866743304602361 1 1
0.819253600964485 0.818471982572612 1 1
0.86021623606775 0.859334979563428 1 1
0.844029846213985 0.843208018059757 1 1
0.818078746604611 0.817259176506054 1 1
0.795136791906838 0.794316243502682 1 1
0.690898279210727 0.690195379367643 0 0
0.835212074222363 0.834418891939437 1 1
0.795799556159017 0.794936511850493 1 1
0.702730007234197 0.702045497994273 1 1
0.763940519982461 0.763118953501782 1 1
0.770089474267334 0.769259546172111 1 1
0.796860104514375 0.79609600550221 1 1
0.78494532252417 0.784085679725997 1 1
0.920115619401785 0.919139300384781 1 1
0.716161390160603 0.715481272560645 1 1
0.812702018768544 0.811852112766168 1 1
0.826900386336733 0.825989805244352 1 1
0.8187079662082 0.817836947950311 1 1
0.822985581523739 0.822069837335163 1 1
0.785100964310376 0.784332101181447 1 1
0.738495746050667 0.737692789940999 1 1
0.827023037452696 0.82622150829274 1 1
0.818802573533362 0.817972418949328 1 1
0.870660401281972 0.869704817800239 1 1
0.961131544268877 0.960035104261674 0 0
0.766506770403756 0.765692163736923 1 1
0.865789823406918 0.864884805765937 1 1
0.655155064881566 0.654545265847866 0 0
0.802232091899251 0.8014629470654 1 1
0.851383800386961 0.850417410920605 1 1
0.868128195795612 0.86733238762901 1 1
0.661114087866421 0.660454203456054 0 0
0.779897938963239 0.779052970938678 1 1
0.764669904519448 0.763999519372252 1 1
0.809553626417712 0.808717676685817 1 1
0.765344190408228 0.764590992134675 1 1
0.871604862889269 0.87076766269127 1 1
0.824720361757702 0.82384852323227 1 1
0.808224128170623 0.807334721885308 1 1
0.786285906172433 0.785396577629305 1 1
0.775961983661467 0.775259448770079 1 1
0.784530728485675 0.783657075957718 1 1
0.822886664278639 0.822064122411549 1 1
0.90625675804544 0.905324710853993 1 1
0.778547487087057 0.777717511316034 1 1
0.810694327916127 0.809854094332907 1 1
0.845817621423892 0.844925811875948 1 1
0.847406635102556 0.846562245602893 1 1
0.817356236668577 0.816580589588512 1 1
0.784312681929166 0.783428487285011 1 1
0.65585837950985 0.655202610360129 0 0
0.835466976247652 0.834626731318575 1 1
0.681571538498666 0.680899308561129 1 0
0.731315422833233 0.730606389699824 1 1
0.864733182227136 0.86386099667596 1 1
0.76676175456566 0.766003701633829 1 1
0.811192755418078 0.810375853199741 1 1
0.716022347919199 0.715228642801542 1 1
0.799184082573303 0.798393109277807 1 1
0.768466342024785 0.767669068607335 1 1
0.835884101599111 0.835053452093691 1 1
0.810138788512642 0.809303664501356 1 1
0.92524353648535 0.9244027428302 1 1
0.788314181684625 0.787362742061008 1 1
0.773053910734468 0.772325867233946 1 1
0.877503599767201 0.876544280121786 1 1
0.713575085490154 0.712806266173905 1 1
0.870153981421929 0.869260701528182 1 1
0.783392725421483 0.782684076952857 1 1
0.744089396579435 0.743277065749476 1 1
0.849298458348022 0.848377578708252 1 1
0.655910362270911 0.655169232025436 0 0
0.74918934211869 0.748436194997092 1 1
0.880692081022872 0.879805078863741 1 1
0.736627091989969 0.735910366988319 1 1
0.812547810071406 0.811700886937475 1 1
0.833281432393452 0.832490855528719 1 1
0.889414955535344 0.888496206641759 1 1
0.758614891435219 0.757847645799088 1 1
0.702946099073335 0.702329725861765 1 1
0.770490589279186 0.769752645508703 1 1
0.878711634087558 0.877770576229613 1 1
0.87538409473127 0.874365556676811 1 1
0.796475532161879 0.795618800043419 1 1
0.767942182554402 0.767143864115433 1 1
0.817989614091054 0.817114928938968 1 1
0.834360962406185 0.833519438941884 1 1
0.805296703538369 0.804444400067152 1 1
0.683811412427247 0.683142494897361 1 1
0.858237075382032 0.857383952265534 1 1
0.85714290229264 0.856262707278133 1 1
0.770382231380237 0.769594935356894 1 1
0.773613217711714 0.772795619839459 1 1
0.754287434746691 0.753447420765447 1 1
0.871618992267797 0.870811567415948 1 1
0.813454660489163 0.812514969653731 1 1
0.788416609777059 0.787626276771009 1 1
0.775901330886939 0.775000436904841 1 1
0.791940134901414 0.791040197353435 1 1
0.856212732929503 0.855274616050435 1 1
0.776263366461422 0.775487588019437 1 1
0.939993410286004 0.939007294670417 0 0
0.742220809577086 0.741422908103992 1 1
0.852099650424588 0.851224783789106 1 1
0.791723866496818 0.790807821053209 1 1
0.905566899673787 0.904684321619162 1 1
0.784521722905728 0.783704408857964 1 1
0.83128780122009 0.830453952483651 1 1
0.701254435636967 0.700560611773212 1 1
0.818665504275758 0.81783290604138 1 1
0.795510953013337 0.794686386346138 1 1
0.90542587659303 0.904416338522194 1 1
0.804106176870336 0.803289387689131 1 1
0.868006836656409 0.867098587099038 1 1
0.825108608247161 0.824244162027293 1 1
0.656346363439761 0.655697148701393 1 1
0.844046533502881 0.84314354736102 1 1
0.762505030994761 0.761688912083255 1 1
0.857767774623329 0.85674496976921 1 1
0.745255950744314 0.744462614799078 1 1
0.77776942000204 0.776960576794011 1 1
0.751320982860035 0.750546545651117 1 1
0.780258049446561 0.779401305807509 1 1
0.754359472576113 0.753571909505635 1 1
0.786987345139288 0.786140717757218 1 1
0.717048758353177 0.716394659700818 1 1
0.865146867423487 0.864349967377213 1 1
0.678407746736565 0.677646716719039 1 1
0.765654882739843 0.764837066151677 1 1
0.86673300345335 0.865875805096797 1 1
0.801876609440015 0.801071229566284 1 1
0.813695161361401 0.812770851121564 1 1
0.842938455046138 0.842112719053359 1 1
0.813996702596715 0.813128371548142 1 1
0.829186257547387 0.828227116567869 1 1
0.828496427678329 0.827676166513565 1 1
0.778613169300604 0.777819025141246 1 1
0.847553810742272 0.846621945269509 1 1
0.718083947921602 0.717296412922095 1 1
0.752422734350239 0.751735460118064 1 1
0.928774035168741 0.927779122726857 0 0
0.886483059290269 0.885588721523685 1 1
0.722318887012068 0.72153395295079 1 1
0.836382040277591 0.835609632995092 1 1
0.742033191661742 0.741283897380527 1 1
0.758331350009893 0.757574742458933 1 1
0.768089807994706 0.767367901152319 1 1
0.774684580298722 0.77388152552396 1 1
0.810001136663245 0.809198794180067 1 1
0.737001300994471 0.736275051201349 1 1
0.798638661324434 0.79781509385557 1 1
0.875797469505049 0.87482610997183 1 1
0.644160175265619 0.643481555808577 0 0
0.689922678516184 0.689189296108405 1 1
0.860946713869945 0.860021997564948 1 1
0.907979554134333 0.907100354624402 0 0
0.865551083273488 0.864725715682862 1 1
0.727124482018372 0.726402724669698 1 1
0.701358497822548 0.700648563204562 0 0
0.828262663632868 0.827396060394553 1 1
0.734329156162917 0.73353885670468 1 1
0.812064267707913 0.811222525279201 1 1
0.728315077945839 0.72755558955123 1 1
0.879208676978114 0.878310136008089 1 1
0.842686862924309 0.841734402567032 1 1
0.83826182558269 0.837471998419494 1 1
0.830409718724934 0.829518195249303 1 1
0.756877610484806 0.755971460146205 1 1
0.704024730994902 0.703355252725716 1 1
0.764605206021374 0.763851061048429 1 1
0.836738131961325 0.835890785457425 1 1
0.858032909204816 0.85717990790835 1 1
0.88501326386208 0.883945761225172 1 1
0.791692761677222 0.790935572702874 1 1
0.763174461061167 0.762401988226917 1 1
0.892774454483573 0.891896478455651 1 1
0.903842405601776 0.902946327352389 1 1
0.702202162377067 0.701407648527312 1 1
0.625582102269642 0.624914493618604 0 0
0.792837140622104 0.792072477904927 1 1
0.868948477775523 0.868001005159424 1 1
0.739777382080172 0.738916335401936 1 1
0.805447198195777 0.804626815104509 1 1
0.787805365283836 0.786988812018791 1 1
0.826865150573037 0.826070944130254 1 1
0.868239354013042 0.867227928897315 1 1
0.843270527792346 0.842434117828348 1 1
0.812399624239503 0.811591879018077 1 1
0.748550573505943 0.747787577308555 1 1
0.80929824157596 0.808401411562922 1 1
0.910160987928771 0.909166468711745 0 0
0.832888397873084 0.832105648885947 1 1
0.842935368083104 0.842104947529571 1 1
0.771012304392329 0.770200266470406 1 1
0.906624211263876 0.905689682783616 1 1
0.758159126125098 0.757406690737598 1 1
0.764947657070178 0.764185117831474 1 1
0.780302470736677 0.779569603400747 1 1
0.711893280057155 0.711124809015434 1 1
0.798662875375871 0.797843736506421 1 1
0.803733343012514 0.802917309908478 1 1
0.738138382427018 0.737392729212462 1 1
0.91360892688947 0.912652107498876 1 1
0.893529985062179 0.892623672035164 1 1
0.678651587868733 0.678047118925339 0 0
0.751961401421561 0.751226832961748 1 1
0.783112202584281 0.782129013757213 1 1
0.728113427067493 0.727428823132222 1 1
0.972672623416663 0.971757200939579 0 0
0.787064861433541 0.786225400177703 1 1
0.702494743574944 0.701791783458182 1 1
0.780478566929774 0.779656955630466 1 1
0.812858075800648 0.812033795664198 1 1
0.74898780702613 0.748187644075893 1 1
0.743778000222323 0.742959204876864 1 1
0.753864214974933 0.753154396233165 1 1
0.919210876354297 0.918153854077801 0 0
0.789776076259728 0.789005693263681 1 1
0.804506849687525 0.803771538342099 1 1
0.814811223930906 0.813930493026386 1 1
0.834356456595103 0.833448416884562 1 1
0.841312613943935 0.840374950665186 1 1
0.826449989401176 0.825643564526592 1 1
0.86837233400307 0.867413987076941 1 1
0.793613956667798 0.792806869347304 1 1
0.919221992199714 0.918160721436166 1 1
0.941574099590727 0.940488899663376 0 0
0.788495193962153 0.787648591934275 1 1
0.847499034689035 0.846618749533778 1 1
0.690118830658748 0.689474116111289 1 1
0.817298090710485 0.816442607804209 1 1
0.776871327622162 0.776160678053052 1 1
0.752413912703463 0.751662708796847 1 1
0.862809786475745 0.861869494926702 1 1
0.616244660612206 0.615540588543114 0 0
0.743365604577969 0.742641907131014 1 1
0.710379600586582 0.709576780151228 1 1
0.757168690540602 0.756398737643923 1 1
0.784891774491431 0.784091619315225 1 1
0.812173507238935 0.811247901289752 1 1
0.836117052022257 0.835238283499621 1 1
0.847359888455259 0.846429654373253 1 1
0.829882153066136 0.829014497245167 1 1
0.907551054538787 0.906588146908359 1 1
0.910301031152626 0.909418144463325 1 1
0.819953394410918 0.8190799919692 1 1
0.746729553361142 0.745999033471602 1 1
0.828020587741652 0.827122257527815 1 1
0.77732362284483 0.776525462283044 1 1
0.767403067469491 0.766565986965617 1 1
0.884956630378703 0.884062530071189 1 1
0.874070181664818 0.873103613744484 1 1
0.851740133104863 0.850830194829822 1 1
0.760381301954572 0.75965863405837 1 1
0.794983399282506 0.794103426832378 1 1
0.731121606268494 0.730407521840105 1 1
0.911650025481849 0.910607640263854 1 1
0.759625595472281 0.758873352000401 1 1
0.873194778636207 0.872211869736522 1 1
0.793323120713937 0.792462956516696 1 1
0.84053482932567 0.839652981539696 1 1
0.775667052231914 0.774918835521122 1 1
0.789771301755041 0.788984815889422 1 1
0.915793551017516 0.914961576452524 1 1
0.711084722174042 0.710391754397305 1 1
0.867808577034014 0.86694644050676 1 1
0.899116283767458 0.898178247455577 1 1
0.842297314067038 0.841378807306473 1 1
0.849783165490478 0.84895524672606 1 1
0.724728781344051 0.723948610287422 1 1
0.816393040272791 0.815568396300897 1 1
0.779610616671905 0.77880292036085 1 1
0.694893552057358 0.694078701567819 1 1
0.877521530115243 0.876516558480449 1 1
0.795824489335449 0.794983705697019 1 1
0.800206140812687 0.799395931713063 1 1
0.783184703835738 0.782379078287978 1 1
0.823799445536017 0.822943235392927 1 1
0.74302632337598 0.742294610192079 1 1
0.797436583107735 0.79669672981937 1 1
0.854819560611235 0.853862782449611 1 1
0.767025532600476 0.766270801518382 1 1
0.820698378881384 0.819909273887712 1 1
0.765056422673233 0.764266921263459 1 1
0.864428615908653 0.863500920172333 1 1
0.804146556654038 0.803320120334604 1 1
0.996165366079396 0.995229777331074 0 0
0.740989342119324 0.740266030942632 1 1
0.674734831822721 0.674040869052101 0 0
0.791751414833152 0.790955466790381 1 1
0.730997330234248 0.730279367491662 1 1
0.788872790794976 0.788039280817208 1 1
0.869206902737727 0.868323868924938 1 1
0.745590697019654 0.74476479993778 1 1
0.716699926315325 0.716004370971858 1 1
0.834144369773415 0.833313871851463 1 1
0.849410807307644 0.848521115083106 1 1
0.837221501108005 0.836262289971568 1 1
0.907450538769007 0.906503213054593 1 1
0.71428006423878 0.713611368086821 0 0
0.767621917351474 0.76681792807982 1 1
0.761269965299719 0.760468909203951 1 1
0.728662306541496 0.727972128441122 1 1
0.869605768219215 0.868678281864573 1 1
0.851191432739944 0.850335072369553 1 1
0.689397803791207 0.68868034219241 1 1
0.900271225239945 0.899366882695149 0 0
0.902756517899534 0.901841356252252 1 1
0.771032142586692 0.770318415873931 1 1
0.784466663829096 0.783760196150666 1 1
0.800024051968807 0.799187876144661 1 1
0.723604369116082 0.722937973487208 1 1
0.74821347101674 0.747507643809528 1 1
0.817008752070942 0.81616825553034 1 1
0.823332853743022 0.822527582541968 1 1
0.801940391076645 0.80105729499238 1 1
0.884862703569524 0.883946790513295 1 1
0.884834210000167 0.883934052862749 1 1
0.859163904386835 0.858302844726679 1 1
0.793557177571057 0.792677400471832 1 1
0.887787443110895 0.886787838385953 1 1
0.899160060676767 0.898164912957538 1 1
0.722709262820613 0.721993060804356 1 1
0.756435705564565 0.755597549853748 1 1
0.674271257926328 0.673604594943133 1 1
0.989014557358885 0.988072470722637 0 0
0.66959493152941 0.668968973373304 0 0
0.798032745959933 0.797250059036056 1 1
0.745785390731145 0.745031381208909 1 1
0.820270197053897 0.819406861609661 1 1
0.880102259639812 0.879195942771766 1 1
0.704202116612154 0.703569595332132 1 1
0.820037314998334 0.819184049959523 1 1
0.863122338312083 0.862165409620879 1 1
0.798643590316057 0.797837649170178 1 1
0.921437815021091 0.920494135498366 1 1
0.855541355269775 0.854675384693246 1 1
0.724084319161871 0.723230301902611 1 1
0.754972595652795 0.754144543636705 1 1
0.797510030893598 0.79667688791658 1 1
0.801481327773389 0.800592454147518 1 1
0.76018520069302 0.759460719996418 1 1
0.867953106600685 0.867070589059097 1 1
0.741220021910124 0.740453579127767 1 1
0.799468795481476 0.798700208246004 1 1
0.719636280380613 0.718810971769523 0 0
0.822474903936561 0.82170559078868 1 1
0.716227142029193 0.715508940268152 1 1
0.784235876934597 0.783484121533541 1 1
0.747152707258367 0.74636781923084 1 1
0.702585954203669 0.701864669746294 1 1
0.863722384523978 0.862907409848952 1 1
0.905389291945747 0.904379517858119 1 1
0.850450976452465 0.849665597383942 1 1
0.834637359681932 0.833838174228933 1 1
0.799716882959284 0.798945973393798 1 1
0.864905939110702 0.864043198392192 1 1
0.791537779800681 0.790606424918682 1 1
0.767458329785248 0.76676419876863 1 1
0.684106135865499 0.683423003256261 0 0
0.771500167648781 0.770767394032249 1 1
0.75675677218913 0.755972910678198 1 1
0.745257367251008 0.744535158725425 1 1
0.660625882854312 0.659958083241855 0 0
0.691933118245985 0.691237097488779 0 0
0.822922420628173 0.822070123235926 1 1
0.828925531174845 0.828064872390667 1 1
0.841313309727573 0.84055495236104 1 1
0.818486172023101 0.817521852999763 1 1
0.812146571312603 0.811262025036863 1 1
0.78664743532019 0.785798212590343 1 1
0.868997078716929 0.867922578546616 1 1
0.771547813065247 0.770748448469409 1 1
0.799746412858246 0.798949438129938 1 1
0.932950373634116 0.931883483341764 1 1
0.765865629830353 0.765129676034668 1 1
0.857166314061501 0.856250934009908 1 1
0.733629801761771 0.732843568118814 1 1
0.912957802387765 0.9120583567779 1 1
0.790805523374077 0.789976085737677 1 1
0.831980546510444 0.831121481334844 1 1
0.916633146148193 0.915679354234892 1 1
0.776887762168919 0.77603083709259 1 1
0.832605472948881 0.831885147552552 1 1
0.795399580928388 0.794546293312681 1 1
0.828641942816172 0.827773941687383 1 1
0.83733254156022 0.836462468750818 1 1
0.793255963796095 0.792412506744942 1 1
0.79391084573422 0.793176523749983 1 1
0.728776510605179 0.728052938807483 1 1
0.907916947901857 0.906925803120457 1 1
0.732427380543748 0.731633894651205 1 1
0.847636600173526 0.846776986786385 1 1
0.8554626994167 0.85454974497917 1 1
0.785439653303354 0.784619498438916 1 1
0.827504702660041 0.826626371340375 1 1
0.775586814146199 0.774807656825409 1 1
0.668126664753155 0.667414221336977 1 1
0.77707517731475 0.776236446587646 1 1
0.715417982071191 0.714661500168683 1 1
0.825985184546385 0.825218851550339 1 1
0.800071118566965 0.799293374032084 1 1
0.699619219072942 0.698890177662774 1 1
0.74140637480294 0.740666080165085 1 1
0.774748960260894 0.774005528010686 1 1
0.872482831689459 0.871556794653954 0 0
0.79069339025103 0.789899287308041 1 1
0.927879585072083 0.926913371703637 0 0
0.758414570754798 0.757581140493272 1 1
0.840020872544836 0.839213913221172 1 1
0.753322876718795 0.752642709500361 1 1
0.618331757269336 0.617725200371348 1 1
0.770652872253787 0.769886106817751 1 1
0.742052547464039 0.741325526627628 1 1
0.791308485955818 0.790475856336388 1 1
0.850263648875407 0.849409032227549 1 1
0.864421468729281 0.863561513157084 1 1
0.879970885759516 0.878951821262984 1 1
0.853624565190415 0.85271850205661 1 1
0.725694762637752 0.724926057901219 1 1
0.899796969426391 0.898838005461189 1 1
0.772903421841024 0.772186653087258 1 1
0.799764179296561 0.798931145165835 1 1
0.786691444009071 0.785821614476899 1 1
0.707181927588529 0.706531783951163 1 1
0.895739325003456 0.894841004313554 0 0
0.789933008570843 0.789124699642949 1 1
0.60631352249085 0.605688461658359 0 0
0.762776156721168 0.762024004167697 1 1
0.681084544357543 0.680427909433874 1 1
0.887290706066806 0.886408051928416 1 1
0.68805949376741 0.687348289699436 0 0
0.761008284505754 0.760169301871528 1 1
0.823121455385248 0.82235037166524 1 1
0.762158232005042 0.761380158082886 1 1
0.869526945562805 0.868728768463359 1 1
0.727930912066481 0.727105647649903 1 1
0.84031347084871 0.83943606970539 1 1
0.895991522992231 0.895088377130399 1 1
0.738350676034379 0.737573051556725 1 1
0.758533785519185 0.757749092367903 1 1
0.819842716820515 0.81906939588075 1 1
0.774775728659012 0.774022067723892 1 1
0.80694281519439 0.806134320847769 1 1
0.628841461843604 0.628226261514704 0 0
0.833357050930943 0.832371562206718 1 1
0.792029852673886 0.791191249168975 1 1
0.775728337163112 0.774871025429853 1 1
0.731151100326009 0.73040785583911 1 1
0.703021941017281 0.702256214116618 0 0
0.752322226162713 0.751563759893983 1 1
0.821484670257153 0.820626908040427 1 1
0.835455531510618 0.834516983001702 1 1
0.760261075168569 0.759514120678599 1 1
0.784321758194433 0.783548239063154 1 1
0.740445116096253 0.739589037755655 1 1
0.785346627141386 0.784544934955337 1 1
0.914903158856262 0.91404168278295 1 1
0.809049817792902 0.808254154864297 1 1
0.703694039131715 0.702947142243827 0 0
0.800546490076239 0.799684882674825 1 1
0.751296646337516 0.750490373786427 1 1
0.852478000925564 0.851605379574411 1 1
0.783623801891516 0.782840639633224 1 1
0.751922948540118 0.751112722657628 1 1
0.851233007106642 0.850342885992257 1 1
0.732938389511717 0.732011796256827 1 1
0.748713113359602 0.747932783843502 1 1
0.870928712436396 0.870140405311137 1 1
0.812174154066657 0.811221628504738 1 1
0.789870814609465 0.789053863671853 1 1
0.797167362613628 0.796408727544851 1 1
0.91333647720248 0.912504566967688 0 0
0.751640193444188 0.750955954873932 1 1
0.760550752384641 0.759762687905265 1 1
0.636676192799003 0.636049875089415 0 0
0.857794983216646 0.856904890188102 1 1
0.768004444334053 0.767193615005312 1 1
0.774326824459256 0.773513441919536 1 1
0.744361415294061 0.743571150928937 1 1
0.823416928458766 0.822607832867387 1 1
0.788101852712352 0.787288864367164 1 1
0.809084106284958 0.808289003415565 1 1
0.910499945608046 0.909658491868634 1 1
0.894865692654898 0.893971511276715 1 1
0.788497244850515 0.787736433345465 1 1
0.945933838359719 0.94493450751071 0 0
0.800556611784585 0.799697263567465 1 1
0.836832016855275 0.835994438609022 1 1
0.869461213554357 0.86859278328124 1 1
0.74203070172383 0.741252747211815 1 1
0.778977344885899 0.778180506050337 1 1
0.835606534959547 0.834784070548328 1 1
0.696981511756375 0.696260816897733 1 1
0.844890333323414 0.843962889454283 1 1
0.716094620574569 0.715224875991079 1 1
0.82436300073371 0.823389431663166 1 1
0.762947770351404 0.762124408220345 1 1
0.876696114933601 0.875718095027896 1 1
0.799255011009729 0.798352562851981 1 1
0.819755853474059 0.818825710632945 1 1
0.76588468659174 0.765106014523003 1 1
0.833519177193443 0.832686987513648 1 1
0.788898983058409 0.788070712945447 1 1
0.872881559919474 0.872042851863173 1 1
0.844561393910762 0.843689547331211 1 1
0.847845773184674 0.847005707210129 1 1
0.878812571301612 0.877884519904829 1 1
0.767995402988091 0.767190838685425 1 1
0.795746253220324 0.794866181216396 1 1
0.812156161938254 0.811394441026082 1 1
0.851809301663891 0.850885326823394 1 1
0.846987606543795 0.846077983188594 1 1
0.864212496532919 0.863394434372678 1 1
0.793604431274339 0.79282913831106 1 1
0.807126072326383 0.806244288600008 1 1
0.69943628146822 0.698697632096365 1 1
0.77414136232092 0.773255252314421 1 1
0.746268984442808 0.745553002518589 1 1
0.905684279016624 0.90466613844597 1 1
0.827988002719863 0.827138419595324 1 1
0.911618838316024 0.910681867638356 1 1
0.676863356996887 0.676163718828728 0 0
0.784216129529815 0.783445378918159 1 1
0.85910705612387 0.858213977170057 1 1
0.76294173687225 0.762183628452049 1 1
0.7600459807179 0.759232014905098 1 1
0.965464962689691 0.96444790202465 0 0
0.763062783779777 0.762323142951364 1 1
0.792452842067453 0.791548540900113 1 1
0.916021454588531 0.915058720518363 1 1
0.803143275955019 0.802237348975334 1 1
0.851316208859556 0.850295696047934 1 1
0.767597059747029 0.76674998068733 1 1
0.863950381882273 0.863038706774355 1 1
0.819848858085089 0.818949813881048 1 1
0.945975692277521 0.944985512642739 1 1
0.845138403637185 0.844353185873753 1 1
0.789015830771613 0.788227133174674 1 1
0.955751702743007 0.954794442681102 0 0
0.703190581731859 0.702487984621443 1 1
0.852134393405342 0.851318154684044 1 1
0.769005634956119 0.768219724798033 1 1
0.835994908223296 0.835057436771715 1 1
0.790631753173846 0.789765635096781 1 1
0.876766302627532 0.875853789369229 1 1
0.744065643107192 0.7433255168824 1 1
0.743046157834434 0.742329451661484 1 1
0.79108763228192 0.790285693211459 1 1
0.757011989264769 0.756160543926964 1 1
0.680763781358049 0.680005683994383 1 1
0.848549540002499 0.847583373282622 1 1
0.762934082577717 0.762135610410297 1 1
0.852910300319677 0.852081456502424 1 1
0.67265957468046 0.671984171612464 0 0
0.814535834081702 0.813720220588538 1 1
0.783597159389002 0.782763318640272 1 1
0.81554821642482 0.814738990933143 1 1
0.794692761048147 0.793816557206103 1 1
0.724638798806408 0.723910447751746 1 1
0.946219895981099 0.945212693951621 1 1
1.00058566208037 0.999372802768994 0 0
0.819286125375527 0.818386465938824 1 1
0.91635231401598 0.915461599960291 0 0
0.703872953532611 0.703121374878947 0 0
0.855100621105197 0.854235381720265 1 1
0.863160974784029 0.862272133248484 1 1
0.71234810746326 0.711623469947183 1 1
0.762112898929955 0.761275899299915 1 1
0.910946399389202 0.909999000338753 1 1
0.799722045365587 0.798836730023539 1 1
0.694632782661487 0.693951713508643 1 1
0.83138312714538 0.830557229292343 1 1
0.789849106915249 0.788976878135064 1 1
0.770926921811037 0.77019821880199 1 1
1.04098972798445 1.03991388396381 0 0
0.853720789658006 0.852888824901305 1 1
0.805064553209226 0.804170999662348 1 1
0.766697832828779 0.765963062700332 1 1
0.72762285927373 0.726863134982876 0 0
0.698063178127544 0.697359840865381 1 1
0.757780406420508 0.757040103874796 1 1
0.709723009468013 0.70894347354626 1 1
0.86300218106326 0.862166179418359 1 1
0.802160561110126 0.801392815880744 1 1
0.900564171104159 0.899712698002345 1 1
0.829020647595047 0.828236638213061 1 1
0.972009703738808 0.970973166367754 0 0
0.791757074919096 0.791001268154607 1 1
0.76068856173934 0.75992428368696 1 1
0.754603368539557 0.753897275101896 1 1
0.901725878219672 0.900826450447299 1 1
0.888728414915723 0.887897504230543 1 1
0.795407642030344 0.794645248342145 1 1
0.789278463497578 0.788422694230108 1 1
0.826705817026509 0.825879920689946 1 1
0.939539617285015 0.938503697161907 0 0
0.709179225126485 0.708341796165798 1 1
0.743524319422492 0.742799466834908 1 1
0.73049710994742 0.729642599210611 1 1
0.786608551375287 0.785873282215956 1 1
0.692193736113247 0.691438015127161 1 1
0.816640569168094 0.815826548143809 1 1
0.674980332094982 0.674240694492384 1 1
0.726251169121527 0.725594994410554 1 1
0.728846360378808 0.728153566410697 1 1
0.788075013152535 0.787278685529024 1 1
0.848708646093732 0.847905664993088 1 1
0.783336072532328 0.782479911365541 1 1
0.739958206357281 0.739262302319337 1 1
0.779638878521005 0.778835374499852 1 1
0.772262833201008 0.771521605976648 1 1
0.797850609843783 0.796994251309161 1 1
0.732296772574251 0.731550572480664 1 1
0.844722871224214 0.843904516111635 1 1
0.819559196342334 0.818674541513961 1 1
0.740266674644622 0.739472950626213 1 1
0.914295265740663 0.913328521192746 0 0
0.734306462759459 0.733585756924473 1 1
0.710042945463015 0.709278679193889 1 1
0.917238948308246 0.916245859163817 1 1
0.84150084467069 0.840702836474009 1 1
0.655242550568464 0.654608823179417 0 0
0.845516847803595 0.84469066859664 1 1
0.721065876690214 0.720313291956726 1 1
0.819753600250551 0.818748648046405 1 1
0.823900302566092 0.823091257609673 1 1
0.734298976297928 0.733582861213329 1 1
0.773191413983659 0.772437748519036 1 1
0.795660434269328 0.794852919332174 1 1
0.735368548614938 0.734681295316459 1 1
0.845179097270208 0.844278447787712 1 1
0.829226023105651 0.828429471957462 1 1
0.739448140252713 0.738585357108159 1 1
0.74629563050667 0.74549484988218 1 1
0.841992932376221 0.841080650449026 1 1
0.789221910462644 0.78846400704033 1 1
0.718774888751891 0.717971381424432 1 1
0.827664618010689 0.826848894194883 1 1
0.818986750090183 0.818253019585857 1 1
0.724366051929567 0.723553710409784 1 1
0.808426170768966 0.807567511368209 1 1
0.803129087326312 0.8023011504278 1 1
0.828616726977358 0.827674153669994 1 1
0.78527355184258 0.784506969492607 1 1
0.659805138643796 0.659096531187149 1 1
0.739883626603128 0.73910902207851 1 1
0.699463598816971 0.698731200154527 1 1
0.876680448808758 0.875735110681022 1 1
0.765475955021609 0.764744415178682 1 1
0.978635647459201 0.977496047707141 0 0
0.774973207882484 0.774205634105399 1 1
0.721998366910154 0.721194258919943 1 1
0.863991558918134 0.863124461874189 1 1
0.800877401803979 0.800028419911197 1 1
0.924761282756075 0.923792857363431 1 1
0.954143621679376 0.952954875652559 0 0
0.789516817132573 0.788705402689137 1 1
0.817114937267959 0.816253187386497 1 1
0.835407230572668 0.834517530787564 1 1
0.801236619156627 0.800298161401439 1 1
0.906123802539828 0.905139071421866 1 1
0.782164776492675 0.781370796368857 1 1
0.821332320596063 0.820497828540246 1 1
0.727682158154993 0.726892507544271 1 1
0.932378038834699 0.931415727431288 0 0
0.79756575152097 0.796673304953654 1 1
0.705962261105955 0.705241485659764 1 1
0.866053868737331 0.865232460478718 1 1
0.711851609784535 0.711135761993814 1 1
0.928033561119397 0.927087510299636 0 0
0.803658723984991 0.80275250629515 1 1
0.80835602193826 0.807564063012057 1 1
0.801841414541421 0.801042931689368 1 1
0.782564128100408 0.781707342342436 1 1
0.695819317649244 0.695145240023316 1 1
0.875929314154349 0.874984195117624 1 1
0.783220265369803 0.782362784647377 1 1
0.938402530145888 0.937452830299466 0 0
0.794979633351096 0.794206355874391 1 1
0.773368873162604 0.772482196721965 1 1
0.689750329106833 0.689054453911973 0 0
0.945543899153443 0.944632051602124 0 0
0.870992935116251 0.870121069820352 1 1
0.84150511589616 0.840645396315466 1 1
0.956066437723278 0.954986271426 0 0
0.782110009417663 0.781360905071496 1 1
0.771278146097922 0.770513673478946 1 1
0.786960176244954 0.786100394846538 1 1
0.794632575476869 0.793874620971572 1 1
0.758970463385561 0.758144300905019 1 1
0.75401409060251 0.753183798669557 1 1
0.874178213645879 0.873365611805375 1 1
0.804821789594508 0.803922209874209 1 1
0.873533129153364 0.87269528838772 1 1
0.734846210659053 0.73401543417496 1 1
0.856028929917058 0.85519109694939 1 1
0.781517435905909 0.780748670038634 1 1
0.722676501362473 0.721914903304885 1 1
0.752799116462181 0.751969753013581 1 1
0.821600328514859 0.820761679531583 1 1
0.877439232374665 0.876516732985243 1 1
0.862824571629219 0.861956748108159 1 1
0.813834926319464 0.813073905402152 1 1
0.814157742859298 0.813260350369473 1 1
0.651873787528459 0.651269902350484 0 0
0.825848625714012 0.824967461171087 1 1
0.709979160711144 0.709210548760738 1 1
0.952782507675689 0.951706448016857 0 0
0.864026210315423 0.86308052114442 1 1
0.675256713643878 0.674592925338905 0 0
0.851077472372698 0.850156899044112 1 1
0.630451001850897 0.629774601826902 0 0
0.774549159418633 0.773757665317846 1 1
0.709521907218227 0.708728176897071 1 1
0.83581537631916 0.834959979605168 1 1
0.798002989252823 0.797228593077384 1 1
0.791123229799162 0.790229373008096 1 1
0.876160978224457 0.875171342664557 1 1
0.703939951055165 0.703158063184402 1 1
0.785211299508081 0.78442698272982 1 1
0.783912459063741 0.783097625207202 1 1
0.760995982459247 0.760305981521937 1 1
0.747058841046722 0.746224275388643 1 1
0.75664507398387 0.755853694027699 1 1
0.823908978731297 0.823083083879397 1 1
0.722080505109606 0.721326817822662 1 1
0.835700272397187 0.83483333385605 1 1
0.856503050429454 0.855488852547093 1 1
0.915944435521729 0.914932790190232 1 1
0.855513372841965 0.854627580637327 1 1
0.7319173460936 0.731155066944322 1 1
0.792315440726567 0.791560376362504 1 1
0.777798579253504 0.777038452956429 1 1
0.822832402633387 0.822032977407236 1 1
0.867278884748172 0.866456963586404 1 1
0.757625707118073 0.756823333698614 1 1
0.780438954087279 0.77955001387672 1 1
0.793604545247569 0.792721130136235 1 1
0.67666276989293 0.675947174558369 0 0
0.806275390163616 0.805453686064354 1 1
0.911104112317187 0.910209900905071 0 0
0.668360680945432 0.667677532363003 0 0
0.772808426863686 0.772028753177607 1 1
0.767858178953135 0.767016164380491 1 1
0.656591972708102 0.655962058093773 0 0
0.854505548512686 0.853609676904702 1 1
0.832342653992178 0.831437248070393 1 1
0.821104309321866 0.820234704915477 1 1
0.769903284058972 0.769234459806962 1 1
0.798037248311215 0.797212097883759 1 1
0.902500355044235 0.901515405642493 1 1
0.744786787074613 0.744032370822755 1 1
0.823493642204105 0.82261405095581 1 1
0.74344167961195 0.742572051959984 1 1
0.735516989697662 0.734794003256649 1 1
0.806202534110427 0.805304393464947 1 1
0.836280067970248 0.83548639744085 1 1
0.802370363885515 0.801574837744811 1 1
0.954618606084296 0.953583059208035 0 0
0.842400370417369 0.841474375200724 1 1
0.855427903985098 0.854619009348929 1 1
0.760246148791452 0.759482959035207 1 1
0.840707453059776 0.839774368113017 1 1
0.797942379165717 0.797130790487 1 1
0.734898491070841 0.73409568712999 1 1
0.798702653867498 0.797915597379483 1 1
0.819355512759419 0.818521766725483 1 1
0.81661661668301 0.815822655185941 1 1
0.751223748721765 0.750545372906561 1 1
0.882821997437113 0.882027016351823 1 1
0.795594975501838 0.794779909768426 1 1
0.653505850583196 0.652872132344024 1 1
0.752157167720956 0.751362344922057 1 1
0.848495086472934 0.847588745406671 1 1
0.771603127347246 0.770783757751927 1 1
0.683117924291039 0.682424267932805 0 0
0.844131221325216 0.843341068567958 1 1
0.835717385161502 0.834886939325498 1 1
0.853505114940706 0.852559031921104 1 1
0.763699220474061 0.762868581579069 1 1
0.808464235471949 0.807649488933209 1 1
0.845522664680252 0.844534740485286 1 1
0.669324495960405 0.668642170052954 0 0
0.774055656026595 0.773249719309131 1 1
0.885577207640329 0.884716787413545 1 1
0.889682168757403 0.888791158822582 1 1
0.826583506252975 0.825749691532552 1 1
0.696797181918623 0.696071893117655 1 1
0.885473607210495 0.884539349694319 1 1
0.775043716481337 0.774144857190171 1 1
0.774559745007198 0.773678892471273 1 1
0.896398350572512 0.895434405660027 0 0
0.993535996686948 0.992500809610433 0 0
0.836488910336918 0.835648076799125 1 1
0.730968186011097 0.730198686432554 1 1
0.852824915425957 0.851876492967681 1 1
0.763455967871105 0.762731139849818 1 1
0.90631050504546 0.905463785662019 1 1
0.809769622557026 0.808948864746516 1 1
0.740884204496905 0.740161931942783 1 1
0.789859062396403 0.789049235758677 1 1
0.706779700756942 0.705946428631896 1 1
0.758672057163947 0.757939288964851 1 1
0.9147444868175 0.913738035023426 1 1
0.863340033913613 0.862519728775656 1 1
0.776054346209743 0.775174177578403 1 1
0.827870543479354 0.826978985004358 1 1
0.731084957785827 0.730349534259598 1 1
0.82458955102491 0.823726314691882 1 1
0.991813176366077 0.990888867029125 0 0
0.898707465574615 0.897848771650652 1 1
0.745319031479047 0.744539843584791 1 1
0.773055658457551 0.772088474829948 1 1
0.877923307748388 0.877039411146475 1 1
0.947746890188344 0.946698898284305 1 1
0.775767299653237 0.775040127040133 1 1
0.74285822827046 0.742134085871468 1 1
0.819387640338415 0.81855605701023 1 1
0.783727624262015 0.782898869403039 1 1
0.767961215800789 0.767125068481029 1 1
0.673127431952485 0.672380603127619 1 1
0.766617567266072 0.7657724422992 1 1
0.709009591679468 0.708312741789499 1 1
0.761755741672686 0.761028578972809 1 1
0.70953946721911 0.708802908566741 1 1
0.724675896523816 0.723954841969967 0 0
0.843382762446018 0.842568952677936 1 1
0.7716561944261 0.770883045023269 1 1
0.756341674011649 0.755440278476059 1 1
0.831219065260932 0.830377080309462 1 1
0.759520813330654 0.758776910311286 1 1
0.787167123666612 0.786466833180434 1 1
0.79079534452683 0.790032409505752 1 1
0.734393332146626 0.733725615461966 1 1
0.756120345824378 0.755329681257829 1 1
0.877293309844136 0.876379822045011 1 1
0.751605768805117 0.750870053779719 1 1
0.892511851617543 0.891551594334385 1 1
0.918662619997589 0.9176485918504 1 1
0.901036863564421 0.899997262231788 1 1
0.812445808670385 0.811508096510289 1 1
0.674934035185615 0.674275205571027 1 1
0.697971911271618 0.697268832333411 1 1
0.868955971464778 0.86807609233152 1 1
0.781750440423254 0.780866851229357 1 1
0.931231012709567 0.930230597122177 0 0
0.786517167912066 0.785692052617194 1 1
0.883607181575035 0.882736148613019 1 1
0.733522461433164 0.732728768314252 1 1
0.864073930490269 0.863195641030716 1 1
0.813265504947496 0.812456614069697 1 1
0.645154414430842 0.644590584484463 1 1
0.898932134733713 0.897882422489641 1 1
0.766969685630932 0.766281273162309 1 1
0.820510600347281 0.819600829282164 1 1
0.812453404757218 0.811598301740657 1 1
0.773249053899325 0.772465971533293 1 1
0.836918321187793 0.836025785663361 1 1
0.811643068843712 0.810736818732139 1 1
0.767609175627677 0.766903930199031 1 1
0.792819042027387 0.792018080358001 1 1
0.756735689252886 0.755942698054259 1 1
0.843754790473748 0.842923743347943 1 1
0.758458591402951 0.757653090213064 1 1
0.616596551737903 0.615896397129863 0 0
0.7901651766842 0.789379209886233 1 1
0.816237209965686 0.815405653839107 1 1
0.778582132394331 0.777830637523128 1 1
0.808465756587491 0.807642314880045 1 1
0.788916344500316 0.788078321395862 1 1
0.846555297867319 0.845685351849264 1 1
0.770060112293838 0.769305424356532 1 1
0.757072205400316 0.75629244499802 1 1
0.733926302750816 0.733143725399704 1 1
0.808237825978763 0.807412288644821 1 1
0.788643503892387 0.787746162142204 1 1
0.84314887553302 0.842262379424432 1 1
0.826638794423061 0.825776212262875 1 1
0.721019478135517 0.720217650686013 1 1
0.819581091890163 0.818766093821067 1 1
0.738329940319151 0.737501476179066 1 1
0.808383911446023 0.807550395361299 1 1
0.802806624636841 0.80189492875313 1 1
0.866805883869654 0.865896253236599 1 1
0.75225633563387 0.751566028073951 1 1
0.732233990370691 0.73145573579885 1 1
0.7571385754561 0.75637362585411 1 1
0.655839889841771 0.655147587249335 0 0
0.659684657702674 0.658954000466407 0 0
0.73721590818124 0.736485789314101 1 1
0.772459518124748 0.771664515911365 1 1
0.762164098894764 0.761272213725956 1 1
0.699156502871611 0.698462442240007 1 1
0.923697687888601 0.922831655334038 0 0
0.843227908056954 0.842440729962827 1 1
0.678356031785822 0.677681804128333 0 0
0.69432787431265 0.693616101410844 1 1
0.931578910913351 0.930552684892466 0 0
0.798871328957629 0.798039366149557 1 1
0.806643638893097 0.805872725533459 1 1
0.807211005079694 0.80646111050754 1 1
0.707491144096843 0.706740489855789 1 1
0.708882543188461 0.708191747578108 1 1
0.761273554605317 0.760484770440097 1 1
0.838184014403806 0.837261463692247 1 1
0.724106953365462 0.723349487365199 1 1
0.776431599529279 0.775652418487199 1 1
0.652539466402372 0.651944608662743 0 0
0.773451800820687 0.772600885776926 1 1
0.810211830163874 0.809361390947826 1 1
0.876559419850911 0.875617426472783 1 1
0.790751125413654 0.789897976359337 1 1
0.857227171921917 0.856252314516089 1 1
0.866819302097877 0.865821396867499 1 1
0.765115592684137 0.764375247211836 1 1
0.74786918912737 0.746953909204477 1 1
0.631054529695464 0.630441001250846 0 0
0.875850601295656 0.874935657547148 0 0
0.800439627543367 0.799703152864272 1 1
0.822152425990699 0.821273884156011 1 1
0.726524079840514 0.725702760230485 1 1
0.878168705261229 0.877289929735777 1 1
0.814237557345216 0.813432777207885 1 1
0.828602570147599 0.827782866686057 1 1
0.957689701365812 0.956719350420929 0 0
0.849351074893506 0.848494114473721 1 1
0.915539223800608 0.914518894093638 1 1
0.838017828159759 0.837202250340436 1 1
0.885702019072581 0.884794569292174 1 1
0.725237567278959 0.724499078935863 1 1
0.743007325339361 0.742212873199771 1 1
0.817544309367932 0.816736745228586 1 1
0.818337381565207 0.817445504994847 1 1
0.887419897665292 0.886479420329921 1 1
0.910526993864774 0.909619590020186 1 1
0.772465550302359 0.771609722968804 1 1
0.781338145250835 0.780543115081258 1 1
0.864808377944507 0.863903820194423 1 1
0.9293846774391 0.928393762835578 0 0
0.796505124485023 0.795717642182474 1 1
0.88693507707293 0.886071143455897 1 1
0.726347199426557 0.725623216121474 1 1
0.825966985492978 0.825119001929873 1 1
