# Supplementary material for: Bias caused by sampling error in meta-analysis with small sample sizes
Source: PLoS One. 2018 Sep 13;13(9):e0204056. doi: 10.1371/journal.pone.0204056 (PMC6136825; doi:10.1371/journal.pone.0204056)
Supplement: S4 File — (ZIP) [file pone.0204056.s004.zip › results N = 10 theta = 0.8 tau = 0.5 sz = 10-20.txt]

"cohen.dl.theta" "hedges.dl.theta" "cohen.dl.cp" "hedges.dl.cp"
0.609992584117319 0.582053385013468 1 1
0.715342732414785 0.682841824225244 1 1
0.664220807133916 0.633373546454594 1 1
0.886668233770444 0.832719093026089 1 1
0.52939814031178 0.504001004291659 1 1
0.966974330501892 0.924061832855136 1 1
0.609899737711112 0.581330636540284 1 1
0.597689017136716 0.556437923087679 1 1
0.435408052199641 0.417451670401732 1 1
0.9387160447992 0.890652766488545 1 1
0.909094983276739 0.860216159571386 1 1
0.509040142175975 0.493256493657393 1 1
0.79966566179763 0.760552386096526 1 1
0.674492930304786 0.635125157931952 1 1
0.89943969884734 0.854735743225304 1 1
1.02415122447836 0.963198330913569 1 1
1.20994161026098 1.15048110007339 0 1
0.547628630054119 0.519843412934146 1 1
0.805298134983257 0.768205301570023 1 1
1.0236569389831 0.964187809548966 1 1
0.792996698330452 0.757842199020771 1 1
0.862713039829664 0.818917755472816 1 1
0.838624343833198 0.798230916523634 1 1
0.559741964613633 0.528541019022393 1 1
0.555177096486627 0.522049214566727 1 1
1.26179950072042 1.1991858666969 0 0
0.820336940488096 0.782415275297526 1 1
0.699104596633604 0.664419535126266 1 1
0.898003339675495 0.855316852805507 1 1
0.924064961106772 0.889592523380243 1 1
0.821295840380961 0.784218082544443 1 1
0.417167943572207 0.399903608280667 0 0
0.541970703647541 0.512550431686311 1 1
1.09369568385469 1.05655327215581 1 1
1.03812794669281 0.992392862186745 1 1
0.772865174198051 0.728947357471154 1 1
0.431871537787215 0.406757953616596 1 1
1.01463205018385 0.975360964777377 1 1
1.13604244287484 1.0704964584965 1 1
0.438786043920909 0.422539596153398 1 1
1.08724484004637 1.02223938875648 1 1
0.424898984265242 0.406424458287093 1 1
1.04826729282214 1.00074833141307 1 1
0.585518442798872 0.560617760644538 1 1
0.577261963985529 0.549495689580738 1 1
1.15201967928712 1.10113105178111 1 1
1.19931699587056 1.13386185748166 1 1
0.553258226820335 0.5231296391816 1 1
0.53375772927589 0.512648734095939 1 1
0.999206676480508 0.947087044552083 1 1
1.29353586075726 1.23049425158849 1 1
0.973742541618466 0.913775087216813 1 1
0.839210361015039 0.798984884921639 1 1
0.850119970068194 0.817960935362962 1 1
0.868871334854053 0.829063990936874 1 1
1.03015185704629 0.979041156891919 1 1
0.572760797349194 0.541088769307777 1 1
1.08208317266218 1.02282154829638 1 1
0.629355584298384 0.597195447650675 1 1
0.417076031848337 0.398954011087417 1 1
0.738240133726538 0.698253880893529 1 1
0.751790107163564 0.713921341478773 1 1
0.638313968096522 0.608614394942118 1 1
0.494730445121577 0.468470947678825 1 1
0.716547403911188 0.698617938246004 1 1
1.26625589087623 1.19566056470504 1 1
1.30457794920653 1.23009870242273 1 1
0.510248881166185 0.487375010228501 1 1
0.587589879096374 0.557497838693812 1 1
0.64176231744366 0.610469164678795 1 1
1.00141730878811 0.938752666582376 1 1
0.793003216143166 0.756575465578879 1 1
0.832635883202151 0.792904216025683 1 1
0.627114761469861 0.599964496323268 1 1
0.704084212156103 0.67112819142784 1 1
0.930544453759307 0.888275127174107 1 1
0.97028423314333 0.924431333208628 1 1
1.19488661826385 1.15019063811755 1 1
0.757400488094378 0.71913776634368 1 1
0.668704079341725 0.635538342962361 1 1
0.780590117524364 0.745295329395353 1 1
0.508627414251006 0.479848188032467 1 1
0.707457008676098 0.672921115854579 1 1
1.1629784897587 1.09599183697398 0 1
0.933905237053357 0.875780389076009 1 1
0.728624312641189 0.70910851797744 1 1
0.996223431886912 0.954748011787472 1 1
0.813589256407646 0.775425720282067 1 1
0.966256160480851 0.908155352947312 1 1
1.07953238238235 1.03225656376033 1 1
1.14675588851289 1.09108214947795 1 1
0.796929789503261 0.763218032137776 1 1
0.474566487735735 0.453056510648331 1 1
1.45088317473055 1.37752381323833 0 1
1.01427648476085 0.962323636376158 1 1
0.674169809228038 0.64407659645511 1 1
0.648096814291452 0.611711281719293 1 1
0.895365833101641 0.856804787195885 1 1
0.641285962651554 0.612623328568438 1 1
0.773817355550508 0.72636742346973 1 1
1.25342441571382 1.19319288446338 0 0
0.682882016279961 0.645046640372293 1 1
0.958113065815237 0.915001866976982 1 1
0.693078170056635 0.661407817893366 1 1
0.543638723035748 0.524162709609021 1 1
1.09320215150403 1.0670866240713 1 1
0.643954309461515 0.61188058896836 1 1
0.526099868749864 0.498290062570741 1 1
0.183348653208909 0.179354653203713 0 0
0.742852741793547 0.710014188569786 1 1
1.07294400027224 1.01274706234388 1 1
0.884251887516205 0.842623582787131 1 1
0.72982513861525 0.691473170475288 1 1
0.880271829587144 0.837354023183472 1 1
0.941127761021431 0.896861024782329 1 1
0.680359910349394 0.650695364995059 1 1
0.955941739860134 0.910830423232314 1 1
0.847339105802298 0.801025144863126 1 1
0.977547004118432 0.927602945024606 1 1
0.937976051366072 0.898439841419334 1 1
0.759499477766653 0.71762121379503 1 1
0.571269315949204 0.545573084822289 1 1
1.28268625415669 1.22506696076911 1 1
0.840892969003127 0.800656716446962 1 1
0.503959665482613 0.489310404059955 1 1
0.811264823191665 0.772046392753756 1 1
0.60451093462414 0.564398753729306 1 1
0.319613629366182 0.29712399985038 1 0
0.747827296916638 0.713993446466926 1 1
0.932800519375675 0.892112674217152 1 1
0.606876366486077 0.580288948339335 1 1
1.07912283014945 1.03420329179026 1 1
1.08824947452798 1.03908984167598 1 1
0.852307409957821 0.800847868863584 1 1
0.480098019828309 0.453199527235069 1 1
0.572305548361796 0.544824669227148 1 1
1.02726193317089 0.981230114784059 1 1
0.889129343671273 0.844904646939188 1 1
0.719895763657662 0.68440283840105 1 1
0.778456816363854 0.735467787940471 1 1
0.85466012163065 0.813025224573516 1 1
1.12028198429593 1.07465849229239 1 1
1.07215287053596 1.02644457977292 1 1
1.29955680406317 1.23552041623527 0 1
1.01138785872228 0.969277317884878 1 1
0.54636137062157 0.524508961987061 1 1
0.624465114662785 0.594992067430868 1 1
0.717235971520942 0.697960456736879 1 1
1.21540757511054 1.15178219210848 0 1
0.88680466424668 0.828620117896882 1 1
0.834590143582532 0.803178005801758 1 1
1.22619826017293 1.15606680438752 1 1
0.955860251848624 0.909466213673911 1 1
1.13201307499724 1.07577822539226 1 1
0.499003362899086 0.468437256359217 1 1
1.22699339706266 1.18177033051616 1 1
0.491274978691994 0.470251350046134 1 1
0.477611918463135 0.451526110933735 1 0
0.724594797693567 0.68741466184518 1 1
1.08078025228369 1.03840914357406 1 1
0.858122507367696 0.823518296085382 1 1
1.05371263270203 1.00086822578326 1 1
1.0254930147685 0.976060041558533 1 1
0.463440640173196 0.443634736875768 1 1
0.608871693389371 0.576227744463492 1 1
0.753314940586242 0.708454750164939 1 1
1.35897669248221 1.29948776413655 0 0
0.776068406267435 0.744188379040818 1 1
0.840399718448171 0.800696290495441 1 1
1.01251586291306 0.955702876852036 1 1
0.806701547178908 0.773807794454535 1 1
0.57818147283282 0.543614402228966 1 1
0.835469746825582 0.787514394830075 1 1
0.951636216179028 0.908832404630538 1 1
0.5669596023043 0.544301089982631 1 1
0.653343410346234 0.627852166458589 1 1
0.543864552745855 0.513302432846815 1 1
0.565878801881823 0.52994779189004 1 1
0.730022550911526 0.701818179367993 1 1
0.455201187233621 0.436540340344765 0 0
0.701802889028286 0.66376785099503 1 1
0.500021858724977 0.482064391497225 1 1
1.01228617962348 0.959106158695228 1 1
0.770001308548264 0.741863703442155 1 1
0.721148708145671 0.69159622172401 1 1
1.02470344644218 0.968866408705694 1 1
0.859414107814877 0.817410713291155 1 1
0.78622160489613 0.768600653131261 1 1
0.998135496579086 0.954448403412654 1 1
0.820724210257111 0.781060982454733 1 1
0.647385108661777 0.61940500048943 1 1
0.76987045233423 0.72951785196238 1 1
0.864492195918363 0.822384686250799 1 1
1.21519403323626 1.16904853313187 1 1
0.860381697069206 0.818031057706451 1 1
0.753576178393559 0.714307649390299 1 1
0.552436879166689 0.522030422571322 1 1
0.658198087380276 0.630086793986904 1 1
1.00045408339076 0.95134363952242 1 1
0.981688902677642 0.946684988360086 1 1
0.563833993357622 0.537732114373642 1 1
0.571321084448321 0.533086008857851 1 1
1.00572625561906 0.960382247814526 1 1
0.77927597760753 0.73598113123887 1 1
1.22553655096811 1.16127019774137 0 1
0.766488477218157 0.734967016002636 1 1
0.47322465766411 0.4520048545286 1 0
0.77790748540808 0.746628424564873 1 1
0.553616754921786 0.5299746824823 1 1
0.785038105196376 0.74815330073394 1 1
0.888004531567888 0.84397572189597 1 1
1.14908812196677 1.10004075016313 1 1
0.723034938413871 0.687482879824877 1 1
0.596557598550641 0.558713612953961 1 1
0.96360881179861 0.91879719621192 1 1
1.09573404688492 1.03972320582792 1 1
0.651971370830561 0.624361195351982 1 1
0.986180172991852 0.941849706883611 1 1
0.631791226171041 0.598824623793951 1 1
1.31312725882238 1.2554348794787 0 0
0.608870683701495 0.575248214203401 1 1
0.736498538795255 0.700760957594532 1 1
0.786695094020896 0.731782104679505 1 1
0.811166633472764 0.769193367415637 1 1
1.03313631834402 0.986946607279145 1 1
0.610163705690058 0.581438862934207 1 1
0.495406241095263 0.476960368093677 1 1
0.877382496383088 0.827398702342037 1 1
0.836388236546845 0.803851851332968 1 1
0.825437436518824 0.773832136043632 1 1
1.09243742010949 1.04654322222189 1 1
0.815715196291398 0.76901724573993 1 1
0.601039815387233 0.582961429393919 1 1
0.870473247815977 0.82406889509283 1 1
0.547705118145751 0.520632569418077 1 1
0.833984182472803 0.79746861473509 1 1
0.846085715129638 0.806644313813364 1 1
0.642889833631615 0.605918194091691 1 1
1.2873438756941 1.23368779642113 1 1
0.89963313478388 0.853914996100847 1 1
1.14993803126097 1.09442937344936 1 1
0.905169020356221 0.849465026417066 1 1
0.985687409821302 0.950805832438307 1 1
0.651312011446042 0.62666260300979 1 1
0.658779117242635 0.632881104968449 1 1
0.70431910266005 0.67359709325374 1 1
0.909280447979615 0.871620016783267 1 1
0.649178080589763 0.620457041404167 1 1
1.00468787802372 0.945508297445424 1 1
0.692397480023387 0.662837080390666 1 1
0.803914349064525 0.755337068439416 1 1
0.661976500480439 0.619762175689279 1 1
1.00800039403562 0.949761401598098 1 1
1.25833278695079 1.18790379120417 0 1
1.20995142140514 1.14203326486991 1 1
1.34635468945416 1.27597180604073 1 1
1.21763318108622 1.15232486863384 1 1
1.00518408833882 0.93683554653321 1 1
1.04104830285076 0.991201619462052 1 1
0.949177410173469 0.886343193770177 1 1
0.885395518000067 0.844550648495642 1 1
1.16498855965913 1.11463234295189 1 1
0.518775964641243 0.486241074124928 1 1
1.3537810930361 1.28863426986566 1 1
0.890240786490401 0.843261561180003 1 1
0.806692311493348 0.775117464465913 1 1
0.870069753203635 0.830905082300297 1 1
0.660322275471265 0.621464637303563 1 1
0.736182982831082 0.693375530039728 1 1
0.800986461109677 0.7764885971686 1 1
0.649659150732521 0.615144093881114 1 1
0.949218641803015 0.888818811202848 1 1
0.661238719066891 0.632111570860269 1 1
0.446231021152285 0.431330322785731 1 1
0.98350550127846 0.931976737578774 1 1
0.64754584102969 0.612351393408161 1 1
1.21881742618908 1.16158743646909 1 1
0.392696655354818 0.372186751780819 0 0
1.25169549782144 1.19774035042141 0 0
0.547147117672035 0.52257843640801 1 1
0.959352143698353 0.908235117855819 1 1
0.679552797741782 0.647107418151013 1 1
0.831366529057083 0.792204126327957 1 1
1.12678181917372 1.07091082095447 1 1
0.966292128626488 0.919017943562408 1 1
0.903300226982946 0.861443091537841 1 1
0.706548331345708 0.675473368602502 1 1
0.662837271744434 0.626829180562167 1 1
0.612266545766404 0.58799527200103 1 1
0.937167755880795 0.897636701781677 1 1
0.889622169054375 0.844507406027422 1 1
0.589509543449341 0.561866564717815 1 1
0.46319374725044 0.446999016671525 1 1
1.41690009997036 1.3400926758962 0 0
0.424904226706993 0.411560040442441 1 1
0.341395889566936 0.325551536419158 1 1
0.971924618296447 0.922697117509321 1 1
0.639226780954435 0.608924415934081 1 1
0.741639829647746 0.694655007188718 1 1
0.950895267868398 0.906057234012511 1 1
0.898131920171613 0.864598798032993 1 1
0.598594493239007 0.562562530509891 1 1
1.07182151698497 1.01506897254084 1 1
0.802026846480593 0.763354129526454 1 1
0.743229230925841 0.697308543919922 1 1
0.95923673170918 0.920879630830755 1 1
0.707991098640425 0.669575260760476 1 1
0.973168716694554 0.928515383419217 1 1
0.888517586003627 0.854257485219438 1 1
0.903360398242664 0.85023986300452 1 1
1.13831028352622 1.08417690079784 1 1
0.57951802705772 0.553775884061738 1 1
0.9601233504966 0.918216399057209 1 1
0.822301359941861 0.773877277895404 1 1
0.943883075010237 0.896141026913056 1 1
0.738977896251759 0.705941775973272 1 1
0.695555776124583 0.660303267993796 1 1
0.847283247043982 0.793878310597523 1 1
0.506755520358658 0.488707600238536 1 1
0.378248629337236 0.362570234733609 1 1
0.722093018578925 0.687087182303012 1 1
0.794661342624431 0.758034439406331 1 1
1.07700963450931 1.02100030961044 1 1
1.43278738873238 1.35449336737976 0 0
0.907233737951898 0.868496280163699 1 1
1.03527884963781 0.989079105943714 1 1
0.663643803575609 0.63368444246105 1 1
1.16611842249515 1.10939964165891 1 1
1.01970246436475 0.969024789512103 1 1
0.282545945658207 0.271958809822763 1 1
0.608612838257569 0.574561608242601 1 1
0.959132453248757 0.911091021424235 1 1
0.907057897600124 0.857385253368506 1 1
0.946387683881229 0.905789679196365 1 1
0.640913062437852 0.61143512134917 1 1
1.0278648860441 0.979112785700893 1 1
0.801582902669605 0.760439449303232 1 1
0.684358338706495 0.651480517737538 1 1
1.32954850133154 1.26905463376547 0 0
0.953814596012004 0.900435027394861 1 1
0.881943058739121 0.836211854024607 1 1
0.457076212993593 0.429144238823196 1 1
0.340808658562607 0.320446234312222 1 0
1.06229491877591 1.02080696418765 1 1
0.939103451545292 0.899621716389573 1 1
0.926515084510708 0.88081317638724 1 1
0.908085193633495 0.869923165871527 1 1
0.659729694353658 0.619268373192864 1 1
0.732685485129288 0.701070933494865 1 1
1.22743461356812 1.16380918604634 1 1
1.00287987498086 0.956167880909338 1 1
0.734608327434827 0.701034615692527 1 1
0.699546524733255 0.662995277134481 1 1
0.763036443378796 0.721184734253087 1 1
0.754266089579353 0.711516202609165 1 1
0.871713938427485 0.827993994945911 1 1
0.686083267397921 0.652959007593591 1 1
0.554260628766703 0.530971936110153 1 1
0.866143497089447 0.824777730164635 1 1
0.4263008743623 0.404924062491258 1 1
0.687623037813061 0.654519929930001 1 1
1.33307001754715 1.26778110375893 1 1
0.638483477579742 0.607761214707118 1 1
0.460740024361344 0.434844704509987 1 1
0.969847765361201 0.928156274062369 1 1
0.686256343904279 0.65607393506628 1 1
0.582528496129158 0.555680104008854 1 1
0.639036108445913 0.611111980411426 1 1
1.10096858053478 1.05279381004953 1 1
0.436903948429926 0.418150980008256 1 1
0.296210535608207 0.286633088737991 0 0
0.771585803261884 0.733452972636506 1 1
0.828483268650914 0.793571131981203 1 1
1.03988539495276 0.981837210920243 1 1
0.615580450560444 0.587468499625179 1 1
0.975835734981981 0.933287069678389 1 1
0.997132611114264 0.948692791258219 1 1
0.749769806013088 0.715937486117505 1 1
0.855548358674327 0.815337953493555 1 1
0.77044626068689 0.733271713275361 1 1
0.479764348606907 0.457835681313394 1 0
0.833980143027741 0.790112065635483 1 1
0.564679725300885 0.536553023101106 1 1
0.445791979392265 0.425871457754121 1 1
0.503239101761036 0.477835550178533 1 1
1.30335531734039 1.2231636146884 1 1
0.841655746763871 0.789101801402969 1 1
0.949799892438324 0.898611840384008 1 1
0.303851010334609 0.285813408799525 0 0
1.00175558083541 0.955217601632982 1 1
0.821612522006302 0.782938491062874 1 1
0.57976601665496 0.551856165499886 1 1
0.978361215223046 0.941431098662286 1 1
0.750024511795982 0.71262062608178 1 1
0.873980038607314 0.820307598687724 1 1
0.928495073983209 0.879264337733275 1 1
0.6788057587393 0.666708111044279 1 1
0.698153462517201 0.669223252356671 1 1
0.904128077684394 0.862126648905816 1 1
0.563197007679352 0.539876875140599 1 1
0.793536871513612 0.753982219251911 1 1
0.808269070576021 0.765562289164289 1 1
1.16431374125536 1.10834371014071 0 1
1.07222277422567 1.02111091607887 1 1
1.12201273283126 1.05073391209951 1 1
1.05652912201362 1.001893586929 1 1
0.713231423142558 0.666873996741048 1 1
0.848591338515256 0.810159954617086 1 1
0.738532484280093 0.700235171160217 1 1
0.771947243507342 0.735370952193688 1 1
0.849165971203127 0.816716152079727 1 1
1.08172313478931 1.0404582275454 1 1
0.86404774815076 0.822349316520823 1 1
0.584143618355328 0.558766004488965 1 1
0.908288963295083 0.865281891759552 1 1
1.12626752962071 1.0765576061165 1 1
0.944453757016927 0.907383946305712 1 1
0.607157147296296 0.577681481512432 1 1
0.7477254758392 0.711645275529505 1 1
0.840636338617837 0.795660216847245 1 1
0.543640352935852 0.523904323816769 1 1
1.00562355393302 0.957054429310701 1 1
0.555229738916334 0.531764011388173 1 1
0.505119649273959 0.478617023327605 1 1
0.819159922893781 0.772003629678917 1 1
0.69542118443226 0.657496975297533 1 1
0.584746531961282 0.56044707196142 1 1
0.933543091101724 0.889343417044056 1 1
0.71642449172268 0.68781498519642 1 1
0.903263133575099 0.862742620365936 1 1
0.435834563755711 0.414945039448061 1 1
0.492787799854486 0.466668247856817 1 1
0.782032110844686 0.770276059488108 1 1
0.698511075459749 0.680427863972396 1 1
1.16843307449197 1.11212920362223 1 1
1.17590691221036 1.11864795742073 0 1
0.813304070128724 0.773408805108368 1 1
0.756853714964859 0.715807909131672 1 1
0.940314218782112 0.885439007466416 1 1
0.509424877213115 0.48485253593378 1 1
0.703390173480326 0.667964699580947 1 1
0.646646470741265 0.616149436608338 1 1
0.913277449732334 0.867159125585925 1 1
1.03297466167463 0.988219522279356 1 1
1.16953391248139 1.10832557771779 1 1
0.858451585092443 0.823543701043593 1 1
1.13700564969328 1.08245183012969 1 1
0.55517302445421 0.528079592662015 1 1
0.807565982571043 0.769126603626841 1 1
0.800289337621214 0.762346114949349 1 1
0.980657927235431 0.936039865898926 1 1
0.84955201180695 0.799935244730941 1 1
1.25199170775788 1.18705523285841 1 1
0.568345405768292 0.539725897063735 1 1
0.640209855380414 0.605929242394868 1 1
0.807819136989966 0.770524689809571 1 1
0.542575238517145 0.517550477092433 1 1
1.19507694469899 1.13421035182894 1 1
1.30751234134509 1.23775616524291 0 1
1.05119970332683 1.0033051475509 1 1
1.12219990801282 1.0643870936367 1 1
0.83471378492117 0.794470566696769 1 1
0.492795178009292 0.469959141774845 1 1
0.846143048155264 0.80368580579185 1 1
0.517118238239654 0.479624091215667 1 1
0.97752190201296 0.9320272346291 1 1
0.59733849904347 0.568178095269558 1 1
0.953774123596461 0.901554900408205 1 1
0.653992615593244 0.624293241010202 1 1
0.797719302925927 0.751633345333826 1 1
0.906870029816489 0.85124775281734 1 1
1.19179122417701 1.11654742556802 1 1
1.07651527446729 1.02845622954156 1 1
0.846992736897939 0.811553279250114 1 1
0.720436755918189 0.681516873091365 1 1
1.10258761103462 1.05230046846779 1 1
0.794280065685277 0.755718384513531 1 1
0.880710984729317 0.831628133267712 1 1
1.23156526038142 1.1609909872442 0 1
0.864322650449903 0.818068105162237 1 1
0.74785185415182 0.71246082040445 1 1
0.81716028172711 0.774482803566939 1 1
0.441483061508294 0.419487909754139 1 1
0.262251041264704 0.244685323980013 0 0
0.668715132559189 0.635269404122046 1 1
0.54737807548399 0.529226203640256 1 1
0.728340686844826 0.699439367420328 1 1
0.798414156710048 0.760424482285547 1 1
0.890457397057596 0.845371625803293 1 1
0.711195791610268 0.675149152737536 1 1
0.811528625354927 0.780489346708001 1 1
1.24052458602596 1.17250503818549 0 0
0.511321241069684 0.479625028835356 1 1
0.351825718264245 0.343078510939806 1 1
0.846037752943664 0.804049441419579 1 1
0.89281026024158 0.852361491900097 1 1
0.649502825041788 0.605467019369982 1 1
0.999817209412102 0.948950333685701 1 1
0.895380296703046 0.848306643262404 1 1
0.864486742846866 0.830181536278151 1 1
0.866222068644433 0.823478941023461 1 1
0.648226413306938 0.607830566392574 1 1
0.74779012464528 0.711104013773529 1 1
0.511223562351946 0.484850218954679 1 1
0.668788153628958 0.635563204586602 1 1
0.57417133904859 0.550017965500921 1 1
0.772254950247734 0.738506962096403 1 1
0.543170507444502 0.513916781368664 1 1
0.871370384215469 0.836072429200615 1 1
0.655381137647209 0.627207247853305 1 1
0.999509695200324 0.966209110292802 1 1
0.760518086798302 0.716804132150844 1 1
0.559491543982438 0.535145050875573 1 1
0.555228073032237 0.531032049201524 1 1
0.81529466198221 0.781634244125736 1 1
0.746278272678683 0.715029470803145 1 1
1.17327495901611 1.11430505141379 1 1
0.652099047903291 0.623842227523953 1 1
0.628785571929309 0.594271686994277 1 1
1.08253834839299 1.03038977484097 1 1
1.00544234612431 0.958791656896835 1 1
1.03294501165927 0.990998973913242 1 1
0.812814361889727 0.769879137300768 1 1
0.752227556589687 0.724826858169729 1 1
0.570312856548491 0.529763887782331 1 1
1.10813382146454 1.0561805766044 1 1
0.580400593826374 0.543545781803551 1 1
0.77482144670957 0.734564094507775 1 1
0.670598643122134 0.644562433667723 1 1
0.950933286140853 0.907010596194155 1 1
0.530497021743947 0.491217805723766 1 1
0.508174258848997 0.489478385507277 1 1
0.990000033908407 0.934976996303427 1 1
0.80832115492557 0.771966262324657 1 1
0.947136603295845 0.898649305062916 1 1
0.30298820612372 0.294470365160478 0 0
1.18959285606288 1.13731335619824 1 1
0.575599134077312 0.551902751441205 1 1
0.789212918065418 0.744399245696733 1 1
0.3165952882521 0.294381573346158 1 1
0.611885189968638 0.590331303951578 1 1
0.663763085499171 0.627855346180383 1 1
0.771836953482081 0.742975362187944 1 1
0.606817974354068 0.576771295094015 1 1
0.726804689430374 0.693702550869452 1 1
1.03071277121786 0.977135348677319 1 1
0.714608978914334 0.685466597449313 1 1
0.932872747203231 0.886549977574371 1 1
0.92166700453399 0.870549997174467 1 1
0.836876609882522 0.802055886345401 1 1
0.633807276878187 0.604710262593251 1 1
0.920564915616131 0.882058905047636 1 1
0.773215705357196 0.73593218664117 1 1
1.49931002056027 1.43514652602556 0 0
0.803145170057785 0.771636152430331 1 1
0.519754573758193 0.491175722542306 1 1
0.862461908950139 0.8288576812345 1 1
0.482209611998518 0.462532468846947 0 0
1.01551925948994 0.94909883403432 1 1
0.623918125269961 0.595011811222698 1 1
1.26338301038128 1.19506258177848 0 0
1.07173626069073 1.01783464535519 1 1
1.0588545928975 1.00208550923506 1 1
1.08169488045838 1.02218168284929 1 1
0.846523469523005 0.808538471621127 1 1
1.05616905217303 0.989624050519937 1 1
0.730405124823736 0.69484982578849 1 1
0.959696994789237 0.91141741612729 1 1
0.478429765311562 0.463907836469147 1 1
0.696413038043766 0.663702797290196 1 1
0.890886678199035 0.838519034226414 1 1
0.704512989650364 0.673891469544461 1 1
0.784927578117266 0.748561749183241 1 1
0.443592676306953 0.416548420690807 1 1
0.85701092145663 0.815671699464517 1 1
0.799730719350826 0.756756368663474 1 1
1.02799655350739 0.984005916133588 1 1
0.860541569965123 0.814629266545029 1 1
0.537865210029329 0.510323847768166 1 1
0.98908499790076 0.946418150776829 1 1
0.767088354618986 0.725943288543754 1 1
0.404232683592695 0.390362604656888 0 0
0.760931516224774 0.720834684668539 1 1
1.20496688263757 1.14907925243848 1 1
0.819020626977088 0.785544554597256 1 1
0.920948276917737 0.883550040515146 1 1
0.569627150502533 0.538565115308339 1 1
0.668137633336368 0.631307512780963 1 1
1.00384638280208 0.953326699349635 1 1
0.739911717231458 0.708348360894047 1 1
0.662474069761784 0.630694209958393 1 1
0.475923411774974 0.45713986591934 1 1
0.411547524477544 0.386349999557286 1 1
1.27669721191954 1.21220253410058 0 0
0.448555698691192 0.43239180577299 1 1
0.49485147568041 0.472669156714767 1 0
0.84181732845117 0.790256942846912 1 1
0.705350663219126 0.680789296209931 1 1
0.772875948728513 0.746129227482677 1 1
0.615405741515054 0.584851862316655 1 1
0.968086618687071 0.924335486453398 1 1
0.639915758847616 0.602659122823544 1 1
1.07172707081943 1.01832416635137 1 1
0.718737973081666 0.681358920022233 1 1
0.4211821120474 0.393496300123293 1 0
1.1946856896685 1.13647920152778 1 1
0.863445297839755 0.817712008574485 1 1
0.694288449691198 0.660996958896591 1 1
0.958565870245614 0.903396570299955 1 1
0.900956631739274 0.861762197260868 1 1
1.0078256113916 0.95219735459405 1 1
0.821618577884684 0.776722114849853 1 1
0.699718038556116 0.668015413825901 1 1
1.17575937229821 1.10878216823899 1 1
0.823084038627839 0.782490431174037 1 1
0.805926809197528 0.767545521420965 1 1
0.858881893483895 0.810286388867846 1 1
0.540490036871951 0.519809513066006 1 1
0.82493356949694 0.790311191152128 1 1
1.0870397049551 1.05161545901914 1 1
0.765266140898482 0.723930278967612 1 1
0.747729719415119 0.717313890945081 1 1
1.02363990720384 0.973892036058296 1 1
0.631246531365566 0.602475839832075 1 1
0.771606396119758 0.736485442561252 1 1
0.758978212704066 0.728065948993342 1 1
0.695235666123003 0.650692653376905 1 1
0.698588321275258 0.662631116523002 1 1
1.25013419969813 1.18772080240218 0 0
0.397909867237901 0.383873586600461 1 1
0.839878117735205 0.794103607001483 1 1
1.02917046266355 0.983735214829755 1 1
0.991106689772928 0.939833093195137 1 1
0.748576808285039 0.715279276333615 1 1
0.91293587181101 0.861759448708479 1 1
0.92760325403054 0.871718162935827 1 1
0.634163494426189 0.606857718179311 1 1
0.608305184001891 0.584140221436392 1 1
1.27178955223649 1.21766084978869 1 1
0.449822178608342 0.426606291930635 0 0
0.429772992851553 0.399853762405572 1 1
1.04615044700271 0.996793683664549 1 1
1.38681877427399 1.32320420449471 0 0
0.811536810664482 0.771651201180652 1 1
0.737156868381655 0.693059119094934 1 1
0.536822715858549 0.510578060672318 1 1
0.547109007726057 0.51575774276227 1 1
0.460453476672277 0.435207602351296 1 1
0.705784227516164 0.67089714176803 1 1
0.193036921952877 0.183658922167239 0 0
0.860288882635291 0.826917609819881 1 1
0.911879195105037 0.873844143448116 1 1
1.24455721922621 1.17291919147883 1 1
0.709211319080821 0.675811757957333 1 1
1.01209622052473 0.970847510517229 1 1
0.507745000398798 0.478319359406098 1 1
0.603852993476452 0.570076423449705 1 1
0.776638122008549 0.728590308294101 1 1
0.840874526487218 0.802913818070806 1 1
0.786549219505439 0.749499567073013 1 1
0.90454868937668 0.858157428233195 1 1
0.688131074724205 0.662769700825244 1 1
0.490707432984318 0.472937347380111 1 1
0.788016220310433 0.750618532121778 1 1
0.728411169304421 0.68903493588641 1 1
0.519315097247089 0.492535903732078 1 1
0.775681014243906 0.740531557666417 1 1
1.00944119815843 0.955723054625108 1 1
0.999053686806509 0.957253517824189 1 1
0.967145668419231 0.918995240463547 1 1
0.465813572207018 0.445845044272771 1 1
0.451140386897348 0.430549909457972 1 1
0.35559588289815 0.336140955245238 1 0
1.19799342431389 1.16543565135978 1 1
0.343257802690654 0.32483368253929 0 0
0.893657258167517 0.84612484832142 1 1
0.443992106486208 0.424799772905926 1 1
1.13360949349049 1.08401011634423 1 1
0.894859072731093 0.851202375310776 1 1
1.00599780556757 0.958103463497519 1 1
0.602991001323156 0.577773196888525 1 1
1.1403948692901 1.09272794673903 1 1
0.601636814720418 0.573756117782293 1 1
0.687442812881597 0.656831165469084 1 1
0.78633718023434 0.753728647760901 1 1
1.43198601059318 1.35874837353751 0 0
0.722398472739783 0.682176189752314 1 1
0.750436232233077 0.710657741803857 1 1
0.70734503628949 0.660085813665271 1 1
0.681969589175794 0.655983374845856 1 1
0.683500826065688 0.657806125014833 1 1
0.852123107314778 0.808318299912586 1 1
0.941726878695143 0.902610960762761 1 1
0.559595128614731 0.52918790080583 1 1
1.13293735621724 1.07336717833643 1 1
0.5270596467725 0.495494641251667 1 1
0.698249483489917 0.665619153732953 1 1
0.504757011738733 0.478928342430701 1 1
0.988540278850059 0.945308853130328 1 1
0.252679754255228 0.235848461022665 0 0
1.03694989578227 0.975964317132356 1 1
0.889434767102372 0.840044082923598 1 1
1.20920889512284 1.15311798052173 1 1
0.73907115623842 0.702144757738189 1 1
0.768858349720207 0.729584727430509 1 1
0.886756522283498 0.841285140881895 1 1
0.917580287936591 0.877163399433078 1 1
1.02711862003569 0.974171172938138 1 1
0.799927835234476 0.756505818527464 1 1
0.606167154898656 0.578918715269595 1 1
0.811076555759188 0.779385412912521 1 1
0.984430632951333 0.924029802819397 1 1
0.608394582119557 0.582233364112933 1 1
0.877697240899258 0.841956940074321 1 1
0.560787886426275 0.528066296491357 1 1
0.767274264297366 0.732450756412148 1 1
0.340954446725476 0.321282457984008 0 0
0.946210951461626 0.902278485221372 1 1
0.352440567432289 0.325647575049075 1 1
1.00973154063911 0.959670525881624 1 1
0.956326628687669 0.910422905015428 1 1
0.474386300569237 0.449681201854376 1 0
0.69741368324766 0.654582642808724 1 1
0.948878542953053 0.897548183204731 1 1
0.784379424619934 0.749237399457769 1 1
1.12822479702034 1.072863892457 1 1
0.787837348560957 0.746610285859257 1 1
0.868047723280838 0.83103978656589 1 1
1.13381804074887 1.0761177965541 1 1
0.46442915879718 0.446056884427961 1 1
1.2383585112119 1.16712386901017 1 1
0.745039270472705 0.706989400836337 1 1
0.713901898753381 0.67784886274557 1 1
0.739505117125773 0.704685739325459 1 1
1.0209690568852 0.972537121490663 1 1
0.968796477398044 0.915768261989484 1 1
0.776532751308848 0.741811651872745 1 1
0.928678679535484 0.886556111500611 1 1
0.905103480275417 0.858862968223122 1 1
0.79459546307218 0.764658489551629 1 1
0.540131221325649 0.512709433861312 1 1
0.655536521726567 0.631734768318497 1 1
0.874560494383127 0.834398065334623 1 1
0.433661325712955 0.419091203039573 0 0
0.593350466387838 0.565675085525533 1 1
0.804861121700419 0.765480003709236 1 1
1.09568185487771 1.04534913545341 1 1
1.32375046481499 1.25232561025327 1 1
0.584645779719669 0.560819973792503 1 1
0.669756403591385 0.639181516093909 1 1
1.2008997440778 1.14164893406923 1 1
0.802825531178415 0.768521594385608 1 1
0.685184480446433 0.659942947049787 1 1
0.707916082093978 0.67579726958269 1 1
1.0997583094375 1.05184762693803 1 1
0.867923348247237 0.827513435444086 1 1
1.0959708261264 1.03714519163279 1 1
0.275254587849318 0.267828467266482 0 0
0.480676898335686 0.454694346157446 1 1
0.470521787231949 0.443866151627622 1 1
0.957653370007705 0.908232618467633 1 1
0.866457996402126 0.822512249065966 1 1
0.516568100192329 0.49524779590406 1 1
0.858469407873479 0.814194975511973 1 1
0.963165317433458 0.916692944015391 1 1
0.74449047487159 0.702202836019398 1 1
0.408862981327739 0.386025931210573 0 0
0.812774479608641 0.765425844508178 1 1
0.699945400969356 0.666285400285037 1 1
0.313896130203426 0.298298618553141 0 0
0.536351963139579 0.508354034152021 1 1
0.536182892202431 0.498490973049541 1 1
0.724824090852543 0.689026394767193 1 1
1.01264192044454 0.971766885026976 1 1
0.559354850060194 0.521973112459549 1 1
0.421332301953469 0.393135608169022 1 0
1.09345876363244 1.03176143016323 1 1
0.649744881895115 0.618833203989991 1 1
0.620969672356061 0.592271652598715 1 1
0.807995400806178 0.768972814217819 1 1
0.808218274040465 0.772066959186907 1 1
0.901211501400681 0.853569362148876 1 1
1.11599364799914 1.06702018880476 1 1
0.687526264616664 0.64101073548596 1 1
0.833647335075719 0.798577837693481 1 1
1.03754803679077 0.982692972226314 1 1
0.742267089847675 0.703522044792309 1 1
0.560186593661786 0.53812973794739 1 1
0.722492244365991 0.686768814894039 1 1
0.512143392468261 0.492592248553284 1 1
0.807181163154117 0.762186167721322 1 1
1.28751353301566 1.21798770934806 1 1
0.581039841220517 0.551913048504606 1 1
1.22766769277409 1.17448940865261 0 0
1.18412652661214 1.1359140614072 1 1
0.998532169025656 0.943594159609813 1 1
0.543007988121848 0.520167666070861 1 1
0.656824265886091 0.611091844514876 1 1
0.484076539690524 0.454675848903809 1 1
0.922225092943084 0.865486618617988 1 1
0.578393777707957 0.543531474412351 1 1
1.05585880624722 1.00386699187115 1 1
0.525726647952752 0.502445399496141 1 1
0.887683188780452 0.847713751069817 1 1
0.869846120319829 0.832557343158266 1 1
1.11466822032604 1.05676099512015 1 1
0.607597552814256 0.571227009007895 1 1
0.849287476121898 0.807679668678767 1 1
1.13907158350612 1.08838874907159 1 1
0.830232043038991 0.791182148979509 1 1
0.571004401458542 0.5410033756961 1 1
0.818997200118708 0.784791659756894 1 1
0.846074822202544 0.814341134943057 1 1
0.730518724267271 0.689970894121714 1 1
0.742555846153846 0.706324422101494 1 1
0.506864627845588 0.487719604497517 1 1
0.466602550206329 0.437676357197525 1 1
0.550698397181518 0.523302242014781 1 1
0.682873822005749 0.642377421492069 1 1
0.661951887393108 0.625849007830638 1 1
0.784762092604863 0.736904322694109 1 1
0.566024550927543 0.539682585342224 1 1
1.07886083914961 1.02510181988578 1 1
1.00321781494602 0.952384486662056 1 1
0.826473091650155 0.789552479681521 1 1
0.661293604235459 0.629536472557366 1 1
0.637615375815124 0.609069669242458 1 1
1.1505141429808 1.0937469018217 1 1
0.956749868866836 0.910986291135449 1 1
0.745380939028937 0.718084291036337 1 1
0.982329472443382 0.92846274402664 1 1
0.849961841520685 0.813537102148223 1 1
0.287684362556903 0.262780361994923 0 0
0.341220670995112 0.321516962914773 1 1
0.936438194267524 0.897666355721616 1 1
1.18869292425998 1.13842049345719 0 0
1.32951158970898 1.25666887300397 1 1
0.788730419019706 0.74899452614909 1 1
0.665988832935598 0.625781315541323 1 1
0.395895454799601 0.383589047092169 1 1
0.660881474405198 0.623643069843348 1 1
0.673812757232614 0.637048654622325 1 1
1.07893920618508 1.02344089346661 1 1
0.482844360360625 0.456873366106681 1 0
0.886685244377426 0.840251794968164 1 1
0.369852107086787 0.356578350372862 0 0
0.875044672959942 0.819020357791808 1 1
1.35952886132031 1.28256844667006 0 0
0.817040889600306 0.778418816028946 1 1
0.67009281659295 0.639305411499529 1 1
0.886740616707804 0.851976749731142 1 1
0.781356163200592 0.7392560276143 1 1
0.866579351793041 0.830992179875241 1 1
0.690504474887052 0.660992978501107 1 1
0.799370154319401 0.760536561456767 1 1
0.57674152257808 0.552257391732512 1 1
0.51419323664606 0.489309289988448 1 1
0.603440668225564 0.573573532356098 1 1
0.941523268800572 0.894520763169401 1 1
1.04888046326481 0.999536596629311 1 1
0.576123154425361 0.552965793700126 1 1
0.961647050321704 0.911556501780036 1 1
0.295983481937595 0.287922720185373 0 0
0.574063502940958 0.548488494198251 1 1
0.712090039445267 0.675374156193535 1 1
0.599658925655878 0.576103668200209 1 1
0.57267059688434 0.548274674479867 1 1
0.266101752082259 0.252827263113052 0 0
1.02527498885708 0.975728051272037 1 1
0.820720521769039 0.777119768516246 1 1
0.599945683011168 0.569298576147341 1 1
0.772169690648639 0.737510800880006 1 1
0.720426618178263 0.685178560673752 1 1
0.729757926914003 0.696631307424433 1 1
0.788173310603344 0.748865053331085 1 1
0.812769168255271 0.770516088947256 1 1
0.399195357146291 0.37722065889772 1 1
0.889237208066653 0.847672286774141 1 1
1.11764792312547 1.0662110249327 1 1
1.09737913464868 1.04390463223591 1 1
0.920946082593449 0.88312549056389 1 1
0.859623960685912 0.81435708086566 1 1
0.713579258318394 0.65987006479802 1 1
0.895524492724284 0.843417031222413 1 1
0.408693812899456 0.386758357310133 1 1
0.274034448637024 0.260434140721444 1 1
0.235428777268029 0.223228119311776 0 0
0.718651052922583 0.688198455176984 1 1
0.728641184954017 0.683246813600678 1 1
0.707656003447272 0.674773784312909 1 1
0.964359842130196 0.906499558846281 1 1
0.850383296162693 0.81262306924341 1 1
0.77899102030147 0.744239491356841 1 1
0.509179223919319 0.484508342024867 1 1
0.668993751990418 0.629204633258394 1 1
1.01578361581791 0.969175709043074 1 1
0.201766140748957 0.194186695632661 0 0
0.85013602442399 0.807771874785677 1 1
0.587481436165506 0.5630144283638 1 1
0.921029071758295 0.875941487520625 1 1
0.791404346125923 0.75793398525084 1 1
0.923732801355355 0.873147393320899 1 1
0.8076833018487 0.769366855231362 1 1
0.797137750475129 0.75343215614469 1 1
0.968158566673857 0.926596678890715 1 1
0.627853720281631 0.598692483464515 1 1
0.772596984612407 0.726615625016699 1 1
0.875319471707004 0.82631805175574 1 1
0.917424348650991 0.878498497330511 1 1
0.781645069135152 0.738596441393598 1 1
0.397495027893028 0.373422679438922 0 0
0.932065328377666 0.885883723354279 1 1
1.14314368064328 1.0864396466076 1 1
0.690562333917689 0.655438730231928 1 1
0.55501916696061 0.526557318262804 1 1
0.921730409054806 0.876129098802443 1 1
0.899809798464748 0.847707673329014 1 1
0.332752489296413 0.315295995428818 0 0
0.966461380462953 0.926683315245855 1 1
0.649688077671252 0.619706266820605 1 1
0.410368491201107 0.387798438709541 1 1
0.537388957166193 0.523093407971196 1 1
0.803843443421905 0.767850181787101 1 1
0.513134638604454 0.486305330744659 1 1
0.509227006535578 0.488050629501512 1 1
0.702981471051712 0.662304192511632 1 1
1.01502334357413 0.956156610002803 1 1
0.522714927239767 0.489701237378426 1 1
1.06255836932257 1.01286458478224 1 1
0.615835206492713 0.586535789972842 1 1
0.771844794004519 0.718575113186729 1 1
0.580463340443541 0.549020174311482 1 1
0.954020872665433 0.900828229944755 1 1
0.438904741775639 0.410602611915253 1 1
1.0375187794163 0.986456730220825 1 1
0.536198354303441 0.512663766741447 1 1
0.859508512558951 0.810743098127743 1 1
1.22602586595959 1.16419202424759 0 0
0.767307578845334 0.723800424058659 1 1
0.960667638428428 0.931659843001929 1 1
0.830968223408809 0.800993306108593 1 1
0.931247810579281 0.882386646692942 1 1
0.591139836834514 0.56342656118388 1 1
0.685410065484458 0.652756696697307 1 1
0.837447158885716 0.795153664810347 1 1
1.02975212529345 0.973269640126275 1 1
1.00424585527637 0.962837865355617 1 1
0.426633844546669 0.408446168998791 1 1
0.609278269982108 0.580471333530561 1 1
0.958583075676839 0.906219110690092 1 1
0.932322269951353 0.885501463006221 1 1
0.835663041396406 0.795962690803371 1 1
0.83007857768742 0.789264190167974 1 1
0.959323067956174 0.918239853564692 1 1
0.564206726823315 0.533527519326486 1 1
1.29419381159915 1.23715721615894 1 1
1.05547294517898 1.00256742948421 1 1
0.636637949544524 0.60212370026413 1 1
0.986538691152515 0.934616326555921 1 1
0.804238290369214 0.769075004912435 1 1
0.863532749666112 0.820362285434283 1 1
0.923193862022443 0.866497453673869 1 1
0.541348966231598 0.514178195011016 1 1
0.579268732456142 0.552124785372763 1 1
0.819892447266035 0.779447138983636 1 1
0.90706883861492 0.872795826177362 1 1
0.849081997872074 0.805621525182882 1 1
0.613083965861931 0.600381752679849 1 1
0.964591786225225 0.912220290926431 1 1
0.935987978093321 0.88724503916488 1 1
0.610943931958178 0.593240438819898 1 1
1.0326151451507 0.980900422150816 1 1
0.593039331446131 0.565246499934573 1 1
0.741582218512819 0.713965301897072 1 1
0.719825452029027 0.686936737225627 1 1
0.439431077851675 0.418948628045185 1 1
0.814215985778151 0.777682722907555 1 1
0.502439415539571 0.47645530689341 1 1
1.60797621708336 1.52365895458436 0 0
0.849681398491239 0.813025291741285 1 1
0.710340456810764 0.683324801998266 1 1
1.10527099072353 1.06349154874878 1 1
1.00968030535518 0.962894716384941 1 1
0.953214955225258 0.900217536668001 1 1
0.607441639588733 0.579078286528064 1 1
0.682574236529083 0.65304667593364 1 1
0.699879746509772 0.685009640112459 1 1
0.871386757816795 0.825055802124898 1 1
0.909683428072732 0.867468110959677 1 1
0.704536658289219 0.66935223594268 1 1
1.00427464808637 0.95991016103105 1 1
0.875663158418917 0.825272756549878 1 1
0.685829539667428 0.661513366698169 1 1
0.670958563060577 0.637072614702125 1 1
0.531991738791526 0.510340012093867 1 1
0.746394880686502 0.710491415530115 1 1
0.57627404693214 0.546911645112845 1 1
0.519186035899323 0.480139039838942 1 1
0.89536083368488 0.851120410129463 1 1
1.25502911928017 1.18986841784776 0 0
0.84842928158523 0.80731643067797 1 1
1.03282092302314 0.986541424661443 1 1
0.709488547858113 0.659461946909582 1 1
0.603275514883784 0.577290184581877 1 1
0.935979452521424 0.893466303748251 1 1
1.09029442760755 1.02194915574986 1 1
0.561748220105777 0.536313274025505 1 1
1.34705252954007 1.27228780260739 0 0
0.732851148036239 0.705636459359583 1 1
0.606041290992481 0.572979996465236 1 1
0.8884801658155 0.847581452073946 1 1
1.21652104266182 1.14999878873943 0 1
0.640088136948888 0.609394120513803 1 1
0.716875273744854 0.676649773708799 1 1
0.777714683557468 0.739551790108745 1 1
0.974655100494741 0.924933343574641 1 1
0.630409261470972 0.597516001700036 1 1
1.28612791066038 1.22152663654548 0 0
0.537872712498872 0.513548348155076 1 1
0.654479429812433 0.625832453644293 1 1
1.00437181723501 0.963939424352814 1 1
0.734375820297338 0.691458446405092 1 1
0.644629055745441 0.608041882050205 1 1
0.745920675526026 0.708158736767677 1 1
0.389111886000476 0.369136854182001 0 0
0.701866104390623 0.674621535172564 1 1
0.539501584609573 0.514593844529592 1 1
0.915863152529622 0.872576103958307 1 1
0.285877300975544 0.274863732552258 1 0
0.876831842178315 0.835063218912405 1 1
0.477675600674336 0.454029625666896 1 1
0.952127715839343 0.90581997098432 1 1
0.739771738222921 0.708931220183758 1 1
0.857546371396903 0.81738882992162 1 1
0.776031745815634 0.747335718758095 1 1
1.00573592276887 0.965441579545984 1 1
0.617805337531639 0.594066328436625 1 1
0.674391675707744 0.641198784024636 1 1
0.633013287927622 0.595920561773778 1 1
0.815455834749425 0.774370800298738 1 1
1.1339147784852 1.07735234070374 1 1
0.974396044562824 0.92972645737515 1 1
0.913942866448836 0.876680624451194 1 1
0.645803071095653 0.611417436724241 1 1
0.953799208480327 0.906076553344969 1 1
0.643072178710571 0.617813456087975 1 1
0.855856512506807 0.80435796773218 1 1
0.833024954636626 0.788284603451569 1 1
0.614611080203875 0.58652934770443 1 1
1.79511271180204 1.69509389729689 0 0
0.698970034937434 0.660100095566106 1 1
1.21906719367839 1.17523839643724 1 1
0.366797262543119 0.347179288760519 0 0
0.659463482559146 0.623708261099377 1 1
1.00309043354456 0.939340501258621 1 1
0.660871407733914 0.623173895610874 1 1
0.862539024465501 0.817937820300895 1 1
0.650667776831323 0.6068680212873 1 1
0.584393720632191 0.556205853898174 1 1
0.954431130454989 0.902531051583505 1 1
0.7756280865414 0.741348586857981 1 1
0.600825942226298 0.575497356477619 1 1
0.846955954055699 0.817537277926906 1 1
0.782970831851121 0.745543507574195 1 1
0.548568415062103 0.514732870113217 1 1
1.12847509900407 1.06412014953374 1 1
0.867401612772641 0.8291442080356 1 1
0.755318232772547 0.718345183088581 1 1
0.614307020800535 0.588624278973921 1 1
0.811206482126051 0.759007263144352 1 1
0.998535308508141 0.949518389952478 1 1
0.910943820054254 0.861038067413704 1 1
1.01943734090975 0.967031019563434 1 1
0.494188913030666 0.476280974004401 1 1
0.715591615834499 0.684491100915031 1 1
0.298670577393765 0.286047053696709 0 0
0.645560244173367 0.616045211841717 1 1
0.798810870868917 0.763584246585827 1 1
0.80531826263075 0.775316167441156 1 1
0.939355894004819 0.897172027560984 1 1
0.723449443687241 0.690670433609097 1 1
0.781366481097195 0.742830245598741 1 1
0.833297409913217 0.790069611238048 1 1
0.781035818374546 0.737536697084271 1 1
0.813690091618193 0.771510625711879 1 1
0.697775409864719 0.667510785003123 1 1
0.63855836869558 0.621387119209856 1 1
0.621378526686093 0.587630355089781 1 1
0.605269836014156 0.572147829165927 1 1
0.72942968938588 0.697990326819231 1 1
1.45882033315981 1.38130785854037 0 0
0.834605028767108 0.801770441166352 1 1
1.16046251825109 1.1015622300056 1 1
0.778781364689319 0.735950275490914 1 1
0.329609710627664 0.32510926004634 1 1
1.10325688996807 1.05704722821117 1 1
1.06119724559314 1.01797754862102 1 1
0.536044695041032 0.509097211969515 1 1
0.581931307813486 0.5519637071671 1 1
0.835192082676514 0.789899713927365 1 1
0.933930732189956 0.888313197702548 1 1
0.723808340308946 0.684055019599151 1 1
1.26644651279487 1.21052121924807 1 1
1.00282692674752 0.961264412017147 1 1
0.822473085964526 0.778262714015856 1 1
1.12870892256392 1.07338850474406 1 1
0.673068442017833 0.641153867123197 1 1
0.621134332234664 0.584879043683702 1 1
0.838763429764001 0.79686354780114 1 1
0.677128406786072 0.648233077258447 1 1
0.909694829671859 0.860930134733736 1 1
0.689506187155887 0.655725009161674 1 1
0.552501117633857 0.522059928865006 1 1
0.716994890418495 0.680901144231808 1 1
0.500862100361334 0.476815384580053 1 0
1.13942906873363 1.08417674770956 1 1
0.412699976973062 0.390105340628951 0 0
0.837574528412788 0.789776888602655 1 1
0.673745537684269 0.639363195939741 1 1
0.601770542662213 0.576119044994775 1 1
0.864635506020185 0.816542878029846 1 1
0.866661333395935 0.822805684497318 1 1
1.0049034053332 0.959190782824047 1 1
0.879609346327426 0.842036507695414 1 1
0.827238429669352 0.79416983649767 1 1
1.1415928275842 1.07481123097251 1 1
0.445089443347558 0.425333854074382 1 1
1.09362861193364 1.03551969475205 1 1
0.581833292719749 0.555173733049117 1 1
0.901605243674896 0.865806465092715 1 1
0.546591309896186 0.521674047720233 1 1
0.776473036594546 0.747136205689193 1 1
0.932257983499193 0.879178661853966 1 1
0.520736458800908 0.486431589932491 1 1
0.578893639971854 0.551703420663424 1 1
0.688968291493256 0.656669386683596 1 1
0.434184992436673 0.408882953474082 1 0
0.692098700692004 0.664518320531659 1 1
0.952888330720185 0.902421294569811 1 1
0.715190838809558 0.681199986299717 1 1
0.813739058673081 0.776623068337311 1 1
1.10243808770992 1.04939847776977 1 1
0.78198214830632 0.74432668213327 1 1
0.902348725646846 0.860034719968215 1 1
0.787055863416338 0.750937902116375 1 1
0.761421181751867 0.727604977820957 1 1
0.858406350288317 0.827361986209188 1 1
1.17241940696359 1.11441722000663 1 1
0.687516358144637 0.648775761742035 1 1
0.847371602455768 0.799018837854839 1 1
1.13145366709182 1.07330401599232 1 1
0.540139612139938 0.520380341898296 1 1
1.12816800575317 1.08918306455734 1 1
0.708372439250027 0.680764911107547 1 1
0.66817763993887 0.637685779983617 1 1
0.63273526488756 0.602622784262835 1 1
0.575864339774377 0.548235351309966 1 1
0.586538716273117 0.551759927701158 1 1
0.816944407754179 0.774923434933711 1 1
0.594975735007223 0.565106568279591 1 1
1.07210303508809 1.01315137960713 1 1
0.759482581550073 0.727471267786675 1 1
0.784196451630176 0.749799984812831 1 1
0.639657298533799 0.608678159676636 1 1
0.754077442895762 0.709574604308862 1 1
0.896793343524861 0.85755996612903 1 1
0.804353817496797 0.770124312435955 1 1
0.748096924463407 0.717672287564467 1 1
0.725758403161192 0.687610224440438 1 1
0.770274302632846 0.734181762905644 1 1
0.782309827526251 0.735474458508572 1 1
0.649299956705675 0.614736145734202 1 1
0.9180985874552 0.872999884662342 1 1
0.566743435661305 0.536695649244871 1 1
0.703233564052168 0.667384135201137 1 1
0.538536461004457 0.507348531965912 1 1
0.577114976611413 0.552033508213931 1 1
0.593132693446262 0.562585930727114 1 1
0.516547527395872 0.487877591267637 1 1
0.873782053974018 0.835958256883527 1 1
0.499493746296271 0.478999380194643 1 1
1.12861782753823 1.08302761108514 1 1
0.625989740574679 0.601836973096339 1 1
0.729253710647249 0.686838782237825 1 1
1.25776154011173 1.19640656030581 1 1
0.726655632310074 0.690895644317169 1 1
0.469551574903384 0.446672094445846 1 1
0.941003907721473 0.898347871337354 1 1
0.917648764129084 0.871900710410912 1 1
0.723714373308433 0.687389129205141 1 1
0.821040856869218 0.78020209069537 1 1
0.523700358263613 0.491154762282804 1 1
0.746899620718137 0.718236620754133 1 1
1.12035901841517 1.06254174706952 1 1
0.687325345636014 0.657621823035579 1 1
0.582549413934521 0.556197385353903 1 1
0.751987664237205 0.709744255496118 1 1
1.21652599801931 1.15214846030525 0 0
0.908746734495775 0.866415684373039 1 1
0.789983506253397 0.755286359557985 1 1
0.488098739379028 0.46345194025004 1 1
0.384625743201515 0.367601278012894 1 0
1.04074293497654 0.986328084119167 1 1
0.827486754677875 0.784984519017965 1 1
0.631130770778434 0.604108592170721 1 1
0.488113049364707 0.464408569550912 1 0
1.23451548850734 1.17994780594174 1 1
0.704453774765823 0.670822611727287 1 1
0.567208267362082 0.541946103139961 1 1
1.07129313267216 1.02116798094463 1 1
0.536612627221067 0.511526522884184 1 1
0.83108714422198 0.783037581421919 1 1
0.797969439802638 0.763255057627025 1 1
0.463605434158705 0.441802061996794 1 1
0.537671791911341 0.510376664120174 1 1
0.772506698780347 0.73394919467012 1 1
0.929480721915391 0.876945337226376 1 1
0.464169827279207 0.449787145363452 1 1
0.911499570103106 0.859584387169325 1 1
0.836718897016457 0.791370791889253 1 1
1.07866134939531 1.01483973638817 1 1
0.838110374783945 0.797678209575798 1 1
0.945035746165337 0.886024500845154 1 1
0.534501732222561 0.510941352003336 1 1
0.845187286681633 0.810825931638073 1 1
0.880586130847597 0.8412050486532 1 1
0.85245123759252 0.814904702035165 1 1
0.990635675573242 0.930825427338915 1 1
0.845283251360016 0.798856106657841 1 1
0.997193617332084 0.946029182596217 1 1
1.10777030296051 1.05013045050846 1 1
1.24806967921082 1.18594970015613 1 1
0.501499263469799 0.485723460715249 1 1
0.873818921508498 0.833765633683393 1 1
0.87462200324515 0.832115974393985 1 1
0.68883642091215 0.655478941390914 1 1
0.572340140937505 0.553446399101007 1 1
0.993916912096183 0.956129961297719 1 1
1.01543252373514 0.968160728357839 1 1
0.708801387876547 0.671031865951023 1 1
0.864842957104084 0.813484925606978 1 1
1.0180345301292 0.979337972182041 1 1
0.985000426673604 0.946591141599097 1 1
0.600999936160467 0.578649438905495 1 1
0.905326920032715 0.864801905474543 1 1
0.820761436088078 0.779258559831237 1 1
0.684415277940945 0.64315681459344 1 1
0.955089456106592 0.906242596345318 1 1
0.444007254705157 0.410774383384682 1 1
0.681636984582819 0.64822834422104 1 1
0.945984472116074 0.896883693454009 1 1
0.501588921995039 0.479555894291781 1 1
0.994026038875738 0.957577131348093 1 1
0.886319829315474 0.842037272384687 1 1
0.606855451888038 0.573068271948432 1 1
0.787301971520848 0.73247781111227 1 1
0.921986952650823 0.884653468741861 1 1
1.18597331291417 1.13007048192023 1 1
0.638418945155431 0.603987571242732 1 1
0.309691884347937 0.293653228340176 1 1
0.594874828311666 0.566968540736994 1 1
1.05535892495102 1.00457900162006 1 1
0.656055071936458 0.624379969186086 1 1
0.378297094261662 0.36499786669504 1 0
1.14493273530033 1.09595190666522 1 1
0.780581459676721 0.747739326847077 1 1
0.702929416189279 0.663545581646282 1 1
1.11828578081169 1.07162631699716 1 1
0.734126737019849 0.70543068989493 1 1
0.674828898401272 0.643728643496771 1 1
0.875011010821966 0.833376447695706 1 1
0.879998146712773 0.840894595860984 1 1
0.665013668020445 0.638531723744184 1 1
0.886276131645996 0.841013233842966 1 1
0.599877067667506 0.566442751200661 1 1
1.06143446180526 1.00975217647609 1 1
0.920051084748767 0.872962708139956 1 1
1.12466008606325 1.07459593894915 1 1
1.13633624477584 1.07330646483461 1 1
0.429492367385175 0.415650006637872 1 1
0.781534628656703 0.735347182284386 1 1
0.432658955463086 0.390818996576875 1 0
0.926002493345779 0.881934700064494 1 1
0.656387168680883 0.628726653919184 1 1
0.930194324680293 0.888899608243353 1 1
1.07489863584496 1.03403970307603 1 1
0.910769674562796 0.867819105099942 1 1
0.924136567842318 0.862856224040673 1 1
0.773324950663088 0.741537618103217 1 1
0.866628928664791 0.81799128360538 1 1
0.619077476942499 0.591195178800974 1 1
0.557037354011757 0.537464159242741 1 1
0.880999954980901 0.8372469173164 1 1
0.724570815590389 0.690776192845439 1 1
0.502110394745859 0.478907604549487 1 0
0.838404551885864 0.796780869280062 1 1
0.987481773678333 0.937576897841306 1 1
0.571886556939206 0.539543328200503 1 1
1.09826481557577 1.04763114995571 1 1
1.10756959127321 1.04684998852476 1 1
0.580834890395144 0.553951976839122 1 1
1.34239788323734 1.26680162054556 1 1
0.636182552232466 0.60549655978105 1 1
0.502349655841067 0.479329931641849 1 1
0.710778159983756 0.678412894713943 1 1
1.2315507459805 1.17469323909188 1 1
0.994878900698603 0.952515502848695 1 1
1.0466571485666 0.991449608252313 1 1
1.01170218544668 0.961436945832606 1 1
0.900646446491748 0.859510921199453 1 1
0.539789020488026 0.501570341712391 1 1
1.01225883794001 0.975916715772189 1 1
0.708788299651897 0.67800217202481 1 1
0.601455620251914 0.578767262233687 1 1
0.997458395405471 0.941595824383119 1 1
0.725447317225904 0.687676665229597 1 1
1.10370475784794 1.04933892340081 1 1
0.306660066758112 0.291333487458402 1 0
1.03716159534369 0.984621795684921 1 1
0.467479060828457 0.447534474806732 0 0
0.721297415989743 0.689949744313604 1 1
1.09994905769178 1.04273758429654 1 1
0.274168027051539 0.266312174865383 1 1
0.925874291212079 0.873736182508902 1 1
0.735616650186261 0.713849345004052 1 1
0.86234469003127 0.822898917902563 1 1
0.555611854135889 0.525130888095883 1 1
1.11517601761299 1.06333942526432 1 1
0.715681449869038 0.68041378359564 1 1
0.549446631015286 0.514355776005513 1 1
0.373450931249881 0.346618743893587 1 0
0.845362889427187 0.815948593928934 1 1
0.740746854990695 0.703855363106314 1 1
0.949169756198879 0.906814110720952 1 1
0.176836685955102 0.163383404470271 0 0
0.661584060178551 0.630919578728773 1 1
0.752941401436731 0.717083435644504 1 1
0.64183920823832 0.620962607767364 1 1
0.848101325772935 0.809704151305965 1 1
0.521042359610749 0.501984155044185 1 1
0.679028768191817 0.647841296507793 1 1
0.862923040321755 0.824965044807953 1 1
1.29376321671656 1.23991747397369 0 0
0.339702197712907 0.323363881584948 1 1
0.774620803654339 0.737081740438255 1 1
1.22531757147848 1.15060556095328 0 1
1.37330594197276 1.30300927186579 0 1
1.2356905458315 1.17134141273415 0 0
0.863972201724756 0.811493361522996 1 1
0.647583576933869 0.618455145104152 1 1
0.988422968670262 0.941979130144538 1 1
1.02305491656138 0.976002749159074 1 1
1.18782938568513 1.12994148247088 0 1
0.248607306097286 0.240045087512623 0 0
1.28062007815542 1.22221156836509 0 0
1.00639907989953 0.949480105676327 1 1
0.882984409764327 0.828160656508558 1 1
0.249945124915959 0.239965123044599 1 1
0.485142262997469 0.457349112015859 1 0
0.585204489564836 0.551739989084615 1 1
0.564708480037328 0.530025922676355 1 1
0.993376924335268 0.943659496925851 1 1
0.769302480013394 0.732022617720681 1 1
0.941613195379339 0.900109482004088 1 1
0.857656526683735 0.807860720241154 1 1
0.953268773050048 0.89482272530031 1 1
0.94688730738712 0.90569701869141 1 1
0.808897765794368 0.772647294675669 1 1
1.13284824309353 1.06913817077714 1 1
0.619405094821311 0.586282272574324 1 1
0.805367214328129 0.797993647133973 1 1
1.56303398053413 1.47510612531018 0 0
0.441279091612425 0.423774256597536 1 1
0.538423454873622 0.515351921847347 1 1
0.875648110941725 0.841481913054784 1 1
0.927759512168585 0.887222639713459 1 1
1.23732274054233 1.18599603805315 1 1
0.728365027216344 0.697536092266463 1 1
0.600203480475743 0.573599249600124 1 1
0.770125112358494 0.724361456550655 1 1
0.635383500909038 0.610642269173482 1 1
0.706345317812591 0.67598127319553 1 1
1.38951930142268 1.33465959163042 0 0
1.1853200756543 1.12201852631467 0 1
0.271891613359586 0.2607437646071 1 0
0.934471791773808 0.872982383285414 1 1
1.16355638718282 1.11058035548367 1 1
0.757454949416311 0.715251457646835 1 1
0.620028588007028 0.594979758742915 1 1
0.768857107771595 0.728523954762924 1 1
1.07576391796835 1.02382688464417 1 1
1.13137621827206 1.074013076264 1 1
1.010033388883 0.95313520474027 1 1
0.898039798905377 0.860839793547245 1 1
0.407327548640393 0.383947969104075 0 0
0.446882686923662 0.419117096706537 1 0
0.89197934582337 0.857052056103686 1 1
0.6916936060964 0.655420024062714 1 1
0.724422421609699 0.68677909066575 1 1
0.690927115272324 0.656781267234159 1 1
0.664212187677153 0.632058173945377 1 1
1.10360254649558 1.03894140163713 1 1
1.01724385325076 0.96739327975394 1 1
0.995616172771972 0.951537355237578 1 1
0.560639592037578 0.536619587764266 1 1
0.719986288704555 0.681035387347998 1 1
0.689591502987445 0.643682613133406 1 1
0.796374288025376 0.762377193430059 1 1
1.14142342363601 1.10116818660094 1 1
0.578812666576597 0.554725026894489 1 1
0.609109201817094 0.573996880015887 1 1
0.895060919061985 0.846715350506248 1 1
0.730933352252781 0.692350382908978 1 1
1.10671607317016 1.05737995766378 1 1
0.606011151775864 0.576850025266389 1 1
1.48783842558721 1.4023907912375 1 1
1.00688714334574 0.961576017751648 1 1
1.02928140497822 0.972577524492045 1 1
0.898300782366287 0.857134041178698 1 1
0.665507542093792 0.640625337855111 1 1
0.947236699294484 0.903233869059501 1 1
0.66321615065393 0.634987667280133 1 1
0.951788397593347 0.909547265583637 1 1
0.60005887312477 0.57644133345692 1 1
0.491906400378674 0.470113534628499 1 0
1.08608906180203 1.03656566858149 1 1
0.690650079530609 0.66390409822332 1 1
0.660972160720124 0.630786482413722 1 1
0.815852475398972 0.759481824781185 1 1
0.889153743715574 0.848568499603776 1 1
0.955915583445563 0.913412598683982 1 1
0.496798505329304 0.470654096987298 1 1
0.386741276550342 0.369558795917749 0 0
0.983800560099694 0.923597012177292 1 1
0.981800084676756 0.939101378091994 1 1
0.48824337294055 0.464022352644989 1 1
0.47763809880024 0.461222843573672 1 1
0.995714600995522 0.941353665104913 1 1
0.828975099213059 0.790059630561718 1 1
0.972790770729734 0.928090577246148 1 1
0.680776483706783 0.647209322114351 1 1
1.03019930881684 0.985048848963828 1 1
1.06431673045694 1.0121464667776 1 1
0.556271616107336 0.523398064031406 1 1
1.09491898831409 1.04364432051128 1 1
0.6017908163262 0.567745189284314 1 1
0.817511924193415 0.776059324885904 1 1
1.0087287627428 0.959064383425505 1 1
0.697800231096626 0.662981201287298 1 1
0.795302557207952 0.760253128182332 1 1
0.605336106777282 0.57665276703874 1 1
0.725381208414132 0.688857013908505 1 1
0.741092404899283 0.702499164759947 1 1
1.51928257593228 1.44669966632082 0 0
0.529123490609028 0.502836612695172 1 1
0.604161255141396 0.578747796691717 1 1
1.00041169654922 0.956038593462592 1 1
0.910718220019492 0.86353009045108 1 1
0.788913874565474 0.74935818898141 1 1
0.665477106839479 0.634643483711052 1 1
0.72405652927179 0.691337654787552 1 1
1.08784588185423 1.02483262274336 1 1
1.00634925019795 0.958641601132287 1 1
0.793327463463886 0.751493523030301 1 1
0.180949560234433 0.16861251668798 0 0
0.626344964602633 0.593678104328799 1 1
0.864318408500124 0.82337393819683 1 1
0.870727267906123 0.838917976885556 1 1
0.882077464406058 0.839834178244406 1 1
0.702802886690264 0.677769536871759 1 1
0.485170343936265 0.466179058358442 1 0
0.841388283626896 0.803187316836486 1 1
0.864858981426849 0.822387117383526 1 1
1.11607707862261 1.05173701423681 1 1
0.716390345837173 0.6787043495041 1 1
0.410885766345106 0.391331592732592 0 0
0.614466769376501 0.587727089521582 1 1
0.803486936737445 0.776243514061283 1 1
0.508736340186148 0.48759054218648 1 1
1.03952766141713 0.986204110103713 1 1
0.698330606264418 0.661981232250764 1 1
0.75714500129614 0.72130715913769 1 1
1.05710371640733 1.01828942993816 1 1
0.734565864318976 0.689533211238439 1 1
0.798076312024138 0.754897325838523 1 1
0.89944068979327 0.84897351219835 1 1
0.614221956528764 0.588353492235457 1 1
1.01078405193371 0.957709252083326 1 1
0.49287951596092 0.468815736112233 1 1
0.983669088862405 0.936468181545921 1 1
0.916106272452595 0.872587600403368 1 1
0.692491005664672 0.665146915977094 1 1
0.696711759347223 0.665155031542403 1 1
0.612721361941136 0.57662949126099 1 1
1.06165644167748 1.01025216167093 1 1
0.600296178966768 0.577276040862622 1 1
0.714560169655138 0.681985978864765 1 1
0.928011881577918 0.881480289804258 1 1
0.747818542356692 0.710296244036362 1 1
0.702353957827302 0.667061440303554 1 1
1.19491101416899 1.13974817302091 1 1
0.787447294162051 0.747038573387816 1 1
0.645881069519949 0.605470867487162 1 1
0.682521749160276 0.649927309321074 1 1
1.08418525317653 1.03110645535136 1 1
0.870296689661659 0.837864910816638 1 1
0.537123786483736 0.514106919656023 1 1
0.566899228798617 0.542422275437534 1 1
0.920218508611019 0.884757614018717 1 1
0.89270691734475 0.847344596879671 1 1
0.698347128849122 0.669857274090147 1 1
0.644932433724102 0.612874548304985 1 1
0.604338426944874 0.576619981325355 1 1
1.03745716147045 0.994198629871656 1 1
0.932915334572064 0.887988594801871 1 1
0.897637237414531 0.85353863313335 1 1
0.664591426499297 0.625761606488628 1 1
0.660389137846759 0.629908987161717 1 1
0.629246095838021 0.597549844930096 1 1
0.614422540577886 0.578997790468625 1 1
0.5102912796236 0.470605044735989 1 1
0.886465416732469 0.849960241457494 1 1
0.94807026363752 0.902317322192547 1 1
1.49013901615589 1.41692948615989 0 0
1.06959139748044 1.01783410689649 1 1
0.894224883645251 0.846504225475138 1 1
1.17317659204676 1.10898804528101 1 1
0.646661276688849 0.6173397732003 1 1
0.508284071188883 0.499828501400509 1 1
0.56773045268304 0.54856110399511 1 1
1.29106496207419 1.22767037307411 0 0
0.948398586195493 0.896338291569443 1 1
0.945360333133991 0.889992445561361 1 1
0.795709577109096 0.742600030740064 1 1
1.27103940486079 1.21013151421366 1 1
0.758400487137053 0.709882717164621 1 1
0.749646378176517 0.72036257354949 1 1
0.858784578215344 0.812329280643581 1 1
0.94598346379893 0.892856195574524 1 1
0.432812517689025 0.408975671175764 1 0
0.883055424622742 0.834116059996576 1 1
0.32402265027986 0.304392957860648 1 0
0.667575579831982 0.63109081755494 1 1
0.925135077826725 0.885594878042675 1 1
0.718372514901676 0.688843313320256 1 1
0.805272219313201 0.763041707713131 1 1
0.471801686914195 0.4345986199192 1 1
0.794591297853092 0.752985109572932 1 1
0.3892952433145 0.373776725773345 1 1
0.919688906966886 0.877981123683528 1 1
1.57647434125258 1.49891455422042 0 0
0.781969810640177 0.749949554457592 1 1
0.683118830307719 0.637426894327396 1 1
0.784880627312622 0.744220278159265 1 1
0.855211263777821 0.815890133678317 1 1
0.764679119300687 0.730370152919672 1 1
0.985907907661195 0.936172278929578 1 1
0.950830574468043 0.907884549756566 1 1
0.81132045136943 0.783577824027184 1 1
0.616817570370877 0.590756951086567 1 1
1.1923826540753 1.14374702196948 1 1
0.834015815941808 0.78539575506484 1 1
0.897273492101946 0.854812890223754 1 1
0.815231488997274 0.77617913039493 1 1
0.606031529776707 0.576223650132525 1 1
1.181402055659 1.132077916358 0 1
0.409340432164343 0.390488896908845 1 1
0.481741318415027 0.45990172372513 1 0
0.486458252310307 0.456018610055081 1 1
0.669381623590004 0.637633566670561 1 1
0.876342502703433 0.835135326108763 1 1
0.923685605885689 0.86925808475333 1 1
1.0732652089482 1.00714327826693 1 1
0.653168817857665 0.623810717018108 1 1
0.99856023041124 0.956759269548035 1 1
1.03734764018354 0.985702665181237 1 1
0.716963863786073 0.685290952182561 1 1
0.572343459633217 0.542056701644238 1 1
1.10476321424356 1.04442460536555 1 1
0.750886571552398 0.716857953877426 1 1
0.941293766318633 0.893708250934626 1 1
0.828075164880096 0.790130934032347 1 1
0.713442545378638 0.675474328144009 1 1
0.533664199849299 0.51072446121667 1 1
0.90803862494877 0.85839047555707 1 1
0.752459092876554 0.711267466344276 1 1
0.842902346389743 0.795448628137074 1 1
0.579641552016558 0.559256081069067 1 1
1.12466231022843 1.06540216688958 1 1
0.858950534938451 0.820771241529941 1 1
0.799497336453192 0.755314886045176 1 1
0.788116013118764 0.745486872846258 1 1
0.896454773461663 0.858030252610224 1 1
0.615047787258817 0.590410542364409 1 1
0.374614901934296 0.358537631590432 1 1
0.581654850215633 0.554129734757267 1 1
0.804122529237478 0.768255391458621 1 1
0.696628665435669 0.665893416246457 1 1
0.875163212173853 0.829277112416837 1 1
0.510138175394117 0.482680915949582 1 1
1.13097065121627 1.0924655515112 1 1
0.608774678828282 0.574976847079604 1 1
1.05515448572821 1.01410330281266 1 1
1.27330084539031 1.20380126625852 0 1
0.64339489764224 0.603507957233507 1 1
0.680936302679303 0.648849103335917 1 1
0.628367326854942 0.599955190753944 1 1
0.830393846417589 0.794876739705517 1 1
0.997784437994717 0.948324588612117 1 1
0.369058226558312 0.343852750398493 1 1
1.08429753065629 1.02825362054827 1 1
0.785471160200179 0.747072540747465 1 1
0.988491163711081 0.944126250235245 1 1
0.742602827286564 0.713889676694532 1 1
1.05119519375902 0.992326643625994 1 1
0.897664955283103 0.868541834533284 1 1
0.900349275756673 0.856539458525058 1 1
0.684210634551779 0.655484795961284 1 1
0.708785326517413 0.671919898087802 1 1
0.553199753562299 0.5267539264479 1 1
0.932505616154207 0.891858665801436 1 1
0.85421330528568 0.814561782535208 1 1
0.934714067412104 0.884745668945253 1 1
1.02504063920123 0.963769285905622 1 1
0.716308291613884 0.688281857489199 1 1
1.08061869927881 1.02302545730037 1 1
0.733381332112227 0.704412633176971 1 1
1.06281627172015 1.00494050696099 1 1
0.952435962565744 0.911103883888523 1 1
0.603219456257092 0.582907128338711 1 1
0.791148397991733 0.758330124000474 1 1
0.943016898367477 0.897194981086637 1 1
0.81298168727169 0.76055627246045 1 1
1.07556053900513 1.01660696156824 1 1
0.865494078199688 0.814066018173281 1 1
0.612576050144315 0.590487139466878 1 1
1.14918549978516 1.09045683842743 1 1
0.877552613168307 0.836445586186227 1 1
0.544829398628905 0.509831401475771 1 1
0.612992862422081 0.585942456416383 1 1
0.625964096836437 0.604765277096813 1 1
1.05402234280726 1.00745632302083 1 1
1.08641802960597 1.04093000025702 1 1
1.46648610024519 1.40044555609658 0 0
0.996747493150558 0.949973992784098 1 1
0.944534326983095 0.888935341333281 1 1
1.05405251104186 0.995876883648709 1 1
0.891362849634923 0.853484874326374 1 1
0.790959164313691 0.749984540117551 1 1
0.931050354200187 0.89227354454729 1 1
0.933139963557012 0.894236495381045 1 1
0.697319373983774 0.672537894614131 1 1
0.758612012038977 0.721050481335474 1 1
0.972867917311616 0.929603649534328 1 1
0.554110471459224 0.533922509565942 1 1
0.993658509663887 0.950543467598705 1 1
0.874870145647935 0.830137187392133 1 1
1.09496344678209 1.03777376390147 1 1
0.544884265607362 0.520328258610395 1 1
0.578829901388402 0.554518227988354 1 1
0.32171949923383 0.311674041221177 1 0
0.544986269139589 0.518923582040093 1 1
0.794759659107635 0.756765981887702 1 1
0.835835357214634 0.798956840381536 1 1
0.9406883649992 0.898149231807763 1 1
0.557395926044329 0.532958431027036 1 1
0.661897680987644 0.628919943054084 1 1
0.904868215686198 0.866941582816839 1 1
0.626692273281344 0.601887939757397 1 1
1.01289380464038 0.948298129939818 1 1
0.680685181153108 0.649465492575285 1 1
0.918031929064024 0.87762754043113 1 1
0.602144163000545 0.568662406610074 1 1
1.02527595737551 0.971001880040897 1 1
0.863393218595847 0.824943339104214 1 1
1.21758344543675 1.16090361667887 1 1
0.49331384877774 0.470981058151471 0 0
0.937041123612156 0.894949740506428 1 1
1.21465407166435 1.16097416221166 1 1
0.528436435055862 0.502840330523771 1 1
0.860984862354229 0.817491401661444 1 1
0.599114557630734 0.566777469970785 1 1
0.951259336147064 0.913887815118887 1 1
0.93549050716677 0.891830554794597 1 1
0.850790271030465 0.798782412590367 1 1
0.928799124650227 0.880684274038436 1 1
0.787667346787364 0.74066762279525 1 1
0.480728924256851 0.454688662906618 1 1
0.664450959371996 0.634144913273695 1 1
0.759417641313529 0.723467208260643 1 1
0.893783437591723 0.855092175813553 1 1
1.13569953416068 1.08204771993599 1 1
0.397663473294908 0.377107311215543 0 0
0.668578421899473 0.638813111753743 1 1
0.941753820611432 0.896372594540822 1 1
0.981345889206912 0.935298912935815 1 1
0.949579760148555 0.904562290572371 1 1
0.644481910220773 0.615905125574982 1 1
0.591418483624031 0.56904390528473 1 1
0.577661527240802 0.540153564502457 1 1
1.21759314914169 1.16227228568164 1 1
0.760662731009897 0.724402543505697 1 1
0.75039338144435 0.720142091807946 1 1
1.10745276973755 1.05507953354753 1 1
0.622409985258482 0.597892156231829 1 1
0.335747182450241 0.323713198794265 0 0
1.18341441175992 1.12838652643626 0 1
0.425834805391937 0.408290384990619 1 1
0.411728993772513 0.389462145848838 0 0
0.835645866771501 0.793455559185039 1 1
0.641076203446894 0.607887317835753 1 1
0.69581505468158 0.650649999824917 1 1
0.662908384825542 0.636882492450432 1 1
0.338074574309118 0.324866733168972 0 0
0.544649407125498 0.510913448655853 1 1
0.971308087297987 0.923339738491459 1 1
0.51254358091453 0.491122807922943 1 1
0.454535290644092 0.441692782732404 1 1
1.18559264323036 1.11406886793915 1 1
0.610444003570202 0.588121496426129 1 1
0.73195171091163 0.686695486644588 1 1
0.846797444002086 0.790088759088476 1 1
0.826598038040551 0.783858479255544 1 1
0.915424497598413 0.860997527487383 1 1
0.604668122597116 0.572118799508378 1 1
0.841895638472204 0.798170741598706 1 1
0.725819425440979 0.694412458603685 1 1
0.787073740004365 0.751246913756634 1 1
1.21607515159434 1.14748193755264 1 1
0.920637670410075 0.876487222338774 1 1
0.70579331390225 0.674559449299186 1 1
0.52356077179997 0.484786911932012 1 1
1.03522681309272 0.970959462473854 1 1
0.994446475389201 0.955241122743404 1 1
0.762084269293878 0.716395038525361 1 1
0.720758801013753 0.688521213618758 1 1
0.765084625271179 0.728076538705959 1 1
0.940857577527327 0.897539943290442 1 1
0.970966495185148 0.92791275076687 1 1
0.62861152885485 0.596417629359451 1 1
1.16992021206507 1.11610779441553 1 1
0.195400714856245 0.185068110353161 0 0
0.635299098268905 0.602346371122361 1 1
0.859750916119988 0.826767137656544 1 1
0.447836702994241 0.412455970742231 1 1
0.898767702366187 0.849939400477434 1 1
0.984374977282218 0.936300822121067 1 1
0.543368982355487 0.521429997668702 1 1
0.707736326266306 0.681985891580948 1 1
0.74707084113347 0.7114379361567 1 1
0.762579276601625 0.719850645339372 1 1
0.650994316689693 0.619192377230132 1 1
0.961267810993429 0.915379077335799 1 1
1.17615791074218 1.12369086538316 1 1
0.793927376533949 0.749538330263422 1 1
1.01788448148624 0.959032155735519 1 1
0.93424258805223 0.87624595173784 1 1
0.637343558993602 0.597139178654038 1 1
1.16665674818004 1.10256547754784 1 1
1.27737567803806 1.20797469781118 0 0
0.987277561482653 0.938026115655569 1 1
0.628049520735871 0.597309676137788 1 1
0.92935021664085 0.887691020440184 1 1
0.498240475485968 0.478591924511516 1 1
1.02444438629649 0.977256316946942 1 1
0.759262203818359 0.715720671658535 1 1
0.312384893663934 0.292112930389249 0 0
0.705241059158595 0.64630100263368 1 1
1.0146856568623 0.960499007060929 1 1
0.568619280063877 0.547458209073868 1 1
0.53091978742982 0.495907336212169 1 1
1.03730554859735 0.987031150130794 1 1
1.09394228612272 1.03849129611593 1 1
0.402731883915131 0.384083104190207 1 1
0.635149951690408 0.60408765363944 1 1
0.779211244864025 0.748044723954857 1 1
0.644911132424984 0.606009654341483 1 1
0.825524981468452 0.786478565414651 1 1
0.644643465523175 0.614048404501226 1 1
0.797410615843106 0.747894185701848 1 1
0.960098893394254 0.919351092529911 1 1
0.918949801915489 0.874886544752916 1 1
0.973536732041941 0.931816421759112 1 1
0.457675798547892 0.443156239898272 1 1
0.490799909042619 0.462811268271698 1 1
0.625618357817834 0.595910716896649 1 1
0.856966052411078 0.815140655249547 1 1
1.06239766883076 1.00870223207738 1 1
0.766830021608471 0.731057594923562 1 1
0.27673539907044 0.269672388968961 0 0
0.787116105573045 0.75031202151641 1 1
0.884182323914945 0.841380273646497 1 1
0.781443975793039 0.750396402697833 1 1
0.54994021529378 0.525187221901496 1 1
0.773888946746817 0.736638381501309 1 1
0.662195502510989 0.6357535874347 1 1
0.565980080634772 0.528926415488694 1 1
0.96599766698794 0.91613778094129 1 1
1.12115201678824 1.06938885358138 1 1
1.44010413533203 1.37706832302132 1 1
0.976924734857106 0.93478134509562 1 1
0.965199852869889 0.908659415475035 1 1
0.908246506415646 0.863990173870451 1 1
1.10955877405013 1.05432847990681 1 1
0.469620373069733 0.441641076998279 1 0
0.650246738680239 0.625328048399501 1 1
0.561338426721009 0.534520073842846 1 1
0.630357492783308 0.590519414252779 1 1
0.739344215128743 0.706814819557534 1 1
0.75724976519533 0.716073425840458 1 1
0.679660026923227 0.635443671603932 1 1
0.970074129723039 0.932451813103 1 1
0.589125561588191 0.563928352909184 1 1
0.88082024856998 0.829995938001855 1 1
0.850278893501008 0.809445268600146 1 1
0.157822760112624 0.149710994085988 0 0
0.529715063700899 0.503175869297436 1 1
0.917094768614848 0.868135410343567 1 1
0.815419936105599 0.778715481588256 1 1
0.694954799430263 0.670943387391633 1 1
0.772912790034036 0.73985848483546 1 1
0.514292518196227 0.480982624479878 1 1
0.795990321547085 0.762539340457574 1 1
0.832832695803201 0.794092092349434 1 1
1.10741443166094 1.03311240394754 1 1
0.845444364421833 0.811557918147558 1 1
0.34299895661258 0.326719161901935 1 1
1.05168082604778 0.991709348716604 1 1
0.940092968006059 0.896920590497894 1 1
1.00193096723372 0.935353478379672 1 1
1.21639145716549 1.15557924127332 1 1
0.770005292655134 0.722343411654192 1 1
0.739245268673335 0.699324771611129 1 1
0.741278497549318 0.70617966497909 1 1
0.94762475188074 0.906137646257539 1 1
0.617527557168163 0.592802660939905 1 1
0.681171566972402 0.655240444585999 1 1
0.871394517905212 0.825616791371714 1 1
0.810125325911537 0.770251036657732 1 1
0.775804854066042 0.743562661545276 1 1
0.37553030744387 0.359292907375766 1 0
0.634765949339947 0.572206872290491 1 1
0.483464212403508 0.460360165433362 1 0
1.16116777858972 1.1036373168301 1 1
0.836704175321698 0.796902865868228 1 1
0.597394314440628 0.566102511641119 1 1
0.941266263076293 0.894125292111341 1 1
0.900469169334505 0.84742801854579 1 1
0.570333701035655 0.544255968728117 1 1
0.719237124504372 0.688245849456984 1 1
0.81415959109723 0.780440221268992 1 1
1.04990270436199 1.00869335629489 1 1
0.932086481974915 0.886605146489088 1 1
1.09674680896585 1.0286394762964 1 1
0.800673423806185 0.765769397829497 1 1
0.783842990107689 0.753677317284383 1 1
0.564935882316037 0.529686672181265 1 1
0.878513302978734 0.833864580064172 1 1
0.981826581243752 0.940420614353213 1 1
0.540887289553405 0.509394688525919 1 1
0.890305617077507 0.844275642112179 1 1
0.91597272454669 0.864226397846442 1 1
0.237893321904015 0.215123621942523 0 0
0.692903136110326 0.65715996011959 1 1
0.673272721366026 0.641033111626097 1 1
0.747118316360939 0.70274415996709 1 1
1.00850730955423 0.95719255270721 1 1
0.55685890608265 0.542901943482087 1 1
0.78532905022108 0.745089123780963 1 1
1.1768654626138 1.12313534258651 1 1
0.604478587624222 0.57138960216454 1 1
1.36081650453733 1.29253354214027 0 0
0.574073441003198 0.554400007863136 1 1
0.91969057796708 0.871886102511927 1 1
1.03965327323119 0.993866919115905 1 1
0.547928987529437 0.527641148625212 1 1
0.954537819960673 0.906995184148154 1 1
0.730892708227079 0.695282267173193 1 1
0.83527600924938 0.792646633583002 1 1
0.627147606311452 0.59361195931594 1 1
0.593247592195085 0.563347047754344 1 1
1.12589193722527 1.07095519732531 1 1
0.918940176582082 0.877600182059659 1 1
0.649617220627565 0.61925280786618 1 1
0.720950613222869 0.683342284404382 1 1
0.676135749130452 0.635727137454024 1 1
0.404481430241897 0.384817562771428 1 1
1.38199422541666 1.31537853182906 0 0
0.71964741651292 0.687633976170859 1 1
1.24471044134208 1.18043721830622 1 1
0.592982441569337 0.573619306830041 1 1
0.410671706219669 0.392791042313574 1 1
0.984858822925473 0.938878631681327 1 1
0.763710084788696 0.726150773946442 1 1
0.927537170151727 0.876210590919024 1 1
0.827581549642942 0.789701621594638 1 1
0.649505185949292 0.621284291863634 1 1
0.456206366599715 0.437363783333665 1 1
0.992754559931627 0.940954990449008 1 1
0.681225696311245 0.664189269622854 1 1
0.973669089687414 0.930454365508565 1 1
0.945499952604435 0.903751992821136 1 1
0.495037049826556 0.466485599196567 1 1
0.879931715282982 0.842120306841333 1 1
0.589659969544543 0.565294649478986 1 1
0.951118743777863 0.892350376863762 1 1
0.414829998464529 0.383185080897735 1 0
0.968931731138723 0.924459441892576 1 1
1.08848448474512 1.03815386209219 1 1
0.457914620751636 0.423655036913672 1 1
0.652364699953594 0.625295118162846 1 1
0.914041368979917 0.873592102712462 1 1
0.740808300082521 0.707316051516526 1 1
0.573745079441273 0.546479346691181 1 1
0.917881821175641 0.875261293609329 1 1
0.941301594761532 0.901586824255227 1 1
0.33388956653144 0.309231995387372 0 0
0.695417936428171 0.667109028419325 1 1
0.505299267392828 0.493088691633163 1 1
0.621204966373302 0.589865518399657 1 1
0.742748840978247 0.703687975209069 1 1
1.1131998678701 1.06015844340385 1 1
0.502895861185887 0.483572700420401 1 1
0.707918315832506 0.677273688913396 1 1
0.89772884154313 0.850355337338424 1 1
0.515535707220728 0.495044923115142 1 1
0.816476829192829 0.778162074959788 1 1
0.8843543704498 0.836531212228753 1 1
0.290577829214191 0.282711846723534 0 0
0.7014107971881 0.668245619772664 1 1
0.884163130628901 0.846403055291941 1 1
0.703969300346871 0.666523203397484 1 1
1.06143567707615 1.01164489324796 1 1
0.609177992000633 0.578787257563896 1 1
1.20273854688244 1.15169927503341 1 1
0.345688634292573 0.328190899546765 1 1
0.845047080671813 0.802965845644962 1 1
0.413824729507945 0.392871921105907 1 1
0.610910859762736 0.582328016281946 1 1
0.683858801350785 0.655409938558721 1 1
0.800721388830034 0.763771249207336 1 1
0.609154691942643 0.581158012516661 1 1
0.764733278089629 0.730234851211215 1 1
0.528677649317826 0.506640415967213 1 1
0.978220518215791 0.938603283331188 1 1
0.647589791538801 0.61782847819581 1 1
0.690401296778361 0.649911215413452 1 1
0.703604742613752 0.677184816188487 1 1
0.72022124226088 0.687685967473208 1 1
0.612456394415451 0.579903522643422 1 1
1.14777427104596 1.08383318860482 1 1
0.974034967102214 0.927809511127372 1 1
1.08823141823692 1.03218781707611 1 1
1.40351734118385 1.31969791729384 0 0
0.363868088065047 0.348653773159677 1 1
1.06683846085653 1.00909936355975 1 1
1.00927539666659 0.964342767129627 1 1
1.21700998816107 1.15219943067964 1 1
0.411143576192553 0.384912341166019 1 1
0.52093093317071 0.494412177753859 1 1
0.683055849717905 0.654146457518885 1 1
1.03988514414937 1.00321487921211 1 1
0.713497475781285 0.670131029554859 1 1
0.489107860223042 0.466177641532966 1 1
0.270976960126965 0.256497021751155 0 0
0.856365001175732 0.810779872567862 1 1
1.06890148432743 1.0020722560934 1 1
0.722095565007198 0.692899527948229 1 1
0.853588137429242 0.809009472333095 1 1
0.507120530677407 0.48211884870155 1 1
0.76545297736016 0.734650600725021 1 1
1.14815001932807 1.09879990453058 1 1
0.538079122910157 0.512303972344484 1 1
0.872495496938378 0.831636874444051 1 1
0.665716290154617 0.641169233315655 1 1
0.375868254993254 0.360076989285615 0 0
0.801066326204329 0.770292793333911 1 1
0.833411168652229 0.787960228273516 1 1
0.85015700599153 0.806769917730822 1 1
0.591345540631784 0.563960351913061 1 1
0.909433050434663 0.86568520036906 1 1
0.489125175848731 0.464008286750615 1 1
0.873695989467743 0.832238664278934 1 1
0.444110579597548 0.415512283991335 1 1
1.04917202815765 0.995238582536448 1 1
0.864979808445857 0.814508415058383 1 1
0.804660353613411 0.768340953949776 1 1
0.715617122203168 0.677871492123572 1 1
0.843422017038431 0.809326123002618 1 1
1.08933048767731 1.05698048117616 1 1
0.779168039224286 0.740892749008244 1 1
0.446918753384182 0.427934173825389 0 0
0.816150321008928 0.766304806833652 1 1
1.14586371974648 1.08059720743679 1 1
1.37306599805967 1.31230700073764 1 1
0.613834307502999 0.585640503404495 1 1
0.965709971745643 0.917961499936773 1 1
1.04193125976521 0.999236866684986 1 1
0.630384629400701 0.607314342523853 1 1
0.805153983149715 0.757806577733062 1 1
0.928344935048151 0.888231340901312 1 1
0.532231145189553 0.504354604631252 1 1
0.523978126400013 0.501907172894475 1 1
0.851055218958939 0.817748664631244 1 1
1.06792938121169 1.01159171833474 1 1
0.481073782640118 0.454129876551332 1 1
0.511972728943555 0.493086652777225 1 1
1.17316725989069 1.12593481884642 1 1
0.695525767400531 0.666753357619996 1 1
0.934326119277309 0.886524852306075 1 1
0.580479916202559 0.548278468811148 1 1
0.500502274868297 0.484047117271386 1 1
0.744304633326597 0.710871174062808 1 1
0.612205403505401 0.58218020294659 1 1
0.807630759618596 0.764320670564109 1 1
0.688584004458466 0.658535689726982 1 1
1.29083765422402 1.23413138336641 0 0
0.99952754836289 0.955337280432018 1 1
0.583541149036803 0.558732388855404 1 1
0.912376294214657 0.865661163031688 1 1
0.594100372242941 0.56423197182138 1 1
0.804654231213604 0.768598400228946 1 1
1.1881268765374 1.13589473186287 1 1
0.408634456584299 0.387060257694006 0 0
1.14352543676915 1.08859178934973 1 1
1.3010992034236 1.25778209752022 1 1
0.672919389782448 0.640344792445594 1 1
0.571842618515646 0.540842411831561 1 1
1.02306874832376 0.965718440540728 1 1
0.885567499326663 0.834481996169017 1 1
1.02315177351409 0.971433200351631 1 1
0.856361413096524 0.815927169659043 1 1
1.33727512097439 1.27386804125961 0 0
1.22522659619604 1.16855248280829 0 0
0.636594649619799 0.608195600617053 1 1
1.09341313683839 1.04100644896114 1 1
1.05717779917502 1.00109751308783 1 1
1.2106791052928 1.147785009338 1 1
0.71310152771705 0.676805875286107 1 1
0.609864468537695 0.582873362799103 1 1
0.936302770568261 0.891099654462197 1 1
0.79210155516491 0.756336512450554 1 1
0.693991845014514 0.659665290801179 1 1
0.955926258761188 0.904863495129631 1 1
0.612965374225468 0.588122106794281 1 1
1.03888836644259 0.974977105123976 1 1
1.28629478986446 1.22749526167009 0 0
0.757885914571578 0.716442456551839 1 1
0.97605007666674 0.937712115631922 1 1
0.528531544914153 0.486269570135245 1 1
0.676926971278321 0.645140780393398 1 1
0.340810282781728 0.319788407530549 0 0
0.607063881993744 0.567880287656466 1 1
0.558046422660781 0.531128922765328 1 1
0.50369843917615 0.479716802627449 1 1
0.686293457615988 0.652738061153444 1 1
0.75081410452584 0.724767636480765 1 1
0.288978852239615 0.264795059669099 1 1
1.31151909294639 1.24160881381055 0 0
0.914404611907184 0.872253342026308 1 1
0.449142634138863 0.428811582354859 1 0
1.14464932355437 1.0906619535017 1 1
0.555068602047209 0.519011047568616 1 1
0.769375005580059 0.739080636762173 1 1
1.44930687353131 1.36711794659841 0 0
0.602550836280579 0.565861106958125 1 1
1.08229840502429 1.03700734119258 1 1
0.591390086668491 0.567371339699965 1 1
0.839042912686896 0.792635326612227 1 1
0.725594667646589 0.697893793920468 1 1
0.834675661812132 0.795828553656283 1 1
1.01548213279786 0.957918089029481 1 1
1.11888065814999 1.05778185456241 1 1
0.819775070743706 0.77852364354115 1 1
0.602480293971721 0.575267729441111 1 1
0.974851336018568 0.922268910152881 1 1
0.501051117388707 0.477422744218754 1 1
0.7098799538583 0.678614797684661 1 1
0.948324136183864 0.901886100950863 1 1
1.02247575164923 0.968866487070337 1 1
0.6216152267842 0.591901996334506 1 1
0.855470774011806 0.813968126617623 1 1
0.445434370590778 0.423790202880098 1 1
0.664910566078137 0.640288841220752 1 1
0.96368789019036 0.918684952267022 1 1
0.823314503904164 0.781705962587517 1 1
0.470883481785909 0.44369847839736 1 1
0.746033937431854 0.708459639348662 1 1
1.1465360908737 1.09604526716748 1 1
0.632918366757907 0.607654946596499 1 1
1.12040687887247 1.06060815014858 1 1
0.656451679873156 0.624528006240728 1 1
0.565806384895866 0.537204152886353 1 1
0.833978249858649 0.79203730372044 1 1
0.725034081157739 0.710386886906771 1 1
1.35849155977252 1.29218102259984 1 1
0.416516207511362 0.399287867651956 0 0
0.892738137970784 0.852337066336378 1 1
0.491572164062198 0.465436076166703 1 1
0.722383868228992 0.692925294340872 1 1
0.743543281642281 0.705331643678189 1 1
0.891743800827305 0.841797059251941 1 1
0.722689399420677 0.68024774749852 1 1
0.658681435867676 0.63417584927209 1 1
0.987782891066684 0.937181492211759 1 1
0.56797260727985 0.539181145636428 1 1
0.945830682889642 0.896151857246778 1 1
0.851044633173969 0.810561628180457 1 1
1.02457838041075 0.97019627224062 1 1
0.910225420513825 0.867490096555293 1 1
0.725682539958673 0.68381424145314 1 1
0.863558440757613 0.821104802459415 1 1
0.749996431681068 0.721823849708976 1 1
0.508063858597911 0.474141261408816 1 1
0.890230903913045 0.847537957937182 1 1
0.575515762923829 0.546408631533296 1 1
0.709480014412565 0.67431076428723 1 1
0.712640081044253 0.671775258500378 1 1
0.590548843972479 0.56591079379005 1 1
0.680617230992421 0.644767807789078 1 1
0.705886392543574 0.674107307268456 1 1
0.208608530693201 0.199601744340114 0 0
1.07607957267485 1.0241129271349 1 1
1.12450291446544 1.07295162786491 1 1
0.314296952087024 0.296867807637524 0 0
0.641416660814312 0.611766444861523 1 1
0.944488184200767 0.905979814984069 1 1
0.563533144121026 0.534795331312409 1 1
1.15164473574989 1.09417710794479 1 1
0.371602066770159 0.362009336621975 1 1
0.501582809928598 0.462381762785363 1 1
1.29347194600332 1.24018917675966 1 1
0.458034452007173 0.434845274085569 1 0
0.759955546864977 0.720973921876904 1 1
0.859576494623424 0.801142484279767 1 1
0.81605631617462 0.782005075179369 1 1
0.594266273521179 0.562848075459161 1 1
1.31118627812451 1.25118400108006 0 0
0.9401628129743 0.889083940890901 1 1
0.427547706040287 0.410365403246262 1 1
0.516727092424569 0.493648311943176 1 1
0.684663528511702 0.654522643960495 1 1
1.12124595572626 1.07116790738061 1 1
1.03068720680594 0.989950478783622 1 1
0.571962377799842 0.544187053286833 1 1
0.840850677428387 0.800984411693376 1 1
0.894348774238677 0.850547257853057 1 1
0.795789880695197 0.7607771361944 1 1
0.964980165126978 0.922230221286875 1 1
0.672932953226877 0.652710511866238 1 1
0.592357602135237 0.552576691905725 1 1
0.828738404651227 0.787680605142056 1 1
0.903059965513188 0.858220181658441 1 1
0.773114737826386 0.722211141327674 1 1
0.782426900359855 0.7455128029317 1 1
0.600336347643937 0.567162085518662 1 1
1.10996136863883 1.05102113518335 1 1
0.934990412450331 0.893211697794618 1 1
1.10149749961063 1.04650715333859 1 1
1.28319837909867 1.22691413779121 1 1
0.681333815572727 0.648959055646829 1 1
1.608322942524 1.53449767939721 0 0
0.91460266149333 0.864690422561285 1 1
1.27342943057853 1.20892882442636 0 1
0.837052722631801 0.799684927887183 1 1
0.781016645598354 0.736100030291275 1 1
1.05877603174586 1.02699014529246 1 1
0.730553658878118 0.699333605030302 1 1
1.16349456386977 1.10130052838212 1 1
1.5060322646262 1.43381294600715 0 0
0.940988733087968 0.897425524072087 1 1
0.582074453143089 0.552513578497608 1 1
0.646598315042381 0.622504688917282 1 1
0.305457382970371 0.2862823091383 0 0
0.437959852894901 0.417711917925109 1 0
0.898026917900336 0.852928679042006 1 1
1.12082575420646 1.055178337131 1 1
0.611299492709932 0.57651771038025 1 1
0.320715824792952 0.301311152153096 0 0
1.02241061816889 0.969890181695653 1 1
1.13343784619119 1.07318054060696 1 1
0.686089444944536 0.654561295964334 1 1
1.08935442559907 1.01888228018414 1 1
0.984987180537412 0.933440124873759 1 1
0.454612864419698 0.426571131624415 1 1
0.556368950473973 0.533214272492643 1 1
0.685385070217964 0.653987542235139 1 1
0.401326800079986 0.382749090378672 1 1
0.835247443559947 0.794588083959749 1 1
0.313585280064786 0.298512443207174 0 0
0.348408372180121 0.325287325444007 0 0
0.613785220670307 0.582031776969857 1 1
0.499633910903804 0.471526849138201 1 1
0.855324288498748 0.812753156945521 1 1
0.82563400275008 0.785114990908822 1 1
1.02507322587018 0.976435991915405 1 1
0.545320306874769 0.515751798505323 1 1
0.715817034407812 0.684241154928209 1 1
0.414330542369548 0.400247511517687 0 0
0.924529460382248 0.879688084735382 1 1
0.606443240445914 0.582824881777586 1 1
0.759988465667989 0.729410487189184 1 1
0.827749457483428 0.785520862467236 1 1
1.18746727868832 1.12953942591875 1 1
1.1059853062154 1.05927547194601 1 1
0.690841102317001 0.658953929557565 1 1
0.822534457375266 0.781044896530905 1 1
0.460852870062554 0.438876002525654 1 1
1.03261476061766 0.982831567205551 1 1
0.909507763686461 0.877351484136249 1 1
0.965559479661324 0.918735328372487 1 1
0.666983866854306 0.638135208753706 1 1
0.889008437575329 0.844654909167245 1 1
0.680441621993674 0.64294151312842 1 1
0.943957254192109 0.895928205676091 1 1
0.567728878525048 0.545161004574561 1 1
0.864967126097355 0.821789873170139 1 1
0.761583165871608 0.733749364852346 1 1
0.442484284972672 0.412393244720245 1 1
0.445733552000749 0.42759838021041 0 0
1.16991725785078 1.10977038953047 1 1
1.23178532806663 1.16955895073423 1 1
1.06053293834716 1.00975294460677 1 1
0.545644941650647 0.51818917782609 1 1
0.590555180421427 0.565573180790897 1 1
0.765190428113257 0.729602417053925 1 1
0.994603817330207 0.94325863291216 1 1
1.08200844631465 1.02247826646078 1 1
0.536570232245049 0.523510622067888 1 1
0.97223265774119 0.911375204134224 1 1
0.765723913017924 0.733295208552016 1 1
0.972149163993916 0.927533671864707 1 1
0.376892403521151 0.357136526250772 0 0
0.759472711456349 0.724148378699752 1 1
0.267569765250435 0.253662694022583 1 0
0.791349194296869 0.75319413795611 1 1
0.901876907675915 0.855634944122307 1 1
0.799751089867362 0.763241814114295 1 1
0.882636671363007 0.838108186683676 1 1
0.52097866913262 0.498086833936535 1 1
0.585978456788954 0.563957111924676 1 1
0.585819293093549 0.554627481190868 1 1
0.471037548090524 0.457255240958964 1 1
1.3239438538859 1.25717470636025 0 0
0.801996393124205 0.760176520728229 1 1
1.00149743742489 0.952959191667581 1 1
1.06064832615196 1.0098481132818 1 1
0.908732223767737 0.855109752520925 1 1
0.621032131118653 0.586876320855233 1 1
0.783074657018448 0.741647122227847 1 1
1.04264471503796 0.997923987434934 1 1
0.671105955241892 0.6402219675186 1 1
0.883633050400222 0.835163758870689 1 1
0.943187477047053 0.902003304115645 1 1
0.694313826984098 0.675680406046032 1 1
1.16781157683274 1.10785029417062 0 1
0.543245332378243 0.520712444931655 1 1
0.839453360697726 0.81137500063697 1 1
0.794070040256516 0.74976139734157 1 1
0.8161045025085 0.777773517267874 1 1
0.411330257707008 0.393853688854571 1 1
0.763208618617977 0.72036341537982 1 1
0.66104050300413 0.635453976828626 1 1
1.07880805623644 1.02672515423135 1 1
0.568599033897136 0.530908328747394 1 1
0.893939088875013 0.837629467623193 1 1
0.979354497940573 0.93013452377059 1 1
0.707302962856537 0.671758489552465 1 1
1.31905282693776 1.23189292060365 0 0
0.938881339155336 0.901603068383285 1 1
1.24383938881214 1.17984150062671 0 1
0.623823992077668 0.592081344956412 1 1
0.797816608861 0.759868314154156 1 1
0.689201954519966 0.655885852523265 1 1
0.665062946358081 0.624778439110077 1 1
0.524435026109326 0.505283156433935 1 1
0.935884439434623 0.893910716765126 1 1
0.881262682451145 0.829067235059873 1 1
0.680413808204672 0.649052987850154 1 1
0.61162779384284 0.573243598234314 1 1
1.01150130060342 0.958533058591189 1 1
0.476016550901791 0.455164120281167 1 1
0.673315161144654 0.64761554800809 1 1
0.701719441007784 0.661073975812936 1 1
1.09157461193621 1.03937495177417 1 1
0.822866656263866 0.790179731913264 1 1
0.774910198619639 0.737382732392999 1 1
1.27345770443719 1.20627276349508 1 1
0.66136894329954 0.63071382094455 1 1
0.872467842733585 0.834839645809064 1 1
0.898963029627565 0.850946594493287 1 1
0.702963817769287 0.663313581396421 1 1
0.70711730069457 0.679103768283485 1 1
0.543386565625667 0.517537966438203 1 1
1.08992833950694 1.03541450348685 1 1
0.906515097074297 0.859680532114654 1 1
0.663238831251482 0.633748409312996 1 1
0.56978418273807 0.54205892174797 1 1
0.53836764141444 0.510980798872548 1 1
0.87631767075218 0.822850173093639 1 1
0.773482071145359 0.738287592090253 1 1
0.528508830354331 0.506734066807279 1 1
0.765429259982589 0.713225100189029 1 1
0.815445964721512 0.772729177150513 1 1
0.65792093153625 0.627140698776604 1 1
0.954161377118634 0.901801330702572 1 1
0.993126304642611 0.940491401816786 1 1
1.09272867441568 1.04280059588967 1 1
0.628099810834919 0.597024705950822 1 1
0.88682083401473 0.847659124576304 1 1
0.844112992836196 0.803536942384675 1 1
0.722981091617206 0.693695766538202 1 1
1.1803719898664 1.12695222948606 0 1
0.803851699012089 0.753328061011979 1 1
0.978811270972076 0.932472524125713 1 1
0.509237995150903 0.486008234467274 1 1
0.687543739884601 0.647975090332414 1 1
0.678567925371694 0.638484886533944 1 1
1.22794675820817 1.17491073154658 0 0
0.949757158649218 0.907881499790308 1 1
0.950021251552762 0.908613712196644 1 1
1.09624296190216 1.03480513991919 1 1
1.12955745130407 1.06707450607486 1 1
0.648189476362696 0.618980974613884 1 1
0.784002753733714 0.751663179774679 1 1
1.13478022110079 1.08000127128561 1 1
0.826784860722914 0.796441652153129 1 1
0.923485713931642 0.880563560896883 1 1
0.353240741821833 0.3316222484025 1 1
0.746885881177791 0.714431895340329 1 1
1.12820941755172 1.06904455878165 1 1
0.871925606675448 0.822798113838697 1 1
0.646524385677698 0.615542504933545 1 1
0.758730722299713 0.739162932473627 1 1
0.995119222421515 0.942451686929992 1 1
1.00406871398812 0.94612359348681 1 1
0.207702286284894 0.205079237774044 0 0
1.0337298587979 0.985772462108948 1 1
0.625629242536482 0.598628762655848 1 1
0.875662622242196 0.834194636443246 1 1
0.399462980947999 0.372599740786614 0 0
1.16029236487944 1.10873813603291 1 1
0.765459660571473 0.733110891844389 1 1
0.971882311597582 0.932901720427935 1 1
0.741512548366648 0.705419912044791 1 1
0.280265952227118 0.268790687290218 0 0
0.84556793208079 0.79363964964506 1 1
0.801290613848847 0.765781556454361 1 1
0.525092053184709 0.496060910501341 1 1
0.582757002900911 0.549856236058984 1 1
0.603962422248816 0.569541839808574 1 1
0.898997388779302 0.85504471603691 1 1
1.01401710840796 0.965984647468193 1 1
0.67531476224531 0.64534619059195 1 1
0.811709522929917 0.779190071777289 1 1
0.65540441065442 0.629628940972881 1 1
0.849226718812093 0.800834642642229 1 1
0.439291836657943 0.429460045254935 1 0
0.429646945708858 0.415763729615574 0 0
0.882892292881801 0.842565310808481 1 1
1.10913094882099 1.05333964015624 1 1
1.01884364487508 0.969754097181935 1 1
0.677468266298307 0.65113663786394 1 1
0.839928100028781 0.797570449543826 1 1
0.931185054209585 0.877852988264515 1 1
0.824687152947735 0.776089627040706 1 1
0.653790679008676 0.626334957079858 1 1
0.926735443200228 0.884628375159263 1 1
0.696793853354387 0.652439143842284 1 1
1.04758260120966 1.0000982457234 1 1
0.545111834816596 0.525158030053144 1 1
1.06642264836542 1.00363244902767 1 1
0.899836371934832 0.861789646804563 1 1
0.64168703729713 0.621510790571394 1 1
0.900080498127296 0.857158560176174 1 1
0.919321457873689 0.874937843733114 1 1
1.43422138614018 1.34065473461317 0 0
0.762813024592736 0.725877926994549 1 1
0.615672880012712 0.586784480230187 1 1
0.659605553419485 0.630713702917483 1 1
1.26920361591652 1.21170174669837 0 0
0.644127425740092 0.634389729261782 1 1
1.12687922343203 1.0688791689862 1 1
0.967655923683861 0.91291566868662 1 1
0.964485545659325 0.918872771220298 1 1
0.919018684025965 0.879036754284351 1 1
0.961660753806413 0.920308863533431 1 1
0.756709394612991 0.722635529596002 1 1
0.921488113383395 0.875963482699836 1 1
0.673278535703815 0.639571626962412 1 1
0.844808364894354 0.801261885087884 1 1
0.964052658063876 0.914876350816455 1 1
0.675898852436988 0.637407341907275 1 1
0.68906919603784 0.657824051986498 1 1
0.804936062776814 0.757323068293748 1 1
0.586351582336475 0.548309055252874 1 1
1.00198052289838 0.958787266709494 1 1
0.673494078648052 0.639151353823986 1 1
0.928070429944503 0.888035491293235 1 1
0.480639986546674 0.458245351585597 1 1
0.72945742082584 0.691103054031444 1 1
0.895049574758936 0.850076193213888 1 1
0.560427657249606 0.547255259444207 1 1
0.57835609072974 0.554104310665981 1 1
0.752518150195343 0.721951077381391 1 1
1.08431371495622 1.02964950181586 1 1
1.15337061475449 1.09769204524939 1 1
0.839417340142464 0.801823785068685 1 1
0.691331843295945 0.643276859568084 1 1
0.839834203365665 0.80007519090928 1 1
0.546880680813489 0.529277366156638 1 1
1.34849170251317 1.27418026642673 0 0
0.996522736753096 0.948665156600649 1 1
0.467123473037437 0.435349031742884 1 1
0.95359967006488 0.908133330337136 1 1
0.537207334340739 0.512718408608313 1 1
0.72853439609342 0.693670735301539 1 1
0.796229168048492 0.758395891259763 1 1
1.00418996850585 0.956763508181426 1 1
0.913097240968847 0.870512885066259 1 1
0.219355584624123 0.204000448061563 0 0
0.773160890993534 0.733962774443918 1 1
0.661178016154857 0.62590845671283 1 1
0.92584050700272 0.881648733166548 1 1
0.611185274815807 0.581203984217006 1 1
0.673779284408648 0.645722099580621 1 1
0.667658046276977 0.639527564300758 1 1
0.619066705201972 0.582656097977721 1 1
0.559547958853418 0.53776246538038 1 1
0.676918646213845 0.644014441806162 1 1
0.670130256177528 0.639038322369331 1 1
1.02897007237094 0.974319442537662 1 1
0.764002225126884 0.721622881145954 1 1
0.462998165670125 0.44059469591918 1 0
0.632801385302519 0.60516238663632 1 1
0.924852935171815 0.871162718273333 1 1
0.573470891599228 0.542181042981489 1 1
0.819365668451851 0.781637013165091 1 1
0.56483215268512 0.533098945504583 1 1
0.638911753899735 0.611694984880042 1 1
0.718208936137793 0.67734921965647 1 1
0.938927819365713 0.896252811437103 1 1
0.884336516591481 0.850813809270506 1 1
0.692684396755588 0.656287296892145 1 1
1.18139104607675 1.11211022094588 0 1
0.479289089054542 0.45410132996573 1 1
0.687355212032455 0.652023492543149 1 1
0.98920939590458 0.932262524681741 1 1
0.975091159716928 0.929249765939956 1 1
1.37102561255832 1.30616256785978 0 1
0.851394542398386 0.813602439329556 1 1
0.891596233417315 0.843520181081815 1 1
0.806831547570294 0.770816660781886 1 1
0.700667260796213 0.66528105808701 1 1
0.544087564830728 0.524821250406057 1 1
0.513540913413037 0.495083243364889 1 1
0.473092775584554 0.451726181389145 1 0
0.152021289462605 0.139670400876376 0 0
0.624453554104178 0.595311946886702 1 1
0.9516718371853 0.904261759692524 1 1
0.745125107723773 0.68871626194781 1 1
0.843847375032099 0.80428875535558 1 1
0.888387538074173 0.84653964088964 1 1
0.799187414514078 0.762365879606377 1 1
1.00536498401642 0.945910219745839 1 1
0.785267798193442 0.742447248125147 1 1
0.856257292412527 0.813422607785961 1 1
0.625679793279502 0.602243647165153 1 1
0.720482108252304 0.68465847745459 1 1
0.95070239884721 0.915775505050609 1 1
0.450488758975909 0.429185263821347 1 1
1.24815415553081 1.17575605035994 0 1
0.849599174709086 0.810103049916914 1 1
1.24445733848646 1.1939027878045 1 1
0.768187439579706 0.735374362980289 1 1
1.47633400053614 1.4102661184656 0 0
0.432447241426473 0.407174646656895 1 1
0.905024718589344 0.859087414546271 1 1
0.635352695995023 0.607405777393707 1 1
1.1000030551954 1.04509601985272 1 1
0.24440495471708 0.230866738230121 0 0
0.988909747850093 0.939769189191643 1 1
0.98361477790266 0.932159532131209 1 1
0.806743610000767 0.767067039092571 1 1
0.631505004647424 0.599377444135021 1 1
0.866198590002516 0.820119616124923 1 1
0.740395279181275 0.699425239256392 1 1
0.554964887397681 0.523926907542317 1 1
0.865746061231512 0.819391802678445 1 1
1.07350027090731 1.00408771051894 1 1
0.727153163533807 0.684511351823775 1 1
0.622513883804927 0.591891608353497 1 1
0.490899781533818 0.470243054267805 1 0
0.681602992623002 0.644857106324636 1 1
0.707850830292516 0.67666667773685 1 1
0.824559431738918 0.795261101619357 1 1
0.826423439658366 0.786014273313718 1 1
0.711664768281859 0.679457787812208 1 1
0.809084338283659 0.767618736904172 1 1
0.832198098581034 0.789581174189002 1 1
0.828498136236209 0.783894721861407 1 1
0.91053133549719 0.864641600427188 1 1
0.795911153927264 0.761301644765531 1 1
0.702884495328091 0.677848773409581 1 1
0.735855618156372 0.694053246499958 1 1
0.952609399905007 0.914099418783125 1 1
0.953157010881081 0.903682492312768 1 1
0.624683281161083 0.60087266124832 1 1
0.647156828814673 0.618573289430711 1 1
0.76426294370797 0.711410337796983 1 1
0.641818525041572 0.617889359920681 1 1
0.756917242619306 0.721865761850201 1 1
0.894561677889783 0.854166014063291 1 1
0.897481442062815 0.859672666131093 1 1
0.695764704471604 0.660206798214695 1 1
0.0680183411495518 0.0656891874417229 0 0
1.08712782805452 1.02323734410913 1 1
1.12271062293661 1.07078706281792 1 1
1.35294234573984 1.28530205090611 0 0
0.317528133664478 0.304612556083069 0 0
0.587406510405695 0.553510022108361 1 1
0.689377492023277 0.650941720909121 1 1
0.813376541023575 0.768940729292738 1 1
0.609206160960307 0.579891263873858 1 1
1.00148045281914 0.955915434011527 1 1
0.80288513801502 0.766226254274171 1 1
0.480157498355108 0.44626757657857 1 1
0.793288283258199 0.754038869035917 1 1
0.959832392866952 0.903084320463867 1 1
1.10012120892205 1.04781618338739 1 1
0.732019778221929 0.700292905446546 1 1
0.661853944085804 0.621026498756274 1 1
0.810110593295613 0.765290441686818 1 1
1.17934664329404 1.12880099151584 1 1
0.891539462480092 0.84179749934799 1 1
0.63863327341323 0.608921755012 1 1
0.682855768816342 0.649726856344462 1 1
0.523741764430016 0.497752945354728 1 1
0.837092099288313 0.793879575981879 1 1
0.870033639168379 0.832934199721006 1 1
0.76340574587647 0.72330398274329 1 1
1.14583938417413 1.09557900814713 1 1
0.908584121783929 0.850399632967966 1 1
0.941445604189237 0.896575367368999 1 1
0.814034891461469 0.773113233676236 1 1
1.03208970981792 0.98186070330513 1 1
0.716846743548298 0.687942640088015 1 1
0.693809365818876 0.653460834523594 1 1
0.956104719387782 0.902093527459658 1 1
1.35851847928234 1.27618178633099 1 1
0.872629333557749 0.823812321330816 1 1
0.75333234206478 0.715833125244168 1 1
0.819873667961651 0.784361310476702 1 1
0.792240091024116 0.750530741063563 1 1
0.66916596418425 0.642588809193786 1 1
0.825177466003727 0.787732035873121 1 1
0.838228854980477 0.799447627128316 1 1
1.06882169219912 1.01971676561025 1 1
0.872584754715 0.830990517204131 1 1
0.404419818233809 0.378292361721538 1 0
0.645055719779154 0.600291753490982 1 1
0.627144998379647 0.600965828560464 1 1
0.648964542473722 0.615546807022599 1 1
0.73870661214758 0.705574195591487 1 1
0.851849896539455 0.79975694136479 1 1
1.16676939683582 1.11353716694881 0 1
0.447480840916453 0.429080986851012 0 0
0.766173787810294 0.727880079816215 1 1
0.837578264916809 0.793038529160077 1 1
0.887896765721342 0.851520720493999 1 1
0.631211829778264 0.594105159019503 1 1
0.872962568391908 0.81611589579454 1 1
0.678288596476248 0.646340027726617 1 1
0.68493764041366 0.654663756839415 1 1
0.78797912627558 0.753478020938837 1 1
0.633175940746632 0.601826300411891 1 1
1.05602714337294 1.00624557894222 1 1
1.10005308837946 1.04851022877462 1 1
0.825381321782458 0.784482195183352 1 1
0.527730343244951 0.505210419907978 1 1
0.695081895501532 0.652875194584862 1 1
0.637986686907908 0.598024218542693 1 1
0.973793075326903 0.934829193085045 1 1
1.28406208381314 1.21091954132021 1 1
0.643629703873859 0.608309071627025 1 1
0.530912417894181 0.509212880263462 1 1
0.91889291954755 0.870585211342951 1 1
0.663805463172895 0.632162110499219 1 1
1.11315740778398 1.06300328634465 1 1
0.61709732589228 0.577608413824354 1 1
0.950088954740732 0.9078379488211 1 1
1.05228913221633 0.993833967297626 1 1
0.996080105020409 0.996740655181042 1 1
0.935558350700704 0.890213561729181 1 1
0.604548416717655 0.572142994202496 1 1
0.974754711791403 0.91783839689875 1 1
0.71271884693214 0.685136587799807 1 1
0.655406474536463 0.619266714325968 1 1
0.951806759368251 0.909431377214801 1 1
0.542717675033051 0.509615650151614 1 1
1.04396752581413 0.996905462637577 1 1
0.905827953816234 0.83736744914272 1 1
0.834788652645748 0.792261471669829 1 1
0.613224590532813 0.590118242107908 1 1
0.835020593488154 0.780916345524641 1 1
0.619390323584421 0.589827343334464 1 1
0.578695385428722 0.545542672851995 1 1
0.608427554689988 0.571560547713078 1 1
0.901660098821026 0.852285443728864 1 1
0.876080723271006 0.836438098458433 1 1
0.883419471293922 0.840100050572942 1 1
0.749502460748896 0.71355686699481 1 1
0.437008113030686 0.407293965046661 0 0
0.854101629649699 0.815295522858171 1 1
0.934790063917545 0.888120571426872 1 1
0.684925714263402 0.656858547518087 1 1
0.615274172697043 0.580782637163482 1 1
0.80504006830404 0.766411540739377 1 1
0.469174395350815 0.447767665124591 0 0
0.712290255546766 0.673976271870269 1 1
0.628748019031014 0.598788618975346 1 1
0.948946625074488 0.913926922652203 1 1
1.25272558879504 1.18869058972491 1 1
1.11746081556792 1.06032123060542 1 1
0.943091783538948 0.904378958688911 1 1
0.566405809236918 0.548800333400944 1 1
0.346446914107063 0.331775489224324 1 1
0.103096521201515 0.0908353738933624 0 0
1.02747240137575 0.981410134007576 1 1
0.637013974862452 0.598819344797276 1 1
0.92262602401764 0.879638201910083 1 1
0.688863666368799 0.658100326597073 1 1
0.581721646591446 0.552670234881341 1 1
0.70902970313719 0.675550139080046 1 1
1.14941293775995 1.09057279484469 1 1
0.61472499925607 0.589623295150888 1 1
0.60734493025436 0.570695675236314 1 1
0.364519481346821 0.352122997577207 0 0
0.820153162346631 0.777766212842405 1 1
1.23295072074674 1.16803448663601 0 0
0.747312142220262 0.711796150868409 1 1
0.68429682694279 0.651819861622318 1 1
1.21001139122214 1.15727791002257 0 1
0.523472226753249 0.497350401233043 1 1
1.20072215679891 1.14867456166258 1 1
0.461357237594576 0.437535168316517 1 1
1.21897079018639 1.1612003058119 0 1
1.10514684360016 1.04954306927637 1 1
0.539878406355946 0.514626365906376 1 1
0.406092972218747 0.376428406200347 1 0
0.797445764327927 0.761630206917456 1 1
0.86888702476643 0.830783278219736 1 1
0.657844095913906 0.625816192628321 1 1
1.10733080183732 1.04734616442802 1 1
0.61262682312684 0.579576396553085 1 1
0.310006570876745 0.294588448997024 0 0
0.730340031836771 0.689512179467213 1 1
1.03257072206083 0.98270095491534 1 1
0.742398891396167 0.710118444543034 1 1
1.22960814644723 1.15111257840778 0 1
0.476428221432075 0.456960426729849 0 0
0.856578844513484 0.813861280162283 1 1
0.435426844409114 0.423380481086599 1 1
0.611108522746761 0.585292515848349 1 1
1.18966578529892 1.13473450742155 1 1
0.816931687201217 0.774768322117726 1 1
0.62395460615514 0.591893725928811 1 1
0.967799032906945 0.921650825176488 1 1
1.19515097352053 1.14471839522238 1 1
0.79175782728312 0.759649646598368 1 1
1.07734053579108 1.01854437469629 1 1
0.745524415201622 0.714931464581135 1 1
0.848192997815553 0.809399686168402 1 1
0.689560793432427 0.662999057185824 1 1
0.578500170314673 0.553402637503184 1 1
0.414685156693777 0.385177852703628 1 1
0.643235179315444 0.610841866962313 1 1
0.545191543282932 0.502514280248183 1 1
0.959189242082458 0.904250589537563 1 1
0.335745611381296 0.3252577017682 1 0
0.765474161466135 0.723590433038419 1 1
0.656603872229896 0.632755709456741 1 1
0.917211585145449 0.872294125628269 1 1
1.08563580246817 1.0298095854115 1 1
0.602070633934587 0.575276580020625 1 1
1.01543532238386 0.967721545825914 1 1
0.87032192498613 0.825084663519666 1 1
1.35135764376181 1.29324222148829 0 0
0.65951860939968 0.625695202182226 1 1
0.608748344740955 0.582135569495734 1 1
0.919775584625389 0.876158873389948 1 1
1.0381362067469 0.988811887202285 1 1
1.45689311022047 1.37874868654978 1 1
1.15016054071219 1.09756151026338 1 1
0.566415695916414 0.540952574794074 1 1
1.08209342384275 1.02900384742932 1 1
0.767223979649626 0.731728191282708 1 1
1.27370257901472 1.19524222259749 1 1
0.8958197431336 0.849308797380331 1 1
1.09040317973732 1.04379508473112 1 1
0.889723411686376 0.839216454973667 1 1
1.23273070998355 1.17071333489623 1 1
0.865842010127262 0.816793455673013 1 1
1.02217438187745 0.969269428235463 1 1
0.499410386225851 0.476312275770793 1 1
0.357320143149647 0.347310755893511 0 0
0.931454107972306 0.883930766424783 1 1
0.814762922008404 0.791896681594679 1 1
0.712475032022323 0.660579072076918 1 1
0.671705211037765 0.6395857253729 1 1
1.06615661460619 1.01093916434805 1 1
1.02274566020556 0.971255125753471 1 1
0.679582018427604 0.646416192247666 1 1
1.2062222641901 1.1422729583108 1 1
0.235271825465796 0.225622544848759 0 0
0.733744688405701 0.69712877351326 1 1
0.742814733834941 0.70549006278736 1 1
0.969336298955136 0.924410497943442 1 1
0.730755169791839 0.701133327057944 1 1
0.734549744056851 0.694410966318408 1 1
0.54999777729074 0.512187457790503 1 1
0.556731795316225 0.529579857579788 1 1
0.609161477557077 0.578343057017197 1 1
0.637850448019657 0.609459614233497 1 1
0.930440441212605 0.895351185351766 1 1
0.676618919871006 0.638700378566002 1 1
1.30820841085958 1.2211129031954 1 1
0.552371916569407 0.534603662904751 1 1
0.923142390522751 0.881215422645391 1 1
0.954665117369226 0.918036875526927 1 1
0.628409309002383 0.582953746481389 1 1
0.643229864215634 0.611699689519871 1 1
0.814706667980175 0.769899351636788 1 1
0.887584503343571 0.844752079970042 1 1
0.665491616144091 0.638492474113742 1 1
0.774042820585195 0.729237654533591 1 1
1.03947455329224 0.987665916397436 1 1
0.334879905324276 0.311487048036571 1 0
0.790026640341593 0.750255559029367 1 1
0.419810749627179 0.397322124351034 0 0
1.22959803967684 1.16541360488833 0 1
1.10225046322558 1.05752149247817 1 1
0.663088275330213 0.62685175746647 1 1
0.359633663745666 0.326119648529915 0 0
1.19093461775143 1.13315283242385 0 1
0.343632247795544 0.321724562231493 0 0
0.928611250730383 0.884115259451089 1 1
0.682113092479939 0.646668728048737 1 1
0.593116132417355 0.565471544992836 1 1
0.703168300172397 0.676943750247149 1 1
0.530223402461725 0.507460278146693 1 1
0.691968357952361 0.654078731950058 1 1
0.345660015406971 0.320187792397714 0 0
0.985814413301212 0.93117647247225 1 1
0.901434357234948 0.850819548785106 1 1
1.01181456137175 0.955067715327962 1 1
0.588031509747048 0.54810411234576 1 1
0.571124375981488 0.538638049043401 1 1
0.794747261145254 0.752631174500442 1 1
0.836822059823814 0.793971198031013 1 1
0.575836411030691 0.536832339033969 1 1
0.522722432569853 0.50451695044931 1 1
0.511779391662061 0.485106441281643 1 1
0.673941645167471 0.641921761544031 1 1
0.566739728779083 0.539216817665451 1 1
0.871982891164476 0.827486708455803 1 1
0.648331341427082 0.621429553838307 1 1
0.710758222045957 0.674901828335852 1 1
0.793507996204444 0.752374558322014 1 1
0.691573511501846 0.654034455019022 1 1
0.85240124102261 0.813110703641906 1 1
0.798774784499186 0.767334708492994 1 1
1.20653933266536 1.14563270044814 1 1
0.870103303360525 0.817672376438276 1 1
1.02717212375329 0.974761693321709 1 1
1.00205767165893 0.954931510376934 1 1
0.974372053181114 0.930172087284797 1 1
1.02191562825135 0.972880052852464 1 1
0.857772868661284 0.810830284557109 1 1
0.666235306668284 0.637765384093221 1 1
0.770754856428922 0.732126765202525 1 1
0.883392880374424 0.837890669166817 1 1
0.851675148590225 0.814037318669325 1 1
0.865491813090629 0.81655442239256 1 1
1.06293477515083 1.01497469581306 1 1
1.14501725310422 1.08878085289951 1 1
0.739131247038215 0.71367845358619 1 1
0.532928662741565 0.508591046657227 1 1
0.894360472641254 0.850268022300712 1 1
0.955277295789338 0.909692747219951 1 1
0.671773930228209 0.635127447853089 1 1
0.792259637590609 0.758720542032117 1 1
1.15204450095341 1.09768686577353 1 1
0.537414758358309 0.510575632588342 1 1
1.04392641837623 0.978256814472119 1 1
0.806887967163484 0.764036649515911 1 1
0.392783039629204 0.369825833484151 0 0
0.899578290241767 0.852875250695759 1 1
0.561525712984825 0.531030707648725 1 1
0.757025344061583 0.713487467409027 1 1
1.11415364397751 1.06243379706049 1 1
0.314703258557697 0.295976633883317 0 0
0.744991094988207 0.704584998240338 1 1
0.691729774157656 0.656006380493312 1 1
0.792896113221048 0.752815710797986 1 1
0.833687442471067 0.79488009877144 1 1
0.901303559377516 0.851256603502359 1 1
1.07139683589076 1.02029366459234 1 1
0.967747270125476 0.924105669121225 1 1
0.516303138312337 0.49378303933779 1 1
0.817528558746699 0.783151247586265 1 1
0.467761755154698 0.447779204197268 1 0
0.575624080807514 0.54039447493272 1 1
0.934744991664319 0.886674121980787 1 1
1.39413706111727 1.32607381041515 0 0
0.871839375264685 0.833125425765553 1 1
0.999830775136209 0.951617308750111 1 1
0.405622423134664 0.383306313837161 1 1
1.19514330285088 1.13826571926331 0 1
0.688682229734524 0.652715020324578 1 1
0.809113944949555 0.77308257372861 1 1
0.491346419825399 0.474800555873336 1 1
1.28069727620172 1.21410541383748 1 1
0.511546145146892 0.485339086432913 1 1
1.06122949903754 1.00711897020952 1 1
0.777637284356779 0.728698828079977 1 1
0.916546636410823 0.873335422102821 1 1
0.623786181908005 0.588987983993156 1 1
0.797216169434054 0.752030218803559 1 1
0.736066954678014 0.702620785201767 1 1
0.930436323648122 0.893073241372269 1 1
0.708957672483108 0.67871747630359 1 1
0.872906750094957 0.849062504485963 1 1
0.539327349109682 0.502201694495646 1 1
1.07173758245298 1.02030321023019 1 1
0.82683764290754 0.790848474487743 1 1
0.326956310616657 0.309945943062273 0 0
0.661976789516848 0.627474382732422 1 1
0.824015832423304 0.788606293057416 1 1
1.02795301316193 0.980683752908726 1 1
0.498934073518277 0.479684448759776 1 0
0.988215530720444 0.945987724197911 1 1
0.59994363703695 0.570651447529891 1 1
0.890118005082944 0.846584140892928 1 1
0.4458922620678 0.418015237729736 1 1
0.71621649972967 0.685010993869228 1 1
0.994312006067329 0.945053380772906 1 1
0.745115583232099 0.716942957786102 1 1
0.669295400155815 0.631891833572072 1 1
0.89566089280002 0.85451433056221 1 1
0.635294496301116 0.615836388561785 1 1
0.623979054788899 0.59487365140277 1 1
1.03423051009901 0.97737221726209 1 1
0.727646438807267 0.689825900249547 1 1
1.01868338590318 0.966829174747957 1 1
0.644116522356615 0.617701457875208 1 1
0.916794908116311 0.868868370515404 1 1
0.860123006997899 0.821829641535521 1 1
0.680319119513571 0.642490625240613 1 1
0.646154738941101 0.615375431360796 1 1
0.478178283761574 0.457146176630448 1 1
0.657962517371443 0.620593543337644 1 1
0.772249862302288 0.738982145971349 1 1
1.22252047766459 1.16135351493726 1 1
0.608647263615734 0.566155038924186 1 1
1.44271070967024 1.37004548684291 0 0
0.578248794916841 0.55025377950378 1 1
0.690034115628943 0.668238472577811 1 1
0.942692822401023 0.894442890167678 1 1
0.904666876793859 0.870890824347775 1 1
0.718143949581445 0.688800463324009 1 1
0.95172970282674 0.910192949665523 1 1
0.759809155742711 0.721053500215408 1 1
0.558123323529598 0.529877427902963 1 1
1.20174007781 1.14437682123531 1 1
1.2882551881138 1.23098465357239 0 0
0.555329469617383 0.518783691042913 1 1
0.982078499717056 0.930698178588077 1 1
0.619831438031507 0.582426365002983 1 1
0.66326676462631 0.635520375330315 1 1
0.741204970858874 0.705802665686837 1 1
0.681089648062249 0.638571202404762 1 1
1.06851550328507 1.00500663189686 1 1
1.117459775883 1.04970496311259 1 1
0.406635242676204 0.397609500747822 1 1
0.992284402267006 0.950379168320578 1 1
0.860377838337683 0.815452646442113 1 1
0.800418775133395 0.758105036667076 1 1
0.964392052144312 0.921496603734534 1 1
0.700745779473827 0.658883306564282 1 1
0.58851531409722 0.564331436976875 1 1
1.15228542337334 1.09242887479154 1 1
0.938989131775219 0.910794155614736 1 1
0.97379101728835 0.932379850608808 1 1
0.265889454251186 0.261567126970362 0 0
0.271464446288287 0.259626870652113 0 0
0.81436742717698 0.774669250214024 1 1
0.588002521884169 0.562719009315315 1 1
0.569162703336451 0.54152849939747 1 1
0.850655404585492 0.80589553985928 1 1
1.02486266901367 0.969065958951989 1 1
0.581836350386039 0.559175008702318 1 1
1.03522658018137 0.983562338257972 1 1
1.05007075558827 1.00291062098123 1 1
0.550648152494001 0.530754951996316 1 1
0.857466795586347 0.813307646583449 1 1
0.779866353639572 0.738444069393145 1 1
0.44554429978014 0.408174281409289 1 1
0.881859736164681 0.846095661610943 1 1
0.713042506832124 0.684401182720073 1 1
0.897626973844493 0.856164115223711 1 1
0.850944115998278 0.811948598816062 1 1
0.742800922812771 0.703699169400018 1 1
0.594062189008881 0.569399140479806 1 1
0.761869466820215 0.729364522645235 1 1
1.22834207679746 1.17275336616956 0 1
0.762135692098468 0.718570296762385 1 1
1.13062753599114 1.07781505243407 1 1
0.679323295211044 0.640764783449877 1 1
0.942674811726706 0.899478483727814 1 1
0.711174352585064 0.66749471370631 1 1
0.780986713233774 0.74593027858937 1 1
0.316623911597064 0.305046279447776 0 0
0.287265615653388 0.274423515223849 0 0
0.521015375659662 0.501034311841881 1 1
0.962978426386787 0.921468353396335 1 1
1.08730845208712 1.03578721394562 1 1
0.851437541281831 0.812819741725702 1 1
0.941586586561983 0.890463928033813 1 1
1.06961249588578 1.00582800254603 1 1
0.80627998001805 0.756175939170156 1 1
0.83888268319731 0.795930907402813 1 1
0.709458220521853 0.675325791764898 1 1
0.509818306626367 0.489066162237205 1 1
0.851591132470399 0.814097897951571 1 1
0.586546379674132 0.560038302682583 1 1
0.794679558636107 0.756866303734473 1 1
0.744687682175748 0.715601357639398 1 1
0.919749770504693 0.874581941961337 1 1
0.876097381805689 0.821041829202421 1 1
0.645715473735443 0.621506661087918 1 1
1.09693761629509 1.02765491152165 1 1
0.917935412475378 0.866362233394537 1 1
0.578439946481564 0.551580920063676 1 1
0.723886585480479 0.679417611426023 1 1
0.698036309887257 0.665950990310816 1 1
0.800396574986506 0.779982499397222 1 1
0.753426577338886 0.714863328212207 1 1
0.743012796278232 0.701968255510509 1 1
0.979602167515851 0.933175514102869 1 1
0.702501228146667 0.663370405793273 1 1
0.623525690959802 0.591133630105779 1 1
0.881379715377813 0.829338846646298 1 1
0.811910614187908 0.778994099544368 1 1
0.793032630150854 0.754692628140049 1 1
1.11196023750665 1.05996988630711 1 1
0.982620943911135 0.935884072808856 1 1
1.59899603982022 1.50779518134894 0 0
1.00340091271944 0.959302453035582 1 1
0.822139129526039 0.777695586081729 1 1
0.744721613235705 0.710204876478913 1 1
1.08129815180877 1.03482308060436 1 1
0.760066420465604 0.725411584073534 1 1
1.05716070171827 1.01407166957795 1 1
1.05851476946874 1.02093371289962 1 1
0.850117106327081 0.806153240479764 1 1
0.560102341634719 0.525790416737873 1 1
0.517792046413876 0.49565502939495 1 1
0.616908100112418 0.590040029437185 1 1
0.857608813735483 0.815952370481817 1 1
0.736598059156763 0.703047102180607 1 1
1.50683304101995 1.43561383985842 1 1
0.885490586529399 0.84181883606721 1 1
1.00753340156769 0.964412622607429 1 1
0.638644907395908 0.610394581047998 1 1
0.952010731207299 0.899895266552099 1 1
0.666130670725877 0.631844860730629 1 1
1.14523462081727 1.0858111189168 1 1
1.21705471698441 1.14467495080883 1 1
0.814247580440715 0.782574243459041 1 1
0.662103542826205 0.640857017299501 1 1
0.726698563212732 0.687745278066519 1 1
0.739186786172234 0.708888986841727 1 1
0.366310625910108 0.350634565387171 0 0
0.897753863805681 0.851506761463627 1 1
1.04598842296649 0.98753407620995 1 1
1.05792183989104 1.00076285932189 1 1
0.61085747673044 0.580069720534035 1 1
1.11835814548909 1.06831654726618 1 1
0.767066123791008 0.732751830815084 1 1
0.678963544526202 0.649514192133641 1 1
1.11900918837047 1.063441613249 1 1
0.89548117144158 0.854117227247235 1 1
0.59457018449225 0.57045192500381 1 1
0.482153717301157 0.46090145820189 1 1
0.777804841406819 0.74058103860911 1 1
0.325874276105216 0.304840350136218 0 0
0.857401983609734 0.820526824995416 1 1
1.04419555969906 0.982128777560271 1 1
0.52166539049571 0.500901241174111 1 1
0.714620926630146 0.675497347636645 1 1
0.490395453712569 0.464482541927417 1 1
0.41350900257483 0.399498846746245 1 1
0.702920011183938 0.666563319032673 1 1
0.718153281716854 0.681719614171043 1 1
0.384887366448731 0.373654894370696 1 0
0.740545977996697 0.71035290955629 1 1
0.813406115591719 0.772219709051489 1 1
1.1292238505647 1.05725661503521 1 1
0.859876312709044 0.817837659293194 1 1
0.616562606410784 0.581000263057091 1 1
1.02913096477633 1.01064693232804 1 1
1.11051355684423 1.06337456605621 1 1
1.08067004497172 1.0252065087121 1 1
0.440908378514652 0.421246226031459 0 0
0.991981034011285 0.935758192384613 1 1
0.442397412652131 0.420699194847421 1 0
1.12621745585456 1.0722715709621 1 1
1.16690556033233 1.11304522894707 0 1
0.758477675488778 0.721769297288498 1 1
0.83449675639048 0.787261103045885 1 1
0.628296213789268 0.599187293757891 1 1
0.491940234755086 0.457679975512249 1 1
0.641913778443803 0.605426540208329 1 1
1.23418320340005 1.17179946680448 1 1
0.821145942845733 0.778978808309928 1 1
0.885472076970012 0.843251792960671 1 1
0.875182395831165 0.833804765877301 1 1
0.304074406121221 0.291362523275268 0 0
0.755715656993674 0.72107175327778 1 1
1.08716033128717 1.03950505256853 1 1
0.683661272123494 0.652926222080882 1 1
0.909314241520033 0.864055327816 1 1
1.10863811278713 1.05854382638247 1 1
0.829200923536314 0.790323025359585 1 1
1.12278317080504 1.06865208567132 1 1
1.190730916581 1.12608394177383 0 1
1.35968415237144 1.29626538206799 1 1
1.15253753041911 1.08612610333467 1 1
0.247734084408355 0.230799256799115 0 0
0.63124851202211 0.60005925706436 1 1
0.543826442743185 0.512852594918155 1 1
1.15529733169953 1.10413434380457 1 1
0.780062178879765 0.733187146085163 1 1
0.751229140487077 0.7203051133022 1 1
0.812898264766363 0.773868538774277 1 1
0.735145704466204 0.699295152519084 1 1
0.680313309619458 0.645891759397271 1 1
0.488015590603725 0.469722498669379 1 1
0.668379737039916 0.631885013278579 1 1
1.05760144772084 1.02504525828662 1 1
0.949846081781603 0.896632174923457 1 1
0.771079513361787 0.733542896145689 1 1
0.578677195533495 0.55668990372871 1 1
0.753203901018149 0.717144379635091 1 1
0.810678055083437 0.767841281238176 1 1
0.527339868972405 0.500837862086953 1 1
0.678581995014637 0.646848525697148 1 1
1.67308066935249 1.5765467020947 0 0
0.735402338049604 0.692475774766377 1 1
0.777107848395088 0.74060893869574 1 1
0.481144839022119 0.458815838798967 0 0
0.732849241831561 0.699159836896054 1 1
0.564586620919278 0.535036837614171 1 1
1.24724813218149 1.18224879979934 1 1
0.840832862880381 0.805915471027151 1 1
0.632650308430945 0.608978887110956 1 1
0.83490916587091 0.809206311369697 1 1
1.11742407731845 1.05399888462298 1 1
1.3069476582875 1.22988770163755 1 1
0.834993937080645 0.798994848657546 1 1
0.40106704078468 0.381290890850875 0 0
0.460451788664985 0.436694104067406 1 0
0.806741617186379 0.765270424685894 1 1
0.722775906308959 0.692425778282914 1 1
0.849887035036395 0.80004689747699 1 1
1.0051775650975 0.950253312528136 1 1
0.190335342607552 0.181516182611599 0 0
0.772964704654905 0.75372960174053 1 1
0.843059774262952 0.814310919553192 1 1
0.46956828010955 0.452726199213064 1 1
0.752569342553303 0.70080998464002 1 1
0.93405260988776 0.888974194834336 1 1
0.596056718273858 0.565147462993466 1 1
0.863027625583667 0.826868356307655 1 1
0.632750826974239 0.608899528325507 1 1
0.854174931462475 0.822286107617216 1 1
0.800443387931003 0.757352837773807 1 1
0.910297006390296 0.853258830360422 1 1
0.962454410225651 0.913925735945805 1 1
0.624789878842253 0.594413790731112 1 1
0.772005493421811 0.74083962031313 1 1
0.517808162356364 0.488308564922287 1 1
0.587150317435591 0.561575759850257 1 1
0.659492509760374 0.624525626462194 1 1
0.458520243161022 0.43887202573569 0 0
0.630880035306178 0.603967790646256 1 1
1.0981151771145 1.05112406038476 1 1
0.453012304110731 0.423549786751031 1 0
0.322559735098419 0.305303092286179 0 0
0.616869303385067 0.58125774960194 1 1
0.0822678238455124 0.0757536581215715 0 0
0.975474750197547 0.925834100316388 1 1
0.629865108015483 0.594832901039585 1 1
1.08933732398272 1.02991756304785 1 1
1.18442626138541 1.11216079962599 1 1
0.276954500322717 0.263006313544774 0 0
0.753376597960081 0.72388839526543 1 1
0.527221391803051 0.495017802121025 1 1
0.920509537134938 0.878416801919749 1 1
0.958896428479898 0.91869343994362 1 1
0.651034836874873 0.625738605461616 1 1
0.905244286339714 0.863941187999932 1 1
0.419511018049463 0.389276052104128 1 1
0.663470090775153 0.634934653888579 1 1
1.05533149070893 1.00246338496971 1 1
0.832966284158455 0.786396650792982 1 1
0.495873338465052 0.474071282230967 1 1
0.64207091727944 0.599894314875163 1 1
0.903865703883422 0.860822217913236 1 1
1.18528492693544 1.13133574081379 1 1
0.832826003806314 0.794095072068858 1 1
0.769295080946563 0.729752695755684 1 1
0.211230028433391 0.196511410838683 0 0
0.841326498443056 0.79753014829357 1 1
0.584248530202484 0.553942344251911 1 1
0.704816837240937 0.673961571560638 1 1
0.797344337053777 0.765185561605415 1 1
0.573962301899879 0.538074334316827 1 1
0.647738568766354 0.611345816348623 1 1
0.809066888433853 0.76096819930122 1 1
0.775068143688278 0.737651071753403 1 1
0.699100681985215 0.664569001211557 1 1
0.584057729200821 0.556788650185697 1 1
1.01690239494534 0.967273534010235 1 1
1.18440716033111 1.12122327752816 1 1
0.290921370785239 0.277624482594443 0 0
0.830064725228495 0.794376219304661 1 1
1.04780490384467 1.00298927026506 1 1
0.971870062410081 0.935209796314333 1 1
0.982182659287247 0.93370282942333 1 1
0.410508358434311 0.381427333093222 1 0
0.946037605465315 0.895356287476546 1 1
0.77030780584067 0.736068496225148 1 1
0.736272572920943 0.704394650518045 1 1
0.759819933102527 0.731618156880362 1 1
0.660761181901914 0.633224636103554 1 1
0.734580407085748 0.698613500096769 1 1
0.640371544138383 0.6098399743447 1 1
0.896259965400677 0.852151180617673 1 1
1.09542936442409 1.05123990783842 1 1
0.527684106556062 0.507061321817297 1 1
0.260581678095043 0.245632645384053 1 0
0.976709460829943 0.913250010478883 1 1
0.903128867780709 0.860165431783267 1 1
0.721177900919269 0.681407469119606 1 1
0.47392452155167 0.45349233184123 1 1
0.821696236955233 0.783141538108649 1 1
0.487792684897537 0.464807195592832 1 1
0.970010003752478 0.919691435545024 1 1
0.942154530472957 0.89726890821588 1 1
0.950029560858945 0.895511057320978 1 1
0.662782451032176 0.63008794406993 1 1
0.588047642040736 0.569794643502511 1 1
0.429669882676456 0.403445017192586 1 1
0.368247293378776 0.352721690214048 0 0
0.941967698132278 0.89283780659832 1 1
0.78677556221607 0.744978651468612 1 1
0.76883390774415 0.736027556078456 1 1
0.457487159917542 0.429787815745503 1 1
0.878701094174966 0.842536568098146 1 1
0.704614934038503 0.668897871963592 1 1
0.889927934074165 0.852151107140376 1 1
0.789918611070005 0.754094724173601 1 1
0.725572319829081 0.69754281603181 1 1
0.511072607523273 0.480090698317041 1 1
0.970468928066764 0.923089594980248 1 1
0.88135188716137 0.848548811149463 1 1
0.887438127075366 0.860721701980966 1 1
0.744280761115986 0.708812027954483 1 1
0.909538085402531 0.864199641556134 1 1
0.640908816562096 0.606013842836405 1 1
1.08332686683032 1.03245871283472 1 1
1.15042517506594 1.08967332620558 1 1
0.862716144810219 0.822925953419594 1 1
0.582613883127553 0.557510513238838 1 1
0.80935662432341 0.768586165175678 1 1
0.851527808752346 0.804528641802245 1 1
0.687942128935489 0.649088603795508 1 1
0.945527732456577 0.893837029234279 1 1
0.287849133187862 0.264707970988649 0 0
0.930695964896787 0.892350510562652 1 1
1.07866633875117 1.01981875481019 1 1
0.546518429369546 0.521238236076909 1 1
0.607941630347487 0.576502166333445 1 1
0.910610104133371 0.863880023361943 1 1
1.29269944364881 1.23547584828196 1 1
0.679399543961453 0.649842168586122 1 1
1.04574820654934 0.996439375743952 1 1
0.693576713734723 0.661834542845466 1 1
0.569413995387158 0.536029658329785 1 1
0.90150216616079 0.855540597128606 1 1
0.513854219584657 0.491145961065992 1 1
0.832118296023454 0.783607345351608 1 1
0.760305072923135 0.728009031162902 1 1
0.43865686835571 0.414937213057429 1 0
0.735416932526028 0.691116342485686 1 1
0.645849515851332 0.614382461399993 1 1
0.388134124942896 0.368778399247667 1 1
0.769596958857912 0.73360892133608 1 1
0.821782209042646 0.782849752655284 1 1
0.294414400154102 0.277929320390632 0 0
0.790715689779154 0.751734158691368 1 1
1.29376758309459 1.23035428824477 1 1
1.18984197182983 1.13274690899083 1 1
0.721620538103231 0.68546184409349 1 1
0.897484368419364 0.849077674712031 1 1
0.807055641292453 0.768225726030854 1 1
0.748738050762926 0.713241074052708 1 1
0.981304355812793 0.915151102485589 1 1
0.557605268197737 0.529044149178818 1 1
0.572194601640025 0.541668578691329 1 1
0.851001876852464 0.808615310081571 1 1
0.866138092377401 0.823345229132542 1 1
0.64419456241147 0.613024537819889 1 1
0.483289411436517 0.452631999840337 1 1
1.40882404004602 1.34346881628183 0 0
0.862953601619942 0.828069756080267 1 1
1.04023463655552 0.988018270161844 1 1
0.584045714905907 0.552611689479787 1 1
0.744793082931569 0.703031088050659 1 1
0.588655327369631 0.559661216367041 1 1
1.00256071091461 0.948548546356556 1 1
0.577031739074172 0.549420234737989 1 1
0.75118485011977 0.719725143184964 1 1
0.824159174537808 0.788006098639491 1 1
0.917977484400245 0.87084354607176 1 1
0.919766943674778 0.881081466274773 1 1
0.390503335074397 0.387690430462312 1 1
0.612127986957361 0.582049299573884 1 1
1.18892361115665 1.1116349699353 1 1
0.757239721030227 0.7220492125249 1 1
1.14904378114547 1.09692630626306 1 1
1.10002866904949 1.04330605704811 1 1
0.702253145777378 0.662258600155974 1 1
1.01348035812415 0.976045208573724 1 1
0.785894781853681 0.760202336101244 1 1
0.91538526151421 0.871219327937592 1 1
1.06730800052792 1.04253082495853 1 1
0.834348675636266 0.789652147877798 1 1
0.839900897807963 0.802167252566797 1 1
0.5702314108224 0.544673966917614 1 1
0.453338508121875 0.437641971056567 1 1
0.474417859599809 0.45083991654315 1 1
0.782046297156981 0.745574176982013 1 1
0.493337805041767 0.465407355428062 1 1
1.09984837728736 1.04736539438356 1 1
0.81147319769695 0.76802528305561 1 1
1.11978363252757 1.06657769045569 1 1
1.28206874989868 1.21092402290312 0 0
1.07087909479147 1.02450640792012 1 1
1.04592548303301 1.0004435881292 1 1
0.632021392925584 0.590811545212039 1 1
0.705670397725501 0.672720194098935 1 1
1.10753019248864 1.05980085586895 1 1
0.901115417094741 0.864743817849181 1 1
0.927152938686278 0.880372516799061 1 1
0.649933878042707 0.616605400796707 1 1
0.75303883413801 0.719186525998769 1 1
0.666056732357824 0.633479730500766 1 1
0.660299337389764 0.632447338484351 1 1
0.345979118912208 0.331964764165325 1 1
0.46841176421059 0.444585000890092 0 0
0.655732638599382 0.628386327970314 1 1
0.506432781757414 0.486023106124031 1 1
0.773150328989853 0.745340930911688 1 1
0.840458171656901 0.802787772438455 1 1
0.80979852431407 0.771860132417511 1 1
0.799015559858988 0.763374416545856 1 1
0.492501573997483 0.466751957754064 1 1
1.25030295636183 1.19676923284369 1 1
0.629952181055789 0.600983578319788 1 1
0.712359941458886 0.681850114959782 1 1
0.710992148745908 0.682636696618528 1 1
0.573412697639828 0.544295975405387 1 1
0.808815015536 0.767317034282392 1 1
0.563324292432862 0.544115527059918 1 1
0.77163456419803 0.738156804954565 1 1
0.49031334477285 0.469079036723218 1 1
0.588957399011137 0.564378856570701 1 1
1.01883165968674 0.965929168700666 1 1
0.991438919849538 0.942866581757677 1 1
1.08723531793265 1.02691280618637 1 1
0.841252006048088 0.798938621586444 1 1
0.607678849641601 0.576254204931069 1 1
0.823837176800434 0.790411036771957 1 1
0.639714974869501 0.61461165984921 1 1
0.707868079185807 0.674014323627325 1 1
1.40594127933155 1.34295207076738 0 0
1.05675715509608 1.01400420040007 1 1
1.08255003632466 1.02587914193574 1 1
0.822159629179927 0.779467947184711 1 1
1.17639920714454 1.10842077636566 1 1
1.0415828954325 0.989076107258359 1 1
1.22526763769131 1.16259405814721 1 1
1.27141883954327 1.2230541946819 1 1
1.32742921869511 1.26204806373835 1 1
0.96798920479097 0.928412958199792 1 1
0.899907699698426 0.859821544109206 1 1
0.850148075962458 0.810185135651936 1 1
0.727160244982114 0.693661740588091 1 1
0.840561845415539 0.809329470292732 1 1
1.07188331236144 1.01947492900967 1 1
0.494309036906337 0.467355942037782 1 1
0.846029322126159 0.802306107083079 1 1
0.66545395669932 0.641072986000056 1 1
0.47994320481874 0.458322798479729 1 1
0.867416179941157 0.828053582863974 1 1
0.593064801453727 0.568076811787453 1 1
0.540735392910745 0.515373358634138 1 1
1.37671065448496 1.30845887568866 0 0
0.812281024918926 0.77439905999264 1 1
0.537716954712306 0.512223231158027 1 1
0.538211637811699 0.512377345437609 1 1
0.660172849320568 0.628652567725559 1 1
1.06099497870478 1.00868272657147 1 1
0.911621218473834 0.868437663853271 1 1
0.922295434591816 0.875042502987142 1 1
0.855235760463035 0.813287708446037 1 1
0.636648674492726 0.603603945736939 1 1
0.912270217991723 0.869761295405208 1 1
0.2200243588665 0.209066041197317 0 0
0.711855588335062 0.671744793210349 1 1
0.836201019749855 0.808726592025837 1 1
0.48281054432178 0.458731809227789 1 1
0.877628704979505 0.839928541568228 1 1
1.09747290451311 1.05217778535726 1 1
0.845716156705079 0.802876781906254 1 1
0.595560239445583 0.564378108719886 1 1
0.952969603787377 0.913952663577354 1 1
0.865015603266985 0.823838852561411 1 1
0.927049709482216 0.88489175828564 1 1
0.626931460528449 0.599748878418177 1 1
0.947510534527891 0.900420355907088 1 1
0.998954767847428 0.954539392679968 1 1
0.502059599686302 0.480865883558308 1 1
0.623947103976547 0.60437492290506 1 1
1.06421807815362 1.00912630519851 1 1
0.819110755413653 0.775251514851884 1 1
0.305730133040006 0.300867847530032 0 0
0.480315950100158 0.447382365700554 1 1
0.825184261904228 0.776380733817753 1 1
0.761792213781656 0.720072127886768 1 1
0.59920569548236 0.568044239460966 1 1
0.761815108199114 0.728843949096035 1 1
1.00919510861033 0.947243713510356 1 1
1.01385872201641 0.963406174140465 1 1
0.964399133923215 0.913163390254665 1 1
0.92450807010912 0.878809438843608 1 1
0.954416101654574 0.909852451066444 1 1
0.67366461078134 0.644244907882341 1 1
1.01031204670933 0.967437103321075 1 1
0.728747982122891 0.690962495818716 1 1
0.676116975752432 0.639893362435083 1 1
0.394790473776394 0.378324750392055 0 0
0.852825890435535 0.815493101840754 1 1
1.07170540588016 1.01852100085177 1 1
0.722146462988985 0.693285911531411 1 1
0.558922248802112 0.529303987725252 1 1
1.03441565880601 0.979215942736729 1 1
0.866341830630287 0.834138168724867 1 1
0.673211532090498 0.64257586857775 1 1
0.475665438402247 0.440758410376836 1 1
1.04725219634908 0.998997310733426 1 1
0.714947812436224 0.68260260664135 1 1
0.924176802251237 0.877885709350414 1 1
0.651288192847143 0.6222083378116 1 1
0.58960489105703 0.56296917558184 1 1
0.757078821130712 0.717699439492313 1 1
0.800556224663836 0.762488088364285 1 1
1.14482182424271 1.0872844061835 1 1
0.865023338563716 0.826260689986591 1 1
1.23162680432259 1.16823304080161 1 1
0.682017807730769 0.643045758770234 1 1
1.12290874498611 1.06183334455298 1 1
0.660618879573119 0.628232123537263 1 1
0.878194707441311 0.835571795298149 1 1
0.439749377045285 0.418016679247873 1 1
0.733624620555231 0.697240600291175 1 1
0.508828030089827 0.482146944981051 1 1
0.960757985167234 0.920319466275584 1 1
0.446865396426346 0.420724795653061 0 0
0.872357509205116 0.821094642236979 1 1
0.87908424404147 0.837932651933265 1 1
0.829241527192304 0.785448599362276 1 1
0.993703759636522 0.943599644796984 1 1
0.667517094240967 0.635858993361752 1 1
1.23679081719132 1.17136667262196 1 1
0.859662863790032 0.819112184332665 1 1
0.603518505087276 0.575888211885655 1 1
0.735148693635567 0.685357734053976 1 1
0.976747535191333 0.923240401031416 1 1
0.521427774992972 0.488998830887805 1 1
0.616178480425029 0.580771821018769 1 1
0.850590186546557 0.805397443743973 1 1
0.871569476170775 0.833996986579833 1 1
1.19402697581119 1.13520666739558 0 0
0.527564470952346 0.501507004584153 1 1
0.476798314411988 0.459818513063626 1 1
0.836316300586118 0.789012209020717 1 1
0.871082309156053 0.833885184793224 1 1
0.541539620700358 0.514258074676718 1 1
0.529068650246373 0.495165850415718 1 1
0.370870808873528 0.349601873102904 1 1
1.07444680932574 1.02983675022156 1 1
0.731885678120937 0.699288704393843 1 1
0.49612775557562 0.478803560774437 1 1
0.827860011640728 0.790483116654895 1 1
0.99688873982364 0.937189163513416 1 1
0.62365675131608 0.582313237491509 1 1
0.675739971482014 0.648779087976216 1 1
0.534137107170484 0.518830490923861 1 1
0.868610374377722 0.829921748119554 1 1
0.567395445521482 0.545422520168298 1 1
0.816369140291078 0.76575943495492 1 1
0.868300060432781 0.830354948312649 1 1
0.654834503640458 0.623543976480038 1 1
0.785805045651733 0.742435683362696 1 1
1.12405157299192 1.06818686653385 1 1
0.58260438507737 0.555601115895864 1 1
0.744697974832774 0.704678663538961 1 1
0.421042416028099 0.391292255252464 1 1
0.648922596933647 0.621108109632748 1 1
0.940687239387521 0.886701910429508 1 1
0.595250406137181 0.559006492112749 1 1
0.566607307182317 0.536214732327088 1 1
0.881974069506107 0.8432046577117 1 1
0.954819608792631 0.910897070480768 1 1
0.730687449028834 0.700484327746887 1 1
1.08493695711904 1.05200307031473 1 1
0.436040591684436 0.419661101156442 1 1
1.01463718777046 0.970607934676904 1 1
0.586739669439159 0.559820421828392 1 1
0.744610776886984 0.702459774647529 1 1
0.795551165720669 0.751962520154608 1 1
0.69778547778241 0.667179730195848 1 1
0.768106714530157 0.741913067869527 1 1
0.740825692684502 0.708056376897065 1 1
0.837569857870631 0.794885327121268 1 1
0.653589166588533 0.620374080248656 1 1
0.998483608312561 0.965593318074655 1 1
0.978721700141151 0.942626346320386 1 1
1.40158725766711 1.32906860710566 0 0
1.07169616286984 1.01622153909975 1 1
1.10675901765179 1.05313654248238 1 1
0.154843152058649 0.150031611357957 0 0
0.332735813726423 0.319975179087885 0 0
0.967042248593648 0.920461687677837 1 1
0.582223433695958 0.555692038947216 1 1
0.843436813316113 0.798513515139652 1 1
0.780858018375382 0.74265902942506 1 1
0.959348183590503 0.907825407021705 1 1
0.559368906437678 0.531648701444929 1 1
1.11278623961071 1.05227452208879 1 1
0.856906183265476 0.809001246242116 1 1
1.11666305985586 1.06694586187639 1 1
0.953512531076727 0.906148165252014 1 1
0.519215343602222 0.490822264139064 1 1
0.923807461084568 0.876329131612024 1 1
0.534174842739746 0.511124016835484 1 1
0.535311650443194 0.501060383761037 1 1
0.473697595742493 0.450868836693492 1 1
0.358269079787878 0.33979575804022 0 0
0.891334277317106 0.877981416728494 1 1
0.791882264324825 0.743364324781699 1 1
0.674498372747996 0.642882022970503 1 1
0.131872170068596 0.123845079152647 0 0
0.904909458839729 0.866003796934783 1 1
0.956553611141374 0.917617337690291 1 1
0.680616251014454 0.652922976388791 1 1
0.772919592251277 0.723436168888065 1 1
0.615170940536865 0.594882885717229 1 1
0.745866328786404 0.717047526941123 1 1
0.786281745613002 0.740999975951846 1 1
0.816790812695549 0.772162085615779 1 1
0.443228545826309 0.422018686474392 0 0
0.556636982162171 0.526143941983801 1 1
0.984397807123503 0.940069345969843 1 1
1.12588696603689 1.07049498840672 1 1
1.30504930742338 1.23691834273807 0 0
0.78654350021937 0.75559310970698 1 1
0.825155955019756 0.788343867954737 1 1
1.20282455441587 1.14844138411535 1 1
0.887879252339144 0.842338506728179 1 1
0.318666262523584 0.304375233912468 1 1
0.562306044278821 0.530783979982516 1 1
0.812884165584969 0.768660211719406 1 1
0.716755297406513 0.684205843447599 1 1
0.448241648134786 0.428149844420019 1 1
1.25130032583022 1.18695514475 1 1
0.92259766926906 0.889471869350663 1 1
0.615465769663356 0.579166619971693 1 1
0.664355685275653 0.637794410558705 1 1
0.636976081715644 0.595359409231165 1 1
1.00235021284804 0.952815534169694 1 1
0.575438151643315 0.549777884383763 1 1
0.853787383898752 0.819577535547981 1 1
0.924254833761876 0.877409567581625 1 1
0.587289911868734 0.565468867391987 1 1
0.875709138028657 0.83656973825767 1 1
0.995902946355556 0.955147648080274 1 1
0.452870162280991 0.42953004260211 1 1
0.778230431160876 0.742186962699766 1 1
0.472636381798389 0.445099095611982 1 1
0.55807031254544 0.529437517760342 1 1
0.687434277976268 0.64803231885832 1 1
0.878965995508356 0.843847410733791 1 1
0.902252393693936 0.85607565794716 1 1
1.07985400139498 1.02783538094123 1 1
0.873644578665454 0.829047660650991 1 1
0.657898167080373 0.616815257779318 1 1
0.790125504942589 0.73817004966754 1 1
0.559260428317025 0.535361247587512 1 1
1.07083940100389 1.01454654383831 1 1
0.667678496605595 0.634698300767084 1 1
0.570445337072918 0.549011446080741 1 1
1.05669611269565 1.00431722319997 1 1
0.9475438948554 0.901175301219678 1 1
0.572317645091155 0.535331011778858 1 1
0.478825689308588 0.447140040548631 1 1
0.863971674405974 0.833928527693864 1 1
1.04344264502496 0.976608816261347 1 1
0.91787588828661 0.875992421556107 1 1
0.846554710634515 0.807733086450491 1 1
0.907850649354308 0.860099714184972 1 1
1.09415114298892 1.03257577493013 1 1
0.968090051571593 0.924666459367974 1 1
0.796795654836636 0.752356511509223 1 1
0.989007800682493 0.933622875191193 1 1
0.493184659663707 0.468758141651767 1 0
0.626272932883563 0.599100088401262 1 1
0.974238041384358 0.924261998962241 1 1
0.641415844863639 0.621646066645387 1 1
0.709514069461308 0.672727804485666 1 1
0.812357895352686 0.770820271238949 1 1
0.467425141467312 0.441691198566394 1 1
0.612192724065822 0.579403653457566 1 1
1.19059029574188 1.14590168757843 1 1
0.968748202974475 0.919433499618789 1 1
0.548295282412572 0.524723397647012 1 1
0.574219559999084 0.53842273374036 1 1
0.705692236203745 0.665780652133367 1 1
0.819481706545768 0.778625921683558 1 1
0.909190125320558 0.868802808254995 1 1
0.92628425748327 0.88708145327242 1 1
1.19353947714694 1.14401758523777 1 1
0.482464312886467 0.462850547231488 0 0
0.598047289201266 0.582374077503956 1 1
0.658833244153573 0.633053790474412 1 1
0.789997261705611 0.754277682500716 1 1
0.861388778628982 0.832043931974606 1 1
1.19405078059261 1.11876000445148 1 1
0.0824023295759663 0.084167843729724 0 0
0.993827480715232 0.941332083222251 1 1
1.2270060661204 1.18689929102512 1 1
0.475925030657761 0.455357037943575 1 1
0.745289756255067 0.711173540019501 1 1
0.714696346417696 0.683701442414793 1 1
0.85954061870835 0.824334395121343 1 1
0.821287916242349 0.787382157841639 1 1
0.384098591998727 0.367365562802367 0 0
0.647885320551156 0.625709239923825 1 1
1.03578577998825 0.991843982616934 1 1
1.01417503546311 0.964584341585032 1 1
1.0284410698778 0.977828122710333 1 1
0.681513581329119 0.643592196446091 1 1
1.04547957249754 0.99360790916115 1 1
0.675759449111837 0.646839978670422 1 1
0.323604444175735 0.316186525015182 0 0
0.684739613672797 0.648870926994502 1 1
0.524024899761991 0.505560466419789 1 1
0.3076765622213 0.292933823221998 0 0
0.646753468929955 0.612710736647044 1 1
1.16903736064635 1.11554200985091 1 1
0.785344745382603 0.74917551620728 1 1
0.70328036169081 0.672425924059613 1 1
0.605054764817844 0.577179704370326 1 1
0.996734514399208 0.944432657631101 1 1
0.729235287417562 0.691526341750394 1 1
0.950540000783705 0.913692992655759 1 1
1.17506905908678 1.12442820139975 1 1
0.996647343500577 0.940311445070316 1 1
0.866621613104791 0.823849324619413 1 1
0.833924234401682 0.797793189201121 1 1
1.00967570580047 0.957690586173106 1 1
0.698114946465958 0.663306645800765 1 1
0.828769849501101 0.792432108510643 1 1
0.909973022531755 0.85681172947331 1 1
0.458490113444765 0.440295647174061 1 1
0.460660566257376 0.435001383197555 1 1
1.05507901183543 1.01097162572695 1 1
0.54228479995999 0.512454883186084 1 1
0.399065421272396 0.378751239841649 0 0
0.743832578179661 0.705420133021834 1 1
1.09394018702297 1.04854926069941 1 1
0.404732994477644 0.389198223878668 1 1
1.26198600752588 1.20319974338523 1 1
0.554157457485859 0.531059195669181 1 1
0.830088774769681 0.788574625347083 1 1
0.790549518899704 0.750026132283715 1 1
0.923104624226629 0.87823107248501 1 1
0.796817559711616 0.754220071674473 1 1
0.89730225501105 0.854736604608182 1 1
1.68562736886807 1.5883152702111 0 0
1.05532226389201 1.00936707650062 1 1
1.00333000394574 0.956127074138263 1 1
1.07791032644518 1.02014018832229 1 1
0.259896298329378 0.253196503163508 0 0
0.928905991351891 0.881135760627059 1 1
0.788310014919811 0.753011034794449 1 1
0.959542305564993 0.907468280012576 1 1
0.848218088379005 0.79829170527875 1 1
0.914766020235237 0.869332765504714 1 1
0.920175486868933 0.881332615680589 1 1
0.352672893116427 0.333413974198988 0 0
0.916232244962351 0.87438408812354 1 1
0.773942481426284 0.73818934652404 1 1
0.653678583620079 0.627617791218757 1 1
0.809577104834792 0.7738626166865 1 1
1.04857027309766 0.998069077027085 1 1
0.580850278063886 0.555524178543953 1 1
0.569269034475362 0.546532746710686 1 1
0.496066582383679 0.475717516433514 1 0
0.700240867142699 0.669149126759176 1 1
0.762614317294392 0.726120911239296 1 1
1.05233448138622 0.996210239066723 1 1
0.557281700621679 0.527046328157271 1 1
0.753820176881894 0.722177961966597 1 1
0.565841608505021 0.543033661681885 1 1
1.07227508082469 1.02074963081542 1 1
0.433373027238994 0.418236294033632 1 1
0.805201100312358 0.765020223626988 1 1
0.980720139448512 0.927852629469742 1 1
1.28296641744347 1.21784917355211 0 0
1.18293285816826 1.12584413887407 0 1
1.01970652059897 0.971781256192093 1 1
0.768828332952415 0.731766226850884 1 1
0.636235852196243 0.609217410344955 1 1
0.217689883557755 0.213111428639897 0 0
0.740766687275715 0.698995479120875 1 1
0.809151129428969 0.763620928034531 1 1
1.11766950356439 1.06060840021036 1 1
0.511663792476926 0.487626532379778 1 1
0.785767797772934 0.740948884422844 1 1
0.869323519326367 0.831300721176124 1 1
0.5479450658087 0.528283749879349 1 1
0.512825137967399 0.487129055492004 1 1
0.77963881419693 0.746788479474775 1 1
0.953823562774391 0.8965767685794 1 1
0.356408227822083 0.332258354609532 1 1
0.644158249674927 0.612624827346166 1 1
0.68246232577531 0.648149312394945 1 1
0.224858186847528 0.201966289366337 0 0
0.878130158056019 0.834796046109197 1 1
0.954519141347448 0.912111744404101 1 1
1.19580327056199 1.12616328253191 1 1
0.738851620230836 0.709426730913936 1 1
0.429925952032995 0.40290972665157 1 1
0.77077786443571 0.744386419877814 1 1
0.801165454566632 0.762265848207631 1 1
0.906101795917344 0.861011738389271 1 1
1.11093470796315 1.04849767294506 1 1
0.732166214035924 0.688679319327962 1 1
0.737385215760748 0.704863165501216 1 1
0.488778153584223 0.469406076795622 1 1
0.720470845317194 0.689867002177297 1 1
0.343107749973274 0.326415877258085 0 0
0.775738741320878 0.734516717757214 1 1
1.10539457132575 1.05034314530755 1 1
0.751382976246302 0.715378028855835 1 1
0.62151282636261 0.589250124737727 1 1
0.787205873171431 0.737625488497614 1 1
0.939762259634207 0.901337989672956 1 1
0.657093573992261 0.618562002311524 1 1
0.872520404064685 0.823718728407824 1 1
0.785392420777947 0.745737656420743 1 1
0.769133671588947 0.731892706480081 1 1
0.472571720858935 0.453116503678779 1 1
0.620237010488883 0.586933402225628 1 1
0.873555699837715 0.830857134170981 1 1
1.17430761208298 1.12458746611492 1 1
0.624581223008354 0.59598094018749 1 1
1.00432377425925 0.956180280796508 1 1
0.522264144325472 0.512201755847123 1 1
0.768369792721935 0.735380742033285 1 1
1.17408438364773 1.11459714039737 1 1
0.776340915779172 0.739381108282831 1 1
0.976008853496437 0.936983007034894 1 1
0.537053002310422 0.512387834016559 1 1
1.16068512481902 1.11322117024293 1 1
1.20055797123162 1.14010184851918 1 1
1.06639640242577 1.00839617531377 1 1
0.733889808336302 0.70060255549061 1 1
1.04374435341811 0.994500739036952 1 1
0.826905695251465 0.794254148853544 1 1
0.994119019725854 0.945485805983347 1 1
1.08123652420263 1.03353990796877 1 1
0.631974493313108 0.612121555900678 1 1
0.672297721865655 0.640724449088086 1 1
0.195414566581828 0.190311882947778 1 0
1.15824508384566 1.10148285049972 0 1
0.905490197804599 0.859798480675309 1 1
0.622644239615411 0.590570253561627 1 1
0.72566382936908 0.678713269507042 1 1
0.77084926952535 0.727702817455387 1 1
0.639972957485023 0.605581187478337 1 1
0.849412165304037 0.797666177531476 1 1
0.645820104156478 0.595322678505605 1 1
0.633566229176893 0.593476125522082 1 1
1.04386543061618 0.98459650650038 1 1
0.468891021294707 0.44760205873662 1 1
0.911664017717929 0.868025613706021 1 1
0.709100847929582 0.67878217168483 1 1
0.900105820959387 0.857871052417714 1 1
0.69555429169332 0.666787051091009 1 1
0.605430553683457 0.578128117103467 1 1
0.555153653954069 0.52719626149265 1 1
0.96677556487679 0.910426908447305 1 1
0.88678367452799 0.855680204511896 1 1
0.7277841396531 0.657142630807246 1 1
0.693863646445538 0.665554497205509 1 1
0.810496725593096 0.768291844178175 1 1
0.756285301367589 0.706699967776745 1 1
0.420042442858019 0.398821389882515 1 1
0.77229792361652 0.738375658820817 1 1
0.469145505575478 0.444935599959956 1 0
0.656519843669166 0.625949163629071 1 1
0.992920503695152 0.949698781299237 1 1
0.762903744993167 0.718117658479233 1 1
0.864720223473767 0.819616810725638 1 1
0.879396029942553 0.842775747981557 1 1
0.693481937501356 0.664945634088916 1 1
0.773530620838601 0.731448746166321 1 1
0.540767366270909 0.514715259042392 1 1
0.995942302693794 0.952003149324457 1 1
0.843302127018791 0.802088930229706 1 1
0.85773558265437 0.817708239711402 1 1
0.661627632198725 0.625460223031565 1 1
1.13081537376452 1.067466555546 1 1
0.380282925284508 0.353017443636331 0 0
0.655283518952388 0.626526768146838 1 1
0.277335295013633 0.270262336651935 1 0
0.669547897846136 0.634022594434245 1 1
1.124222640728 1.07350146514176 1 1
0.889063674524718 0.848312735996838 1 1
0.768005051025153 0.731811058968295 1 1
1.13951374268907 1.07017719152876 1 1
0.822531712640093 0.795814968178718 1 1
0.501291390628957 0.478754801539761 1 1
0.55461023910378 0.513203730413625 1 1
0.417541324213399 0.401638164290893 1 1
0.375425630386649 0.358642508434107 0 0
0.89386679617841 0.857997460385688 1 1
1.26193488407293 1.20256564595522 1 1
0.770937404828034 0.729269140119039 1 1
0.348103385677924 0.323943515829277 1 1
0.622292910031337 0.599415802466244 1 1
0.785949583201377 0.747769956698433 1 1
0.595231717477929 0.567936801911826 1 1
0.431954965522806 0.407551814614072 1 1
0.343440272254308 0.334509202414696 1 0
0.970809697458692 0.913812081510682 1 1
0.530962678783274 0.486750701599835 1 1
0.673835497969862 0.643782556775902 1 1
0.843704350383467 0.803926816199013 1 1
0.595743700659478 0.566848488699582 1 1
0.958626657469596 0.913887934220956 1 1
0.920929451351588 0.868986300481772 1 1
0.662458065310224 0.630810879465638 1 1
0.771238090339135 0.72905394824931 1 1
0.703436654852679 0.66300955855111 1 1
0.647392442409688 0.619815433690773 1 1
0.865825208352818 0.822564021163372 1 1
0.78152277877289 0.734923840002293 1 1
0.637597342005905 0.603131378326067 1 1
0.861577300912591 0.822418433082749 1 1
0.638975694382445 0.603310006599325 1 1
0.850721840402134 0.802721580808745 1 1
0.824026243818405 0.788498131231644 1 1
0.955356630712863 0.910248359205442 1 1
0.623017200417769 0.591012566860264 1 1
0.572448525051708 0.545651030990773 1 1
0.703257568388724 0.677278824859052 1 1
0.682507636654847 0.654624066784299 1 1
0.783344333264783 0.752989501790683 1 1
0.93049392715642 0.887510469027201 1 1
0.876347943023751 0.835055946902535 1 1
0.426653184700386 0.40833053812285 1 0
0.704663849584336 0.676579244266346 1 1
1.27137269228376 1.21359421862628 1 1
0.942433270934463 0.89331034860374 1 1
0.668325613364116 0.635431672960782 1 1
0.505672245047222 0.482473800382762 1 1
1.0009632613802 0.949692368495496 1 1
0.775018315459724 0.72229297506518 1 1
0.661399628634018 0.634844545516745 1 1
0.587871483384647 0.553136620142007 1 1
0.624357029727375 0.589517281057143 1 1
1.00676589819944 0.957952788250017 1 1
0.908142161775254 0.871295320585394 1 1
0.826711780076446 0.778715217861769 1 1
0.728336599426519 0.692576409827378 1 1
0.815427517722678 0.778900016992781 1 1
0.772101858236751 0.739544486900381 1 1
0.598473534170771 0.577440814240087 1 1
1.02127290672172 0.975734118095532 1 1
0.851789472304353 0.810873559332758 1 1
1.09863320175655 1.02583106981075 1 1
0.636008317187143 0.597631536917971 1 1
1.20416267284283 1.1513887672472 0 1
0.724148629473454 0.692226466165104 1 1
0.904128030831369 0.873102930239588 1 1
0.503942369827315 0.480819356502244 1 1
0.973782937105548 0.919666424811355 1 1
0.757166629126522 0.725690869438179 1 1
0.672215288408329 0.644158923360671 1 1
0.865105587319022 0.815814062707761 1 1
0.649954648015153 0.625749936606906 1 1
1.00566889655054 0.941296734409908 1 1
0.834142175547775 0.790241016839893 1 1
0.807946098674029 0.771494806308872 1 1
1.18272774507865 1.12933669509257 1 1
0.826074077052123 0.786853698570509 1 1
0.816335982258819 0.780639277057695 1 1
0.787445828195092 0.74663305645543 1 1
0.719106314305054 0.684278452564171 1 1
0.759109546887178 0.724421522886107 1 1
0.831057167703833 0.7979026174753 1 1
0.658842717541221 0.632484013724638 1 1
0.928349128524437 0.867088047647879 1 1
0.870381422680346 0.824241331989899 1 1
1.28992991810803 1.22657555461017 0 0
0.772012120832928 0.725315099048821 1 1
0.681918542242152 0.645424780978042 1 1
0.499126475545399 0.471444016601605 1 1
0.662914342756191 0.629746544846761 1 1
0.798562017901453 0.760535145915087 1 1
0.505307397712768 0.483688353538078 1 1
0.587886572033334 0.554771251362535 1 1
0.351568264447789 0.342193294686178 1 1
0.928061859980225 0.880137131336192 1 1
0.915427372053378 0.876182271207877 1 1
0.94121982713497 0.890090816335647 1 1
1.18406793209613 1.11798845052655 1 1
0.672540416943506 0.64268446595075 1 1
1.16803495596051 1.12089402374526 1 1
0.727542461427365 0.68890453627178 1 1
1.02194959681035 0.975577290450167 1 1
0.42545256796977 0.405221943209012 0 0
0.989801030581846 0.940863444914787 1 1
0.58508313280986 0.558424638126859 1 1
0.753746134058447 0.721231266469392 1 1
0.519260687468649 0.491246400124144 1 1
0.74029382494231 0.699136586807883 1 1
0.91475285281439 0.859840032279915 1 1
0.704842929360045 0.674675923431297 1 1
0.174540272408051 0.169992111438404 0 0
0.825944584031839 0.789114279847995 1 1
1.06126585924234 1.00038530666316 1 1
0.926478708621588 0.885081454521616 1 1
1.27062806613537 1.19770297567013 1 1
0.930665091112691 0.882257515342136 1 1
0.890534014359801 0.849527295385412 1 1
0.707406636219104 0.674247294749057 1 1
0.59206169522601 0.565191681207869 1 1
1.03049933576786 0.982604223521239 1 1
0.778388283683181 0.744262115611256 1 1
0.85695027400321 0.807750771635873 1 1
1.09119978752163 1.03997461366222 1 1
0.815492183904437 0.785982206850047 1 1
1.30416324658031 1.23321473077095 0 0
0.729209263662625 0.683908611020313 1 1
0.976546132998312 0.92017443601297 1 1
1.36095678263531 1.29147647712312 0 0
0.697850883810069 0.66284438709625 1 1
1.29083496976946 1.23460042786369 0 1
0.943180722280062 0.89785609017464 1 1
0.608951050816321 0.585304320668991 1 1
0.206356195726361 0.196655405526576 0 0
1.14914023661156 1.0914925078229 1 1
0.743347893512742 0.6989509892559 1 1
1.26334766537953 1.19810131417245 0 0
0.410787201274243 0.388803678860114 1 1
0.698421241204528 0.661659613458491 1 1
0.710840632268857 0.679959396550868 1 1
0.959954958403155 0.914044953369445 1 1
0.762508005201465 0.714228407520599 1 1
1.23510615433648 1.16585271160691 0 1
0.762035738877842 0.731848840728103 1 1
1.18135344874451 1.12260194690646 1 1
0.8199281382023 0.774750614293931 1 1
1.05097796301198 1.00555396566971 1 1
0.460305863834356 0.44136812232777 0 0
0.66302362374132 0.633749813183243 1 1
1.07422765790984 1.01153010696172 1 1
0.721237838025402 0.675332284914113 1 1
1.03463873608631 0.981519660142917 1 1
0.382126112501134 0.367380665719978 1 1
0.805564085170714 0.761280433275697 1 1
1.24155995474691 1.17341586278213 1 1
0.855957908156415 0.83837218217496 1 1
0.760364224565012 0.718531665215018 1 1
0.840473970088438 0.787757357077553 1 1
1.13682104534998 1.08554972678309 1 1
0.510977994897 0.485720556692847 1 1
0.752168999415544 0.706393054100343 1 1
0.929922794887147 0.883887033312307 1 1
0.411796468751285 0.391039097359017 1 1
0.622357646273325 0.593487003008846 1 1
0.699396500552872 0.663790975895786 1 1
0.897809455657597 0.85703508705694 1 1
0.742181846429352 0.717449734204774 1 1
0.637499999015388 0.597983936466394 1 1
0.673511950082181 0.644294455394306 1 1
0.52206827236002 0.492248987765823 1 1
0.83957898305214 0.805786920702449 1 1
0.946277991059821 0.89796560128431 1 1
0.669583146605877 0.63115056814942 1 1
0.928053586486353 0.879874209005749 1 1
0.983019551807349 0.927637716580542 1 1
0.371627109185921 0.350402220583449 1 1
1.04622950617867 1.00264521246787 1 1
0.930924313693254 0.877796332670193 1 1
0.756390017516511 0.721093045079903 1 1
0.637754522000207 0.605156060857643 1 1
0.895810369721746 0.847348182331192 1 1
0.790424846063499 0.747943721049088 1 1
0.759199914979754 0.720995260867349 1 1
0.698786172782997 0.655314498669341 1 1
0.374041015460781 0.354272911079015 0 0
0.663492606239378 0.636553993606487 1 1
0.742061774569527 0.703100906814766 1 1
0.753125749850593 0.720886343137553 1 1
0.864042864348139 0.827060226671546 1 1
1.07577484528179 1.02878151714833 1 1
1.01439557407523 0.967899687658107 1 1
0.673250029908443 0.642342188453552 1 1
1.25258280574963 1.1931928534673 1 1
1.15957045961235 1.10521665709224 1 1
0.719951939220552 0.686265911326857 1 1
0.739506755947547 0.712077714616681 1 1
0.959041331534606 0.917441912514717 1 1
0.799692031748798 0.751822045906321 1 1
1.00630811586802 0.953656699248516 1 1
0.61863790902976 0.581372080198495 1 1
0.539619388237458 0.516770633923017 1 1
0.559792510216495 0.521673439770715 1 1
0.561592316131467 0.537370482439149 1 1
0.8524565439377 0.810815167985805 1 1
0.967605595320075 0.930648632319682 1 1
1.03640409977247 0.986798287459662 1 1
0.894414347566233 0.857360803323676 1 1
1.14510787724114 1.07448714935555 1 1
0.721876111125875 0.684250617446743 1 1
0.778213417045771 0.743473366231416 1 1
0.886111738202161 0.847138914555667 1 1
0.798721515705875 0.761115067160572 1 1
0.513942630636909 0.485812154898083 1 1
0.71100930133562 0.678073345191213 1 1
0.750988761304981 0.720440014505844 1 1
0.621081979502317 0.590040021727665 1 1
0.701127309047464 0.66910064057926 1 1
0.512549303874355 0.485526438614873 1 1
1.00144671586068 0.959544410976112 1 1
0.772051148506532 0.728795689773494 1 1
0.486883160390126 0.467343911104068 1 0
1.20323763621508 1.14549548648902 0 1
0.947252323417668 0.905483183378983 1 1
0.714972192482751 0.697118193612547 1 1
0.843464306444304 0.797840049525073 1 1
0.78008369428217 0.742361464032111 1 1
0.56159278365959 0.539945733515382 1 1
1.1077869258682 1.04966439284368 1 1
0.74056365030462 0.701998073429494 1 1
0.635997473107022 0.606145157523987 1 1
1.15778979067707 1.10349158209006 1 1
0.798177958496678 0.755280766050123 1 1
0.812106199777854 0.768874619392559 1 1
0.643135492573441 0.614496150323145 1 1
0.783729347047758 0.740402880231431 1 1
0.629017921210122 0.600747123153315 1 1
0.768921357628766 0.731575103097029 1 1
0.804080430051036 0.759162499647591 1 1
0.87947446747137 0.833987981564356 1 1
0.710883613760303 0.676430639497683 1 1
1.01426175224518 0.954250098013771 1 1
0.804679182873464 0.770581302004222 1 1
0.579086636913995 0.555823513272859 1 1
0.791741518872972 0.756631805784374 1 1
0.724306739960217 0.683427812340196 1 1
0.701017878091513 0.675149935779849 1 1
1.22790758293094 1.16703423521875 1 1
1.01791751662941 0.984146229089612 1 1
1.0240249074659 0.97709179803722 1 1
0.793567924436326 0.747296497346305 1 1
0.720018022179734 0.688464369549162 1 1
0.697058228925497 0.659338817776887 1 1
0.893508302823683 0.836073800065296 1 1
0.752643828220011 0.717404097357232 1 1
0.894452903122562 0.857066041463449 1 1
0.745273071097011 0.711010212107524 1 1
0.536932520920914 0.498596800274217 1 1
0.7688490186799 0.738005822873315 1 1
0.645883686301457 0.620532532837986 1 1
1.01468636011272 0.963868150608534 1 1
1.11215164357423 1.06673306349067 1 1
0.842066718307099 0.79490195308563 1 1
0.726235588084552 0.684455100009447 1 1
0.449128974814902 0.430751976024163 0 0
0.634711328038223 0.598204793819407 1 1
1.42815898169982 1.34196080584295 0 0
0.523481111542961 0.497740066537779 1 1
0.734977963397646 0.700193233213148 1 1
0.686059379548403 0.653976513985904 1 1
0.882581192795348 0.83195958498224 1 1
0.66325945268826 0.627485519040014 1 1
0.741687981481631 0.706174606492872 1 1
0.929661123914621 0.880813979376941 1 1
0.929709914313732 0.881541616101676 1 1
0.928774352939835 0.882281988981926 1 1
0.843457284391807 0.807235608654696 1 1
1.06863346156616 1.01582659818908 1 1
0.840591946450446 0.802628325618683 1 1
1.12633621931101 1.05484381005571 1 1
0.505452693345889 0.481922851124622 1 1
1.116682112677 1.06566232417045 1 1
0.478316419119692 0.462963092298197 1 1
0.826760344549336 0.785730165025476 1 1
0.969945278577716 0.919207777184129 1 1
0.570676403115045 0.546875864363683 1 1
0.967835512566252 0.919904264790832 1 1
0.796331781226429 0.758295242779169 1 1
0.775583558924327 0.739984659627779 1 1
0.760605481071141 0.715572188624948 1 1
0.58316877664702 0.558281359744131 1 1
0.25859966951195 0.243289945356147 0 0
1.2371355513417 1.17911283449423 1 1
0.886677128650234 0.845690450089822 1 1
0.916549557575917 0.863073851026036 1 1
0.709781322278036 0.675993018963285 1 1
0.773257017156456 0.730992210203369 1 1
1.04986897158642 1.00098886614754 1 1
0.583282401396385 0.559130268019225 1 1
0.499205922626486 0.471724230017877 1 1
0.453493496240048 0.432132052887553 1 0
0.517263121840688 0.542197205348775 1 1
0.692723706075561 0.658293247976596 1 1
0.583683660096115 0.55831480500355 1 1
0.811322780157616 0.772702194947039 1 1
0.329630099406433 0.310750828113816 1 1
0.878963288732139 0.843572364440407 1 1
0.936600891442169 0.894762921405072 1 1
1.42211708080608 1.34591312826011 0 0
0.598620118158159 0.572706414701988 1 1
0.431769223822734 0.404690714856434 1 1
1.11349517216869 1.05794258426137 1 1
0.757366087164059 0.723892142367736 1 1
0.866236312041091 0.816022398144556 1 1
0.783193089984104 0.746794888978952 1 1
0.337226248675712 0.324937103238344 0 0
0.659879259756929 0.614855420076466 1 1
1.00166262837498 0.934719215391898 1 1
0.924872323052645 0.885675855166065 1 1
0.999713292674101 0.956015458178226 1 1
0.571400667606383 0.548913733987485 1 1
0.528654463612022 0.501091885780899 1 1
0.809014034838539 0.770598941541318 1 1
1.2017977735248 1.13850671473253 1 1
0.906893055071928 0.863303687217608 1 1
0.777021026965618 0.743961123647117 1 1
0.509107102759409 0.493136903898576 1 1
0.979666937294741 0.934584480922823 1 1
0.750883220329093 0.72090862193563 1 1
0.388844019773705 0.371714054927867 1 1
0.766477884461481 0.730505458429002 1 1
0.496163854896617 0.470919245885006 1 0
0.662414921675536 0.62909851475671 1 1
0.533446030194424 0.499828136421951 1 1
0.754419435251111 0.713324176321463 1 1
0.606297638779093 0.582076789326851 1 1
1.06635211589791 1.01181567952569 1 1
0.490357206162541 0.463505266951638 1 1
0.831964949055542 0.784021046798073 1 1
0.435941777957989 0.410545778111583 1 1
0.995486015250684 0.949582093298697 1 1
0.656795998051613 0.622031452232438 1 1
1.11968297602153 1.06585877829085 1 1
0.621292139802622 0.584052917317502 1 1
1.06369624157175 1.01302888683366 1 1
0.972852003409334 0.929909506525788 1 1
0.42560919714778 0.412269887782244 0 0
0.889077697915371 0.852066613230053 1 1
0.579158659513027 0.552280178781446 1 1
0.982180726074758 0.936963681249358 1 1
1.06478126112579 1.01483345038747 1 1
0.599973080149543 0.576325594170751 1 1
0.85836995122591 0.820514602382931 1 1
0.951575355728591 0.898118898367633 1 1
0.431286763362245 0.413479278232093 1 1
1.06405147713557 1.00165055374491 1 1
0.765679393491266 0.725343258902142 1 1
0.588625104926731 0.562798764262044 1 1
1.16954699702273 1.11080545816565 1 1
1.02518143435628 0.977554826273342 1 1
0.901537693305409 0.898586491669565 1 1
0.557360525974808 0.523713368669951 1 1
0.950157125129524 0.898954622773503 1 1
0.973684712990727 0.923255570926199 1 1
0.920609452794739 0.874760872585923 1 1
0.922285127178858 0.876073339927822 1 1
0.851210658994737 0.798213058809104 1 1
0.601675242190608 0.568690105268544 1 1
0.688242010447577 0.654430849544617 1 1
0.892244227259224 0.851762357137807 1 1
1.14169336714285 1.08812979765825 1 1
0.465968142494975 0.443354198046404 1 0
0.996409158046006 0.944979002628271 1 1
0.856826361233141 0.820007077532296 1 1
0.603064073905996 0.574263865300783 1 1
1.16070503685803 1.09827178050546 1 1
0.661292465256641 0.629338610700245 1 1
0.898063899171252 0.857321975095666 1 1
0.148477195500711 0.141392204038021 0 0
0.667442403719996 0.634209771078008 1 1
0.497928095217186 0.469968453572339 1 1
0.719652773920696 0.668061759012949 1 1
0.916603712601007 0.869944073151473 1 1
1.26780640334348 1.21139064222037 0 0
1.14439628575782 1.0901252271157 1 1
0.526162660179887 0.503222758123268 1 1
0.741477309841019 0.705582840806804 1 1
1.04345360264204 0.983985989837361 1 1
0.403025529169301 0.386781346337881 1 1
0.8421566825723 0.80427467981437 1 1
0.868641858540162 0.829621841528976 1 1
0.505940160112274 0.47588788187829 1 1
1.08828621824488 1.02878310669159 1 1
0.881578168520904 0.841675746752462 1 1
0.920402324035545 0.867378642987187 1 1
0.597789137068147 0.571535797317595 1 1
1.02428312201122 0.985247787270847 1 1
0.72092188037361 0.676972479925772 1 1
1.0051905416236 0.953085633707881 1 1
0.910016553949892 0.854566777553804 1 1
0.348648781870707 0.317522229858945 1 1
0.927145249413631 0.879343321120938 1 1
0.379384828313705 0.364338641826226 0 0
1.3451881774401 1.27220394869071 1 1
1.03039920077448 0.990562913945159 1 1
0.803252908594841 0.761586837349717 1 1
1.19979758446444 1.1324848296446 1 1
1.07805901428586 1.02372506849622 1 1
0.815972476085432 0.775955104331269 1 1
0.736183343351399 0.693890907698685 1 1
0.371505981067628 0.356880167029171 0 0
1.04292204597064 0.997222862111025 1 1
0.512359000409813 0.49166655043875 1 1
0.803117684855662 0.766821532389584 1 1
0.962598709831059 0.914780801299939 1 1
0.578883270962465 0.554767398505951 1 1
0.5903282931002 0.565449709376885 1 1
0.763904791257354 0.730206169598979 1 1
1.26254265688947 1.19760796972749 1 1
0.634735598027346 0.622280020430069 1 1
0.455309142472967 0.419626885829515 1 1
1.23489015548422 1.16339554692458 1 1
0.270891447546432 0.260834600557355 0 0
0.710456937656214 0.675510564321231 1 1
0.912689047263554 0.882355526156309 1 1
0.953601554435818 0.913012428216557 1 1
0.805002945897476 0.772681025554839 1 1
0.758186987452874 0.715176743428364 1 1
0.523666648331968 0.504501428343264 1 1
1.02366821516852 0.972535533973275 1 1
1.07248128938371 1.01850257257161 1 1
0.642914054277656 0.613020880383393 1 1
0.901335459389717 0.859950345494429 1 1
0.239285673474103 0.247317950279989 0 0
0.746201072190948 0.710090713901136 1 1
0.94947317474865 0.901559904068375 1 1
0.879701674462201 0.830487124533446 1 1
0.728807478120742 0.693999398841645 1 1
0.725291403519595 0.684328488615358 1 1
0.675457972246373 0.650325200284251 1 1
1.00378508738605 0.960294034215094 1 1
0.686252728045058 0.6465273306238 1 1
0.660760606887402 0.624416438145679 1 1
0.955017715269354 0.906158872030197 1 1
1.00885209444018 0.959620617222879 1 1
0.756194695768218 0.711059439507845 1 1
0.794342539266667 0.758908301915143 1 1
0.765114531627429 0.733119130357595 1 1
0.98937839706025 0.946087758470401 1 1
0.549025039239072 0.522209390693442 1 1
0.752409386571194 0.706246649209086 1 1
0.83409962037778 0.799985860653305 1 1
1.15074394961585 1.12688510985281 1 1
1.52444560381088 1.45215003777315 0 0
0.907545076354946 0.859087530177143 1 1
0.859862635950958 0.824454764309245 1 1
0.903148953952918 0.863115364071306 1 1
0.876967631111224 0.83712942984709 1 1
1.02725026938099 0.976936722543254 1 1
0.890441505698559 0.846781797322179 1 1
0.829071745978917 0.788653991439681 1 1
1.09751722657082 1.04207984210552 1 1
1.11973445821173 1.06369701487754 1 1
1.03233349509645 0.983073004112031 1 1
0.95812294425368 0.916724950787712 1 1
0.631368785879291 0.607705196366185 1 1
1.03661120330709 0.994574744289004 1 1
0.541000510591983 0.520112802730346 1 1
0.632995936831439 0.585066396922849 1 1
0.672028055742653 0.647082065823263 1 1
0.760961400223493 0.72753066207799 1 1
0.955557950687461 0.911356936475529 1 1
1.05409119853505 1.01403398130196 1 1
1.01736224290369 0.956279369567335 1 1
0.319703593220555 0.312026927450399 1 1
0.856202131722626 0.817622438955328 1 1
1.22725707985779 1.16532294879084 1 1
0.681112711024887 0.645395596666504 1 1
0.596251777187892 0.566732297765947 1 1
0.82431168615428 0.776131334120843 1 1
0.743935367582669 0.7043723475999 1 1
0.849292272762144 0.813481215894112 1 1
0.543499104350938 0.516583685631274 1 1
0.688629361978508 0.65941076669075 1 1
0.532625668246635 0.507891318441566 1 1
0.847471289369572 0.807688131637738 1 1
0.732778842115885 0.701084079988735 1 1
0.842967668387401 0.805302752629355 1 1
0.40488093084978 0.380397513837309 1 1
1.11063272262665 1.05527556849386 1 1
0.742409247564741 0.706033409264866 1 1
1.02762039863347 0.973570157132468 1 1
0.383434979229154 0.367106750819592 1 1
0.890287864196114 0.828470222022077 1 1
0.676724521975315 0.653286651631705 1 1
0.878596732285438 0.841555111014141 1 1
0.778857043482264 0.730721509346153 1 1
0.919846844487764 0.870481942637436 1 1
0.537416787565625 0.507180479155106 1 1
0.362543904662925 0.348696782857714 1 1
0.505328377315348 0.478943447903534 1 1
1.00902975424728 0.961030110760668 1 1
0.553574797276663 0.551216397267031 1 1
0.601700199632128 0.576198800299365 1 1
1.25486232574292 1.19345460326637 1 1
0.776210516073681 0.740511939822738 1 1
1.19480635064572 1.14453597982208 1 1
1.43023236173997 1.34992441408337 0 0
0.507012003211809 0.482316491688939 1 1
0.967527992383122 0.915724146215381 1 1
0.945887364056257 0.901517706924084 1 1
1.05299336498076 1.00134423049494 1 1
0.823584595029126 0.789569433932217 1 1
1.38013746497079 1.31770636500453 0 0
1.12869880197442 1.06941053116883 1 1
0.733033766596028 0.695801521950482 1 1
0.306262215137161 0.29389689659597 0 0
0.73659302455239 0.702567770848322 1 1
0.71257455937855 0.67833720074763 1 1
0.631067590225664 0.598491563369498 1 1
0.797390199784737 0.760094172787753 1 1
0.858679832126559 0.821720550726818 1 1
0.912428886545433 0.867856016992074 1 1
0.721104770774857 0.684400461678459 1 1
0.70030956917933 0.671545972946748 1 1
0.709514489361841 0.674685546170901 1 1
1.12776842746993 1.06581634307775 1 1
1.00114866751367 0.955098681687836 1 1
0.907662051725862 0.857541538170688 1 1
1.05816770018299 1.00466369830363 1 1
1.03867389212229 0.988653375855159 1 1
0.730313607276638 0.701930325966939 1 1
1.21453646429242 1.15774712401346 0 0
0.537749331852422 0.51664511870218 1 1
0.665854015305658 0.639151026128323 1 1
0.607848405925954 0.574849093962316 1 1
1.03954490920298 0.999229311221602 1 1
0.737497281947179 0.698661357182709 1 1
0.886523395490912 0.836441208350746 1 1
0.409035655219747 0.393643271576735 0 0
0.820838212313431 0.784938339460526 1 1
0.901633778173488 0.853975571341971 1 1
0.591127898018337 0.570020462950602 1 1
0.917272906118587 0.876298752152146 1 1
0.719396690039037 0.67598986277594 1 1
0.973488346695983 0.929347417656227 1 1
0.867841943113097 0.832160922447414 1 1
0.604892212942508 0.578565232951174 1 1
0.881063161605367 0.842469517685908 1 1
0.5396484190009 0.508632124039202 1 1
0.433008450386255 0.406646640710089 1 1
0.500946412673977 0.470329107904073 1 1
0.669504379292988 0.647794022070644 1 1
0.401966397121929 0.394762431411757 1 1
0.364170744122629 0.354229846016459 0 0
0.730980610869371 0.694672336083886 1 1
0.985856588374421 0.940771334181863 1 1
0.836210649393924 0.798990307631329 1 1
0.711804613121985 0.67787409309457 1 1
0.743408401106415 0.710379543263495 1 1
0.915858258000433 0.866207765653339 1 1
0.683178040585675 0.641299563888138 1 1
0.628476004432694 0.596653285317381 1 1
0.947492642994617 0.907175813088601 1 1
0.812857995250814 0.76765103066126 1 1
1.14431042717568 1.08744223080771 1 1
0.73425948682021 0.713812457660861 1 1
0.964643917745787 0.919886232186705 1 1
0.786680066080088 0.747462232393755 1 1
0.802742106135997 0.756901649194741 1 1
0.550520594005926 0.518245952269181 1 1
0.529007702629196 0.492637152061021 1 1
0.691363266844237 0.655373637489386 1 1
0.40651806958842 0.386857652066297 1 1
0.722799376895381 0.686644796351406 1 1
0.976420902158747 0.926973314028774 1 1
0.782293736927445 0.749103784982658 1 1
0.807765881626991 0.766062348524533 1 1
0.933575214074303 0.884890422156551 1 1
0.967592638726285 0.915523230980615 1 1
0.587454178673789 0.55950787084382 1 1
0.745922355602499 0.701030440019055 1 1
0.621889395182625 0.594816828584958 1 1
0.373857185458466 0.360124397611055 0 0
0.342584087589828 0.327965673695817 1 1
1.06694572624345 1.02157920277216 1 1
1.05442555676065 1.00323548520702 1 1
0.657106698879986 0.624554612260062 1 1
0.432296557520909 0.410413867387178 1 0
0.997354684091907 0.948312676209569 1 1
0.857452933555686 0.809953258304391 1 1
1.37685825488826 1.30840502441004 0 0
1.1898485059532 1.13035294130275 0 1
0.708647091099914 0.665519330228605 1 1
0.518362747514221 0.492466599582647 1 1
0.26016825529936 0.247354344771298 0 0
1.02149386812606 0.979745553751817 1 1
0.698216770537763 0.664871721235575 1 1
0.764933205703601 0.727475916894397 1 1
0.648565403915527 0.624133907409827 1 1
0.740694502980732 0.714672911549561 1 1
0.916853538277678 0.878567804324848 1 1
0.628245410899447 0.61287727075078 1 1
0.76748476750737 0.722748466828245 1 1
1.25289101149788 1.19573351876547 1 1
0.705453521484817 0.669396528683041 1 1
1.29922380730649 1.23400427093452 1 1
0.553255586668004 0.532857153831051 1 1
1.03325119694919 0.986504885021537 1 1
0.65553560463354 0.627596268639198 1 1
0.992767067902638 0.939725146393219 1 1
0.565321045906949 0.539347924142106 1 1
0.379637843056231 0.364296812430895 1 1
0.740981541740608 0.70006949107139 1 1
0.88708139357686 0.841516091222993 1 1
0.879490191381941 0.823128266756207 1 1
0.694784904949232 0.652203140136084 1 1
0.748287605472016 0.711480501248918 1 1
0.409370331383752 0.385305436454773 1 1
0.829389820358874 0.790236835867642 1 1
1.03870925140556 0.971631620548457 1 1
1.1711677715389 1.10262342858444 1 1
0.842339352557792 0.802195582185273 1 1
0.896853620286249 0.851228476411633 1 1
0.554615318054114 0.522013952087047 1 1
0.329550317684288 0.304256137503008 1 1
1.01926113757582 0.971534682229714 1 1
0.425448628848632 0.403453597736374 0 0
1.055936581016 1.00178701834027 1 1
1.13697904765229 1.08569398628887 1 1
0.31800014165331 0.307079191230363 0 0
0.497706607920696 0.480605404288221 1 1
0.637799172720783 0.597639200257595 1 1
0.217577509648898 0.203314767905004 0 0
0.96256113549079 0.913850521276051 1 1
0.778360495915256 0.740948635978794 1 1
0.474865297108267 0.452996191961069 1 1
0.65407365215599 0.622601627187295 1 1
0.425900480136157 0.410209028088782 1 1
0.555068793664787 0.533810865597842 1 1
0.581725258308819 0.542381331830542 1 1
0.607037975322237 0.583991339176347 1 1
1.00775508907459 0.96541865843121 1 1
0.795413556284004 0.762342928530825 1 1
0.927471788433796 0.892857770461964 1 1
0.635179885637703 0.603445194988578 1 1
0.720757029629273 0.682000084111105 1 1
0.442031797191154 0.420186608118846 1 1
0.701787416526657 0.668506246522027 1 1
0.981654694279977 0.933877353801283 1 1
1.18089711386694 1.12121619242278 0 1
0.688682646640545 0.655869660759279 1 1
0.527001196261695 0.504566244596373 1 1
0.460696939767191 0.434263206368337 1 1
0.537654473981753 0.511486648507902 1 1
0.908867853927588 0.874657115185911 1 1
1.08929132757569 1.03804633685009 1 1
1.37120848993981 1.29495069314516 0 0
1.00858001496398 0.952820904968741 1 1
0.835027178982557 0.794173687048241 1 1
1.0317011325603 0.977523368370467 1 1
0.438936246088906 0.416098281060786 0 0
0.827669440187162 0.780149291798619 1 1
0.68078629385462 0.650503123384497 1 1
0.765728486826186 0.735859681453629 1 1
0.956987674994843 0.898086625649613 1 1
1.04713977342287 0.992106468850261 1 1
0.850613705066682 0.806854177117732 1 1
0.543098758018166 0.510343946198892 1 1
0.492309057151592 0.462440120956391 1 1
0.440666301218409 0.426863304163731 1 1
0.948222138261879 0.902695776257051 1 1
0.625646050141992 0.593876150115471 1 1
1.20974765024237 1.15242611718547 1 1
0.858341242782725 0.814629071511721 1 1
1.11503574534064 1.05603604445826 1 1
0.689972457465237 0.651302855047049 1 1
1.00128772799865 0.943724259202055 1 1
1.02051444091319 0.979696349348717 1 1
0.337859199562601 0.320384570139638 0 0
0.474213750976642 0.452401333213614 1 1
1.03263768356431 0.971577403976537 1 1
0.859612838903559 0.823212779365313 1 1
0.309607243297498 0.30045212014783 0 0
0.147381955893823 0.138630449267444 0 0
0.632677343295547 0.607078352994664 1 1
1.21295377559066 1.15744498776816 1 1
0.433941466186644 0.410521059768322 0 0
0.444738768527245 0.425243621866983 0 0
0.634641809284193 0.61064469157388 1 1
0.976869219765799 0.931081560605721 1 1
0.319782366628606 0.294075199260811 1 0
0.786283870772722 0.753802863608768 1 1
1.24260915240363 1.16260917996485 1 1
0.869776943029716 0.829241590186354 1 1
0.29390185717166 0.278774849272927 0 0
0.33022800458434 0.312641934384785 1 1
0.952122844718714 0.90274162056545 1 1
0.557048925321639 0.538104017351524 1 1
0.832729236282172 0.7949533897197 1 1
0.746320418071205 0.710281356904856 1 1
0.890434354661734 0.832906860098111 1 1
0.884542538459057 0.838446493639251 1 1
0.73088970664872 0.689791636299432 1 1
0.718539936569327 0.681085332281789 1 1
0.684947709559923 0.652586636615951 1 1
0.578692646986695 0.54191493517158 1 1
0.845524096813573 0.808672205692076 1 1
1.07437380014335 1.02446051293379 1 1
0.57220572793914 0.546196317440649 1 1
0.675938250436573 0.650139943305025 1 1
0.817809819275066 0.778399523622756 1 1
0.770910487178574 0.733545841526036 1 1
0.760817982029405 0.730500097599673 1 1
0.849426414512052 0.814383878071367 1 1
0.845420025393202 0.79994198123398 1 1
0.384101660016498 0.369257702489846 0 0
0.596079754929201 0.572000276327605 1 1
0.612226775961974 0.580193673716882 1 1
0.689648297070077 0.654009184943221 1 1
0.997251059614832 0.940422521318581 1 1
1.33778957870514 1.26495595975513 0 0
1.06709390024138 1.01742562700828 1 1
0.753923203839026 0.71607044561652 1 1
0.465855229979593 0.44247014442591 1 1
0.372724398405608 0.352809017539355 0 0
0.860859475776006 0.808401378616984 1 1
0.892157495167772 0.85336504728202 1 1
1.07398389894447 1.02573246474686 1 1
0.746155714976454 0.721309828329032 1 1
0.67412528898656 0.633098990253399 1 1
0.88518579055819 0.841511917312103 1 1
1.37371029219879 1.30221139666094 0 0
0.465240277889757 0.455689107382663 1 1
0.597346292906339 0.568390034343616 1 1
0.673790907339407 0.633017205382698 1 1
0.814858831526578 0.773086403752787 1 1
0.921865440716702 0.868886536078193 1 1
0.799349078677197 0.753444671308236 1 1
0.555686009136358 0.534689597070676 1 1
0.599697406021315 0.573897808903937 1 1
0.796862959543687 0.762961154699507 1 1
0.883602850722376 0.837929220132381 1 1
0.66396763902879 0.625012002288222 1 1
0.84096432839813 0.795540756759128 1 1
0.944009449734221 0.900362564768379 1 1
1.13194538656448 1.07714706984766 1 1
0.735161045602306 0.695411798643689 1 1
0.844356193011345 0.818845296647331 1 1
1.08501659018231 1.02705935980561 1 1
0.626402020423268 0.589117003381746 1 1
0.933922200654661 0.893360323687179 1 1
0.845193068630368 0.80724200954182 1 1
0.913480167670812 0.870834671477157 1 1
0.514582229473125 0.492204469616395 1 1
0.636701768285119 0.60914885926732 1 1
0.803241401959962 0.766347450539691 1 1
0.837043371228888 0.802178082736993 1 1
0.828324340836414 0.791964349819097 1 1
0.744174261433801 0.710012455655628 1 1
1.00803041691871 0.957724547287718 1 1
0.76771229471947 0.73018750280956 1 1
1.1321345043657 1.07767554667341 1 1
0.934512520018138 0.886390871804059 1 1
0.813799137503012 0.784450610846712 1 1
0.250241933165151 0.242140167895985 0 0
0.765737713259063 0.727781782393863 1 1
0.96253834647824 0.916434904448699 1 1
0.523808237574775 0.502017441883119 1 1
0.412077898554611 0.397481535096257 0 0
0.507869948415429 0.482967202125361 1 1
0.822476773284074 0.78651024625028 1 1
0.333165600912626 0.31682158393944 0 0
1.00956706788315 0.961057761881381 1 1
0.601709422044674 0.573142019157604 1 1
0.743171628544028 0.693310239354207 1 1
1.16474494262303 1.11693005428948 1 1
0.654869098953811 0.616487330998181 1 1
0.463677689652485 0.438169460356118 1 0
0.789805926612548 0.75661503156022 1 1
0.551015108229359 0.527140623057791 1 1
0.670180477001188 0.635156417598868 1 1
0.836409050405565 0.798107245729825 1 1
0.953283148941394 0.906649581189467 1 1
0.660497935796783 0.632651776307465 1 1
0.87168573499769 0.828172354307027 1 1
0.981331063720287 0.928741688801376 1 1
0.803970484958133 0.770041496599501 1 1
0.733172927962489 0.695263627691432 1 1
1.08772254057162 1.03676177102837 1 1
0.858507395894934 0.82429854906331 1 1
0.610134851732601 0.588620404593589 1 1
0.44379070754618 0.418488580905941 0 0
0.750374684511103 0.716426228338215 1 1
0.803175772039124 0.760478063307875 1 1
0.736360183624 0.697122377003381 1 1
0.785378184173602 0.741202099868912 1 1
0.757405807048778 0.7258429650238 1 1
0.54417302188844 0.522628018154856 1 1
1.01951012542922 0.969606803920696 1 1
0.776697167444743 0.742640173643038 1 1
0.809135266545392 0.780398834526104 1 1
0.796322220858757 0.751912486358498 1 1
0.752689534413155 0.712038007761827 1 1
1.11812115015712 1.06519043392515 1 1
1.0025494679965 0.948861492318474 1 1
0.889012339423268 0.835084303408117 1 1
0.778759889992 0.741420176630483 1 1
0.39753207033746 0.364652083570959 1 1
0.614801932354087 0.585092816508267 1 1
0.953681961883342 0.901694889195601 1 1
0.902451174689605 0.866532328740804 1 1
0.635185177834112 0.595097277129177 1 1
0.885223926553127 0.833107153265379 1 1
0.562225256061138 0.544964453337662 1 1
0.562016701167466 0.537086177096014 1 1
0.689675941413876 0.656604960117417 1 1
0.827209328338199 0.788271519709398 1 1
0.798736291942792 0.761873929233919 1 1
0.998912321872568 0.953642697307298 1 1
0.906648895813175 0.862223959773876 1 1
0.539254117282603 0.518568327706492 1 1
0.667273076650803 0.632622345407346 1 1
0.848546920075914 0.809938680021404 1 1
0.771572587181062 0.736025919242407 1 1
1.05984054634809 1.01199359880336 1 1
0.625732398204145 0.599293907453735 1 1
0.995652226412466 0.944911474799183 1 1
1.03153537357447 0.982178451401935 1 1
0.111333657400465 0.108259626841325 0 0
0.841361569489644 0.805545522343932 1 1
1.06128294772443 1.01030779255602 1 1
1.15283850523153 1.08282003747075 1 1
1.237174289443 1.18104979613668 1 1
0.403406619137107 0.380832030168437 1 1
0.898123383543487 0.848940108514263 1 1
0.80262074854389 0.768097724445099 1 1
0.908418030026263 0.858887357313393 1 1
0.813401342280648 0.773540875362175 1 1
0.73554471644699 0.690135543298092 1 1
1.33586514994163 1.25137242952579 1 1
0.805838245678063 0.768229740962487 1 1
0.945639100427854 0.891431930709371 1 1
0.997485823021339 0.943163207668019 1 1
0.468762283969786 0.448946421447879 1 1
0.740170604500624 0.700206890319263 1 1
1.22801779904611 1.16169006396125 0 0
0.88813470696918 0.841942920654925 1 1
1.00479388547425 0.951776054693017 1 1
1.09238103149512 1.04166973291093 1 1
0.672626399578796 0.647239797534501 1 1
0.739681115044285 0.704482372280527 1 1
0.888577453408805 0.850385871501223 1 1
0.953729312696698 0.900298622589251 1 1
0.629953232073794 0.603164666688852 1 1
0.997606083081522 0.944496364187605 1 1
0.906375727104882 0.852843904599758 1 1
1.13379076921407 1.08278292776063 1 1
1.27881633346796 1.21087087020141 0 0
1.07602112444374 1.03247232248861 1 1
0.572510448319871 0.541775684738192 1 1
0.621169162966915 0.593865646803783 1 1
0.474903836680291 0.459921664296651 1 1
0.729993347011777 0.674046536429165 1 1
0.460415158415682 0.436224477452674 1 0
0.790968215246881 0.759889389824274 1 1
0.884277049358405 0.838486460562128 1 1
0.508361072036625 0.485015863289352 1 1
0.614357502357143 0.586240867847953 1 1
0.642881469974572 0.609706928905098 1 1
1.08361304066803 1.03133440234977 1 1
0.950224227149974 0.915113026608326 1 1
0.900101146631278 0.864042538644323 1 1
1.06437565660863 1.00415955379238 1 1
1.15106031041328 1.09133840372037 1 1
0.689258148965412 0.64828778415506 1 1
1.48068101483482 1.40870310165671 0 0
0.888114355477093 0.840306322897845 1 1
1.00425987474374 0.958073872469822 1 1
0.938843638547701 0.891606824306626 1 1
0.727234191863576 0.694595025739441 1 1
0.486710984753996 0.45912185881495 1 0
0.938777243414223 0.895733109181888 1 1
0.708025085355419 0.677735871266914 1 1
0.983649259858541 0.930531068756701 1 1
0.444844332556106 0.42021986548269 1 1
0.763278398131208 0.72400090997537 1 1
1.10289842768903 1.05208669050203 1 1
0.70869694620391 0.669546183494946 1 1
0.724657023068475 0.692736323560502 1 1
0.953859918760914 0.901357763326805 1 1
0.797680952770954 0.758091782531004 1 1
0.320592114722871 0.298810223385196 1 0
0.817845552068887 0.772476094661123 1 1
0.833296599629649 0.79043053861298 1 1
1.02074721134321 0.96189189717278 1 1
0.773286083333206 0.736513146955187 1 1
0.294853710047359 0.282854144954286 0 0
0.962513811349029 0.913233275308629 1 1
0.586371983704596 0.55323740417094 1 1
0.633253130832159 0.604424053830483 1 1
0.905568019609813 0.859198909375986 1 1
1.15265188366852 1.09054883685012 1 1
0.529453670224649 0.497945607160793 1 1
0.79326560332918 0.74817087137248 1 1
1.30138427757293 1.23901388116765 0 0
0.564443149121456 0.532874863393943 1 1
1.08472115612159 1.04058952317173 1 1
0.80052516637297 0.771512966237833 1 1
0.959405612183172 0.910856017804391 1 1
0.683229407703371 0.645260463805326 1 1
0.719825974111282 0.690136590998241 1 1
0.669120280075886 0.632254635331975 1 1
0.757427485043823 0.720852466559975 1 1
0.653561100022283 0.639380156945961 1 1
0.690550435526999 0.657726482102573 1 1
0.64113747560852 0.615570114540565 1 1
1.00743923303164 0.960297164255002 1 1
0.752115265977214 0.716562701363588 1 1
0.381965488672903 0.363656662938637 0 0
0.631809520318598 0.59500418745919 1 1
0.858246927746487 0.811876606729925 1 1
0.810927807203695 0.776945839128653 1 1
0.85985977225117 0.819360647548134 1 1
1.02082408828413 0.972383237719449 1 1
0.930540069760849 0.885666053159578 1 1
0.664297282255576 0.627473915347147 1 1
0.662764803610676 0.630817253796608 1 1
0.942188683513167 0.895048173441855 1 1
0.581411289944635 0.560327848432933 1 1
0.586289667909775 0.558441527922505 1 1
1.22417353927873 1.16642995090582 1 1
0.604854371508616 0.56831423330853 1 1
0.708567400790215 0.671537678739611 1 1
0.563937078756537 0.537576417528619 1 1
0.956113518464929 0.903263568532918 1 1
0.891221306381572 0.845552637995909 1 1
0.535371054271711 0.510288747973689 1 1
0.991678548647399 0.955209424516765 1 1
0.864489090093653 0.806934558395963 1 1
0.949520726634085 0.907229786179424 1 1
1.134843608465 1.06840839953675 1 1
0.776091810513301 0.748845213213018 1 1
0.631885306801449 0.59937739207565 1 1
0.851505133385637 0.814048111180284 1 1
1.10084689525605 1.04130249961713 1 1
1.15029805172196 1.09400102280126 1 1
0.656845208249186 0.627371523870087 1 1
0.705967081688018 0.669946907768978 1 1
1.03166721136835 0.97456169245057 1 1
0.402465709708596 0.380588888129611 1 1
0.640466532049243 0.612611713548793 1 1
0.594253844125051 0.574023242874286 1 1
0.850599483504293 0.8045208464524 1 1
0.783490032042955 0.743956415538248 1 1
0.652418565777752 0.618242807346373 1 1
1.26629389791134 1.20931703509545 0 0
0.702447457240443 0.67635653032977 1 1
0.810794534595937 0.761764692035455 1 1
1.10992195286985 1.05601999074564 1 1
0.662560939713082 0.634245814925285 1 1
0.646536236261195 0.634451818208798 1 1
0.667996992066786 0.635659635854892 1 1
1.07944278680308 1.0284684716828 1 1
0.554909063542989 0.530946331929388 1 1
0.953586290893117 0.898109183455262 1 1
0.65079429284517 0.623582358218562 1 1
0.570501726697513 0.540044956199276 1 1
0.821852115584447 0.782881459741135 1 1
0.47485750200887 0.456517563829501 1 0
1.07442430173242 1.01512075426143 1 1
0.786362694667767 0.747655680060665 1 1
0.519002801314868 0.484613462175145 1 1
0.875318408948823 0.832292363302796 1 1
0.376793989473313 0.359402781466857 0 0
0.581616813160168 0.54944163885312 1 1
0.722156419949857 0.683239059514654 1 1
0.869605233816756 0.825004992053128 1 1
0.610658656232171 0.579122837059637 1 1
0.368741779538068 0.347151842416817 1 0
0.759073420973389 0.728990520567872 1 1
0.410851244844377 0.388808566713502 1 1
0.940272688723361 0.889149806977241 1 1
1.15684405972241 1.09987428936974 1 1
1.18219373880654 1.12068210960926 1 1
0.384090629597342 0.360536244270822 1 0
1.28198029953368 1.21565539516743 0 0
0.573733230006144 0.537356948423848 1 1
0.513535390655 0.480666219854794 1 1
0.743939949375007 0.71129429522139 1 1
1.12728651909561 1.07672733303425 1 1
1.4910491891144 1.41389158227211 0 1
1.23948660135434 1.18548773460622 1 1
0.765774846692284 0.725394586763803 1 1
0.746673642705971 0.717060249100945 1 1
0.651318937076533 0.619175003853254 1 1
0.630746072457346 0.599896257995085 1 1
1.07177358653183 1.02815298402859 1 1
0.565796323845056 0.535079381834119 1 1
0.649695471851815 0.619336389056458 1 1
1.1896081120216 1.13438846334739 0 1
0.854635679176407 0.802835686859094 1 1
1.02556711048236 0.976007632695703 1 1
0.65220791253307 0.612282721307326 1 1
0.735145762175275 0.706808337683487 1 1
0.960926833097989 0.914735394670885 1 1
0.425334287893079 0.407352626420368 0 0
0.677565537092184 0.63192355226762 1 1
0.654211776965762 0.630468316691041 1 1
0.849248269540208 0.811437230317459 1 1
0.343461383091887 0.328104498239824 0 0
0.607507699299136 0.581588532025305 1 1
0.789876012453663 0.746266024625724 1 1
1.05644172695879 1.00799670098426 1 1
0.86515695824863 0.824943632155027 1 1
0.608464565220706 0.588484502594018 1 1
0.735017317883418 0.700008452950029 1 1
0.417073719853196 0.409237924803941 1 0
0.723357251628938 0.688435002988285 1 1
0.693868794994066 0.657047504220552 1 1
0.872289328670345 0.831781495503554 1 1
0.81551699042712 0.783452629078366 1 1
0.766324628921208 0.727410566470308 1 1
0.886832035439333 0.837485293640668 1 1
0.781840779361385 0.745169749025181 1 1
1.15325705710644 1.10822294117836 1 1
0.81968312330567 0.782719922751733 1 1
0.850927429517545 0.812307866135926 1 1
1.03579658230336 0.972464844960483 1 1
0.440680901697249 0.418343125146762 0 0
0.310232386316916 0.298300301764419 0 0
0.996347291187684 0.953183248830713 1 1
0.920060216974373 0.879682357518719 1 1
0.285558136575664 0.271601642672479 0 0
1.15557956750754 1.10366645554626 1 1
0.272058321964511 0.260495253038219 0 0
0.6007628939113 0.570796565546591 1 1
0.571387168126506 0.546284973756938 1 1
0.915492504150692 0.874248102564541 1 1
0.544336002284949 0.520873976621589 1 1
0.712188292562602 0.666642316347538 1 1
0.74987817987702 0.704178268598484 1 1
0.959503249250514 0.914086674380564 1 1
0.392253386785087 0.375705205274721 1 0
0.972766124367224 0.928016780736707 1 1
0.935762768600236 0.89397579780432 1 1
1.02201227342705 0.992634842303817 1 1
0.476566397488709 0.445503397229925 1 1
0.204203231453859 0.193519356758824 0 0
0.727569201477083 0.683084904689942 1 1
1.09493279906958 1.0329251097876 1 1
0.697415774088616 0.662057678108584 1 1
1.01859563957258 0.97151136719077 1 1
0.874038778560931 0.825156686104521 1 1
0.350552881069202 0.331284469180331 1 0
0.688952703218908 0.667359785190569 1 1
0.366963944776983 0.35268920386668 0 0
0.763408698568779 0.730493453781597 1 1
0.848178480086719 0.803135850568807 1 1
0.667253045941985 0.632095717196034 1 1
1.0827970027078 1.02361513304167 1 1
0.78543262436991 0.73459842309935 1 1
1.15736038814781 1.10256074313044 1 1
0.921894323672131 0.888949144893687 1 1
0.610243237706077 0.577047331818483 1 1
0.914301829463487 0.867343043236074 1 1
0.713332485826302 0.676387035130021 1 1
0.912972895659537 0.863595826566205 1 1
0.636632752204984 0.609752050359742 1 1
0.850676645682944 0.804967291719991 1 1
0.543019186920272 0.505302495503521 1 1
0.648382568481931 0.607591513036293 1 1
0.90756277636577 0.855299432049778 1 1
0.781694468162107 0.732166581059728 1 1
0.463436370150968 0.451623691777424 1 1
0.614316058407586 0.588464626805937 1 1
0.622230096137377 0.597031572335371 1 1
1.05964433272779 1.00509158293332 1 1
0.645985983495291 0.610850361204646 1 1
1.11782268192987 1.06468579459644 1 1
0.716369384977209 0.686166370098875 1 1
0.626597437358576 0.594614167220327 1 1
0.702356044239996 0.674502495354793 1 1
0.469615489415193 0.448497904413876 0 0
1.03509675200891 0.989313440475886 1 1
0.706382982369797 0.674609316740822 1 1
0.842757643880795 0.802577341428921 1 1
0.650459808039497 0.606632614624944 1 1
0.379433154505451 0.359890687404927 1 1
0.975523768326264 0.929642990347614 1 1
0.957829740067909 0.922373032312417 1 1
1.2542443441599 1.18983754794536 0 0
0.871600665334396 0.82779608811896 1 1
1.05797066578684 1.00795850933369 1 1
0.726776297069846 0.693401223327466 1 1
0.751349280968692 0.716684644329246 1 1
0.402145626495901 0.383457618553564 0 0
0.669532196602206 0.641223370609862 1 1
0.813542003297636 0.778722101773511 1 1
0.717521587770505 0.680655182585759 1 1
0.799852179263003 0.746908599330813 1 1
0.574394472378846 0.540161239885384 1 1
0.585594147007247 0.548548088970987 1 1
0.88855486805988 0.837117465964942 1 1
1.25357577272894 1.19155878837319 0 0
0.54514274208884 0.529877738280834 1 1
0.85446498447019 0.811475785132805 1 1
0.78896150699773 0.749365902291847 1 1
0.986284387662343 0.935949983075982 1 1
0.29119085181639 0.272477579131111 0 0
0.934498399289167 0.894829048881583 1 1
0.817184872111042 0.792684436810668 1 1
0.809989201070195 0.764513234880685 1 1
0.926166169013137 0.887309912740071 1 1
0.793041409123559 0.743473625874443 1 1
0.55887898734647 0.52650336074023 1 1
0.69135742382431 0.655875368082631 1 1
1.02173857656075 0.966430639560646 1 1
0.991311121522138 0.93800692740995 1 1
0.834764955135934 0.789219423257144 1 1
0.494462172452208 0.475029233951326 1 1
0.975392957726348 0.931102341769252 1 1
0.712709892471374 0.675163761667862 1 1
0.616633760748303 0.589103043033278 1 1
0.866505524591179 0.816145888289504 1 1
1.00006069388322 0.962877279816635 1 1
0.552425771765737 0.527263129885783 1 1
1.29686522406282 1.23311822864862 0 0
0.779189745677271 0.744129316275408 1 1
0.707348260563925 0.674096782227297 1 1
1.13645646493442 1.07546060812528 1 1
0.938295903561787 0.892813498269595 1 1
0.851068551237663 0.814819818313679 1 1
0.636978595820276 0.598213541084418 1 1
1.18642214333891 1.14771964055464 1 1
0.678286962584235 0.634853560060399 1 1
1.05795662036063 1.00881043226674 1 1
0.634023090574711 0.600708574122945 1 1
1.07605788256018 1.03111159058312 1 1
0.699913505936397 0.664397792570251 1 1
1.02624210452362 0.984022294931505 1 1
0.539914499455478 0.513048648430014 1 1
0.736533596580589 0.703415997137394 1 1
1.32132083504774 1.26341732006511 0 1
0.848420474014218 0.800542557691575 1 1
0.539928970303874 0.512117342802288 1 1
1.29708526157962 1.2345380625336 0 0
1.04684501751261 0.999485486580203 1 1
0.911583972396152 0.864520695870872 1 1
0.699515840690704 0.668587283585981 1 1
0.871684721357529 0.831064868367773 1 1
1.26930848769743 1.19188241403023 1 1
0.5859827962841 0.555914354667131 1 1
1.33962341043368 1.27153623860548 1 1
0.667507381941544 0.643291067471822 1 1
0.869342966358814 0.827679218283694 1 1
0.630858787460681 0.597918904768152 1 1
0.438781604090466 0.420583170033724 1 1
0.688153758983246 0.643171063320156 1 1
0.727251879678169 0.689164059816857 1 1
1.13962228479569 1.0830032488968 1 1
0.549984877704958 0.522568535769125 1 1
1.02871536724189 0.975287528527955 1 1
0.801655526734825 0.753910275719738 1 1
0.805925643311966 0.763784112255098 1 1
1.05437008950335 1.01416076798261 1 1
0.888862329080614 0.851990211549734 1 1
0.650593318354681 0.620504344690218 1 1
0.997483142318056 0.950960510161641 1 1
1.0847844050262 1.02542921912115 1 1
0.928755831755637 0.876689573745004 1 1
1.02735306439976 0.971542119614898 1 1
0.569128253968546 0.545206569956184 1 1
0.749832499410521 0.715311919996935 1 1
0.86407995281396 0.825960765961779 1 1
0.36399405743512 0.347477591448722 0 0
0.768130696769815 0.728697981858685 1 1
1.27694212958096 1.21841514379657 0 0
0.474516903896516 0.44896516553016 1 0
1.12380792295218 1.06925781600427 1 1
1.23737177445011 1.17778522830936 0 1
1.00012153681982 0.947694106136903 1 1
0.948152889191889 0.896043431557645 1 1
0.993462299933983 0.951191526915362 1 1
1.12866795847976 1.07642965463697 1 1
0.73632880399353 0.701213409464502 1 1
0.226444578519951 0.218195240877053 0 0
0.455999523740288 0.43324729758841 1 0
1.11034081034488 1.07936640371768 1 1
0.575854113298295 0.552220236266872 1 1
1.0161472924594 0.973004881383986 1 1
0.703943869899481 0.667931142751391 1 1
0.945571376407229 0.897446089532781 1 1
0.7264988396674 0.691486499606599 1 1
0.709034136196902 0.684326106960473 1 1
0.905672011288739 0.86604096531417 1 1
0.785950950238378 0.752188792156724 1 1
1.0632437782995 1.0103339946579 1 1
0.854502313844252 0.81249575813471 1 1
0.953763288919518 0.916898861291299 1 1
0.549400281367311 0.519003993057213 1 1
0.506613844935309 0.477587492480884 1 1
0.783644490376978 0.742869475942056 1 1
0.47589276962862 0.449428792837304 1 0
1.01218160242663 0.960921990204257 1 1
0.751912216206263 0.694144398047272 1 1
0.434820556698157 0.4080962396484 1 0
0.843552858238767 0.801595154199627 1 1
0.990527355097034 0.944972726379493 1 1
0.805463117024096 0.77705778752725 1 1
0.785902473506447 0.737711744642187 1 1
1.19897871994864 1.13301965022463 1 1
0.949889713276658 0.898173810812247 1 1
0.592759573667188 0.562423931402243 1 1
1.17992812109092 1.12509144906032 1 1
1.1944256300288 1.13107197537026 1 1
0.774219348128546 0.733174324750322 1 1
0.763342312129403 0.713917193917883 1 1
0.879456603553395 0.837548435878777 1 1
1.05785291975538 1.00951382431224 1 1
0.810826149050612 0.772674413888074 1 1
0.67147264252268 0.643027005394091 1 1
0.780816039754358 0.744737654372142 1 1
0.38282420559701 0.365404279577921 0 0
0.765956469074918 0.725452983083094 1 1
0.783484231494117 0.749591510513004 1 1
0.592775479033751 0.562489602514337 1 1
0.492676751334014 0.470354744107184 1 1
0.968341388358507 0.894590483956098 1 1
1.03034220825527 0.976163835373202 1 1
0.592145851358059 0.562920152224672 1 1
0.644116263638932 0.616068135189457 1 1
0.579885143692274 0.555754482094101 1 1
0.907135094691994 0.859017854323491 1 1
0.705681641763241 0.669190469940532 1 1
0.86620368067247 0.825419766946315 1 1
0.892827118896959 0.843295791670572 1 1
0.896506796905506 0.852023510722547 1 1
0.683393604166369 0.644233984966662 1 1
0.630497446146285 0.600378225315169 1 1
1.20333326302156 1.14458607482117 0 1
0.715777983174088 0.679894924509404 1 1
0.682426130014004 0.65232327165504 1 1
0.493083362575343 0.460800827886776 1 1
0.607559809529801 0.580439765478904 1 1
0.525520131953023 0.498189522020352 1 1
0.914256120874316 0.874424790303665 1 1
0.779993876601092 0.755770497875225 1 1
1.35232081120145 1.28158948524842 1 1
0.784428801425777 0.738424600666116 1 1
0.925361043707753 0.882436490804993 1 1
0.820918443398367 0.775877564221177 1 1
0.475379835822375 0.449746988932057 1 1
1.00981562381368 0.971189900963615 1 1
0.754829807914362 0.733477796970252 1 1
0.710060427350925 0.665203530878128 1 1
0.781204101258049 0.746563436158008 1 1
0.892356540369113 0.845873019039172 1 1
0.940671261723762 0.898132845655131 1 1
1.0640742668473 1.00959693056753 1 1
0.476229650462793 0.452862058637963 1 1
0.780522502886376 0.735594308668677 1 1
0.565647209252647 0.534953193210742 1 1
0.874970052554724 0.831533504707661 1 1
0.617742372816292 0.587979941485895 1 1
0.645536616290261 0.607470578608302 1 1
0.83548267917597 0.785591302220491 1 1
0.927112367061667 0.87648131016981 1 1
0.713833972904932 0.669548058868474 1 1
1.24720238983194 1.18851223861349 0 0
0.878447549805584 0.832378339003322 1 1
0.766115352127152 0.72454684477101 1 1
0.699174684031237 0.663072573792311 1 1
0.467677070211935 0.446253900722162 1 1
0.94041334203117 0.892475470047952 1 1
0.802832722571559 0.765260638375056 1 1
0.432758779388761 0.419992497114764 1 1
0.655879260971356 0.627098048941105 1 1
0.49732569980903 0.469005062347938 1 1
0.976415875642069 0.926880336036333 1 1
0.633411831635255 0.602809396358152 1 1
0.393257750950765 0.378861876691057 1 1
1.11623429895588 1.06743558791594 1 1
0.61640620520295 0.604313599091466 1 1
0.86432604642969 0.82261704347678 1 1
0.803312051160273 0.766063148257756 1 1
0.828736329137643 0.788222040582683 1 1
1.03926806215195 0.991765883919441 1 1
0.984216508607158 0.934697295076645 1 1
1.01908590069942 0.972042264723456 1 1
0.557570571860946 0.526919462619345 1 1
0.484557684639631 0.456925234096332 1 0
0.707599996822185 0.673232269628653 1 1
1.14833712989297 1.09385382943811 1 1
1.32161721815593 1.25545912394082 0 1
1.17104055954822 1.1141795768616 0 1
0.596141096628648 0.569070382792216 1 1
0.919904861947414 0.881897165249721 1 1
0.412070268443947 0.396083386055478 1 0
0.846640846011711 0.80773408361071 1 1
0.840700917299616 0.799375734375907 1 1
0.611771182960842 0.574163852357605 1 1
0.876486151871466 0.827849536580976 1 1
0.617117938436313 0.591365399452215 1 1
0.546961240761629 0.521388368279647 1 1
0.700320036862208 0.670790396361758 1 1
0.502103276288534 0.478780038232281 1 1
0.796634356085654 0.757620579198544 1 1
0.612358822001019 0.581037190191641 1 1
0.481034478194936 0.464832256235153 1 1
0.898052503433103 0.85774074093229 1 1
0.58900796226355 0.560920496955663 1 1
0.83879665788673 0.798482758761066 1 1
0.962434114917463 0.920707634697769 1 1
0.87833703611903 0.837195785980235 1 1
0.629978495630645 0.592811810379523 1 1
0.541395317280909 0.509263905067623 1 1
0.638049532589546 0.598696494125897 1 1
0.595285455051285 0.564883948939328 1 1
1.20532532365064 1.14735503793989 1 1
0.365791555262395 0.346554477896658 1 1
0.87703785181774 0.827877265825898 1 1
0.597207687622084 0.569171807701093 1 1
0.917262274565534 0.871391933229298 1 1
0.295621193920485 0.279031282185166 0 0
0.827852140298861 0.788241090308685 1 1
0.977505512992129 0.933502374882346 1 1
0.929908915818953 0.883283944033886 1 1
0.761862500822388 0.722150703956767 1 1
1.24150207677256 1.17343565680241 1 1
0.522445237705722 0.500927499622435 1 1
0.818719395756861 0.780651190267993 1 1
1.31268571512915 1.24694682007763 0 1
0.53577444746212 0.512253249121755 1 1
0.914342841074655 0.868991993491304 1 1
1.0419764322594 0.993185141827649 1 1
0.697258346212317 0.66463524732904 1 1
0.55958163495695 0.525119636527782 1 1
0.355423863205414 0.347366511603686 1 1
1.06108211096291 1.01232078621087 1 1
0.951893249170945 0.899812185433664 1 1
0.750170469046882 0.706046460293105 1 1
0.702935776783295 0.667742232029891 1 1
0.805379103082891 0.772114241911362 1 1
0.872712067629561 0.830517274667 1 1
0.443820999281138 0.427162365984275 1 1
0.596297305007792 0.573367259266554 1 1
0.630614951170387 0.597569214635012 1 1
1.08227619808942 1.02593721016697 1 1
1.07653730236673 1.02112906285142 1 1
0.952947645466251 0.888276533848468 1 1
1.11820475182593 1.05921257811578 1 1
0.303905874433963 0.287283692778339 0 0
0.979390985935812 0.930779536779182 1 1
0.975685487336692 0.927732655734336 1 1
0.498565602069507 0.475098850784452 1 1
1.01568645627198 0.971805608234678 1 1
0.596378996347315 0.565789437793923 1 1
0.364545094060392 0.345961491329138 0 0
0.825638522111395 0.782869102601249 1 1
1.08441162142002 1.04056201674639 1 1
1.04171779135375 0.991197829090675 1 1
0.566151274212365 0.535550922459809 1 1
0.752899763506305 0.712596283767259 1 1
0.904278881464498 0.880888810758712 1 1
0.580439347781796 0.558196528091941 1 1
0.74456418676061 0.707063416127404 1 1
0.622153576979642 0.594670525951482 1 1
0.676230104750447 0.642925488784577 1 1
0.920568798751246 0.880654434209157 1 1
0.754490792263761 0.721006830299967 1 1
0.804734850076074 0.770142046437503 1 1
0.323756922885193 0.312425707508455 1 1
0.739685427612876 0.699268711613573 1 1
0.873708837078235 0.831268978651321 1 1
1.12323580501083 1.05246342133324 1 1
0.907798479196009 0.869161938625993 1 1
0.642952745763953 0.609552290426125 1 1
0.907875094410182 0.87377196787005 1 1
0.619161022859399 0.595593107465743 1 1
0.798721985624553 0.757167070851208 1 1
0.250186712219936 0.23646702742737 0 0
0.950412233245351 0.905941663244876 1 1
0.709334555513389 0.676181689164603 1 1
0.794508847355021 0.751542038904781 1 1
1.06328567404062 1.00948204691028 1 1
0.705365685812801 0.665151356577668 1 1
0.778769130354994 0.739166182296483 1 1
0.964309317192079 0.918140191715537 1 1
0.888094026211771 0.837658986772443 1 1
0.666447052476723 0.626792696966746 1 1
0.964973410937557 0.924641615999684 1 1
1.218951356314 1.14523336188132 1 1
1.25032914629197 1.18043983721273 1 1
1.00253491069515 0.952698840091361 1 1
0.666501326910688 0.636890941765944 1 1
1.26943411240481 1.20225534334251 1 1
0.486149257480925 0.458118239715574 1 1
0.898670302569567 0.844032860893084 1 1
0.738441185771399 0.712331835551987 1 1
0.677706877126987 0.641517141932536 1 1
1.27457889998886 1.2038303790232 1 1
1.200104198961 1.16344919427032 1 1
0.749985306301271 0.714878845301954 1 1
1.01633753048106 0.965682411517353 1 1
0.90224529750419 0.855396073089443 1 1
0.618516543597114 0.593068313446386 1 1
0.71090756756348 0.681108643136997 1 1
0.968138639771525 0.907354927874758 1 1
0.718074852544318 0.679396812766119 1 1
0.571013420157577 0.54024317507258 1 1
1.0988201555037 1.0409877086518 1 1
0.772242647861989 0.734799978947696 1 1
0.521108669195527 0.498823620002485 1 1
0.941775330541662 0.902853213986704 1 1
0.940861510907199 0.894723007604269 1 1
0.90553111697404 0.870539869482847 1 1
0.598461805401869 0.567840554923775 1 1
0.997239051935853 0.947726123409246 1 1
0.611015702651369 0.583987766799112 1 1
0.536220388047747 0.505294928457692 1 1
0.453714472796614 0.423911891018068 1 1
0.958887865743833 0.904843387422328 1 1
0.425418309454395 0.413648763100224 1 1
0.904172963875658 0.858768196144485 1 1
0.640680150025514 0.604475963606172 1 1
0.625434087105708 0.60013283925929 1 1
0.504938544324354 0.486301522680171 1 1
0.966439948853779 0.917137632650245 1 1
0.720310584946243 0.682852227212116 1 1
0.562187696820277 0.542532190891305 1 1
0.861491127371749 0.8158685073759 1 1
0.747108221898419 0.7200933160067 1 1
0.940459303520354 0.893727131069196 1 1
0.239391581497241 0.217184057908166 1 1
0.784681927897273 0.747137118415777 1 1
1.09997525357525 1.04912710086035 1 1
0.459332954066777 0.44162911411081 1 1
1.00935766043232 0.961411204524119 1 1
0.731116359109171 0.699094785676771 1 1
0.824315579619146 0.786957982437691 1 1
0.849605662691158 0.806710012325619 1 1
0.37483868864976 0.358789247937395 1 0
1.14717222544894 1.09390953627846 1 1
0.795393653036159 0.75469731194243 1 1
1.00106222100787 0.952133984425451 1 1
1.00804858763574 0.963726953417346 1 1
0.933240239772663 0.902536330780732 1 1
0.989204328012416 0.937823430847171 1 1
0.35686698433446 0.346718384935191 0 0
0.708887327287741 0.669931019510216 1 1
0.459164456150876 0.443786135884615 0 0
0.974538919458245 0.914359315234298 1 1
0.837706006764821 0.800423656048019 1 1
0.884624316097162 0.841054906612509 1 1
0.647642864267172 0.614725019039283 1 1
0.720472833049917 0.682106052429381 1 1
0.701215031383739 0.67031015877979 1 1
0.78780219642367 0.750443339858217 1 1
0.921335429968422 0.880858657193686 1 1
0.636797710823244 0.600683553769055 1 1
0.73299630327825 0.681904913347654 1 1
0.373222196547469 0.349516782738734 1 1
0.867265574618582 0.826596324983223 1 1
1.03561059405257 0.984852427138079 1 1
0.833570264035656 0.793165233813283 1 1
0.574624943577563 0.535927243598737 1 1
0.51458465881787 0.501317876119515 1 1
0.467175343993325 0.438912904264413 0 0
0.758272644851744 0.71866832549382 1 1
0.372192210569022 0.345677958187581 0 0
1.12575055069086 1.0612124374187 1 1
0.800024515801098 0.766093866501717 1 1
0.817098348643065 0.780458392139516 1 1
0.917996441091697 0.873182450811842 1 1
0.560518327916526 0.532060809763396 1 1
0.525596047066416 0.493972068915285 1 1
1.32466510131855 1.25394950258373 0 0
0.605054371643375 0.570610292693964 1 1
0.912752016725816 0.869653167308204 1 1
1.03943378432168 0.996335141767956 1 1
0.718416065783009 0.688895866211549 1 1
0.877342534008572 0.829946029197262 1 1
0.889131814981947 0.843069562504981 1 1
1.15172347344757 1.0982782370899 1 1
1.04293305952849 0.993474506579079 1 1
0.771987187493604 0.732554159534714 1 1
0.751322646855799 0.708545675870161 1 1
0.449631419608851 0.428614406850997 1 1
0.823955232943651 0.7888474005822 1 1
1.37228792908257 1.3020125746425 0 0
0.886726697454819 0.850112973293987 1 1
0.779672216391427 0.740123968112266 1 1
0.627622675879423 0.598222750331426 1 1
1.09467070091422 1.03732904946906 1 1
0.79999839843125 0.748290400961423 1 1
0.728229038878842 0.694225720195575 1 1
0.983346232922279 0.934619159130848 1 1
0.643307562014511 0.610134511059085 1 1
0.625544358837394 0.587725031445009 1 1
1.38807547094811 1.31940162275838 0 0
0.834409526762789 0.790927353521646 1 1
0.50176447629567 0.469970986468081 1 1
1.02405184213124 0.972397360205215 1 1
1.24650321581118 1.19060404750653 0 0
0.74478086409217 0.705813016832277 1 1
1.18864153720441 1.12432815500827 0 1
0.756757053786858 0.712437127800882 1 1
0.680446533386824 0.649334528055712 1 1
0.916018927203383 0.866424569985821 1 1
0.974016397415052 0.922763271392951 1 1
0.918719108119282 0.872525476426732 1 1
0.698182109945958 0.679688191385945 1 1
0.849041690145692 0.816970883831624 1 1
0.975278454379171 0.934875296699602 1 1
0.669548098281349 0.642681053256931 1 1
0.566721579774339 0.544396083437513 1 1
0.839044065623357 0.821096516806473 1 1
0.712017489765737 0.681434767141891 1 1
0.81187221449561 0.775498166471879 1 1
0.750038742295785 0.713528236706886 1 1
0.890953998786541 0.84668564191401 1 1
0.532263304604394 0.50378274800703 1 1
0.658469921602372 0.634688469478715 1 1
1.2045223399857 1.14492042671798 1 1
0.628062470854937 0.603469992081972 1 1
0.589593724395563 0.556926417752879 1 1
0.824097197402188 0.780824949518659 1 1
0.754026539501931 0.716065075483754 1 1
0.947446020880397 0.913565698459127 1 1
0.796487294716985 0.760337676212752 1 1
1.1357199573928 1.06921647977155 1 1
0.608013969687045 0.58355118556495 1 1
1.01321659882464 0.961723586078559 1 1
0.438853881408102 0.414716591428996 1 1
0.883455411547675 0.838055562453852 1 1
0.547804003689945 0.526698167130154 1 1
1.01362610955718 0.962116903792179 1 1
0.96615485972196 0.910660682129807 1 1
0.48446780185355 0.462215745584046 1 1
0.850159885381086 0.803158152739825 1 1
0.72487753903079 0.694645883461243 1 1
0.990279679117851 0.949695335365317 1 1
0.752910590718717 0.720559031064087 1 1
1.14095212550847 1.08475674779355 1 1
0.759229389772534 0.720908077942394 1 1
0.622277866063852 0.580297760037542 1 1
0.625463950779646 0.600227137503756 1 1
0.835495211402743 0.78859873735318 1 1
1.03019541534698 0.976117483617915 1 1
0.642195756592418 0.60938026507934 1 1
0.642320160159849 0.610746290069192 1 1
0.885305580433148 0.843933471547998 1 1
1.12252922716045 1.06579946748787 1 1
1.13595830944355 1.0880594553755 1 1
1.05655825991676 1.00631304816253 1 1
0.708225304570234 0.674787246829219 1 1
0.843958420668402 0.804048105078854 1 1
0.935213365934876 0.886675637922764 1 1
0.695851428724392 0.667212321439292 1 1
0.712815864021629 0.666018707619686 1 1
0.782555416102051 0.739801217643551 1 1
0.732218837164264 0.686472085602252 1 1
0.978086235992426 0.936983389795455 1 1
1.04702388072668 1.00516991279266 1 1
0.851948935511745 0.811921608791759 1 1
0.98122104615045 0.934101321842185 1 1
0.713811840807485 0.678008470195599 1 1
0.87027860965509 0.812416457995059 1 1
1.14718032668825 1.08725345346813 0 1
0.732723607881791 0.709136675634029 1 1
0.636538620320402 0.609372230020479 1 1
0.580439663342342 0.554513620591941 1 1
0.563269057000783 0.53698995374666 1 1
0.985185834369074 0.934849700778135 1 1
0.700758544860203 0.667912352728522 1 1
0.810405178845872 0.770232766602792 1 1
0.400394798469413 0.384418632831337 0 0
0.438999524882256 0.422374666344333 1 1
0.595989252999814 0.5689549233584 1 1
0.474661241847927 0.445189017865042 1 0
0.77792333636042 0.73882847567845 1 1
0.728049687606639 0.698706941049124 1 1
0.699713922375548 0.652037143259828 1 1
0.80190879040914 0.749631458067144 1 1
0.872300982332368 0.824266107821845 1 1
0.511109442111816 0.496000413018678 1 1
0.39111697837068 0.381009002279521 1 1
0.753686266335647 0.720278881344156 1 1
1.00609767743668 0.958515573112404 1 1
0.978011561566227 0.927005932067038 1 1
0.846139771701634 0.797449982068991 1 1
1.23999069871311 1.18830390733712 1 1
1.00900791681619 0.943753519610198 1 1
0.651825899361235 0.621337097817459 1 1
0.910212656325121 0.865148787564412 1 1
0.79210921652202 0.746336201169843 1 1
0.99585634208637 0.943264478010704 1 1
0.387060720204964 0.373233437334796 0 0
1.01848990909298 0.965430538048947 1 1
0.622507893560816 0.604890928820101 1 1
0.685311366259068 0.654721443233438 1 1
0.732374723812848 0.698989796311519 1 1
0.721461698275528 0.689301456122045 1 1
0.906249201548446 0.871447227197155 1 1
0.680482996154808 0.647640843169085 1 1
1.11353962652118 1.05225202241365 1 1
0.677571592855073 0.662049143501224 1 1
0.797639274315248 0.753762172900894 1 1
0.969835618281707 0.921856201288182 1 1
0.743402343746136 0.713080401081604 1 1
1.18595998327168 1.13128653700707 1 1
0.421967440386757 0.404954353886688 1 1
0.883214648315016 0.853389200494626 1 1
0.852422157938631 0.806692584940596 1 1
0.930748980090758 0.900402012710648 1 1
0.523728812416116 0.500156156517608 1 1
0.178532207852434 0.172498269252166 0 0
0.575225796938129 0.550458612214526 1 1
0.739135611956087 0.710046959451285 1 1
0.918429931744293 0.874711094253701 1 1
0.803108270418683 0.760208273883584 1 1
0.682976481002705 0.655581156786149 1 1
0.573733281089366 0.55156921935897 1 1
0.700369406684506 0.656651314323912 1 1
0.940018186486757 0.881967715535101 1 1
0.809178513118379 0.771719510151844 1 1
0.723367932366341 0.694867831652986 1 1
0.499580960167859 0.476908230346914 1 1
1.34517123864847 1.27840859787533 1 1
1.08178236664681 1.02731992046441 1 1
0.815183945523786 0.773359780307869 1 1
0.580672386259483 0.556746963047053 1 1
0.538762950056276 0.496646046807766 1 1
0.766884184120492 0.734244876237084 1 1
0.860299082784097 0.826270975634481 1 1
0.70594650301631 0.670430102589721 1 1
0.749174437208964 0.712702043340079 1 1
0.727336683805851 0.691835537448774 1 1
0.507069622100335 0.478295339703365 1 1
0.500282322101885 0.474858607143153 1 1
0.649188791508784 0.616487451980102 1 1
0.666002330745768 0.630606533451108 1 1
0.708203140561902 0.674138186444657 1 1
1.04710815820775 0.994936698857591 1 1
0.737871095177474 0.710482440867725 1 1
0.930577041194601 0.880488530130022 1 1
0.714693912923968 0.681783339578002 1 1
0.676638363756291 0.640633193345211 1 1
0.671784492688552 0.641195698262129 1 1
0.678612738144106 0.64161412526652 1 1
0.232508560854226 0.215990902035612 0 0
1.12431051368025 1.0551823730033 1 1
0.685768599045191 0.65290832214261 1 1
0.707114684488835 0.668376369966277 1 1
0.80349260932951 0.770313848232216 1 1
0.59710303015807 0.567673998914728 1 1
0.742684323945565 0.695735967861156 1 1
1.00993683288626 0.961459410384968 1 1
1.0780879544861 1.02388741565038 1 1
0.875002612240777 0.83665039098499 1 1
0.814772851176356 0.780732123735744 1 1
1.02157891979939 0.954383177188628 1 1
1.01926105767404 0.961762270193794 1 1
0.687684590159396 0.663076303726401 1 1
0.675765799014014 0.648999286149258 1 1
0.0929062599088856 0.0879152746554749 0 0
0.596651410458681 0.570582570019939 1 1
0.752494119284808 0.714478294087001 1 1
1.0165905929518 0.970957032011845 1 1
1.22327587317925 1.15537326858874 1 1
0.94463665547541 0.89768009225577 1 1
0.731341163458089 0.710692497868508 1 1
1.13407742624472 1.0719120664822 1 1
0.760894756036264 0.728478361483579 1 1
0.638571142113924 0.614535396210588 1 1
0.772863019722638 0.73246692750907 1 1
0.954983441595657 0.906972390069006 1 1
0.726142586590166 0.699569966251604 1 1
0.721481031778176 0.696222513840339 1 1
0.799282817308547 0.772749024171226 1 1
0.483804911234498 0.467501285737022 1 1
0.851687442499984 0.816861359579064 1 1
0.597135072805793 0.572010096233127 1 1
0.873746331523694 0.82811241333157 1 1
0.78804534108045 0.745040168335742 1 1
0.894374428755619 0.877129945883969 1 1
0.715196784095733 0.674914267982418 1 1
1.05901918710826 1.00400575496638 1 1
0.759132233958659 0.7219225995941 1 1
0.53035447782233 0.503478459459452 1 1
0.780830666314884 0.746971268321494 1 1
0.610728390401939 0.579761063952319 1 1
1.00722361871158 0.960752011785976 1 1
0.862218194140272 0.817355434905618 1 1
0.685798178432967 0.65725673257992 1 1
0.829787490811952 0.790843436675772 1 1
0.488947469957222 0.470696246402511 1 1
0.532748175077555 0.510444325672187 1 1
0.704132202014005 0.65171246448154 1 1
1.03015752961075 0.9819127249994 1 1
0.583843842313335 0.557288128267372 1 1
0.642781614114145 0.612028106154488 1 1
0.882632002961328 0.845413586847303 1 1
0.444962496967439 0.427954279593701 1 1
0.782255744469691 0.755830160129619 1 1
0.653772337538064 0.628591291013359 1 1
1.0498796332694 0.999201271242926 1 1
0.704628667935717 0.672389279993411 1 1
1.02018642098139 0.965381283835027 1 1
1.05438659600903 0.981728335322057 1 1
0.679182071510082 0.653342847980056 1 1
0.982527135798522 0.93600245750785 1 1
0.693967128660653 0.660454797261744 1 1
0.861003973077243 0.817506565191656 1 1
1.0191741519732 0.976531569121096 1 1
0.380182915294287 0.363591093015784 1 1
0.794784792080899 0.760807200623598 1 1
0.884912637240707 0.842347489688055 1 1
0.52239210023381 0.492855229628443 1 1
0.591758017388944 0.563189300121946 1 1
1.04277411277032 0.991540367653582 1 1
0.907445973724961 0.865697632331751 1 1
0.689241250921635 0.656653280800992 1 1
0.731040944317709 0.70169099106624 1 1
0.43957674929118 0.422690571385891 1 0
0.586424540614119 0.556506818416109 1 1
1.40955119402213 1.33999271167422 0 0
0.613269496062902 0.581308617162023 1 1
0.967974355792793 0.92264366165203 1 1
0.93911241027481 0.890514952772536 1 1
1.17682930138197 1.12195117172838 1 1
0.981197728856418 0.918355306655782 1 1
0.810030067231459 0.772613223890759 1 1
0.96528282232372 0.920793861167345 1 1
1.11143671636113 1.0610856652497 1 1
0.814455846637929 0.776060739508778 1 1
0.998374174744993 0.950177900547972 1 1
1.1297871510088 1.08096379151451 1 1
0.732037779166014 0.697158751063043 1 1
0.840714024710611 0.800722588831567 1 1
0.286650056555666 0.271393869189637 0 0
0.956678150359359 0.918160506204575 1 1
0.63247280243745 0.601894922626769 1 1
0.747697270672213 0.701382290278173 1 1
0.55290938168067 0.530038846408226 1 1
0.57850590738241 0.548493653419809 1 1
1.15950757799559 1.09777168660418 1 1
0.556209721741923 0.526889025499177 1 1
0.762313822339149 0.71235783226479 1 1
0.910188816153788 0.859567819530207 1 1
1.09534913329741 1.04798211219473 1 1
1.04290000658813 0.991285191148697 1 1
0.752525815204574 0.718423270413088 1 1
0.624610843384864 0.590577177641041 1 1
0.520314544794707 0.491334126457704 1 1
0.305158752444629 0.292606808604643 0 0
1.24911345580653 1.18557202825833 1 1
0.573911674052036 0.548855673403279 1 1
0.455646959979393 0.426091714539135 1 0
1.14888315343064 1.08577955638138 1 1
1.09121029694527 1.03915592152465 1 1
1.18611351937815 1.13593337248746 1 1
1.20998110598848 1.13931407974801 1 1
0.906595228830621 0.872540737161225 1 1
0.765060087507984 0.72809864175497 1 1
1.08819401137404 1.04238235819299 1 1
0.588353337887995 0.564449179816212 1 1
1.26569492955162 1.21032591568914 1 1
1.02425617287607 0.980799362537104 1 1
0.843280354057158 0.804088672559643 1 1
0.781933995862341 0.749635984092215 1 1
0.644012048382375 0.615029108831034 1 1
1.20740644780854 1.14458437863768 1 1
0.85131600692624 0.814184644058409 1 1
1.14530470083313 1.09716831954432 1 1
0.787156159197548 0.731661599065279 1 1
0.768097832198874 0.73492404990799 1 1
0.954842054783677 0.913568930169858 1 1
0.819668824202562 0.783739329066555 1 1
0.734113026303059 0.694449349750954 1 1
0.974805222990489 0.914962819873791 1 1
0.723632789941914 0.69027854365801 1 1
0.826676812297035 0.784155955868423 1 1
0.680650980599725 0.646490557728123 1 1
1.13259056057009 1.07879777769888 1 1
0.714807482627429 0.686513108922991 1 1
0.757744525727037 0.731553869969527 1 1
1.25021887229208 1.19217763439715 0 0
0.731610332726047 0.697902150416495 1 1
0.873326129478589 0.83494587182562 1 1
0.555404667108125 0.531429515219835 1 1
0.904225444992888 0.860792577759447 1 1
1.02496479178279 0.975963811220069 1 1
0.377085369769833 0.352567406690701 1 0
0.360011531936433 0.34389622508416 0 0
0.993087669349651 0.949920034831352 1 1
0.656855495417634 0.632774995493305 1 1
0.6909074184462 0.659310262967345 1 1
0.91724770414661 0.880723893907709 1 1
0.757897360789363 0.72115139300281 1 1
0.648884839216106 0.616877739700525 1 1
0.848030813045825 0.795121741694394 1 1
0.418754951551957 0.404448789686879 1 1
0.696482935031535 0.665839550795892 1 1
0.817074421405821 0.774251451014362 1 1
0.642087892654278 0.615833601634188 1 1
0.457567445359257 0.429790660650712 1 1
1.04328951991129 0.998521832542094 1 1
0.682528758884328 0.650994714728433 1 1
0.524077882685893 0.501138445263081 1 1
0.867493308307053 0.829176104339881 1 1
0.655530970104569 0.616267048274578 1 1
0.641531038870107 0.603357123775042 1 1
0.607508635009621 0.577673506618535 1 1
0.863807211438581 0.827167516885824 1 1
0.913421307655772 0.876635133409029 1 1
0.565555653845493 0.540353943090018 1 1
0.742272477087539 0.715466626980486 1 1
0.631259629437736 0.602475383152457 1 1
1.11698454404417 1.06015033050139 1 1
1.40749152633462 1.33485988473929 0 0
0.799367167459872 0.758830558429856 1 1
0.785680409524546 0.740223640833588 1 1
0.593963824452106 0.562443705349664 1 1
0.64864098261062 0.613803550220447 1 1
0.745942122278944 0.709374564391775 1 1
0.670623718256176 0.64298875572619 1 1
0.922909271660195 0.877269482693771 1 1
0.534305793004234 0.507038720822777 1 1
0.71571158610034 0.681091099986353 1 1
0.802091925239402 0.770250462414399 1 1
1.25154605346643 1.19114037725307 1 1
1.02215037678074 0.980857751867554 1 1
0.690331327451029 0.652842579131409 1 1
0.89310266476952 0.837818404124234 1 1
0.395500602700898 0.372357926555565 1 0
0.455427376783542 0.431927504509493 0 0
0.477097362256986 0.455461512347554 1 1
0.986245635059023 0.945805437858438 1 1
0.93164398756386 0.892513074408411 1 1
1.24347246955969 1.1723539623714 1 1
1.09678432541992 1.04370017009126 1 1
0.795476765025744 0.760672232060986 1 1
0.988362254027851 0.952408644019158 1 1
1.10517362487963 1.04597152556218 1 1
0.24154579036361 0.224873041648702 0 0
0.885862139255585 0.846784935176533 1 1
0.921246023460029 0.871117012355224 1 1
0.505844754004911 0.483415208046828 1 1
0.62360637159076 0.589738083581264 1 1
0.728215500302037 0.705727273371101 1 1
0.671540214228492 0.642971579590924 1 1
0.797782930738993 0.759756918824586 1 1
0.81764525373933 0.774746147428549 1 1
0.737857699038254 0.702336700924535 1 1
0.779529739510866 0.74877803420901 1 1
0.588221133984281 0.562999569197723 1 1
0.53736748753916 0.515577328019161 1 1
1.09452501703888 1.0268585434215 1 1
0.901027445663293 0.860276541433558 1 1
0.575966166797554 0.543997540667684 1 1
0.743990379928975 0.714678795875709 1 1
0.944186447859813 0.907496004324043 1 1
0.898793827173267 0.86007346427461 1 1
0.760017457053926 0.712420845752044 1 1
0.760444441690227 0.727610546244829 1 1
1.02737836602797 0.9829462664558 1 1
1.15096432936305 1.08932165972982 1 1
0.561677309901311 0.530845974023027 1 1
0.522469760166896 0.50139669980318 1 1
0.951234072737713 0.913286328090847 1 1
0.621655800782705 0.573282499336603 1 1
0.921401239195414 0.884245367752654 1 1
1.04669319556526 0.999142684661882 1 1
0.61666265999044 0.589172969636047 1 1
0.969951869199767 0.920141608233146 1 1
0.72536293898528 0.686798680765818 1 1
1.16888363213548 1.10740366802438 1 1
0.914191189186383 0.877907533386286 1 1
0.606222328475841 0.583347422179448 1 1
0.783548716822941 0.74238395109089 1 1
0.558760027825618 0.526438169775084 1 1
0.836614777041509 0.797664287162404 1 1
0.783793182804527 0.734962601643767 1 1
0.761015063448874 0.714705022390337 1 1
0.556594168303615 0.531006592324235 1 1
0.915011930515395 0.874044558772432 1 1
1.1308740870643 1.06838304059444 1 1
0.571151280236689 0.549406253221993 1 1
0.921461668708495 0.872491449597123 1 1
0.606791633740274 0.571792185713483 1 1
0.398642724032079 0.374799873454883 1 1
1.09386792026624 1.04309212533864 1 1
0.684102079109515 0.643929367163248 1 1
0.847098737958687 0.804456612552129 1 1
0.870888939215751 0.826632073631974 1 1
0.916470300333851 0.872605289780265 1 1
0.782054255700488 0.746340684815032 1 1
0.379009222246017 0.403737298992211 1 1
0.75759502929337 0.724611298711012 1 1
0.780086960644941 0.748655288219195 1 1
0.716859861890287 0.684430202467462 1 1
0.81928856556889 0.780893885719327 1 1
0.798280233626204 0.755279766136789 1 1
0.755354647365936 0.720637971454757 1 1
0.492213253458131 0.47065512306193 1 0
0.768904633663095 0.732134628712393 1 1
0.763817821607985 0.732425259647452 1 1
0.684109448300206 0.653349074029743 1 1
0.698591221322429 0.667360009882457 1 1
0.867474099716329 0.832087157547142 1 1
0.561962463411392 0.559111203775778 1 1
0.529541726105226 0.502543910078381 1 1
0.764988225737253 0.723084672164288 1 1
0.981655754535399 0.964694529816392 1 1
0.716837222059792 0.683671562776167 1 1
0.711562511861791 0.672323028293599 1 1
0.999354659930756 0.956575942220565 1 1
0.832654693589747 0.794842964156601 1 1
0.624940633056979 0.598108328524945 1 1
1.06527844476648 1.00116636533495 1 1
0.755485033256873 0.721935234423511 1 1
0.932804301262622 0.89651707337391 1 1
1.04336744956454 0.993746296654092 1 1
0.929192529890974 0.877185090084544 1 1
1.05245613793832 0.9862111394319 1 1
0.834869712717954 0.778163088400337 1 1
0.7152758952104 0.687019040981105 1 1
0.346045248948368 0.33678075414188 1 1
0.971207904093452 0.92661588889187 1 1
1.15554057460447 1.09491887240741 0 1
0.585107832148013 0.557630686338472 1 1
1.17115320130537 1.11736374545191 0 1
1.18774506808662 1.12539339949155 1 1
0.558043977113016 0.524024144099484 1 1
0.472800580808836 0.444435281659045 1 0
0.508324660484359 0.48724707901862 1 1
0.495034398638476 0.471213657456195 1 1
0.662632181233635 0.634437447180966 1 1
0.43781070489335 0.425279871683459 1 1
0.570466117806563 0.548518194008499 1 1
0.683656255789808 0.652008907433824 1 1
0.536223406579143 0.511958717587157 1 1
0.747449752312115 0.709949058689781 1 1
0.348711006464088 0.330234898779935 0 0
0.575944331288637 0.549487735236492 1 1
1.03185523795581 0.978412993576949 1 1
0.948593601948724 0.903676757010165 1 1
1.01305097233176 0.96189941813645 1 1
0.7675402074011 0.725951114269536 1 1
0.967106469272088 0.919621436101911 1 1
0.621192065723502 0.585563735199545 1 1
1.19298154793171 1.1261180905218 1 1
0.434376396443127 0.410288320078902 0 0
0.796956670041897 0.763185756187677 1 1
0.747029860324365 0.715672925358621 1 1
0.937422815760175 0.889584918436127 1 1
0.565740072076203 0.539622582238481 1 1
1.25999243679686 1.18590759912199 1 1
0.876749004462288 0.842268334888624 1 1
0.845196778200336 0.796712801878085 1 1
0.681953308397138 0.648492819249268 1 1
0.388687212442691 0.364133384331194 1 1
0.850909878049185 0.799287072748968 1 1
1.08048453477164 1.03436346482622 1 1
0.635391836627549 0.606756625998776 1 1
0.734940166595096 0.701452396187461 1 1
0.883267807020328 0.846404754967652 1 1
0.87371479135994 0.834254693821426 1 1
0.860727090944722 0.815483183032251 1 1
0.540354973737509 0.52162281979023 1 1
0.977021570041018 0.923907832099549 1 1
0.453375584087156 0.429914181496982 1 1
0.80542631614622 0.768802705282816 1 1
0.591676167513558 0.566913123045472 1 1
0.537263374080884 0.514084164018803 1 1
0.621219506636274 0.587069296835603 1 1
0.937742085280288 0.884499830232952 1 1
1.46518442139923 1.39201364444826 0 1
0.787482992158244 0.767684513899426 1 1
0.806531997710748 0.770663738045085 1 1
0.796384063443269 0.755423559298811 1 1
1.12218942526 1.0650500645746 1 1
0.901733617131885 0.852097354281488 1 1
0.609505181460713 0.57817805868584 1 1
0.374580645676867 0.348528434709874 1 1
0.969889263481907 0.926998436389438 1 1
0.412822009737015 0.392747443372714 1 0
0.852343873520475 0.807409155597336 1 1
0.674032609599729 0.643548455525244 1 1
0.684562456019843 0.651786402519818 1 1
1.0808037884483 1.02759996627011 1 1
0.583259576634945 0.555245794494424 1 1
0.778391151935973 0.740956675317585 1 1
0.737461848208682 0.697857893569114 1 1
0.499960301996897 0.475179447877244 1 1
0.490483012574175 0.463974683462649 1 1
0.350880771733835 0.337391723605426 1 1
0.850297717586399 0.809401116237223 1 1
0.71330861809342 0.681152628787759 1 1
0.58286244766805 0.552174979074555 1 1
0.9209022963944 0.876497120016422 1 1
1.04421961926093 0.989222638907973 1 1
0.740147873745949 0.708084576242629 1 1
0.691241229120594 0.645560582875668 1 1
0.762745837746209 0.714279782284458 1 1
0.963447047032746 0.923428759651238 1 1
0.981563575703899 0.927007891784037 1 1
1.00085823607374 0.952995014827492 1 1
1.07595722646336 1.02923338219641 1 1
0.698488922379371 0.650578849433836 1 1
0.881410517863418 0.840027750963998 1 1
1.17078565679805 1.1114490572435 1 1
0.863492402000414 0.80421014945222 1 1
0.930068102817821 0.883415726789572 1 1
0.878224035016139 0.83795944420044 1 1
0.70560261614799 0.670734260342086 1 1
0.581989399529216 0.557277878426546 1 1
0.495471256414384 0.466191479340058 1 1
0.369106851774456 0.351197134631332 0 0
0.820386667246594 0.781976328297476 1 1
0.665369694149492 0.636655031335925 1 1
0.810059761251954 0.766548296591332 1 1
0.617159318983533 0.585903410854927 1 1
0.424668061372082 0.409945606080767 1 0
0.741037886371147 0.703830367230444 1 1
0.833998364438485 0.790806236018764 1 1
0.694933151963935 0.6599583194159 1 1
0.798930973237413 0.761447894956365 1 1
0.914408417997263 0.872539446096951 1 1
0.833503816124987 0.808614068510817 1 1
0.413406953785628 0.38963175985944 1 1
0.892020834452896 0.851393331371325 1 1
0.528291357882968 0.503289734303038 1 1
0.720038413467439 0.688849528635238 1 1
0.706078321204626 0.669962380467717 1 1
0.362592956851378 0.342781117051892 0 0
0.729906007431592 0.699391407314164 1 1
0.880315084133203 0.843391804397289 1 1
0.478495524469501 0.451909520393744 1 0
0.672308763686086 0.64369848168709 1 1
0.405634254985089 0.3834190627 1 1
1.14695215064947 1.09273583123757 1 1
0.680084360374016 0.643260416950415 1 1
1.02283201930477 0.972450372938842 1 1
0.885933805350755 0.832328158688221 1 1
0.48265176239842 0.471412368425844 1 1
0.917765399366418 0.877002404059249 1 1
0.705988129941354 0.665916373724287 1 1
0.589111054512922 0.559157290780003 1 1
0.75210797850523 0.719447721790188 1 1
0.843662047433144 0.79660292373009 1 1
0.911645717831791 0.868447241706833 1 1
0.619632731422358 0.594862598991492 1 1
0.866083254490031 0.834042199405911 1 1
0.562558252506285 0.536985133897091 1 1
0.805319366561971 0.768944198711255 1 1
0.868574994300917 0.828633595652168 1 1
0.443072343342203 0.420650306490192 1 1
0.738334272280347 0.692831922679635 1 1
0.93341868258352 0.883829884605182 1 1
0.974517980736094 0.91483452667148 1 1
0.923508754673358 0.885398639894718 1 1
0.833540502942698 0.786945473737621 1 1
0.471585755587827 0.474021881061755 1 1
0.738662833004903 0.709734645798738 1 1
0.384239753892254 0.372180436545802 0 0
0.91837676706147 0.877323986939225 1 1
0.657076317257848 0.628028988559094 1 1
0.534163996685525 0.50530459898789 1 1
0.573340789946199 0.546569807915882 1 1
1.10596686245412 1.08096860112691 1 1
1.20285808795591 1.13669206138906 1 1
0.717721690390549 0.694826163794461 1 1
0.678173567841085 0.642783592646828 1 1
0.907041928099571 0.861086474841152 1 1
1.01171399026447 0.968826458173411 1 1
0.783330412079536 0.744890495229301 1 1
0.999487759850916 0.948771348326754 1 1
0.74197908895346 0.71221257735632 1 1
0.717393894134711 0.679463355876996 1 1
0.645841078542613 0.615884706610953 1 1
1.32389337784416 1.24312608179677 0 0
1.00932098176702 0.953503835989762 1 1
0.709389053383508 0.669393828896436 1 1
1.07184822862171 1.01795954954503 1 1
0.799454280931146 0.76120177182964 1 1
1.34993174169447 1.26591661291749 0 0
0.514044295263899 0.492351372236668 1 1
0.687664909724264 0.66025731826125 1 1
0.641240181250472 0.608504238159889 1 1
0.60321573967701 0.570367785848299 1 1
0.395666553874166 0.37875663837928 0 0
0.830715838434893 0.793988123285385 1 1
1.04022152669879 0.986668263099434 1 1
0.85254877584263 0.805441531698632 1 1
0.58183757206516 0.553149143717594 1 1
1.13548420710927 1.08349212588424 1 1
0.458542099594285 0.433600273914767 1 0
0.581254858715868 0.555379740616984 1 1
0.495478172219637 0.469850434875235 1 0
0.677340261784644 0.648188371217721 1 1
0.753774450839275 0.71976432954719 1 1
0.688527968664632 0.660594250966185 1 1
0.892238946278573 0.848576147513998 1 1
1.12680127594939 1.07400376108314 1 1
1.14509282666548 1.09480569680261 1 1
0.853221624285428 0.815949701559282 1 1
0.464155478187595 0.456018576468169 1 1
0.423031738979205 0.404758334419554 1 1
0.778203220824045 0.739936815309206 1 1
0.735801524878996 0.69045059064988 1 1
0.663170686380931 0.636381944125185 1 1
0.809766564686616 0.760747098560726 1 1
0.516530069611267 0.501436613272268 1 1
0.626863351676643 0.597095800132368 1 1
1.00430728126728 0.956071486045381 1 1
0.452748478127989 0.433556856053464 0 0
1.16429507914774 1.10423061555753 1 1
0.208761500107255 0.20126316415257 0 0
0.518426454418404 0.491218988617578 1 1
0.87159181568662 0.83765514358707 1 1
0.848262954332099 0.806435655992453 1 1
0.627439418632554 0.600400492168731 1 1
0.785926100773479 0.751014003101004 1 1
1.08967366696513 1.0364424403772 1 1
0.753665037026367 0.718447415559515 1 1
0.991041717623956 0.945004394969847 1 1
0.790223199946507 0.753459192633486 1 1
1.20630677421192 1.15148485248005 1 1
0.713210832040279 0.688845334460775 1 1
0.663624087891612 0.629377311527678 1 1
0.639699832739716 0.605474385674063 1 1
0.742113661087334 0.702609145225258 1 1
0.780337972225045 0.745248510519559 1 1
0.759179751420384 0.726593797441059 1 1
0.540106232400066 0.509035766005566 1 1
0.800862151131931 0.760157083772851 1 1
0.699230284148524 0.670355481985237 1 1
1.13604719499842 1.07785713322268 1 1
0.502315403359568 0.470641467621168 1 1
0.905429341827124 0.860059056540276 1 1
0.81873834277127 0.775196924136221 1 1
1.1142689455612 1.07509575189921 1 1
0.683549772938403 0.652875367441302 1 1
0.704959670732821 0.671926644405522 1 1
0.864775475050141 0.828020031536086 1 1
0.529352837277444 0.503879117680533 1 1
0.753401617784341 0.713692278923026 1 1
1.17696493259327 1.12544657696326 1 1
1.3402782549828 1.27539621198271 1 1
0.72334505146552 0.674698261472772 1 1
0.839536493896004 0.804774205785335 1 1
1.03990129026987 0.996155548533774 1 1
1.10997695876436 1.05638961555621 1 1
0.530056173550415 0.502862426400049 1 1
0.813082097209502 0.772782677644731 1 1
0.613260792083977 0.582516244539668 1 1
0.629053139507894 0.598760191285634 1 1
1.10651420277891 1.06118416829608 1 1
0.795659224445973 0.76250194496124 1 1
1.04259100415965 0.994471068978823 1 1
1.39058646046025 1.30691435393511 0 1
0.805984524708339 0.76114840840813 1 1
0.967063526745018 0.922478712836902 1 1
0.635416864936936 0.607943411586496 1 1
1.11811826148121 1.05898797096639 1 1
0.876471612157955 0.83619218147089 1 1
1.0944354571796 1.03280596647719 1 1
0.311551845858606 0.291834376343543 0 0
0.921995896326502 0.881725151405343 1 1
0.947972464800589 0.898100104485707 1 1
0.314672051168613 0.29888145481234 0 0
0.613499722264698 0.59331723070462 1 1
0.477987749982501 0.465505889701989 1 1
0.774985957594991 0.743338254621568 1 1
0.782742434394967 0.749697999838355 1 1
0.554646725005117 0.521979818771884 1 1
0.675265176419969 0.64704327971682 1 1
0.505148926409106 0.488309117587926 1 1
0.685391786751602 0.655581890557524 1 1
0.914374523922805 0.863710260970343 1 1
0.879828262758082 0.842169209098349 1 1
1.07064154065464 1.02328128044811 1 1
1.11927306216604 1.05942931949045 1 1
0.721963303019043 0.687422960835719 1 1
0.866860653526593 0.825761478660068 1 1
1.07799234096861 1.03151335997422 1 1
0.723415462966496 0.688806144491754 1 1
0.892861053616487 0.851550261141136 1 1
0.882528387394996 0.844103849155569 1 1
1.11724075041124 1.06224355007723 1 1
0.504517642209677 0.478148594088773 1 1
0.728726173542284 0.699715004002767 1 1
0.71873632996419 0.679384762541632 1 1
0.832582646667242 0.788669673924992 1 1
0.647723680314193 0.611207914726628 1 1
1.17445593866287 1.11351439122521 1 1
0.657031215262404 0.636395816782505 1 1
0.906440692004865 0.857217178891541 1 1
0.854939412571915 0.815979918199911 1 1
0.954874531927376 0.908890418477984 1 1
1.03810504556383 0.989977759210473 1 1
0.760719884475316 0.720141417814106 1 1
0.662234418429379 0.628661856077542 1 1
0.545446110601808 0.522644108025459 1 1
0.923679617300863 0.879065049852333 1 1
0.630027960993584 0.5940283184762 1 1
0.751016969572761 0.720760979010398 1 1
0.729612046294104 0.693311801792191 1 1
0.561769573443262 0.534194846773253 1 1
0.908485954808548 0.867332733923764 1 1
1.15842912593966 1.1052244624283 0 1
0.789976608380757 0.747370713569 1 1
1.17547731790982 1.12794778448813 0 1
0.552627321661479 0.526182702764505 1 1
0.760136388228903 0.724782966747908 1 1
0.435364281606309 0.415904554391595 1 1
0.51769287771433 0.486218488501052 1 1
0.759748012714255 0.720576933177255 1 1
1.23611640376547 1.18239091175112 0 1
0.937241153948364 0.910739114117048 1 1
0.979503238618594 0.934992302089675 1 1
1.06011799614271 1.01481652461862 1 1
0.678431488578578 0.653863935639314 1 1
0.58445348293294 0.560079478159354 1 1
0.467587943140889 0.442252762827582 1 1
0.601003067337249 0.573365351321104 1 1
0.9427975755873 0.890754764405202 1 1
0.559978579895451 0.537808889092231 1 1
0.647489160055259 0.612206331331966 1 1
1.13865343870168 1.07282223024295 1 1
1.24698774117143 1.18278530939575 1 1
0.726099784269429 0.680018215650225 1 1
0.729214326401552 0.687707212100236 1 1
0.612814764572394 0.578368812488237 1 1
1.16865212220473 1.11920255507874 0 1
0.748099893609624 0.703094454506618 1 1
0.666785979439713 0.637550948216443 1 1
0.778801386184442 0.744787475522577 1 1
1.34519020619901 1.26649768436569 0 1
0.723204241350592 0.690584210891136 1 1
0.800917224842723 0.761727057378049 1 1
0.635552390726466 0.605959299923734 1 1
0.798441750041239 0.76052423518137 1 1
0.991278559699212 0.946308918650709 1 1
1.1098035237335 1.03929230524561 1 1
0.99660634402975 0.935345815663157 1 1
0.558484558536701 0.525626667649967 1 1
1.04766302015485 0.99468888707957 1 1
1.10870232350162 1.0561022781008 1 1
0.620469786807898 0.594923112154848 1 1
0.696201020758928 0.660314262758689 1 1
0.690207348186398 0.665219596748835 1 1
0.829365276405235 0.797891125538954 1 1
0.746346143870123 0.715214745264656 1 1
0.448686910315638 0.430948991285663 1 1
1.04247157789123 0.997929897562676 1 1
0.560043094550007 0.541129136061673 1 1
0.414730775819893 0.390102202387549 1 1
0.933401068594348 0.886039392570085 1 1
0.47415523352861 0.45094994061407 1 1
1.28823251307084 1.22681085179404 1 1
0.830023272474469 0.78967407967397 1 1
0.877191184307293 0.837851177663706 1 1
0.98399683516095 0.958121681921894 1 1
0.455627827196416 0.431072165176542 1 0
0.693924436237483 0.659136375122233 1 1
1.02133059450016 0.965744203714291 1 1
0.959230912122474 0.902406141695266 1 1
0.576575511162004 0.549504336881147 1 1
1.05331358638099 1.00748677567088 1 1
0.931964767815517 0.873195857280599 1 1
1.01216393490985 0.958464206939788 1 1
0.703390563825884 0.660155561333336 1 1
0.557331222495334 0.521494547993097 1 1
0.715374021982692 0.67245164416898 1 1
0.133429118048548 0.121585296383723 0 0
0.464745404965424 0.442867893282882 1 1
0.957435181716471 0.918140956578247 1 1
0.650011412041233 0.61797949827761 1 1
0.769747544403118 0.736208257699151 1 1
0.929568009599407 0.886982428124325 1 1
0.499855474459529 0.472931830115739 1 1
1.05468335594746 1.01091994817725 1 1
0.764359161897949 0.715393107391841 1 1
0.877894189480464 0.826411806920388 1 1
1.09398644511753 1.03816198705807 1 1
0.590082308752615 0.561455913632018 1 1
0.954457694823058 0.894572282417229 1 1
1.10114845521193 1.04676578556235 1 1
0.47786493140302 0.458624182828883 1 1
0.969705545859047 0.926357295471196 1 1
1.4480670908447 1.38184643200423 1 1
0.660646057373051 0.63032868061078 1 1
0.966454961678278 0.920675748881238 1 1
0.598806271261979 0.575153361112141 1 1
0.690881833879958 0.655548782490081 1 1
0.270931186539309 0.255767584494228 0 0
0.362267832726936 0.343174595673683 1 1
0.460868813433333 0.442663592236803 1 1
1.04091467778636 0.98923640874662 1 1
0.483850175179043 0.465737242918497 1 1
0.89323284762852 0.858036886095648 1 1
1.13806605099542 1.06721169710971 1 1
0.924481869868641 0.884764084062643 1 1
0.653959974049656 0.614519045292425 1 1
0.703536707284995 0.670740197046634 1 1
0.803651043115939 0.760864447937316 1 1
0.431723297815514 0.410159073959564 1 1
0.64525076246628 0.618476135406904 1 1
1.16121254175328 1.10812301837908 1 1
1.12220111620513 1.06192003390716 1 1
0.663444427902464 0.629605377580782 1 1
0.617363231618572 0.586726044640252 1 1
0.734212693781409 0.698022412936656 1 1
0.409230278355327 0.387456931854799 1 1
0.741309974245025 0.70620993208216 1 1
1.07655495343592 1.02530458195657 1 1
0.77379425242028 0.727992979725327 1 1
0.697309122880862 0.675177764339359 1 1
0.956657251874924 0.908901243467506 1 1
1.1633807592307 1.10256257981496 1 1
0.924019810337345 0.881433751413444 1 1
0.974282501780684 0.927580612720138 1 1
0.702126746313916 0.664865044279637 1 1
0.955531897810975 0.913153120010451 1 1
1.00110208026177 0.953597740930784 1 1
0.467247664871341 0.444549445603585 1 1
0.913442999439481 0.871635258538996 1 1
0.885204403972795 0.847635424233782 1 1
0.700671540109453 0.666733649936526 1 1
0.968746372955238 0.925807955541622 1 1
0.600368559384667 0.571342852475073 1 1
0.571850616202401 0.547107722650772 1 1
0.310515649196284 0.296466142139384 0 0
0.515564803013021 0.486908594319594 1 1
0.966890924005267 0.918480818368825 1 1
0.345877509034047 0.334640973582927 0 0
0.823880844868176 0.778006558711838 1 1
0.397277285456269 0.376298959712334 1 1
0.900698078029746 0.868262876303519 1 1
0.960382893400901 0.913895663295447 1 1
1.29482889194768 1.27237213332648 1 1
0.445066092809055 0.420046928748502 1 0
0.810713046852274 0.773318496633571 1 1
1.05908995333604 1.01083211347241 1 1
0.800313666314827 0.758511498536401 1 1
0.817578848177156 0.770152107886273 1 1
0.772159283978835 0.727661851072862 1 1
0.617640251311446 0.574865807123225 1 1
0.853067459779485 0.810235185216101 1 1
0.905001054959202 0.848290078977521 1 1
1.16534081708214 1.09894083639531 0 1
0.882055865551383 0.834332778596713 1 1
1.0679613853922 1.01124000627261 1 1
1.02494771152632 0.980671193843667 1 1
0.717941133864764 0.681314518222006 1 1
0.739295644226373 0.70707386086698 1 1
0.658974104228003 0.628661448371623 1 1
0.741578353460681 0.707688139706352 1 1
0.537391524957261 0.518183371933624 1 1
0.734321894504628 0.695151686298189 1 1
0.948093990231964 0.900287998996798 1 1
0.759093786429427 0.723327445963924 1 1
0.712705749114692 0.687215561776039 1 1
0.624315607374034 0.596198069771939 1 1
0.961470039050586 0.921957279286493 1 1
0.586439743220447 0.555975935414395 1 1
0.687855227529967 0.656228770640683 1 1
0.762820986451873 0.722940662423969 1 1
0.860169143886992 0.81286609546625 1 1
1.3346589480825 1.26664793503825 1 1
0.997387698689095 0.945687071566026 1 1
1.0708595286124 1.01966317117629 1 1
0.732812261669971 0.693469320645265 1 1
0.526177319959887 0.498059728415997 1 1
0.847239812593978 0.798103578240153 1 1
0.753277727824561 0.711838471659545 1 1
0.565777006328074 0.539865991171964 1 1
0.884564606816565 0.835254982429365 1 1
1.09528588877672 1.04590588310817 1 1
0.757146700703906 0.720635725067846 1 1
0.698554750626333 0.667908533292813 1 1
0.605797052950888 0.575918359745504 1 1
1.17740257292132 1.12141989489471 0 1
0.778817677051672 0.746632790674147 1 1
0.889610610091589 0.840012626728166 1 1
0.210656196545476 0.205853682714526 0 0
0.670966996008026 0.639659189728166 1 1
0.707276452880297 0.671911342812902 1 1
0.822462080274748 0.774601643774585 1 1
0.820803530525394 0.770628411653421 1 1
1.48040854789558 1.40904284106626 0 0
0.89660489037936 0.852737093391722 1 1
0.697850195428448 0.659302518235745 1 1
1.0293978620697 0.988691219940602 1 1
0.581465662378474 0.553437665919254 1 1
0.502658124274058 0.482912885593947 1 1
0.436682312305256 0.41251791658879 1 1
0.983856166432975 0.940202082817569 1 1
0.395743489628297 0.375353698018563 0 0
0.920611357743086 0.875928173788072 1 1
0.623804742170808 0.598278928143802 1 1
0.897503183710847 0.85970077928372 1 1
1.09228067490706 1.03069756679997 1 1
0.808094816113771 0.772170214616064 1 1
0.333709250819965 0.312027941434789 0 0
0.504043887033657 0.481914400037493 1 1
0.708603845033637 0.685907389760182 1 1
0.876958634409657 0.834029204558069 1 1
0.510194638796874 0.4784212427053 1 1
0.692424041624441 0.660853573727407 1 1
1.06363413955208 1.0077473449101 1 1
0.649049813750229 0.608995522596949 1 1
0.604735564263166 0.575795729682839 1 1
1.00088015021578 0.953007008570914 1 1
0.475976020077441 0.439670845671596 1 1
0.853907996014343 0.815280755522423 1 1
0.729950155414243 0.68767991723075 1 1
0.757383537483737 0.720495532819293 1 1
0.474141120275352 0.458313316494736 1 1
0.802934274469754 0.749827819610259 1 1
0.991581333297172 0.942237651275949 1 1
0.46712303298161 0.441973405648359 1 1
0.981804680147258 0.942385988056484 1 1
1.19928411614435 1.13675371783366 1 1
1.25685558680373 1.19102506794818 0 1
0.98168190468131 0.917832579612583 1 1
1.07726903971364 1.0156285142948 1 1
1.029700209091 0.977833013131047 1 1
0.754058515490623 0.712403810462588 1 1
1.16195980612363 1.11318253214154 0 1
0.954468416557454 0.909110687525286 1 1
0.633413664684442 0.607715502880935 1 1
0.336544301477841 0.32281955328018 0 0
0.613542739741789 0.591309236821879 1 1
1.16893223233679 1.1135745772258 0 1
0.511570238157353 0.483197417254718 1 1
1.01315867578924 0.959472650736553 1 1
0.750765743657039 0.724851770980854 1 1
1.31641050521518 1.24481152814882 0 0
0.872920001002834 0.843169449459388 1 1
0.780641825362126 0.73572380206744 1 1
0.913753722526826 0.868999366074676 1 1
0.809331194099861 0.777103175782336 1 1
0.286713666299005 0.260340490936644 1 1
0.731957265318628 0.69116563009454 1 1
0.59777174865872 0.570973644349442 1 1
0.561786512418799 0.54162995657961 1 1
1.20435011740351 1.15059937965041 0 1
0.760058945067292 0.728278350397562 1 1
0.904985125781501 0.865299586713851 1 1
0.771086634425658 0.736354736625889 1 1
0.716135345972023 0.683342105996641 1 1
0.618456657691564 0.59269383597969 1 1
0.577460706856245 0.554552885486871 1 1
0.688741540144928 0.658806861889947 1 1
0.758559421617181 0.728290807739657 1 1
0.952799593583279 0.909372552716284 1 1
0.794663358702223 0.753543146117534 1 1
1.11446418710936 1.0656538612485 1 1
0.414086039421465 0.389375066819353 1 1
1.13512212338121 1.08479940685948 0 1
0.647796123583952 0.621128251072368 1 1
0.808459011075025 0.761783065946513 1 1
0.911764837935293 0.878254421455526 1 1
0.753207778505305 0.716946278316311 1 1
0.412969142392613 0.38786340689893 1 1
0.724881597451794 0.691788289568481 1 1
1.01410897125637 0.965361116239983 1 1
0.704116271116337 0.670980084859538 1 1
0.657335675663849 0.625052144258689 1 1
0.922969812695783 0.872433866041914 1 1
0.578264772273486 0.548661341696293 1 1
0.484706883632116 0.475414603058277 1 1
1.14342094605673 1.0922135485313 1 1
0.821075557919057 0.769993319762013 1 1
0.65094603562267 0.614960986183391 1 1
0.653692341778154 0.623582950603243 1 1
1.1464098206538 1.07753580521497 1 1
0.920656328987797 0.865281901694466 1 1
1.09347781216994 1.04455940114643 1 1
0.886720498742776 0.840822371510476 1 1
0.92297649621977 0.883976383993993 1 1
0.708500920452411 0.678291367601555 1 1
0.824574049469434 0.786667091625646 1 1
0.791885766464612 0.747156411110876 1 1
1.16752855426565 1.11967556652073 1 1
0.855611602293078 0.816735275550797 1 1
1.06528710129569 1.01127225695564 1 1
0.783570421984703 0.74410451858169 1 1
0.894749196257075 0.841340238039217 1 1
0.951401394300456 0.907777257948839 1 1
0.758585261707572 0.723748726793303 1 1
0.652205684327417 0.615847492198876 1 1
0.886170346414686 0.844635712777596 1 1
0.768458732841586 0.742742650876784 1 1
0.739311070098875 0.700992519711578 1 1
0.617550580776358 0.587652731723988 1 1
0.648745294765631 0.623942676871197 1 1
1.12932621531483 1.06691985483044 1 1
1.13028557886915 1.08369012187596 1 1
0.704906534674392 0.667653437880659 1 1
0.747797880678185 0.715731555124061 1 1
0.928081594793128 0.880650782743797 1 1
0.818590583779484 0.780692014518144 1 1
0.831792008522749 0.79380448547842 1 1
0.709363875826618 0.683209938174676 1 1
0.446445371235394 0.437002513301435 1 1
0.734531823975858 0.699964711114883 1 1
0.706037336964058 0.668100125116808 1 1
1.04948896207294 0.990751436410232 1 1
0.881153809308082 0.829216627655628 1 1
1.05902365399671 1.00794141731024 1 1
1.01256792816602 0.956816688600224 1 1
1.08263593810911 1.03217563874376 1 1
0.910871739921367 0.867359171261881 1 1
1.10069633956254 1.03779039657114 1 1
0.717462585390291 0.680022860595748 1 1
0.534515870124492 0.501907781044077 1 1
0.586803919686471 0.542094678020737 1 1
0.823151811983144 0.784853766142171 1 1
1.01835300403724 0.967485704669784 1 1
0.7126400803311 0.683497854378422 1 1
0.902856385208379 0.861951713686505 1 1
0.503363710125929 0.478229721210613 1 1
0.790335708287991 0.745454254198464 1 1
0.901257856559223 0.857639357898786 1 1
0.857727439155496 0.820759571291955 1 1
0.998822572145591 0.954166523369873 1 1
0.560242305048302 0.536494960870872 1 1
0.897081207288248 0.853708453697421 1 1
0.467859609474756 0.44271755431844 1 1
0.683671980950601 0.651830680210315 1 1
0.902758383757344 0.8511523034558 1 1
1.05225835703848 1.00535971673421 1 1
0.695112524855451 0.664595501478141 1 1
0.900930064733923 0.857658954260251 1 1
1.10403056939058 1.0491210460474 1 1
0.889968500577676 0.852634791859176 1 1
0.925833847403928 0.875957103911794 1 1
0.729750244062341 0.692256500047883 1 1
0.479940031724253 0.449513861503345 1 1
1.11953627365491 1.06690360746019 1 1
0.469806378750274 0.450048952773418 1 0
0.827550817573649 0.784221633107122 1 1
0.824733607390443 0.774094487072999 1 1
0.615678149714201 0.576832324481031 1 1
0.563630811453261 0.528934066162346 1 1
0.844979220110811 0.807329539819637 1 1
1.0240982128351 0.999360529118873 1 1
0.347978568147302 0.328111398559056 1 1
0.639395714614404 0.607797300449778 1 1
0.537096659176798 0.516573179529683 1 1
0.779607454114276 0.741058045173053 1 1
1.44102544594055 1.35765704352082 0 0
1.06274037173704 1.01067322970745 1 1
0.644665038663144 0.61117604784398 1 1
0.91962356034214 0.869033088918179 1 1
0.690782889521055 0.651421953866092 1 1
0.85522766260601 0.813841252895633 1 1
0.568315680512467 0.540881054686121 1 1
0.711627279532315 0.677000148720721 1 1
0.936446310513739 0.89260380455511 1 1
0.397918369588091 0.403713775874343 1 1
0.496237903260159 0.479881531036711 1 1
0.768420916856983 0.733446753341891 1 1
0.984172788409947 0.936333329699868 1 1
0.514577604070921 0.48456846483112 1 1
0.825604230235879 0.79035996964196 1 1
0.546648267547707 0.52104363335392 1 1
0.612847452808812 0.57735157576263 1 1
0.931267876910342 0.873373184418797 1 1
0.825993745943109 0.781882434383708 1 1
0.622251675057207 0.594724963583718 1 1
0.994079460132375 0.954974311906534 1 1
1.13698331687154 1.07988456019886 1 1
0.83417730603899 0.803557192957024 1 1
1.12060081880283 1.06774777672693 1 1
0.572430027106531 0.546028959704618 1 1
0.69238576107283 0.663887314723567 1 1
0.577564377057444 0.54637405072042 1 1
0.95593249717667 0.909115096128543 1 1
1.01734234278061 0.97092037664648 1 1
0.862013350282718 0.815954881481667 1 1
0.60430685650301 0.572716370002978 1 1
0.576526906633677 0.545909558947413 1 1
0.754202108560889 0.714746886144646 1 1
0.767283137349713 0.731341702604577 1 1
0.197484839203943 0.190555062473975 0 0
0.860847698517459 0.813845113969233 1 1
0.529174905837292 0.50523735693107 1 1
0.914270860297149 0.859593353304852 1 1
0.848005170168836 0.80788422796206 1 1
0.88096918902348 0.843899680482943 1 1
0.609190601744281 0.591445561270778 1 1
1.16239086569246 1.098343358821 1 1
0.882851111803131 0.845432319295378 1 1
0.813061118766163 0.77515649824634 1 1
0.752834644410347 0.720392367133324 1 1
0.890024377055227 0.84712465187035 1 1
0.579687305320499 0.546898731930188 1 1
1.11918036145514 1.06780097636538 1 1
0.503487918501482 0.472405929858816 1 1
0.533803557057417 0.511140968925001 1 1
1.00922364419456 0.962989990990102 1 1
0.618650407087103 0.584681356136916 1 1
0.650592043411669 0.615290585830844 1 1
0.593405648079143 0.563712464331121 1 1
1.09945813084398 1.04485428484451 1 1
1.17058300387397 1.11694564715163 1 1
0.85078501778118 0.808935908546257 1 1
0.223557109811817 0.20542730284389 0 0
0.624571589874764 0.593147016490833 1 1
0.750218707509792 0.712630418040792 1 1
0.787481822378959 0.750799095408571 1 1
0.910019455020985 0.869685788301822 1 1
1.03524562564424 0.984952910214219 1 1
0.80101723635288 0.764851299306195 1 1
0.388112327904026 0.373367092090987 1 1
0.67391531465621 0.642708942257674 1 1
0.550707571748868 0.529858484227917 1 1
1.16159476553041 1.10505433236296 1 1
0.850252305865661 0.805402574419706 1 1
1.00082767294282 0.953778825536038 1 1
0.922197688972673 0.881070750437497 1 1
0.980717547827259 0.935508549945384 1 1
0.837309531176049 0.796332354422844 1 1
0.373218053992776 0.358959232665442 0 0
0.636643480432211 0.612176074642103 1 1
0.666352294789363 0.630191083051491 1 1
0.542535659921412 0.517898861629019 1 1
0.654433964520494 0.627952626700069 1 1
0.5261723992937 0.495045948094465 1 1
0.617669864937399 0.591283543177134 1 1
0.621518895446917 0.590364092322267 1 1
0.319005623657518 0.301249135131901 1 1
0.705733596964764 0.671051577586682 1 1
0.872650744905941 0.82708174601812 1 1
0.76991250818315 0.727003146020982 1 1
0.575452980982453 0.550083185524584 1 1
0.907941684794427 0.863184871885016 1 1
0.736220107659599 0.695027970404067 1 1
0.646905091290264 0.618054948472215 1 1
0.888412289564769 0.854104855864413 1 1
0.688400254304891 0.656539164327259 1 1
0.843923350801166 0.80590823597485 1 1
0.694355479578591 0.653799294526367 1 1
1.24884357219019 1.18229117132843 0 0
0.995366306966882 0.942085369047127 1 1
0.494053258685646 0.461878144521327 1 1
0.892754826136648 0.840461637796144 1 1
0.916046278088457 0.864167830972317 1 1
0.778634689553183 0.745023650385725 1 1
0.644233321737246 0.619174440040527 1 1
0.946242178884272 0.900980050178371 1 1
0.759974243107177 0.722662463054292 1 1
0.67696400018121 0.639408963361459 1 1
0.730734466531752 0.696847667692156 1 1
0.593223701004614 0.557158954326452 1 1
0.870078750743926 0.827262883934597 1 1
0.640831902587731 0.614429696978224 1 1
0.590463152885499 0.565093137284926 1 1
0.87786678485442 0.836650542462696 1 1
0.983739086092845 0.938631896823547 1 1
0.504658319257504 0.47838191159484 1 1
1.09760503877343 1.0532557146109 1 1
0.334399491107849 0.30763516007804 1 1
0.468389614195059 0.43970827796592 1 1
0.979831057888504 0.924208720272101 1 1
0.81522190427035 0.78439106959548 1 1
0.954994487757802 0.90835507187414 1 1
0.630644834450453 0.59494416738598 1 1
0.781790539857516 0.751081975823445 1 1
1.07169728071148 1.02679820570805 1 1
1.10850623349291 1.05733676131998 1 1
0.980434761993941 0.931211207321739 1 1
0.807550217731893 0.775045296114714 1 1
0.471095755141669 0.445297957790257 1 1
0.844574736153829 0.80653652853832 1 1
0.929462608551282 0.886880355408221 1 1
0.969040932298279 0.915368530989021 1 1
0.98680109393467 0.942366595183006 1 1
1.35250487352103 1.27505858335356 1 1
0.324503996042843 0.309601587324021 0 0
0.653002687393691 0.620054791317224 1 1
0.807894167223803 0.768043780177081 1 1
0.771512449643842 0.740480875345649 1 1
0.600110353553245 0.568020024733117 1 1
0.783872347775865 0.749821486017862 1 1
0.373922654553107 0.355423976046917 0 0
1.1650404538951 1.10627249341803 0 1
1.25022736567581 1.18961658038842 1 1
1.06552657817221 1.01280083387611 1 1
0.947416841960393 0.905132983472483 1 1
0.601669361917939 0.580265315019787 1 1
1.28047893822673 1.19733647200295 1 1
1.09585874719003 1.04133839059142 1 1
1.18886025707459 1.12788932474861 1 1
0.880905360275383 0.83427436948683 1 1
0.491208898563274 0.462309147588211 1 0
0.785740629460476 0.7526360823198 1 1
0.592623303086183 0.55304845782995 1 1
0.499585185319361 0.476828638299439 1 0
0.634572240840117 0.606641834996544 1 1
0.573002628298976 0.539285013782184 1 1
1.0281158126047 0.98435051128993 1 1
0.896339772312926 0.849789970188987 1 1
1.05597329311874 1.00355433248163 1 1
0.562010281505171 0.528594869031081 1 1
0.692221012611606 0.658351915112971 1 1
0.862546975154764 0.811358051849828 1 1
0.795016537307404 0.753093500079907 1 1
0.681250428097959 0.653480766269049 1 1
0.810761690505931 0.766281874220642 1 1
0.614214087641863 0.585476489944333 1 1
0.697409306140605 0.671154486953853 1 1
0.758607238692374 0.719651492082233 1 1
0.756590487407124 0.724181437326679 1 1
0.563471198236838 0.534857054779714 1 1
0.899618886458393 0.860740108601996 1 1
0.462241085008314 0.438101792061745 1 0
0.748909180101221 0.705960102301399 1 1
0.736088484341652 0.706589752168557 1 1
0.392658898859436 0.369543048663375 1 1
0.734574532593412 0.688428973648975 1 1
0.786582884484204 0.74758932805127 1 1
0.702223748800464 0.670050973434846 1 1
1.0377455142707 0.984009209607518 1 1
0.698414714810495 0.669341740238726 1 1
0.884779144573669 0.844387759611111 1 1
0.375580010933779 0.353011176152483 0 0
0.748772898226482 0.703543773772033 1 1
0.941476829218649 0.905405835823989 1 1
0.455398770464769 0.428515957185673 0 0
1.06688993236163 1.01576501153921 1 1
0.6876314767803 0.640111081835121 1 1
0.497219614842435 0.464313891287178 1 1
0.906375536833466 0.866831036318438 1 1
0.831533577680272 0.795000947278707 1 1
0.726266378889415 0.691642339400521 1 1
0.641255891421403 0.593975595759465 1 1
1.00719287871387 0.956626092078422 1 1
0.789643157207235 0.743126856559946 1 1
0.651920373549094 0.613956440032757 1 1
0.563253862088535 0.528196668369623 1 1
0.921566270276717 0.881855656342667 1 1
0.900693881232369 0.849391441098906 1 1
0.686210041809568 0.653194715816964 1 1
0.509332323928137 0.482830587476113 1 1
0.929099541114746 0.891952812516538 1 1
0.717674782576364 0.683356169366139 1 1
1.32104258134794 1.25556657049245 0 0
0.81165601533193 0.778334585579009 1 1
0.361015115795335 0.336297896596845 1 1
0.785462645597195 0.744625777996149 1 1
0.904883760782069 0.845369642023011 1 1
0.872114077383052 0.831129632521429 1 1
1.31819455234843 1.23466439554764 1 1
1.04431168793937 0.990778935592352 1 1
0.402092494408284 0.388326166175457 1 1
0.848574659401032 0.811570902469848 1 1
0.846680157229124 0.813773900588214 1 1
0.734780587059887 0.693715285987763 1 1
0.523277923854254 0.496170915461369 1 1
0.792049657620094 0.758110860956777 1 1
0.901133188023908 0.842176268978322 1 1
1.07580945975471 1.01929409232582 1 1
0.866906025163983 0.825413059619809 1 1
0.643963538208346 0.622041968590042 1 1
0.636107674856239 0.605663819871142 1 1
0.658314676542565 0.630372295266606 1 1
0.983299932301735 0.93870118262326 1 1
0.659429323972511 0.629383769513257 1 1
0.8306316567174 0.789743945061068 1 1
0.642360078691113 0.610611712546045 1 1
0.690098566986342 0.655203150210726 1 1
0.853812882276936 0.814725068429756 1 1
0.839254160752752 0.819034561577081 1 1
1.00006388017593 0.957799219061853 1 1
1.17899493165332 1.10855489200439 1 1
0.94361357866344 0.914143206831653 1 1
0.970217678952676 0.917400103633535 1 1
0.971088297162222 0.934886483999645 1 1
0.663220419081785 0.632869266613539 1 1
0.465215550540058 0.445865793411164 1 1
0.748784730976417 0.716867014389838 1 1
0.746654551193661 0.707267104362111 1 1
0.69893067948783 0.67049007182673 1 1
0.706602533867081 0.674521029452141 1 1
0.730262421462608 0.701552693615155 1 1
1.1766783886178 1.11625858366123 1 1
0.575428076022926 0.544278895791096 1 1
1.05239424123171 1.00442988800059 1 1
1.08179337377419 1.02634431693205 1 1
0.685515517616496 0.666634484805258 1 1
0.757790015313814 0.73029424257337 1 1
0.657534301111341 0.620874594754762 1 1
0.699788085052791 0.661019532983715 1 1
0.703747791404249 0.670635394394342 1 1
0.38172414100065 0.356359340434369 1 1
0.944538640484889 0.899818447003258 1 1
0.642372190860329 0.602235090857578 1 1
0.584541416138751 0.561626744887274 1 1
1.06183455390543 1.01527182183444 1 1
1.11805969102124 1.05695621829394 1 1
0.250096469260772 0.243015898982749 0 0
0.933113982523859 0.902210546440077 1 1
0.364016743162335 0.346099070847264 0 0
0.803021071503263 0.773972914604451 1 1
0.327812802916016 0.312142829737133 0 0
0.957462454083162 0.915176751166949 1 1
0.502191351698041 0.469905821779052 1 1
0.743384215247625 0.704097869146025 1 1
1.12182443160629 1.06320615608423 1 1
1.01530043177865 0.964949386625283 1 1
0.846265110815811 0.799996251992087 1 1
0.9886213479276 0.937734675886334 1 1
0.940816761176181 0.895928254903134 1 1
0.879829931991992 0.830920111641909 1 1
0.666829764535547 0.650100283047996 1 1
0.769428573415196 0.724328320389597 1 1
0.780878919014985 0.736973122319903 1 1
0.547467576465022 0.51590818298778 1 1
0.783144845761851 0.741530556601296 1 1
0.475964873180092 0.456134250290858 1 1
0.927763636115019 0.877572534032945 1 1
0.994121704119956 0.941040938167411 1 1
1.0473382296458 1.01113986920393 1 1
0.218372891466957 0.203153798546362 0 0
0.329173890783864 0.313680092867471 0 0
0.750544906304521 0.711493709795762 1 1
0.800962544899879 0.757472294990472 1 1
0.837426779829992 0.812228359966523 1 1
0.550623063118476 0.526624666790591 1 1
0.858303871093063 0.819875614193187 1 1
0.253901960524282 0.238658220404576 0 0
0.739259309144724 0.701734540774465 1 1
0.770924208057968 0.741976726772609 1 1
0.841171232525586 0.800163604802339 1 1
1.07723336041383 1.02476747752921 1 1
0.918890382138825 0.864842177486139 1 1
0.686596658418585 0.641244152724207 1 1
0.987766930419388 0.941243490883202 1 1
0.899713457247942 0.867218834017326 1 1
0.862598045774639 0.824738497977172 1 1
1.0257625720858 0.976220275584188 1 1
0.71842745499266 0.674324219500062 1 1
0.831084732301041 0.796706668912762 1 1
0.748179782709335 0.715147576677241 1 1
0.739015196536138 0.711504851365479 1 1
1.04700682107934 0.997796775010683 1 1
0.889945458075426 0.84137552121928 1 1
0.477755609025702 0.454439492355684 1 1
0.789954810340952 0.754351394545617 1 1
0.767546082539362 0.728236727942244 1 1
0.532543684700347 0.515541919399861 1 1
1.1994216216273 1.15058869646592 1 1
1.12393998016198 1.05189231467633 1 1
0.893423825998529 0.846641108073922 1 1
0.61641879076426 0.591030015282563 1 1
0.922763696999221 0.873563811092891 1 1
0.633432322132762 0.602996422286123 1 1
0.756666573644897 0.722903141299265 1 1
0.588958436357788 0.552447824927337 1 1
0.735313416493253 0.692253633911304 1 1
0.8422200979599 0.799427811722715 1 1
0.743221367457105 0.696974447805645 1 1
0.846428876049552 0.823543687716879 1 1
0.745644013734146 0.707009894171831 1 1
0.416684575569697 0.39899190815333 1 0
0.861486677473838 0.826918268876864 1 1
1.04446891773823 0.977733697016879 1 1
1.04830767251108 0.998108631431896 1 1
1.0594116712829 1.01237453780087 1 1
0.88887755016357 0.834115539077326 1 1
1.03637434379866 0.987300253312449 1 1
0.648058854888161 0.609627764928436 1 1
1.04486970369385 0.996874996084215 1 1
1.04020842827866 0.979458491129876 1 1
0.715932752817314 0.672306944761984 1 1
0.708273337871471 0.674595064279609 1 1
1.09590384435848 1.02909812385113 1 1
0.868410673099345 0.809529414283993 1 1
0.420119228696255 0.404306477706406 1 1
0.673857419549435 0.643850786522674 1 1
0.874556293960202 0.839976324453046 1 1
0.652642573789099 0.620482909268973 1 1
0.438810848072459 0.429683252687887 1 1
0.381413452422364 0.363811785085266 1 0
0.922279725915069 0.874910926589011 1 1
0.582523511058292 0.569888291567637 1 1
0.69125318262249 0.653372887700279 1 1
0.991326022892866 0.93609514709265 1 1
0.346162470342773 0.325908874730203 1 1
0.505538738602498 0.480996211964855 1 1
0.883109982127167 0.835653584399991 1 1
1.00528560988037 0.962282058450478 1 1
0.697754425610835 0.673814689372318 1 1
0.984185622803386 0.940815766779641 1 1
0.392254974973864 0.369185249670765 1 1
0.70900982735955 0.67836648678908 1 1
1.07233871535818 1.02190913952602 1 1
0.417693708967263 0.396252343407314 0 0
0.313130622801804 0.302089827984002 0 0
1.03481363408029 0.987538789556634 1 1
0.985352617406527 0.937913840389493 1 1
1.29146909121666 1.22386903593748 1 1
0.693514234790004 0.66013700041467 1 1
0.837003326609927 0.798568606981459 1 1
1.30706592446872 1.23872361696259 0 1
0.902998022391541 0.857252961721029 1 1
0.940699996429701 0.907526686323165 1 1
0.495496239607434 0.471593675729299 1 1
1.0042667717699 0.9610310303987 1 1
0.919189224813225 0.881037977370088 1 1
0.889611562719942 0.854240282011614 1 1
0.509523792699257 0.488070753919093 1 1
0.875052873328689 0.829788111520116 1 1
1.11796878983017 1.07209820523453 1 1
0.807169884583759 0.769251236149385 1 1
0.764458776290839 0.725354858661672 1 1
0.443073577322245 0.423284221344697 1 1
1.00688361798189 0.947440367597322 1 1
0.439694854058315 0.419860825374212 1 1
0.609139507609984 0.579106136973603 1 1
0.949688531373247 0.900284454339538 1 1
0.928973868244675 0.889924089460043 1 1
0.588908898313819 0.559527205105316 1 1
1.33062945078474 1.26587228063246 0 1
0.93177548075691 0.901434707507324 1 1
1.02226698933408 0.982110740167219 1 1
0.511573753729233 0.499882996461813 1 1
1.18734433889978 1.1301501942951 1 1
0.79507301252397 0.762997035058693 1 1
0.909782067072984 0.867478909543708 1 1
1.07748468709803 1.03577311824905 1 1
0.908959431236763 0.871265986126575 1 1
1.21118165526997 1.15021872465136 1 1
1.09119588719178 1.0342735119443 1 1
0.882914510721538 0.83928351311096 1 1
0.95119137054982 0.903023768288089 1 1
0.347184821644271 0.334968540454749 1 0
0.833805021658513 0.795572579819558 1 1
0.772483363484956 0.732576997099379 1 1
0.535528904841488 0.509229382139061 1 1
0.624615906858677 0.604538421105142 1 1
0.647011030065781 0.608316311679931 1 1
0.849023617874894 0.81098530896039 1 1
0.568847792424711 0.534110319809908 1 1
0.86681668786055 0.815031198792939 1 1
0.599499592436421 0.577772336760623 1 1
0.544280337588398 0.521809564871693 1 1
1.05048630514951 0.995306650426257 1 1
0.995312704697366 0.949636754641992 1 1
0.379480778942108 0.358744436036219 1 0
1.17803648103203 1.11535959469001 1 1
0.9601633289392 0.932892244584039 1 1
0.765341680819624 0.728232265360819 1 1
0.601196718793257 0.572461440036632 1 1
1.1570562152308 1.09736552212152 1 1
0.482207146935549 0.468163913413328 1 1
0.772136336955156 0.737414447851394 1 1
0.939945287783181 0.885511902172556 1 1
0.516291420843894 0.483861748450181 1 1
0.842210083962308 0.799488786483954 1 1
0.78971435984255 0.74898389712771 1 1
0.396013097061229 0.374372892758645 0 0
0.268737852130393 0.252842142051694 0 0
1.00098770106744 0.942968693124652 1 1
0.880870753423362 0.840781068884956 1 1
0.480060383502143 0.462404534102967 0 0
0.711491849335956 0.682016795058872 1 1
0.609017564160626 0.581035992031424 1 1
0.855792771147589 0.815873458479132 1 1
0.621705458718998 0.587379948935214 1 1
0.965572376454229 0.923969327012676 1 1
0.41982393056953 0.405455178634653 1 1
0.687081052745104 0.657907675408888 1 1
0.62169630184284 0.59219267007614 1 1
0.957522758387807 0.911200461149302 1 1
0.920636895477543 0.877474642932825 1 1
1.33325112172891 1.26694404914891 0 0
0.973005953685591 0.9221342434064 1 1
0.737507869381032 0.706690614172565 1 1
0.833037662663982 0.787644925300768 1 1
0.787479423676691 0.753385501197902 1 1
0.626296655081639 0.600481044424246 1 1
1.01188055999715 0.963934182598634 1 1
1.27107407638546 1.22333498844223 1 1
1.17397126269319 1.1150608032988 1 1
0.838264674883648 0.788304561510914 1 1
0.536927711900058 0.507280055076223 1 1
0.994077522133376 0.949207490300389 1 1
0.610288051382395 0.586045802233239 1 1
1.01148081327273 0.960702846463087 1 1
0.632625978897781 0.607255447380793 1 1
0.878030803415838 0.831099271360179 1 1
1.42999429896981 1.37037576666778 0 0
0.672498062199234 0.634908819689339 1 1
0.822469784501077 0.782603213426074 1 1
0.866512938565012 0.826619532155205 1 1
0.999156477571506 0.947893190813219 1 1
0.726255951323761 0.691594264196607 1 1
0.83712921931436 0.795390497097978 1 1
0.769896614888366 0.738057216726313 1 1
0.911203282634908 0.873894752739047 1 1
1.06618231574814 1.02246503143182 1 1
0.556145752799706 0.530461741487214 1 1
0.248871658480844 0.236858494008488 0 0
0.757535650330401 0.723742327171433 1 1
0.628816671842125 0.604528238510569 1 1
0.906720729480411 0.862801366556697 1 1
1.10960330499331 1.04955609870413 1 1
0.664400712475331 0.623884542961292 1 1
1.09328510491368 1.03774599545586 1 1
0.60694119297397 0.581428946119511 1 1
1.16115296901022 1.10271989516915 0 1
1.08245276625868 1.02554576002738 1 1
1.12232449908651 1.06575985891407 1 1
0.435701670297552 0.414664306104819 1 1
0.832510416686381 0.791349037363419 1 1
0.894533157748045 0.843496930388101 1 1
0.882518093659886 0.846963605245554 1 1
0.742858149361899 0.706628264529424 1 1
0.772335956483949 0.735886209146075 1 1
1.06513445527218 1.01411824524689 1 1
0.974361305988492 0.933189627829772 1 1
0.923142793561211 0.880547514385725 1 1
0.311757217446349 0.300451282807726 0 0
0.796146993925407 0.765737695495789 1 1
0.442663554473104 0.42243247528878 1 1
0.97859905472091 0.9328149961585 1 1
1.03271855229861 0.979616904969629 1 1
0.873550035438919 0.824972497263645 1 1
1.03596261427605 0.982302645927016 1 1
0.621020961433095 0.586271974825151 1 1
0.715571099575667 0.681089320009812 1 1
0.903076298388285 0.864019121368997 1 1
0.875514263578181 0.834058180234522 1 1
0.634739440750859 0.600661471310785 1 1
0.949422118816497 0.897119228786312 1 1
0.962567341205304 0.913947239264703 1 1
0.414584822501599 0.38771691433433 1 1
0.858770567722508 0.827972157440154 1 1
0.645400652312446 0.614779789296976 1 1
0.496134403288336 0.466561431921538 1 1
0.952680770917243 0.896479950468147 1 1
0.620298771880511 0.593204811853683 1 1
0.764046781332378 0.722224245491341 1 1
0.359854570604802 0.344485261603725 1 1
0.535794990596128 0.510970946403782 1 1
1.27885259960841 1.22081293146476 1 1
0.49907092781716 0.479924127397174 1 1
1.03737857734987 0.994185429308239 1 1
0.592689666673964 0.549565799969398 1 1
0.762676993573115 0.733133223627297 1 1
0.479193961829253 0.461125259919101 1 1
0.384476924168158 0.371858093012649 0 0
0.846853762668598 0.810114156896018 1 1
0.283060863842323 0.258098337650668 1 0
0.480527685520547 0.449774493138838 1 1
1.08484463162304 1.02985873521623 1 1
0.580755724446298 0.542694612619538 1 1
0.684707579702077 0.652812598577318 1 1
0.709605402238531 0.675037949283195 1 1
0.412732597712058 0.391323979256216 1 1
0.932284596196744 0.881096045651597 1 1
0.385767297827148 0.366004722213091 0 0
0.968433600315775 0.925753751623129 1 1
0.910193088047874 0.861490037172015 1 1
0.565647908998071 0.536420091671776 1 1
0.547116623906219 0.509539602363869 1 1
0.32977563490003 0.313931822803323 1 0
0.696706497872227 0.65761806904482 1 1
1.02011828123091 0.962147807916238 1 1
0.992275799633977 0.935680087947841 1 1
0.706626602425311 0.670319486678808 1 1
0.909714392635811 0.873060222273699 1 1
0.632609092786515 0.597090547975559 1 1
1.04328625453927 0.984517424135231 1 1
0.601389521619905 0.574208462964124 1 1
0.501524844240108 0.475558252732438 1 1
0.696839572540913 0.661223182872833 1 1
0.963371732344828 0.918682793037231 1 1
0.586317376313856 0.551673490889781 1 1
0.566706882711314 0.542174359144622 1 1
0.771443389112601 0.733364092530665 1 1
0.383640083980457 0.364638065291368 1 1
0.75605663383402 0.715475287486586 1 1
0.807647108723195 0.770320742242712 1 1
0.548468849387259 0.518786522541777 1 1
0.595993911004963 0.56853806282739 1 1
0.754465301431157 0.710839648400266 1 1
0.905092559462572 0.859725813538886 1 1
0.981582900302526 0.936603412555892 1 1
1.07705136342024 1.02102199684671 1 1
1.10561581267768 1.05685964063471 1 1
0.811860584010365 0.763526924299293 1 1
0.58907449641471 0.561768034042422 1 1
0.963127673233373 0.918577562472482 1 1
1.02519636887276 0.97926083079673 1 1
1.15875023324289 1.10379879571316 1 1
0.829623420360983 0.789203952216341 1 1
0.905682228918349 0.866650808643255 1 1
0.295492203782148 0.280875633882612 1 1
0.72339002824111 0.687650018810074 1 1
0.965493162617754 0.917795705866288 1 1
0.698978947807344 0.665685046250787 1 1
1.0704166682121 1.02765067104035 1 1
0.690447645856813 0.65566351376831 1 1
0.880778513804406 0.848734706661428 1 1
0.955059556751984 0.903664397093002 1 1
0.323307666469652 0.30986315190636 0 0
0.65386942183938 0.626627869513098 1 1
1.12547599484823 1.07933495649644 1 1
0.79312125137221 0.757346634038079 1 1
0.372585049342396 0.359139777855826 1 1
1.1434645530584 1.0893690274996 1 1
0.720558094214429 0.688401208119899 1 1
0.851325183723284 0.808510383440187 1 1
0.896748602978792 0.859467169763406 1 1
0.731157813427808 0.695058386603291 1 1
1.33264966094581 1.24155687090909 0 1
0.997313361319236 0.951807236680326 1 1
0.705394349936285 0.665720713617901 1 1
0.865433212569317 0.824117548493553 1 1
0.764698500246488 0.725692338751157 1 1
1.18618519230816 1.1254064557436 1 1
1.11137344781877 1.0565906074559 1 1
0.938921081392389 0.896532534322369 1 1
0.50416633088942 0.478831879041395 1 1
0.804306627620313 0.768365888388755 1 1
0.734402536621714 0.697149832791784 1 1
0.893143662215089 0.846797355520859 1 1
0.789414106968119 0.771989501729872 1 1
0.805784401880693 0.761185752107014 1 1
0.890798661587298 0.839857251149622 1 1
0.562687228115156 0.535496539262663 1 1
1.05999181186474 1.00874839226197 1 1
0.575105964559261 0.549964213965508 1 1
0.737750148558588 0.705000604828399 1 1
0.866118188600739 0.827757932557482 1 1
0.790056036438939 0.758194213809618 1 1
0.768310066087925 0.727522232959042 1 1
1.04316341607007 0.984697135406429 1 1
0.766702769483757 0.73344730790904 1 1
1.00600645502964 0.952860650240156 1 1
1.20324052371087 1.1453495255614 1 1
0.718323717628094 0.6867367077499 1 1
0.875160042811624 0.82404117609978 1 1
0.839628256708727 0.800370565133029 1 1
0.948448003885864 0.902754442111062 1 1
0.697416388821435 0.665662233977356 1 1
0.599492131745373 0.576283434957517 1 1
0.843980398335154 0.801819050203717 1 1
0.786202370517797 0.753589626427979 1 1
0.766711088803921 0.731927447536964 1 1
1.0422206408589 0.992282042162985 1 1
0.859348952520468 0.825431091235016 1 1
0.597739796951109 0.559833805716718 1 1
0.713974587125275 0.684706982545916 1 1
1.14504855416245 1.07601403786122 1 1
0.706660190166747 0.679305815807232 1 1
0.882610313915772 0.841113671988888 1 1
0.884117875447224 0.818736599852018 1 1
0.800495741833571 0.759152531516732 1 1
0.664394590307425 0.625921997381007 1 1
0.999072319886021 0.950306827915668 1 1
0.950038992186919 0.920983438889364 1 1
0.870778564888053 0.832449441713128 1 1
0.516127082208369 0.488694274935869 1 1
0.847745142874633 0.810926368590247 1 1
0.72489254608862 0.688849299538687 1 1
1.11667108179921 1.06365014444563 1 1
0.645712426903949 0.615814996846923 1 1
0.370259276409478 0.353891357283775 1 0
0.648803093063643 0.618160019486728 1 1
0.796671290899744 0.760174621738575 1 1
1.43417434817982 1.36044346176737 0 0
0.805261224771126 0.759342701751183 1 1
0.102353515060426 0.0921423476897388 0 0
0.35496575618738 0.343901022725963 1 1
1.1803077315649 1.12236916181181 1 1
0.982059536775659 0.937194238309885 1 1
1.0915954598736 1.04869330720916 1 1
0.666606015504007 0.632613002871371 1 1
0.739212035141182 0.699843181730539 1 1
0.804422546058724 0.769225882076603 1 1
0.769885605927366 0.721973119813218 1 1
0.783907310434105 0.750943210066651 1 1
1.03131470871646 0.988410061938552 1 1
0.772240793184587 0.739105703021544 1 1
0.640625095717285 0.613621517187566 1 1
0.771923020472228 0.735967649265631 1 1
0.722266311097574 0.689159249599103 1 1
0.566180610816456 0.54315714936785 1 1
1.12016806418987 1.06283131321386 1 1
0.537463867561563 0.501100724219979 1 1
0.873453280679478 0.830690530812696 1 1
0.741863897699352 0.697646493822523 1 1
0.505485661277209 0.485293233667928 1 1
0.766571886842667 0.731736630864302 1 1
0.869423376367416 0.832735483240593 1 1
0.50558885665292 0.484713029576988 1 1
0.355909855791953 0.336520608167477 1 1
0.697862783249865 0.668885992583558 1 1
1.11381867242955 1.06309427259627 1 1
0.917702244718612 0.870885660885896 1 1
0.913953009750187 0.869923146686832 1 1
0.784027194625301 0.748135427958572 1 1
1.34011168036011 1.25705665457991 1 1
1.16197815472477 1.12468181943853 1 1
0.649459690137076 0.625036908525194 1 1
0.701477935262262 0.671178631120206 1 1
0.727085885813628 0.693698695459234 1 1
0.614237486156788 0.586616775077437 1 1
0.51522454497729 0.487491380161344 1 1
0.552610105866061 0.513660136095031 1 1
0.666769055561239 0.635635507089823 1 1
0.598807783135836 0.573374885606519 1 1
1.21854362993266 1.1642027960663 0 0
0.666919159043484 0.618260382901113 1 1
0.486865158595766 0.46038020539497 1 1
0.90309369947436 0.860285647375049 1 1
0.699993064402279 0.677450570984802 1 1
0.447128971842411 0.426182949028074 0 0
0.867595021743114 0.824747978707488 1 1
0.483629491688635 0.457416823049956 1 1
0.393217448990002 0.377311590540453 0 0
0.781730791213935 0.742973868695019 1 1
0.822184323939888 0.778827671792782 1 1
0.665256941096793 0.634042363351357 1 1
0.6942492124284 0.667355174737913 1 1
0.916212919161226 0.872566026172509 1 1
0.811319684951808 0.773320979544656 1 1
0.36702297157782 0.350372527225676 0 0
0.430031982731107 0.409822541809898 0 0
0.741965859878695 0.709987253622878 1 1
0.582985600066079 0.558034753087979 1 1
0.953415502284255 0.909048913770577 1 1
0.787254051956372 0.755460936386634 1 1
0.629423313486349 0.599162100073014 1 1
0.867856490973039 0.821327721297861 1 1
0.627829787308124 0.597011095404164 1 1
0.813440496477761 0.776734368830034 1 1
0.440889434321061 0.418497808580695 0 0
0.748948759162933 0.703011166075089 1 1
0.716498246428314 0.685504795838983 1 1
0.831476745369745 0.787406775244232 1 1
0.326559856067396 0.308989328505189 0 0
0.997101449278594 0.943582031720768 1 1
0.714411366639108 0.684383780492708 1 1
0.467506887525969 0.446892003981631 1 1
0.636051591027602 0.606919756442127 1 1
0.872895580339859 0.831496548534775 1 1
0.805254695613944 0.761718072146637 1 1
1.19141051953269 1.12958311794022 1 1
0.416461238895036 0.401625973635887 1 1
1.01662410810511 0.960311519903578 1 1
0.57908063921354 0.554021926823832 1 1
0.837337950575802 0.799657797634289 1 1
0.834726698036156 0.803558727648919 1 1
1.41093713286187 1.3417191437648 1 1
0.779112950155457 0.748998519647608 1 1
0.524053372268752 0.504093752229475 1 1
0.137655087368446 0.134354276628181 0 0
0.841663278205374 0.795896171369005 1 1
0.418407560275603 0.394774642951898 0 0
0.400682961382632 0.386988946829171 1 1
0.679469529535 0.649794359076798 1 1
0.743466906718023 0.70822830504149 1 1
0.74328089291047 0.706490265381329 1 1
0.679705424516363 0.64552424639591 1 1
0.470461466641388 0.453893875169027 1 1
0.737394074737716 0.710458533586784 1 1
0.674958712297842 0.638757842216344 1 1
1.11498505977959 1.0707754835602 1 1
0.542856710841178 0.516587184665523 1 1
0.598692448336304 0.575067428098923 1 1
0.659686952791112 0.630110995383634 1 1
0.672723728639745 0.638827009229473 1 1
0.794686866497323 0.75386927574319 1 1
0.567415840596408 0.535903204243846 1 1
0.653257756096102 0.626618816952327 1 1
1.12659329567016 1.06314725359462 1 1
0.866106599196628 0.821822108406447 1 1
1.1184784001869 1.05753798496787 1 1
0.805305660922518 0.774638981029944 1 1
0.472882024281299 0.463930074762943 1 1
1.24346314240979 1.17915825860971 1 1
0.462245209385117 0.433864871443642 1 0
0.252350346126098 0.234365591402428 0 0
0.764937181725365 0.731148509091675 1 1
0.627404891929853 0.602740107968854 1 1
1.25008016902713 1.18244209524246 1 1
0.61041417250121 0.572076785046115 1 1
0.570888260311886 0.539793556468282 1 1
0.705448377907191 0.678467040313907 1 1
0.195783783884305 0.191392365812361 0 0
0.988365612079099 0.934825323291888 1 1
0.343695964811033 0.327486346195898 0 0
0.710617312231498 0.672168372519176 1 1
0.588241871432578 0.555570891251569 1 1
0.658187752146782 0.622610780895427 1 1
0.663550389926793 0.633903144556225 1 1
1.36119247227773 1.29441661068256 0 0
0.596362843861423 0.557803011813678 1 1
0.892832099175083 0.85477444744811 1 1
0.715752470172792 0.678124167845167 1 1
0.741959936388597 0.709572152360341 1 1
0.719728585386866 0.677055693669988 1 1
1.20225148292506 1.15164325312913 1 1
0.76478409715351 0.736050887785348 1 1
0.646202812707144 0.614266053704472 1 1
0.69510370569642 0.654225853294174 1 1
0.913456315976605 0.856378773199735 1 1
0.863804254559671 0.82963721392399 1 1
0.519252728369634 0.499289435364144 1 1
0.895672791807632 0.850500506609763 1 1
0.801444575835287 0.763833899250779 1 1
0.667627262156696 0.638928575484261 1 1
0.556223407182423 0.528245577094043 1 1
0.964109566526182 0.920164126511232 1 1
0.545772814007477 0.514989889702007 1 1
0.592740484877217 0.564174790223483 1 1
0.907053944564903 0.861970678892549 1 1
0.809206757458793 0.768882481054266 1 1
0.643783775808499 0.614416934689883 1 1
0.793790739451166 0.740632938841315 1 1
0.750573128028622 0.702942351905594 1 1
0.753115499198103 0.714832969956054 1 1
0.289417883372529 0.270034194574345 0 0
1.12975442594729 1.06485555631344 1 1
0.58109533522843 0.559540700095108 1 1
0.755356338463385 0.723706882800958 1 1
0.626462287792209 0.58705890895491 1 1
0.997168421409503 0.954386846985777 1 1
0.94820526824003 0.900583979239827 1 1
0.966521875771435 0.920082574599226 1 1
0.812077081865905 0.776082265768248 1 1
0.863598219633725 0.81356914538227 1 1
0.779742845505835 0.740143323582627 1 1
0.61125243968039 0.584765980111498 1 1
0.567775966348027 0.54287651123422 1 1
0.693446111181795 0.667983732143985 1 1
0.846135590198236 0.804978437331054 1 1
1.20757742013353 1.15042921446926 1 1
0.803575660847872 0.768553265456024 1 1
0.654759954796212 0.627404130996488 1 1
0.844029259061718 0.784362050880789 1 1
0.547285722715402 0.523090236263504 1 1
0.559475894439634 0.535850433512245 1 1
0.757422834817883 0.722623493348833 1 1
0.684928132287644 0.648776267726927 1 1
0.709912154277186 0.67342086003423 1 1
0.598894476069385 0.56295422052773 1 1
0.6092563585103 0.577588563542027 1 1
0.769536709322812 0.737122508118464 1 1
0.729031119111035 0.696480820538025 1 1
1.15226802633012 1.09843434534244 1 1
0.637104802076407 0.612651853201963 1 1
0.674260217645515 0.643797811840987 1 1
0.830627352189522 0.80016458821471 1 1
1.40561321686147 1.38600529339785 0 1
1.24801771710611 1.18822564948921 0 0
1.18214793985232 1.12846302763667 0 1
0.818010872667475 0.754412428713147 1 1
0.938566775738755 0.887011168179344 1 1
0.813558626168263 0.771403695082045 1 1
0.877651946621697 0.830467840157987 1 1
1.07368085546737 1.03119874275082 1 1
1.22787559480234 1.16751871027042 1 1
1.0793746189881 1.02315684917516 1 1
0.624009457324624 0.587784431048713 1 1
0.275119493645726 0.265100014379675 0 0
1.16287303659345 1.11612475814837 1 1
1.06976534609644 1.00971557233155 1 1
0.944760212596316 0.905124094276276 1 1
0.70081902992429 0.668957383595564 1 1
1.18550006123947 1.12774484784932 1 1
1.05011567394541 0.997984343168941 1 1
0.787195055474395 0.747779942877141 1 1
0.806021442824929 0.770237387631974 1 1
0.85626533152875 0.816093681221664 1 1
0.722410693024238 0.686638612721262 1 1
0.965511774619746 0.923397006286594 1 1
0.339301806222743 0.317786878192269 1 1
1.0742098600118 1.02785113821674 1 1
0.724901189444791 0.687638140709819 1 1
0.666213087617366 0.636178892807093 1 1
0.453952776583142 0.441348669004761 1 1
0.572685093917573 0.54760770210491 1 1
0.899983152016779 0.853381968997147 1 1
0.862545089573957 0.827943919014771 1 1
0.91987703998414 0.882586047036498 1 1
0.856811273712114 0.817870629573596 1 1
1.15760229476306 1.10578233894949 1 1
0.836318835473502 0.799547110303527 1 1
1.11009643636544 1.05258645802828 1 1
1.04998143290998 1.00241319736539 1 1
0.939774273585852 0.894464240553502 1 1
0.391898559165708 0.37412926299423 1 1
0.954053615135063 0.913097766297138 1 1
1.08575108471512 1.04644828501671 1 1
1.10106420707603 1.04735367120971 1 1
0.285427739891316 0.26510759377543 0 0
1.10044289922712 1.05001958545417 1 1
0.780687004352478 0.738838504794986 1 1
0.854829298310217 0.804136896864712 1 1
1.1935987943415 1.13279203596695 0 1
0.547656264897626 0.520300458575926 1 1
0.827826917773617 0.790730106680399 1 1
0.801024691410042 0.757331670234083 1 1
1.0919066152175 1.03706115029281 1 1
0.97508684903615 0.927248121078016 1 1
0.792697167642503 0.755586928310496 1 1
0.728314111526614 0.716192022476131 1 1
0.762820590663214 0.723064344617355 1 1
1.05995844051006 1.00615296223943 1 1
0.864689679196544 0.819253115757988 1 1
0.775047655444505 0.764626820279181 1 1
0.809422890397149 0.773089637269785 1 1
0.805622595472753 0.764286788390352 1 1
0.776455630840706 0.738447274869772 1 1
0.824385936111824 0.784832061910486 1 1
0.836938889400997 0.788817757174675 1 1
0.697437820863639 0.66930472513264 1 1
0.539745328533413 0.510188738429646 1 1
0.901416488759096 0.866309615472871 1 1
0.720415574155955 0.687816382952337 1 1
0.660166959481221 0.626923486149297 1 1
1.05731105989717 1.00818354021399 1 1
0.752363325047571 0.710851954675479 1 1
0.784832267912891 0.742519682414541 1 1
0.851313376646793 0.798186796023187 1 1
1.10581504298669 1.04657218185953 1 1
1.00836024742381 0.962085541607568 1 1
0.832633517580941 0.789146495669637 1 1
0.812763174547817 0.782669305575938 1 1
0.909264885790332 0.873167599440437 1 1
0.634025823489475 0.601038637607834 1 1
0.837484934973954 0.789412645069688 1 1
0.620768399581293 0.591573533272583 1 1
0.73726124915794 0.696870089735128 1 1
0.69074917164878 0.660434132500561 1 1
1.00902265405755 0.964890076186218 1 1
0.742126962417112 0.702186909700337 1 1
0.550700142842147 0.532518999131548 1 1
0.749034894379635 0.71271558579485 1 1
0.825028970734844 0.788640222398733 1 1
1.00968070253468 0.963793252262417 1 1
0.719042615224849 0.68093332999682 1 1
0.760554322839512 0.724987824462324 1 1
0.972556002838702 0.926579024501059 1 1
0.418231272048826 0.401939096279747 0 0
0.423391815807498 0.408761265805728 0 0
0.860919090920472 0.815899515301186 1 1
0.83480387881645 0.795269060298475 1 1
1.09227990530903 1.03153595058745 1 1
0.808427086470965 0.773773011987144 1 1
1.05641933845567 0.998786721914491 1 1
0.84456305806558 0.807904403967831 1 1
1.07955453393343 1.0208076494475 1 1
0.919829556840376 0.871059011300543 1 1
0.975007547241733 0.924056730615341 1 1
0.592659255900555 0.563839755587479 1 1
1.01681212689279 0.965452070937708 1 1
0.704434487014148 0.670545289657298 1 1
1.09453036841 1.04059462306982 1 1
0.393304202297106 0.373340635237894 0 0
0.707693674431775 0.670752332052806 1 1
0.434855782872799 0.41405518560602 1 1
0.770965684495354 0.734013221115436 1 1
0.552846829930435 0.52657862570289 1 1
0.710116365596821 0.677139005829934 1 1
0.56604406279871 0.53986282025738 1 1
1.02116998950664 0.972171983245599 1 1
0.260859307696855 0.252100449053643 1 0
0.403187884945885 0.406130753981214 1 1
0.584930533830671 0.548358029765564 1 1
0.68442420538437 0.645633531470049 1 1
0.562218572309299 0.531858896267447 1 1
0.55205718384682 0.515114660719407 1 1
0.94767491954627 0.903337624451722 1 1
1.13937761143641 1.08327203501408 1 1
0.879449263930947 0.839793607472586 1 1
0.846766790449778 0.807907018881714 1 1
0.665711733295277 0.625738401139055 1 1
0.843093588582048 0.805414594987113 1 1
0.551949781080334 0.518146820984386 1 1
0.554929175311287 0.519484874679109 1 1
0.872574959443028 0.835935429242773 1 1
0.763752740577835 0.720623379046534 1 1
0.959440934364406 0.914757410168151 1 1
0.945501200768157 0.899775706594818 1 1
0.434333932471181 0.413231045103465 0 0
0.438454471984073 0.415323180100514 1 1
1.02453568381444 0.971640993439548 1 1
0.673725710167929 0.637638013574006 1 1
0.845078904334755 0.807234296828642 1 1
0.793361349931965 0.758835512258663 1 1
0.75618337844728 0.718025342986742 1 1
0.518826209811283 0.498598200503442 1 1
1.16898963631734 1.10417633193253 1 1
0.756779032114292 0.711804633421509 1 1
0.681323642384557 0.654360312720581 1 1
0.313311448880854 0.309624739543875 1 1
0.60541148375465 0.574078176244198 1 1
0.789966889413765 0.756424467445251 1 1
0.608532342453056 0.582285632493642 1 1
0.689001306179361 0.647390750540165 1 1
0.864956273819976 0.825552429905578 1 1
0.653733739768099 0.620639144753132 1 1
0.70225475420407 0.666627418938989 1 1
0.555512659255481 0.525718432689002 1 1
0.882208227166673 0.835888040245597 1 1
0.740108147127984 0.703091882436448 1 1
0.871203960927479 0.833562546968857 1 1
0.682769128425274 0.652025554621722 1 1
0.764593088175341 0.728080082345494 1 1
0.472362357873126 0.451879359149651 0 0
0.373151003557251 0.358032279313453 1 1
0.497058005926363 0.476166586591732 1 1
1.00322966713871 0.95144048992915 1 1
1.16083248041237 1.10520734822359 1 1
0.513378130266812 0.482321998437035 1 1
0.903503189915621 0.864323563396755 1 1
0.644509077098271 0.610302913927715 1 1
0.975029590127327 0.920794202953874 1 1
1.01600512947482 0.9596300938869 1 1
1.16620866485626 1.10985672498508 1 1
1.0070971513571 0.961761651024404 1 1
0.626517185694449 0.585287771583909 1 1
0.953231834547043 0.907740309365197 1 1
0.680569685544734 0.644774444292701 1 1
0.895643500234625 0.850633547486966 1 1
1.21986986137013 1.18066544136977 1 1
0.666585575848541 0.647481515760491 1 1
0.381520510734483 0.359041734028241 0 0
0.864916648493054 0.830729468944172 1 1
0.646999357902357 0.613876049134205 1 1
0.870038186727854 0.833229245109589 1 1
1.07060535347053 1.02286451297202 1 1
0.131977578021945 0.126536795735035 0 0
1.03112214429121 0.98183063659268 1 1
1.01426141018057 0.964523791516732 1 1
0.990499059050627 0.951493033895144 1 1
0.841196611433475 0.790415314065751 1 1
1.16476924127417 1.0971866414113 1 1
0.628727765873973 0.605130498217824 1 1
0.915565763580449 0.873299224358887 1 1
1.20212400463442 1.14804933466788 0 0
0.316457800993693 0.300827372829786 1 1
1.18696266695492 1.13215956509412 0 0
0.581454864395032 0.55586989364331 1 1
0.411890072639031 0.364566907314211 1 1
0.822254979006027 0.781073473140346 1 1
1.00609828757448 0.935691602872736 1 1
0.76200637326412 0.719627099726627 1 1
0.954408076350047 0.909105442184033 1 1
0.606799752158434 0.577759457789927 1 1
0.779347081747523 0.739342883144769 1 1
1.05210462921047 1.00982352573939 1 1
0.546757333575248 0.513011106994712 1 1
0.905314156460087 0.856946693560356 1 1
0.410772176321727 0.387228139892996 1 1
0.825086801608695 0.788973776883236 1 1
0.780816662036814 0.741839709172255 1 1
0.697189447565699 0.654721198787062 1 1
0.812203663296922 0.768314804362528 1 1
0.833640743844753 0.787768849658552 1 1
0.835081579804052 0.791964138853461 1 1
0.366811878939565 0.341329289567923 1 0
0.839542423908787 0.79433723516067 1 1
0.684441852733606 0.641857908658611 1 1
0.895306465642466 0.851546628345019 1 1
0.50591743478932 0.471890762020741 1 1
1.29092863837435 1.20878459777743 1 1
0.748539256478218 0.710359923679052 1 1
0.718530637730614 0.689372522453943 1 1
0.886252479606693 0.844453974839096 1 1
0.536970662355178 0.504682532855201 1 1
0.904382016355785 0.85808253027965 1 1
0.941865775173245 0.897097142197074 1 1
0.765471201837986 0.739295910915726 1 1
0.866369463547839 0.829331613669681 1 1
0.602261612003923 0.573607270905052 1 1
0.972904085009172 0.923363406712227 1 1
0.838075768589767 0.799379250459897 1 1
0.808877291042968 0.769305401755038 1 1
0.801008681921301 0.760935113931146 1 1
0.899153096397353 0.850589941736952 1 1
0.399333085876514 0.386549215824871 1 1
0.82579473767285 0.7843135174072 1 1
0.921342214706818 0.864238967265072 1 1
0.628128380815044 0.600507004041394 1 1
0.969346967391142 0.928456949809828 1 1
0.641173748977181 0.609012168708511 1 1
0.878018983274622 0.835997722929777 1 1
1.1824395239752 1.11462774736205 1 1
0.74423821470997 0.705235844653165 1 1
0.725841574693514 0.691765908607996 1 1
0.922217841481973 0.883094617028785 1 1
0.73904883458316 0.703604322014159 1 1
0.606044531784578 0.579422094842132 1 1
0.590644475330188 0.55671404792249 1 1
0.957081813459433 0.916360446849518 1 1
1.00701734696558 0.945455205894261 1 1
0.66100009800063 0.637947058076211 1 1
0.634779709938185 0.606671851258984 1 1
0.666947345828736 0.631091779532677 1 1
0.748931233492945 0.707984963917369 1 1
0.835892920319363 0.797204082272832 1 1
0.759277987083766 0.727386204697346 1 1
1.12420038690045 1.06368381902951 1 1
0.811196986995418 0.76907389066133 1 1
0.805985777975255 0.761310097994929 1 1
0.304855367083848 0.287874798210942 0 0
0.775320153734662 0.743959747693686 1 1
0.51473036995043 0.480305711019741 1 1
0.572911107106577 0.541907039355574 1 1
0.862011125790449 0.810903801382585 1 1
0.605759766432964 0.574974658093218 1 1
1.30244452397576 1.238578528152 0 0
0.639038304466827 0.589914543289275 1 1
0.43859207910886 0.415239086940643 0 0
0.68680194126052 0.658395894051973 1 1
0.883088907955884 0.82410815092229 1 1
0.661605314253292 0.62337412808324 1 1
1.06717374622544 1.03949762109889 1 1
0.869157094307574 0.821298612523933 1 1
0.507042264841498 0.476270720240673 1 1
1.26006908210553 1.19117629856288 0 1
0.765825761734832 0.727323998041917 1 1
0.772544000021495 0.732220870228509 1 1
0.920393968392601 0.880014584180914 1 1
1.02581712404839 0.992325536835537 1 1
0.911534321528196 0.865514453676332 1 1
1.07808778499817 1.02882829776566 1 1
0.481344270017734 0.459434500760991 1 0
0.70164281387665 0.672837926889737 1 1
0.872225043266218 0.827645876240565 1 1
0.599015789220848 0.572625500907793 1 1
0.622299570599849 0.58846239785024 1 1
0.893619821889613 0.84888529758689 1 1
1.08398494567138 1.0285497412491 1 1
0.203260510671984 0.191072803101965 0 0
0.623184840793919 0.592949486757461 1 1
1.17404566182832 1.12136274223408 1 1
0.454186348460957 0.435485415969667 1 1
0.535641199295805 0.513318151523689 1 1
0.61118620689109 0.588688976186315 1 1
0.740837871327163 0.707471496669839 1 1
0.529677055734922 0.509099445780123 1 1
0.699198359408493 0.657773106320617 1 1
0.670856010902841 0.643108726652931 1 1
0.880385667679208 0.823828601683273 1 1
0.935498030744904 0.892524180204495 1 1
0.960266710966765 0.918934471252925 1 1
0.610184457802871 0.57819855149557 1 1
0.554237069389054 0.527056790454761 1 1
0.989019427715891 0.941188383457848 1 1
1.18782732101904 1.13084467693011 1 1
0.836432728567985 0.792232983756331 1 1
0.665441389069428 0.634994404559824 1 1
0.737330101979708 0.704454182432699 1 1
1.09602731065166 1.03078580145218 1 1
0.467709103846066 0.440106106097888 1 1
0.91726154589157 0.87401739688582 1 1
0.747884748795143 0.712279673653775 1 1
0.39678294619857 0.385299935247805 1 1
0.720948256589998 0.687126862722236 1 1
0.696217818361475 0.663144864198951 1 1
1.05572196799836 1.00733177267141 1 1
0.935988301035908 0.889790252573913 1 1
0.608834052547027 0.584011521043203 1 1
0.917243498133541 0.876265897358512 1 1
0.527316025753061 0.504590294230777 1 1
1.07901781153006 1.02190926420242 1 1
0.997902550695139 0.957527986100509 1 1
0.823950493871778 0.787476419298121 1 1
0.723914087493587 0.684667117680143 1 1
0.86715984126385 0.826758978129661 1 1
0.772406685086829 0.72777982915348 1 1
1.10148070374354 1.0447018783868 1 1
0.313035898032855 0.293944016165543 0 0
1.05611348428896 0.999814586898652 1 1
0.966636339840796 0.926010593690225 1 1
0.988658431338299 0.934284008591446 1 1
0.825808184638979 0.785749322706996 1 1
0.828852553748965 0.789575646267117 1 1
0.515335818734161 0.493942527943868 1 1
0.829682607472953 0.789534517179271 1 1
0.682115528446439 0.653173805702487 1 1
0.362239928880028 0.347458005194661 0 0
0.734819023635997 0.691405023522873 1 1
0.757988882291057 0.719198739335807 1 1
0.790513732869753 0.741800037405451 1 1
0.519652753858636 0.49571646633113 1 1
0.895841441659498 0.851185081723872 1 1
0.816828851123863 0.778063214981895 1 1
0.357608141011666 0.343085565886013 1 1
0.78936343810415 0.759938668024373 1 1
0.552228969634091 0.52678323372405 1 1
0.862936759760782 0.821106806803113 1 1
0.476826408281164 0.454834705088929 1 0
0.853699170151754 0.809899553877426 1 1
0.984670647507079 0.944294447478292 1 1
0.818769293473989 0.785799057149003 1 1
0.882671056634887 0.843462170540027 1 1
0.755756793597976 0.723712411039134 1 1
0.535535590377832 0.500288710237287 1 1
0.494026199203383 0.473576698602973 1 1
0.552000639810381 0.529878627206208 1 1
0.431432913171844 0.405683664720982 1 1
0.869397638219726 0.830847320532984 1 1
1.16608111041688 1.11731994905206 1 1
0.759884180959135 0.718542902359307 1 1
1.03174434978094 0.992313332350972 1 1
0.217867895929189 0.206127054456102 0 0
0.519398796282828 0.480498044344489 1 1
0.846554118458954 0.804218106760515 1 1
1.20076932359293 1.12955036690371 0 1
1.19216779426683 1.13408403018411 1 1
1.47944122497657 1.40480323867282 0 1
0.760462321504655 0.729237441410822 1 1
0.906169051220984 0.865124158075728 1 1
1.00756326421089 0.959899527070824 1 1
0.348267894237608 0.333807804004263 1 1
0.889843515747919 0.843645002513719 1 1
0.505295809764251 0.4797454936036 1 1
0.844525609617696 0.811260678135509 1 1
-0.0476678420648557 -0.046086132573806 0 0
0.687044351027182 0.644846982706578 1 1
1.09371806067031 1.04077829806052 1 1
1.01124139622274 0.969973339552615 1 1
0.691234330654297 0.665407364085346 1 1
0.774468596873592 0.735690851713178 1 1
0.683753394715835 0.646000428828501 1 1
0.572254770666658 0.54189062710132 1 1
0.830748447278104 0.80281400653878 1 1
0.995234670218212 0.945152829142835 1 1
0.348325892461525 0.337100713197831 1 1
0.488836295341463 0.469990396942012 1 1
0.782448790486889 0.736086836687257 1 1
0.855291993769087 0.806894248806915 1 1
0.755430710186608 0.715242850090377 1 1
1.33747925692551 1.27055269901519 0 0
0.510451399139765 0.497290444931059 1 1
0.664361474257232 0.628718224055472 1 1
0.701309104741312 0.672179783356415 1 1
0.887949333395214 0.84921789595573 1 1
0.791218552241826 0.748510539699401 1 1
0.967975490641704 0.920662388617003 1 1
0.862899516050309 0.818810741143958 1 1
1.08008684732592 1.02041745448207 1 1
0.743982140870359 0.70854970679256 1 1
0.883999349393123 0.844848941566013 1 1
0.390664252763985 0.37334634664722 0 0
0.580992655573292 0.555162744990624 1 1
0.629732756481198 0.590874631461232 1 1
1.05925692660978 1.01267344632525 1 1
0.759042637787884 0.717505744629369 1 1
0.845072188101472 0.811521344840977 1 1
0.584661763813743 0.561295974374425 1 1
0.573416341418426 0.552909349666021 1 1
0.771202069045638 0.728948455248554 1 1
0.530838175715885 0.508069326872452 1 1
0.576783638132447 0.545273520284433 1 1
0.769365805111574 0.748409530562579 1 1
1.47044992301049 1.3953081674456 0 1
0.755928764254343 0.720574801206829 1 1
0.76099154933702 0.730098953996375 1 1
1.08491491249543 1.03562395765295 1 1
1.00305184797487 0.955848463529924 1 1
0.824971829675976 0.787773898620494 1 1
0.769324213447959 0.724981637107635 1 1
0.933206455084824 0.884759886530032 1 1
1.01392870637567 0.970946097509678 1 1
0.851248113904098 0.806398134159968 1 1
0.723953636322898 0.692848394424376 1 1
0.75797207805727 0.719310535238255 1 1
0.701942937959553 0.662260430393439 1 1
0.95505035123756 0.920541702061129 1 1
0.413606940949008 0.38413292996779 0 0
1.08195406169202 1.02477360535392 1 1
0.894481019254254 0.852812873701287 1 1
1.53209898768674 1.46373879682753 0 0
0.823875583124764 0.783521464589863 1 1
0.733479645538658 0.691377481170579 1 1
0.683582603382545 0.646097033435219 1 1
0.40120495325826 0.380355339507649 1 1
0.771776173930461 0.736940610324871 1 1
0.569068213858175 0.526883208049563 1 1
0.827061759331409 0.790915149348899 1 1
0.605266484288441 0.578205955553659 1 1
0.670610964018731 0.629801171720861 1 1
0.916676146727204 0.856872687992452 1 1
0.873063456919628 0.833912880250322 1 1
0.759846670916081 0.72529172497096 1 1
1.08058670693023 1.02750377749844 1 1
1.47344872657525 1.4073848999598 0 0
0.656715213194477 0.636868684828316 1 1
1.44310728298729 1.36768336734343 0 0
0.421831861685516 0.392062069138194 1 1
0.734766662056053 0.701013200953934 1 1
0.956788111496341 0.919449505273363 1 1
0.753729140889332 0.72028616472178 1 1
1.02236943227781 0.970280089914189 1 1
0.621728099429647 0.586024699718694 1 1
1.09215671169385 1.04071732059091 1 1
0.643871754275502 0.617166133285024 1 1
0.619583318971557 0.589954270742784 1 1
0.868139606410076 0.826537859162356 1 1
0.767349466433139 0.717066381670087 1 1
0.698300397597751 0.665104009099916 1 1
0.68362751513555 0.645853155001629 1 1
0.685425706025393 0.654832064259688 1 1
0.362951880063375 0.347718316005853 0 0
0.634995224512127 0.598776593367721 1 1
1.14980690850633 1.0876244360397 1 1
0.736128563573586 0.700188621024103 1 1
0.460738357107221 0.427029207040854 1 0
0.925058407617114 0.881872281383269 1 1
0.742154412125686 0.71111073279614 1 1
0.87311549382644 0.824360863184839 1 1
1.21057500803318 1.14720225665549 1 1
0.852391492806114 0.80922991781745 1 1
0.68647545151115 0.657875186824988 1 1
0.361771675742372 0.347836142325337 0 0
1.11474169104025 1.06142389441425 1 1
0.657508623280284 0.613879758904361 1 1
0.558709664275149 0.523995231257227 1 1
0.481795830565313 0.450829363209506 1 1
0.845297430797624 0.80518357103714 1 1
1.04780877408068 0.997029922306123 1 1
0.629738747521173 0.600137818816451 1 1
0.748552232084701 0.718819792654295 1 1
0.876063896243971 0.832630181969814 1 1
0.493199395462116 0.47130405625366 1 1
0.899366128004658 0.856633246161685 1 1
0.887286994531163 0.848916378433311 1 1
0.905354950427939 0.868628831513767 1 1
0.837713142456365 0.793460584356837 1 1
0.986129701108806 0.933636504872123 1 1
0.543811744172408 0.511763335311286 1 1
0.545025390919031 0.505571607742215 1 1
0.91158990610795 0.875592820779989 1 1
0.958705144118357 0.918985849773591 1 1
0.606106980259696 0.572114688144491 1 1
0.915631814423363 0.873001074378395 1 1
-0.0295507656019968 -0.0272192359766969 0 0
0.762574889192941 0.718093344202279 1 1
1.25990018059932 1.1982277655892 1 1
1.26078380733432 1.2026862855728 0 0
0.647021787772392 0.620630455183559 1 1
0.919114643607489 0.883994713469767 1 1
0.682152193914777 0.646348213500098 1 1
1.20545647344 1.15242582496854 0 0
0.476431649546017 0.448914563777507 1 1
0.740296846886694 0.697821065792181 1 1
0.715516088880282 0.67506324441012 1 1
0.439516753295311 0.419457596899134 0 0
0.572700381798397 0.546760043275727 1 1
1.24065499809157 1.18057300790666 1 1
0.633206055052974 0.609214059221621 1 1
0.890691548007823 0.840960617876118 1 1
0.64696968521075 0.610730564196135 1 1
0.853123793037435 0.813536379442366 1 1
0.830407505607032 0.779529452441219 1 1
0.421150931037583 0.396009908228235 1 1
0.877633504302416 0.835823237418941 1 1
0.854903227440591 0.819072041205526 1 1
0.376178783915154 0.355974445638774 1 1
0.645241896974275 0.620518196294188 1 1
1.14147490530366 1.08655878145678 1 1
1.04725591001231 1.00157037540326 1 1
0.879470737293488 0.837290160143264 1 1
0.54967654959786 0.522223054735898 1 1
0.915746307218775 0.872740990477055 1 1
1.26245209269516 1.19021626733879 0 0
0.237547720562079 0.222918559123335 0 0
0.432808857304898 0.41282762582932 1 1
0.426715193865866 0.410475796227846 1 1
0.655321102760804 0.623633684027997 1 1
0.691145634664563 0.654736304679683 1 1
0.769389591681862 0.732582519605235 1 1
0.812659500790067 0.777736168910971 1 1
0.872936596988271 0.823737687546517 1 1
0.495403779446895 0.469454228511867 1 1
0.254253917898332 0.23312842916918 1 0
0.807428170193435 0.770664474323674 1 1
0.537449930572688 0.521067903187875 1 1
0.542725737705294 0.527029152973142 1 1
0.77109107038624 0.736512068887022 1 1
0.761670822742572 0.726570356663591 1 1
0.878467682194383 0.836258672435042 1 1
1.09881305357041 1.04328543976426 1 1
0.725017170174872 0.684257527973247 1 1
0.461125614486813 0.443639051771825 1 1
0.696754358883914 0.653337727290408 1 1
0.544103823985818 0.510653244775846 1 1
0.72689532882241 0.68644391048853 1 1
0.985037720018775 0.938708476370822 1 1
0.764662331651461 0.719213729897366 1 1
0.523419335695366 0.495029345419709 1 1
0.847959718457294 0.800962370671944 1 1
0.396184738007818 0.358395661274465 1 1
0.825390942959332 0.774466989694 1 1
0.818397326081891 0.785238862149353 1 1
0.791621792238678 0.740893065419244 1 1
0.519884935534117 0.499319650242288 1 1
0.904632178476412 0.861297499536361 1 1
0.664231627108785 0.632887628862149 1 1
0.926032717992395 0.874408080720068 1 1
0.771516566683873 0.734128053855371 1 1
1.42823336150793 1.36972306238309 0 1
0.684774297789303 0.659598379140322 1 1
0.612736967390879 0.593549302266514 1 1
0.778154618652841 0.736275229753675 1 1
0.981227482523058 0.924434459782208 1 1
0.770668379888049 0.727230214724152 1 1
0.571075716334094 0.54871209547139 1 1
0.795912382923817 0.747028534092032 1 1
0.893614304317166 0.857045605044419 1 1
0.654530433305026 0.624176314369362 1 1
0.966229656813085 0.912282230639517 1 1
0.779258994784764 0.733808071960933 1 1
0.962840414446637 0.920602267185797 1 1
1.04479966079638 0.98626984957051 1 1
0.724848176401247 0.690843423150305 1 1
1.24511783170396 1.19001313536894 1 1
0.609404846709587 0.584782481647326 1 1
1.15974589951051 1.10128905205695 1 1
0.778036881346442 0.736022219353328 1 1
0.564247758111697 0.529850804593604 1 1
0.794074509590605 0.762072283786927 1 1
0.836280352689134 0.797814514129507 1 1
1.00855362280686 0.963289143459314 1 1
1.00669052126699 0.948022887186828 1 1
1.01112378590767 0.953728179584679 1 1
1.34066510223136 1.2798628988426 0 0
0.691259677900227 0.65891843530459 1 1
0.393903591417845 0.371530490520838 1 0
0.530341224191377 0.507111840875353 1 1
0.700522558092812 0.664574492052982 1 1
0.831385470134554 0.783999163644214 1 1
0.62940470523136 0.598749823772866 1 1
0.841620238993282 0.805078204478133 1 1
0.722797565568291 0.690455551562936 1 1
0.708789770622942 0.677137769361313 1 1
1.43901355324866 1.35088280272395 0 0
0.773665206740249 0.733798064392365 1 1
0.603038024513831 0.57545898542347 1 1
0.493605040273512 0.465357222652901 1 1
0.812199095137073 0.770095208896681 1 1
0.963040614507425 0.922947960789122 1 1
0.414993445690605 0.402038503728661 1 1
0.574295784599227 0.552987752152465 1 1
0.642665404767842 0.606382034080294 1 1
0.720508234967549 0.673618240785759 1 1
1.19500542495518 1.13635125409204 1 1
0.529381782900741 0.503973688261661 1 1
0.584601751722902 0.54774039870487 1 1
1.31741742459557 1.23608984073593 1 1
0.781363468017772 0.748199078351625 1 1
0.781863171483633 0.738974861774402 1 1
0.946365889761559 0.894316175421979 1 1
0.771587327546695 0.734963169890687 1 1
0.72430864420592 0.694334970835944 1 1
0.485239265033165 0.458811560891086 1 1
0.879709203346055 0.842676287753571 1 1
0.633289067762953 0.608924376505964 1 1
0.677194451159068 0.648441050220299 1 1
0.746259311694083 0.715718541461586 1 1
0.712728568793436 0.680521743652622 1 1
0.285297909886531 0.275871826676046 0 0
1.30324302355001 1.23166647176255 1 1
1.11778967439111 1.06084251780104 1 1
0.721753758754237 0.672800363012936 1 1
0.792389591751185 0.750907897313524 1 1
0.794212053105925 0.754988788160638 1 1
0.544219070133525 0.522451791680869 1 1
1.02496317679012 0.96653666266184 1 1
0.573456228294719 0.547036998990644 1 1
0.516403392570349 0.489528941443423 1 1
0.861049427142818 0.819474321060724 1 1
0.725557958241356 0.685291490080012 1 1
0.922971276047388 0.885435096916792 1 1
0.181918423894333 0.171433047429658 0 0
0.974022761062137 0.92987814602111 1 1
0.570679381364251 0.534863345435551 1 1
1.08233212305799 1.03313279973312 1 1
0.990324571492844 0.947975166291287 1 1
0.921582802733644 0.873833346902862 1 1
1.1290679673965 1.08435465623263 1 1
0.482767284482369 0.465071979557028 1 1
0.493850631134986 0.47507238082669 1 1
1.05464328073886 1.00198304374511 1 1
0.409346963954825 0.393480019402904 1 1
0.985362047531709 0.932043258115826 1 1
0.795633257334635 0.765420589857027 1 1
0.705188727941955 0.67231759332924 1 1
1.2220681375518 1.13965667742217 1 1
0.385998337014652 0.359837229865337 1 0
0.975578148709363 0.933093274179796 1 1
0.758683942337181 0.717675035610596 1 1
0.485170748233466 0.464637881558009 1 1
1.20239458668779 1.14434229227005 0 1
1.07437876008744 1.03129403681895 1 1
0.788162071207608 0.748049785823494 1 1
0.715887010698231 0.68035977975712 1 1
0.943728086186389 0.893765409512994 1 1
0.521505222852594 0.502613974293232 1 1
1.16518725887806 1.10306892083285 1 1
1.21285493866629 1.15477685038347 1 1
0.84653126833121 0.805190584412099 1 1
0.683178477859707 0.653795110776937 1 1
0.551363371278377 0.526142284166625 1 1
0.691621654821608 0.662563628715841 1 1
0.724953129733405 0.681979470390746 1 1
0.690236506446252 0.65534266417178 1 1
0.76976489784519 0.739530235927489 1 1
0.92075062631719 0.882249944349171 1 1
0.84971529481447 0.811331298182242 1 1
0.846201451237606 0.811178949098716 1 1
0.976678154383503 0.934506024653393 1 1
0.651000835587039 0.624953626327745 1 1
0.490554239062287 0.468412624497997 1 1
0.80677057306612 0.769310835613754 1 1
0.912710783216216 0.875391083510117 1 1
0.512457658258064 0.491801304141603 1 1
0.566530442646313 0.533757623729663 1 1
1.1158192146223 1.0679078196314 1 1
0.546831910371271 0.524560512623879 1 1
0.852767572643584 0.808415374968398 1 1
1.01474938497524 0.963489746264736 1 1
0.965487916198298 0.905394134626669 1 1
1.1093561959843 1.05793225385075 1 1
1.27794414506496 1.19850880048795 0 0
0.402641929927173 0.379208305478663 1 0
0.759186774482538 0.720156383392507 1 1
0.949587018011909 0.889351873310076 1 1
1.12632873000363 1.07781081773236 1 1
0.396171734266438 0.364450453180552 0 0
0.902133072384611 0.86755401541698 1 1
0.96527565885202 0.923128915836182 1 1
0.327118005887956 0.302187667780684 1 1
0.474830878739947 0.444715127863616 1 1
1.03873683001364 0.992617034131735 1 1
1.03793777588612 0.990024677501475 1 1
0.894427279423077 0.854046464545304 1 1
0.652701931014188 0.621397896658586 1 1
1.04670005748833 0.995324798556683 1 1
0.532301048505614 0.507239266587181 1 1
1.21849852172882 1.16006193061989 1 1
0.884453616794882 0.838021431646012 1 1
0.165437270657962 0.156766021536381 0 0
1.00211553707801 0.956489377244684 1 1
0.543702227363263 0.520910058181643 1 1
1.04857942947111 0.993274339678713 1 1
0.538668608923345 0.512031134142221 1 1
1.0478448700705 0.995682520686841 1 1
0.628487387145821 0.59656418799166 1 1
0.959386529078887 0.914583916683887 1 1
0.826192716104736 0.790386853523575 1 1
0.732754240238894 0.694530678583372 1 1
0.784921882182712 0.754027425946471 1 1
0.889439130207199 0.850280728669187 1 1
0.873576081923445 0.829606617009319 1 1
0.737714010898584 0.697801331138954 1 1
0.538709179587159 0.514545108966015 1 1
1.04524928633487 0.99736546622146 1 1
0.882393259080025 0.848450306056614 1 1
0.827352030758991 0.779120182498707 1 1
0.766027169540746 0.732423238796864 1 1
0.693046543229671 0.665756043040255 1 1
1.01210335161869 0.97062424461183 1 1
1.14667619104134 1.08959228259876 1 1
0.286451683653456 0.269637181030193 0 0
0.728502149918897 0.701429561485741 1 1
0.754295269826047 0.719965935069921 1 1
0.924644833411759 0.873937672618579 1 1
1.02469400599049 0.971888028292106 1 1
0.746694884166329 0.713188456152397 1 1
0.51447155313749 0.487374717061906 1 1
0.777204350475474 0.735454037945762 1 1
0.873806001812037 0.8164426384406 1 1
0.83305956010194 0.791168081850313 1 1
0.932267229442421 0.885600509491787 1 1
0.758723457813864 0.717638846247892 1 1
0.924441542137874 0.885765941111003 1 1
0.901982136067517 0.867350950248324 1 1
0.54920490026941 0.528143845270181 1 1
0.974588087332482 0.930138652638539 1 1
1.1368706429559 1.08694795446845 1 1
0.487312459693043 0.471289288902887 1 1
0.80659289042482 0.766208506178181 1 1
0.759624847494012 0.72127427173015 1 1
0.787692446171858 0.747540308618456 1 1
0.905622759100318 0.866751988017244 1 1
0.67729899487767 0.640812187539849 1 1
1.27016056731378 1.20811401561108 1 1
1.13172691529411 1.07510481576342 1 1
0.494852618748671 0.474907722534901 1 1
0.454213263268027 0.428040894073451 1 0
0.452774818275275 0.433699452378767 1 1
0.407129439498545 0.391638948611105 0 0
0.825595897021157 0.78948365651798 1 1
0.839345355432762 0.796165007557516 1 1
0.989915424923127 0.935538928740082 1 1
1.09099085708885 1.02956186482377 1 1
0.989151128609502 0.937934338039653 1 1
0.761180960411755 0.726246992296345 1 1
1.23695855975221 1.17212750864882 1 1
0.850402616736467 0.81444069756734 1 1
0.681264827483592 0.652131220327933 1 1
0.597142339742928 0.568667064424122 1 1
0.936603700493627 0.888276184443886 1 1
0.677742545160445 0.645063862928558 1 1
0.721023066064979 0.694617189145432 1 1
0.97718472393432 0.931470982826976 1 1
0.554655297785206 0.522520969573711 1 1
0.696349572780427 0.659755137368662 1 1
1.07864549521517 1.02555306506059 1 1
0.514838655107579 0.489200439890824 1 1
0.935531325219912 0.886185066140222 1 1
0.361893520664389 0.336149205497703 1 1
0.877692762590733 0.840456370425184 1 1
0.634911091406152 0.600997183235762 1 1
0.96610738320232 0.925041728075502 1 1
0.78890346878636 0.744095465266879 1 1
0.65943202307321 0.623895486593377 1 1
0.897671046463583 0.841274576356007 1 1
1.07811231907565 1.01964399332277 1 1
0.894935163092873 0.855484320158933 1 1
0.691156496294171 0.648948934400006 1 1
0.769182016072019 0.743630417158438 1 1
0.937034207665575 0.893766538721133 1 1
0.721100376788457 0.685589962601109 1 1
0.728631757024291 0.698289137525441 1 1
1.10270444402179 1.05130446859321 1 1
0.758992050926318 0.725543332115084 1 1
0.968131163339545 0.920462430480663 1 1
1.24422656147267 1.19244146605199 1 1
1.01263429352158 0.958444544379953 1 1
1.02996528018338 0.974846842003388 1 1
0.345098574831153 0.329314233871439 0 0
0.760739622547318 0.723279013669832 1 1
0.560797271083067 0.528604090849479 1 1
0.438543245317233 0.41800829853685 0 0
0.583040165146975 0.552254268581369 1 1
0.512433241104991 0.487828177717595 1 1
0.683452749745322 0.655182677395122 1 1
0.663724464169944 0.630829875517741 1 1
0.75970687181402 0.727820521286147 1 1
0.757135776063642 0.721804815698626 1 1
0.634544470481508 0.601020424652815 1 1
0.956669162193226 0.908719175760009 1 1
0.868956330008044 0.828302053301726 1 1
1.1130136311448 1.06761324971484 1 1
0.893080064064783 0.862059875504901 1 1
0.259875811724202 0.244900516294661 0 0
0.927439509763103 0.882268292357244 1 1
0.653117788727976 0.618988685664403 1 1
1.05282200836945 1.00668962070514 1 1
0.869522422936225 0.835073828736047 1 1
0.701006218461626 0.662806434182748 1 1
0.939672760443762 0.894445729185378 1 1
1.1116360432184 1.06745797356276 1 1
0.817083774860026 0.777451630631168 1 1
0.544241871397195 0.516532754214679 1 1
1.03320916727763 0.982457966290816 1 1
0.341726525521728 0.319861098978408 0 0
0.870080406644343 0.835091734059648 1 1
1.27980048980147 1.23275149794318 1 1
0.458069688531127 0.428939293226702 1 1
0.72751756528268 0.693430196532699 1 1
0.811001073903531 0.776042679667374 1 1
0.807971394407168 0.762992246512473 1 1
0.491428436493769 0.465959360387025 1 1
0.959898613396029 0.91745721861506 1 1
0.79624929592013 0.758325629821787 1 1
1.10838492681355 1.05631070536435 1 1
0.677526701531561 0.636950111529752 1 1
0.966555337155374 0.914979035285446 1 1
0.0559559235573774 0.0544862816650502 0 0
0.632619817764034 0.606894124702632 1 1
0.920787921550251 0.880324012929273 1 1
1.00969336181714 0.96101280736886 1 1
1.06561973719262 1.00319178808997 1 1
0.709485564303094 0.680056593326426 1 1
0.564940126185744 0.530730462973369 1 1
0.869156365041706 0.828115394384517 1 1
0.684594519596801 0.658203857220347 1 1
1.12226590244225 1.06447134792502 1 1
1.01680983047901 0.964676358923869 1 1
0.570914363236083 0.540239603150721 1 1
0.699824325740016 0.666971996884953 1 1
0.846769579899089 0.810726595216524 1 1
0.613463287201572 0.587169733407558 1 1
0.943797468648415 0.895556004365095 1 1
1.18306183434533 1.13368596734848 1 1
0.729604482949652 0.698775692528683 1 1
0.94346137480505 0.901798339217611 1 1
0.575950765987505 0.549687792647038 1 1
1.27423268110534 1.21817729128699 0 0
0.709170912685484 0.658637193073709 1 1
0.721382459906376 0.687762564937604 1 1
0.823224913315195 0.778998872519559 1 1
0.537956779184113 0.512563753485886 1 1
0.73818494814239 0.701749209520551 1 1
1.10585114648457 1.04878649314098 1 1
0.973133511627129 0.91691396834664 1 1
0.946232292650839 0.898782130815461 1 1
0.902506297492411 0.86429318072493 1 1
0.835905859884408 0.793257993312531 1 1
0.78285254709295 0.751682587855027 1 1
1.27576197129005 1.21941880985363 1 1
0.595391415433025 0.573699397859493 1 1
0.702416927868493 0.659787818288473 1 1
0.755142132011711 0.719062192406701 1 1
1.14564421535373 1.07854539309983 1 1
0.802621964491441 0.762159615734959 1 1
0.541960072796208 0.50840189226186 1 1
0.817735003068751 0.776603104136594 1 1
1.11054373241127 1.06030589167655 1 1
0.882022754484413 0.835988495416748 1 1
0.696615416302767 0.66233309944194 1 1
0.576583304848981 0.548494131954751 1 1
0.550843535545841 0.524185950413196 1 1
0.815062060078071 0.779616632697473 1 1
0.796927516742939 0.74306710551134 1 1
0.843531575573608 0.793549335119581 1 1
0.843564792327637 0.803239881163598 1 1
0.627640821126584 0.588413736047257 1 1
-0.0495889473887961 -0.0573623903841788 0 0
0.749431795746538 0.708967853900124 1 1
0.84604727166029 0.809441427942216 1 1
0.683468213163995 0.641621176922958 1 1
0.705096993893829 0.671142675550479 1 1
0.674951685044384 0.637891697060216 1 1
0.747425518627236 0.710124304667524 1 1
1.09526065248001 1.03290908970729 1 1
0.540013497779304 0.515363576136822 1 1
1.4022045126125 1.33656817062541 0 0
0.741279461492433 0.706686448219411 1 1
0.827242914820832 0.785804087527542 1 1
0.590535277504058 0.560350372328977 1 1
0.824340589775614 0.788958520127377 1 1
1.04406972057443 0.989522178794512 1 1
0.69850995719348 0.670616275581412 1 1
0.719901324259704 0.686595626728232 1 1
0.983792144018936 0.934883168718236 1 1
0.360866728575928 0.335557938906753 0 0
0.951517079924591 0.904175816611377 1 1
1.09293694808657 1.03792676472517 1 1
0.994070817681969 0.945259273957526 1 1
0.365718764108847 0.354634582232808 1 0
0.492862572352999 0.458848824449131 1 1
0.593749201253892 0.553877103283056 1 1
0.320320894280342 0.296976927502664 0 0
0.878364663642792 0.838272230252072 1 1
0.477060707208139 0.458032473434778 1 0
0.57682501491114 0.543891904545555 1 1
0.94005943585749 0.882651828749083 1 1
0.670576650608199 0.641670954901503 1 1
0.649661014036165 0.618055023427242 1 1
0.646038121043919 0.616780218467388 1 1
0.996896260496109 0.958383585009802 1 1
1.04972932133336 1.00516997536361 1 1
0.449401682196674 0.423198256874121 1 1
1.14559840727598 1.0930484173025 1 1
0.775492624758358 0.743130444995299 1 1
0.985038812644488 0.945962404513657 1 1
0.960179486684813 0.915456908891865 1 1
0.79009762819148 0.746771629561904 1 1
0.972021274645172 0.920939342875483 1 1
1.02206432446231 0.968030554503049 1 1
1.04460731259012 0.997043650756592 1 1
0.752431593363253 0.715499437487415 1 1
0.532397530456437 0.500207536965358 1 1
0.759273978864039 0.722018377555559 1 1
0.853010264755253 0.815044211824672 1 1
0.879349087434896 0.843144884192912 1 1
0.391232411738912 0.370896671971062 1 0
0.717934876076381 0.684961706046552 1 1
0.919911931804419 0.864281138827395 1 1
0.804250443817458 0.753671849901588 1 1
0.609961832679227 0.587888103324759 1 1
1.22487210259771 1.17257741544768 1 1
0.643993337284877 0.618435978862424 1 1
0.722835844840554 0.684570057595637 1 1
0.721214394003146 0.684818162678749 1 1
0.528881592486031 0.504476433626121 1 1
1.08845980855332 1.03355128929725 1 1
0.838368564535861 0.790934778024897 1 1
1.20047374695348 1.1300367699916 1 1
1.10489002565623 1.04426908076414 1 1
0.990595004531707 0.947546719586576 1 1
1.12184151638688 1.05570105170162 1 1
0.821843798817826 0.779548784993448 1 1
0.69860511353709 0.66527662342097 1 1
0.313229335209002 0.295699235211476 0 0
0.537672841624972 0.518858708944652 1 1
0.629199865318038 0.605739414435117 1 1
0.92527006160392 0.880161902995944 1 1
0.459022514978331 0.429022243478538 1 0
1.20496665426987 1.13620881035604 1 1
0.305619391251758 0.292508575792426 1 0
0.336002507233759 0.325346040399385 1 1
0.551975430531363 0.526333310253772 1 1
0.827150323765134 0.790544583867523 1 1
0.525466061691536 0.503236773003053 1 1
0.935168674546263 0.888118322503881 1 1
1.03518843674584 0.987693404961519 1 1
1.11515781458869 1.05634850824657 1 1
0.659289475835832 0.632254043572371 1 1
0.695338042540842 0.654890967308561 1 1
0.701107351748068 0.6694537293734 1 1
0.824199684894897 0.780369896508979 1 1
0.506803864049309 0.483673128855442 1 1
0.69813083723244 0.660425908589755 1 1
0.565257329540285 0.534020946763063 1 1
0.219032413221824 0.207868597352394 0 0
0.649020511058309 0.623908352145519 1 1
0.892792388631493 0.841388584820669 1 1
0.908786117498103 0.860953213633034 1 1
0.530825014791237 0.504035292416071 1 1
0.953358962083676 0.910884790662276 1 1
0.945462028311681 0.904601804538684 1 1
1.0374461796504 0.988167087566305 1 1
0.907105982632206 0.865161550578663 1 1
0.591426347814779 0.568392832815483 1 1
0.760431390918332 0.709606565800994 1 1
1.09659093375467 1.04515793429708 1 1
0.838391684664191 0.795029565578427 1 1
0.750503597754387 0.715974380068537 1 1
0.751804678088815 0.713745340566817 1 1
0.989385818358025 0.941497846268137 1 1
0.495122682280473 0.468238976252953 1 1
0.63112894403975 0.599080867949904 1 1
0.909782017042114 0.868079764371485 1 1
0.592606966968292 0.563840697109058 1 1
0.803413174922574 0.765635477129522 1 1
0.656459540450249 0.629064037194558 1 1
0.573941952856149 0.542964075632077 1 1
0.820004692583454 0.776536698227786 1 1
0.679151993860125 0.651733147264343 1 1
1.19867094217787 1.12770891704027 1 1
0.69494630307101 0.660686923552748 1 1
0.771224970185379 0.719591682079331 1 1
0.524900470848432 0.500078795143979 1 1
0.810168208717246 0.773320058849387 1 1
0.464324720235697 0.449853946695442 1 1
0.563459416557925 0.53976510476744 1 1
1.13731204417901 1.07461887826427 1 1
0.578471893866162 0.548297370593988 1 1
0.932102145949548 0.886448300038441 1 1
0.989314689229248 0.94058563592325 1 1
0.88461187161254 0.829465642630096 1 1
0.756428660638013 0.71453380472952 1 1
0.450542761216874 0.419950981357216 1 1
0.548074749413651 0.525524811428962 1 1
0.398383197580382 0.385092152534639 1 1
0.607139188556508 0.583377932077575 1 1
0.762244707303412 0.728144252448947 1 1
1.18224540716764 1.12569544936994 1 1
0.752129423499433 0.712864033155341 1 1
0.539587316517554 0.5058061904067 1 1
0.671260024387691 0.642429918405198 1 1
0.796731105667423 0.746287611538254 1 1
0.550810439988745 0.528332623364836 1 1
0.821378045927372 0.771812226510448 1 1
0.54387581733825 0.51374134723465 1 1
0.691293217866555 0.657500220363313 1 1
0.709866341013247 0.676433333503417 1 1
0.982048481692506 0.930435841183187 1 1
0.939347547382147 0.892607393526714 1 1
0.759616737530211 0.723203446991911 1 1
0.539084661743481 0.513750528574798 1 1
0.854846267884 0.815931328140647 1 1
0.77655157977749 0.737224382843514 1 1
0.620337858027172 0.596339792129011 1 1
0.319217672882518 0.306753022264958 0 0
0.430105535582049 0.407203664412839 1 1
0.476330818171408 0.447506465464825 1 1
0.601636164171075 0.562920374587704 1 1
0.419825719380917 0.399816593732618 1 1
0.92773185402553 0.880182937017635 1 1
1.14035095912769 1.08814433267933 1 1
0.963918452239326 0.912688021702168 1 1
0.663603716079542 0.623903743235757 1 1
1.22550762693489 1.16702224745727 1 1
0.425962123145159 0.403729398048573 1 0
1.12233533505269 1.07661088628572 1 1
0.885876269717688 0.842125436206094 1 1
0.790110009412723 0.766044469021774 1 1
0.55411099991743 0.528796498514885 1 1
0.920848267355376 0.877829017029426 1 1
0.844477529785628 0.806765903026077 1 1
0.73547254945677 0.703240347600495 1 1
0.803369612765912 0.764574162383843 1 1
0.322095603104221 0.304465101541493 1 1
1.04288477025934 0.989106167329845 1 1
0.561015351961247 0.537863186747118 1 1
0.871352081020636 0.831078726149085 1 1
0.732545112812926 0.701058419757492 1 1
0.994680602685056 0.948378884889454 1 1
0.482588777973802 0.458627815291148 1 0
0.63373893120598 0.612902026890934 1 1
1.17255842028249 1.1118753954596 1 1
0.432904161015227 0.40643033491034 0 0
0.740059179526085 0.70461931844388 1 1
0.620930962760691 0.586515626749944 1 1
0.403301789602653 0.377680459293349 1 0
0.736161442540828 0.70388566708568 1 1
0.533567740505369 0.516357157753814 1 1
1.1697758261063 1.1120828243342 0 1
0.840858978254646 0.793970306583973 1 1
0.834730480774616 0.788512393065815 1 1
0.905567745031229 0.869120646025926 1 1
1.00665039950568 0.95658941485836 1 1
0.658617258056866 0.630051605377553 1 1
0.785971515630881 0.742526780034375 1 1
0.343438035476308 0.324022125712184 0 0
0.682993654569607 0.651623085248672 1 1
0.965267225706343 0.915650052550335 1 1
1.0138604369172 0.962896610123592 1 1
1.19599600998703 1.13107570165942 0 1
0.833274084012663 0.799522301421803 1 1
0.604933410923223 0.577784176589554 1 1
0.835535580768174 0.80160281956809 1 1
0.51086869050686 0.476885282140299 1 1
0.871810503766175 0.828859182326573 1 1
1.24315413966652 1.1807845612074 0 0
0.566429526615074 0.53978397749546 1 1
0.838188098575173 0.800328814739343 1 1
0.767296229903133 0.735214680221944 1 1
0.685020223934077 0.645472434470867 1 1
1.09935485152056 1.0498447419465 1 1
0.153842164955697 0.139551624430816 0 0
0.397614960302777 0.378308766839 0 0
0.793079430445733 0.756244872245122 1 1
0.89460508645184 0.841056895493369 1 1
0.906967644119943 0.867839906438357 1 1
0.418747156385024 0.402966443779191 1 1
0.418207726893115 0.393505996695549 1 1
1.05296971420489 1.00552013996287 1 1
1.06542311654803 1.01477033567277 1 1
0.562571395206718 0.540561976427814 1 1
0.887510000752522 0.847240120531317 1 1
1.12629350226694 1.07545413112129 1 1
0.790662648464207 0.760053021405761 1 1
0.933410202850907 0.872664558579503 1 1
1.2033336979701 1.13407476475796 0 1
0.633390975293306 0.61122903362629 1 1
0.220157985554138 0.214119254504654 0 0
1.25408722149016 1.19081418256271 0 1
0.588073594666679 0.565131624479201 1 1
0.830713268714641 0.789091513870217 1 1
0.864953419912454 0.816527231259888 1 1
0.734832512203482 0.697295746179407 1 1
0.742131310814739 0.702161519186914 1 1
0.557017468184366 0.526343717661403 1 1
0.529850455818137 0.507843478794567 1 1
0.804553515916446 0.762349355624147 1 1
0.389049035203364 0.367719850971285 0 0
0.986980090977053 0.935496524501661 1 1
0.573647859825319 0.555027045751085 1 1
1.21924236479285 1.15490526746965 0 1
0.745105262677149 0.704858042877516 1 1
0.808180744877743 0.774430845205564 1 1
0.679940957107448 0.650647748452362 1 1
0.207556179870199 0.19005884730663 0 0
0.849440435283594 0.806147764895879 1 1
0.651148165459874 0.616116055519081 1 1
0.889535865814435 0.850155414517219 1 1
0.639385793515085 0.607732248088222 1 1
1.12381861102933 1.06915380288924 1 1
1.13347740851746 1.0812617355417 1 1
0.433279781283546 0.418350844179251 1 1
0.64125222033872 0.607615136684612 1 1
0.714032763134864 0.682085145188624 1 1
1.19455867546933 1.13388544861837 1 1
0.644474664088094 0.604422072581087 1 1
0.755443265402317 0.721285489742228 1 1
0.735026198154981 0.701738240378538 1 1
1.09832372569442 1.04043427473842 1 1
0.665209733527784 0.628964945082134 1 1
0.636878169127976 0.60340379233389 1 1
0.996261880341807 0.956762184886548 1 1
0.95525069300151 0.893430682626973 1 1
1.46103010121873 1.38999396384799 0 0
0.749786783762133 0.709911736810452 1 1
0.318274908238263 0.301932268218431 0 0
0.865134253407423 0.826695406405398 1 1
0.886316341986292 0.842250205883735 1 1
0.638095696863006 0.606436659209035 1 1
0.537475329503822 0.521109413231614 1 1
0.69007411170752 0.659289995028121 1 1
0.926736777618357 0.885084824046593 1 1
0.926089753570079 0.882425505404983 1 1
0.73629007694722 0.702648099700666 1 1
0.566920234913034 0.538183718000499 1 1
0.814585439317271 0.776684217187228 1 1
0.857890921261874 0.815786991723674 1 1
0.833470305233981 0.780761010365533 1 1
0.718675542025652 0.687179866289508 1 1
0.888241778292945 0.840511252472469 1 1
0.707432914003689 0.675374723778006 1 1
0.622753147919646 0.590323195717136 1 1
0.708028654695846 0.674674299475148 1 1
0.710454705468065 0.673146287343628 1 1
1.10713544849239 1.05362782226625 1 1
1.13228780588256 1.0755913672598 1 1
0.802276650487864 0.752471879231465 1 1
0.747190049367628 0.715856985845979 1 1
0.745270862766679 0.712759007500048 1 1
1.13427215430076 1.06038984529832 1 1
0.946502914838808 0.903157688087781 1 1
0.449399992945472 0.425051870197225 1 1
0.796060439380062 0.760588131231278 1 1
0.986752702086776 0.935038641718254 1 1
0.539357867889188 0.51900336230336 1 1
0.775071259320346 0.739499585601959 1 1
0.774046382125441 0.738563579178656 1 1
1.06667842501426 1.0142877636247 1 1
1.43038533398431 1.36234878371997 0 0
1.09647798402924 1.04354312814895 1 1
0.294627553309885 0.273015073819812 0 0
0.836657531332146 0.807756357446233 1 1
0.253258992555062 0.240001294008492 0 0
0.775647215999109 0.740045134468696 1 1
1.145838521218 1.09094456664006 1 1
0.777109380619074 0.732913296037331 1 1
1.20707545878772 1.14170512891835 1 1
0.841805625750797 0.798258074902807 1 1
0.790979336296813 0.757310716244483 1 1
0.98055392523327 0.931603782949046 1 1
0.879699535947168 0.845664493613743 1 1
0.714771640342497 0.672197285577835 1 1
0.710679454553696 0.665093851282527 1 1
0.890461451106855 0.848192539613003 1 1
1.07730282468155 1.01713999175181 1 1
0.601570358987995 0.573666714195119 1 1
0.775082257183475 0.724639742588463 1 1
0.647930172421708 0.620727233702625 1 1
0.672663539794825 0.64727427844011 1 1
0.955014457612117 0.911696238257018 1 1
0.570147620286366 0.541493497158373 1 1
1.09987775097131 1.04192631683761 1 1
0.912692095196012 0.869099707918468 1 1
1.08480270566258 1.03215751457553 1 1
1.08292428796134 1.03108433854608 1 1
0.673173520944501 0.640880042747107 1 1
0.838189228638794 0.79662219472736 1 1
0.923231444218715 0.880096703354173 1 1
0.872350643271902 0.83104402162106 1 1
1.07410965609708 1.02035350889027 1 1
0.969351187129476 0.92600313124465 1 1
0.772026325992034 0.736019832756 1 1
0.911259122880295 0.866397901201016 1 1
0.629968331984939 0.60219849209623 1 1
0.623623548337508 0.593602453852606 1 1
0.681489686169643 0.654589563039563 1 1
0.698152901060861 0.671404788593482 1 1
0.59673423252939 0.569447172386018 1 1
0.722405977271008 0.683700910096804 1 1
1.0062497002052 0.954505572587148 1 1
0.894543136066852 0.858638112462877 1 1
0.543965451185001 0.522521268103585 1 1
0.949875039123756 0.905812106800941 1 1
0.609779692454898 0.573620263963242 1 1
0.998447221565906 0.95491004064866 1 1
1.29217329022142 1.21095653807829 1 1
0.505341691855482 0.477211917806484 1 1
0.666787060163584 0.641492743480363 1 1
1.11311096046582 1.06129796069229 1 1
0.730018114758068 0.706708413132517 1 1
1.01589087244204 0.961730023713773 1 1
0.762836641029756 0.725778474217704 1 1
0.886753250590648 0.84063318108264 1 1
0.741798558859983 0.70833944504721 1 1
0.962585529817572 0.916681795331645 1 1
0.834004714336193 0.798415259270575 1 1
0.936991250035539 0.89779873913855 1 1
0.411525020483025 0.393505772160662 1 0
0.320379844547359 0.292655543513205 0 0
0.986243869289259 0.938581242767236 1 1
1.00583322210511 0.964060707431596 1 1
0.576077735451707 0.549435397994084 1 1
0.5666498601412 0.536787513938559 1 1
0.827194677337909 0.790319907727769 1 1
0.678296970141587 0.648107650483124 1 1
0.731142914460992 0.702443017449606 1 1
0.271203129044774 0.258424724035632 0 0
1.19172600192525 1.13325354444988 1 1
0.757406372732246 0.724161171339157 1 1
0.701731277802006 0.662857401014519 1 1
0.822993585870901 0.778808256822784 1 1
0.946866765833861 0.908916078823531 1 1
0.969547167840834 0.931973921428041 1 1
0.970485477921025 0.923036251824657 1 1
0.985808571257417 0.940182353168973 1 1
0.611731219023721 0.583293513672309 1 1
1.48667640653781 1.42207210867761 0 0
0.596387791936451 0.565513580071237 1 1
0.73664866443195 0.699320904889473 1 1
0.863232372713783 0.81794639880798 1 1
0.763973958965202 0.726091659542624 1 1
0.684024569746331 0.651275184505658 1 1
0.484061147226638 0.46329363328878 1 1
0.714568012302274 0.691643639968378 1 1
0.82601703088268 0.784347079043792 1 1
0.871512254652747 0.825791497917127 1 1
0.51004537214711 0.480328728272461 1 1
0.564522171894054 0.538210521035675 1 1
0.623579253077915 0.597721629849323 1 1
1.30977316855414 1.23532275698134 1 1
0.877195478729971 0.840290366584811 1 1
0.978838900023889 0.922915227301565 1 1
0.901147809185527 0.854772346620651 1 1
1.13415915151315 1.07747381131554 1 1
1.1595723104759 1.10356186674496 1 1
0.477778821295434 0.449342911448202 1 1
0.675283327028081 0.644233485890529 1 1
0.773592739026615 0.738937125238899 1 1
0.15254689652912 0.138337877000522 0 0
0.594564771568415 0.575028288028327 1 1
0.909072877965254 0.853513457702531 1 1
0.978215577588174 0.934687005779885 1 1
0.621336194479245 0.592348681769008 1 1
1.05425381195413 0.998438553849703 1 1
1.00903701155408 0.961455498911629 1 1
0.909518694966699 0.873302151454543 1 1
0.698621724390675 0.666924647929684 1 1
0.877057836396033 0.84221547399397 1 1
0.677473280270534 0.634792334178493 1 1
0.717244698160413 0.681707632588376 1 1
1.34870661650786 1.29510766550573 1 1
0.70360639388332 0.650117331575887 1 1
0.914466582820452 0.856904888535078 1 1
0.443721964424716 0.415948424355947 1 1
0.929156110402839 0.885313503553875 1 1
1.01637316257379 0.957212453991472 1 1
0.873332031689747 0.835725928743332 1 1
0.772660499807477 0.717286479332126 1 1
0.64364102993531 0.618734350837525 1 1
1.11564178376245 1.05912666734182 1 1
0.665817564906163 0.62959037138103 1 1
0.980972844875273 0.93049446936998 1 1
0.520653456596415 0.497897792418762 1 1
0.746315670208509 0.710151147863884 1 1
0.497939558951434 0.470746172542591 1 1
1.03488086308347 0.98675685420837 1 1
0.656488296469362 0.618229391569131 1 1
0.763218990928159 0.733330682324024 1 1
1.05828098449421 1.00448950630361 1 1
0.968849005161011 0.92893420159943 1 1
0.650096897183809 0.624126758530651 1 1
0.229069706765613 0.209363655701266 0 0
0.50673648718452 0.487164779515473 1 1
0.804901628526268 0.765500562098596 1 1
0.249664020172574 0.23463271633439 0 0
0.897434731957229 0.862218741112178 1 1
0.932326496161695 0.892780450840528 1 1
1.07339405983985 1.02386515557134 1 1
1.02333162602235 0.978777515310184 1 1
0.894212318456164 0.85504572775671 1 1
0.707584194917721 0.675914895126969 1 1
0.833655476721519 0.797121279900653 1 1
0.718475238218919 0.684567847478945 1 1
0.9458370040871 0.896751388298989 1 1
0.8919270392543 0.853476119364301 1 1
1.12575726565272 1.08237627594195 1 1
0.612527729970615 0.577848014747789 1 1
0.769540228624632 0.730171311566774 1 1
1.04871665668848 0.992190859846892 1 1
0.648434164253778 0.622456587285756 1 1
0.865880251103622 0.819565389576166 1 1
0.887782972780881 0.834074860219234 1 1
1.10584097860074 1.05591935238528 1 1
1.02407567717617 0.980779786855263 1 1
0.858583892875381 0.814347616045391 1 1
1.08176124262478 1.03187566027429 1 1
0.780113902122325 0.737980695340035 1 1
0.98279814862091 0.930903812478349 1 1
0.852504884712915 0.801733236256439 1 1
0.742916113176505 0.699940108517966 1 1
0.581547248431898 0.552639245426759 1 1
0.645775104442341 0.612711316752964 1 1
0.892845141324085 0.844414100633433 1 1
0.796321221229357 0.774257970340488 1 1
1.00140017614165 0.951350700761082 1 1
0.756146689251063 0.725758052561554 1 1
0.275958236275254 0.262833773516347 0 0
0.575609506224085 0.551046852193801 1 1
0.776986678942725 0.73397510656945 1 1
0.857884720858294 0.815027109385924 1 1
0.802325214542891 0.763576038664206 1 1
0.677645408926114 0.644938185102651 1 1
0.330963917266548 0.316341435637445 0 0
0.772374098879594 0.741408733829218 1 1
0.630955124159635 0.600092760232224 1 1
0.611377560739027 0.578855241399669 1 1
0.939792304576579 0.89308623211271 1 1
0.914172773200885 0.873638937841634 1 1
1.24120667710581 1.16971821949443 1 1
0.866378270865665 0.816494249499495 1 1
0.710447845722228 0.662680904722958 1 1
0.720184029647954 0.684012564362006 1 1
0.838229363616049 0.802607603964859 1 1
0.937552116402469 0.884131747168576 1 1
0.709443681305368 0.682527569939079 1 1
0.950914074653618 0.891350387911359 1 1
1.01419531614309 0.963428786759879 1 1
1.05697456846548 1.00329710116189 1 1
0.907450634112519 0.868858467216835 1 1
0.583283009262369 0.5598839773565 1 1
0.757299154583071 0.730990203875219 1 1
0.909903654442612 0.857571064610865 1 1
0.769947543546374 0.733818354753509 1 1
0.775469094361063 0.738770776257795 1 1
0.473729225184544 0.454210701995638 1 1
0.338126810451863 0.324782460009472 0 0
0.595535797125135 0.572567109112762 1 1
0.729755865424647 0.696479484388416 1 1
0.868245628955895 0.826705087783885 1 1
0.610670856294653 0.581681738776222 1 1
0.577787966581052 0.539331449306712 1 1
0.467156154230183 0.446972257584535 1 1
0.614339169012522 0.584734743648317 1 1
1.12094080880345 1.06915408416636 1 1
0.991779612738479 0.949420010878732 1 1
0.718198832851593 0.688005389707551 1 1
0.511017402461977 0.488649408731498 1 1
0.849727235868332 0.805958130569947 1 1
0.719762225177474 0.694571451285859 1 1
0.795028175876927 0.757608800055621 1 1
0.881339753969085 0.840130881451717 1 1
0.505406019782273 0.48309032146142 1 1
0.806141728231766 0.762260573046946 1 1
0.709986863186989 0.677599393448723 1 1
0.747162903724096 0.712944047196457 1 1
0.957379354963142 0.90835982218844 1 1
1.1434832659494 1.08096243033952 1 1
0.724914672796191 0.68014771787433 1 1
0.38907230862213 0.372937376237903 1 1
1.07326857715931 1.01719789852377 1 1
0.30779912563338 0.300281164884865 0 0
1.05751999043068 1.00090152375631 1 1
0.424935279693308 0.402952754286725 1 0
0.973102467274198 0.932072416601724 1 1
0.722850894033776 0.691041146715444 1 1
0.627865301173624 0.589823718625465 1 1
1.04122697929473 0.986718502110435 1 1
0.222914307637219 0.214542428348059 0 0
0.767999214813068 0.728997564810669 1 1
1.0972846477896 1.05344106244868 1 1
0.679398705549518 0.643707477539363 1 1
0.833554818931401 0.792034903447028 1 1
0.784434752204497 0.7510480520927 1 1
0.282676916952957 0.267945933920245 0 0
1.04656038298399 0.989537034191907 1 1
1.18277690068954 1.1187856361656 0 1
0.60546200175049 0.574200136173454 1 1
0.364721935760166 0.351156200793535 1 1
1.09198440696165 1.03991240283922 1 1
0.965158497524924 0.91392936038529 1 1
1.10612496617074 1.04499114539573 1 1
0.302371843732467 0.28541033272684 0 0
0.771809222439285 0.742623692743614 1 1
0.9596489583932 0.91575089793387 1 1
1.00510048674239 0.95748639593383 1 1
0.971051539747794 0.933973311132287 1 1
0.600914641808064 0.576834275707793 1 1
0.595068097223729 0.567175806184829 1 1
0.967122218206357 0.923765435007471 1 1
0.593071232728517 0.561687192266108 1 1
1.09815253906661 1.04427998303883 1 1
0.958737005299005 0.913341003720267 1 1
0.76653635074098 0.733180319419116 1 1
1.10736789754843 1.05476714924274 1 1
1.18642466179602 1.12358254195627 1 1
0.622120384587575 0.586645814362707 1 1
0.70408329735306 0.671383826580132 1 1
0.4659154952803 0.448860862914301 1 1
0.902492947403176 0.853364894076243 1 1
0.426548613463794 0.411118648636163 0 0
0.725431567210591 0.690799581130472 1 1
0.712975426731387 0.685890420063116 1 1
0.755760546065258 0.720262384924319 1 1
0.805014595453344 0.760163070557876 1 1
0.667455401406873 0.629587611789318 1 1
0.868552256180344 0.828683381398483 1 1
0.866107015952164 0.819729079134537 1 1
0.502915244427465 0.478510689637483 1 1
0.856229579066874 0.816439864046425 1 1
0.635090925302171 0.606857906422525 1 1
1.09087600409872 1.04183750381519 1 1
0.561516576882994 0.524969944954081 1 1
0.472291729861422 0.448926269918801 0 0
0.438229861316045 0.423209389670386 1 1
0.99501847447682 0.956330768523173 1 1
0.791448078039005 0.753413038857409 1 1
0.751069162646349 0.715807674942438 1 1
0.828458136767794 0.784529079497285 1 1
0.758775128759315 0.718465603086725 1 1
1.0031883060906 0.958072421884521 1 1
0.380253287356657 0.368473855384602 1 1
0.959397442648277 0.910928834129894 1 1
1.01380543938702 0.96190167158255 1 1
1.27131422475452 1.21435403700418 0 0
1.0250410178233 0.977161122194587 1 1
0.42767401670105 0.404857039471331 1 1
0.147050055862728 0.134575825980763 0 0
0.755357426168722 0.716889432388635 1 1
1.14073348261207 1.10075196533143 1 1
0.575765496378351 0.542855726351978 1 1
1.07726914144054 1.02006683480112 1 1
0.810637233117881 0.77383301365488 1 1
1.02793517586665 0.971153642184539 1 1
0.617223817962154 0.581850165614647 1 1
0.317209590819842 0.301148014838839 0 0
0.795072645519647 0.762876684555381 1 1
0.411892658802502 0.397436628479373 1 1
0.970426126415551 0.909273912063771 1 1
0.811626567210547 0.774408034542099 1 1
0.66535996960629 0.634757058388213 1 1
1.23355844255874 1.16728611226715 1 1
0.766387465741455 0.718124594176165 1 1
0.880492466628322 0.837446422851628 1 1
0.637776566921915 0.606542806747239 1 1
0.958754991234391 0.912781239850281 1 1
0.989405008808641 0.942775241585649 1 1
0.977248830470933 0.936697979687831 1 1
0.909035190104051 0.857630930077287 1 1
0.413619793664685 0.392407858352742 1 0
0.679638751670606 0.651974957350349 1 1
0.92055739400806 0.874434096151949 1 1
1.07125798081205 1.0218133993819 1 1
0.968192348606057 0.919747841806828 1 1
0.694747380417106 0.660064908281314 1 1
0.480579359931047 0.45611733285218 1 0
0.803618378213964 0.759206242961096 1 1
0.732594726591812 0.706741151349804 1 1
0.888753384747488 0.84536526327319 1 1
0.634251123396002 0.600309028331225 1 1
1.23237901107329 1.16352353212846 1 1
1.09736228762512 1.04494125006605 1 1
0.546605701750705 0.508440822503705 1 1
0.858931524269115 0.819412715202754 1 1
0.698480132214775 0.66952768413123 1 1
0.565726366786593 0.529613927507411 1 1
0.820400778843015 0.784473167902052 1 1
0.92217374154765 0.87504236331553 1 1
1.0505809620459 0.995136373364807 1 1
1.01212545348807 0.961011291456385 1 1
1.07935173684433 1.0426558805456 1 1
0.562558144562821 0.532509974316002 1 1
0.256847146748869 0.246772806026994 0 0
0.71766275002472 0.686176157118841 1 1
0.38956918994655 0.370927740727593 1 0
0.742769769027912 0.709961717748235 1 1
0.908406870022085 0.868081740023291 1 1
0.825776404141666 0.784909939123714 1 1
1.347378578542 1.28481513363903 0 0
1.02596568140791 0.974276575525876 1 1
1.1746006386823 1.12059423919153 1 1
0.655367733353226 0.622647330672111 1 1
1.10998091848485 1.05972014644412 1 1
0.628954369899649 0.602035181852639 1 1
0.20358715678782 0.190999714169723 0 0
0.874043610716063 0.820941207637089 1 1
0.892883762645912 0.846639420341615 1 1
0.515448841415846 0.493360329254969 1 1
0.605462304197648 0.572104276035148 1 1
1.19101557700674 1.1373439890232 0 1
0.735256544222859 0.700870532600296 1 1
0.756980698761305 0.716074256448915 1 1
0.960658437512623 0.918283735973403 1 1
1.14697921815955 1.08695464739211 1 1
0.967835507634674 0.913117630952886 1 1
0.721805233891857 0.690196756317381 1 1
0.819666107086466 0.787700697632661 1 1
0.725078962521878 0.688213300539555 1 1
0.896950843139227 0.845402677033294 1 1
0.552208069859466 0.510345773738229 1 1
0.922183026131572 0.892084526105886 1 1
0.711126992652082 0.677073446723451 1 1
0.606568361023728 0.573926505261839 1 1
0.387837471299995 0.367225390494515 1 1
1.09390393380931 1.03305503924447 1 1
0.932012474268338 0.875463007629071 1 1
0.971783269973814 0.938163430591746 1 1
0.668547515621188 0.63613616791638 1 1
0.616864028363035 0.588870316585394 1 1
1.05836991896848 1.00050458317481 1 1
0.286252965166328 0.280313599957656 0 0
1.05292136610354 1.00092591133377 1 1
1.0106302882519 0.949445503357273 1 1
0.757859970960945 0.728323279011269 1 1
0.930744133669825 0.889319203564772 1 1
0.391953461689508 0.375569208697898 1 0
1.17276851839231 1.1172651439021 1 1
0.79548503343239 0.764396041360167 1 1
1.28289419047679 1.21654238279565 0 0
0.74854991469121 0.717700500534358 1 1
0.757715005427881 0.726932249008324 1 1
0.864511542377592 0.824244255309272 1 1
0.568711885219276 0.539249451739439 1 1
0.381798028512882 0.362270962919371 0 0
0.731559932744512 0.689347665889418 1 1
0.862409846114506 0.819754699756313 1 1
0.676514934058303 0.638370646970946 1 1
0.876612528688367 0.834845162669904 1 1
0.688071833055221 0.648223473025849 1 1
0.674518593993663 0.636378011455355 1 1
1.06109268796249 1.00166350637858 1 1
0.907224358784721 0.853037440351094 1 1
0.724413280706353 0.695667111996662 1 1
0.316818681174949 0.292841148587793 1 1
0.575374515870504 0.549250747100179 1 1
0.903504780116405 0.863105410327204 1 1
0.495639594414213 0.474807354498686 1 1
0.922089661904461 0.866513879911951 1 1
1.13537740212346 1.08971887493776 1 1
1.0152964976991 0.961777334923827 1 1
1.2335065599464 1.17203122428295 1 1
1.13370896427966 1.08454834493974 1 1
0.503490989537545 0.479857858662658 1 0
0.47884045120688 0.458226358173461 1 1
0.850889561886873 0.810280425227583 1 1
1.03700790280271 0.987746700327485 1 1
0.942987445538809 0.908459795503298 1 1
0.689192533553989 0.651223361713865 1 1
0.864362375169608 0.822282592140288 1 1
0.663493581485494 0.633474485248527 1 1
0.671048671471999 0.641723740819514 1 1
0.898485369177861 0.865595782568113 1 1
0.681437641721507 0.636611599197862 1 1
1.03208719633411 0.978326699854677 1 1
0.998042015900465 0.948322061648482 1 1
1.39169770556472 1.33408545856831 0 0
0.318279965409785 0.301126867752572 1 0
0.70143902512243 0.658555189697662 1 1
0.489695898673779 0.471941945861024 1 1
0.649760421592954 0.62266352353601 1 1
0.63458406508564 0.601956670234277 1 1
0.270244982340319 0.257114669180082 0 0
0.720752257302548 0.685001590274919 1 1
0.739917840232379 0.708091844204088 1 1
0.706047783595124 0.671362034821792 1 1
0.674797529228966 0.643378218311817 1 1
1.02473255741674 0.973843182146461 1 1
0.656695762321251 0.63572119736229 1 1
0.925864455874156 0.877889752106737 1 1
0.807418028373931 0.766430291930645 1 1
1.02423430540114 0.967069956290208 1 1
0.791023775336634 0.753979304164017 1 1
1.00573709311457 0.951340193282656 1 1
0.988038977756659 0.93939847881798 1 1
0.85693458107459 0.819052124295644 1 1
0.572531577870846 0.53990707602821 1 1
1.13044207875634 1.07406788245809 1 1
0.827225659167618 0.783509154316504 1 1
0.644691071694996 0.618311900603612 1 1
0.711653134765084 0.675360070608994 1 1
0.51025263000375 0.48497838360107 1 1
0.436089029646338 0.418185859850015 0 0
0.938857269290177 0.891101563335311 1 1
0.814522752289509 0.781973370776806 1 1
0.739049886283163 0.704142238800203 1 1
0.248100708166278 0.235784197142439 0 0
0.43882027532501 0.418982100214936 1 0
0.693572468622445 0.661332642426337 1 1
0.833773945185571 0.786967557732762 1 1
0.628932011401817 0.591382139414911 1 1
1.06385625556696 1.00818830946004 1 1
0.820545945641514 0.776654128753622 1 1
0.642502826002275 0.603266853815503 1 1
0.835779297172766 0.796973746042439 1 1
0.979103704257469 0.923666453642618 1 1
0.96062959686426 0.911426480728833 1 1
0.916897951204424 0.865649889982148 1 1
0.926560736223039 0.887484663373194 1 1
1.1515189201601 1.08239207528403 1 1
0.691330247046454 0.655056857647959 1 1
1.12666314221734 1.06427186792754 1 1
0.550617479022667 0.526243210570643 1 1
0.84662993014939 0.799406182852083 1 1
0.554124668673732 0.526253592012646 1 1
0.936484346168952 0.89257781869328 1 1
0.202497681966717 0.194599397184259 0 0
1.41301693319981 1.34666463305602 0 0
0.760640905529685 0.730070450768827 1 1
0.623810875266449 0.580061551490711 1 1
0.886540798449886 0.846047607875874 1 1
0.831110586983997 0.787328510220681 1 1
0.476409385378837 0.450308448577222 1 1
1.05471355622139 0.998430220245114 1 1
1.22819506895723 1.1715991129644 1 1
0.632752816243014 0.600266626259652 1 1
0.926723307730009 0.88770034925252 1 1
0.629303632299832 0.596799917568717 1 1
0.738824339408351 0.697487602406945 1 1
0.436003058254754 0.41887157524494 0 0
1.31655880162315 1.24652216551385 0 0
1.04979056923703 0.990420752280376 1 1
0.7886388364499 0.761012517638675 1 1
0.843914074918563 0.786574880608675 1 1
0.722336609382441 0.687952744424682 1 1
0.585405319990698 0.556533905831419 1 1
0.528728415628236 0.507041697442482 1 1
0.756962394259873 0.70680704902779 1 1
0.91481527081012 0.867009081639116 1 1
0.505243264206454 0.477111089123102 1 1
0.421216411424189 0.404309495222562 1 1
0.803811873302317 0.767348573666729 1 1
0.574333158920546 0.549041678553725 1 1
1.23598672669816 1.17279881214955 0 1
0.495700657963795 0.465830561371997 1 1
0.768911426083399 0.728978208309825 1 1
0.579111749369675 0.552651737096748 1 1
0.871262899205299 0.826288395634597 1 1
1.25931946495321 1.19800248257579 1 1
0.657940246438084 0.619680238071396 1 1
0.847061008229143 0.816157719781047 1 1
0.90587272198168 0.862177606523729 1 1
0.634078256371203 0.60444715335987 1 1
0.512314564418205 0.483591788887843 1 1
1.06383587974456 1.01525767785269 1 1
0.90703626654004 0.86492565099441 1 1
0.641377349166517 0.604148974801368 1 1
0.929147111223643 0.873910196137053 1 1
0.438599513332338 0.422735712694784 1 1
0.558540719151145 0.534634469086941 1 1
0.724783883211239 0.688218093302614 1 1
0.538413679649125 0.518071321337184 1 1
0.837066423767491 0.793300367456898 1 1
0.70418191061146 0.6770537278891 1 1
0.618564554267875 0.591344197123915 1 1
0.661344622602784 0.633583783916548 1 1
0.817555138811164 0.777777110461321 1 1
1.26246177586987 1.20139252154298 0 0
0.993594405823343 0.930650740582121 1 1
0.772124927266205 0.738734963016079 1 1
0.826655303822871 0.785554659250731 1 1
0.473294448872919 0.4523285658542 1 1
0.484474659981107 0.455875783225113 1 1
1.13230079140912 1.06743666708909 1 1
0.632744240222845 0.605916257905149 1 1
0.924234254834404 0.882300892752925 1 1
0.820813066977912 0.77041450661176 1 1
0.505244094778248 0.480393934669388 1 1
0.807934747401561 0.767995963531569 1 1
1.04994486252525 1.00838940445035 1 1
0.547895112241448 0.520542714267866 1 1
0.675428696406493 0.643373154114897 1 1
0.496074306077247 0.475272471910806 1 0
0.950794943046212 0.903057209628624 1 1
1.18857582564464 1.12233506171506 1 1
0.58338813415109 0.556246608173934 1 1
1.25503042478541 1.19925695660033 1 1
0.819101260588441 0.781239795970642 1 1
0.613169539042109 0.585374504719157 1 1
0.624432280216936 0.62568524951719 1 1
0.901238290021963 0.859153739735817 1 1
0.684751923003734 0.652829204874295 1 1
0.602490876436953 0.573574882888692 1 1
0.492860232372953 0.466174071146797 1 0
0.934018788213135 0.886393013703784 1 1
0.513058124158813 0.493205176534459 1 1
0.622256357974295 0.588945192752609 1 1
0.709636756395701 0.678607894710626 1 1
0.909221443565494 0.867221961114745 1 1
0.713677964016477 0.677759663801964 1 1
0.848982912580014 0.810282215349393 1 1
0.775365242237269 0.738146687560036 1 1
1.24892044689284 1.17753575956703 1 1
0.89561016308922 0.851505166508118 1 1
0.807143652803164 0.765649732962086 1 1
0.729141406423994 0.687490750220973 1 1
0.947654422859319 0.90343800248198 1 1
0.456914619206807 0.440962081741041 1 1
0.465345534235818 0.436948697392122 1 1
0.874309370793721 0.833514498072257 1 1
1.19266536071598 1.13696346570335 0 0
0.683300575673112 0.651382337970379 1 1
1.09131490153651 1.04154769922114 1 1
0.8787383287178 0.840266831141543 1 1
0.615494623552955 0.587753446318654 1 1
0.920255567562268 0.884304254771468 1 1
0.753462485242666 0.721721940748144 1 1
0.658578655231091 0.634098792136342 1 1
-0.0410019776787175 -0.0409035325933322 0 0
0.516495593038376 0.492432987892678 1 1
0.503396185213183 0.476243089242219 1 1
1.09973379284479 1.03442450427993 1 1
0.704087432049883 0.670591873830218 1 1
0.848457866728657 0.808993535172055 1 1
0.822334355342127 0.778374019717826 1 1
0.694857228331693 0.664051086827493 1 1
0.761515622654868 0.728904482943495 1 1
0.764441503838824 0.734189311066418 1 1
1.41206849652152 1.3530776906576 0 0
1.01896652461276 0.956003191570388 1 1
0.622044817556061 0.599429777094915 1 1
1.08616602464776 1.01903547432089 1 1
0.304577776820809 0.295472977991817 0 0
1.51892120017209 1.44704059077595 0 0
0.778841429345818 0.742427147014299 1 1
0.869766240597848 0.826253335300783 1 1
1.08536061752282 1.03473286921252 1 1
0.749908867514872 0.711679035923279 1 1
0.965866096735923 0.914682086140058 1 1
0.865184489297933 0.828610001219771 1 1
0.811933979437271 0.769061682220897 1 1
0.848914533137352 0.807074245641744 1 1
0.856541777017159 0.814558728612197 1 1
0.862009246260788 0.82196912448855 1 1
0.477982943526024 0.450676750115905 1 1
0.681940962918485 0.637402196959854 1 1
0.979838246122812 0.928459896597789 1 1
0.774128081769672 0.733900489383085 1 1
0.981622703443172 0.92695649965621 1 1
0.946496891293414 0.894014035800969 1 1
1.04790919629441 0.996268792905914 1 1
0.391244391220498 0.356977140994415 1 1
0.755160344617752 0.722114268677153 1 1
1.05927031226457 1.00930684848972 1 1
0.815903861968894 0.77473513991394 1 1
1.04058200191032 0.992205449519353 1 1
0.807489791255726 0.76949966793645 1 1
0.683544505973815 0.660192971534641 1 1
0.406674899544412 0.389878877834957 0 0
0.85384733032139 0.820273688844813 1 1
0.418206718456626 0.388872731093588 1 1
0.836576422075248 0.796384674795451 1 1
0.340487795006029 0.324326711738525 0 0
0.560109339945043 0.537247850226957 1 1
0.808040891334028 0.767973889962865 1 1
0.701108687455293 0.674885347339686 1 1
0.510774810323322 0.486865100847831 1 1
0.965469956269597 0.920664104457193 1 1
0.777112303083077 0.740707318977 1 1
0.728021279782605 0.693942505270866 1 1
0.886276376049266 0.847183439107183 1 1
0.668794701487192 0.629094202002185 1 1
1.16126041825118 1.09656523370195 1 1
1.09682277797059 1.0455020551447 1 1
0.835931608738611 0.787750828022145 1 1
0.810743181132538 0.767020472179663 1 1
0.613539928999976 0.572610107941115 1 1
0.815343092153072 0.771956104263517 1 1
0.717821538186328 0.700120843569229 1 1
0.752876125341751 0.712756368051443 1 1
1.15499555026937 1.09566306266699 1 1
1.11933089691653 1.05768247625758 1 1
1.05928239944161 1.00121625130936 1 1
0.747806253997355 0.719182629841634 1 1
0.731873530405243 0.699010760512508 1 1
0.858219088174539 0.814247765603208 1 1
1.12690441430836 1.06604009356307 1 1
0.937909410829601 0.898060163103951 1 1
0.830506794130748 0.788657836398875 1 1
0.601642054022951 0.575228110370454 1 1
0.823008334214283 0.779828751200908 1 1
0.406312464537091 0.382512505719172 1 1
0.725919625866668 0.690371207409522 1 1
0.441455768987851 0.417641469596789 0 0
0.855209522905823 0.812916061128005 1 1
0.541794513061589 0.502891135587954 1 1
1.06145899559033 1.00604820456984 1 1
0.878730329558745 0.842029027282771 1 1
0.858524548278623 0.815305715581958 1 1
0.895309557861176 0.855032459517798 1 1
0.800276188334602 0.767371850125874 1 1
0.921817345287094 0.870163814860549 1 1
0.684693165265355 0.632489045913951 1 1
1.36501827859602 1.28878489689552 1 1
0.645891443672717 0.616353828005385 1 1
0.708402381923523 0.663991673833974 1 1
0.998094498343645 0.949839145226979 1 1
0.536180207257593 0.506650547306762 1 1
0.830215998418586 0.796596643925339 1 1
0.334580088891456 0.311410593732831 1 1
0.376686729893651 0.349548644276889 1 0
0.608871482289893 0.578970160236999 1 1
0.937969853453511 0.892801553706839 1 1
1.20266621575824 1.14285008428054 1 1
0.436742826233444 0.414175404026218 1 1
0.478529840045959 0.457125786014445 1 1
0.590042259851089 0.562606063390185 1 1
0.816860479507747 0.767370519292238 1 1
0.486601499242995 0.459705099739403 1 1
0.809365574257879 0.769343289921872 1 1
0.831833600135392 0.78316957835034 1 1
0.681741487276094 0.642993635798904 1 1
1.02289819444213 0.975803844955452 1 1
0.941713306956867 0.889344117652996 1 1
1.42999081426482 1.36519337259965 1 1
0.339391926051363 0.322583501178153 0 0
0.646615848642309 0.619618107753323 1 1
0.620556005108495 0.593962135124509 1 1
0.852335240801698 0.813575602545701 1 1
1.04836784224391 0.993873896853971 1 1
0.385532471629452 0.365001984745929 1 1
0.991558302594113 0.935201660798427 1 1
0.97813614325557 0.923998534035306 1 1
1.05986342067427 1.00860155238519 1 1
0.143723543218971 0.136096551052042 0 0
0.946095820489777 0.890758877634326 1 1
0.554393932125307 0.525350610021178 1 1
0.35871258500745 0.341474088553888 0 0
0.508831159641493 0.482455941802018 1 1
0.946350183575932 0.887586063841185 1 1
0.482696991990288 0.443796426095455 1 1
0.942175714042339 0.899399453739658 1 1
0.649177933881855 0.619486236079073 1 1
0.815984000940297 0.766889224529298 1 1
0.687018438211179 0.656141971609249 1 1
0.499557904447452 0.475649875346772 1 1
0.306335754458342 0.300712230210367 0 0
1.72008922400922 1.63181007402207 0 0
0.71856978933952 0.682150324106069 1 1
1.15735117942127 1.10356827949361 0 1
0.517052544645143 0.481352605323413 1 1
0.69165322662721 0.660801644354754 1 1
0.64623831567384 0.621052621670385 1 1
0.745821172720127 0.709422540847873 1 1
0.618689568186968 0.574331294020273 1 1
1.13901279688242 1.07649116645385 1 1
0.709276673459746 0.674133041858665 1 1
0.806832291133749 0.770727639430383 1 1
0.460788891622444 0.433131150074417 1 1
0.540245043830982 0.517244870112495 1 1
1.01028749342982 0.960244500074256 1 1
0.734355847188774 0.704156420242167 1 1
0.631966602708197 0.607457737593473 1 1
1.14269177406595 1.09639157831876 1 1
0.513605506826884 0.497013550194564 1 1
1.14072516006805 1.08634448298619 1 1
0.920503347537616 0.870716378759563 1 1
0.896223665273349 0.849852911266724 1 1
1.0195886107213 0.972753000197879 1 1
1.00808565987255 0.953510048134305 1 1
1.19040068700553 1.13311291775557 1 1
0.830512614833108 0.785269451116267 1 1
0.55862765675862 0.528292949512057 1 1
0.542460445833716 0.505613202866881 1 1
0.843049139711263 0.786035107749318 1 1
0.894988488830314 0.856982151852651 1 1
1.02580011301673 0.97124863812901 1 1
0.857158127520989 0.807835529606573 1 1
0.566873081140521 0.537604464762024 1 1
0.54982440605045 0.522140784469133 1 1
0.681635629159971 0.647241530345782 1 1
1.14096381615857 1.0916731027929 1 1
0.798571786514471 0.762128722837171 1 1
1.57313941451175 1.49321308769165 0 0
0.792629725500218 0.754106285263408 1 1
0.743438897160559 0.702859895205159 1 1
0.718899624709095 0.683455870930693 1 1
1.11452832560387 1.06195548205536 1 1
0.940433522547735 0.89319576488375 1 1
0.669924110231399 0.63815224978064 1 1
0.668531879978023 0.635544330149133 1 1
0.113368233585247 0.107213860726898 0 0
0.926850067278511 0.887099670837166 1 1
0.868122127848975 0.825634838105083 1 1
0.813370516314217 0.774685473558051 1 1
0.877456407323437 0.828499965949643 1 1
0.88257614891589 0.843232327303215 1 1
0.437177407275704 0.414024943293733 1 1
0.763007086483685 0.730123478679117 1 1
0.157643038147684 0.151930458573886 0 0
0.531193045483631 0.503847597870946 1 1
1.0468485463719 0.998805986156575 1 1
0.683302627115734 0.645007510803743 1 1
0.429211840128246 0.409403660669965 0 0
0.838490721335888 0.798716592166727 1 1
0.955278070829432 0.919618397010722 1 1
1.10728820301165 1.04721581511219 1 1
0.832472563743721 0.79743548641374 1 1
0.799665699251633 0.763077084085768 1 1
0.492120184190788 0.460284383374708 1 1
0.648820710625676 0.618875972076362 1 1
0.685094073441617 0.651180012444758 1 1
0.279351708805758 0.265456058161672 0 0
1.28901145568662 1.22102026817963 0 0
0.608432709953632 0.583243516341884 1 1
0.942098182993455 0.900238187559864 1 1
1.01954470189036 0.982137916055011 1 1
1.10690451446315 1.04823775998582 1 1
0.673494237271439 0.62877067194004 1 1
0.681226806326732 0.648092291121822 1 1
0.618198493254786 0.5860789916597 1 1
0.95380342912095 0.916387366779982 1 1
0.697339545514562 0.662586363374325 1 1
0.827606103233717 0.793947291736607 1 1
0.86622593114292 0.835664045298359 1 1
0.733751340279826 0.701902065045233 1 1
0.403016959655637 0.390578954747006 1 1
0.808340680040208 0.776052262005288 1 1
1.14326996903364 1.07814598283299 1 1
0.669302918002824 0.63798937776519 1 1
0.620395324297423 0.581636591758822 1 1
0.696621518021884 0.653634090617088 1 1
0.767147478386081 0.728557176910376 1 1
0.377055981243273 0.359691684369354 1 1
1.35226938551482 1.29072717825287 1 1
0.437263764358732 0.418548070330035 1 1
0.794105321148109 0.756009344778619 1 1
0.725216530551209 0.689426521105772 1 1
0.820930664673563 0.808412234980142 1 1
1.09759951704663 1.04955404909289 1 1
0.762017890388419 0.72734660214896 1 1
0.806530687618208 0.767402698026735 1 1
0.698664242930611 0.665319009431409 1 1
0.594814659127749 0.559091262856516 1 1
1.02072930397778 0.96777359913036 1 1
1.30730545516822 1.23766432359715 0 1
0.962306482216493 0.910629326114102 1 1
0.697025072767268 0.659092082003589 1 1
0.458777101534685 0.438805644618306 1 0
0.935417455077676 0.898543759736265 1 1
0.900743916411536 0.84636666772451 1 1
0.789927175031001 0.750563200692654 1 1
0.531713642096409 0.513994251439135 1 1
0.506088737109204 0.479113721860804 1 1
0.582794181425444 0.558345023519452 1 1
0.80286046951843 0.7637830012944 1 1
0.750430807109958 0.713460854196371 1 1
1.0285459977363 0.98253841042833 1 1
0.481760759218167 0.465330992430492 1 0
1.1323796498943 1.06255557911205 1 1
0.746723819644677 0.700757496830715 1 1
0.730630576589793 0.696567602045459 1 1
0.573056523420015 0.542322813580889 1 1
0.607272881716808 0.578528886305898 1 1
1.21138857529647 1.16821087432607 1 1
0.601168061121388 0.563677768991047 1 1
0.510112387140373 0.479774620998714 1 1
0.556374985843863 0.527176504055806 1 1
0.591447225315448 0.556373434253766 1 1
0.779540759473998 0.739474593006968 1 1
0.733245364010794 0.698336310078716 1 1
0.533896068131549 0.512010519054777 1 1
0.766769747601941 0.72669137923528 1 1
0.451153323070314 0.434638262777729 1 1
0.755954867005964 0.725340784764253 1 1
1.17249728379302 1.11773006393381 0 1
0.754516698506253 0.714958393892693 1 1
0.610871011424799 0.574404069719678 1 1
0.086764431725186 0.0809792641079049 0 0
0.498353367008634 0.478923771012273 1 1
1.00536640941833 0.960425319490824 1 1
1.13413893885222 1.08018932617251 1 1
0.572979926250236 0.543884919781831 1 1
0.976206996062335 0.935514831477155 1 1
0.602585810659949 0.564703315203608 1 1
0.861000631016994 0.826454592955882 1 1
0.965208814727299 0.907672608961695 1 1
0.587489508777673 0.558969369021058 1 1
0.935720440434938 0.893989961965555 1 1
0.666984338940312 0.638075878687367 1 1
0.51072762764989 0.486718610497442 1 1
0.986873505593177 0.932008177105496 1 1
0.175227944829237 0.166116231793272 0 0
1.0006168356454 0.945960777157107 1 1
0.982379700945536 0.939245640961068 1 1
0.506344193060037 0.484234895962686 1 1
1.05876120335347 1.0029979605688 1 1
0.796689364912037 0.753090465684803 1 1
1.22491653930101 1.16099365829241 0 1
0.677656235948678 0.643465784500439 1 1
0.610678490028442 0.584290111016653 1 1
0.746390927777103 0.709206131267395 1 1
0.792499491650761 0.747434259178247 1 1
0.840942057259836 0.791449630491818 1 1
0.841108000592694 0.800018916127791 1 1
0.890228842736841 0.847373851343075 1 1
0.607823228239006 0.579311498335367 1 1
0.78618276226656 0.748559470038453 1 1
0.96574360907771 0.92425488310306 1 1
0.451547303150991 0.428884514433472 1 1
0.894220078077708 0.847842131498695 1 1
0.848668481725499 0.806597411106692 1 1
0.916499480074893 0.866284539177462 1 1
0.707766515335385 0.675843670377326 1 1
0.899133417840558 0.846883543853966 1 1
0.949907561239528 0.910434933165023 1 1
0.80086864808757 0.754105422746439 1 1
0.553058882227098 0.528708563856663 1 1
0.633373014029969 0.596297054757106 1 1
0.910325148729711 0.86168788698032 1 1
1.22288215246512 1.16211404382983 1 1
0.836569462008095 0.798941501141926 1 1
1.20129012891699 1.14018851756362 1 1
0.665139421797536 0.62964842301654 1 1
1.36766029322698 1.29913578193903 0 0
1.3175809712058 1.23915618472287 0 1
0.85131030330513 0.813483127462041 1 1
1.09065564503146 1.03113872657289 1 1
0.975166490934387 0.933220176034366 1 1
0.410149966834833 0.397178388257143 1 1
1.12493270045156 1.06601287233748 1 1
0.434723929822224 0.420317580878251 1 0
0.941136462774344 0.881308887237474 1 1
0.857899419282127 0.817192296000325 1 1
0.872727133796841 0.819800044186571 1 1
0.913324005944595 0.851990648484629 1 1
0.791796073292122 0.758222093494844 1 1
0.95905698798346 0.89773499370319 1 1
0.596085680247229 0.56555248339193 1 1
0.964440387536359 0.907328353250544 1 1
0.699439270210237 0.66637225546489 1 1
0.95236782649569 0.90100433365422 1 1
0.544779050614694 0.509739808374276 1 1
0.852021481031359 0.80710458857404 1 1
0.84610951305783 0.808063232113236 1 1
0.367919086264017 0.35200988581721 0 0
0.672928023112388 0.64706046428072 1 1
0.961553898941357 0.912863828466485 1 1
0.356109260685996 0.34043480921631 1 0
0.51655978107568 0.493871953847679 1 1
1.01335292655611 0.963878220143455 1 1
0.96093883316173 0.919778620357308 1 1
1.10362559495395 1.03831813075384 1 1
0.857384995253973 0.826257265335125 1 1
0.565383312656647 0.548605446334 1 1
1.01456545760873 0.957977240062539 1 1
0.952193371956212 0.901928111314887 1 1
0.731522872114762 0.691962705678312 1 1
0.706239847492206 0.672750805862035 1 1
0.450643951521489 0.426514650233873 1 1
0.608041002611209 0.584007094427543 1 1
1.26420380160314 1.19631937380616 1 1
1.01962218639484 0.968425374946737 1 1
0.835249602691504 0.782777038871376 1 1
0.899380778449225 0.859064303180253 1 1
0.40260590697813 0.384241508529971 1 0
0.621159787965025 0.599140840787261 1 1
0.752193236617289 0.719119099506982 1 1
0.581063199398102 0.557105812049021 1 1
1.0079418428664 0.963370415245354 1 1
0.58053701399196 0.551838999926024 1 1
0.583661089055343 0.565511322274243 1 1
0.802123958097579 0.764973442315902 1 1
0.432190409847871 0.409722790812031 1 1
0.701579814436422 0.665921703340103 1 1
1.34001242777281 1.27205335967677 0 0
1.19220052804698 1.15135387990971 1 1
1.1078805898875 1.05236656192652 1 1
0.651582892426471 0.625722344731273 1 1
0.762821450140316 0.724188861446331 1 1
0.791441690599021 0.757257284006944 1 1
0.616394001741968 0.597636445795602 1 1
0.959271689236707 0.908143919201276 1 1
0.360816093052919 0.346194029418525 0 0
0.630097125808707 0.600597603920421 1 1
0.946377828859823 0.891809901029009 1 1
0.809763354479991 0.770048128629428 1 1
0.767043801105407 0.729372832126906 1 1
0.682801751993624 0.643761160654891 1 1
0.452068576926161 0.432873934657043 1 1
0.557964148377792 0.533544440035245 1 1
1.32085147824683 1.28035555652195 1 1
0.648239541928679 0.616595996624524 1 1
0.685459625781645 0.647106935763455 1 1
0.887910711472666 0.846391803111293 1 1
0.65523813801315 0.618311413419137 1 1
0.70560637181586 0.673836235131364 1 1
1.01925219212568 0.966848435145175 1 1
0.446368450309305 0.419219012091946 1 1
0.590241048311042 0.578241893831031 1 1
0.860317264633847 0.818663895675107 1 1
0.8897744224032 0.847078206827252 1 1
0.627992117856499 0.59223220814554 1 1
0.831331833886359 0.787783974621086 1 1
1.0401530242184 0.983982080445564 1 1
0.872402224029976 0.831225876087913 1 1
0.691335676284101 0.65294799703149 1 1
0.670011380700512 0.641094835954404 1 1
0.950209471221786 0.899941380904882 1 1
0.776429446264673 0.741779401031672 1 1
0.927868612416242 0.879731455525469 1 1
1.35318527174763 1.2802134180759 0 0
0.675622187532405 0.646336147071787 1 1
0.675841784909459 0.643872975714275 1 1
0.808420593888879 0.767922396979633 1 1
1.26280292926299 1.20124083800794 0 1
0.825867372539302 0.784852571891669 1 1
1.03626916627871 0.983934090658351 1 1
0.572654611919259 0.54914404229545 1 1
0.661028879465294 0.61737959371188 1 1
0.460940968627994 0.451286781559601 1 1
0.906762525893507 0.85924341156516 1 1
0.653776328287055 0.621446934879565 1 1
1.17297294434848 1.11278941420672 1 1
0.777940741866885 0.744384405741975 1 1
0.733672732605643 0.703189087308749 1 1
0.745625156575037 0.708920485427286 1 1
0.786485676943885 0.732407927339524 1 1
0.880961452420329 0.838022311475218 1 1
1.0119967052108 0.967657439933659 1 1
0.92997824229407 0.885904670457193 1 1
0.59102761137183 0.561915534990498 1 1
0.816834239526188 0.779591504503507 1 1
1.11179158472578 1.05718410236941 1 1
0.711534272263753 0.675500964922805 1 1
0.888366110470803 0.830438715108493 1 1
0.826111827345031 0.78885149818324 1 1
1.26599528081732 1.20607264158948 0 0
0.90726909855441 0.869891856265393 1 1
0.629714962114703 0.595930391182799 1 1
0.929986468488234 0.887311408680689 1 1
1.1267754707948 1.06106761078377 1 1
1.13461161501503 1.06498170518811 1 1
0.53782613337091 0.51568377731397 1 1
1.06847643953637 1.01029161040629 1 1
0.834770808327671 0.793712043136897 1 1
0.958256006002563 0.902250400594254 1 1
0.862167709813138 0.815172651086493 1 1
0.466786625521978 0.441098953597768 0 0
0.815420603050974 0.783411975818448 1 1
0.215986285758416 0.208063592937344 0 0
1.10314389114641 1.04200306164308 1 1
0.79612718958732 0.764781129253313 1 1
0.774293409851198 0.745024460785134 1 1
1.09848776657309 1.04553736441869 1 1
0.440115766459914 0.418323514402351 0 0
0.50527256183658 0.483676546341086 1 1
0.77427972938603 0.74620042025328 1 1
0.784384556937111 0.742274365095269 1 1
0.644831784882771 0.614867952177953 1 1
0.449444366294449 0.418922338713459 1 1
0.710520061531912 0.67878059495213 1 1
1.07380430488033 1.01979325325401 1 1
0.82416363228037 0.787300909955754 1 1
0.862845213657449 0.826766814254792 1 1
1.28846643014743 1.23106019731707 1 1
0.469133402411293 0.447598587493348 1 1
1.00298071876742 0.959699904937101 1 1
0.915817956262463 0.870414955520249 1 1
0.770353290484965 0.728115987364521 1 1
1.05199952022157 1.00065621303328 1 1
0.614751931972205 0.589186456722871 1 1
1.12321014665303 1.06103252413159 1 1
1.10595331225431 1.04697027552582 1 1
0.855826097307031 0.823537589392691 1 1
0.691856325733191 0.656731822790272 1 1
0.528900745344606 0.506378180090534 1 1
0.665960035363603 0.632728535897484 1 1
0.677406293807629 0.64571186226903 1 1
0.649138459559206 0.608357484941893 1 1
0.668812438657658 0.638555576512704 1 1
0.464088013969103 0.439179524267665 0 0
0.427139320891932 0.407893093814838 0 0
0.659943802647779 0.638855195859143 1 1
0.936251397843819 0.896018983014798 1 1
0.373682972880941 0.363268622576774 1 1
1.04542801790232 0.991656932144281 1 1
1.17770330056514 1.11978702665446 1 1
1.24217532413 1.17734838725441 0 1
0.790089190784089 0.757866898701432 1 1
0.734844410592433 0.686697272854493 1 1
0.951774331573286 0.903264628394536 1 1
0.936039181293579 0.886002557972609 1 1
0.60413480071079 0.565302952691647 1 1
0.893218068037309 0.843814790760268 1 1
0.846882754988672 0.805636980839113 1 1
0.512002539027793 0.488983468610741 1 1
0.940693629251683 0.892092894944755 1 1
0.774337141162788 0.739412460082958 1 1
0.743652109251797 0.713089557959878 1 1
0.779176844410634 0.742327629957691 1 1
1.00922458093997 0.971479006987755 1 1
0.726016949012523 0.696163054344105 1 1
0.897340625910665 0.856363460355258 1 1
0.609354384723623 0.570122364271749 1 1
1.0471550905175 0.998820878417506 1 1
0.54475805268027 0.517557935157961 1 1
1.01605530572484 0.968966784351701 1 1
0.198836632912431 0.195460103694075 0 0
0.594887589215486 0.566004548622954 1 1
0.533105743729068 0.505613474513489 1 1
0.344579879281212 0.335203122527164 0 0
0.548548693308265 0.520222712368347 1 1
0.873458961036646 0.834349318642393 1 1
0.329661327080073 0.325846611660803 0 0
0.490860538088842 0.472495986717513 1 1
0.9438714373335 0.899050044738889 1 1
0.734000878240732 0.700313018940273 1 1
1.17925081890895 1.13033737641017 1 1
1.02437404279219 0.969051667328515 1 1
0.630408345436373 0.601589281437916 1 1
0.544049884024185 0.512428252757835 1 1
0.643110371672149 0.614550760079364 1 1
0.732088488586706 0.698916898115551 1 1
1.09484342668108 1.03544527935355 1 1
1.00147216949068 0.95595365984369 1 1
0.371335851017906 0.347165034306439 1 1
1.05461065008188 1.00490733732112 1 1
1.43590591429472 1.3658173749957 1 1
0.767638740780959 0.735354944311745 1 1
0.752261574652869 0.719188708194042 1 1
0.702085755578872 0.666722691558499 1 1
0.329642803419562 0.318061055723268 0 0
0.94663951817211 0.910876907571891 1 1
0.868516136967914 0.820321975217976 1 1
0.792387173978464 0.754624183043794 1 1
0.563599612845632 0.537703001025623 1 1
0.961603802268481 0.916177556094362 1 1
0.797864293569878 0.757155625067333 1 1
0.919240686419663 0.875943038361524 1 1
0.8850442915997 0.8337237155655 1 1
0.91035522677651 0.858295736157909 1 1
0.995080620536159 0.937842558727226 1 1
0.63305337888808 0.592783698745531 1 1
0.885829647571316 0.844474165233222 1 1
0.454259576672925 0.432901861964967 1 1
1.03099210668561 0.984134175524052 1 1
0.555933560305824 0.531622095300132 1 1
1.10680881569848 1.05806781067821 1 1
0.585622871970465 0.552758980277484 1 1
0.884213862999953 0.844962372929092 1 1
1.00498796030902 0.950093192961522 1 1
0.358425386163883 0.344083162983873 0 0
0.763235232036714 0.729705819356402 1 1
0.946666349990436 0.89595203287674 1 1
0.800933649629216 0.757164918301904 1 1
1.15362674505787 1.09508985712871 1 1
0.947669582499585 0.906931529201604 1 1
0.466730308987841 0.436814471171932 1 0
0.903413265014856 0.873550962472006 1 1
0.897393280972403 0.853098834191437 1 1
0.918576125402711 0.863393268260136 1 1
0.439556309294396 0.419386840189356 1 1
1.13908155029324 1.08046629063536 1 1
0.571321770927723 0.54993264750661 1 1
0.849988777610848 0.811013108528742 1 1
0.498549958778728 0.467505584197048 1 1
0.910011763984709 0.868381498092939 1 1
0.484167234715249 0.455416729190996 1 1
0.632888098397158 0.606103850673059 1 1
0.873119610222529 0.826453294776915 1 1
0.349397485753098 0.331655115489388 1 0
0.893164198610527 0.854659869330012 1 1
0.862787791676536 0.825931252816117 1 1
0.759012972621476 0.72509924219471 1 1
0.828783337606123 0.79577796722203 1 1
1.04057972381668 0.991219416935805 1 1
0.948455008235623 0.904484557824506 1 1
0.753702575770053 0.704976039641651 1 1
0.599954439465839 0.578889648459931 1 1
0.575520093346491 0.548662171385047 1 1
0.492416272000934 0.476428307303411 1 1
0.708851972724483 0.672081896384404 1 1
0.770098488806124 0.734947146121796 1 1
0.532205942259528 0.501004329160315 1 1
0.465223882868725 0.445820444179785 1 1
1.21257020459272 1.15323898367683 0 1
1.00722142790021 0.959967100489328 1 1
0.894715723584877 0.855141954033736 1 1
0.463792149124563 0.446957164065981 1 1
0.876470822027181 0.829178336193368 1 1
0.851316203655025 0.807393018361065 1 1
1.53636472447056 1.43573140693788 1 1
0.710981460266157 0.674073921447079 1 1
0.761913967706405 0.723644298443333 1 1
0.833994234384106 0.788107941818646 1 1
0.62750057154166 0.597903785967013 1 1
0.729059990236314 0.689110376455408 1 1
0.535042383440719 0.506813418292958 1 1
1.21778852132713 1.16019522723172 0 0
0.87974644667961 0.846887223180071 1 1
1.14903646456576 1.08227892269715 1 1
0.90718875396002 0.856375336389195 1 1
0.696394613003207 0.666849113580636 1 1
0.758730775147562 0.727952541863153 1 1
1.07484655632758 1.02015323585474 1 1
0.856640524230928 0.813217889559328 1 1
0.949220971628253 0.903574866271767 1 1
0.980815089330775 0.926380413473958 1 1
1.06020754217525 1.01800919697914 1 1
0.225787889260432 0.216377762617347 0 0
0.652466227926999 0.626968601441741 1 1
0.654953429089357 0.62348034420888 1 1
1.04815072533285 1.00092796902015 1 1
1.01764496662719 0.964609605834414 1 1
0.562878502178601 0.540135182257488 1 1
0.844959706769658 0.810831210726627 1 1
0.507160135259717 0.486044262602055 1 1
0.589132854507189 0.560132179462963 1 1
0.845022779448209 0.800814623563637 1 1
0.711507185935752 0.671323485111982 1 1
1.07027011192139 1.01986983937264 1 1
1.00216068816569 0.956273259269668 1 1
0.322190519568975 0.305248558258611 0 0
0.555076563691975 0.530501302207617 1 1
0.729459984037023 0.696153291061029 1 1
1.11618193959636 1.06274761802255 1 1
0.712310981083432 0.682671076729067 1 1
1.12648267393833 1.07240652070817 1 1
0.92957293378048 0.882280898725539 1 1
0.880805006392478 0.843197719647965 1 1
0.563831479459336 0.538009385296493 1 1
0.240825124728147 0.234797105226232 0 0
0.904477435481584 0.866222084679417 1 1
0.403985478510568 0.388581381623906 0 0
0.876471314992778 0.83580298862423 1 1
0.954102098048272 0.910931638195664 1 1
0.663341009690283 0.631742567924809 1 1
0.861184172846653 0.811959805490393 1 1
0.779972837694878 0.748105700378131 1 1
0.5136473326591 0.486646727177048 1 1
1.27611611391213 1.21884753745102 1 1
0.53129672931907 0.508798960705265 1 1
0.805935853042022 0.770423694009273 1 1
0.607160553318007 0.578970089306672 1 1
0.446776151721005 0.428383513734755 0 0
0.797846968013184 0.756854663030441 1 1
0.959732333359829 0.915012305251615 1 1
0.31212317677841 0.295051847816354 0 0
0.654665486738768 0.616474399063313 1 1
0.637643600063834 0.611864254917296 1 1
0.945556668750792 0.906898930484672 1 1
0.597530520288119 0.566820390428705 1 1
0.671107313456674 0.638863732892684 1 1
1.02090536392952 0.973681162620494 1 1
0.630994588871919 0.607120926403544 1 1
1.0012357849037 0.959876619798331 1 1
0.595322786994132 0.566104282902039 1 1
1.30891843820442 1.24932193162402 1 1
0.870058643973107 0.832412052993433 1 1
0.474638328447529 0.452321761294342 1 1
0.921626533582077 0.869623212705302 1 1
0.955308602675102 0.910082319483313 1 1
0.682083276706709 0.650205805918455 1 1
1.20209546115666 1.14442155890352 1 1
0.500098695879649 0.478817872948167 1 1
0.510962574479177 0.476696864199312 1 1
0.471596886046111 0.455753720349328 1 1
1.11444305329863 1.05704836723968 1 1
0.448522501228638 0.430767094946345 1 1
0.636321558563073 0.602099885326151 1 1
0.544125611102772 0.520294440582632 1 1
0.776792047928153 0.744924667415665 1 1
0.774932488503276 0.727204016338555 1 1
0.702209270179963 0.683398556999988 1 1
0.597909091898157 0.578398942857487 1 1
0.354266580196132 0.336548289772358 0 0
0.888874805043984 0.842659615482081 1 1
0.937625138347084 0.903237678666092 1 1
1.08654911018246 1.0218105068519 1 1
0.406335491253105 0.391095323011124 1 1
0.621455995892865 0.599469818420567 1 1
0.560818794222989 0.531084381466504 1 1
1.18642922038141 1.12781969818797 1 1
0.664440699263159 0.636866356338651 1 1
0.561879685085271 0.529835717843552 1 1
0.612080929988637 0.58951610150796 1 1
0.591610176615519 0.552008267454272 1 1
0.888569165045392 0.849230026370586 1 1
0.837876978568587 0.798593977195113 1 1
0.775132217669913 0.73680294678657 1 1
0.697546090159776 0.662311205195226 1 1
0.226257510950131 0.223289323287553 0 0
1.39185293176988 1.33368118712229 0 0
0.626629173263947 0.599585909416443 1 1
0.68187966632347 0.645045451113471 1 1
0.442156230719147 0.419738933773463 1 0
1.00031670487234 0.952263118795166 1 1
0.70445123149403 0.667044788083482 1 1
0.633868754649525 0.610985783629871 1 1
0.533212725084039 0.509579437828091 1 1
0.772794811917836 0.735787121526001 1 1
0.794455949866708 0.762243363490689 1 1
0.84677615865514 0.81635433016191 1 1
0.938339830051314 0.892008592515098 1 1
0.900625329134847 0.858458438668052 1 1
0.577120485614829 0.547957632414926 1 1
1.07405045983124 1.01881357169501 1 1
0.900171829793057 0.861808330533137 1 1
0.762404495469077 0.728391513043604 1 1
0.739112237629156 0.702603685475733 1 1
0.803648593921438 0.772005092496844 1 1
0.427677892776011 0.395494492685116 0 0
1.15377180319237 1.09940639893093 1 1
0.532962497909648 0.545073583754915 1 1
0.701859835744978 0.657036659418021 1 1
0.464463259798901 0.444549149042636 1 1
0.654760750924713 0.652647022033602 1 1
0.564798348847836 0.537262153986416 1 1
0.952157349369815 0.910110242062445 1 1
0.899575044404562 0.851384627786507 1 1
0.978232670612535 0.922164827809704 1 1
0.881492703547672 0.84137257202262 1 1
0.823591930517893 0.778186595921994 1 1
0.784574362700966 0.751560338815586 1 1
1.16591583239202 1.1091128815024 1 1
0.895623489352403 0.854642347496729 1 1
0.827024149947987 0.787742803355069 1 1
0.931376943794458 0.875872756450713 1 1
0.763285613682601 0.729313818255446 1 1
0.903050117218005 0.856603368937849 1 1
1.16510364333699 1.10441364781876 1 1
0.902048118565015 0.850156869222893 1 1
1.05719871499426 1.00129212895961 1 1
0.74067175096968 0.713159348595876 1 1
1.01963059142598 0.973471915414111 1 1
0.959738629088684 0.909278317157136 1 1
0.750700187177709 0.710964521218671 1 1
0.355102783009014 0.335498995706386 0 0
1.0371345321259 0.989834551175712 1 1
0.771095312241491 0.723532650477651 1 1
0.844481688947258 0.802952237673385 1 1
0.791848306269261 0.754195371961585 1 1
0.633651283388 0.599695064733521 1 1
0.644636500228524 0.612750854057012 1 1
1.1166767037925 1.06276343835758 1 1
0.950347578422106 0.90879705261853 1 1
0.744532250336512 0.707361629765352 1 1
1.29371344280298 1.22873190747677 0 0
0.963258761293324 0.920455398282357 1 1
0.873709688674051 0.83522566258457 1 1
0.865151151281719 0.828837722515715 1 1
0.786081731799879 0.746645644428386 1 1
0.579317665799603 0.569022160145849 1 1
0.910524422165628 0.866090471565841 1 1
0.858859447995339 0.816134182853348 1 1
0.958668206355629 0.912344994329489 1 1
1.09532051776397 1.04055334767006 1 1
0.921769958293899 0.882659740008586 1 1
0.971489505637295 0.930492018931771 1 1
1.20413089398287 1.15539786143612 1 1
0.4057967998731 0.389328869992482 1 1
0.878349871540283 0.843929794710386 1 1
0.47541261377531 0.447551610030635 1 1
0.513676113103578 0.478370456544749 1 1
0.757180840389035 0.737105774283574 1 1
0.97554386430357 0.927578245904006 1 1
0.824161053450492 0.780608565208504 1 1
0.712538202375267 0.680399170245602 1 1
0.731859477528731 0.692557061402096 1 1
0.77551886683096 0.737986431129912 1 1
0.597406244369702 0.569076757081745 1 1
1.1254594838983 1.06012098433413 1 1
0.701181561052987 0.66632463640784 1 1
1.10756568439627 1.05021606546822 1 1
0.604861403670165 0.573403407341023 1 1
0.789520389252003 0.751570988534307 1 1
0.435533235943908 0.415731020000088 0 0
0.781428466173843 0.748295517459607 1 1
0.881248446943912 0.839306447158817 1 1
0.667773895688679 0.636009180213443 1 1
0.991755242638432 0.931374491282127 1 1
0.926368079142248 0.873040420695183 1 1
0.701612409648947 0.676253659992091 1 1
1.17400486018069 1.12120805768367 1 1
0.508135130912379 0.489828229698875 1 1
0.762433679199889 0.726167536774277 1 1
0.918999870600637 0.879975448706136 1 1
0.918684968844929 0.868183092150553 1 1
0.861241115280702 0.818827289207381 1 1
0.825746777800285 0.783648615410214 1 1
0.748438729988271 0.714966128768703 1 1
0.443575865558005 0.415983054997633 1 1
0.777657208120609 0.731348704524979 1 1
0.693349887542542 0.660357248884346 1 1
0.754470364697063 0.723047813036291 1 1
1.35874889717853 1.2932890603781 0 0
0.854907676468045 0.816489332027243 1 1
1.17022194846511 1.10198924909003 1 1
0.826459409642189 0.785878468062191 1 1
0.99057504692831 0.935454247110897 1 1
0.670734947690593 0.640619584201577 1 1
0.573296472211749 0.545031632867063 1 1
0.53642983941676 0.502112748791098 1 1
0.958005443914743 0.916877015707729 1 1
0.673963823715973 0.637610360489709 1 1
1.28787858155682 1.23286772021157 0 1
0.490410698174921 0.466460963067432 1 1
1.44428769646925 1.36549886666511 0 0
0.883258198357283 0.842159231534577 1 1
0.773941770099939 0.741410908662179 1 1
0.900987297409069 0.855189014726482 1 1
1.10727881212959 1.06207200023446 1 1
1.05563862685898 1.01521767133127 1 1
0.697752335336725 0.663329057568854 1 1
0.655201879404017 0.620066598450295 1 1
0.976540489313689 0.947466410041019 1 1
0.938055720009272 0.884341037783456 1 1
0.627867594169611 0.594747419069279 1 1
0.72595872442766 0.693797771362014 1 1
0.525799485980935 0.499896931275317 1 1
0.804393504893529 0.768818821321207 1 1
0.483212221534708 0.460400390913142 1 1
0.782857873000444 0.751158760739856 1 1
0.664343671522779 0.619127857294328 1 1
0.648951246709665 0.620572246825354 1 1
0.717733741352048 0.675407789460224 1 1
0.653551133180709 0.617022241516753 1 1
0.777333866355282 0.743680439153575 1 1
1.0560771975724 0.999339130179676 1 1
0.269704832465539 0.260562726953378 0 0
0.31476032711552 0.300223221083381 0 0
0.720817602947562 0.688784254513441 1 1
0.687489215111238 0.648241196650361 1 1
0.999302963617371 0.95448504328703 1 1
0.708322734284624 0.671786340774391 1 1
0.754157678693823 0.722186695900491 1 1
0.789766098544956 0.752161266148189 1 1
1.40864669633497 1.34109745420716 0 0
0.628912640222677 0.600182917506715 1 1
0.342448435346911 0.324782889366521 0 0
1.27276233809476 1.19108646468287 1 1
0.771298777056206 0.73470015441648 1 1
0.438139326458428 0.41322610727602 1 1
0.873987785459225 0.841164467909393 1 1
0.563899573171591 0.534412705290201 1 1
0.842357625759626 0.793716034243949 1 1
0.781939107640131 0.745587934806557 1 1
0.60679774573699 0.577738791170962 1 1
0.983917170316051 0.940718025076134 1 1
1.11266504576119 1.07306155131552 1 1
0.682464077723953 0.659633389930666 1 1
0.872538733154343 0.829473191743228 1 1
0.700923350895596 0.661773966832061 1 1
0.51737831702955 0.484458716940495 1 1
1.27926355478262 1.21290117279919 1 1
1.01357393498711 0.9516680416735 1 1
0.708943262068899 0.678057099424275 1 1
0.346992368157342 0.329261567329113 0 0
0.85106295076756 0.806853728904585 1 1
1.0626053724274 1.01498679640046 1 1
0.605642883718172 0.557834244315936 1 1
0.84400347601424 0.794973375749849 1 1
0.958872545610701 0.897770972501949 1 1
0.859972073915419 0.818119151805549 1 1
0.893447205537523 0.852592803311476 1 1
0.942795206114622 0.891721566634942 1 1
0.50821179060327 0.483785626136904 1 1
0.311950399533112 0.294814259148387 1 1
0.609851969066078 0.574773503310627 1 1
0.606719530337708 0.581694489384302 1 1
1.18144153138839 1.11614408524811 1 1
0.376922561714547 0.355590673409789 1 0
0.427077361895354 0.408145656567199 0 0
0.967688065485913 0.921735370181379 1 1
0.834186457988231 0.79890456173319 1 1
0.997374654237021 0.943172515364037 1 1
1.07311814943105 1.02450662565269 1 1
0.682144688182254 0.655251264025825 1 1
0.750152820097655 0.710203575024876 1 1
0.78871331394115 0.741958713899941 1 1
0.979332280632738 0.936211199675379 1 1
1.48411587980654 1.40254954225587 0 0
0.842078864975014 0.7973042495514 1 1
0.844752949281642 0.801217939622182 1 1
0.526623918558699 0.496699399506319 1 1
1.19616195331404 1.13443639279997 1 1
1.07195765870407 1.02164912980443 1 1
0.930354911877402 0.888308541794704 1 1
0.863031557621473 0.822815250102502 1 1
0.665729333290598 0.626086168847207 1 1
0.65653765726108 0.624390752613258 1 1
0.606161133846535 0.573939504806915 1 1
0.874850162786663 0.830428822726985 1 1
0.619733790746935 0.592461964286503 1 1
0.908426584497508 0.873375980639509 1 1
0.40470331177558 0.392931983870962 1 1
0.808613099154 0.774479836136885 1 1
0.421140386038385 0.395489258006216 1 1
0.947475607866317 0.90305953426696 1 1
1.42483004224103 1.35955339021074 0 0
0.768467588990898 0.729080727597913 1 1
0.380415776290165 0.363006594567239 1 1
1.21422133435889 1.1652134942944 1 1
0.935506413089517 0.894406474291687 1 1
0.912947199099956 0.86812660971874 1 1
1.19667275048732 1.12524904462407 1 1
0.641981310028092 0.609662153944515 1 1
0.880774920702117 0.846782985022335 1 1
0.75647353049083 0.711083735312135 1 1
0.527423005107517 0.497832814898102 1 1
0.64179643611598 0.609160998718403 1 1
0.812823327594567 0.762548520885006 1 1
0.751062688752269 0.71971599545231 1 1
0.738899230903296 0.707465850254923 1 1
0.949817156646034 0.907464114485559 1 1
0.64589829115082 0.606632227005227 1 1
0.924521809125951 0.885553441913233 1 1
0.69610353106858 0.666236238685393 1 1
1.01039666581745 0.964529773512736 1 1
0.676579755473075 0.637213102881342 1 1
0.511688712849153 0.492623954422486 1 1
0.942558140525721 0.898382891626098 1 1
0.906918610662128 0.867488896719128 1 1
0.646670423693327 0.613828174987097 1 1
0.954127599665661 0.89055362034349 1 1
0.504123756487478 0.480934913064697 1 1
0.643993093255017 0.615129513351733 1 1
0.69575495066102 0.669460344771473 1 1
1.29187729609127 1.20939583631093 1 1
1.02757084128798 0.971211179357806 1 1
0.297380392236487 0.288131177619846 1 0
1.10608838971792 1.06838977363803 1 1
0.429213704197142 0.408831583629511 1 0
0.830846518652293 0.789659318599897 1 1
0.573495142309698 0.554690876933243 1 1
1.082413259939 1.0260485434803 1 1
0.545251182334052 0.525784328942755 1 1
0.618974372246618 0.574209017907208 1 1
0.992534635042465 0.935022100444568 1 1
0.69639880444528 0.654972266355142 1 1
0.606033316211763 0.578154948155814 1 1
0.632655172957461 0.599299015416974 1 1
0.933624897783386 0.899831452401852 1 1
0.712357023684837 0.668849605848627 1 1
0.575186218218188 0.542058927002122 1 1
0.673098177460137 0.641017310137566 1 1
0.653508040717839 0.620455992176319 1 1
0.774531337071265 0.735883414572837 1 1
0.678388383138346 0.637013044429982 1 1
1.07943590215551 1.0089185812915 1 1
1.18626490845843 1.1230664904412 1 1
0.503129795931194 0.481701471098626 1 1
0.873974449308729 0.832315264809989 1 1
0.439821508292157 0.417014309937101 1 1
0.700946488174577 0.673937861864867 1 1
1.09797692732038 1.05261772911558 1 1
0.948201362358894 0.898816550957991 1 1
0.37262961611657 0.354218623384378 1 0
0.775283779864792 0.728240697152906 1 1
0.492538035188062 0.467163030693062 1 1
0.547307412126531 0.529255309495722 1 1
1.17451086254001 1.12006501334662 0 1
0.307842978244977 0.289637783270425 0 0
0.787898332933536 0.745905799699364 1 1
0.512832259627655 0.485395311486614 1 1
0.632911816664168 0.602171098524053 1 1
1.0883329699838 1.03639220056534 1 1
0.869835934490915 0.83043472731232 1 1
0.716370800654534 0.682658118094348 1 1
0.834902853327416 0.797694295695095 1 1
0.769572478961175 0.729338617529231 1 1
0.93032932193111 0.877121332334637 1 1
0.913558013738049 0.865227298533325 1 1
0.90622581259119 0.860907012101325 1 1
0.593681938029699 0.568290209131749 1 1
0.757533091920664 0.718231514301686 1 1
1.11621378783652 1.058588891118 1 1
0.284643081957801 0.269893285336943 0 0
0.864456834168698 0.827640900497531 1 1
1.22470132521834 1.1671034134599 1 1
0.867017773140144 0.821098591725993 1 1
0.949248323249772 0.907044583747368 1 1
0.49452713940696 0.470142168048706 1 0
1.03153968708484 0.976721625920869 1 1
0.745549504945741 0.707351616584917 1 1
0.450042053764255 0.432966472751092 1 1
1.00416042700849 0.95874602001545 1 1
0.502702995535059 0.484126781276585 1 1
0.409945858177947 0.390474102959048 1 1
0.73460313852272 0.704537160704292 1 1
0.958317097613121 0.916808172350462 1 1
0.665385792073421 0.627453620600669 1 1
0.522537245783036 0.495686291112757 1 1
0.678523463506412 0.644109054511533 1 1
0.729627291350164 0.691240059210443 1 1
0.624022068135707 0.603873486971512 1 1
0.285119241234905 0.271745739704669 0 0
0.907356775038467 0.869579736995221 1 1
0.819353097167528 0.774576763706822 1 1
0.923359231820414 0.867607862003083 1 1
0.821277064885503 0.7812396509439 1 1
1.18283386502276 1.12927798445412 1 1
0.776137482425154 0.740285443220506 1 1
0.556277601846645 0.530962574793753 1 1
1.20943712770696 1.14026790218535 0 1
1.22850933611256 1.17567844337641 1 1
0.87838639808978 0.833775202308065 1 1
0.516214223902595 0.484444629567171 1 1
0.763130148735702 0.724251101029512 1 1
1.24532779351309 1.18454486396043 1 1
0.917258401169104 0.872221659509993 1 1
0.874068535227764 0.828279329405231 1 1
0.936655710744426 0.889288905123895 1 1
1.0640778406977 1.01642657791813 1 1
0.970553099396353 0.925342851091162 1 1
0.608419703739188 0.570267168524621 1 1
0.967231389308838 0.913693929494264 1 1
0.854804533491854 0.81652559490031 1 1
1.25462643782816 1.19664221061513 0 0
0.721088486634989 0.693406097960537 1 1
0.542881894709314 0.523331872055503 1 1
0.878441660370946 0.830751046987165 1 1
0.654720380519656 0.610163989045932 1 1
0.593069813187369 0.568862831713412 1 1
1.1784824126796 1.10638478574295 1 1
1.10283098004207 1.05018350935376 1 1
0.750253026536463 0.707654216238352 1 1
0.857659151063714 0.806669141539142 1 1
0.363429770465239 0.345691365921349 1 1
0.87605832611865 0.834926335681515 1 1
1.29092363929129 1.23620614796465 1 1
0.929590526660654 0.889793990771377 1 1
0.751895049267467 0.715465782018305 1 1
0.586618668020762 0.558293390459875 1 1
0.982250885094244 0.936143592666127 1 1
1.04007982946297 0.990608129946703 1 1
0.799967370171646 0.76269868175189 1 1
0.716719798692494 0.685485787657782 1 1
0.694539639982772 0.674266633713845 1 1
0.819219864190373 0.772382338881652 1 1
0.96043954263651 0.905684254486951 1 1
0.190940598850443 0.186770073817938 0 0
0.537123508994444 0.505573216872913 1 1
0.495933952245128 0.467527509246904 1 1
0.642698623785654 0.612973683375279 1 1
0.442389338121828 0.419256609498764 0 0
0.446700750458174 0.429545101035137 1 1
0.921210117877003 0.877569442047379 1 1
0.632679342124058 0.608479149522589 1 1
0.644720496549136 0.598414247084141 1 1
1.04502289128036 0.998084662269057 1 1
0.547018884493984 0.522468184822209 1 1
0.739225818090411 0.707208521425903 1 1
0.752446925362309 0.71215429501485 1 1
0.382174702668218 0.369893426433229 1 1
1.21908741201357 1.16017464051462 1 1
0.712437998903116 0.678800338108364 1 1
0.735290821849539 0.704394198452248 1 1
1.12688540907226 1.06468095051545 1 1
0.550823705832169 0.514198967601159 1 1
1.06086590288758 1.00387670276911 1 1
0.658189165618273 0.617240744502044 1 1
0.400502957071293 0.38582200317487 1 1
0.543871009865353 0.517743676724887 1 1
0.975685176573167 0.92822145458103 1 1
0.680943168872602 0.642590761122601 1 1
1.04002468171731 0.985083570211465 1 1
0.671587121543534 0.637964079895228 1 1
0.735730073623024 0.702071030881554 1 1
0.501131800356686 0.479513811686329 1 1
0.787441590310758 0.746316921524916 1 1
1.02015135274588 0.971105240152371 1 1
0.345635651870314 0.330965062750496 0 0
0.816294849919866 0.779038971331527 1 1
0.762586434704144 0.729505501316056 1 1
1.04084536994109 0.983210751334214 1 1
1.04153144042795 0.990871830173993 1 1
1.08742260104093 1.02284720488476 1 1
0.765073135049479 0.723738777214699 1 1
0.216083240371736 0.205624062347927 0 0
0.646035250644524 0.621719141353935 1 1
0.597470717620607 0.574642147349626 1 1
0.805162714165765 0.771871850109021 1 1
0.757856735735024 0.731913835286031 1 1
0.86466655594594 0.828482180379779 1 1
0.244444903351164 0.234485256948868 0 0
0.63406842357664 0.605143019973515 1 1
0.786281710608819 0.745772160969329 1 1
0.72316459256515 0.693450314855578 1 1
1.00125644323209 0.954827232979165 1 1
0.617946103575278 0.594876079702711 1 1
0.848976799847267 0.802874634899551 1 1
0.744234892222989 0.715848964680371 1 1
0.721205969174028 0.688739126743137 1 1
0.534670403645053 0.504007469039599 1 1
0.4574909387177 0.437461734611724 1 1
0.570138811932709 0.540750597305612 1 1
0.817061462168157 0.769056604649122 1 1
0.766835925283652 0.73048979268956 1 1
0.387675498885709 0.368388023557448 0 0
0.942307165078536 0.897545985390214 1 1
0.923781203290781 0.875581904723296 1 1
0.653527031222173 0.620507409326437 1 1
0.650701245472613 0.619527385389165 1 1
0.872908375073323 0.827365868129134 1 1
0.674457364495748 0.647553728064631 1 1
0.479792017344522 0.459969988905505 1 0
0.814247912218842 0.780404992422655 1 1
0.297038935823785 0.285803275704076 0 0
0.818780401095147 0.771688039079538 1 1
0.49280472624366 0.470183963853342 1 1
0.689056854423648 0.657197559275437 1 1
0.516204436121562 0.496884678147621 1 1
0.842614309996978 0.809267821104238 1 1
1.14255534243931 1.09211123637388 1 1
0.830912327178228 0.791891703380495 1 1
0.783907919896379 0.750715016646421 1 1
0.728611153427889 0.684721214758253 1 1
1.45046439419081 1.39645726638628 0 0
0.635900909609333 0.607435689589818 1 1
0.755555602591336 0.722487867311202 1 1
0.874204538405151 0.835430986244475 1 1
0.924534823990205 0.870954469358413 1 1
0.376075189343247 0.358778606234013 0 0
1.06070040640725 1.01865997801477 1 1
0.716400342861751 0.677674640275353 1 1
0.924165613927594 0.873536756900514 1 1
0.799456759928469 0.755291218295685 1 1
0.419240584629775 0.40174845115287 0 0
0.960963836138226 0.910790792340076 1 1
1.09522758472716 1.03902450565776 1 1
0.713795529395229 0.681196020176148 1 1
0.7531704002023 0.718728402934307 1 1
1.22774951379149 1.1683673648533 1 1
0.869292406905515 0.82705795918567 1 1
0.91996809616833 0.878034836006314 1 1
0.672262598256139 0.637049649172713 1 1
0.257344284145387 0.242321757369098 0 0
1.07116874922816 1.01959453838025 1 1
0.892897086181559 0.866029701093397 1 1
0.46773041836866 0.448762360070437 1 1
0.536164681286432 0.510626613668477 1 1
0.933179577639835 0.888649803030494 1 1
0.819723440342388 0.777345466960443 1 1
0.923912483794302 0.885397885999097 1 1
1.39828587122402 1.33266552646202 0 0
1.05149859862742 1.00425621138 1 1
1.12916848676027 1.07562432564436 1 1
0.907235830616675 0.869851081833298 1 1
1.04916151684017 0.996212024010728 1 1
0.500661476417943 0.471843924092835 1 1
0.535111056226705 0.51185214798142 1 1
0.750831574025252 0.713685170896458 1 1
0.793779097252088 0.74977479025231 1 1
1.01186548099566 0.961235524865691 1 1
0.799454053026509 0.75581054813771 1 1
0.674924617295006 0.639941549917634 1 1
0.594013825009255 0.563803970934516 1 1
1.18237388482936 1.11672750225395 1 1
0.821278659042866 0.779145519507884 1 1
0.968165698402849 0.927816985999366 1 1
0.883966264329608 0.848533941906823 1 1
0.374454505241093 0.352985673958382 1 0
1.14059036159767 1.084303008458 1 1
