# Supplementary material for: Bias caused by sampling error in meta-analysis with small sample sizes
Source: PLoS One. 2018 Sep 13;13(9):e0204056. doi: 10.1371/journal.pone.0204056 (PMC6136825; doi:10.1371/journal.pone.0204056)
Supplement: S4 File — (ZIP) [file pone.0204056.s004.zip › results N = 10 theta = 0.8 tau = 0.5 sz = 100-500.txt]

"cohen.dl.theta" "hedges.dl.theta" "cohen.dl.cp" "hedges.dl.cp"
0.675112700646002 0.673377569299489 1 1
0.532967484019427 0.531521257225669 1 1
0.757804140916218 0.755980716826155 1 1
0.776155077068948 0.773813659993813 1 1
0.81496017038511 0.812835148313451 1 1
0.8490698691691 0.846874080685595 1 1
0.643761965078624 0.641655527543606 1 1
0.742727126950601 0.739343843483938 1 1
0.559941110092297 0.55796752385709 1 1
0.975599797116885 0.972546693245282 1 1
0.809455487906312 0.807044380100846 1 1
0.806186952514379 0.80450820228199 1 1
0.950122423285496 0.947160176579003 1 1
0.769167322900192 0.76707825972403 1 1
1.03543504679699 1.03274912710376 1 1
0.673431989113151 0.671339395966336 1 1
0.950762379793782 0.947774377532681 1 1
0.680617226858303 0.678909885376165 1 1
0.736489736837518 0.73442892883398 1 1
0.788173781468465 0.785702618297041 1 1
0.924166246114801 0.922053942274396 1 1
0.88791577054696 0.884114555870374 1 1
0.936853849684293 0.93357291240627 1 1
0.636947969016637 0.634735740455709 1 1
0.681428987921646 0.679215023890224 1 1
1.03835548157178 1.03542962670561 1 1
1.19789727361941 1.19411746019718 0 0
0.771309905554185 0.769505899764627 1 1
0.826588121826936 0.823862939472361 1 1
0.647363489511077 0.646058116780679 1 1
0.731268023442941 0.729618612150672 1 1
0.581184467063602 0.579884612657044 0 0
0.718343426146904 0.716294005837669 1 1
0.683591648495189 0.682034601696908 1 1
1.10719896904305 1.10438601182591 0 0
0.736745859219744 0.734761621485028 1 1
0.712770097118684 0.710808474987103 1 1
0.849691184988936 0.847318506869682 1 1
1.02598370667257 1.02259453153852 1 1
0.735821418482764 0.734293330609742 1 1
0.928936985081055 0.926298499767276 1 1
0.50059851649707 0.499290277609592 0 0
0.86144498466931 0.858374201470744 1 1
0.655056496981513 0.653809270448392 1 1
0.58664740712376 0.584962629986904 1 1
0.779212562036207 0.776800994679985 1 1
1.11276543242275 1.10946494548452 1 1
0.650651758647764 0.648881496022769 1 1
0.695408136716721 0.692627892334346 1 1
1.05236531423122 1.04788959745539 1 1
1.00849153922978 1.00601982964804 1 1
0.785017628742093 0.78226209124232 1 1
0.680691918203638 0.679189704074736 1 1
1.09018975370862 1.08707346945609 1 1
0.814339639007315 0.811721962116668 1 1
1.13995013964551 1.13602893082768 0 0
0.659923622594235 0.657664188295189 1 1
0.905138813344959 0.901820399531124 1 1
0.804841880393123 0.802726606044531 1 1
0.681260591589107 0.679347104131559 1 1
0.659870168343622 0.657699445995634 1 1
0.61887086051956 0.617188781448032 1 1
0.68795406532807 0.685922627427369 1 1
0.906605327550944 0.902593702009141 1 1
0.545119106415516 0.543399729745701 0 0
0.924581331559973 0.921997367834158 1 1
0.947294692074482 0.944000760520224 1 1
0.653860166515486 0.651728873104799 1 1
0.925252060364086 0.922696260453702 1 1
0.589197443052144 0.587486425713671 1 1
0.971014217990291 0.967117236024863 1 1
0.724578965974645 0.722997092785791 1 1
0.805070767406279 0.802675593776167 1 1
0.581411348832164 0.579742770889145 1 1
0.521725920493637 0.520243291555783 0 0
0.65181547300833 0.650073721314134 1 1
0.892341001922573 0.890097484269657 1 1
1.0098459074107 1.00749306017953 1 1
0.846474388445536 0.843992532361868 1 1
0.737010984679219 0.734848124212112 1 1
0.835261039704628 0.832523111331743 1 1
0.610099157902883 0.608140889582081 1 1
0.914892069335233 0.91161182641688 1 1
0.790972328750596 0.788001465388008 1 1
1.00726556823145 1.00404034468598 0 0
0.72928978436762 0.72707021053711 1 1
0.814341452181558 0.812718938495204 1 1
0.832309200753615 0.829989940383668 1 1
0.92969857351346 0.926187666971056 1 1
0.854442708039437 0.852279967296616 1 1
0.830831731102414 0.828533727042886 1 1
0.847943514667014 0.846035759344396 1 1
0.782294499315897 0.779971898936116 1 1
0.963591567040774 0.961129185939617 1 1
0.560394389453906 0.558798898664675 1 1
0.707931407615589 0.705700969395734 1 1
0.66244544503887 0.660500711680192 1 1
0.812621870088931 0.810621101361459 1 1
0.768875367919332 0.766521198738146 1 1
0.573557530893778 0.57122179756985 1 1
1.06003526474028 1.05693005148337 1 1
0.874872159289167 0.872395428807328 1 1
0.938808872674945 0.935820309223725 1 1
0.717260364899188 0.715382804825725 1 1
0.910336824582978 0.908177369814519 1 1
0.985558430695588 0.983277015856321 1 1
0.639539052346148 0.637659455066538 1 1
0.639783067792869 0.638254996794952 1 1
0.351076578322898 0.350482267206182 0 0
0.616205591501009 0.614815592981242 1 1
1.01919858219814 1.01540249593458 0 0
0.918164560629698 0.91519101339283 1 1
0.583587570751474 0.58182746295068 0 0
0.980849681875812 0.978224490736498 1 1
1.15338597904959 1.15036405041178 0 0
0.909876126780262 0.907243759766753 1 1
0.958725040635673 0.955383576151618 1 1
0.880475620317966 0.878114529986514 1 1
0.851652879764972 0.849278157950587 1 1
0.623526698247121 0.621535183898786 1 1
0.699891741624155 0.697727225816245 1 1
0.641931567823607 0.639787060535648 1 1
0.984243799011515 0.980684577343613 1 1
0.861154005029919 0.858904025347486 1 1
0.477397915881185 0.476289568836382 0 0
0.873745460168073 0.870907986782062 1 1
0.932602937412398 0.929706164299796 1 1
0.486187041955606 0.484218068949933 1 0
0.715437733898905 0.713550845960433 1 1
0.794783800921349 0.792590421989493 1 1
0.708752572891999 0.706918391414846 1 1
1.10646963025151 1.10391559296922 1 1
1.04793385859817 1.04463963208242 1 1
0.593034083666683 0.590187006320945 1 1
0.61309382559611 0.611272160314699 1 1
0.50515206670332 0.503807658098611 1 0
0.651836314182829 0.650143210725553 1 1
0.796437042035744 0.79461752590103 1 1
0.881068923859743 0.878274914566841 1 1
0.778249702265486 0.77588194067546 1 1
0.989606177001926 0.986443878031588 1 1
1.11147555951962 1.10900755839067 0 0
0.959744695522432 0.956954160623273 1 1
1.07914837733829 1.07644993051837 1 1
0.974107762855384 0.971943465737294 1 1
0.585186467897343 0.583987188849872 1 1
0.88467851405418 0.882431418559945 1 1
0.92195043172659 0.919298028428847 1 1
0.794621733303784 0.792302857869357 1 1
0.737300612916642 0.73459072963989 1 1
0.930710401546877 0.928373345947295 1 1
0.891301032934291 0.888649073042028 1 1
0.861551202575213 0.859041313448508 1 1
0.763768019070968 0.762036661036779 1 1
0.628450512510313 0.626085100383971 1 1
0.771420816524371 0.770055072165757 1 1
0.659431823028924 0.657352075318464 1 1
0.817630914132915 0.814864089184157 1 1
0.963978251320459 0.960984723620648 1 1
0.907953222906662 0.904136690102268 1 1
0.723429175518573 0.721598342372761 1 1
0.695728807961953 0.694396653900725 1 1
0.851011669602672 0.848660120353919 1 1
0.726052781087135 0.724031299167619 1 1
0.696724610691116 0.69460847380738 1 1
0.834813925723756 0.831718874922344 1 1
1.26893226644755 1.26585036765124 0 0
0.883808958592955 0.881281206381023 1 1
0.795661502102449 0.793673345159406 1 1
0.801076547927765 0.798170095693104 1 1
0.759420773897886 0.757311341006956 1 1
0.752310527297079 0.749740195574505 1 1
0.768862031682281 0.766019482783019 1 1
0.993479873377995 0.991328586405232 1 1
0.826590423493332 0.824577461294045 1 1
0.817073394861611 0.814620313821007 1 1
0.654242876211242 0.652130269027844 1 1
0.73179923662447 0.729278586532158 1 1
0.624522437684286 0.623081449192928 0 0
0.488394443869169 0.48718266899354 0 0
0.651857483818815 0.649647674080325 1 1
0.655705213442542 0.654143569785137 1 1
1.0000017743339 0.996540097869946 1 1
0.756559671070133 0.755004249344832 1 1
0.760825178305093 0.758783873921724 1 1
0.915382216783833 0.912706742383658 1 1
0.929132624181233 0.926497049968716 1 1
0.826858790459379 0.824139555652168 1 1
1.00715372230606 1.00459337857033 1 1
0.8900570711511 0.887438808866558 1 1
0.638283967949988 0.636937246164636 1 1
0.829783887166631 0.82746047010564 1 1
0.793771243334047 0.791567392299357 1 1
1.01303974962374 1.01090208603996 1 1
0.970163612943822 0.967523184081963 1 1
0.930298933033246 0.927471295455446 1 1
0.747575052266792 0.745337098063619 1 1
0.691163890789837 0.689265175546161 1 1
0.744214290428484 0.741851546873095 1 1
0.84753047539934 0.845915600040115 1 1
0.658050159040466 0.656136493801016 1 1
0.5270355809027 0.525049603158811 1 1
0.894817252694495 0.892625303668244 1 1
0.90047988139659 0.896772467938209 1 1
0.762975232973094 0.760755307850176 1 1
0.85809875264163 0.855968269193882 1 1
0.796882127923529 0.794606116849432 1 1
0.810303309345212 0.808587164201114 1 1
0.691580932799502 0.689809422686052 1 1
0.589612421252809 0.588032962190868 1 1
1.02877562168156 1.02609082220608 1 1
1.09166646784683 1.08877026633056 1 1
0.537429889089058 0.536321978809917 1 1
0.696069881054909 0.69403835505175 1 1
0.914455530091887 0.911941550004767 1 1
1.02185942126127 1.01868616476386 1 1
0.952752300275895 0.949496426200896 1 1
0.928997231713697 0.926505172859697 1 1
0.622825671782893 0.621075526474527 1 1
1.00424454800006 1.00226436795947 1 1
0.673898772692722 0.671845104750188 1 1
0.693214770730882 0.69145382022326 1 1
0.733929930880573 0.731305074460602 1 1
0.615902354096905 0.613921563593105 1 1
0.818826130992687 0.816518511821123 1 1
0.890525982731268 0.8880750036336 1 1
0.7526148227438 0.750806397750791 1 1
0.733382143882016 0.730950398894899 1 1
0.92111860958202 0.919217563468631 1 1
0.900432555401858 0.897246797753142 1 1
1.00386763756521 1.00179472387795 1 1
0.961502704381279 0.958794821037705 1 1
0.670320026877478 0.668838471034311 1 1
0.750596544999146 0.748195914409398 1 1
0.839411341861124 0.837088394673794 1 1
0.921962915406789 0.919605757451873 1 1
0.887906065355422 0.885924072728332 1 1
0.719999786195984 0.717308960289262 1 1
1.02743900415218 1.02494523865631 1 1
0.780791777322083 0.779068923621107 1 1
0.898267754982231 0.895713174904625 1 1
0.801037598268597 0.797850263625617 1 1
0.924824439513555 0.922204700097704 1 1
0.536785586164099 0.535316942172313 0 0
0.955661079288141 0.95321675329049 1 1
0.855081740290584 0.85203120650116 1 1
0.781545871053256 0.779648464970335 1 1
0.827887636208037 0.826124678054722 1 1
1.07656107153373 1.07217848206459 1 1
0.754175266319627 0.751904045083886 1 1
0.816409795925658 0.813864545472083 1 1
0.695971489616097 0.693457355396735 1 1
0.706069346356362 0.704172353481497 1 1
1.0322696525566 1.02959429878993 1 1
1.03634243090034 1.03305500582835 1 1
1.09940800412304 1.09520579092975 1 1
0.990784715658583 0.986889989137592 1 1
0.773293216575903 0.769415326094935 1 1
0.924367752995218 0.921744575304629 1 1
0.717246189701816 0.71513040265758 1 1
0.870601812730935 0.868337516585987 1 1
0.861228189496881 0.859357199353535 1 1
0.629210730486546 0.627022063038045 1 1
0.9990139532143 0.996227424171651 1 1
0.827919164422499 0.825601964726783 1 1
0.848819895049317 0.846459288478534 1 1
0.846191649510935 0.843665200266418 1 1
0.863060126621224 0.859891770790582 1 1
0.682305122535574 0.679872276608127 1 1
0.739109918585126 0.737081943565066 1 1
0.777342686749366 0.774876684009861 1 1
1.1573179915822 1.15350464180517 0 0
0.683815048274448 0.682072479613414 1 1
0.764579964497301 0.7622724513273 1 1
0.945902652257645 0.942585266015092 1 1
0.829763903020304 0.827090580108528 1 1
0.846515191461059 0.844150849748772 1 1
0.793072168367849 0.790661261954249 1 1
1.18654001453015 1.18371599728987 0 0
0.649896682479866 0.648582131049213 1 1
0.561547498526036 0.559747226243465 1 1
0.884144989001775 0.880710181129713 1 1
0.856246969046621 0.854227848963915 1 1
1.10913497587688 1.10554547955821 0 0
0.66878880348425 0.666553324097913 0 0
1.01636207394529 1.01369001135359 1 1
0.771789329012027 0.769402010271154 1 1
0.830993280545641 0.828598778711934 1 1
0.725047298383071 0.723012940689191 1 1
0.947844478998201 0.945217206886501 1 1
0.80273754385887 0.799682578010704 1 1
0.803942906275697 0.801933485003151 1 1
0.593505341936627 0.591252973781152 1 1
0.954370006946489 0.951414631503457 1 1
0.648173577765433 0.64654284570117 1 1
0.382685946095495 0.382180142026956 0 0
0.930638255606368 0.928092511765909 1 1
0.652316499418822 0.650146480469661 1 1
0.90615098967442 0.903020669984917 1 1
0.806064575051111 0.803739912315542 1 1
0.936081800176045 0.933530411499816 1 1
0.676143992046144 0.673720534994203 1 1
1.1307683111691 1.12710786686152 0 0
0.742351046891011 0.739977088052964 1 1
0.7460364162183 0.74372059579782 1 1
0.929761953886692 0.927931007404529 1 1
0.689791748335182 0.687134118955748 1 1
0.890048669736053 0.887457746513826 1 1
0.687514843576272 0.685308768416101 1 1
1.04706563777197 1.04356789159603 1 1
1.15404535161745 1.15041340518734 0 0
0.842576327714615 0.84014868674164 1 1
1.06667905465644 1.06424561100015 1 1
1.01029859828329 1.00664099906816 1 1
0.669584165815301 0.667762206444425 1 1
0.856602884521615 0.854440273460348 1 1
0.850771660014732 0.848284765564463 1 1
0.891244746626714 0.887824838629005 1 1
0.443414315796586 0.442364911444639 0 0
0.667537423712283 0.665021689110702 1 1
0.630288549407915 0.628599651913664 1 1
0.690418328761576 0.688781011360932 1 1
1.0069512687398 1.00448247826697 1 1
1.36160677479489 1.35675252885588 0 0
0.839341480786407 0.837673843294892 1 1
1.04048564498315 1.03783376811892 1 1
0.851359084397526 0.848449485690743 1 1
0.903941179184752 0.901759437518579 1 1
1.12463377104868 1.1205210897859 1 1
0.739142758945459 0.737309405816279 1 1
0.854183790838055 0.851739278554746 1 1
0.876955242788417 0.874655056738768 1 1
1.09195954190483 1.08830159015389 1 1
0.883031842168886 0.880136654696876 1 1
0.809529066443399 0.806959412780369 1 1
1.09879148435461 1.09555716746968 0 0
0.769355781658085 0.767698309798558 1 1
0.675703891539363 0.674058286280201 1 1
0.969172983176645 0.966640547684329 0 0
1.02055574768648 1.01710735115651 1 1
0.735455824271848 0.733164775296391 1 1
0.795905263836035 0.793465751704115 1 1
0.472384074187387 0.471040940688231 0 0
0.935511710443255 0.933751458285802 1 1
0.828635592945549 0.82616632260656 1 1
0.928092340728122 0.925583796293084 1 1
0.62996782725702 0.628518003733368 1 1
0.455848973669751 0.454442668817448 0 0
0.842779914039632 0.840341920143952 1 1
0.978876552715727 0.976031669660222 1 1
0.84460191627632 0.842722986226285 1 1
0.661375341089658 0.659337244683707 1 1
0.700787872582291 0.69820291244376 1 1
0.451015851008024 0.449763346974388 0 0
0.454143960177577 0.452661628033444 0 0
0.907174901155618 0.904295012860319 1 1
0.848887414830234 0.846080793438761 1 1
0.707963449905573 0.705162546126587 1 1
0.882266007116359 0.880172748348607 1 1
0.603557317174173 0.602007018159759 1 1
0.718685367776033 0.7169769634657 1 1
1.14314308267765 1.13987597948604 1 1
0.715982517695613 0.71436179623426 1 1
0.570322383099732 0.569031737328856 1 1
0.774132898297087 0.771869846000659 1 1
0.634348595507357 0.632236580447063 1 1
0.565646917863631 0.563582060420829 1 1
0.774224493786712 0.772185019505913 1 1
0.956859356395675 0.954069266588294 1 1
0.653854079834359 0.652284723414045 1 1
0.539936051060165 0.5381432651931 1 1
0.80114095296222 0.798568460960239 1 1
0.681574911000379 0.68013323515399 1 1
0.934107551442163 0.930983883297376 1 1
0.598653888365318 0.597154974645121 1 1
0.86062479749779 0.858182177039305 1 1
0.87260842417174 0.869782590446272 1 1
0.674546220068234 0.673058725661187 1 1
0.801357923992973 0.798899876668542 1 1
0.669417165332514 0.667497024949568 1 1
0.761768588145578 0.759876389200475 1 1
0.805459667869909 0.802890286270526 1 1
0.796572142735714 0.794578857911221 1 1
0.648035290043189 0.646771263154084 1 1
0.861496377463044 0.858791520840118 1 1
0.86593531637895 0.862840722177673 1 1
0.894250981638862 0.890894399295571 1 1
0.921439779205886 0.918284928607936 1 1
0.603249728208143 0.601127543926134 1 1
0.842617395818616 0.840052915114426 1 1
0.799402347992013 0.79697167409449 1 1
0.840110217014132 0.837380476560164 1 1
0.849906411765093 0.847887739591956 1 1
0.874375359649496 0.871318329116927 1 1
0.918295478366505 0.915198264266202 1 1
0.688412619780072 0.686123876794513 1 1
0.711134449270437 0.708715150011225 1 1
0.751580473101108 0.749824367858848 1 1
0.780885547468914 0.779010129538755 1 1
0.739592520495147 0.736982200900977 1 1
0.843580103378902 0.841026956071678 1 1
0.822842886162955 0.820289132623528 1 1
0.801706694767744 0.799493887804608 1 1
0.836905529626211 0.834428027698998 1 1
0.793667562261038 0.790595962890196 1 1
0.959032367906492 0.955669790075778 1 1
0.685659825570383 0.682935940111369 1 1
0.862191676775491 0.859753504961718 1 1
0.708419200682828 0.706282433494548 1 1
0.906442853731074 0.90421544522209 1 1
0.845285647800204 0.843095625619103 1 1
0.687415102852676 0.686138116948431 1 1
0.833381874327767 0.830950889001805 1 1
0.515158099088775 0.513692628881959 1 1
0.910153817784527 0.907601647035388 1 1
0.889861517673198 0.887340997347446 1 1
0.902648866113219 0.90068531063628 1 1
0.841645648628718 0.838220738147881 1 1
0.681796529700738 0.679515009852138 1 1
0.863865453569339 0.860593561915865 1 1
0.85075172954811 0.847872925339619 1 1
0.953364816548749 0.950586572712422 1 1
0.698243143980732 0.696979890925709 1 1
0.784719413861751 0.782606609582229 1 1
0.682271764801598 0.679619186772171 1 1
0.657568604599668 0.655633855327562 1 1
0.813034414792798 0.810955303909747 1 1
0.701138704908125 0.699296429685162 1 1
0.703174436782211 0.701477134166297 1 1
0.798597774372739 0.79623313461182 1 1
0.67722250995592 0.675083019013129 1 1
0.37891565887923 0.377953333835698 0 0
0.783833240214432 0.781120072846032 1 1
0.850578218637598 0.84764271333507 1 1
0.932041849726713 0.929217122797336 1 1
1.21649636783371 1.21237562731385 0 0
0.672753793167877 0.670514797294777 1 1
0.809612200523472 0.807167502989784 1 1
0.899058475735628 0.895807369344269 1 1
0.668798783506447 0.666753578031013 1 1
0.930564199067257 0.927899164622169 1 1
0.734952334240365 0.733176302084198 1 1
0.799492451712313 0.796954979536454 1 1
1.07113820778646 1.06787093025988 1 1
0.902142727319758 0.899555361923428 1 1
1.03510742175941 1.03078767230528 1 1
1.06043062484345 1.05730521994761 1 1
0.76746973712282 0.765161776760023 1 1
0.849506729874111 0.846775240935564 1 1
0.640049590654172 0.638408488523051 1 1
0.856373556706468 0.854187162092102 1 1
0.788661860746828 0.786145546529633 1 1
1.02226618127216 1.01944118805058 1 1
0.741898314234007 0.740144507432978 1 1
0.669247139322201 0.667484652158252 1 1
0.62215882396694 0.620718063718956 1 1
0.655028487225155 0.653272001539336 1 1
1.05788218022814 1.05478225288981 1 1
0.985628944270698 0.981892265643926 1 1
1.06662895916639 1.06412824229968 1 1
0.786203210930413 0.784125031509862 1 1
0.914024411148781 0.91129748399365 1 1
0.850555451062166 0.848308724638387 1 1
0.769771657626788 0.768285865594264 1 1
0.681614914607786 0.679009668970667 1 1
0.788391289811144 0.786345746263454 1 1
0.773821818592478 0.771708080477778 1 1
0.675685133453857 0.672631575644665 1 1
0.691948331476123 0.690009222830398 1 1
0.863556132960916 0.860685589102467 1 1
0.742432418266089 0.73936440880024 1 1
1.25941698243732 1.25443394577182 0 0
0.976876757128738 0.974581620704346 1 1
0.77398085561209 0.772229294846291 1 1
0.494976848229102 0.493261014733689 0 0
0.75189394844549 0.749884842165883 1 1
0.513674021997241 0.512175443240948 0 0
0.763811151390466 0.761267296335335 1 1
0.851651888719405 0.849303442808895 1 1
0.992842675005612 0.990116160901441 1 1
0.702162326463196 0.700349318870689 1 1
0.937316537273187 0.93440811736083 1 1
0.492925207232326 0.491463476521002 1 1
0.555134408211653 0.553342843204074 1 1
0.546926834814387 0.544947306346569 1 1
0.855590958031075 0.853325454453986 1 1
0.832407906978389 0.830613601359494 1 1
0.660423299025282 0.658639225049636 1 1
0.864159459966394 0.861624853650614 1 1
0.748181721740969 0.746149130318118 1 1
0.777536824525358 0.775949548161151 1 1
1.13551903291323 1.13202906990847 0 0
0.667808195481161 0.665650346094466 1 1
0.573614542180341 0.572195900114734 1 1
0.82995705968764 0.82757029452313 1 1
0.922579925161994 0.920354920974675 1 1
0.734284096781251 0.731993551479961 1 1
0.880408201276642 0.877983793692761 1 1
0.692664378529032 0.690919536784757 1 1
1.05657952312323 1.05289612068562 1 1
0.528981838901777 0.527678179437481 1 1
0.638730660628455 0.635602182932654 1 1
0.579868419411498 0.577770466540686 1 1
0.762050889316981 0.759654217107626 1 1
0.709008801742362 0.706650973239175 1 1
0.751547778690475 0.749261785405629 1 1
0.846858095921729 0.844240242187987 1 1
0.847745321408409 0.84520044918832 1 1
0.846101821400075 0.844205670761382 1 1
0.720831231596373 0.719168160572823 1 1
0.939022563123326 0.934808986481318 1 1
0.588524974154745 0.586376273039605 1 1
0.774560966502321 0.772377824971856 1 1
0.692465710006747 0.690688781682405 1 1
0.810874254859751 0.808398867262791 1 1
0.968686282986658 0.966132109655213 1 1
0.944476500565074 0.942201685245954 1 1
0.663196577502321 0.661481174806605 1 1
0.660361938089 0.658360508500231 1 1
1.13024869139767 1.12698015483376 0 0
0.839832181685077 0.837781727448111 1 1
0.907084784017868 0.904998624412426 1 1
0.678411908787686 0.676016344946539 1 1
0.823177244918038 0.819973234400261 1 1
0.600347457429368 0.597855090324109 1 1
0.822630315787539 0.820089788026359 1 1
0.762717802295918 0.760169139821261 1 1
0.825049098361353 0.822946488584349 1 1
0.836022926785216 0.833699402466286 1 1
0.83664018343211 0.834276438482042 1 1
0.745921535832744 0.742518256571364 1 1
0.755944131752523 0.753568217436701 1 1
0.755606219019037 0.753336965767501 1 1
0.782744156464636 0.780632265191728 1 1
0.874505758560054 0.871281489583348 1 1
0.470718413786229 0.4694140400646 1 1
1.10016005597503 1.09742569724133 1 1
0.709093269372221 0.706651000914153 1 1
0.694536199558775 0.691155874164294 1 1
0.457588784389818 0.456314633452341 1 1
0.729187991177329 0.727123342443506 1 1
0.933567879978587 0.931184639515579 1 1
0.955042449610359 0.952231056541405 1 1
0.66246865360673 0.66098705191015 1 1
0.798269597526528 0.795350261692223 1 1
0.882150252422235 0.879316950334195 1 1
0.564779839407105 0.563499801093333 1 1
0.82927780742167 0.826580479309892 1 1
0.808165923467581 0.805397503976004 1 1
0.50828192257412 0.506815122658181 0 0
0.780241879987201 0.777701158346835 1 1
0.958869847078056 0.956386369435711 1 1
0.751114314357685 0.748331283699637 1 1
1.1560812597669 1.1527470497896 0 0
0.618907099721868 0.617518267957394 1 1
0.519474559228761 0.51815595051204 1 1
0.859418100366535 0.857784404214025 1 1
0.468187755440458 0.467027822062493 0 0
1.02710787796946 1.02325707784036 1 1
0.722592940181438 0.720500683181942 1 1
1.05646498994459 1.05316150910322 0 0
0.875081793663333 0.872329980423212 1 1
0.803976198005423 0.801654682525674 1 1
0.77461746302671 0.771800934521714 1 1
0.941867396181903 0.939643459928837 1 1
1.01821817566232 1.01394497060797 1 1
0.855801411141698 0.853282456988498 1 1
1.00926885667616 1.00634241299313 1 1
0.69497509207586 0.693271849656181 1 1
0.58082621949221 0.579283862016043 1 1
0.9101587018418 0.907016247641256 1 1
0.59917720882422 0.596990308442586 1 1
0.623648035463516 0.621784673783919 1 1
0.618650871269796 0.616582326278337 1 1
0.876142466874896 0.873817593207719 1 1
0.825139553928368 0.822719760940465 1 1
0.924334236128758 0.921760213265968 1 1
0.613188268427554 0.610614801456525 1 1
0.574169529380056 0.572753791444552 0 0
1.04435713132784 1.04108582225926 0 1
0.810182096773868 0.807301643577419 1 1
0.442703825249075 0.44095827141241 1 1
0.875068774622782 0.871880420815869 1 1
0.949526279552647 0.947210675432838 1 1
0.680676523358395 0.679017554696802 1 1
0.928897108304811 0.925538764943623 1 1
0.760177946368704 0.757735170044992 1 1
0.663770059943304 0.661677998802411 1 1
1.02265337703294 1.01975358145247 1 1
0.735324242295682 0.733361559806941 1 1
0.569196840670685 0.567575586923767 1 1
0.877136690654928 0.873966619745971 1 1
0.609942482629498 0.607894325263016 1 1
1.07595715717751 1.07307552417118 0 0
0.503712863340916 0.502108422010564 1 1
0.55072218220796 0.549376663342683 0 0
0.632229221414345 0.630126695455009 1 1
0.815293993589085 0.813318110715583 1 1
0.788592693697545 0.785894230555782 1 1
0.765024554490024 0.762574236269205 1 1
0.923025681382933 0.920903980419303 1 1
0.488037527102185 0.486204009704161 0 0
0.968761890940607 0.965492453471095 1 1
0.936307611528689 0.933070405641359 1 1
0.832689501054017 0.830231194089806 1 1
0.96120682885096 0.957903155458539 1 1
0.605586104943737 0.604015067437492 1 1
0.650898083443005 0.649071339119783 1 1
0.951717039413396 0.948791510542593 1 1
0.877982875145141 0.875350022139579 1 1
1.08178482276368 1.07856318746766 0 0
0.767691354680502 0.765459476087888 1 1
0.889925022927974 0.887915500731742 1 1
0.919422510102085 0.916462932355745 1 1
0.787543923061987 0.785258164598252 1 1
0.831676985521372 0.828410725203166 1 1
0.687250504872588 0.685236112331975 1 1
0.823326597270974 0.82153801998282 1 1
0.834834042658195 0.832130894522593 1 1
0.766400592400964 0.764509220141674 1 1
0.957518846510389 0.954475329495175 1 1
0.855635890795874 0.853396620090479 1 1
1.00651475430171 1.00352556699843 1 1
0.793730722940583 0.791495204192912 1 1
0.797829025035166 0.796130738290204 1 1
0.634315894673187 0.632723405481773 1 1
0.788535940709616 0.785963335714742 1 1
0.864945586586191 0.862730816832906 1 1
1.07300034455847 1.07046911668133 0 0
0.738244725068663 0.736137011955849 1 1
0.854716974946328 0.852152353676266 1 1
1.00479687340351 1.0019203159521 1 1
1.0612364611598 1.05789467379919 1 1
0.800649281695649 0.798726950525909 1 1
1.05242468681636 1.0492514539035 1 1
0.800239127039259 0.797329351384735 1 1
0.743731277881884 0.741838669117744 1 1
0.750535213404968 0.748645941236202 1 1
0.876055577232538 0.873615848260548 1 1
0.640527027327302 0.638134451750031 1 1
0.733162074706367 0.730381870726711 1 1
0.77924823643525 0.776933092825014 1 1
1.189730648884 1.18701511953918 0 0
0.818527109538863 0.816628963291136 1 1
0.774308278763508 0.771848280721644 1 1
0.766683902218679 0.764468473018056 1 1
0.565770419043966 0.564284694065076 1 1
0.872793359880251 0.870388353441702 1 1
0.679748702630282 0.677826131879247 1 1
0.427448814805338 0.426675055981792 1 1
0.889422042037939 0.887239365847196 1 1
1.01898266861961 1.01633635988525 1 1
0.926585891751977 0.923453708813675 1 1
0.853971154551919 0.851326359786554 1 1
0.79191234448389 0.789470227784686 1 1
0.788440859895952 0.785996796237292 1 1
0.682442015601831 0.680335752540038 1 1
0.649615882140359 0.647693684511323 1 1
0.671022560326975 0.66940900419231 1 1
0.852769698175667 0.850758413923454 1 1
0.927785226879478 0.92525975780424 1 1
0.411757921884148 0.410907552373634 0 0
0.657237174834087 0.654786082795303 1 1
0.873032242403596 0.870381180914208 1 1
0.736960449578958 0.734659801742151 1 1
0.657365574879755 0.654692932382826 1 1
0.763316919815677 0.761031906008086 1 1
0.947541953291856 0.944507036667535 1 1
0.866089944004584 0.864110612787735 1 1
0.857911717154812 0.855460587194483 1 1
0.893921451627298 0.89119768927307 1 1
0.695697124501155 0.69389387714379 1 1
0.357831813948742 0.356952595360847 0 0
0.95621231185102 0.953288555444202 1 1
0.491885300044428 0.490192974964379 0 0
1.01799226972053 1.01459395060823 1 1
0.560120662177641 0.55865118660271 1 1
0.745705742523747 0.744039888843816 1 1
0.760170989787872 0.757027152763591 1 1
0.82497389369444 0.822356429623378 1 1
0.58883204461881 0.587742458169681 1 1
0.841198233795635 0.838098913659317 1 1
0.741169518008189 0.738956325765713 1 1
0.743552947632903 0.741023707754937 1 1
0.674290834952405 0.672683279488596 1 1
0.998521594776518 0.995431338245686 1 1
0.708683730200753 0.70629297853407 1 1
0.594686132510059 0.592919427827898 1 1
0.711870706000896 0.709371652716422 1 1
0.675933309353716 0.674411710508748 1 1
0.632983163940663 0.631150810988636 0 0
0.910224889993852 0.907631798511977 1 1
0.94563428986374 0.943298022376853 1 1
0.736868412923099 0.734852498619051 1 1
1.04616272766905 1.04308462907941 1 1
0.727202026172094 0.724985647352249 1 1
0.637229640343516 0.635649817123304 1 1
0.767025336127236 0.765089379019832 1 1
0.924711046277492 0.922169320530818 1 1
0.475909513191699 0.474274111710223 0 0
0.808230211119527 0.805549726763502 1 1
0.893504100096556 0.891167694133156 1 1
0.855280946049776 0.853045508933107 1 1
0.782936557390442 0.780457858529456 1 1
0.754158222273044 0.7524038745865 1 1
0.982035806376373 0.97945066188065 1 1
0.834186642666156 0.832579013416277 1 1
0.817053542957433 0.814756006109867 1 1
0.782559593340201 0.779968705054239 1 1
0.760160231226519 0.758397292759324 1 1
0.833790418910853 0.831298262779341 1 1
0.984190512926165 0.980793257727325 1 1
0.464774901481569 0.463499448590276 0 0
0.855488270827827 0.852896619601055 1 1
0.966233107697564 0.963035611128629 1 1
0.541589708532203 0.540225772296637 1 1
0.816791502579504 0.814080097176765 1 1
0.972195201326947 0.969626370792821 1 1
0.87122979137811 0.868464896587127 1 1
1.05212419587983 1.04811038619537 1 1
0.836307116063033 0.834092609297683 1 1
0.627988293197637 0.625852672047176 1 1
0.691260311925593 0.688373236397675 1 1
0.600588630702147 0.598904130210751 1 1
0.697925982244828 0.69644075561579 1 1
0.872122041665882 0.87009790627752 1 1
0.818420084439937 0.815825343262096 1 1
0.725148853542196 0.723164752556934 1 1
0.957775565916954 0.955108511081379 1 1
0.545760726000076 0.544049630470044 1 1
0.977924854572089 0.974136667021844 1 1
0.787038069794714 0.78469683053837 1 1
0.636506117796324 0.634276361161286 1 1
0.601570377807848 0.599789655135762 1 1
1.0876902610873 1.08405206012637 0 0
0.810353906668323 0.807841332451451 1 1
0.837817620735182 0.835298656054771 1 1
0.811127662817528 0.808769295316639 1 1
0.690606629355846 0.688365054225201 1 1
0.748391620536426 0.746361037726542 1 1
0.644495958021351 0.642536059134227 1 1
0.669910342132017 0.668433905175135 1 1
0.643972345713808 0.641918763623398 1 1
0.64695326480422 0.645672792492808 1 1
0.882477334640434 0.879544651491998 1 1
0.922626951546909 0.920448513264723 1 1
0.834701094617885 0.832317036295086 1 1
1.28317417260879 1.27824005146755 0 0
0.698764206274024 0.696953548420836 1 1
0.847250653469249 0.844919201068665 1 1
1.03529251574619 1.03222315188991 1 1
0.790050373978076 0.787822995763196 1 1
0.974478088209601 0.971837246428951 1 1
0.911937099822686 0.910014560131276 1 1
0.914590484544937 0.912700956889347 1 1
0.799843123100879 0.797513225282127 1 1
1.02541823855812 1.02240987590143 1 1
0.46742390566266 0.465799386583377 0 0
0.599316281894033 0.597176129682243 1 1
0.563655183645575 0.562000887028472 1 1
0.750024016882816 0.748267407384488 1 1
0.846628836916898 0.844277379823707 1 1
0.670435583995827 0.668834670606994 1 1
0.781460163894648 0.779545649346977 1 1
1.0508462003559 1.04709373932073 1 1
0.660371515557407 0.658473146082869 1 1
0.632393355594437 0.630034156580756 1 1
0.848225183632485 0.846049993796645 1 1
0.593040274450971 0.59120365030273 1 1
0.534869795666816 0.533308551127811 1 1
0.664100524309734 0.661959385656969 1 1
0.819876272208832 0.816855826470404 1 1
1.02064024843048 1.01760729884401 0 0
1.02324454675795 1.01977004867015 0 0
0.605616315503377 0.602863891866036 1 1
0.493000385056104 0.491515330561512 1 1
1.17720110076831 1.17271721025277 0 0
0.863854627068609 0.861015284662237 1 1
0.781472651733021 0.779647615757119 1 1
0.916614419595912 0.913832641187458 1 1
0.740622698219396 0.738778132908514 1 1
0.726461858827939 0.72453885839039 1 1
0.960718868475887 0.958333540945266 1 1
0.868473994349389 0.865604685547066 1 1
0.733751935820111 0.732234588634999 1 1
0.800612932300156 0.797540293133764 1 1
0.940996941030392 0.938237402643573 1 1
0.573937635334331 0.572741357898768 1 1
0.787113837740912 0.784830223809658 1 1
0.824730673308766 0.822650801043679 1 1
0.843614331959201 0.841036815589148 1 1
1.03052980172849 1.02789323048756 0 0
0.734387027591316 0.732038408368373 1 1
1.09294677053579 1.09057469210742 0 0
0.950696740310149 0.948905854644953 1 1
0.814109229868029 0.811813104548105 1 1
0.80084871361799 0.798357177550299 1 1
0.719548131680217 0.716587957197006 1 1
0.438152926667533 0.436300624554037 0 0
0.723604933078501 0.7211911004537 1 1
0.666990188458736 0.665088357346199 1 1
0.899374117546908 0.896976582747599 1 1
0.617246410036972 0.615433478592109 1 1
0.860922407913154 0.859037261969576 1 1
0.668149062107504 0.666242730721895 1 1
1.01319732945022 1.01058518574643 1 1
0.610631654361887 0.608739871352166 1 1
0.914242305743813 0.911465040020732 1 1
1.10137251674844 1.09842547813732 0 0
0.764539261582682 0.762851898880939 1 1
0.540658920319265 0.539226404817866 1 1
0.860809038781759 0.859078667050121 1 1
0.961066174467282 0.958869265361843 1 1
0.819773307021069 0.817157636458692 1 1
0.786977574627769 0.784572881025739 1 1
0.634803544466894 0.632943122458228 1 1
0.679869393589576 0.677681757103609 1 1
0.5931534937919 0.591671636345988 1 1
0.846931783000869 0.843778194327798 1 1
0.912834740901827 0.909952365407812 1 1
0.679377046471177 0.67682187586584 1 1
0.443573165625152 0.44264583137288 0 0
1.08414462811071 1.08104834759249 1 1
0.638851889783886 0.637171909628063 1 1
0.922190660024384 0.919787153793913 1 1
0.903519858412546 0.900914361481952 1 1
0.517686247143038 0.516131975331148 1 1
0.836833334592148 0.833753913187238 1 1
0.911809372871356 0.908990015865853 1 1
1.05038416607544 1.04762415628295 1 1
1.0060456322856 1.00273255824051 1 1
0.904172506947142 0.90173772994698 1 1
0.754759050093234 0.752425345465944 1 1
0.338674979620846 0.337076498282217 0 0
0.772372880066659 0.770209611561047 1 1
1.03432089951217 1.03172896002221 0 0
1.23716156419865 1.23356260022626 0 0
0.746069583378654 0.743896117239165 1 1
0.723386992315266 0.721098058761891 1 1
0.562471393689508 0.561197897628713 1 1
0.594166221957715 0.592345903443051 1 1
0.522268952172 0.520356141233175 1 1
0.94459918448382 0.942378814151143 1 1
0.563851582942624 0.561787472725779 1 1
0.534829684277834 0.532754025340155 1 1
0.551346663310001 0.549812383853394 1 1
0.935769389975019 0.932138924469127 1 1
1.11717054227688 1.11347381421987 1 1
0.941711068833023 0.939227915886892 1 1
0.593749241296973 0.59263232523972 1 1
1.06758012031445 1.06495537931928 1 1
0.570308682960771 0.568207233959452 1 1
0.995993636993976 0.993009656220339 1 1
0.820783033474745 0.818978250470393 1 1
0.919640759774308 0.917433203183164 1 1
0.824942414203426 0.822331279032849 1 1
0.752498605701225 0.750171686458728 1 1
0.664237828185631 0.662206572303784 1 1
0.638514868179331 0.637071713673928 1 1
0.989259750920653 0.986708609042091 1 1
0.639584304215479 0.6376321770285 1 1
1.07701151049719 1.07453782210805 0 0
0.512528906611596 0.510666859545853 1 0
0.686769318603618 0.684939046580977 1 1
0.732654004158188 0.730420857644836 1 1
0.554090264165507 0.55266847093501 1 1
0.631468205595079 0.629392507706335 1 1
0.583392228869373 0.581777178179362 1 1
0.91071242051616 0.908480146898988 1 1
0.799332820482689 0.797273707415052 1 1
0.553999474503343 0.552439627025473 0 0
0.877209559993902 0.875246566697364 1 1
0.786568824017172 0.78470599901272 1 1
0.541225091407505 0.539522636807027 1 1
0.840809159912573 0.838219402822026 1 1
0.955538241199705 0.952662393168178 1 1
0.941362665586945 0.938879971876718 1 1
1.08289810303859 1.07968456171932 1 1
0.656247074906937 0.654705432945702 1 1
0.8658807329969 0.86407339138536 1 1
0.777223230856795 0.774814341035451 1 1
0.629185894361165 0.626721548584369 1 1
0.890527114724091 0.886442036040583 1 1
0.841687125303386 0.83899956839776 1 1
0.594634013576126 0.593033800124999 1 1
0.503205405775159 0.501794978114296 1 1
0.417050631256886 0.416123247290001 0 0
0.865156925477648 0.862973617362159 1 1
0.722631281935026 0.719896958484069 1 1
0.660044816996061 0.657809075861564 1 1
1.09751012681281 1.09259820485864 1 1
0.844935681461475 0.842649799396455 1 1
0.908678925711906 0.906022757242344 1 1
0.593490683381915 0.592017483493357 0 0
0.775222282351199 0.772506011381568 1 1
0.938901411591312 0.936453517247103 1 1
0.709259748843552 0.707064347214626 1 1
0.899442286282655 0.897017847268645 1 1
0.975540361162419 0.973447955881716 1 1
0.940923298189359 0.937841016837466 1 1
0.801580033012188 0.799297949011654 1 1
0.695069507739813 0.692838948687533 1 1
0.784424762382291 0.782281587436955 1 1
0.720679780935793 0.718216424304339 1 1
0.962825344799328 0.960454045476192 1 1
0.851445231059563 0.848739640333083 1 1
0.664579118931165 0.66230281292948 1 1
0.724231150866235 0.722197387795269 1 1
0.974045356416337 0.971325100760389 1 1
0.721571448342903 0.719208353337225 1 1
0.520837346716587 0.518951250379847 0 0
0.758923389046886 0.756405265854564 1 1
1.02803187897661 1.02571778526878 1 1
0.663118206953962 0.661172544488964 1 1
0.641512103005746 0.639175030646071 1 1
0.830950734773455 0.828832415952638 1 1
0.946387885409276 0.94331725869679 1 1
0.516081656716978 0.514521931421681 1 1
0.93146866783226 0.928304319974154 1 1
1.02986980510781 1.02693265052614 1 1
0.637115664700635 0.635734433676368 1 1
0.732769400872047 0.730808077565883 1 1
0.551433676189132 0.550225580008687 1 1
0.755388046282731 0.752917928460815 1 1
0.535581231278311 0.53408784970064 0 0
0.852344345505562 0.849197973582179 1 1
0.945253303932999 0.942289150809924 1 1
0.794151286826791 0.791524521116548 1 1
0.934227041294057 0.932141337681044 1 1
0.741147991875906 0.738761397940346 1 1
0.64360588326748 0.641235774001681 1 1
0.611573828738703 0.609551514635036 1 1
1.02980031306056 1.02633881742474 1 1
0.526385748431838 0.524221324224083 1 1
0.695488278454421 0.693567364719747 1 1
0.703925675952917 0.701671128764531 1 1
0.890784982692874 0.887989786953805 1 1
0.969520439503648 0.966734365399169 1 1
0.902125352047257 0.89907112747873 1 1
0.38966799854611 0.388291859734572 0 0
0.841293119221244 0.838776446597841 1 1
0.689965750737171 0.687902906067108 1 1
0.99523618724324 0.992077586091718 1 1
0.825734717567017 0.823388890311044 1 1
1.00997046027867 1.00671213320638 1 1
1.05195789101818 1.04872122883078 1 1
0.72829789671694 0.726016571057877 1 1
0.550248614398233 0.549012091825584 1 1
0.727947554950511 0.726095177152653 1 1
0.90867986205431 0.905969429894692 1 1
0.636559135829848 0.634873334617473 1 1
0.835223087146899 0.833611799793402 1 1
1.08486757487606 1.08161284767924 0 0
0.986658557552633 0.984537519153182 1 1
0.78506493220039 0.782753212559141 1 1
0.963917531477802 0.961414458510683 1 1
1.24877643419922 1.24477711469555 0 0
0.716383874591509 0.71359257852371 1 1
0.971734076606768 0.968589165151848 1 1
0.865292843003845 0.862580485538942 1 1
0.930514536613249 0.927587701855695 1 1
0.693952289163524 0.691694907531127 1 1
0.79956882663904 0.797462292841768 1 1
0.61377216608327 0.612277260283137 1 1
0.906691028257728 0.904605243255416 1 1
1.06443556544211 1.06213265878425 1 1
0.805562450681406 0.803158526680489 1 1
0.587680422964427 0.585966110804056 1 1
0.816258546995583 0.813900175054648 1 1
0.784126684059909 0.781956261978911 1 1
0.77552490792354 0.773160441495995 1 1
0.930651189146881 0.927689092407176 1 1
0.662410881712481 0.660574099048027 1 1
0.960502244684161 0.958134439718747 1 1
0.603740721317647 0.601926017280206 1 1
0.683199668540068 0.681397459934937 1 1
0.745708682328516 0.743441137060538 1 1
0.676122637402756 0.674189333734121 1 1
1.07582912906758 1.07228591830136 1 1
0.863322797649069 0.860531512417543 1 1
0.883167588778611 0.881307493916846 1 1
1.12871068250706 1.12554579561943 0 1
0.916790292681913 0.914286931193087 1 1
0.885801274473823 0.883325563282451 1 1
0.556706136774183 0.555358161124002 1 1
0.84410612570115 0.8415035907361 1 1
0.765128345411005 0.763030254453648 1 1
0.59492137542979 0.593010319333925 1 1
1.04807526940464 1.04493550942435 0 0
0.659087931667435 0.657070474024174 1 1
0.752256553936581 0.750524323902083 1 1
0.751402551663779 0.749043617679623 1 1
0.782173472276848 0.780116761434107 1 1
0.777508491300186 0.775187785127279 1 1
0.61530637685618 0.613665662486436 1 1
0.871925983352159 0.869255159553019 1 1
0.81682773725532 0.814744178329943 1 1
0.617725237218761 0.615044914518571 1 1
0.943101527638669 0.940686603070815 1 1
0.981513086473335 0.977900027158078 1 1
0.748802642754922 0.746732676658845 1 1
0.9012431426179 0.89885318220664 1 1
0.86116510038198 0.858969862473895 1 1
0.695100363790699 0.692394522251315 1 1
1.0149218647671 1.01187654918402 1 1
1.15817713963672 1.15416766360504 1 1
0.564214966437163 0.562258273944329 1 1
1.14064186428607 1.13712850210919 0 0
0.623028845686261 0.621433846056301 1 1
0.955101262672173 0.952440681755985 1 1
0.817424368109406 0.815123174249621 1 1
1.13848992850202 1.13561664597145 0 0
0.400032708504997 0.398745731992085 0 0
0.718480832884026 0.716686191980199 1 1
0.734893708288517 0.732718812603479 1 1
0.9816584136169 0.978813538144584 1 1
0.904167179184405 0.901740970641304 1 1
1.10831593151113 1.10513350610472 1 1
0.532506296761877 0.531069150588979 0 0
0.687108505571103 0.685097992855622 1 1
0.903542441967841 0.901686763511021 1 1
0.766800918404141 0.763758962867446 1 1
0.678550303604255 0.676015767280398 1 1
0.763805655808586 0.761624579224128 1 1
0.558270092625746 0.556706992966952 0 0
0.952602548698741 0.949817940392404 1 1
0.633718431754928 0.632418963651228 1 1
0.782851212827114 0.7805383307603 1 1
0.493654526895916 0.492326690874524 1 1
0.763557251163863 0.761154632032636 1 1
0.593903820310556 0.592212183070462 1 1
1.07216171817006 1.06945184768147 1 1
0.730700515989422 0.728676452232186 1 1
0.888220343267063 0.885703918201418 1 1
0.96494902250793 0.962663757939674 1 1
0.987334918505948 0.98526650172837 1 1
0.753902388242639 0.752123591226034 1 1
0.653858275771381 0.651944939070406 1 1
0.660769592361726 0.658837257278386 1 1
0.952020982728284 0.948987690221139 1 1
0.95099285762297 0.948051918495856 1 1
0.749544708142111 0.747328868240479 1 1
1.0084202878808 1.00458863503787 1 1
0.793353897622298 0.790246281102369 1 1
0.748490232345967 0.746301338465215 1 1
0.988248213543997 0.984999938633854 1 1
0.683034918374605 0.680413472403912 1 1
0.671319098843354 0.669274132605441 1 1
0.686818345419423 0.684575136265755 1 1
1.07870403804326 1.07522174625101 1 1
0.900582859084606 0.898067246678825 1 1
1.13710089033819 1.13513033076513 0 0
0.595681859961012 0.593972006955465 1 1
0.681868085475821 0.679731248558563 1 1
0.932834246248089 0.929329171144233 1 1
1.02366041435675 1.02002325016614 1 1
1.06489725761627 1.06190015670293 1 1
0.603055896320259 0.600978207784034 1 1
0.887663934921816 0.885336078412784 1 1
0.882754919465718 0.880128079632815 1 1
0.8405377343397 0.838368662914139 1 1
0.859908210637061 0.857249704379808 1 1
0.656716736395741 0.655105809739161 1 1
0.568525483251529 0.566750905842974 0 0
0.631358152783334 0.628266974827795 1 1
0.924125008589418 0.921339717068026 1 1
0.818247368264956 0.815947155256662 1 1
0.609276928120223 0.607848390222319 1 1
0.799741166276995 0.797588605785502 1 1
0.873685900280289 0.870709895968838 1 1
0.896587035952329 0.89416482279172 1 1
0.824448359708506 0.821876596849739 1 1
0.973985029640219 0.970832203341779 1 1
0.450172886496833 0.449088640277616 0 0
1.06092457209244 1.05739205930232 1 1
0.59295090928256 0.590624016995041 0 0
0.805116766221665 0.803051444125431 1 1
0.623159470754297 0.621556960845 1 1
0.750769263168092 0.748986524295562 1 1
0.892088589867112 0.889898859052059 1 1
0.972870618737615 0.970703787905272 1 1
0.878807506723472 0.875327193081073 1 1
0.803526363298561 0.801202686051848 1 1
0.832591665541063 0.82966848323725 1 1
1.01396835548229 1.0105964411118 1 1
0.763799707342725 0.761701026742371 1 1
0.836660468992847 0.834509871796744 1 1
0.793857874639187 0.791250262267785 1 1
0.692068384207813 0.689806612552664 1 1
0.711725792971581 0.709897131517698 1 1
0.87830686607949 0.875522977403952 1 1
0.795283916038162 0.792799771853185 1 1
0.824929003916154 0.822824310332439 1 1
0.849490437332232 0.846531296281468 1 1
0.696485715751438 0.694589052672611 1 1
0.931979033911801 0.929449199507841 1 1
0.856168380579289 0.854218977709264 1 1
0.638978102721205 0.637286678546885 1 1
0.869275525074972 0.86660340360523 1 1
0.829950570508715 0.827354149293389 1 1
0.81333770491286 0.81121544228927 1 1
0.575388597943502 0.573532546828612 1 1
0.986623453465348 0.984383714072021 1 1
0.805026046191921 0.803152953366202 1 1
0.595752918737988 0.593735367966105 1 1
0.814058474477108 0.811395018006809 1 1
0.633295116336671 0.631358378319011 1 1
0.893226457704375 0.88946294689772 1 1
0.9888034660265 0.986268546557123 1 1
0.833811331986908 0.831794191027063 1 1
0.911008458203198 0.907494306271882 1 1
0.697961787608815 0.696142595219067 1 1
0.401499393500323 0.400365388815011 0 0
1.01406607532698 1.01110204279648 1 1
0.820088480595035 0.818150383604721 1 1
0.834720791590483 0.8325848431558 1 1
0.710610710572112 0.708461627000787 1 1
0.6155413596992 0.61413913000764 1 1
0.780316187108176 0.777584753235513 1 1
0.651636222733388 0.650199610183445 1 1
0.920133484071854 0.917258029357509 1 1
0.635978470927933 0.633997427692291 1 1
0.96415051097492 0.961708023165896 1 1
0.761024498237055 0.759381889366628 1 1
0.642671727919672 0.641254861716752 1 1
1.16041858313448 1.15629107864199 0 0
0.503894989282292 0.502212581143555 1 1
0.763693992739509 0.761671326918172 1 1
0.803425102932715 0.801062434951642 1 1
0.945378181333164 0.943040621235465 1 1
0.761487314201214 0.75936124703136 1 1
0.759565849522194 0.757335123428133 1 1
0.921048353348933 0.918087168112821 1 1
0.500206012116142 0.498036351856997 1 1
0.759553490904986 0.75740260813328 1 1
0.679547781560127 0.677695756964839 1 1
0.734399022874167 0.731829445193862 1 1
0.686487546061558 0.684734417106274 1 1
1.02631545235448 1.02302144755654 1 1
0.733184873350753 0.730794869677652 1 1
0.888229027046661 0.885506918040633 1 1
0.986930719683593 0.984017403967369 1 1
0.812363179193442 0.810240015107149 1 1
0.872195981377337 0.869760167979038 1 1
0.847337759821087 0.844968488398494 1 1
0.781898857835969 0.779686912875266 1 1
0.91563997718055 0.912172998841875 1 1
1.06707894271877 1.06369951032779 1 1
0.752540805388166 0.750248805069222 1 1
0.815184524512997 0.812300181889226 1 1
1.0405661877482 1.03756426738315 1 1
0.552227285555204 0.550789533165362 0 0
1.0055502680878 1.00255796934152 1 1
0.870307953474115 0.868543614170069 1 1
0.746299618204815 0.744227794755142 1 1
0.558091978519007 0.55680246980563 1 1
0.684566068932558 0.682319731171728 1 1
0.614368519556585 0.612222109046146 1 1
1.08819198125046 1.08492305105889 1 1
0.67787190680919 0.675508679002581 1 1
0.787033295051303 0.784522957679658 1 1
0.795948837564117 0.79356200853701 1 1
0.626720277338833 0.624867286646858 1 1
0.66099936495306 0.659114119076258 1 1
0.871178483841335 0.868296685179327 1 1
0.761634992342054 0.759843991511135 1 1
0.843344273891052 0.841400701549555 1 1
0.49262985826822 0.491279784824037 0 0
0.752288650060315 0.749599844797533 1 1
0.959159777907078 0.956537535748125 1 1
0.869904982040139 0.867282978417977 1 1
0.781978217132568 0.779593817947143 1 1
0.735586270075339 0.732732761870533 1 1
1.18221091644764 1.17804527862889 0 0
0.706647779252514 0.703861703912639 1 1
0.659286436868011 0.656195872156955 1 1
0.552718695078193 0.551168435344754 1 1
0.698902190212375 0.696503835875043 1 1
0.746421397052434 0.743290744093783 1 1
0.742720580955751 0.741007474727053 1 1
0.79533801344902 0.793109540913166 1 1
0.952677608682565 0.949558012763703 1 1
0.627256564980639 0.62524671315993 1 1
0.835212075117397 0.832383751099635 1 1
0.922470366566711 0.92032244610337 1 1
0.852041009650547 0.849765698298975 1 1
0.562489752354621 0.561104304502942 1 1
1.05489808403313 1.05257978153635 1 1
0.790904868032144 0.787713349869941 1 1
0.604351153619947 0.602024344046061 1 1
0.807406026978034 0.805176166349799 1 1
0.665299062803983 0.662982069598458 1 1
0.92965150962971 0.927565860720063 1 1
1.12176054326225 1.11869376628188 1 1
0.741246611722904 0.739769601961861 1 1
0.977176275126724 0.974089117921053 1 1
0.765346768712308 0.762784538287417 1 1
0.816201870694411 0.814032311574391 1 1
0.859100686588246 0.856575741533303 1 1
0.76841418739289 0.76616705346828 1 1
0.743727275717621 0.741711241031921 1 1
0.325932083166921 0.324360877853151 0 0
0.947402169242843 0.944582034835459 1 1
0.905222433886451 0.902802283219453 1 1
0.648966256370416 0.647273519734986 1 1
0.643002302004205 0.641260839004935 1 1
0.800941298194397 0.798924195841313 1 1
0.665411837786877 0.663559013419082 1 1
0.615718783568026 0.61434168878728 1 1
0.914257087114153 0.911301532553666 1 1
0.65816420949232 0.656488472635 1 1
0.697864536713401 0.69568709276278 1 1
0.992251041914179 0.989999832632371 1 1
0.549447986807108 0.54814628712695 1 1
0.873595002737672 0.870258062626259 1 1
0.686245965039841 0.684724501042507 1 1
0.605875169635369 0.603987736450681 1 1
0.75123833432083 0.74908821854058 1 1
0.873077801632425 0.870510944784155 1 1
0.692210825966213 0.690038173170529 1 1
1.21376365304733 1.20970554835802 0 0
0.826618329754619 0.824163511735668 1 1
0.719234459005758 0.716725242342282 1 1
0.953994964515934 0.951568126860513 1 1
0.8342188005075 0.832427450353709 1 1
0.681569838849128 0.679835380134663 1 1
0.769102072997952 0.767404030184116 1 1
1.09663264411847 1.0931905220668 0 0
0.694584715608137 0.692607928030629 1 1
0.853474208762942 0.850281766417895 1 1
1.02796799608801 1.02443358277678 1 1
1.0567866040161 1.05380454095192 1 1
0.516949292887445 0.515751222192207 0 0
0.665986194020896 0.663728557035706 1 1
0.609558545374448 0.60738227558234 1 1
0.918281325848023 0.915770061721158 1 1
0.63568216459168 0.633721050202608 1 1
0.745124080575247 0.743455995943025 1 1
0.919456939273833 0.916398328386372 1 1
0.811470501341692 0.808587024132788 1 1
0.743586576574859 0.741197793865988 1 1
0.924293017959537 0.922119350815932 1 1
0.876245659387281 0.873701369945217 1 1
0.854486408631522 0.852463157124757 1 1
0.611685107655368 0.610155815908827 1 1
0.658663268782904 0.656190648882052 1 1
0.740459978623242 0.737888875193857 1 1
0.959182338172978 0.956553320864991 1 1
0.520166411783788 0.518351875975372 1 0
0.650266471767179 0.648486662544434 1 1
0.940554860493388 0.937145045491721 1 1
0.630261171095667 0.628339037146653 1 1
0.89964193560677 0.897111660304632 1 1
0.819256463706071 0.816952435850626 1 1
1.00859542260423 1.00461917411257 1 1
0.957942796991623 0.954371552944588 1 1
0.961884901864069 0.958547605129842 1 1
0.790998316970339 0.788108320776876 1 1
0.834430953275244 0.831958868747688 1 1
0.486073089067185 0.484924718443013 1 1
0.566694554406598 0.565401633872593 1 1
0.94002154245369 0.93736966578273 1 1
0.947334056605255 0.944842871711689 1 1
0.645760385919904 0.6445135580748 1 1
0.89867038401528 0.896598941202301 1 1
0.643577686117352 0.642078887921999 1 1
0.912800798149555 0.909307308355358 1 1
1.07833790520608 1.07563146926002 1 1
0.838416635980052 0.836175534097092 1 1
0.833495574718407 0.831181765484793 1 1
0.991900597587499 0.989587362383147 1 1
0.740293690782089 0.738871564437066 1 1
0.702716627515409 0.700252487264766 1 1
0.985981715776002 0.982952621169814 1 1
0.71185633941305 0.709457420112969 1 1
0.829562633593383 0.826621116808272 1 1
0.687011128633291 0.68521167459555 1 1
0.922157035470835 0.919474436296563 1 1
0.745849404803911 0.743139869970773 1 1
0.412967003219359 0.411979263876031 0 0
0.724725356908898 0.722586038777655 1 1
0.436518344814218 0.434441526454564 0 0
1.13703849458426 1.13388262701897 0 0
0.848102233448859 0.844967481504053 1 1
0.778382290060125 0.77635674159778 1 1
0.96787059445108 0.965951716192579 1 1
0.99966512727159 0.996903984805295 1 1
0.701435663545728 0.699214731912309 1 1
0.603112571853444 0.600751478269769 1 1
0.866250406141146 0.864081516495673 1 1
0.437275128456085 0.436033066771887 0 0
0.739472574307019 0.737038171827487 1 1
0.881092489877313 0.878249136802994 1 1
0.779995068853354 0.777534182868948 1 1
0.771824651631715 0.770116142391705 1 1
0.670305999208449 0.668333719429709 1 1
0.781369852334395 0.779348192470199 1 1
0.696923441398983 0.695130477890099 1 1
0.921816434482517 0.919447651455421 1 1
0.852153436311525 0.849395383015318 1 1
0.698904130806342 0.697388298882265 1 1
1.01216287039729 1.00900871732164 1 1
0.878562551262583 0.875480970486839 1 1
0.704799717605873 0.703078738157041 1 1
0.708762569593191 0.706712711132161 1 1
1.0396657584744 1.03661908771373 1 1
0.920153568910281 0.917892116474065 1 1
0.828121730867074 0.825775039754407 1 1
0.843549727477544 0.840701649360432 1 1
0.712147885728327 0.710285298616011 1 1
0.751537355018709 0.748967241178688 1 1
0.990245616644009 0.987874727756824 1 1
0.9827242791906 0.980372429755674 1 1
0.962861476804596 0.959606846501333 1 1
1.05318683293557 1.04950912421282 1 1
0.968909139509221 0.965444225608199 1 1
1.07950071024074 1.07522317642106 0 0
0.655072103333502 0.653084571192476 1 1
1.04940705420712 1.04618836545783 1 1
0.715184490951282 0.713623619393815 1 1
0.653259286124896 0.65162930792707 1 1
1.01959305861627 1.01640728747972 1 1
0.544505265499886 0.543012830078354 1 1
0.865746362058623 0.86218264431416 1 1
0.889698293413776 0.887498862780451 1 1
0.871701653341245 0.868833099978179 1 1
0.679367579129811 0.677606327547412 1 1
1.0260092828018 1.02322416551293 1 1
0.784165975315359 0.781568745875257 1 1
0.609710202234293 0.6078616644315 1 1
0.561609514403617 0.560061169311084 1 1
0.73090139405253 0.728854093940235 1 1
0.830676202312765 0.828704714991995 1 1
0.8950065276234 0.892396234853249 1 1
0.248295925351504 0.247457533115357 0 0
0.62164865941708 0.61963229226085 1 1
0.733781939402887 0.731066695710707 1 1
0.588836066191654 0.586823912519257 1 1
0.787181495029686 0.784738183836011 1 1
0.707142970247449 0.705576549923532 1 1
0.643982004900813 0.642450807494569 1 1
0.765339615399127 0.762997058614514 1 1
1.1853057980494 1.18267986829586 0 0
0.421965999560301 0.420567128369593 0 0
0.626516002558288 0.624348614638716 1 1
0.961302640298878 0.957065284744459 1 1
1.07650743634164 1.07307674218091 0 0
0.980748412894191 0.978032811768779 1 1
0.778490544607807 0.775667126728432 1 1
0.740861181873914 0.738590579086018 1 1
0.828772962695618 0.826774448931007 1 1
0.855673719440911 0.853608932647958 1 1
0.965211161819711 0.96248934597179 1 1
0.528458714937759 0.526514156110744 1 1
1.06722695006433 1.06467185793087 0 0
0.706802489985885 0.704754898305863 1 1
0.889190389006197 0.886081240122717 1 1
0.460970538169531 0.459937549695152 1 1
0.657880847933569 0.65575393567274 1 1
0.810514922614276 0.807897202074977 1 1
0.693416679771813 0.691269018074353 1 1
0.92790819901181 0.924519301624622 1 1
0.616439375040098 0.614450818687667 1 1
0.905680605815386 0.903131934018483 1 1
0.911023102011678 0.908483858096795 1 1
0.734863193950524 0.732622634043153 1 1
0.757437990142222 0.755346730704882 1 1
0.676561716323034 0.674058322316786 1 1
0.858589695032709 0.85575688058765 1 1
0.604219639904036 0.602540125268204 1 1
1.06430226334961 1.06093051555435 1 1
1.25610724918766 1.25211268858609 0 0
0.613824096247767 0.611663327496673 1 1
0.649285165856084 0.647388558110787 1 1
0.938881694808013 0.935789109607658 1 1
0.692757673451218 0.690889022091016 1 1
0.883750042246662 0.881224410531289 1 1
0.743721585076196 0.742118426334138 1 1
0.863127522866341 0.859528300689225 1 1
0.772412591110174 0.769904381390447 1 1
0.876044812899497 0.874166002452107 1 1
0.804242451252169 0.801563057819811 1 1
1.20385954085311 1.20158360048892 0 0
1.03400031668175 1.03078171855656 0 0
0.586792147576393 0.585480628634028 1 1
1.06316556210029 1.05905237470769 1 1
0.936723674477275 0.934119340260496 1 1
0.70963058606293 0.707094834936731 1 1
0.667545408726566 0.665777537241801 1 1
0.925429219499968 0.923033043156516 1 1
1.05920232616264 1.05642060535218 1 1
1.05801796423744 1.05421683458616 1 1
0.735281134658925 0.733060562409598 1 1
0.833902421795859 0.832086139621964 1 1
0.73190125771177 0.729770161102345 1 1
0.744640341834248 0.74241109192136 1 1
0.626635711786849 0.625315713329516 1 1
0.667987687053946 0.665854038880659 1 1
0.526342606242406 0.524662282498732 1 1
0.851411400997203 0.848781392435169 1 1
0.944253013854948 0.941406268386411 1 1
0.912158002360635 0.909256013126858 1 1
0.905813354108682 0.902541523258443 1 1
0.729530168457283 0.727950554893629 1 1
0.751767986585485 0.749722105100592 1 1
0.708959796682109 0.70695053115697 1 1
0.960988933205681 0.957147262809506 1 1
0.711860576452179 0.709936478664239 1 1
0.894140037566766 0.891818296061327 1 1
1.01542352101978 1.01213437613018 1 1
0.650182689094036 0.647805707464486 1 1
0.693711120991358 0.690994602997968 1 1
0.919677531575295 0.917422505830747 1 1
1.00453197431297 1.00204053770478 1 1
0.670302162526355 0.667762166561779 1 1
1.06796311337068 1.06470610988829 1 1
0.808165795440917 0.80627904245553 1 1
0.916505195587496 0.913415716286689 1 1
0.837131392594114 0.83429331394661 1 1
0.851679906734799 0.848533030464506 1 1
0.986534315167014 0.983696747330851 1 1
0.937192795136161 0.935095432847945 1 1
0.821920653169433 0.819243783218779 1 1
0.742021029511484 0.740571275216516 1 1
0.496256117903146 0.495395899983149 0 0
0.901976764689445 0.899197853260106 1 1
0.640373571621927 0.638571780456163 1 1
0.501915078524565 0.500697211489478 0 0
0.784050247295898 0.781005881669044 1 1
0.854411636116482 0.852059005754779 1 1
0.773074640509418 0.7711744515032 1 1
0.742855711253397 0.740429570243569 1 1
0.69054585220872 0.687546041128977 1 1
0.71542183640455 0.712411042911208 1 1
0.841768369093549 0.839386558566069 1 1
0.466640526844698 0.465187114576826 0 0
0.685852344208123 0.684590860685543 1 1
0.76438863717785 0.761960998835331 1 1
0.989706980669778 0.986705639311206 1 1
0.958082856803154 0.955707321814653 1 1
0.71960649994602 0.717607427944949 1 1
0.740110081386273 0.738714478488761 1 1
0.802800051905215 0.800489626351165 1 1
0.622462489267317 0.62044822957031 1 1
0.707582836635788 0.704862138452791 1 1
0.665101793844569 0.662655119256733 1 1
0.780314015599665 0.777715026902046 1 1
1.04536238727403 1.04265596082026 1 1
0.922683080849624 0.919457285024245 1 1
0.911556605992541 0.908945956850627 1 1
0.733536591489618 0.731171229170026 1 1
0.996686061497471 0.993769725595822 1 1
0.625379237383138 0.622993394078354 1 1
1.18727872417125 1.18444679719163 0 0
0.544695244304183 0.543227080499313 1 1
0.687341247339565 0.685595707190121 1 1
1.05622657403163 1.05315580241696 1 1
1.10173999853556 1.0985152208386 0 0
0.870615367324985 0.868150353157014 1 1
0.669739387739577 0.667857085442245 1 1
0.788755696554776 0.785766313215724 1 1
0.781066807831804 0.778389781906028 1 1
0.976572441822335 0.973688142053102 1 1
0.759757283605914 0.757099482002114 1 1
0.480784985299883 0.479031138926773 0 0
0.906185148790562 0.903217677873411 1 1
0.841523071875338 0.83926762800331 1 1
0.783017812081379 0.781175337700145 1 1
0.939418878763088 0.936417339133474 1 1
1.02992805304727 1.02693163087902 1 1
0.766970583099932 0.764918567144225 1 1
0.854270882304504 0.851445814133925 1 1
0.764139959427656 0.762382868180718 1 1
0.875182837642451 0.871903827464163 1 1
0.711841524569525 0.709979862781288 1 1
0.365818789741518 0.364926660148342 0 0
0.728584520726105 0.726754588908227 1 1
0.938470866498184 0.935695802452244 1 1
0.756439321463616 0.754316944080855 1 1
0.915203542153354 0.912243624542364 1 1
0.886864318199225 0.884276130348037 1 1
0.981814050501818 0.979171062443797 1 1
0.862714393405862 0.860035996308532 1 1
0.94360064605064 0.940477958284495 1 1
0.996861718811849 0.993240618575133 1 1
0.847642786242225 0.845003992932507 1 1
0.595973189562327 0.594167142238839 1 1
0.963559883111386 0.96049430576495 1 1
0.674501245544962 0.672425313687445 1 1
0.994597368233216 0.992239156607887 1 1
0.843767054671768 0.841567821426031 1 1
0.789992678047762 0.788187310508986 1 1
0.600496298733627 0.598903614568929 1 1
0.800717994647464 0.798320633867184 1 1
1.11867295250985 1.11574907570243 1 1
0.789645225944474 0.787334445966664 1 1
0.65858538775576 0.655717562962604 1 1
0.710470037651292 0.70788568930183 1 1
0.809718925088424 0.807064245908429 1 1
0.841227545974869 0.838814429917207 1 1
0.965197533930865 0.962313317253569 1 1
0.948038091953507 0.9455188044787 1 1
0.783689900370217 0.780837457201224 1 1
1.00193535433988 0.999286404579871 1 1
0.829000448602094 0.826317689682281 1 1
0.932410387556037 0.929790864569338 1 1
0.699825906220488 0.697848178344649 1 1
0.718002833067995 0.715767997178457 1 1
0.763758872922989 0.761396944174179 1 1
0.927803965764868 0.925259918090919 1 1
0.605120347173616 0.603429321556476 1 1
0.781205850374993 0.779016201086987 1 1
0.786056571190014 0.783312825876512 1 1
0.769287921282487 0.767389778403803 1 1
0.943573747810831 0.940588281319285 1 1
0.762787803985292 0.760782919383334 1 1
0.909605126381346 0.906704334037041 1 1
0.703176625644814 0.701332296275078 1 1
0.765458166091499 0.763258423410353 1 1
0.70131846809839 0.699164478112357 1 1
0.719170221297136 0.716686079733999 1 1
0.90275986083408 0.899823325533643 1 1
0.950396430452638 0.947535984915511 1 1
1.021604133647 1.01873898433612 0 0
0.826076017824316 0.824110168074399 1 1
0.425689690159106 0.424486126515878 0 0
1.07736171837399 1.07424673425412 0 0
0.942638322479502 0.940236148955124 1 1
0.792907128250652 0.790550207995062 1 1
0.714475589449854 0.713090143526196 1 1
0.931915477648468 0.929370202901075 1 1
0.731350502298353 0.728797031434985 1 1
0.773431860406158 0.770677781112494 1 1
0.880594477080444 0.877447435603354 1 1
0.923769053970284 0.921566140633598 1 1
0.774148548460508 0.770828716573927 1 1
0.733818448768986 0.732058448341594 1 1
0.972393877639535 0.969748187811259 1 1
0.797274143961321 0.794842022984799 1 1
0.656377261245013 0.654613183302468 1 1
0.548952161529718 0.546975048086745 1 1
0.267498638597064 0.266397354182115 0 0
0.646873136184648 0.644692094666666 1 1
0.976695473692362 0.974355993828877 1 1
0.733396927583287 0.73163435210726 1 1
0.657273491377696 0.655128262136298 1 1
0.638592678007916 0.636312970864562 1 1
0.800088648286759 0.796614578417432 1 1
0.720958268618288 0.718812802521772 1 1
0.881090669704369 0.87901122108711 1 1
1.34342869318616 1.34046545042682 0 0
1.01598905081565 1.0139363117544 1 1
0.718864913398443 0.716656812557593 1 1
0.73611337622553 0.733079104936954 1 1
0.958623834932865 0.955938771324039 1 1
0.850418285039404 0.84771785830458 1 1
0.875014398256254 0.872604417786941 1 1
0.782702312806538 0.779800560875797 1 1
0.912573350792276 0.909872514819735 1 1
0.793065720908228 0.791268127145448 1 1
0.829444850574337 0.827457081655429 1 1
0.898515983803715 0.896259342817372 1 1
0.81118246111457 0.80902335782075 1 1
0.817550973690469 0.815248681597203 1 1
0.666511662843603 0.664657965649222 1 1
0.846005427268647 0.844178898581953 1 1
0.554150894825255 0.55266131717303 1 1
0.742920401976748 0.740652789235478 1 1
0.763228266426338 0.760884162112829 1 1
0.674980054730503 0.673171198586769 1 1
0.792438553313831 0.790389720747323 1 1
0.794254549251363 0.79189313934326 1 1
0.860009726958797 0.857061074251958 1 1
0.708723918696282 0.706777200685327 1 1
0.961406976959351 0.958396404625608 1 1
0.992600107613478 0.989518886293701 1 1
0.631310267505854 0.629574154336695 1 1
0.692672316283758 0.691011214389777 1 1
0.712826717367015 0.710474154231835 1 1
0.668520791122703 0.666586919916338 1 1
0.790071361298978 0.787601797981258 1 1
1.13272444414669 1.12910674327068 0 0
0.593786445903674 0.592192801778231 1 1
0.642844691543301 0.641055763887504 1 1
0.744049917500344 0.741284611536515 1 1
0.871358152152643 0.868860383794666 1 1
0.82223920953459 0.819153527734024 1 1
0.75185204180628 0.749849203850472 1 1
0.963187894117466 0.960000807296266 1 1
0.79309461848002 0.791332031624899 1 1
0.767463209410228 0.765109613592982 1 1
0.842889053028192 0.840080806046291 1 1
0.892964530780958 0.890684365459459 1 1
0.799925746493098 0.797655558694664 1 1
0.579394320169938 0.577094347130527 1 1
0.547744801000989 0.545589019701967 1 1
0.887729302542261 0.88543723768375 1 1
0.675158322494892 0.673292939265786 1 1
0.613553341354831 0.610980891211433 1 1
0.745545003157588 0.743452634901456 1 1
0.882749280999593 0.879527906530209 1 1
0.699269108175857 0.696899054927875 1 1
1.05844779139286 1.0557949989598 0 0
1.15798453254794 1.15394361686747 0 0
0.716746697411694 0.714055919442034 1 1
0.582741917668417 0.581128936737638 1 1
0.569628698910236 0.568391510249173 1 1
1.14813585176536 1.14483394209722 0 0
0.892162381069878 0.88966048525757 1 1
0.755713664872118 0.753007606088161 1 1
1.03487170351808 1.03164116595487 1 1
0.756013975033612 0.753903449342507 1 1
0.680558750460733 0.678389107058402 1 1
0.95195388274596 0.94949345738998 1 1
0.837189894327912 0.834863584051892 1 1
0.893735919510745 0.890929811093268 1 1
0.892450157308423 0.890313912007809 1 1
0.465100000071701 0.46386583107598 1 1
0.779390493793413 0.777381752220603 1 1
0.491177220987194 0.489952905929003 0 0
0.872219576096469 0.86978957497812 1 1
0.798741396822373 0.796274809150408 1 1
0.73161951431061 0.729303307732718 1 1
1.10991018564487 1.10509542864063 1 1
0.827571065352268 0.825677370794825 1 1
0.885802525367631 0.883210667832299 1 1
0.615957042221896 0.612752927803228 1 1
0.970396323628095 0.967099757571234 1 1
0.521871764278346 0.520810891763923 1 1
0.769847592638949 0.767449111729036 1 1
0.625518366530401 0.624025335659716 1 1
1.00345096629567 1.00010880137956 1 1
0.788135357985877 0.784162723226312 1 1
0.866774396066712 0.863722065223748 1 1
1.20767541950821 1.2035343349348 0 0
0.558883587773874 0.55785100654719 1 1
1.02322983221818 1.02045069223502 1 1
0.56440351636619 0.562085258706335 1 1
0.862585406933432 0.860163584813866 1 1
0.496396454966289 0.494690443695308 0 0
0.827868999812763 0.825877945861305 1 1
0.781545477245483 0.778798869869057 1 1
0.840919370823169 0.838771031299401 1 1
1.00088619505524 0.998244146830595 1 1
0.894516382995094 0.891998711965772 1 1
0.815242491722549 0.811851920331786 1 1
1.09499337069692 1.09090147670044 1 1
0.799770984541184 0.797962650427248 1 1
0.928935727460633 0.925961249281131 1 1
0.954675410355868 0.952129402515523 1 1
0.873505131919015 0.871257271587891 1 1
0.642031960290085 0.640317850975074 1 1
0.920390304724857 0.917504722724763 1 1
0.975493059821484 0.973060705680384 1 1
0.709987319716677 0.708393494137225 1 1
0.740021530731778 0.738090870403707 1 1
0.829835073092529 0.827437159738448 1 1
1.021898195088 1.01859861347202 1 1
0.424504511557851 0.423094527934322 0 0
0.639629235302739 0.63757309175372 1 1
0.501775161787572 0.50070947222201 1 1
0.678610490968726 0.676944047609226 1 1
0.841823132027917 0.839575351783535 1 1
0.95961474428906 0.955350891878555 1 1
0.878908048915886 0.876519388260253 1 1
0.662974933583578 0.661208195966753 1 1
0.799386254598946 0.797031893085909 1 1
0.994660161166344 0.992522113037986 1 1
0.846126592475925 0.843240047290813 1 1
0.878582127122783 0.874804273907194 1 1
0.73182310525786 0.729588447092157 1 1
0.793956277971153 0.791944873064089 1 1
0.663987048830524 0.661968434254784 1 1
0.97397063940626 0.971062107716285 1 1
0.933293568926709 0.930738925266581 1 1
0.989827981723672 0.987057377902289 1 1
0.622481418702024 0.621318518485253 1 1
1.01460545574448 1.01208463903759 0 0
1.07435269946534 1.07151271707154 1 1
0.955847156649312 0.952943053745998 1 1
0.912830790682553 0.910043920802384 1 1
0.766357568560805 0.764409374004404 1 1
0.907969804932628 0.905018299167685 1 1
0.854701753329471 0.852805015224726 1 1
1.0071890459091 1.00405656868578 1 1
0.799156884571684 0.79668390416974 1 1
1.10295263057478 1.09898245639448 0 1
0.840372510608922 0.837821938817808 1 1
0.601574096160805 0.599796126305563 1 1
0.5862604362231 0.584676336401953 1 1
0.932254473676863 0.9299476889019 1 1
0.976746957670342 0.974609960639259 1 1
0.804375092291935 0.802656985041921 1 1
0.64672146129531 0.645575322376396 1 1
0.986209471877674 0.98377705742828 1 1
0.706014926671477 0.703987956188741 1 1
0.904489937053163 0.902094949609405 1 1
0.872805626447343 0.869815380222111 1 1
0.737717068147748 0.735705536341854 1 1
0.651974486062064 0.648956120539142 1 1
1.01072739820925 1.00819479353347 1 1
0.865313840434989 0.862544509082731 1 1
0.735504093157124 0.733972357363096 1 1
0.717568022020983 0.715832537973607 1 1
0.522951435385921 0.521816004957617 1 1
0.658276046883138 0.656313430306024 1 1
1.04952149683 1.04687290886598 1 1
0.421610848387009 0.420549381158208 0 0
0.725248221564667 0.7226178104125 1 1
0.759169148424433 0.757054587470126 1 1
0.560063237399583 0.558325505185124 1 1
0.911861936384108 0.908306609548751 1 1
0.742471669541399 0.74058716691959 1 1
0.737370818675322 0.735386514263049 1 1
0.502874293533455 0.501027773852856 0 0
1.00079656814006 0.998211913220655 1 1
0.711632999189174 0.709971299342479 1 1
0.586225316198 0.584892746772588 1 1
0.883397293917306 0.880215928542089 1 1
0.741876774503396 0.74032261576925 1 1
0.844207395207706 0.841112665500202 1 1
0.773588967781415 0.771000081318619 1 1
1.09981373207559 1.09609117301182 0 0
0.734513022209728 0.73225731676152 1 1
0.895056391898255 0.892085860959241 1 1
1.00430984527859 1.00061219613506 1 1
0.906402192874129 0.903617593393852 1 1
0.575461058627674 0.574256360947635 1 1
1.10983499801273 1.10626743178013 0 0
0.839062304038428 0.836677700014094 1 1
0.945997328013612 0.943809270509017 1 1
0.806327078291324 0.802764787127023 1 1
0.954761512723841 0.951688958595297 1 1
0.872488461134857 0.87053141441676 1 1
0.850731609245835 0.848532952870371 1 1
0.747290971261857 0.745502686538592 1 1
0.713281162678072 0.71099174310751 1 1
0.936654622262382 0.933988599630874 1 1
1.02223824309551 1.01902670729116 1 1
0.967264280260477 0.964167996415679 1 1
1.13969982410691 1.13667811911894 0 0
0.395159414086888 0.393346527490801 0 0
0.584216503169813 0.582943984358392 1 1
0.831081290000466 0.827831907382526 1 1
0.557504392791849 0.555468114052586 1 1
0.916859006771627 0.914021580939953 1 1
0.964963218214084 0.962200039859652 1 1
0.805616515404642 0.802650809072019 1 1
0.602677966984089 0.601463968712643 1 1
0.701851659240823 0.699696844754798 1 1
0.899847316832733 0.897361160229514 1 1
0.928214570310142 0.925066265005337 1 1
0.800270391723165 0.798167233509997 1 1
1.29803468474437 1.29524263534798 0 0
0.670304931779678 0.66826624017782 1 1
0.934973683225574 0.931604182068333 1 1
0.765616532360533 0.763119006888637 1 1
0.745599015122984 0.743148013398678 1 1
0.93961987899815 0.936784460595384 1 1
1.04286186882658 1.03967106667154 1 1
1.15128546884815 1.14794781454332 0 0
0.678281858383839 0.675741264213646 1 1
0.842567142450271 0.84064168846743 1 1
0.631746420474634 0.630362915828921 1 1
0.938224520180411 0.935935117409059 1 1
0.770784108962449 0.76807455365661 1 1
0.541352302191587 0.540078896292758 1 1
0.810249229531137 0.808339986661229 1 1
0.924652917856224 0.921808649264852 1 1
0.722049855596317 0.719292480778374 1 1
0.747087695578558 0.744098834227956 1 1
0.872164622785929 0.870087300890565 1 1
0.961436400998764 0.958822371042763 1 1
0.658321979941413 0.655481036718623 1 1
0.645472793745401 0.643741105151429 1 1
0.851396835250989 0.849604774251566 1 1
0.652844043104771 0.650689651470956 1 1
0.817396154160447 0.815308853525277 1 1
0.614991402241089 0.613669961920101 1 1
0.750962925512629 0.748559496399045 1 1
1.05653798494188 1.0532562724922 1 1
0.808099670042819 0.806132724938761 1 1
0.791068870654133 0.788871633306378 1 1
0.739048484939901 0.737035412439149 1 1
0.741809725496754 0.73953437677078 1 1
0.885417321094079 0.883207023512107 1 1
0.785270986106052 0.783110634114021 1 1
0.955184943405201 0.95313697485471 1 1
0.557850500903048 0.556288633450916 1 1
0.471364685224142 0.470049621466436 0 0
0.828985649783927 0.826555536304606 1 1
1.0914121442413 1.08862886845571 0 0
0.836882289196766 0.835101062045929 1 1
0.645703778297317 0.64387900494589 1 1
0.489922514499953 0.488721849577684 1 1
0.891309760149905 0.889459069402768 1 1
0.820789290736778 0.817509962285956 1 1
0.972627192257162 0.970057070855866 1 1
0.835215226414866 0.833464919091844 1 1
1.17283489992555 1.16883860168814 0 0
0.918568114219488 0.916024878057763 1 1
0.838740579155959 0.836307352830588 1 1
0.850593121762066 0.848188975472585 1 1
1.08594794668617 1.08278926177838 1 1
0.52291545755706 0.521385539170778 1 1
0.723641381794239 0.72192810172321 1 1
0.483780792262965 0.481975645338729 0 0
0.514423824597138 0.513159184115488 0 0
0.647332573449079 0.645639772491132 1 1
0.522511626092221 0.520231752111579 1 1
0.619544439710025 0.616989154891025 1 1
0.983556371147351 0.981343234142704 1 1
0.676893825715543 0.67485619673098 1 1
0.929356587997545 0.926585866892818 1 1
0.838587003039286 0.836542497242473 1 1
0.730724257132116 0.728882664035821 1 1
0.6159569778791 0.613323519254634 1 1
0.891583791127902 0.887918180235387 1 1
0.531163597941006 0.529714953929929 0 0
0.661018908450872 0.658922892619704 1 1
0.941123262329624 0.938648526633958 1 1
0.631951939916868 0.630012692626657 1 1
0.882173311779785 0.880214479157998 1 1
0.852467249352645 0.850210417579749 1 1
0.973905386111171 0.969667584088833 1 1
0.622182099628025 0.620947224209161 1 1
0.656960729511782 0.65512132949668 1 1
0.920303119190307 0.917088808658416 1 1
0.912266019745265 0.910099314792157 1 1
0.770707920725148 0.767514928339206 1 1
0.873225027246234 0.870482048952772 1 1
0.499012479624085 0.497170793082801 0 0
0.676772958027494 0.674374664968969 1 1
0.860797018798747 0.858607818873413 1 1
0.901005392149024 0.89907567090373 1 1
0.656459469206045 0.654853070016416 1 1
0.790322450530281 0.787383462918815 1 1
0.633452484056977 0.631217509887481 1 1
0.77162267581201 0.7690475223335 1 1
0.914580619555163 0.911709971262418 1 1
0.65612058267629 0.654065726971125 1 1
0.650150042315653 0.648139664148338 1 1
0.752943329845487 0.750790567016912 1 1
1.00460577960765 1.00188993489081 1 1
0.865297886823535 0.862925824836767 1 1
0.648265418162942 0.646410638090386 1 1
1.12213854596614 1.11926998061896 0 0
0.88293623778472 0.880291574092894 1 1
0.814456238255227 0.812562574522787 1 1
0.942165071852705 0.939871088039894 1 1
0.719352497502405 0.717967529403156 1 1
0.734984558249996 0.733306616507045 1 1
0.857502578247851 0.854884666621955 1 1
1.0607121221939 1.05683660886752 1 1
0.905436876934582 0.903324161367174 1 1
0.762658607181298 0.760622710578801 1 1
0.93122431816046 0.928353591941226 1 1
0.895401617509654 0.892576189469007 1 1
0.877426387782673 0.875447379556747 1 1
0.597413663344877 0.595520566829353 1 1
1.03043633412744 1.02777668151025 1 1
0.838468600114518 0.835858611139435 1 1
0.538939722623781 0.536925159641508 1 1
0.556344952777015 0.554344419148442 1 1
0.750790407723258 0.748361730464622 1 1
0.570320321568728 0.568126306452198 1 1
0.796925124868832 0.794143077871166 1 1
0.591008974099095 0.589693328153999 1 1
0.877686245198823 0.874964882511982 1 1
0.894067681300892 0.891562632604932 1 1
0.692575040590644 0.690308084060989 1 1
0.92846642508554 0.92570616697659 1 1
0.687829925060824 0.686226001627115 1 1
0.87631562893883 0.873448147405005 1 1
0.945734788260043 0.9424138275112 1 1
0.683102331504839 0.68163696135415 1 1
0.872416675039828 0.869749498738574 1 1
0.67108698236914 0.669464005086841 1 1
0.852247896943354 0.8487490460017 1 1
0.475894835738859 0.473524860192548 1 1
0.766895260391425 0.765030402278589 1 1
0.966103279096617 0.962472366560881 1 1
0.988024588056575 0.985268042516082 1 1
0.516622355127654 0.514693555045911 1 1
0.544939321880824 0.543009387500449 1 1
0.563324625471554 0.561439120989082 1 1
0.338807253495051 0.337947842967243 0 0
0.920690901449013 0.918301593202459 1 1
0.623765721911296 0.621764734134496 1 1
1.03111855219964 1.02777878001847 1 1
0.605886826233312 0.604336353646944 1 1
0.424704320398836 0.423590743966766 0 0
0.684265589692971 0.682486007028237 1 1
0.734912162020998 0.733043917328958 1 1
1.00213893982687 0.998632549508539 1 1
0.949127558048825 0.946526077558763 1 1
0.838964306865131 0.835882878357791 1 1
0.514456014736078 0.512865520587232 1 1
0.586275128376724 0.584942573965868 1 1
0.737102237895717 0.735159707728254 1 1
0.800763249125566 0.798746849320553 1 1
0.909427390319462 0.907143252101529 1 1
0.568639363257433 0.566557910438159 1 1
0.595512651306249 0.593630525314292 1 1
0.824352214407049 0.82186195093933 1 1
0.8068712843398 0.804409524120506 1 1
0.630569097962062 0.627548379336893 1 1
0.917503809150067 0.915084558015562 1 1
0.901337980154295 0.899035815400451 1 1
0.537956802651138 0.536055985137717 1 1
0.799547158403685 0.797667238137377 1 1
0.784683158095249 0.782182371808282 1 1
0.883655943785357 0.881025268307039 1 1
0.841458178618905 0.839465908396468 1 1
0.837052292768282 0.834317955809936 1 1
1.01327473293818 1.01064492562487 1 1
0.522482396750902 0.520654505392299 1 0
0.776847292770426 0.775336571045763 1 1
0.552819135610332 0.550324633310425 1 1
0.954603726803491 0.950768361466668 1 1
0.628083496992776 0.626267989864712 1 1
1.07270674758923 1.06990028622453 1 1
0.720246156221711 0.718514708686123 1 1
0.718879992941436 0.71736440167888 1 1
1.06246401403785 1.05879307699917 1 1
0.802408938653745 0.800647011648445 1 1
1.04518726771532 1.04160482838959 0 1
0.704889471386302 0.702803539288838 1 1
0.565349519348615 0.563128622781994 1 1
0.808313229320325 0.806365718292352 1 1
0.687963150540003 0.686442011405804 1 1
0.868388716023058 0.865092351638681 1 1
0.942923620649383 0.94012770112753 1 1
0.589798011326471 0.588099318899737 0 0
0.956442684043807 0.953406109873881 1 1
0.59251336287008 0.590705496184528 1 1
1.03254389848495 1.02870826835859 1 1
0.582266434870162 0.580849578311504 1 1
0.658954225853951 0.657262039766591 1 1
0.651713441895593 0.649913077422872 1 1
0.746925358252457 0.745032872586152 1 1
0.62445383838273 0.622688418091801 1 1
0.808615413402312 0.806644550577515 1 1
0.688934005384494 0.686879293611186 1 1
0.689929325096712 0.688771216008988 1 1
0.688174833541221 0.686643985325188 1 1
0.658038964533131 0.655842921623779 1 1
0.695471746834867 0.694005918945284 1 1
0.680018572995914 0.677856282741498 1 1
0.650929683819501 0.648306365095161 1 1
1.00814864523074 1.0050846008134 1 1
0.971493032199678 0.969066179546301 1 1
0.65742232730574 0.655266368576 1 1
1.14674586679279 1.14246114106959 1 1
0.463925553381491 0.462506941195166 1 1
1.0812180067143 1.07835484243565 0 0
0.682745809246872 0.681535460599449 1 1
0.805626150216493 0.802991310906687 1 1
0.727816933040117 0.72540342929671 1 1
0.642714274612592 0.640514919790109 1 1
0.782084155958921 0.77954394061477 1 1
0.744139098457892 0.741995292371907 1 1
0.663514048206142 0.660480091421021 1 1
0.72155594684457 0.718408785159534 1 1
0.471363811135996 0.469598895217735 1 1
0.714328164684665 0.711993478300809 1 1
0.780355758786276 0.777708641831486 1 1
0.7327268219041 0.730972308738033 1 1
1.04916147860194 1.04613716082062 1 1
0.582796763393543 0.581100474146147 1 1
0.720333892016417 0.718638285151673 1 1
1.01047848581847 1.00805048761875 1 1
0.733210457195521 0.731595719911523 1 1
0.862545282672299 0.860197246011724 1 1
0.647209664179193 0.646012797414304 1 1
0.62841886507613 0.626773119326021 1 1
0.883572381851527 0.881483590791295 1 1
0.818339760070055 0.815580868349135 1 1
0.805942033233648 0.803655497555777 1 1
0.601026120484384 0.599627971774693 0 0
0.762018797859435 0.759881763817297 1 1
0.432382371685228 0.431172132017069 1 1
0.761254368920624 0.759409283725911 1 1
0.652289309196552 0.650452919720326 1 1
1.05134997746741 1.04843309079277 1 1
0.490297627842384 0.488537882774308 1 1
0.705073576442914 0.703705614300052 1 1
0.646465030655785 0.644436890662781 1 1
0.778837224668196 0.777012360427944 1 1
0.958272639088158 0.955558699125061 1 1
0.738785860599491 0.73642618204247 1 1
0.554948560545455 0.553146785735869 1 1
0.887576176147432 0.884611885325834 1 1
0.864007778856798 0.860665173051691 1 1
0.860394105140676 0.857765701610662 1 1
0.657362312516608 0.655528865543978 1 1
0.66104716245672 0.658535623702461 1 1
1.01456717010683 1.01104027471845 1 1
0.746300956149675 0.744243791400724 1 1
0.943515274464181 0.940383317356082 1 1
0.880951034556482 0.879066107992699 1 1
0.84482361631077 0.842468870442603 1 1
0.566642922211574 0.564902810647733 1 1
0.770572428609421 0.768635806708031 1 1
0.805667652114591 0.803107582192606 1 1
0.43601195384408 0.435056451172217 0 0
0.747909941618346 0.746182355789221 1 1
1.02779267842394 1.02512826536837 1 1
0.877857862702621 0.875762203023175 1 1
0.786286412369658 0.783880084298068 1 1
0.905081060037625 0.902191439915319 1 1
0.687645359951124 0.685643789989657 1 1
1.0525111199595 1.04946795059315 0 0
0.737087770395423 0.734928315167394 1 1
0.5929962301406 0.590680110301473 1 1
0.555225757407266 0.553771155454059 1 1
1.16175121721113 1.15870782239956 0 0
0.839267714307048 0.837448278614616 1 1
0.785826410882781 0.783826227754759 1 1
1.06128768692602 1.05798021171309 1 1
0.716029144084132 0.713727186027488 1 1
0.650115148043742 0.648088722995372 1 1
1.30988175472221 1.30603273554747 0 0
0.619695272459263 0.617596545947358 1 1
0.829372567620714 0.826487713589973 1 1
1.07833503103157 1.07521009606783 0 0
0.662545662632691 0.660506653479337 1 1
0.767654711256324 0.764890168025067 1 1
0.794173402566296 0.791792606106952 1 1
0.912526786851947 0.909729888641601 1 1
1.04466328137222 1.04097802513659 1 1
0.781618724570336 0.778849312910228 1 1
1.11363808380372 1.11079860383706 0 0
0.957888184946318 0.955557059056667 1 1
0.660044329717868 0.658364443600741 1 1
0.85211005806128 0.849388797641859 1 1
1.1004377589404 1.09766216764038 0 0
0.958646713598282 0.955912850646287 1 1
1.02835449805967 1.02539965778963 0 0
0.611427240289612 0.609990854050962 1 1
0.962174382716557 0.959520601733248 1 1
0.9115507899408 0.909264312250451 1 1
0.615952681775003 0.614263008564916 1 1
0.902168819265661 0.899431479739959 1 1
0.805711035306265 0.803651690675959 1 1
0.737162776155031 0.734929419958876 1 1
0.956335575681228 0.953154552679928 1 1
0.738408137096936 0.736428647483225 1 1
0.956892019284311 0.95447453921673 1 1
0.535519407959883 0.53319854835142 1 1
0.574537963347012 0.572463477935805 1 1
0.841993924370905 0.839387491784674 1 1
0.890058937767059 0.887056076269024 1 1
0.945150088705233 0.942652903880105 1 1
0.473510289482287 0.47169966634905 0 0
0.626105067061141 0.624132047671842 1 1
0.950320083859198 0.947071592687451 1 1
0.498474356227646 0.49656218595462 1 1
1.17556264246396 1.17195324633222 0 0
0.812383171777343 0.810119967149015 1 1
0.696421647859391 0.694711549474287 1 1
1.01494834626409 1.01225385254537 0 0
0.799214721932887 0.795534934325451 1 1
0.699685895973775 0.698019054878039 1 1
1.15095456507226 1.14726511156856 1 1
0.842636263244122 0.840209831766705 1 1
0.854766322507105 0.853063750542262 1 1
0.860322886762669 0.858397152751723 1 1
0.538667462958481 0.53720837360761 1 1
0.803967332617 0.802303918149286 1 1
0.87847385821806 0.876159853558416 1 1
0.701926637893188 0.69892608423723 1 1
0.846995512003218 0.843531769300487 1 1
0.825721150253949 0.823497863397069 1 1
0.57842370723103 0.57704877743752 1 1
1.07272977043525 1.06975088701458 0 0
0.703833535191331 0.701482553806617 1 1
0.889847534400057 0.887644142443916 1 1
0.878676309777692 0.876184452722414 1 1
0.889014571236244 0.886487958923469 1 1
0.414166266523498 0.4128275067066 0 0
0.789782000760663 0.787866127107357 1 1
0.611417422835653 0.609470151702562 1 1
0.825825400924213 0.82328263930166 1 1
1.06003012743698 1.05747561832471 1 1
0.533281400850682 0.531773760239305 0 0
0.635103124419748 0.633007983639808 1 1
0.852570592971134 0.850212008977018 1 1
0.828108395462611 0.82626833704331 1 1
0.533422363846575 0.532085746194065 1 1
0.900674470137001 0.897714940554988 1 1
0.733387515310115 0.73170537922834 1 1
0.872563781923383 0.869223151689783 1 1
0.737493845379594 0.735198762152371 1 1
0.86831949746813 0.865584934466811 1 1
0.923880963865598 0.920829181834367 1 1
0.475895152614001 0.474542344978523 0 0
0.904234537797653 0.901778439511893 1 1
0.678482383059457 0.676954904120701 1 1
0.986555987607112 0.984386486763985 1 1
0.747892053941277 0.745664683696523 1 1
0.756916664970681 0.75486840447945 1 1
0.734399620493721 0.731968199523099 1 1
0.626439676311577 0.625173124469472 1 1
0.879884942167997 0.877597764118004 1 1
0.833289153935327 0.831202103420835 1 1
0.942009662747189 0.93954575324885 1 1
0.660434610983564 0.658704637800804 1 1
1.06027936408045 1.05664836596122 1 1
0.840790284122121 0.838791862849229 1 1
0.811186701292403 0.80810191006135 1 1
0.787583424900057 0.78468856086831 1 1
0.653473251284189 0.651857842540112 1 1
0.536363353683121 0.533894089033459 1 1
1.18055567826209 1.17791936206018 0 0
0.826671127649577 0.824493153568781 1 1
0.898189023278304 0.895677511286198 1 1
0.768899718443432 0.766618438225974 1 1
0.848034546971178 0.84601198430146 1 1
0.649749614652668 0.648170515473583 1 1
0.864388242578736 0.861970143622686 1 1
0.292168299578195 0.291464637856747 0 0
0.997001901406971 0.994660752554479 1 1
0.803937535321161 0.801298423235245 1 1
0.574765008730825 0.57304986794092 0 0
0.856227417307302 0.853938408860967 1 1
0.953883228887482 0.951716006438926 1 1
0.842806094161642 0.840179385054109 1 1
0.672127093697764 0.669871893712571 1 1
0.594831533339837 0.592979069506207 1 1
0.722482481698889 0.719770461857921 1 1
0.94781496082673 0.945132619180944 1 1
0.652839768217336 0.649970956169332 1 1
1.0301420393124 1.02694644456338 1 1
0.760464960816936 0.758108822456269 1 1
0.910042959417066 0.907852351421243 1 1
0.782865618448707 0.78071475044843 1 1
1.06745330729666 1.06526243990257 1 1
1.00001931577651 0.996926119415805 0 0
0.547794477672182 0.546720756967745 1 1
0.865607422114814 0.863115960525459 1 1
0.834485762156451 0.832251264785133 1 1
0.834569172745845 0.832213701851269 1 1
0.904600219437964 0.901995540985371 1 1
0.727153865113144 0.725611783053044 1 1
0.845567431771985 0.843417981948387 1 1
0.959136372847182 0.956577577241846 1 1
0.909898562605039 0.907492256625248 1 1
1.02256335863493 1.02019010065466 1 1
0.624516796867218 0.622329008106337 1 1
0.720355745755513 0.717533160004149 1 1
0.783220136823854 0.781066308008573 1 1
0.850651625570829 0.848232488265272 1 1
0.791215443815524 0.788427030052864 1 1
0.832391680474919 0.829933371275587 1 1
0.511849424507053 0.509796123475104 1 1
1.07269232816742 1.06899851606228 1 1
0.883277243354995 0.881114651250119 1 1
0.981246765947124 0.977692405487401 1 1
1.16544214769645 1.16230286735059 0 1
0.699121565182156 0.696775494586348 1 1
1.17277977447257 1.17002655029476 0 0
0.848274495814034 0.845935261009955 1 1
1.11298317631704 1.10923594633587 0 0
1.13847936030316 1.13602387067067 1 1
0.977433256257463 0.974579805753569 1 1
0.797241274032679 0.795294357701303 1 1
0.876676337811485 0.874169447886329 1 1
0.905527811915236 0.903274890769373 1 1
1.14630319748793 1.14368858782409 1 1
0.995950529919569 0.993279612104893 1 1
0.774960373139093 0.772615925311987 1 1
0.457853123143486 0.457177014876637 1 1
0.374892133553032 0.373825807506145 0 0
0.806817529991517 0.804093065564368 1 1
0.980745565469603 0.977602573940174 1 1
0.893665892746826 0.89018501384901 1 1
0.80311582042547 0.800766427890941 1 1
0.626536150311813 0.624694199586698 1 1
0.87714245591659 0.874843152032233 1 1
0.815323490938917 0.812322272684186 1 1
0.76515867229501 0.763180351468844 1 1
0.996170627215011 0.992847152872585 1 1
0.667969370933458 0.666476241168472 1 1
0.612006437828714 0.609639336110652 1 1
0.836617619224917 0.834494497183527 1 1
0.598232017515355 0.596831162260375 0 0
0.841807501445285 0.839093936705689 1 1
0.697649367546722 0.695863773392448 1 1
0.615966629835614 0.61438867808919 1 1
0.678593466328455 0.676387349007854 1 1
0.786888259958662 0.784904745670423 1 1
0.527060411336315 0.524952233863769 1 1
0.781511805457431 0.778451950019422 1 1
0.945626994908708 0.94251833882336 1 1
0.808259999732602 0.806191343479262 1 1
0.651124605053461 0.648810041076074 1 1
0.87186287424436 0.869255274605738 1 1
0.771558144207572 0.769699679148196 1 1
0.866442647388115 0.864025372717025 1 1
0.666770161842644 0.664467968051332 1 1
0.851496547135908 0.849061170386437 1 1
0.77625610429138 0.773538840441568 1 1
0.885082330454953 0.882534542148078 1 1
0.836393239214853 0.833417468314013 1 1
0.847127404553628 0.844587942484408 1 1
0.64933774362522 0.647474030540165 1 1
0.803600067205759 0.800657196257929 1 1
0.962676300697529 0.960296252773683 1 1
0.814602553157846 0.812611930765226 1 1
0.822282285671845 0.819434493788205 1 1
1.00687054436774 1.00416357157804 1 1
0.732450175785917 0.730181281457559 1 1
0.53506558926902 0.533637172839992 1 1
1.00438579914085 1.00149140534326 1 1
0.570286282019594 0.569019923816336 1 1
0.770238642556901 0.767977517566304 1 1
0.864828698417542 0.861893743274476 1 1
0.623257758095899 0.621106889692429 1 1
0.926217209673762 0.923971355660437 1 1
0.882121780864552 0.879869041710615 1 1
1.03911611058285 1.03649931777697 1 1
0.72179712241555 0.719752865468664 1 1
0.772730578745104 0.770116483954058 1 1
0.714690503571354 0.712451741871008 1 1
1.06577836220642 1.06340492390232 1 1
0.806624726136563 0.804420076378199 1 1
0.908370906979221 0.906167600783368 1 1
0.81145248465916 0.810086045377573 1 1
0.827084070190491 0.824332581465404 1 1
0.749306169280837 0.746868174208502 1 1
0.920647540585936 0.917503355454137 1 1
0.597706873040907 0.595899836584679 1 1
0.87004697968628 0.867491914227252 1 1
0.671175082533791 0.669453584601578 1 1
0.854360379040736 0.851781993645728 1 1
1.00783713963135 1.00456054211704 1 1
0.781878936443014 0.779684312870169 1 1
0.530046263488321 0.528345283366304 0 0
0.767045523099278 0.765011482689145 1 1
0.946810527571448 0.943989246585103 1 1
0.813916544805825 0.811337819629015 1 1
0.688015151501296 0.686164122066199 1 1
0.786161460495081 0.783499488524333 1 1
0.627835176777847 0.625819715636394 1 1
0.793901900641427 0.791234009601644 1 1
0.710873585488474 0.70861408128221 1 1
0.916015144957631 0.912259288263628 1 1
0.702595922366254 0.700860229367956 1 1
0.758051702861294 0.755641437994057 1 1
0.911289575815399 0.908645343906663 1 1
0.817651384332751 0.815247165242444 1 1
0.981659160086025 0.978549981125215 1 1
1.01682184701571 1.01433394538153 1 1
0.786808462872926 0.784939678633547 1 1
0.891799868959682 0.888799523862853 1 1
0.553269384950111 0.551681789423767 1 1
0.766264603672711 0.764438321000098 1 1
1.0333580784799 1.02990287115141 1 1
0.823648773937662 0.821490255358336 1 1
0.735648342121177 0.734085387695288 1 1
0.730082118829262 0.727903769910336 1 1
0.85681890425115 0.85398487663436 1 1
1.0139265948714 1.01138879252191 1 1
0.528542131779795 0.526873277595945 1 1
0.797699795522148 0.794811471970179 1 1
0.694343507615177 0.692461509205615 1 1
0.876163833219117 0.872853838376111 1 1
0.889995975463129 0.88702783115257 1 1
0.908476814855794 0.905496097637631 1 1
0.943056834736187 0.940901964311107 1 1
0.844906875392565 0.84267332579502 1 1
0.837674824259168 0.835180678829357 1 1
0.807394623452343 0.804847062656188 1 1
1.06604658256588 1.06191605977192 0 0
0.693696448513214 0.691986211017071 1 1
0.845863508766401 0.843847476139368 1 1
0.844034339319903 0.840719153852069 1 1
0.716461800969661 0.71486864789376 1 1
0.901125338069315 0.898512996730347 1 1
0.791383225713328 0.788724246792499 1 1
0.643846577311088 0.641778363315835 1 1
0.766531683921632 0.764718492648357 1 1
0.917823281098719 0.915105019445437 1 1
0.906852644741132 0.904352985529339 1 1
0.870504147580134 0.868884243296295 1 1
0.690201318243874 0.688284433726332 1 1
0.812415558803211 0.809751339580203 1 1
0.793432947746214 0.791667951789911 1 1
0.740271132239127 0.738246962341551 1 1
0.668661492714602 0.666455873265492 1 1
0.504448476174195 0.502206741357525 1 1
0.778872150250197 0.776859494804248 1 1
0.667439314016061 0.665406378179189 1 1
1.05981388771387 1.05657669093597 1 1
0.798264515207721 0.795754707886132 1 1
0.743276099403762 0.740908886021981 1 1
0.804078172999816 0.801477218248059 1 1
0.811695658595952 0.808857481048596 1 1
0.793617331047243 0.790700345132163 1 1
0.925633693085652 0.923412987335863 1 1
0.718006369995615 0.716289814575943 1 1
1.02383153423629 1.01978291531101 0 0
1.05671158750855 1.05325330811983 1 1
1.03034934448513 1.02765326629278 1 1
0.686158567686824 0.684169815516195 1 1
0.936414337781397 0.93380198851556 1 1
0.986510190933908 0.983860002099153 1 1
0.791468044253999 0.789246737481394 1 1
0.921305079641983 0.919117047348588 1 1
0.739676467318309 0.737197689691089 1 1
0.885193724962358 0.882894433761193 1 1
0.899494212351272 0.897271265601025 1 1
0.619249327816126 0.6162976146474 1 1
0.869404668939993 0.86709726297619 1 1
0.603813014534373 0.601878227483263 1 1
0.610943019090386 0.609328406175582 1 1
0.745030488268599 0.742688430468417 1 1
0.693826088098803 0.692482636275465 1 1
0.830160720652991 0.828117969730463 1 1
1.04069673380759 1.03799496277089 1 1
0.728417263863369 0.725999380874668 1 1
0.859480415560966 0.856996066161977 1 1
0.538573172336411 0.537450049918492 1 1
0.781112662674261 0.779422125263316 1 1
0.825289527624901 0.822773359431311 1 1
0.68431026498619 0.682689660384904 1 1
0.98021198117867 0.977196792606927 1 1
0.644647636752487 0.641994457336544 1 1
0.770371522855042 0.768351656113596 1 1
1.00292645514786 1.00013222702449 1 1
0.64307735314357 0.640533463466389 1 1
0.547698676571725 0.546082603143122 1 1
0.881167451371593 0.878997381863876 1 1
0.751318570541615 0.748502181797003 1 1
0.932483309870756 0.929049680218058 1 1
0.703562250001653 0.701632083994202 1 1
0.862810034311612 0.860795647564915 1 1
0.773626231035055 0.771553310980745 1 1
0.987879358356005 0.985567255161179 1 1
0.553357044989816 0.551386255560672 1 1
0.820408284495691 0.818274058041273 1 1
0.506858236538925 0.505762355947231 1 1
1.08145942893553 1.07867176830126 0 0
0.837841073180823 0.835625980748185 1 1
0.455569601420087 0.45374625059977 0 0
1.00156703995513 0.998099025507469 0 0
0.825120976694984 0.822855153429735 1 1
0.667252416472717 0.665688013322722 1 1
0.586988381960896 0.585372170140749 1 1
0.583042017238284 0.580899679182257 1 1
0.829632886801121 0.827478249246617 1 1
0.741222795737994 0.739630677842295 1 1
0.795820417804508 0.793990652340028 1 1
0.904009124886023 0.901865062358893 1 1
0.75494682809269 0.752966358326188 1 1
0.833799841864055 0.831593057809022 1 1
0.660220148352487 0.658364620318863 1 1
0.686653093235743 0.685121754278033 1 1
1.02574911853628 1.02307589833884 1 1
0.865574051582545 0.863167800837524 1 1
1.03315193740523 1.03007941914901 1 1
0.775196408655966 0.773085841944272 1 1
0.793299914915847 0.79157393989997 1 1
0.948022404521801 0.945016971503531 1 1
0.82441787372002 0.821829277333099 1 1
0.769740874731009 0.767300303332567 1 1
0.976671844673229 0.974365696204624 1 1
0.831533384737097 0.828530886897591 1 1
0.772119093898018 0.770119836710524 1 1
0.594106598097049 0.592624495065277 1 1
0.796498206380205 0.793486315454198 1 1
0.721994741772108 0.720388005732596 1 1
0.712015965326422 0.709958269269437 1 1
0.62547055397136 0.622619107509309 1 1
0.908917731100839 0.906908691239471 1 1
0.991307636340361 0.98812604522168 1 1
0.758972544034289 0.75678371561928 1 1
0.779590520248324 0.777524049204777 1 1
0.566549054138106 0.564712129911248 0 0
1.14238141852168 1.13965517471786 0 0
0.733577054878268 0.730616751134929 1 1
0.930695033357297 0.928322403885113 1 1
0.724006033999594 0.721267657389389 1 1
0.754245507750542 0.752138633386008 1 1
0.681664724947504 0.679884292297091 1 1
0.949347514131627 0.94685215285598 1 1
0.626990032215213 0.62488751902336 1 1
0.833864711198648 0.830412410271309 1 1
0.664777947519955 0.663022985793654 1 1
0.876969478426449 0.874240863019139 1 1
0.916400885552758 0.913180655563985 1 1
0.629623042295419 0.627649676001468 1 1
0.778316970286534 0.77625585286262 1 1
0.717433226026235 0.715313253308798 1 1
0.744693146269226 0.742267583419096 1 1
0.99843160244491 0.99644644703408 1 1
0.593015031787404 0.590921045615311 0 0
0.921140137843417 0.918968239341618 1 1
0.75726280691038 0.754780988103333 1 1
0.49906143989706 0.497166347283098 1 1
0.891495724549688 0.888453652468122 1 1
0.879924017210372 0.877488234036554 1 1
0.704523202687465 0.70268794634656 1 1
0.471488242641709 0.470405895171119 0 0
0.94927289737888 0.94663271036566 1 1
0.982697388482443 0.97980461919629 1 1
0.865355916001531 0.863174385655486 1 1
0.750730282165652 0.747112829837646 1 1
0.843863379682568 0.841501430090767 1 1
0.777175361136241 0.775721700936251 1 1
0.978045072592169 0.974930992019412 1 1
0.818444136526383 0.816310031824815 1 1
0.91578487476364 0.912862895914805 1 1
0.946333272892215 0.943708400453464 1 1
0.70891757056351 0.706665247041972 1 1
0.857590214950948 0.855345080733833 1 1
0.84868087718308 0.846521746604107 1 1
0.916859870899986 0.914166986997831 1 1
0.874398858908203 0.872197542686018 1 1
0.533128564954815 0.531308246726202 0 0
0.86268972592762 0.860325975204578 1 1
0.626399624371981 0.624220078753084 1 1
0.931174604292442 0.92912905599667 1 1
0.806665377692196 0.804298394862108 1 1
0.829159007010996 0.826383392941858 1 1
0.502208653300109 0.500500253549211 0 0
0.688631328373593 0.685746509796979 1 1
0.560551893230121 0.55909150118365 1 1
0.853658319713994 0.851249753544792 1 1
0.665071031022927 0.663289372256303 1 1
0.974820284126756 0.97151202363194 1 1
0.508719579170814 0.507007668860319 0 0
0.773344474169554 0.771315481988446 1 1
0.793080839397064 0.79117719180501 1 1
0.733809201684626 0.731252115320668 1 1
0.761488281352039 0.758635522422743 1 1
0.799829687479175 0.79783663225634 1 1
0.77154672228016 0.768765547695813 1 1
0.915628770615553 0.913519894426462 1 1
0.825890189854228 0.824126672226367 1 1
0.92181724047068 0.919132732339345 1 1
0.940250310805352 0.937404393718726 1 1
0.814624069076552 0.812399692232171 1 1
1.00767415651 1.00464280865074 1 1
0.626382318481622 0.624858498344796 1 1
0.755495661257046 0.753534920825371 1 1
1.01702095454234 1.01363139263317 1 1
0.943419023950347 0.941107667187295 1 1
1.24709857167759 1.24335048044478 0 0
0.984131182080527 0.98141130011449 1 1
0.778809225625832 0.776117923496557 1 1
0.912648108271281 0.910326549782202 1 1
0.765619612504331 0.763451092681243 1 1
0.812986851394204 0.810661404013272 1 1
0.659244719135393 0.657856930532563 1 1
0.714762363586212 0.712863443126825 1 1
0.340451781404202 0.339081656301156 0 0
0.850866769711857 0.848467618076074 1 1
0.972813698226733 0.970413736599974 1 1
0.59295098514947 0.590592725987873 1 1
0.769447971149511 0.767423093862104 1 1
0.82021312681544 0.817809392472883 1 1
0.582871347968639 0.581137799241503 1 1
1.01236695932408 1.00858737620636 1 1
0.895998261599493 0.892653775794411 1 1
0.763272333162853 0.760977462271707 1 1
0.666001613153193 0.664501779282578 1 1
0.811235293203528 0.808772476563597 1 1
0.983247623885588 0.979957112181964 1 1
0.682258932000888 0.680600883190257 1 1
1.12559113144328 1.12204350781832 0 0
0.744622601157645 0.742263444476533 1 1
1.06178693531154 1.05943259883921 0 0
0.752651186977155 0.751169575393872 1 1
1.21019587909693 1.20673816333756 0 0
0.498374648206631 0.496511032018678 1 1
1.05013870763903 1.0470286662649 1 1
0.625204007961612 0.623500080257782 1 1
0.782139435572317 0.780064901821772 1 1
0.663406302471939 0.661087694289797 1 1
1.02040800826991 1.01782281832566 1 1
0.923314988886954 0.920004840314828 1 1
0.909471287965644 0.90705802826095 1 1
0.602584468345325 0.600692976785351 1 1
0.79696139077544 0.794536908323806 1 1
0.788982320655127 0.786094660524876 1 1
0.909668099362722 0.906838775160067 1 1
0.614914541168027 0.61330054628747 1 1
0.951578739105153 0.947903377409638 1 1
0.877598268249781 0.874495321695163 1 1
0.834133299668063 0.831703721099174 1 1
0.65142866594722 0.649486397947236 1 1
0.766386296546823 0.763391818050651 1 1
0.816943314181598 0.814810501602929 1 1
1.08713623880886 1.08422204740144 1 1
0.802489153097985 0.800221014249981 1 1
0.716688572235262 0.71426720575841 1 1
0.579859355085689 0.578037000904301 1 1
0.733966892784412 0.732043970969127 1 1
1.0700910616806 1.06692327324025 1 1
0.887651451793939 0.884686123252386 1 1
0.958890268217144 0.956669277227 1 1
0.496197548616679 0.494766280569273 0 0
0.740685214827481 0.737749925098004 1 1
0.957695414137378 0.955188768271634 1 1
0.871025237810837 0.868691400714958 1 1
0.928344432842712 0.926105814732858 1 1
0.514718410853045 0.513018260423433 0 0
0.838105695204503 0.834447691649521 1 1
0.744885331046342 0.742859565817482 1 1
0.804525985114826 0.802615364796232 1 1
0.824145804356807 0.821830865426049 1 1
1.04452499006471 1.04163115763618 1 1
0.768701298331652 0.766793281259441 1 1
0.541290693872819 0.539004565919843 1 1
0.981110845093693 0.977752459271023 1 1
0.719075918582522 0.717405600736523 1 1
0.999909993604156 0.997290734342248 1 1
0.592394869162782 0.590352020635228 1 1
0.750276391870689 0.747051236314269 1 1
0.660045680976542 0.658332326750783 1 1
0.82273364632329 0.81953431154218 1 1
0.955681052795739 0.952487104503424 1 1
0.883887339055312 0.881590870823554 1 1
0.78526073907253 0.783107083403911 1 1
0.558159377686424 0.556134705510922 1 1
0.961496525802833 0.958822728554216 1 1
0.732883765066673 0.730483388084521 1 1
0.937417722522574 0.935106445952492 1 1
0.764012429515412 0.76191834743505 1 1
0.791622892376741 0.788535102017419 1 1
0.750352561397649 0.74769874211396 1 1
1.07568740235757 1.07289214251379 1 1
0.850596458407568 0.848280092999546 1 1
0.743282696428174 0.740962767273225 1 1
0.802152561070471 0.799977246239945 1 1
0.813815239746623 0.811606481252063 1 1
0.74411212921483 0.741899315340279 1 1
0.901193013088773 0.898723639853231 1 1
0.528900637012585 0.527081820998121 0 0
0.830050061192944 0.827799722543745 1 1
0.770527908210618 0.767870127679807 1 1
0.940558770923666 0.937817880993985 1 1
0.654741439959251 0.653183196392347 1 1
0.83217518386414 0.829715336395668 1 1
0.749186995177446 0.747670379512464 1 1
0.67425139355206 0.67179761763864 1 1
0.85170244129923 0.848839843602237 1 1
1.04115763569305 1.0373694357855 1 1
0.708809784607282 0.70664028463831 1 1
0.677671037731485 0.675898603437136 1 1
0.821261687930189 0.819006765505939 1 1
0.74655398374358 0.744504733915367 1 1
0.733115760021634 0.731423643173522 1 1
0.906649912492882 0.903930746829697 1 1
0.845343061106284 0.843330962711855 1 1
1.08881689702484 1.08507772873963 0 0
0.909114635907334 0.906506687309061 1 1
0.79109917817236 0.788366075083616 1 1
0.968519800379677 0.964842839811038 1 1
0.976493587382317 0.972961522110951 1 1
0.747339747317967 0.745236798811345 1 1
0.737955135762784 0.735929053655527 1 1
0.943408233174698 0.940360559607648 1 1
0.920223173734632 0.917881663343507 1 1
0.539199753330279 0.537900909087885 0 0
0.9549949130755 0.951270786282802 1 1
0.946355345936089 0.943419798756372 1 1
0.44232616970394 0.441220345514619 0 0
0.590077215654325 0.58778334397088 1 1
0.930562274161581 0.926488554878692 1 1
0.738509808127369 0.736677382801338 1 1
0.567359497531513 0.565519497667477 1 1
0.84415152228627 0.841572310369245 1 1
0.89275045220289 0.890456797360426 1 1
1.11398791023352 1.11121762066494 1 1
0.99890990713968 0.995495441418986 1 1
0.72241034887248 0.720513491505141 1 1
0.773612720072456 0.77162359950412 1 1
0.689126753606579 0.687029464908334 1 1
0.548995580559383 0.547507854939339 1 1
0.722138004106722 0.720197442955349 1 1
0.809547358308888 0.806494780082524 1 1
0.782892973495164 0.780883665533345 1 1
0.871199602189554 0.868930044177863 1 1
0.735657268063219 0.733328312768415 1 1
0.761589528186624 0.759635239813049 1 1
0.855214969172326 0.852582316757154 1 1
0.906285007605897 0.90271602022355 1 1
0.967412096022212 0.964973588110808 1 1
1.10162769805397 1.09775744905097 0 0
0.767010600364311 0.765264151904783 1 1
0.780545784711996 0.778434700236064 1 1
0.611048584735167 0.608237955930695 1 1
0.909379947152061 0.905999306986533 1 1
0.892366854006337 0.889911361807951 1 1
0.82532012665267 0.822862757830036 1 1
0.779438620815667 0.777777713334607 1 1
0.735552037942496 0.733412050202101 1 1
1.00130117606672 0.998863815024273 1 1
0.926747097443794 0.923235786216525 1 1
0.699939971333356 0.698019060876118 1 1
0.733985178312788 0.732283798089087 1 1
0.94203175751668 0.938691625031385 1 1
0.834655936794157 0.832025251601467 1 1
0.698291353298368 0.696104136853521 1 1
0.731112775308923 0.7291919630825 1 1
0.880095396202264 0.877888346978086 1 1
0.765642332850346 0.763618342703432 1 1
0.782464108178216 0.780137400982466 1 1
0.62106114921017 0.619178057264914 1 1
0.628564454419428 0.626458609830289 1 1
0.743777168684456 0.742077955028875 1 1
0.906680750952214 0.904090742572444 1 1
0.973955382197429 0.971903787308458 1 1
0.840163314314266 0.837961866599416 1 1
0.973157255430489 0.969269292421969 1 1
0.809053256941203 0.806955084492761 1 1
0.824322602365063 0.821747083035892 1 1
0.905019570804059 0.902459865981598 1 1
1.1205854965546 1.11761505969398 1 1
1.00068945869029 0.998377506840258 1 1
0.891514964737487 0.888328917627037 1 1
1.16059477566269 1.15764198577285 1 1
0.783484266926363 0.781773143447944 1 1
0.515657299576785 0.513983720264757 0 0
0.432862616624161 0.431280229785221 1 1
0.855016187625353 0.852816454027455 1 1
0.787177957799627 0.78506779983126 1 1
0.669533968310496 0.667595512626791 1 1
0.753869895838801 0.752205866009728 1 1
0.684844819451548 0.681909980170259 1 1
0.569503370583676 0.567542224743346 1 1
0.753404652190481 0.750962403850388 1 1
0.776092468074016 0.774234683642195 1 1
0.622993641334653 0.620695789427713 1 1
0.599294958681411 0.597362543140446 1 1
0.880454449753712 0.877924733198376 1 1
0.991954203204983 0.988412545808848 1 1
0.778553171574733 0.776347026424179 1 1
0.647944857061677 0.645984228408112 1 1
1.04002710936372 1.03750123036302 0 0
0.969479781615869 0.966713543913729 1 1
1.02183235039416 1.0197407055669 1 1
0.510705681769688 0.508845194089423 0 0
0.917819580345526 0.915508278254256 1 1
0.675621319672008 0.673537256630823 1 1
0.587213061729446 0.585589723180968 1 1
0.659768338266303 0.657632598165136 1 1
0.739694029444996 0.737781229985631 1 1
0.781205607286406 0.779328498531003 1 1
0.738426250577538 0.736390428727732 1 1
0.736482622495243 0.734055615113759 1 1
0.769259583520256 0.766708537613245 1 1
0.578281241721984 0.576471922380594 1 1
0.835790452908143 0.832756196582072 1 1
0.990200075040478 0.987370586408122 1 1
0.598011330030895 0.596625850332265 1 1
0.908042196439569 0.905318542777975 1 1
0.760665358485826 0.75918595198707 1 1
0.876505146448712 0.874188916983527 1 1
0.740252656207897 0.738344371926587 1 1
0.720413198308739 0.717579708963449 1 1
0.977930214120711 0.974738254788654 1 1
0.657607872873474 0.655916092314031 1 1
0.69090448346358 0.688371627972663 1 1
0.866871103032935 0.863652954344395 1 1
1.22271397693446 1.21980936036844 0 0
0.828182980120959 0.825667424310429 1 1
1.00362779083774 1.00037526542043 1 1
0.782944139347041 0.78082448500437 1 1
0.805039403617531 0.802674483272366 1 1
0.663043637752498 0.661612885574087 1 1
0.728453391530258 0.726281923648008 1 1
0.56636187009588 0.56526014718441 1 1
0.952674711003036 0.949129651796588 1 1
0.687531448865183 0.684895413967927 1 1
0.915903158546641 0.913535447414188 1 1
0.712643358110276 0.710739313573477 1 1
0.846428201641376 0.843767713072925 1 1
0.728348008510191 0.726867034690345 1 1
0.799587770847147 0.797498193621407 1 1
0.949657704052028 0.946967586745905 1 1
0.778838525309214 0.776604591295396 1 1
0.725181031941043 0.723427744813063 1 1
0.807907709944549 0.805002570216075 1 1
1.04549803302448 1.04313324409361 0 0
0.828084353850519 0.825510601910306 1 1
0.656375936240415 0.654655491168624 1 1
1.13834852365794 1.13506970240258 0 0
0.990060833401636 0.987837016071132 1 1
0.911496276323776 0.908157362603263 1 1
1.04861004091063 1.04529846142101 1 1
0.723362458305139 0.721307869809809 1 1
0.853225581130066 0.851161955118653 1 1
0.684336126643577 0.682832900664054 1 1
1.21503243581645 1.21105471561825 0 0
0.664741880485548 0.662332885213765 1 1
0.80088925009993 0.798302917299997 1 1
0.791167870333649 0.788519001666043 1 1
0.738852151830712 0.736435542271388 1 1
0.864863151652184 0.861952724025466 1 1
0.967461653199161 0.964407007734852 1 1
0.847988257935415 0.845275871807395 1 1
0.529276465417436 0.527690649764141 0 0
0.914015284110127 0.910938413627951 1 1
0.835255296618222 0.832932518193536 1 1
0.712184757678518 0.709192985755133 1 1
0.811547083080323 0.809110587837434 1 1
1.07735882100184 1.074516610346 1 1
1.01483867610045 1.01182651674341 1 1
0.898386705454842 0.895246720855575 1 1
0.86468545410827 0.86238377611476 1 1
0.639068760092497 0.637312368192855 1 1
0.567955625977192 0.566332785210557 1 1
0.904812715557788 0.902273096575807 1 1
0.962027377905546 0.959198184933057 1 1
0.834040959412862 0.832184345037432 1 1
0.748104199079237 0.745075547355551 1 1
0.691021282509875 0.6888403311051 1 1
0.674902479176742 0.672224405967231 1 1
0.681197608587912 0.678798686397541 1 1
0.903612625809794 0.900826530742554 1 1
0.958437810892845 0.955242863118476 1 1
0.639007570946624 0.637222616173016 1 1
0.905556070360446 0.90183782763621 1 1
1.00576038160023 1.00282647238616 1 1
1.00438125547962 1.00169488805474 1 1
0.745929594048658 0.743966588764552 1 1
0.525778368272283 0.523426713321033 1 1
0.662547789418288 0.660918183996018 1 1
0.926977343061939 0.924275368147024 1 1
1.01271625299156 1.01006436582654 1 1
0.737621136743131 0.735414300430038 1 1
0.422362590585441 0.420772906067476 0 0
0.904607553983849 0.902194814770398 1 1
0.593631160237799 0.591848178094072 1 1
1.09587504507092 1.09244251855608 0 0
0.435574189326895 0.434352397489237 0 0
0.874194562397222 0.871033359192534 1 1
0.927240603596057 0.924809478047032 1 1
0.603480280168971 0.601380132206297 0 0
0.704558657975533 0.702103825096589 1 1
0.907605689312085 0.905244336579104 1 1
0.45606319203019 0.454402294457958 0 0
0.960840573501697 0.958305198532403 1 1
0.773774205990603 0.77157393853832 1 1
0.754832064876821 0.752067521731322 1 1
0.913761824113362 0.910764679676317 1 1
0.633794367518291 0.632165059313758 1 1
0.684075544233621 0.681151563989553 1 1
0.340127697294193 0.338974445577167 0 0
0.824124423842976 0.82182184398834 1 1
0.995185251451858 0.991550804247372 1 1
1.02686979634816 1.02368029853328 1 1
0.81108785172996 0.808007162778877 1 1
0.807577206469125 0.805077929344433 1 1
0.606559182781583 0.604997052753267 1 1
0.823096634168778 0.820770883872053 1 1
0.729097344371139 0.726344288022511 1 1
0.731490712263842 0.728992854686869 1 1
0.517408442181379 0.515506593759142 1 1
0.520463963922126 0.518688736818152 1 1
0.788821135536407 0.786790436929236 1 1
0.893251259017131 0.890578884014597 1 1
0.815988099952599 0.812856128058903 1 1
0.907100175137974 0.904471395382739 1 1
0.61343099465358 0.61126184062694 1 1
0.6873888910084 0.685193251371276 1 1
0.750223243465546 0.748439551504934 1 1
0.927562514109878 0.925142749050119 1 1
0.932758499141385 0.930372038599342 1 1
0.943973452718314 0.939927055535448 1 1
0.954995102210912 0.952752260397829 1 1
1.03178590515052 1.02925973430563 1 1
0.810771055499442 0.808863690897304 1 1
0.991777988343656 0.989165310873979 1 1
0.794462387556774 0.791888818770078 1 1
0.756973648611509 0.754566485795099 1 1
0.815191587924195 0.812562470441912 1 1
1.04800089887148 1.04522060854913 1 1
0.742516282739725 0.740589206621052 1 1
0.731550457477692 0.728815150987424 1 1
0.93510628124637 0.932009378611167 1 1
1.00307058007873 1.00032235404408 1 1
0.913557547449219 0.911413424203349 1 1
0.49636507471503 0.495252483539344 1 1
0.907377628517318 0.904644344163795 1 1
0.951032653673135 0.948052656445861 1 1
0.833365864942163 0.82975432396521 1 1
0.753117061320794 0.751784087200383 1 1
1.06079519285628 1.05753877686929 1 1
0.728156638251809 0.726407863094106 1 1
0.780430288894155 0.777463826942113 1 1
0.904877142731977 0.900782296298908 1 1
0.609445380089929 0.60748068955539 1 1
0.77887964959969 0.775994098303729 1 1
0.563899291021769 0.56214866557615 1 1
0.769885218789595 0.767037578262378 1 1
0.906686771715724 0.904552538049406 1 1
0.519320666421105 0.516504642183262 1 1
0.750777506714044 0.748277977135574 1 1
0.754436213623879 0.75225044556568 1 1
0.776234319237697 0.774274044292636 1 1
0.885977108267329 0.883805492761947 1 1
1.0538095239672 1.05110820837249 0 0
0.991811745711643 0.989326981966865 1 1
0.997525637415011 0.994730195765612 1 1
0.645810714395164 0.644514199497157 1 1
0.718957141007963 0.717027286884803 1 1
0.68398405770478 0.68215741548856 1 1
0.836136542982959 0.833188941492865 1 1
0.673616491872731 0.67180344892783 1 1
1.21826028347467 1.214409931243 0 0
0.743995345093124 0.742331836614748 1 1
1.03287357856202 1.02953477233584 0 0
0.791597604877211 0.78836461719321 1 1
1.06157760129227 1.05889678433731 0 0
0.806629476269195 0.804428521661746 1 1
0.785487179836781 0.783569011937003 1 1
0.568601373911281 0.56734322233053 1 1
0.893187565854037 0.890467332585982 1 1
0.609663435656545 0.608028078161776 1 1
0.999467841934966 0.996315362672242 1 1
0.650501759100143 0.648326702148746 1 1
1.00053476037944 0.997661481687619 1 1
0.559828974425604 0.558593514423594 1 1
0.746525056597285 0.744475178249766 1 1
0.779298608333554 0.777647519264703 1 1
0.888468071106406 0.886803372030762 1 1
0.772896692837 0.771256821668064 1 1
0.727566422360518 0.725258399096023 1 1
0.932129793756798 0.927335303182387 1 1
0.871347110771213 0.868895180275645 1 1
0.830231958486342 0.828355709341139 1 1
0.57826089127368 0.575844058507948 1 1
0.646297863098786 0.644411611488916 1 1
0.854222873790244 0.852113615077172 1 1
0.935324930437829 0.93258680888571 1 1
1.03514851724673 1.03232568379421 1 1
0.967750206522624 0.965055392977616 1 1
0.555640007275244 0.554373580259003 0 0
0.733309155944341 0.731419986953674 1 1
0.803877451461648 0.801140160140047 1 1
0.843531107901639 0.841191626012947 1 1
0.863119864921918 0.860681336101407 1 1
0.700628935499688 0.698845774040168 1 1
0.759970227172793 0.757155911179111 1 1
0.744465001628743 0.741954997886098 1 1
0.916883048498577 0.914827735378017 1 1
0.830108228004731 0.827336026722667 1 1
1.08587210175396 1.08269088893686 0 0
0.796257412219297 0.794129161424519 1 1
0.928375624686664 0.92486945488395 1 1
0.587411320045752 0.585442398778201 1 1
0.926973253531848 0.923775080914497 1 1
0.541622722490806 0.539729760595346 1 1
0.758686828981607 0.756642725801943 1 1
0.687826850489801 0.686256003699944 1 1
0.671845963879597 0.669841903434764 1 1
0.575571046155447 0.573536102567511 1 1
0.769318399159166 0.767826007189409 1 1
1.14323173856273 1.13995165976212 1 1
0.726015745357134 0.722336463263385 1 1
1.07460124181789 1.0719633181749 1 1
0.577314541871381 0.575856348045995 1 1
0.933652574353655 0.931141006702706 1 1
0.768666231523643 0.766824763867538 1 1
0.948455565144816 0.945793082063514 1 1
0.912451999783188 0.909826700510776 1 1
0.975152956974962 0.971719075291127 1 1
0.604589338047861 0.60269640856098 1 1
0.742255615901772 0.740638671238544 1 1
1.22008650747755 1.21663062598543 0 0
0.787105801252603 0.785315600167544 1 1
0.833134515274009 0.829835630263987 1 1
1.1356124738205 1.13152177976402 1 1
0.642333192799848 0.63974800182757 1 1
0.600970911127282 0.599079456169403 1 1
0.665043465286076 0.663089606891829 1 1
0.765509412492822 0.762396666412679 1 1
0.707048211004251 0.704831183645617 1 1
0.783063989092611 0.780664983641805 1 1
0.772863882009834 0.771443413445406 1 1
1.14479749982789 1.14198361733442 0 0
0.829085857449738 0.826735069290605 1 1
0.96642607374462 0.963051103600937 1 1
0.829610632058065 0.827415963162703 1 1
0.811165582125006 0.80856677109959 1 1
0.705385615400599 0.703141275819248 1 1
0.863486141969187 0.860840927903063 1 1
0.796507848858528 0.793756424400043 1 1
0.836820165070564 0.834656271686153 1 1
0.648413854628231 0.64685684666815 1 1
0.550918849225933 0.549856091577671 1 1
1.00867435138713 1.00610977694898 1 1
0.771137477690173 0.768983959627817 1 1
0.561419620782481 0.560116308781528 1 1
1.00033269577389 0.997070135026376 1 1
0.985630832916735 0.982713021991272 1 1
0.938769900587367 0.936250216133963 1 1
0.892519802216364 0.890184298070767 1 1
1.02598992397239 1.02339207212366 1 1
0.787913443834659 0.785911174536485 1 1
0.750541124909588 0.748340669611248 1 1
0.78648381189525 0.783285666226431 1 1
0.426941803517432 0.425038095332654 0 0
0.795677448316194 0.794149612930362 1 1
0.700701551707112 0.698830005552219 1 1
0.703232790093956 0.701129631649327 1 1
0.886609481966525 0.884239478462624 1 1
0.751121032115545 0.749363485307732 1 1
0.916455508451971 0.914185748903395 1 1
0.696963368165508 0.694378131085302 1 1
0.998557396239972 0.99646243009074 1 1
0.699350647076282 0.697282546170906 1 1
0.986737147371919 0.984363838112377 1 1
0.629203887386453 0.627594455445312 1 1
0.739706426895653 0.738269719761452 1 1
0.682104375787549 0.679859854835426 1 1
0.65156262467124 0.649584932333541 1 1
0.513957771539377 0.512681493497009 0 0
0.780749422988966 0.778414409649692 1 1
0.639864016233247 0.637625360374195 1 1
1.03972774613944 1.03674867202487 0 0
0.626980792288959 0.62473775161129 0 0
0.759415831224472 0.757437678151714 1 1
1.08049414765951 1.07673490046591 1 1
0.899686903070841 0.897128698973661 1 1
0.752433771217727 0.749589875288007 1 1
0.855485757261651 0.85296893849653 1 1
0.78347289422791 0.78117804118872 1 1
0.624557714222712 0.623524115721628 1 1
0.894281860112748 0.891847115975812 1 1
0.620733416148945 0.61877765582861 1 1
0.706973503924245 0.704882255635031 1 1
0.792136017173075 0.789102635212833 1 1
0.954385110451834 0.951627305118384 1 1
0.868452827461899 0.864944128059526 1 1
0.679753131074117 0.677216443660439 1 1
0.944427605500915 0.941105355523082 1 1
0.842358026415474 0.839975625789368 1 1
0.660368430743416 0.658472009369014 1 1
0.774410331886202 0.772106956423832 1 1
0.809776787777846 0.807945295769603 1 1
1.09305946080912 1.08977304324933 1 1
0.658149862893547 0.656222514034576 1 1
1.03323843400071 1.02973604323966 1 1
0.829872164473924 0.82784922502566 1 1
0.5695841412577 0.568213377994428 1 1
0.671979408233189 0.669922536396394 1 1
0.891424346761081 0.888588186048168 1 1
0.714321770548187 0.712402498143773 1 1
0.765413758512414 0.762851591645489 1 1
0.882028518618466 0.879547165728086 1 1
0.884413880154751 0.881710819623104 1 1
0.849867018553606 0.847116322392724 1 1
0.842971500695513 0.840731086150573 1 1
0.925967525374043 0.923407576675479 1 1
0.76653775813578 0.764112752083778 1 1
0.697072124641454 0.695444310195644 1 1
0.688596061278834 0.687047636084256 1 1
0.710836860449003 0.708331661489214 1 1
1.15807781243389 1.15564001967622 0 0
0.749925561766377 0.747885285037738 1 1
0.808314980300753 0.805628360025216 1 1
0.76902309690397 0.766993628330279 1 1
0.748518859174204 0.74641578958598 1 1
0.751453580593356 0.749174274600123 1 1
0.755607484558543 0.753129132246619 1 1
1.12239405234342 1.11932523976177 1 1
0.88132536465839 0.879002666677979 1 1
0.91181227280894 0.908969948141108 1 1
0.802770743156728 0.800737788716522 1 1
0.989805502328381 0.985131745736401 1 1
0.608358312616992 0.606632498216603 1 1
1.03706819600164 1.03405234618251 1 1
0.78704905937641 0.784299288481932 1 1
0.70784799019087 0.706030111318216 1 1
0.819375882445416 0.817534030165212 1 1
0.802429214087159 0.80006543110074 1 1
0.864923926555916 0.861191986171051 1 1
0.363646862446372 0.36250699700579 0 0
0.689485250170407 0.687399345365311 1 1
1.00533176690145 1.00210260484365 1 1
0.873618604981495 0.870982862664769 1 1
0.625981101290073 0.623978838519653 1 1
1.22830082763536 1.22470586342748 0 0
0.860717024725868 0.858373108653172 1 1
0.712674646274657 0.71117205458629 1 1
0.844174864069709 0.841449663403131 1 1
1.01030082717425 1.00781620389636 1 1
0.643355179564771 0.641890492393422 1 1
0.729803915031312 0.727774757030666 1 1
0.794752102547047 0.792897244041398 1 1
0.574506964991488 0.572904418718019 1 1
0.649821219731105 0.647837417762516 1 1
0.935218406354108 0.931040364264913 1 1
0.72686470112553 0.724951216959621 1 1
0.724109874448593 0.722089534237744 1 1
0.714018680435831 0.71206657619659 1 1
0.65796869865557 0.656639439948733 1 1
0.771442344897306 0.768176472504235 1 1
0.748679408177502 0.746000708129811 1 1
0.457695188825785 0.456761681489488 0 0
0.91644846462008 0.913775625345453 1 1
0.832576141152298 0.830217496195671 1 1
1.02705602685757 1.02320796284406 1 1
0.854472681000336 0.852330665041217 1 1
0.54601667037914 0.54412528598688 0 0
0.88633206724042 0.883811209153721 1 1
1.09071104747839 1.08730083548516 0 0
0.820392578666402 0.818569445809357 1 1
0.547123360115618 0.545688529042089 1 1
0.983329670856933 0.979203263456354 1 1
0.58255845599775 0.581180100200975 1 1
0.931493283852432 0.929358688914122 1 1
0.934299733828702 0.931996048867624 1 1
0.654105785432502 0.652338607302154 1 1
0.776452657414459 0.77375243518542 1 1
0.935428655605603 0.933283127472065 1 1
0.886963901641043 0.883923480850829 1 1
0.557366794269903 0.555864813559774 1 1
1.18774750379223 1.18423076439895 0 0
0.881725679182164 0.878541810058263 1 1
0.927218213667372 0.92502856329176 1 1
0.705625024288649 0.703431914844595 1 1
0.57944387604131 0.57714251426549 1 1
0.754655278234156 0.752791347925948 1 1
0.858985792722899 0.856577583550991 1 1
1.00853897513576 1.00568387404157 1 1
0.74266133920856 0.7406979749308 1 1
0.70096031599719 0.699467088360989 1 1
0.656989700211623 0.65487959937403 1 1
0.97207325664989 0.969559971897507 1 1
0.944814959150028 0.941805046768979 1 1
0.803576156259193 0.801880343633905 1 1
1.01237672079552 1.00851270216206 1 1
0.404284364279497 0.402427982960442 0 0
0.779883920650002 0.777291547081516 1 1
0.631494339580048 0.629054773137503 1 1
1.07227680412686 1.06999669817386 1 1
0.897986135722017 0.894975865760068 1 1
0.887802996098826 0.885155281045649 1 1
0.587651175491393 0.586032803007763 1 1
0.732652366907704 0.730924960863924 1 1
0.833876294320596 0.830790194023666 1 1
0.749885559243742 0.747524025988334 1 1
0.75138675088189 0.748754308690773 1 1
0.968479755547133 0.966558925344987 1 1
0.780905906259241 0.778441544307403 1 1
0.615287783636758 0.613346815710661 1 1
0.59568351997053 0.594037444075043 1 1
0.607620278109666 0.605659669308225 1 1
0.826849874647906 0.824220220060798 1 1
0.686422031881603 0.684416749585915 1 1
0.699039720322542 0.697108891114951 1 1
0.943616540408188 0.940751709724755 1 1
0.90414815577043 0.900645183158552 1 1
0.674498086290388 0.672586801174235 1 1
0.596580552520249 0.594955424108181 1 1
0.964996279057029 0.9626678819604 1 1
0.698638030875319 0.696248299445138 1 1
0.890039890152749 0.887257724307458 1 1
0.747745004802951 0.746159416467299 1 1
0.969137590579794 0.966400578299285 1 1
0.861136804564933 0.858484482316036 1 1
0.666114046205717 0.663824329770314 1 1
1.14992905811108 1.14587236372232 1 1
0.966872230016448 0.964380536592138 1 1
0.58393614643251 0.581782034782681 1 1
0.632034639884666 0.6303395338854 1 1
0.707222137844425 0.704359231236357 1 1
0.735440659891891 0.733218723143908 1 1
0.57180286066568 0.569774600825816 1 1
0.770504632377748 0.767247096695464 1 1
0.382992227079978 0.381903265556607 0 0
0.827399485790569 0.825284107555521 1 1
0.714862226051386 0.712793053076433 1 1
0.661834925332405 0.659658150725456 1 1
0.753362712162793 0.750488515795989 1 1
0.956546995420348 0.95337716499331 1 1
0.737136169581352 0.734559968948472 1 1
0.975937440729274 0.972874089861141 1 1
0.310504903065382 0.310491870262306 0 0
1.05586776072751 1.05260897801983 1 1
0.827203719402339 0.824416991184362 1 1
0.794331441057627 0.791448722891487 1 1
0.854716507215969 0.852533334347861 1 1
0.742893444707013 0.74089726881884 1 1
0.843187922352261 0.841115465953934 1 1
0.790593812284912 0.787973915097113 1 1
0.773241372880868 0.771087364281561 1 1
0.889355456189569 0.886872189475103 1 1
0.645211959005186 0.64357481613481 0 0
0.825522337481684 0.823160980702571 1 1
1.0450321039822 1.04151895727603 1 1
0.601682159851181 0.599488994968165 1 1
0.504655256521934 0.502946972341257 0 0
0.568192294721119 0.566500118180058 1 1
0.620938194398735 0.617833142947208 1 1
1.00678722314121 1.0036919147208 1 1
0.6432284020743 0.641050306536513 1 1
0.998690491599873 0.995326267344234 1 1
0.998766843035255 0.994579952147693 1 1
0.516356217388497 0.514973300762818 1 1
0.766058058614269 0.764069009821542 1 1
0.626111821554856 0.624125451616669 1 1
0.960261339387024 0.957524913463087 1 1
0.90015640569025 0.898190072475143 1 1
0.838595271265861 0.83553262381258 1 1
0.943952265918737 0.940881724568922 1 1
0.419903394311681 0.41853297247304 0 0
0.637459222004899 0.636117240959613 1 1
0.976798326699039 0.973539176608348 1 1
0.838413617176955 0.835819433431164 1 1
0.573796392902402 0.57182292843855 1 1
0.601339215471117 0.599520304738429 1 1
0.957094706705285 0.954664177272664 1 1
0.989465844343284 0.987035466893346 1 1
0.745949461462901 0.743451046175291 1 1
0.872492371110149 0.870432167260092 1 1
0.515800906953769 0.513285857471715 1 0
0.750950593404474 0.748601661743892 1 1
0.648175776817762 0.645728128574012 1 1
0.531015861519008 0.529619576006607 1 1
0.909987772842743 0.908125755500814 1 1
0.791327956652981 0.788518596125176 1 1
0.828308853973548 0.826132450096958 1 1
0.657068529052305 0.653851554848452 1 1
1.0146761851003 1.01106660504924 1 1
0.814220284859197 0.811786678270358 1 1
0.894625580128535 0.89191513871914 1 1
0.90954770630105 0.907182808777909 1 1
1.01004272876459 1.00670747383358 1 1
0.440498654804645 0.439453779524065 0 0
0.782991182641379 0.780582366362825 1 1
0.980044613247991 0.977930637009882 1 1
0.968494318583657 0.965654979999498 1 1
1.16140418798818 1.15846147447564 0 0
0.664107164834849 0.661925962856248 1 1
0.903467193287949 0.900405808840495 1 1
0.702027857076132 0.700353932860968 1 1
0.81697654743307 0.814603188985565 1 1
0.612819921756751 0.610218637304815 1 1
0.660820232032389 0.658926033462994 1 1
0.726534069206195 0.724258106082057 1 1
0.751360123688694 0.748812395217857 1 1
1.23940629735048 1.23566815173812 0 0
0.991649224128707 0.989270317533149 0 0
0.83173855013465 0.82964168707105 1 1
0.624483885768948 0.622081412837092 1 1
0.901717202271087 0.897853175962734 1 1
0.906983103411625 0.903340136191832 1 1
0.719764807443274 0.717415312077647 1 1
0.700283985910158 0.698235694305055 1 1
0.783376234826847 0.781753095953165 1 1
0.726110067058373 0.723737163557451 1 1
1.26595882672519 1.2603049622675 0 0
0.768625654332477 0.766651794157188 1 1
0.716657126437305 0.714912745245572 1 1
0.803741420398586 0.801810203158466 1 1
0.799327249914988 0.797861541149579 1 1
0.562035594902986 0.560344683479117 1 1
0.860622453076337 0.858247768648067 1 1
0.866142343272082 0.863559354787089 1 1
0.751431302447587 0.74820294299241 1 1
0.765280137281941 0.76248064017042 1 1
0.657591835619537 0.655306248320169 1 1
0.893171408435331 0.891226046964368 1 1
0.843804267913047 0.840724817926506 1 1
0.961162464537492 0.957834023377502 1 1
0.811304630956968 0.809623894006218 1 1
0.623184629083077 0.621826584455196 1 1
0.739141557042296 0.735674572556014 1 1
0.945300331882878 0.942551204206183 1 1
0.871424693653371 0.869786766225288 1 1
0.94684324301878 0.944833738470408 1 1
0.881771020911935 0.879259338024272 1 1
0.925693767074041 0.923396839437479 1 1
0.794903569830361 0.792296810909389 1 1
0.813319748055599 0.811240164792998 1 1
0.978287316123932 0.975409028827983 1 1
0.910863625529948 0.908193242834552 1 1
0.868922902810703 0.866192412203636 1 1
0.754230297438359 0.752032354811829 1 1
0.657877990403949 0.655451367447428 1 1
0.744100789576461 0.741000620301024 1 1
0.882361614766412 0.879418960063812 1 1
0.728532121718622 0.726078433391009 1 1
0.819029935725421 0.816603367681291 1 1
0.989966198700015 0.987037260038216 1 1
0.533603631032033 0.532323201021724 1 1
0.584243944040031 0.58252624354647 1 1
0.900070740870409 0.897228032598973 1 1
0.852349846537807 0.850302928341163 1 1
0.824166876094648 0.821939871231978 1 1
1.02516277754482 1.0222961778477 1 1
0.87786262492621 0.87518112278864 1 1
0.750957736432023 0.748480576419613 1 1
0.866874398982486 0.864042147917165 1 1
0.760301057757783 0.758177836119692 1 1
0.981990793402335 0.978339761367869 1 1
0.865426246502463 0.863100022539929 1 1
0.628076859376266 0.626325770991641 1 1
0.761829966543858 0.758773159500449 1 1
0.814166761582455 0.811627361814674 1 1
0.758746698320275 0.756721464108139 1 1
0.708230960113543 0.705867099512079 1 1
0.727944326570127 0.726139256850038 1 1
0.619905651926355 0.618112298769926 1 1
0.946248058817452 0.943657311957162 1 1
0.884577890988963 0.882065979395543 1 1
0.939743816933079 0.936375996769919 1 1
0.99422013996645 0.990133223142034 1 1
0.647621413603918 0.645112199341271 1 1
0.659254415539332 0.657300213932596 1 1
0.640545237548858 0.638538336205208 1 1
0.896440821184362 0.892514185062883 1 1
0.727408158991744 0.725357526293391 1 1
0.379920798351169 0.378675569632744 0 0
1.00442372128602 1.001599003706 1 1
0.643742903371117 0.641820077803338 1 1
0.743560931915082 0.7420464738176 1 1
0.633009545349111 0.631063494407037 1 1
0.88386728051127 0.881485274263467 1 1
0.717336185020314 0.715124595211061 1 1
0.922492397717953 0.919713490419163 1 1
0.715379598154342 0.712944644400965 1 1
0.609692857335098 0.607605793387868 1 1
0.528728250938386 0.52736936081318 1 1
1.04595861974816 1.0423252147399 1 1
0.83547573576865 0.832603746221446 1 1
0.767875839496328 0.764785286666096 1 1
0.9489829061373 0.946621812975623 1 1
0.82232729313083 0.818959380153644 1 1
0.85766974973153 0.854858339036846 1 1
0.587916188252277 0.585582920734892 1 1
0.687403870237874 0.685658266201084 1 1
0.794858984193374 0.791649961711846 1 1
0.653247893629718 0.651401559396299 1 1
1.01667737558134 1.01409522220121 1 1
0.778831776672462 0.776694621208778 1 1
0.701700211757324 0.69926716512224 1 1
0.898947154177837 0.896402632545104 1 1
0.855428520307567 0.853758038200224 1 1
0.968647123062014 0.965830708568159 1 1
0.808137203306602 0.805605611455587 1 1
0.871972280178849 0.868938834168038 1 1
0.864588245973773 0.861688773314337 1 1
0.502124005501003 0.500271833190402 0 0
0.67582340608425 0.674405162581581 1 1
0.617352209085831 0.615289259523168 1 1
0.712933768280988 0.710435504321916 1 1
0.700500632673379 0.698133439502921 1 1
1.06980096401605 1.06694489850404 0 0
0.810420532617015 0.807910371398981 1 1
1.00254764296271 0.999778002751038 1 1
1.04535350881093 1.04221335045705 0 0
0.876913598849867 0.875122635365546 1 1
0.922359441542228 0.919658173529521 1 1
0.820564054600995 0.817284912609129 1 1
0.706723194172965 0.70455290354493 1 1
1.01354244240532 1.01086422959099 1 1
1.05051974078031 1.04696824165102 1 1
0.759374111117594 0.75724159950355 1 1
0.734550590661053 0.732446168007844 1 1
0.67331190908874 0.670990819407203 1 1
0.767121288651085 0.764750203930557 1 1
0.847191757055 0.844587549700549 1 1
0.685492305197357 0.683281521431611 1 1
0.774469123475498 0.772249201319026 1 1
0.685442253760102 0.682783969237798 1 1
0.802516132149609 0.800261656299063 1 1
0.611411944135647 0.609835848726816 1 1
0.861570503513193 0.859326754490926 1 1
0.764995182281731 0.76296882982944 1 1
0.734720621014538 0.732150544371295 1 1
0.732813607210711 0.730184180979232 1 1
1.05073692117682 1.04819716529764 1 1
0.763980126676603 0.761068632505443 1 1
0.652486059205259 0.650879497692788 1 1
0.858156179203478 0.855554197818372 1 1
0.658575612899866 0.656377072118141 1 1
1.09173599361877 1.08872843104261 1 1
0.704081344099087 0.70172223478135 1 1
0.780157231252691 0.778016111706851 1 1
0.65723424153554 0.655261737484502 1 1
0.785165877788128 0.783354680678748 1 1
1.07972038190666 1.07678649247821 0 0
0.883027926834921 0.881009421320505 1 1
0.993993530968245 0.990263470757263 1 1
0.611052922609413 0.609156171738222 1 1
0.574340327047553 0.573099524134233 1 1
0.808505058200704 0.80607726460488 1 1
0.629057991451314 0.627634786567136 1 1
0.946235567262822 0.942850511081614 1 1
1.2474664969393 1.24392376951855 0 0
0.908621526537402 0.906224835423981 1 1
1.04925193093711 1.0464307628405 1 1
0.773768233558344 0.771229912274511 1 1
0.827709485868307 0.824557045489957 1 1
1.0306227500219 1.02779253563782 1 1
0.883833883496988 0.881387490160981 1 1
0.971127329741139 0.969289307048979 1 1
0.967550477986792 0.964556056981434 1 1
1.06611404535689 1.06215096051194 1 1
1.02399626501743 1.02137945924095 1 1
1.01573848883232 1.01243665870252 1 1
0.634358721951346 0.632607684907286 1 1
0.692184697383771 0.689287064016652 1 1
0.877434409567463 0.874129282564828 1 1
0.813768793357633 0.811190730307298 1 1
0.923709073347175 0.920620623319538 1 1
0.800579277704774 0.798274401447919 1 1
0.572560351973711 0.571067334101453 1 1
0.793045402921335 0.791112413701384 1 1
0.760547814578249 0.758244371885466 1 1
0.752834199927539 0.751002428816656 1 1
1.06089112076298 1.05819891978917 1 1
0.867821556558947 0.865666676802067 1 1
0.662579085636167 0.660882215358291 1 1
0.601903133274394 0.600057555937032 1 1
0.945812257633357 0.942490018990732 1 1
1.10384075696358 1.10055580352587 1 1
0.898010800012963 0.895402040419843 1 1
0.951751344298521 0.948924026538694 1 1
0.873239194099327 0.870748670519399 1 1
0.793082294685977 0.790729309389099 1 1
0.821123639789076 0.819333271735188 1 1
0.376839956229123 0.375984944696497 0 0
0.822161450595528 0.81903879803372 1 1
0.605960601937056 0.604799003850467 1 1
0.62884749032392 0.626931481790346 1 1
1.17238624774608 1.16918158071556 0 0
0.934777425962954 0.932934645081588 1 1
0.79943031249272 0.796921168636886 1 1
0.74756701262146 0.745113535689889 1 1
1.04130042300066 1.0373045297224 1 1
0.868765880046687 0.865280304062361 1 1
1.08789355519988 1.08523861789679 0 0
0.878803156997836 0.875570253186491 1 1
0.88237022169241 0.880071982608787 1 1
0.794844459821015 0.792734811606836 1 1
0.537198238426488 0.535617949245796 0 0
0.672860748945494 0.670434730080518 1 1
0.956321824682607 0.953674575890073 1 1
0.903190624850257 0.900249070950628 1 1
0.437602478083858 0.436554702966356 0 0
1.03291654266248 1.02882249326277 1 1
0.84340726786991 0.840637223486568 1 1
0.774619012154963 0.772409350402712 1 1
0.766911360622732 0.76483101647164 1 1
0.6233289288422 0.621934949598673 1 1
0.556107112161435 0.554700680176343 0 0
1.149167614996 1.14521305726551 0 0
0.748803019589823 0.74667892707339 1 1
1.00502965947667 1.00196873134391 1 1
0.827479261100165 0.824380609797811 1 1
0.8600038290304 0.8572222530444 1 1
0.93054411870345 0.927405640277254 1 1
1.00765575125458 1.00516356607164 1 1
0.66676229783686 0.664700457715979 1 1
0.602638361002596 0.601198753652493 1 1
0.852791456541771 0.851068946306833 1 1
0.956775147228724 0.954568060739142 1 1
0.685396472349976 0.683565138069058 1 1
0.613862073177182 0.61204236787959 1 1
0.838585769526067 0.836507241489822 1 1
0.947063835825881 0.94509713634296 1 1
0.780915249629208 0.778777890040687 1 1
0.761389145113877 0.757981325592993 1 1
0.872094844900306 0.870271264915008 1 1
0.670532541700228 0.668362751891243 1 1
0.676758113628079 0.674696210616807 1 1
0.771391301502966 0.769306933388511 1 1
0.570645771211221 0.568915291760772 1 1
0.862868189200942 0.860528621357579 1 1
0.993735353959784 0.990179808059735 1 1
0.827458330970835 0.825207179619883 1 1
0.800390449285565 0.798248659913124 1 1
0.778772798496458 0.776391860333384 1 1
0.62963944433384 0.627581685742014 1 1
0.906054333146618 0.903323129985009 1 1
0.633179808381909 0.631926280970379 1 1
1.04200190371503 1.03933966686074 1 1
0.778357437060972 0.77541635740168 1 1
0.786458698297291 0.784415366830114 1 1
0.762269386622252 0.760201950365147 1 1
0.879873592237788 0.87795227959621 1 1
0.799899887300822 0.797050657524771 1 1
0.651246741530053 0.649370756451832 1 1
0.669598070696126 0.667957687652736 1 1
1.04947773235211 1.04558165860289 1 1
0.882775149163246 0.880655706059428 1 1
0.711719029898872 0.71007924308542 1 1
1.00576769883346 1.00283944633887 1 1
0.771712959502378 0.769560515904118 1 1
0.760399301600087 0.758464007353472 1 1
0.786589998014194 0.783619152283251 1 1
1.04151073056577 1.03809803161117 1 1
0.554248110058366 0.552477637268599 1 1
0.75858982732489 0.756006373773348 1 1
0.861249717285277 0.858433994734854 1 1
0.784426456834425 0.782627014561746 1 1
1.05365279353307 1.05108528727073 0 0
0.679940367646125 0.677681802473562 1 1
0.482562194418622 0.481502775937896 0 0
0.684359098910035 0.681759050467644 1 1
1.06330850261949 1.06022376281695 1 1
0.345814996407223 0.344348706302423 0 0
0.634767256910032 0.632708932811959 1 1
0.534093824834789 0.531892432196302 1 1
0.870572502754539 0.867874838222403 1 1
0.930703766035372 0.92852169215098 1 1
0.740857418941548 0.739104748865338 1 1
0.796876087676882 0.794519888755424 1 1
0.879992925648763 0.876742759670202 1 1
0.857247178943718 0.855060287355782 1 1
0.635010026561219 0.633543785261349 1 1
0.55623238084441 0.555229124979369 1 1
0.718860489649646 0.715806181586647 1 1
0.790661576215814 0.788982214960517 1 1
0.777502493789299 0.775010808746887 1 1
0.75948017405904 0.757432913911861 1 1
0.702402506665927 0.700839388964813 1 1
0.645215369993602 0.64276195779589 1 1
0.876775205775224 0.874412944035358 1 1
0.8544933803752 0.85209313465386 1 1
0.939080968796983 0.935383012312218 1 1
0.704594696855907 0.702218169028712 1 1
0.706229512888493 0.703712577460093 1 1
0.810618669611081 0.807822157581725 1 1
0.854439068490572 0.851248847554008 1 1
0.780033501012588 0.776962428574655 1 1
0.650592317901346 0.649111854250376 1 1
0.905360296344764 0.902744668601757 1 1
1.20217238669275 1.19953896746986 0 0
1.05262406267074 1.04938400026635 1 1
0.671844827030196 0.670164162054672 1 1
0.850670168049915 0.848391689385754 1 1
0.831461475154636 0.829599570396519 1 1
0.784355472061082 0.781804321284101 1 1
0.757344750779651 0.754881219655428 1 1
0.681543935449638 0.679348652957536 1 1
0.707356792565696 0.705685445278406 1 1
0.669278509332475 0.667786073030845 1 1
0.74843923299088 0.746331246562052 1 1
0.784452925679745 0.782449832986348 1 1
1.01010385434439 1.00650326578738 0 0
0.876024531004707 0.873821567122808 1 1
0.941120289965075 0.938625648829109 1 1
0.864939789943744 0.862453562501706 1 1
0.869406901181036 0.867429018030035 1 1
0.328973906207909 0.328361790860091 0 0
0.746391838354763 0.744350051467218 1 1
0.813901180494745 0.811850535168428 1 1
0.600786540097568 0.599012134930822 1 1
0.89036590051659 0.887687142461418 1 1
0.887329681988817 0.884440264250722 1 1
1.02735933436295 1.02338713664975 1 1
0.69846593411576 0.695858502913135 1 1
0.986125309691464 0.981723419653136 1 1
0.722365445721212 0.719936883616104 1 1
0.970474766295326 0.9683899097383 1 1
0.954161110463443 0.951204805898953 1 1
0.649471340389421 0.647583549945665 1 1
0.908080580794132 0.905228715916199 1 1
0.669010306731194 0.66707804240441 1 1
0.882515560212721 0.879794908801999 1 1
0.647561576310628 0.645466062720473 1 1
0.508701152000682 0.507070452852489 0 0
0.783665760729376 0.781675774704756 1 1
0.669286156255071 0.666402336239326 1 1
0.80191982247204 0.799115031674001 1 1
0.447130809331102 0.445829093801465 0 0
0.808243117837562 0.805697772639073 1 1
0.891855347693637 0.889861937085832 1 1
0.95827367891822 0.955886389181418 1 1
0.719688809878749 0.717294273492893 1 1
0.875634183205374 0.873533344570039 1 1
0.617215900013405 0.615403504541831 1 1
0.795224782358175 0.79238335799505 1 1
0.833529699922841 0.831044080647946 1 1
0.851580319651001 0.848850418423097 1 1
0.534415845432456 0.532189229201399 0 0
0.939340375099723 0.936904833481925 1 1
0.588800416338046 0.586757737365162 1 1
1.02521708348367 1.02225613171759 1 1
0.73676371511199 0.734553181664268 1 1
0.820267614794723 0.818236534961872 1 1
1.07889134819865 1.07576264647616 1 1
0.714311286353562 0.712521847049631 1 1
0.513190014860598 0.511705937478959 1 1
0.83333649437853 0.830587827955605 1 1
0.901133212869667 0.897809127335779 1 1
0.819042830301342 0.816519794759763 1 1
0.682913673675118 0.68024510508558 1 1
0.974183377937864 0.970852241481369 1 1
0.874748282532954 0.871823438108829 1 1
0.74139175795619 0.73876250462031 1 1
0.618152299859143 0.616294393810358 1 1
0.713912791434573 0.711491483746955 1 1
0.625893334520575 0.624180414635925 1 1
0.812917297906648 0.810549771266539 1 1
0.764984357109387 0.762889802067227 1 1
1.03565315532735 1.03273864948011 0 0
0.574111152814547 0.572428927009715 1 1
0.634182208212197 0.632472158709503 1 1
0.810065488033043 0.808333266717413 1 1
0.590723367650633 0.588814826706031 1 1
1.00292196794756 1.00006452478165 1 1
0.592672337609947 0.590513987252675 1 1
0.682974792392764 0.681347143750467 1 1
0.944044358081534 0.941018008426643 1 1
0.90481455754963 0.90286749330039 1 1
0.896374254245091 0.894408381249913 1 1
0.922574678134034 0.91968119766745 1 1
1.03677818738886 1.03149074625204 1 1
0.424954527613961 0.423507516761183 0 0
0.843080874356189 0.840016609004711 1 1
0.67133249011847 0.669528310670063 1 1
1.01283394009337 1.0099304431449 1 1
0.986724243652753 0.983682014627404 1 1
0.887234440296194 0.885224572403975 1 1
0.865979322862711 0.863674173967831 1 1
0.72184098485666 0.720000087212008 1 1
0.738573536978499 0.736349066260172 1 1
0.697783818453177 0.695597225680314 1 1
0.884365227527451 0.881668088137456 1 1
0.882479939655702 0.879695610086694 1 1
1.10490903035169 1.10079016628909 1 1
0.986171937666135 0.982953222031158 1 1
0.74253756352662 0.740146248405594 1 1
1.02614761368715 1.02211612656621 1 1
0.949404443071181 0.947113404360434 1 1
0.871923374417071 0.869287207841326 1 1
0.828729952254719 0.826193528254511 1 1
0.849599344258528 0.847066821958839 1 1
0.84282037932482 0.84054502464308 1 1
0.991237532873781 0.987890561459981 1 1
0.920789201415248 0.918712638359841 1 1
0.632189715672859 0.630483710737436 1 1
0.88460635783402 0.881803881787698 1 1
0.814407357181833 0.811103300962721 1 1
0.502873305428026 0.501311928309828 0 0
1.05914064052429 1.05567647769562 1 1
1.03731564370939 1.03439951713876 1 1
0.961389516556733 0.958390881415049 1 1
0.485817213173664 0.484644626387115 0 0
0.619505710629249 0.61774132588792 1 1
0.692882194649113 0.690408606952374 1 1
1.03966394761257 1.03694558017201 1 1
0.566108293174445 0.564696505858157 1 1
1.07238312035728 1.06926967655897 1 1
0.579572656497751 0.578524708859024 0 0
0.656907357403015 0.654648394705104 1 1
0.52204226481928 0.520961061631889 0 0
0.688575416000793 0.686715111731671 1 1
0.800161590196135 0.798194585984154 1 1
1.10808342219545 1.10335998358416 1 1
0.57465705137795 0.572264646510028 1 1
0.769384505586435 0.767243368142042 1 1
0.946761081345172 0.943528908132755 1 1
0.50192439299992 0.500706428500926 0 0
0.826996062871615 0.825237877934665 1 1
0.705125235053821 0.703414427105773 1 1
0.773485991153444 0.771308963553908 1 1
0.651614357489854 0.650054706027677 1 1
0.584728499426825 0.582751601026839 0 0
0.808151153527783 0.80649999161418 1 1
1.16315333735152 1.16015749829258 0 0
0.841354864341565 0.838850516480634 1 1
0.826416756068402 0.824061582530091 1 1
0.705315116117643 0.702921016241431 1 1
0.896986021214529 0.894014436227525 1 1
0.995826550716834 0.992693058946917 1 1
0.64948599594503 0.647492630178754 1 1
0.768946381204867 0.766589982475736 1 1
0.593601326551825 0.591841358145408 1 1
0.633048066075023 0.631432818887557 1 1
0.616884717452856 0.614391716498059 1 0
1.09683027133227 1.09369342108842 0 0
0.830144328695056 0.827987316342232 1 1
0.891820505836142 0.889361844996733 1 1
0.640829585038545 0.639146840453957 1 1
0.731658147146608 0.729681187589256 1 1
0.82833321379408 0.825848249084669 1 1
1.27720133225671 1.27381230119997 0 0
1.01781245164284 1.01538515453688 1 1
0.956465106189431 0.9532654506205 1 1
0.695606335674184 0.693725757953389 1 1
0.819399257413399 0.817208457121705 1 1
0.976675362459399 0.973861605523789 1 1
0.740716584847835 0.738432094453485 1 1
0.838125765329773 0.836319455531738 1 1
0.777716672635078 0.774316771509759 1 1
0.53193558995444 0.530059263358861 1 1
0.653170683154126 0.651666663715794 1 1
0.815267763100369 0.813826159509901 1 1
0.734202555641042 0.731410181149961 1 1
0.435140052303993 0.433915998310842 1 1
0.850037913090261 0.847369593836481 1 1
1.01811387611709 1.01538764886797 1 1
0.563082074007887 0.56131006706998 1 1
1.15729551194635 1.15377051905491 0 1
0.656478530038508 0.655112732799952 1 1
0.774360971493204 0.772486579696248 1 1
0.867593386321441 0.864556162845161 1 1
0.886275536075436 0.883013580891388 1 1
0.754793467894296 0.751822723052191 1 1
0.640372697086144 0.638209299093577 1 1
1.1076759048682 1.10339781228408 0 0
1.2739644532437 1.26957398395744 0 0
0.843998661594049 0.842087690412603 1 1
0.899696546843786 0.897224508161266 1 1
0.530667118756174 0.529162144654657 1 1
0.899208467559426 0.896889969833625 1 1
0.883564955197477 0.881224365138754 1 1
0.795524238016934 0.792846429558856 1 1
0.730747160859296 0.728162763120224 1 1
1.00182156042473 0.998581868794658 1 1
0.91307772523189 0.910931090055216 1 1
0.709147176896736 0.706468348133076 1 1
0.681671668531731 0.68001118416724 1 1
0.727798588663616 0.725435750619213 1 1
0.572622365594338 0.57073881951427 1 1
0.841899619865139 0.839876755898194 1 1
1.11747623486879 1.11419703859788 0 0
0.63276766348739 0.631330441894943 1 1
0.654043269597947 0.652266292451969 1 1
0.667054589696374 0.665374787802113 1 1
0.651786083950362 0.650324110027879 1 1
0.840235353857479 0.837698220606364 1 1
0.863498685535414 0.860601382884101 1 1
0.607534644394015 0.605968620530041 1 1
0.708844221423338 0.707315357097006 1 1
1.01043619752454 1.00771492797196 0 0
0.892506923575515 0.890065365081755 1 1
0.474844850922038 0.473848527166995 1 1
0.714460838742488 0.712355485848042 1 1
0.978830798564065 0.975918698849019 1 1
0.917339470632038 0.914692575554743 1 1
0.871299791129922 0.868967386634808 1 1
1.09341372653354 1.09015957082121 1 1
0.878535192323559 0.875930243118535 1 1
0.641553245065291 0.63925755794677 1 1
0.674861039130707 0.672958445554385 1 1
0.658785848606944 0.657205597725708 1 1
0.850049631077547 0.84669667612346 1 1
1.00329069125326 0.999884520583538 0 0
0.672188143122032 0.669762003739484 1 1
0.750992949751815 0.748167170128067 1 1
0.662696498091351 0.661024704853098 1 1
0.44033528799877 0.438774766420957 0 0
0.702499430373858 0.700542521969327 1 1
0.956839340688446 0.954762738210124 1 1
1.0015465990894 0.997706706120047 1 1
0.651298455661539 0.649143184265728 1 1
0.904428426611514 0.901613461602853 1 1
0.776521645670117 0.774417489714517 1 1
0.42486756150404 0.423341048989147 0 0
0.715281791283989 0.713099956502269 1 1
0.797367380942453 0.794754608097536 1 1
0.771088675965509 0.768818564655428 1 1
0.689394808892329 0.687859403479077 1 1
0.487883956708376 0.48556895731163 0 0
0.731259834118649 0.729349607182506 1 1
0.81113568647972 0.809121358581293 1 1
0.745734653396868 0.74365758266937 1 1
1.05653280627013 1.05307485502839 0 0
0.465816306014853 0.463155819751618 1 1
1.11869781751475 1.11499562689123 0 0
0.726638123166571 0.724571230435 1 1
0.966419018077718 0.963135547420787 1 1
0.738498001993517 0.735746342952228 1 1
0.791843536629633 0.789543859707651 1 1
1.25639473574627 1.25275476705763 0 0
0.605662885825277 0.604208441268989 1 1
0.503771485510523 0.50218542971027 1 1
0.921285432700391 0.917724729518094 1 1
1.06031337318622 1.05751172719127 0 0
0.607616486807753 0.604904374991108 1 1
0.913329687303779 0.910208042157382 1 1
0.887269098757277 0.885011587435984 1 1
0.558954027248511 0.557138199108754 1 1
0.568256545954226 0.566446604067001 1 1
0.791371506148018 0.788898179449505 1 1
0.788232220870525 0.786272904077268 1 1
0.845104351988891 0.843008048324035 1 1
0.721666099201197 0.719455050086168 1 1
0.848005362602893 0.84517969245629 1 1
0.712816390991416 0.710726036751031 1 1
0.846409361521256 0.844154193510386 1 1
0.850073003119103 0.847446891898287 1 1
0.7782089596819 0.776051494051195 1 1
1.03745426777017 1.03519893877295 1 1
0.68724434654637 0.685322589354401 1 1
0.874664714456835 0.872525380454621 1 1
0.844664191544178 0.842227208260503 1 1
0.870085263718161 0.867122552596537 1 1
0.766113154330552 0.764117257543125 1 1
0.802438499761875 0.800038404735215 1 1
0.856781529976631 0.855051444805252 1 1
0.809563553382724 0.807200429337223 1 1
1.07380326611285 1.0710907836498 0 0
0.819107792575845 0.817258854981447 1 1
0.720151229291664 0.717946738750707 1 1
0.641203325811803 0.63872123077128 1 1
1.03540493507017 1.03236505463806 1 1
0.816089600484515 0.81396256810183 1 1
0.68499575237089 0.682813168832826 1 1
0.797882900602779 0.795025046689958 1 1
0.92579062413117 0.922044317510308 1 1
0.862232725426245 0.858768127337086 1 1
0.941665470128204 0.937996471171676 1 1
0.763276400250898 0.76041846853081 1 1
0.815625344057846 0.812074840541328 1 1
1.02894647934556 1.02529232846386 1 1
0.816895640076384 0.814804969439991 1 1
0.821354137123113 0.819420667204163 1 1
0.750232009783191 0.748265443627622 1 1
0.988717040007627 0.986093463744961 1 1
0.798328945164241 0.796325940608688 1 1
0.697821664539711 0.696066637317006 1 1
0.838414992502369 0.835542771002107 1 1
1.04266266450783 1.03984123691571 1 1
0.696629033991336 0.695328007039215 1 1
0.691526922691837 0.689529543225505 1 1
0.658057091172365 0.656084615789571 1 1
1.00123193899905 0.998354419020849 1 1
0.872977645046229 0.869960563453616 1 1
0.645054821088757 0.643211509481819 1 1
0.707525111308991 0.705497158935103 1 1
0.914697951937623 0.911645568559315 1 1
0.734548076823498 0.732694329730395 1 1
0.889006468912083 0.886810150233434 1 1
0.800161749342648 0.797380893192214 1 1
0.960695221957201 0.957627217870485 1 1
0.877005245666011 0.875096714760146 1 1
0.893225232185319 0.891306102649258 1 1
0.918743876702242 0.91595118835869 1 1
0.627867155844667 0.62582656138768 1 1
0.902684793463073 0.900186826351514 1 1
0.808936892848608 0.806873312316923 1 1
0.909718630619597 0.90682451189167 1 1
0.400172108179118 0.398909474178225 0 0
1.01178283183463 1.00816065897428 1 1
0.580968211372371 0.579241356021404 1 1
0.678481751752301 0.676979221237652 1 1
0.655280486697438 0.653822294097548 1 1
0.798908620743488 0.795915905099764 1 1
0.801653586744182 0.799515454345184 1 1
0.856709811400013 0.854776119027861 1 1
0.969755961886939 0.966532300887624 1 1
0.771704595969429 0.768529293067555 1 1
0.886869413926925 0.884673456506515 1 1
0.753556076775111 0.751735926728461 1 1
0.425984151638304 0.423870531581952 0 0
0.467342458048182 0.465954996654469 0 0
0.65348342162461 0.651770075154692 1 1
0.764209214979634 0.762386872746458 1 1
1.22819219761169 1.22526726116033 1 1
0.787780082382046 0.785710305068531 1 1
0.822199475717766 0.819713232322725 1 1
0.672764668924521 0.671007131848399 1 1
0.852721617470141 0.850158573461247 1 1
0.806427093507192 0.804605544642068 1 1
0.523690791758727 0.521866170991148 1 1
0.650712216254425 0.648619785355114 1 1
0.733886135097181 0.731284524284774 1 1
0.547851925437426 0.545020212140634 1 1
0.838342807925412 0.836271780053371 1 1
0.822225693728735 0.820001047807524 1 1
0.74676875609926 0.743586538763671 1 1
0.99221559456006 0.989306501063175 1 1
0.932927054243658 0.929671921556703 1 1
0.858286354249867 0.855682545079018 1 1
0.962131590261053 0.95932284596368 1 1
0.608553147937994 0.606159918236981 1 1
0.572065858643106 0.570437706495731 1 1
0.949068560181994 0.946304833219197 1 1
0.778987998588003 0.775825056075149 1 1
0.8228078077201 0.820586213608991 1 1
0.704776285911493 0.702350004448994 1 1
0.665379765428753 0.663537158407411 1 1
0.776699378393043 0.773573179944888 1 1
1.16598136567431 1.16296471274512 0 0
0.587483687838366 0.58606695796114 1 1
0.817894970210935 0.8158559116936 1 1
0.733062333884589 0.731465781723158 1 1
0.678872393742016 0.676838125560674 1 1
0.593767387694108 0.592483338215129 1 1
0.727655030787464 0.724969851296589 1 1
0.845186858287252 0.842778790678949 1 1
0.932086972952921 0.929892576140206 1 1
0.60864427946294 0.60725234943304 1 1
0.564798483167266 0.563131829451555 1 1
0.950879537104413 0.947950020360232 1 1
0.984643026360164 0.980432190116452 1 1
0.75925250346791 0.756644646455385 1 1
0.697127011883776 0.69539538064285 1 1
0.937941695511931 0.935325846553676 1 1
0.818748082632905 0.815333338814021 1 1
0.97794573538119 0.975260155522851 1 1
0.79912887571738 0.796221313503374 1 1
1.04440698859812 1.04141825066324 0 0
1.10875157415139 1.10556386825749 1 1
0.883448335575332 0.881754313368125 1 1
0.78514968494029 0.783038084089279 1 1
0.819802305854175 0.817593056222734 1 1
0.851689680754123 0.849366589935139 1 1
0.822753641564144 0.820873607013627 1 1
1.02700127765854 1.02427654637177 1 1
1.01992638434954 1.0168362591628 1 1
0.729248899141546 0.727455392067871 1 1
0.860270327270666 0.85761714605762 1 1
0.719718400868516 0.717538220382127 1 1
1.04744465341591 1.04454541874639 0 0
0.671618234109623 0.669896375862181 1 1
0.810611828202483 0.808476910293972 1 1
0.712078137144341 0.710239541485238 1 1
0.910519188141625 0.907174339797244 1 1
0.734233617048968 0.732326683933458 1 1
0.577715357613012 0.576127006694391 1 1
0.938109934135296 0.935337180547992 1 1
0.810010954248861 0.808705909427649 1 1
0.99442103898861 0.991175449941576 1 1
0.892596359925992 0.889541241314256 1 1
0.714098334185572 0.712323579724345 1 1
0.944427040887317 0.942241124893907 1 1
0.917176537724785 0.91375177104807 1 1
0.93492679730267 0.932156964131082 1 1
0.782706675661108 0.77968021861347 1 1
0.903238146941671 0.899617955568687 1 1
0.784290789606211 0.782135259328382 1 1
1.01836646441933 1.01638092167827 1 1
0.667236484094187 0.665359266282733 1 1
1.33153711732244 1.32577274765715 0 0
0.941980490059834 0.939149237217073 1 1
1.06731185168774 1.0641708769808 1 1
0.563308525838893 0.561192139731561 1 1
0.96825688441613 0.96525531944539 1 1
0.638934804092373 0.637230012057053 1 1
0.656638240264251 0.654785835476454 1 1
0.737542071259974 0.735376046217258 1 1
0.599538023332262 0.597987247409762 1 1
0.549999006081539 0.547692297112948 1 1
0.806830289484856 0.804874435978786 1 1
0.682691903502612 0.680630722178666 1 1
0.824818455812355 0.822639964188209 1 1
0.978346432619858 0.975261378924635 1 1
0.830621734504695 0.827381479752385 1 1
0.856939744434761 0.854873926407926 1 1
0.679019011865524 0.67701596575475 1 1
1.04050324017373 1.03716603777131 1 1
1.03801908143013 1.03495532896529 0 0
0.562348879490127 0.560412679047383 1 1
0.630438233213392 0.628290304880501 1 1
0.675784647878134 0.674165628034202 1 1
0.941974722972258 0.938584188118415 1 1
0.710636783420885 0.708656024980717 1 1
0.811757295034417 0.809083586693221 1 1
0.76920842078133 0.766580733712974 1 1
0.907109758846669 0.904784962570068 1 1
0.227439630465864 0.226831761168783 0 0
0.705037849359011 0.703607967814894 1 1
1.11387155262793 1.10956354002927 1 1
0.965542471179847 0.962252704132431 1 1
0.838282070595305 0.835802398192248 1 1
0.793739688527166 0.791819330962141 1 1
0.854629685185666 0.852127096565253 1 1
0.571408331162725 0.569617734420696 1 1
0.668685196990567 0.666349719814336 1 1
1.01260759723365 1.00973937837953 1 1
0.802733518397246 0.800156126165423 1 1
0.899143980502175 0.896210374823919 1 1
1.17612371438654 1.17243169415996 0 0
0.865273532859086 0.863522390357446 1 1
0.990154013705096 0.98721874135637 1 1
0.743053154419833 0.740954587141177 1 1
0.914570435475653 0.911767927475105 1 1
1.11758177386192 1.11422603492309 1 1
0.867786150481927 0.865740344525809 1 1
1.20651123895155 1.20382769708306 0 0
0.946858931774841 0.944014725643064 1 1
0.74949767523507 0.747592596289827 1 1
0.465639291432494 0.464120351067553 0 0
0.79094048437313 0.788569828807155 1 1
0.686181239347545 0.684441883378522 1 1
1.13965268664973 1.1362883864526 0 0
0.395492537313331 0.394120617418243 0 0
0.94023674658122 0.937416211307145 1 1
0.849982374339878 0.848092931179436 1 1
0.907638914513158 0.90511867528911 1 1
0.926116575631984 0.923396748882336 1 1
0.862943985898678 0.860296684913022 1 1
0.843647425638441 0.841125649737066 1 1
0.920842373164388 0.918016818910175 1 1
0.860300250566919 0.857617291351388 1 1
0.88517159968247 0.8827688305499 1 1
0.55456039028335 0.553316046141805 1 1
0.713950700299999 0.711939887866987 1 1
1.08056317613538 1.0769598289446 1 1
0.863238139570287 0.860217287295435 1 1
0.769852930985593 0.767600992277828 1 1
0.631336564366724 0.629777307365379 1 1
0.766796577612555 0.764214987322584 1 1
1.18933970317065 1.18575884675988 0 0
0.801539307143743 0.799508725875688 1 1
0.79122677442279 0.788184529466456 1 1
1.02020088703161 1.01656626864802 1 1
0.938244494806442 0.935664817556154 1 1
0.882917186158609 0.879919095261751 1 1
0.717022899391448 0.714029342229917 1 1
0.606120243647957 0.604432306907406 1 1
0.807297649190481 0.805034208350729 1 1
0.739957712709069 0.738155998074218 1 1
0.964169583556789 0.961045557668577 1 1
0.735006182055859 0.733246046034532 1 1
0.75083384664488 0.749452508838506 1 1
0.545863220123555 0.54425940332362 1 1
0.894239196181162 0.89141455319714 1 1
0.743821434771237 0.741333586483418 1 1
0.826157047401977 0.82382122529912 1 1
0.730079225014052 0.728509561854934 1 1
0.662310948901525 0.66007302084694 1 1
0.971701565818757 0.968673569397235 1 1
1.03583643639604 1.03232798598129 1 1
0.54651420076433 0.545158283256952 1 1
0.951564406859794 0.947942947076933 1 1
1.04724714474462 1.04391734319919 1 1
0.814121856115143 0.811797820080533 1 1
0.565093657696347 0.563406544680522 1 0
0.740145640110695 0.737082969122053 1 1
0.759044983631719 0.757229725650808 1 1
0.711747759670626 0.709916990656502 1 1
0.733614779904537 0.730614975088917 1 1
0.718895637929965 0.71615250687535 1 1
1.08240449821227 1.07988332419486 1 1
0.991709742440815 0.989185922369537 1 1
0.848849520655694 0.847068280754447 1 1
0.74378049097387 0.742341092804555 1 1
0.846797536512274 0.844843059073816 1 1
0.955192013892002 0.952049313414154 1 1
0.531820084983916 0.530194732039346 1 1
1.00775449792724 1.00535842579621 1 1
1.14287833838978 1.13961826724574 0 0
0.868252072371381 0.865675650129159 1 1
0.817505319479444 0.815876311466003 1 1
1.09975844967575 1.097048278225 1 1
0.83278438537935 0.830170254221115 1 1
1.00610970087243 1.002893335891 1 1
0.786633473358367 0.78405918538295 1 1
0.856780871752091 0.854681627373794 1 1
0.603206650418263 0.601011055609745 1 1
0.654271570206151 0.652232327135921 1 1
0.67410443012798 0.672104863811661 1 1
0.70303500611706 0.701645884866639 1 1
1.08933828603169 1.08610768599464 0 0
0.900002412964059 0.896899288106262 1 1
0.940656838304627 0.937008866255391 1 1
0.614229466332598 0.612495636260873 1 1
0.86007216184403 0.857343862469044 1 1
0.859990832269821 0.858076765033978 1 1
0.829398357604179 0.826624485044902 1 1
0.767482272569322 0.764345892894732 1 1
0.597456279752916 0.595511853082172 1 1
0.746721118984458 0.744902498117552 1 1
0.77676168712641 0.774760886831124 1 1
0.756585158241522 0.754474744038772 1 1
0.69729739656911 0.694802912221463 1 1
0.928475289460974 0.925006298196451 1 1
0.729937327952296 0.727918198098907 1 1
0.365414079474884 0.365018988664943 0 0
1.02976010823894 1.02685488387148 1 1
1.03511362060383 1.03219437946679 1 1
0.811553804768618 0.808995178192244 1 1
0.920935620160173 0.917977185459732 1 1
0.95816350071674 0.95507483659574 1 1
0.62563838892543 0.62432403464169 1 1
0.950251457838165 0.947017786698374 1 1
0.987811034269817 0.985220798647672 1 1
0.901912188159901 0.899383899295215 1 1
0.911206415800674 0.908315152418805 1 1
0.815668998291511 0.81283267687153 1 1
0.972282774682889 0.969273219126274 1 1
0.894020100068109 0.891241223959137 1 1
0.900324975278661 0.897367046573035 1 1
0.693830225836443 0.691711123080539 1 1
0.840719886166819 0.838090325121381 1 1
0.946838298164053 0.943393109302499 1 1
0.860229741909377 0.857124243098886 1 1
0.766979190188371 0.764562195234871 1 1
0.901055830671331 0.897763992289855 1 1
0.63431721220721 0.632823803304067 1 1
0.696190998897221 0.694431845968314 1 1
0.576809490104242 0.57499485560561 1 1
0.711367503840443 0.709102073300608 1 1
0.759998291465471 0.758313055409202 1 1
0.888884269993816 0.886004208831735 1 1
1.01649765112364 1.01333674968101 1 1
0.873500644817475 0.870165296618023 1 1
1.00820721556091 1.00377590073319 1 1
1.03029898707952 1.02693848881856 0 0
0.653813827778042 0.65127028696985 1 1
0.643796499473132 0.641751691455218 1 1
0.851209116430546 0.848798940135231 1 1
0.889440060405278 0.887216838322627 1 1
0.687547942737525 0.68488826976943 1 1
0.82332533292178 0.820227185852957 1 1
0.91356883768664 0.911053161839583 1 1
0.682855787626673 0.681416046600449 1 1
0.760709764390356 0.75821118307555 1 1
0.856490942202615 0.854798276464569 1 1
0.740310094267476 0.738168240285459 1 1
0.593090539086402 0.59122996491803 1 1
0.564976973154594 0.563043841420313 1 1
0.781919283368857 0.779016157750652 1 1
1.22151497413203 1.21692778374481 0 0
0.675489670564402 0.673909009106435 1 1
0.739543397725752 0.737187933363767 1 1
0.710232649764694 0.708088810472964 1 1
0.862943457887139 0.859975430608052 1 1
0.610470386414057 0.608739095178424 1 1
0.810878961738372 0.80865150603493 1 1
0.960540340203738 0.957213125669694 1 1
0.996356503264408 0.993941534168741 1 1
0.771154596507836 0.769303029727929 1 1
0.905841423913239 0.902874587304018 1 1
0.944214022757273 0.941553084478658 1 1
0.868569920767945 0.866285030019047 1 1
0.883517391021544 0.879845998551474 1 1
0.676188550403035 0.674684464949087 1 1
1.19480078763665 1.19228598470597 0 0
0.733233495578564 0.730910544716696 1 1
1.07059744620782 1.06809058105444 1 1
0.862044798259255 0.859644449590765 1 1
0.589010316319277 0.587355076742386 1 1
0.801521822628117 0.79921880176786 1 1
0.733018750056168 0.730111221331219 1 1
0.884187430532088 0.881788965160134 1 1
0.773275147308591 0.770737828659194 1 1
0.765785229695306 0.763630242826579 1 1
0.652143697972967 0.649787835774281 1 1
0.938991845054002 0.936428787469161 1 1
0.976168141367585 0.973961760496513 1 1
0.843345294344778 0.840470179476908 1 1
0.804238060492126 0.801380209032305 1 1
0.796174330401457 0.794061472638937 1 1
0.955023789345685 0.952361676650492 1 1
0.615862915418737 0.613864806825034 1 1
0.69042439865724 0.68846013613303 1 1
0.663047102781123 0.661662844327117 1 1
0.484485529967188 0.48233125752315 0 0
0.783848791389823 0.781399762722405 1 1
0.781164247717081 0.779178003467565 1 1
0.703155052876889 0.701479828065466 1 1
0.487222674242873 0.485861761470608 0 0
0.83601022477291 0.834141816706709 1 1
0.714415480307288 0.712628004646261 1 1
1.10513026960729 1.10147790391517 0 0
0.842333085694477 0.839628784586139 1 1
0.510621604265948 0.508415570899834 1 1
1.07234240606254 1.06915900329107 0 0
1.01773974572201 1.01448198139459 0 0
0.911155293146933 0.90741004424592 1 1
0.628247701946923 0.626386853198458 1 1
0.387253561773614 0.386304100773888 0 0
0.686165381447079 0.683386355423962 1 1
0.736154411014191 0.733042428903505 1 1
0.656760932942068 0.655223890351762 1 1
0.903265897773439 0.901379389581625 1 1
0.706183526576395 0.704277071482813 1 1
0.729604178646198 0.726903427732693 1 1
0.909800313578003 0.907589220891499 1 1
1.07063982605609 1.06741465319946 1 1
1.02478953015996 1.02173234419988 1 1
0.998012192635179 0.99495141439407 1 1
0.714865420261875 0.712581260318105 1 1
0.992885795943366 0.990622139573941 1 1
0.996468841873568 0.993565476221575 1 1
0.44482526109909 0.443901367814835 0 0
0.741198708840629 0.739190670005067 1 1
0.661475327407138 0.658964092675723 1 1
0.742502009995298 0.740765262368555 1 1
0.591031559277912 0.589102705955555 1 1
0.61576653564205 0.613771727529266 1 1
0.385484335247156 0.38439995757088 0 0
0.867250348026865 0.864973332547111 1 1
0.798170647463796 0.79560796025 1 1
0.897673919476779 0.893952200624949 1 1
0.706720398416308 0.704333916095788 1 1
0.84282036770129 0.84038905215917 1 1
0.676303142003231 0.673773258074273 1 1
1.11148171241717 1.10686876772048 0 0
0.757938897248173 0.755427730741588 1 1
0.808908582155321 0.806771919096312 1 1
0.880273402658469 0.877970687470628 1 1
0.668060342236711 0.666206638304454 1 1
0.887430572796388 0.884533904712168 1 1
0.670938831173646 0.66951725619164 1 1
0.62617396404502 0.624341164504599 1 1
1.27347526776573 1.27001865334964 0 0
0.789775549386565 0.787937099995688 1 1
0.839105782462807 0.836430403370968 1 1
1.04667407906914 1.04327629127634 1 1
0.643584848958464 0.642197898114737 1 1
0.872020966690308 0.869267369037323 1 1
0.825959699146229 0.823943965297544 1 1
0.948871078107012 0.946136093132415 1 1
0.930433992408535 0.927326348823708 1 1
1.35163646428356 1.34826744290156 0 0
0.990305070823923 0.987680447364891 1 1
0.752007705637886 0.749611909165007 1 1
0.889238249446867 0.886565785507714 1 1
0.681905379003927 0.680216767303971 1 1
0.81406215028407 0.811859100744462 1 1
0.960457389051931 0.957294161373337 1 1
0.898206608387561 0.895521149978092 1 1
0.739398589804117 0.736805124895835 1 1
0.574100086543605 0.572399448393185 1 1
0.715936622594218 0.714102886322352 1 1
0.943581320531592 0.941614972378945 1 1
0.542596211429548 0.541379891059381 1 1
0.664678778023632 0.66301179019211 1 1
0.85128701511642 0.849399323795058 1 1
0.684812895784186 0.682889392150812 1 1
0.74555818759918 0.741862682489212 1 1
0.813800798431142 0.811404489229247 1 1
0.563023030694351 0.561676331533498 1 1
0.348198912163743 0.347140232739101 0 0
0.781567214818422 0.778789165189464 1 1
0.66251409510573 0.660497410551193 1 1
0.832867889897761 0.829369521840069 1 1
0.715831444406665 0.713469874492238 1 1
0.829126635980862 0.827086972403133 1 1
1.0033690921025 1.00085807030892 0 0
0.599361779651592 0.597629550836232 1 1
0.771841094368803 0.769267153322058 1 1
0.713537943576925 0.71142652329564 1 1
0.728080708748218 0.726014263208249 1 1
0.724618900638394 0.722790572829296 1 1
0.912770969685754 0.910421141817515 1 1
0.7272585563222 0.724392387758078 1 1
0.891871583087413 0.888878732404993 1 1
1.00069350438058 0.997912163110128 1 1
0.762168975920909 0.759974799923007 1 1
0.69601971746452 0.694097302753521 1 1
0.686370369619646 0.684802420420571 1 1
0.608097574410369 0.606083575492816 1 1
0.887458129224853 0.884628144436547 1 1
1.01681006203045 1.01274937596676 1 1
0.430223412153923 0.428421844545364 1 1
0.935116412300974 0.932560672474424 1 1
0.613256917252076 0.611575344614214 0 0
0.977445719125438 0.974367797725633 1 1
0.867605974388319 0.865272065744857 1 1
0.767137473516109 0.765141811470474 1 1
0.979079425230427 0.975549910969717 1 1
1.08060536602395 1.07740078314615 0 0
0.867034732424232 0.864841394316223 1 1
0.795414507110477 0.792864138613234 1 1
0.445287339082622 0.444072360636954 0 0
1.02460453172739 1.02246098393532 1 1
0.583770781547735 0.58213285153383 1 1
0.588167343120682 0.5866552389663 0 0
0.863755715561303 0.860842168692567 1 1
0.532511832915072 0.531274706679228 1 1
0.928792866133713 0.926298988500198 1 1
0.902005837257715 0.899731613915372 1 1
1.0270367318614 1.02384802935863 1 1
0.701800651965068 0.699373678887917 1 1
0.580496381695011 0.578179975254517 1 1
0.879641671586082 0.875533011747945 1 1
0.573709407991627 0.57163456606116 1 1
0.683480560494686 0.681398870153419 1 1
0.765420332111301 0.763528104610373 1 1
0.960143603756664 0.957998872087736 1 1
0.692835549915616 0.691458760433278 1 1
0.808488444780866 0.806303150459105 1 1
0.685092667317217 0.683475818759478 1 1
0.940175571440978 0.937230041977739 1 1
0.793713291094355 0.7909244255626 1 1
0.639029415937897 0.63697572817366 1 1
0.788678055338304 0.786099625912866 1 1
0.890133710213596 0.887552832298034 1 1
0.734701990228294 0.73267483787819 1 1
0.781376671904169 0.779489134123243 1 1
0.749072274897676 0.747136220080053 1 1
0.718395809828934 0.716115676736344 1 1
0.734225061643477 0.732201951180604 1 1
0.73069604627831 0.728937043702052 1 1
1.02742805672607 1.02349124342012 1 1
0.973481774988118 0.970355508172648 1 1
0.688899576228979 0.686939754782034 1 1
0.759038545088483 0.75634265045092 1 1
0.993119155861982 0.990015420297121 1 1
0.982272214301609 0.978994024414281 1 1
0.810590089098687 0.808331951655342 1 1
0.847024934831114 0.84501469564613 1 1
0.908789184637281 0.906660812208228 1 1
0.656066176814179 0.654378793082478 1 1
0.667137796976114 0.665156680138297 1 1
0.730247956919475 0.728667939872079 1 1
0.831926548076619 0.82935970175385 1 1
1.09535227062553 1.09229819740062 1 1
0.93956196241882 0.936914869194625 1 1
0.906358024123562 0.90368302296502 1 1
0.985820618975097 0.982814449315224 1 1
0.852631073756394 0.850153710572359 1 1
0.856698233983579 0.853801572558856 1 1
0.869993260910541 0.868055837936236 1 1
0.880446637639646 0.877597741429704 1 1
1.02080918241827 1.01775698989071 1 1
0.812613294005359 0.809962530995692 1 1
1.13440853256754 1.13085268287827 1 1
0.976929650327814 0.974628206662529 1 1
0.723716138640238 0.722465294422993 1 1
1.00319021683883 1.00091549818502 1 1
0.971588083444769 0.969261427596987 1 1
0.858598924983971 0.855009258108234 1 1
0.854046518888187 0.852226020853327 1 1
0.92923519094583 0.92711169821801 1 1
1.1212784020544 1.11787139215794 1 1
0.90436454074014 0.90208528454824 1 1
0.760912037511944 0.758271310258847 1 1
0.27895718289877 0.278191156044095 0 0
0.643636041324535 0.642231317580829 1 1
1.00909308402398 1.00622140363878 1 1
0.723578399496431 0.720781160059473 1 1
0.665475977606118 0.663277274615006 1 1
0.841471955169447 0.838755285092324 1 1
0.922345992613209 0.919458780434347 1 1
0.579949623389846 0.578474405408896 1 1
0.621767527103895 0.620184564964781 1 1
0.687969830619831 0.686253352862101 1 1
0.900366858757272 0.89809116797414 1 1
0.886386838532321 0.883383418639332 1 1
0.743859776533885 0.7420574912537 1 1
0.909138009200925 0.90619649226765 1 1
0.580404929518995 0.577724843680339 1 1
0.910619034116789 0.907997707353445 1 1
1.00488003858584 1.00207772652891 1 1
0.947148877993065 0.944485848951299 1 1
0.356603368219535 0.355505567739867 1 1
1.11230866850903 1.10757329359282 1 1
0.667746962404419 0.666041117072685 1 1
1.01414861459962 1.01195977131875 1 1
0.82073960097873 0.818710617496518 1 1
0.924685232868284 0.921736680489675 1 1
0.629516876181115 0.627559778790775 1 1
0.573905565069467 0.570809336488058 1 1
0.586968336686481 0.585386583130947 1 1
0.928288550520175 0.925652277570077 1 1
0.831504285219918 0.8293479953006 1 1
0.856750079080371 0.854328093458661 1 1
1.23040550459299 1.22724637073638 0 0
0.850096949802966 0.847863973543288 1 1
0.948928127138433 0.945983779716418 1 1
0.960179935623427 0.956954782483512 1 1
0.761699204483165 0.759736251598627 1 1
0.967883776776017 0.964594080059962 1 1
0.800315878267757 0.798465843416332 1 1
0.865423433703765 0.862858452474742 1 1
0.902144439838034 0.899539408384659 1 1
0.863717988015833 0.860931911295578 1 1
1.06029664328185 1.05738051357209 1 1
0.73763688411912 0.735116269138166 1 1
0.364147406752845 0.363113347364239 0 0
0.920852818818728 0.918180494735553 1 1
0.853103077035393 0.85042735082129 1 1
0.51208730199372 0.510653484541016 1 1
0.6083447973882 0.606570188488089 1 1
0.882994087506799 0.880208338858153 1 1
0.631175928281646 0.629614019191388 1 1
0.712304502283359 0.709697478205552 1 1
0.584974580969098 0.583285851583919 1 1
0.632264749102292 0.630453050783622 1 1
0.923769723032754 0.920842842353237 1 1
1.03569856796237 1.03258638785538 0 0
0.756705366229092 0.754526483648716 1 1
1.04318065097507 1.0401897930198 0 0
0.776412937584653 0.774579078087603 1 1
0.720477104159549 0.718998107734963 1 1
1.10883302729046 1.10582112818225 1 1
0.864213230022026 0.861722660395988 1 1
0.819120006395082 0.817069646343355 1 1
0.869807974546153 0.867224304829415 1 1
0.518121179048817 0.517020966476643 0 0
0.683657628693432 0.681637647964299 1 1
0.84819309054299 0.845595472631318 1 1
0.739945549826434 0.738230552662417 1 1
1.05844562087184 1.05574869696506 0 0
0.959156727993692 0.956257162680408 1 1
0.93606154913059 0.93400303747301 1 1
0.861444345825208 0.859625072635437 1 1
0.698175885969432 0.695932093022016 1 1
0.881739864920417 0.879043926421177 1 1
0.753535870176003 0.751602623231239 1 1
0.73516428916937 0.73350085490378 1 1
0.874599596455646 0.872291947671581 1 1
0.606063555280012 0.604176222933375 1 1
0.455558153278805 0.454494324511355 0 0
0.713467856128932 0.711424736158375 1 1
0.641012687551945 0.63860625791713 1 1
0.483230270596611 0.481682791626432 1 1
0.640171987103351 0.638666054192232 1 1
0.711330586450946 0.708772267161717 1 1
0.753251367067608 0.751143262636182 1 1
0.659969252849696 0.658398633531705 1 1
0.537112630017793 0.535556761726918 1 1
0.766550807773149 0.76466234773868 1 1
1.00278468329493 0.999180284631973 1 1
0.726160830439628 0.723777077366678 1 1
0.573735962071284 0.572103367108168 1 1
0.905112606321468 0.903150576281769 1 1
0.92002002175897 0.917487259201613 1 1
1.06592170102889 1.06296651382797 1 1
0.59745566760667 0.596161170788304 1 1
0.862813764413966 0.859925999647172 1 1
0.907209607996926 0.90522261424245 1 1
0.78593024473999 0.783797005267389 1 1
0.425883376187554 0.424179080769502 0 0
0.645442925054001 0.643233303433587 1 1
0.65519735164199 0.653364545670167 1 1
0.837208147622777 0.834594032377552 1 1
0.768654282231523 0.766385383255019 1 1
0.801974675828958 0.799596480477203 1 1
1.05373428054257 1.05068317295137 1 1
0.858739617963675 0.856550908153402 1 1
0.780596838218115 0.777905705875511 1 1
0.731627661873698 0.729776511295704 1 1
0.683452944532609 0.681460346570223 1 1
0.472658942670126 0.470491630254806 1 1
0.593669821993339 0.592182378615433 1 1
0.70670194510319 0.70481941310315 1 1
0.664118968654949 0.6619991765612 1 1
0.823986499813099 0.821770027169216 1 1
0.987813961127032 0.985177203897916 1 1
0.750028162256481 0.747731488346323 1 1
0.649992520732427 0.648365389973838 1 1
0.803627480049793 0.801413195069629 1 1
0.93156028927452 0.927838439927777 1 1
1.30678197621127 1.30198269765115 0 0
0.823421694954967 0.820781855229662 1 1
0.569244527983841 0.567550263747138 1 1
0.769660517573625 0.766677474179935 1 1
0.720355940733494 0.718127500061409 1 1
0.905624900034151 0.903314373612328 1 1
0.894862422852026 0.892063747177516 1 1
0.928759710359601 0.925923391865685 1 1
0.745623339594445 0.743786243074301 1 1
0.650853122382201 0.649650977614609 1 1
0.701793194690542 0.699998126803169 1 1
0.793662890658869 0.791484098828187 1 1
0.859754410611689 0.85714543585473 1 1
0.998676878505182 0.995901484821639 1 1
0.739943564825422 0.73750296756304 1 1
0.943076681248904 0.939472363426979 1 1
0.603670078330851 0.60171680084959 0 0
1.04309677435668 1.04066306152318 1 1
0.796654580035873 0.794795359673833 1 1
1.00650003094506 1.00372937572144 1 1
0.689719046199985 0.688068941003854 1 1
0.802979047072335 0.800283793958809 1 1
0.781488638236057 0.779599779028849 1 1
0.76035373537172 0.758100023205497 1 1
0.70013775807868 0.697211278811977 1 1
0.71551046922728 0.712894956862219 1 1
0.710333640643428 0.708371904845774 1 1
0.535080966951458 0.533202763747186 1 1
0.971190332466265 0.968862860147582 1 1
0.807882782914258 0.804744725477655 1 1
1.01255869625465 1.00884898528557 1 1
0.94251028206722 0.939946566575299 1 1
0.85794942945873 0.855315695145406 1 1
0.456494817610582 0.455072866950546 0 0
0.64700281750428 0.644346547242991 1 1
0.99004563522099 0.987510944628201 1 1
0.882571641178992 0.879474524358685 1 1
1.06768295413662 1.06519580212658 0 0
0.975470766204242 0.973030776520579 1 1
0.601644979434244 0.600047093345423 1 1
0.561284500904725 0.559854932652047 1 1
0.537311874236713 0.535023212719232 1 1
0.562728665625471 0.561182639370358 1 1
0.968904646177194 0.965573187163256 1 1
0.622085092655036 0.620618462084354 1 1
0.815018396913517 0.813294989879758 1 1
0.76128141598373 0.758825724068284 1 1
0.834909023177234 0.832325298501736 1 1
0.695882982786304 0.693692806135315 1 1
0.540710496314104 0.538999610671166 1 1
0.715394126025934 0.713832746508345 1 1
0.761836888270183 0.759723623113175 1 1
0.710633307280368 0.709158861762544 1 1
0.796851427790516 0.794880544163294 1 1
0.883860499828787 0.881461523944322 1 1
1.00170146274835 0.998270109784968 1 1
0.676256309347919 0.674475006353299 1 1
0.840211436131395 0.837079583248986 1 1
1.10472372133206 1.10166244242097 0 0
1.08907205217227 1.08554434147295 1 1
0.939063524302722 0.936366320532677 1 1
0.718417156613931 0.716756055109889 1 1
0.699643772730344 0.697583110776702 1 1
0.572682736509621 0.570936817368975 1 1
0.768246812936247 0.766716390870295 1 1
1.00427284737292 1.00167827693044 0 0
1.12456095144633 1.12148124920386 1 1
0.890310461861802 0.887464692852113 1 1
0.809462085216999 0.807285101962741 1 1
1.16027944875269 1.15698793436735 1 1
0.518605450855251 0.517461041119025 1 1
0.610727094688409 0.608847165134013 1 1
0.726808303914515 0.724984396362771 1 1
0.767639884148955 0.76554484579447 1 1
0.631422117306376 0.629756553048967 1 1
1.03396225271131 1.03085317974991 1 1
0.999348584506746 0.996351198537964 1 1
0.854862134863232 0.852594282059554 1 1
0.58142824933342 0.579207675395546 1 1
0.770640602151054 0.768412414349313 1 1
0.949615165379303 0.947119219780357 1 1
0.573139057245336 0.571454423782426 1 1
0.952088815142931 0.949194493775688 1 1
0.899061366150103 0.895354404733063 1 1
0.890381527743294 0.888116964481912 1 1
0.564359615981589 0.562865052499511 1 1
0.789275423120392 0.786787318552803 1 1
0.725742540743578 0.724109575192078 1 1
0.456716096084684 0.455037671885008 0 0
0.482886972275897 0.481569712938479 0 0
0.841517870641073 0.838550453686788 1 1
0.797501347397357 0.79525045990164 1 1
0.631594294878037 0.630189625715786 1 1
0.316655957748986 0.315712707478291 0 0
0.93079978096463 0.928064329852594 1 1
1.14311900367078 1.14027680234075 1 1
0.344930740210133 0.344171702507178 0 0
0.872928558582767 0.870316050797528 1 1
0.645935405186086 0.644451668827926 1 1
0.824545549326599 0.822522137199427 1 1
0.451228633334574 0.449939567245829 1 1
1.02091507480387 1.01826343587088 1 1
0.943557228276494 0.939178212200937 1 1
0.698507443619075 0.696801706688872 1 1
0.546925903431523 0.545958429223669 1 1
0.594232881142067 0.591861374779618 1 1
0.899076472357585 0.896589529558716 1 1
0.400091372557042 0.399087376941012 0 0
0.893653821206769 0.890508447745296 1 1
0.798519214382697 0.796636277732172 1 1
0.731375556749684 0.728713606228513 1 1
0.948370538821559 0.944971044613457 1 1
0.70697265179657 0.704123762166652 1 1
0.66221995363957 0.660506367392701 1 1
0.797148838171342 0.795065129734801 1 1
0.753698928268457 0.750718276199982 1 1
0.833375121657737 0.831346700321963 1 1
0.973489852641112 0.970998309258188 1 1
0.462321684167353 0.460931632891978 0 0
0.737570379122147 0.735387544720391 1 1
0.748767492302193 0.746785859656544 1 1
0.680583728545479 0.678687495652568 1 1
0.900737649009769 0.898764265025997 1 1
0.704589642766609 0.702724668041886 1 1
0.926563398431053 0.923276722863771 1 1
0.569103014676066 0.567404153269045 1 1
0.89476385330644 0.892125651819282 1 1
0.838616689385083 0.836330963768553 1 1
0.54401147155406 0.542457689964908 1 1
0.671839777528083 0.669654858231971 1 1
1.07765495850984 1.07323168672747 1 1
1.12456153903195 1.12161991436607 0 0
0.710580128830349 0.708225877155087 1 1
0.646211681941479 0.643916879431591 1 1
0.437833929301135 0.436594972210608 0 0
0.832770451835659 0.829113294005868 1 1
0.783536676008609 0.781317292266369 1 1
0.967356156681152 0.965227098814551 1 1
0.722190565351973 0.720621913827124 1 1
0.620986816189722 0.618797296573065 1 1
0.912130148206444 0.909261632631076 1 1
1.07237235448165 1.06866042532858 0 0
0.837099999276214 0.834342083168648 1 1
0.819136415868117 0.817144155408511 1 1
0.639764170368975 0.637821680429152 1 1
0.611077375765708 0.609329450982397 0 0
0.691527731267475 0.689045004631356 1 1
0.581451608237916 0.579713510281098 1 1
0.449349151880865 0.448357858151594 0 0
0.668790732644802 0.666567439156075 1 1
0.849447492716216 0.84674332803098 1 1
0.861946634621691 0.85912684013863 1 1
0.598205952456624 0.595958455176495 1 1
0.984080417831036 0.981475248185325 1 1
1.17902640712438 1.17476232857424 0 0
0.833400448878983 0.831202174890062 1 1
0.691521164496128 0.688853019631516 1 1
0.716352853858585 0.71386187196995 1 1
0.769833610612152 0.7669985507525 1 1
0.676156046956228 0.67420278672267 1 1
0.663389622149171 0.661692782958986 1 1
0.84790548708291 0.845702433131554 1 1
0.965741276981849 0.963444231963975 1 1
0.748731524769689 0.746621480245852 1 1
0.535569795953906 0.533915275511 1 1
0.592007924295413 0.590636832416843 1 1
0.890389265794193 0.887586153672711 1 1
1.0435589081875 1.04073484039246 0 1
0.758704049437825 0.756312093813686 1 1
1.12202339061443 1.11827979100717 0 0
0.773384475596939 0.77099596396156 1 1
1.06642500295633 1.06354360580136 0 0
0.786239541710901 0.783756077804536 1 1
1.00925009457721 1.00645429208571 1 1
0.48748923277693 0.486244094780501 0 0
0.731316945418964 0.728880638790247 1 1
0.951350738374832 0.948531108846195 1 1
0.477760922849422 0.476448183023972 1 1
0.584124049134095 0.582264946589817 1 1
0.832902164098772 0.830192110315596 1 1
0.955116394920603 0.952154255406302 1 1
0.59299000761145 0.591695770089206 1 1
1.10256879176141 1.09860783551516 1 1
0.684700838906371 0.682263077008299 1 1
0.958012888941777 0.95466939536144 1 1
0.912339355757548 0.910215254524549 1 1
0.503150806742432 0.501249772382477 1 0
0.606916046703121 0.605473584197111 1 1
0.911106248541808 0.90830169073962 1 1
0.658015045746207 0.656547536692393 1 1
0.648471836433356 0.646436666398797 1 1
0.82777851962968 0.825862432507385 1 1
0.89084368446152 0.887880469281955 1 1
0.855768097344391 0.852890946814679 1 1
0.926965916583945 0.924764831080752 1 1
0.808579944768101 0.805687105715062 1 1
0.680917683046707 0.679727167559362 1 1
0.719549051321847 0.717318441646982 1 1
1.10780427613209 1.10413269166936 0 0
0.787236666575932 0.78465935943523 1 1
0.847850728177657 0.845901068155787 1 1
0.491772553609374 0.490280776083614 1 1
0.765970975289406 0.763924285870668 1 1
0.776292170477873 0.773516768726458 1 1
0.530278216480551 0.528884482342768 0 0
0.826122863098739 0.823698697795712 1 1
0.707872119616683 0.706054260963475 1 1
0.562660476362826 0.560444451124553 1 1
0.885152277733718 0.882598392948183 1 1
0.66010086276367 0.658554847315434 1 1
0.783627779821443 0.78158168453176 1 1
0.681578569058447 0.679245687777691 1 1
0.580203839842265 0.578229822588513 0 0
1.14706838840324 1.14374612516867 0 0
0.891383070821148 0.88895913217557 1 1
0.540056176594127 0.537957719706432 1 1
0.888400142302609 0.886066755451854 1 1
0.509270470514254 0.507605642398147 0 0
0.788460370027531 0.786270144846747 1 1
0.891391405274465 0.888598707178478 1 1
0.686599914374183 0.684600892825309 1 1
0.524500724324553 0.522387285640318 1 1
0.796023356198265 0.793752725710644 1 1
0.82164893640004 0.820068406087575 1 1
0.868765947699847 0.866240843400775 1 1
0.772907583412321 0.76995444786693 1 1
0.81908856505737 0.816753782504167 1 1
0.656556370276854 0.655011347689642 1 1
1.01393211063423 1.01135056034952 1 1
0.830819775950524 0.827803395529902 1 1
0.571835669149967 0.570390526994253 0 0
0.71477504420796 0.712377841776142 1 1
0.932744121034749 0.930518556645343 1 1
0.793616133624889 0.791233030503012 1 1
1.04987475408403 1.04737305105463 1 1
0.742874069807348 0.740956234972638 1 1
0.946335974346667 0.943854460698767 1 1
0.904151741911928 0.901599590235954 1 1
0.60152984902245 0.599602714975929 1 1
1.14428199706994 1.14107955461447 1 1
1.16209423626147 1.1591401404651 0 0
0.884426469536074 0.881045129846476 1 1
1.01707857347641 1.01442841616408 1 1
0.680079747118397 0.677395825432535 1 1
0.635069119009443 0.633279500441191 1 1
0.668648746294029 0.666945676436015 1 1
0.946972721328616 0.944298631798523 1 1
0.926964256165299 0.923763492536624 1 1
0.556387765199947 0.554499677053072 1 1
0.981869555472108 0.978594828574618 1 1
0.749600932704811 0.747455372516344 1 1
0.975830478439855 0.972189600483775 1 1
0.806889680756416 0.80453092612803 1 1
0.731179191212754 0.729145901008143 1 1
0.74186661798877 0.738724828357318 1 1
1.00317236314041 1.00037356675785 1 1
0.720651903589304 0.71901162322862 1 1
0.969564860623262 0.966652600250039 1 1
0.856450881828994 0.853847913087667 1 1
0.897784031091731 0.895594038293029 1 1
0.898801758816167 0.895974094616683 1 1
0.880429631811161 0.878132230865266 1 1
0.871676727404205 0.869175545406603 1 1
0.756966392535874 0.755416361006734 1 1
0.881487925119591 0.878565984474566 1 1
0.939422570374614 0.936202838689041 1 1
0.797653764381413 0.795602134191393 1 1
0.940578011150341 0.93761249160152 1 1
1.07475952227712 1.07183985287746 0 0
0.623427109732131 0.621738425456445 0 0
0.478290587790376 0.477366410216927 1 1
0.574578835429727 0.573187461702861 1 1
0.636853174594022 0.634697770855176 1 1
0.884807095250688 0.881639124062671 1 1
0.761836443281196 0.760033646948764 1 1
0.721433515480789 0.719331122945672 1 1
0.727012186573401 0.724430482647316 1 1
0.89829159535991 0.89531238514739 1 1
0.816275438224388 0.813358174124792 1 1
0.79609399907941 0.794295070638779 1 1
0.985918851141647 0.983434687065531 1 1
0.823100886153805 0.821100723012874 1 1
0.887351120467116 0.884654727332829 1 1
1.15806253308267 1.15457946496633 0 0
0.719775318958496 0.71707405392725 1 1
0.704921581573705 0.703400111676241 1 1
0.788251404424794 0.785907773631649 1 1
0.796618160302198 0.794213438542307 1 1
1.04435052998759 1.04111393584895 0 1
0.752219089110739 0.749348723764805 1 1
0.498304410897296 0.496216697634535 0 0
0.869971407757494 0.867266621772391 1 1
0.71169031759086 0.709345653388765 1 1
0.805414326406867 0.802949037374387 1 1
0.599585080394581 0.598284814309943 1 1
0.764580745815653 0.762220612646217 1 1
0.814452728676137 0.812191191675373 1 1
0.775621593553306 0.773327292578653 1 1
0.743991258269894 0.74174247435129 1 1
0.78093542210096 0.778215457633622 1 1
0.874086995113352 0.871912833312742 1 1
0.467359129895045 0.465891819469121 1 1
0.900424006113276 0.897436304702055 1 1
0.844293903190446 0.841257787839764 1 1
0.886467973994824 0.884086078998367 1 1
0.901492914308567 0.899297761036189 1 1
0.460155726817748 0.458883763953589 0 0
0.778039834246799 0.775801414206228 1 1
0.743144744434778 0.740656679109578 1 1
0.891442228738745 0.889243060992129 1 1
0.787707406603786 0.785296972470238 1 1
0.936222454568365 0.933103035822608 1 1
0.645078063679935 0.642780650129763 1 1
0.703590043567632 0.701497341917858 1 1
0.945747458440768 0.943266861358792 1 1
0.542692051759844 0.541328110614562 0 0
0.918740716301846 0.915577554781985 1 1
0.690325033928418 0.688335089224597 1 1
0.851053433555415 0.848495253697094 1 1
0.769442312666492 0.767277518375235 1 1
0.873546055338041 0.871638722376426 1 1
0.488768853229639 0.487464096572476 1 0
0.699080697080346 0.696633848334581 1 1
0.826727023131223 0.824033456090412 1 1
0.716596613303403 0.71424744274896 1 1
0.831646959267316 0.829800348788665 1 1
0.96654932020374 0.963612386957991 1 1
0.729046412978456 0.727091016939618 1 1
0.594708918014554 0.592881816536181 1 1
0.698943102450283 0.695873233979121 1 1
0.916227919381315 0.913416830784434 1 1
0.679712007204128 0.678117582073175 1 1
0.827859391718215 0.825847611605248 1 1
1.14685226355722 1.14339382587682 1 1
0.746366428887803 0.744145856609113 1 1
0.596320036150242 0.594489601341722 1 1
0.637863173484693 0.636123368754941 1 1
0.842729826625804 0.840152168438896 1 1
0.794912373828472 0.792984713723871 1 1
0.755985323361182 0.753525966661492 1 1
1.12410638349012 1.11975809170258 0 0
0.668086388369764 0.666026629371124 1 1
0.863840670409683 0.861081376065068 1 1
0.687763741143653 0.685436716337396 1 1
0.87640591315936 0.874128435284231 1 1
0.880603867642392 0.877809081909154 1 1
0.60862980084653 0.606309581317988 1 1
0.861852695284105 0.859697054446382 1 1
0.798848578220523 0.795191599006394 1 1
0.736987406533897 0.734789676455096 1 1
0.858711418798294 0.855641527706088 1 1
0.894681092504483 0.892119277174233 1 1
0.438144315872208 0.437185408478648 0 0
0.729331411540199 0.72746893471171 1 1
1.11049076613087 1.1072332265499 0 0
1.00140864584901 0.998802052299864 1 1
0.747481021495536 0.745294829766996 1 1
0.751108676479628 0.749058935084047 1 1
0.948662177988585 0.94564207978775 1 1
0.646681272383816 0.645024060690404 1 1
0.804718956117737 0.802871835472787 1 1
0.792907423803952 0.79039116455578 1 1
0.723821980692553 0.722027284103905 1 1
0.885534000851632 0.882772412375515 1 1
0.47098452252881 0.469427186582543 0 0
0.854864987218295 0.852719395073962 1 1
0.86812026655055 0.86544091313499 1 1
0.902897952536929 0.899694860556407 1 1
1.03976638972276 1.03698383611911 1 1
0.594743179656237 0.59321368365482 1 1
0.832712485305168 0.830462789647674 1 1
0.85845908306691 0.856080287047757 1 1
1.11652450943317 1.11338210479835 1 1
0.630262663160586 0.628708712423241 1 1
0.804226524312591 0.801947053051285 1 1
0.697873767201003 0.695851992066393 1 1
0.758264774303697 0.755811120003861 1 1
0.810233618081547 0.807622202776895 1 1
0.527120001125452 0.52505454590561 1 1
0.842698752635294 0.84035331378425 1 1
0.87593915994339 0.873135719270026 1 1
0.611983824213754 0.610164945181387 1 1
1.07218406301238 1.06824982730361 0 1
0.580892480853929 0.579111285512857 1 1
0.594069190538008 0.592429545386017 1 1
0.693050038941725 0.690597358613204 1 1
0.774471591093054 0.772075215457889 1 1
0.608138236385566 0.605675362909147 1 1
0.646583348459812 0.644343767947796 1 1
0.758299425435333 0.756683849177697 1 1
0.633642039771379 0.631824278294573 1 1
0.964047881323594 0.961218483698916 1 1
1.00151232705978 0.999378757180289 1 1
1.00484488561854 1.00185736739823 1 1
0.707953522395859 0.705169387260319 1 1
1.05161838693876 1.04868336433005 1 1
0.622086810389782 0.620041269173231 1 1
0.596459568711456 0.594684464047408 1 1
0.608032296828096 0.606483405452701 1 1
1.05837325113903 1.05552136777196 1 1
1.12346831398734 1.12002049005404 0 0
1.00224555119521 0.999168721976135 1 1
0.810317812496727 0.808125220328598 1 1
0.880019244040618 0.878046655788451 1 1
0.804700882627039 0.80217764504145 1 1
0.691840218503823 0.68985206730127 1 1
1.0529329079901 1.04994643992344 0 0
0.697419723130005 0.695058645957155 1 1
0.670477830497637 0.668672596603842 1 1
1.07601613185005 1.07301316045121 0 1
0.686602413973092 0.683374278663295 1 1
0.764959371567847 0.762855418552601 1 1
0.869628668435974 0.866936591995838 1 1
0.936476047316869 0.933487171741455 1 1
0.876841349521904 0.874555502511083 1 1
0.709299341191151 0.707604177155989 1 1
0.840213713151361 0.838553068757905 1 1
0.808044411580378 0.805830308612621 1 1
0.781819179860476 0.779664679465599 1 1
0.827514756208521 0.824839676847761 1 1
0.912385633251903 0.910159981809541 1 1
1.07815381676371 1.0749047939552 1 1
0.952711982494569 0.949761793157796 1 1
0.770075111359187 0.76825467786748 1 1
0.49642949854836 0.495386831806901 0 0
0.913103966735755 0.910461269781323 1 1
0.688170790475029 0.685688262812544 1 1
0.770472138456327 0.768112113958248 1 1
1.13483205599766 1.13193086771581 0 0
0.808557589744817 0.806631357194456 1 1
0.952421495816143 0.95021247356261 1 1
0.655339147212914 0.653092945207383 1 1
0.97069869204207 0.967291289367166 1 1
0.711409532020015 0.709312246854294 1 1
0.795636522303653 0.793063399533185 1 1
0.848933631728513 0.847266151094204 1 1
0.721809567382832 0.720466163841312 1 1
1.01247486904884 1.0083958278462 1 1
0.548845907906982 0.546910267624662 1 1
0.628418541270925 0.627120860646083 1 1
0.910567490371172 0.907580212398905 1 1
0.718797653483426 0.71655135684035 1 1
0.611856192622359 0.609841010999575 0 0
0.647589942268085 0.646129831470048 1 1
0.654982515840988 0.652921425654765 1 1
0.49675346507523 0.49507625400809 1 1
0.642977263931044 0.640790777800657 1 1
1.04846560987399 1.0455417132972 0 0
0.803381112480661 0.8012156484908 1 1
0.75120744619227 0.748399998937829 1 1
0.814325104056823 0.810978629311684 1 1
0.849436842829006 0.84736045080707 1 1
0.572172925455109 0.571029671506586 1 1
0.692942720491846 0.690955394788196 1 1
0.686382132336158 0.684671959356427 1 1
1.01232074155701 1.00747121283562 1 1
0.55316281318295 0.551468968987983 1 1
0.434525589792536 0.432892693962494 0 0
0.810067235339471 0.80761447985503 1 1
0.858713825617696 0.855657635920771 1 1
0.685758311128154 0.683186743787368 1 1
0.821920445547524 0.819741393182798 1 1
0.604898857908096 0.602802058250098 1 1
0.62479984813056 0.623202629509211 1 1
0.651321821240723 0.649325710488225 1 1
0.634377974649552 0.632873389988937 1 1
0.739557907470094 0.737798383520403 1 1
0.86517702547376 0.862421631206313 1 1
0.764942527889578 0.762790173159013 1 1
0.729316202505642 0.727217742005187 1 1
0.495987223757133 0.494261654428528 1 0
0.881536462762603 0.879024402219494 1 1
1.1012520225507 1.09809995552672 1 1
0.492955322317609 0.490891323205136 0 0
0.918058712059159 0.914811204520178 1 1
0.78450752808763 0.782203741498942 1 1
0.696373339275306 0.694231406062553 1 1
0.705583494514114 0.703399067067641 1 1
0.934195494335477 0.931628333632166 1 1
0.616671194659621 0.614833878789164 1 1
0.847532080977592 0.844631587119761 1 1
1.10492520619625 1.10182223753688 1 1
0.62865747094077 0.626595987618335 1 1
0.515800702678261 0.514271833316464 0 0
0.648785690008906 0.646968092812855 1 1
0.643155309754551 0.64173553991741 1 1
1.2579588249964 1.25449039379923 0 0
0.83751843168431 0.834721029626957 1 1
0.878526335527669 0.875985490061281 1 1
0.65648727483328 0.654505080899063 1 1
0.717104779879482 0.715204351385534 1 1
0.837324073887648 0.835230398641306 1 1
0.616388964028739 0.614412407941052 1 1
0.783888602101592 0.781805187503995 1 1
0.65503356618819 0.653361414647042 1 1
0.5950549564345 0.593477614072526 1 1
0.828434805287022 0.825746212758881 1 1
0.563615618915407 0.561557664172111 1 1
1.12652133373917 1.12340834736538 0 0
0.788988703204183 0.787140397648821 1 1
1.06691954137329 1.06389008246161 1 1
0.807840604192156 0.805433784138978 1 1
0.955414752019429 0.952962248603931 1 1
0.61461509996358 0.612846533231385 1 1
0.779976752281362 0.777289246888796 1 1
0.753601349255018 0.751573827662471 1 1
0.700538191990497 0.698862075976949 1 1
0.606515664233661 0.605003622462281 1 1
0.879405122259884 0.877106854962979 1 1
0.766135928380475 0.7633471206315 1 1
0.796362300692766 0.794029866259095 1 1
0.823904521803965 0.819957138205423 1 1
0.772848261881318 0.769926391984532 1 1
1.01897290089649 1.01548158728439 1 1
0.586786353382278 0.585154932311888 1 1
0.608608752034894 0.606488537714429 1 1
0.734675112055594 0.732441597342595 1 1
0.501445621604176 0.500013413771146 1 1
0.804307444306025 0.801578028368792 1 1
0.782517819998241 0.780754209468681 1 1
0.913900158169978 0.911182117012159 1 1
0.804578005223036 0.802420820579964 1 1
0.732245090451124 0.730607443873036 1 1
0.831313603787223 0.828119921770718 1 1
0.685342559089323 0.68265623898769 1 1
0.724188041057535 0.721497940300901 1 1
0.93619797679228 0.93361784796997 1 1
0.945241204019633 0.94249528166161 1 1
0.953288800239041 0.950435580368392 1 1
0.445856297948154 0.444686184198523 0 0
0.952987755809372 0.95054902036461 1 1
0.687377357564258 0.684749113896765 1 1
0.622837407483406 0.62133600269051 0 0
0.760774352075832 0.758343353275848 1 1
0.905291408991745 0.902867792806766 1 1
0.761317448205707 0.758754340620493 1 1
0.92179262995863 0.919154671487836 1 1
0.595741618477055 0.594466738308259 1 1
0.666660009293085 0.66490155529468 1 1
0.87101386328347 0.86779278589996 1 1
0.848334397438472 0.846393957776557 1 1
0.682183476969878 0.680167627219085 1 1
0.773114904572063 0.770138613219336 1 1
0.922132533828618 0.918421828442736 1 1
1.0347608425206 1.03115466000707 1 1
1.00293594275373 1.00033566500351 1 1
0.592084589189963 0.590537126448126 1 1
0.807639892576538 0.804695862067299 1 1
0.473659963039963 0.472328807642658 0 0
0.898784985350445 0.89602505484252 1 1
0.795393488336482 0.793265605050225 1 1
0.84010423794631 0.837642597284036 1 1
1.05132993386131 1.04892394708442 1 1
0.954135350835934 0.950495846660769 1 1
0.848106464665588 0.845440936439722 1 1
0.998518989483132 0.995720370028385 1 1
1.12123415084488 1.11799964465377 1 1
0.867084243075711 0.864469466769491 1 1
0.800176862182302 0.79831398166368 1 1
1.16479282555253 1.16133910554392 0 0
1.06764736276988 1.06368617253512 1 1
0.701152677828353 0.699480039428766 1 1
1.07906091576146 1.07593971192868 1 1
0.971999956076949 0.969317061605806 1 1
0.884666501722588 0.881841635627986 1 1
0.441202849857125 0.439937161786786 1 1
0.529217274241812 0.527588061557965 1 1
0.855154490448443 0.852566431123465 1 1
0.923814237324137 0.921588782600422 1 1
0.939913905194189 0.936426888264222 1 1
0.776028781649413 0.773695236753005 1 1
1.10249865823705 1.09879205911069 0 0
0.710640007755898 0.708459248778636 1 1
0.831392945465877 0.828161981249597 1 1
1.01831119689293 1.01638707681539 1 1
0.795283595735322 0.793592971237697 1 1
0.670148754073453 0.668598853593527 1 1
0.589320226173158 0.58787309340705 1 1
0.909272451009821 0.906819277855615 1 1
0.96154285888368 0.957974896730395 1 1
0.89516515597899 0.892421433939666 1 1
0.690492172740925 0.687962952076787 1 1
0.80792919797249 0.805911996357324 1 1
0.865400336393369 0.863173861760367 1 1
0.570598580477536 0.568740884763031 1 1
0.67413933127459 0.671478499086511 1 1
1.02484275853671 1.02204850014852 1 1
0.791205707504053 0.788151316145703 1 1
0.689224618739301 0.686288067379231 1 1
1.08288463038021 1.07954311349702 0 0
1.09354498602387 1.08990529249777 1 1
0.754558550137006 0.751972832705365 1 1
0.835444804718715 0.833058041931706 1 1
0.662654766688089 0.660888232699141 1 1
0.703829622247826 0.701565557886651 1 1
0.507788943392618 0.50611281428909 1 1
0.589986426091838 0.587924839879564 1 1
0.894941415674377 0.89271702802099 1 1
0.811247545389407 0.808732174924485 1 1
0.9809788567893 0.978637600757709 1 1
0.59636577822808 0.594901622480284 1 1
0.924866288485198 0.9220748736956 1 1
0.831679237170813 0.829617091495489 1 1
0.812785179069064 0.811053107773833 1 1
0.808256907688431 0.80594252391568 1 1
0.818952541725793 0.816849378020355 1 1
0.991919471684939 0.98959976171027 1 1
0.67610431343516 0.674139882821497 1 1
0.912361494515749 0.910707253746899 1 1
0.647470188332928 0.645472163662453 1 1
0.658890221671218 0.657128537550748 1 1
0.727286434071509 0.724561245669852 1 1
0.583320506206172 0.581459277160822 1 1
0.780373637285834 0.778063882861806 1 1
0.674720631385005 0.67167545478931 1 1
0.635812361693533 0.633803040455281 1 1
1.02570203919656 1.021793679677 1 1
0.875405931227567 0.873375196148393 1 1
0.75708854984172 0.755315481770941 1 1
0.883868314045897 0.880783762569142 1 1
1.16321340389689 1.15973998336491 1 1
0.976575675061985 0.973587543489234 1 1
0.604905834797194 0.602685797405306 1 1
0.825401583057046 0.822585931218332 1 1
0.945354960253078 0.942983431059295 1 1
0.797577158331918 0.79501143214768 1 1
0.711068050813847 0.708327956446168 1 1
0.951544618652784 0.948890426089438 1 1
0.990958112676965 0.987997673387886 1 1
0.944651537921082 0.942055683281152 1 1
0.656259497364742 0.654566157729146 1 1
0.624157267751028 0.622732870299861 1 1
0.665511490264516 0.664046973372229 1 1
0.856243372764313 0.85420352797687 1 1
0.937828262900907 0.935537317529182 1 1
0.568779510585497 0.567091148159083 1 1
0.810817228549631 0.809048702492471 1 1
0.96831816098797 0.964674738635149 1 1
0.968697442109815 0.965375581633172 1 1
0.831410721284755 0.828804487810197 1 1
0.949717834015805 0.947368710494272 1 1
0.812888571504628 0.810653058951009 1 1
1.00077275235527 0.998108368534797 1 1
0.744931513456521 0.743001016461902 1 1
0.708931459052871 0.706557111257403 1 1
0.673539542684359 0.671112923489245 1 1
0.858586223171697 0.85660182570901 1 1
0.664652261321934 0.662313466548994 1 1
0.86637338831895 0.864088456588982 1 1
0.814293117907306 0.812163044170572 1 1
0.920172755527259 0.91752530191568 1 1
0.804663240517555 0.802408365502625 1 1
0.624629511864243 0.622525992682714 1 1
0.694142605958632 0.692330511409193 1 1
0.644877145432097 0.641853561303199 1 1
0.53693373971665 0.535561725085426 1 1
0.901433526846223 0.899193252485929 1 1
1.22293829370965 1.21943763074677 0 0
0.773896729735737 0.771449793626752 1 1
0.897248643058603 0.894624115477576 1 1
0.544250827575121 0.542905397075431 1 1
0.719960172542716 0.717424131368706 1 1
0.962592425914202 0.959811612795785 1 1
0.68616070587071 0.683856592480242 1 1
0.574998240303189 0.573263027647553 1 1
0.934042018868465 0.93140974858565 1 1
0.694691405179663 0.692521714325731 1 1
1.04736195463256 1.04457952697037 1 1
0.998474615618016 0.995564773231463 1 1
0.893844964603071 0.890936418549111 1 1
0.698649093350978 0.696095800194204 1 1
0.61963695701493 0.61774512183436 1 1
0.904494594762683 0.901817220465341 1 1
0.501196389815823 0.500035982543689 1 1
0.828874497398633 0.826113755850729 1 1
0.748947438754823 0.746059478692844 1 1
1.01850375805688 1.01576205799605 1 1
0.638016186166403 0.635472815576902 1 1
0.875223321490419 0.872959162105939 1 1
0.999254609047239 0.996133905375813 1 1
0.828517392871631 0.826175200700397 1 1
0.707005048377431 0.704881605387315 1 1
0.644319794335141 0.642065937874833 1 1
0.965420808285082 0.961645233550123 1 1
0.790180885866498 0.787737678572923 1 1
0.67409277722641 0.671113965416635 1 1
0.908270713048489 0.905848386565759 1 1
0.63450262852178 0.632796480345053 1 1
1.02137534059969 1.01804878803404 1 1
0.695816789592146 0.693947019964928 1 1
0.609061103345455 0.607588630964124 1 1
0.859201686692905 0.856354288870296 1 1
0.731346084747511 0.72818876739748 1 1
0.821249487015668 0.819195672938738 1 1
0.681895515727943 0.679769923418134 1 1
0.898333005453927 0.89597276750536 1 1
0.916960986117741 0.914493875560969 1 1
0.911814276964555 0.909048098703601 1 1
0.803507544224934 0.801824946244368 1 1
0.7294098025547 0.727275917980034 1 1
0.507821565841817 0.505942225793339 1 1
0.625834582255748 0.624262392228791 1 1
0.887995469338419 0.884956093015066 1 1
0.958076138115962 0.955513269508708 1 1
1.07436841827046 1.0715029049625 0 0
0.687435356656261 0.68551377767454 1 1
0.68474485704182 0.683072820327418 1 1
0.653167234292538 0.65162444956104 1 1
0.912229630454709 0.910008885090588 1 1
0.8806934807055 0.878081277758835 1 1
0.465621645270526 0.464132971387343 0 0
0.857850312579501 0.855177570104952 1 1
0.719555575804494 0.717805867408928 1 1
0.825708841018195 0.823396781548934 1 1
0.597825874375513 0.596354407591729 1 1
0.754321184930883 0.751807999290815 1 1
0.71397244653322 0.711988002622267 1 1
0.928194823056963 0.92530869539119 1 1
0.713406439511542 0.711371754462251 1 1
1.02525191216113 1.02244239350878 1 1
0.649472553617103 0.647677919050904 1 1
0.72027251807875 0.717915102086512 1 1
0.684578700428574 0.682746225515724 1 1
0.713671800373314 0.711734449747552 1 1
0.544546772497055 0.542956930248511 1 1
0.676358520711414 0.674201330251069 1 1
0.722958985542845 0.720141356607427 1 1
0.726350510480772 0.724108944442186 1 1
0.806250081972754 0.804092937071767 1 1
0.600331466779042 0.598629581376995 1 1
0.88675792196503 0.883683885110506 1 1
0.999407305424257 0.995960215455984 1 1
0.741397978544682 0.739314260147022 1 1
0.756665485902062 0.754493259985752 1 1
0.862028442003984 0.858994044435925 1 1
0.878353171904351 0.876130629237259 1 1
0.884684266684044 0.882164112488658 1 1
0.773098742701705 0.770306220975384 1 1
1.087412243295 1.08357400784462 1 1
0.606461007556309 0.604846935753719 1 1
0.827296846359947 0.824658718543292 1 1
0.928101816946207 0.925302036242913 1 1
0.602866530979561 0.601180348501838 1 1
0.882893805904187 0.880193131507534 1 1
0.971527118214062 0.969053552093542 0 0
0.66056967976622 0.658101993209811 1 1
0.717858686698577 0.715840062154048 1 1
0.736267166578458 0.733854084097911 1 1
1.11449584161047 1.11167939479077 1 1
0.919045521219129 0.91675404404776 1 1
0.972069667052359 0.969115111055053 1 1
0.703910511713576 0.701983159311218 1 1
1.05506179156521 1.05211931805625 1 1
1.09942369699442 1.09527080467085 1 1
0.5754997938512 0.573836582217849 1 1
0.784107540655906 0.782008994938513 1 1
1.00046215042513 0.997452610802463 1 1
0.956501365887609 0.953605198810764 1 1
0.865640878739728 0.86298628704337 1 1
1.07429800874153 1.07063437517718 1 1
0.850989534561729 0.848789356508872 1 1
0.589658015791697 0.587938276056601 1 1
0.699280921470334 0.697340357007001 1 1
1.12306795977947 1.11927715045606 1 1
0.689452531306049 0.687509815074816 1 1
0.631604455591881 0.630060630000415 1 1
0.5478677192204 0.546402692378193 1 1
0.66399223739711 0.662083634564272 1 1
0.816430810286104 0.81442102368339 1 1
0.810553739994129 0.808022964233206 1 1
1.14651277976034 1.14374649666351 0 0
0.842393766371513 0.839150285716432 1 1
0.662407192980482 0.660112002560651 1 1
0.799705589268173 0.79743985800432 1 1
0.761623638382485 0.759649005665903 1 1
0.702798841534102 0.700532039566846 1 1
0.66658796391738 0.664545385801953 1 1
0.682977251720868 0.681028475451893 1 1
0.886668974844975 0.884787162290336 1 1
0.870639661479432 0.868275741968697 1 1
0.891846789530102 0.889354389682604 1 1
0.707674010639671 0.705335570741286 1 1
0.572834301585335 0.571135069425117 1 1
0.809405967039542 0.806897159447793 1 1
0.912830749442996 0.909145770431628 1 1
0.817174223425283 0.814622530285735 1 1
0.61981438201637 0.61781240091701 1 1
0.976304544812583 0.974109549336377 1 1
0.479842603009997 0.478780088089143 1 1
0.675682146646154 0.673830761830948 1 1
0.526396082005337 0.52456647987911 0 0
0.879930186215406 0.877569591063193 1 1
0.73532506271065 0.733422664909733 1 1
0.875144450281724 0.872088673659189 1 1
0.903504722352451 0.900288912950626 1 1
0.694792356767641 0.69159503948395 1 1
0.662356906599563 0.660513054314434 1 1
0.596435179158562 0.595150642788127 1 1
0.872583426625581 0.870018935750505 1 1
0.835731061015377 0.83317288070523 1 1
0.744002310813176 0.742118184768204 1 1
0.9364685603011 0.9328618273035 1 1
0.940328318162868 0.936557108029194 1 1
1.03237017504507 1.02884806615528 1 1
0.940366123774419 0.937735734040375 1 1
0.941706969020053 0.939128043391279 1 1
0.834411165426748 0.831333445909385 1 1
0.880539491358935 0.877688548372117 1 1
0.703772964723126 0.702528983776315 1 1
0.73934259568833 0.737066017495105 1 1
1.06945151444257 1.06563274536179 0 1
0.895222682605404 0.892280070273722 1 1
0.941218415565149 0.938983890122918 1 1
1.08428286752207 1.08059810349177 1 1
0.931042999907713 0.927946174029446 1 1
0.769999047553464 0.767777740285363 1 1
0.731628856784202 0.729559673244157 1 1
0.847198258539596 0.843788914785005 1 1
0.631387522200088 0.629570226524733 1 1
0.929396003916308 0.926560901414347 1 1
0.934401127121522 0.931448707732003 1 1
0.848445908992634 0.846190228923609 1 1
0.582995986901265 0.580881393738343 1 1
0.93013286723706 0.927964444882931 1 1
0.95147605945861 0.948191056888446 1 1
0.71913865251298 0.716571140258994 1 1
0.739755195955088 0.738013960489912 1 1
0.90893243996696 0.906316808169773 1 1
0.809832680730849 0.807207145520387 1 1
0.578526362603402 0.576979076406204 1 1
0.764809542218381 0.761687005517782 1 1
0.63710601411544 0.635157037196077 1 1
0.722200414519614 0.719949234795565 1 1
0.817376849844317 0.815565003409108 1 1
0.65600507210792 0.654068547955946 1 1
0.660683974765918 0.659351134784303 1 1
0.653969245670045 0.651587554545979 1 1
0.810358359289944 0.807951884577869 1 1
0.686064612078999 0.683380821129141 1 1
0.738608389593584 0.736975658158507 1 1
1.03210904456325 1.02855553099065 1 1
0.828783556242549 0.826924061718633 1 1
0.55206180608124 0.550460761783931 1 1
0.529668304506616 0.527798881503362 1 1
0.89582683938922 0.892505422615839 1 1
0.867052945649308 0.864991206374595 1 1
0.733912393983485 0.731659629161701 1 1
0.863908235212415 0.860852307862279 1 1
0.743176679987454 0.741081757361458 1 1
0.806883117996359 0.804547900630761 1 1
0.913363895482855 0.91029363830136 1 1
0.7943647115819 0.791544765159387 1 1
0.827941971474648 0.825852446918312 1 1
0.797876252901288 0.795413573824518 1 1
1.05947523274034 1.0567562544287 1 1
1.01950911908242 1.01732107040432 1 1
0.886070521008105 0.883573340077206 1 1
0.782329131418209 0.780378334415231 1 1
0.406335874181222 0.4054303406958 0 0
0.727065554570735 0.724929364949743 1 1
0.583171730314922 0.582228060920813 1 1
0.915805411913291 0.912746772003895 1 1
0.963357624989571 0.960885086231787 1 1
1.01591089681994 1.01218470632078 1 1
0.88557389582484 0.882885627447405 1 1
0.720252053483077 0.718468635864483 1 1
0.744904060419498 0.743199585041173 1 1
0.821752825681863 0.819372585910121 1 1
0.84022754454763 0.837995263254966 1 1
0.850575939061837 0.848098963112611 1 1
0.674664048849609 0.67217028878076 1 1
0.707081206366353 0.704916222181463 1 1
0.86448802863036 0.862516942794286 1 1
0.959987532227682 0.957615687505486 1 1
0.761945582828132 0.759336717386402 1 1
0.766413868199438 0.763684370859725 1 1
0.75175027108483 0.750080224484827 1 1
0.816677931788058 0.813874782756626 1 1
0.842217531124108 0.839476799117006 1 1
0.760259749478627 0.757990295894646 1 1
0.767719954114855 0.765038384558372 1 1
0.87327804453482 0.870917861330528 1 1
0.864868224125 0.862513134193746 1 1
1.08114641686434 1.0783121143878 1 1
0.584985316903105 0.583336567708578 1 1
0.456014713343614 0.45459740990358 0 0
1.03840516791796 1.03518737647606 1 1
0.74948754001861 0.747197174920759 1 1
0.894459660118365 0.89135938614451 1 1
0.740815768987463 0.739148286415209 1 1
0.661430757241674 0.659793801640016 1 1
0.822210262279812 0.820116776838415 1 1
0.927390906860579 0.924859871209932 1 1
1.22806833277718 1.22518450432195 0 0
0.706607480097677 0.70485166041562 1 1
0.8701025474157 0.867563987975977 1 1
0.627918231562641 0.626035459802781 1 1
0.745083063120501 0.743079103155407 1 1
0.728980268723655 0.726955723198378 1 1
0.993668517079559 0.990691749154442 1 1
1.07144085186289 1.06819398098172 1 1
0.854600792839055 0.851593214970978 1 1
0.707913272668042 0.705870458874713 1 1
1.16824786965574 1.16430204333813 0 0
1.02238395216652 1.0192413957433 1 1
0.854647186393245 0.852533111858921 1 1
1.05147076854917 1.04838918604948 1 1
0.764599444301409 0.762077760706479 1 1
0.858827727504569 0.856372257158816 1 1
0.944437079781103 0.941570510271436 1 1
0.93123662276974 0.926947570811324 1 1
0.519293712620529 0.5175225866872 1 1
0.818199863028637 0.815637614873377 1 1
0.964224737331084 0.961482925843356 1 1
0.842332668479937 0.839788480832662 1 1
1.12082560738046 1.11752266413486 0 0
0.795596595471359 0.793023692522137 1 1
0.578986397889359 0.577841866114155 1 1
0.894384747238002 0.89130882501171 1 1
0.920569901668925 0.917763768645154 1 1
0.914036870662884 0.911254798931872 1 1
0.613514087378409 0.611585485574886 1 1
0.780462150581736 0.779202161054992 1 1
0.962628783168811 0.960496179023312 1 1
0.717654273043605 0.715408793740258 1 1
0.681777239130642 0.680173871696925 1 1
0.892548662185878 0.890093292510857 1 1
0.913778155771978 0.910778040623612 1 1
0.621531034371178 0.619461765896832 1 1
0.678410867709591 0.676268307775311 1 1
0.982160446646663 0.978621412512544 0 0
0.605397273989332 0.602883951140759 1 1
0.800984973720301 0.798119971697862 1 1
1.00771174860507 1.00287058760293 1 1
0.75743010763615 0.756129378006175 1 1
0.73603787507263 0.733931076005041 1 1
0.810928573213343 0.807916659131691 1 1
0.698726036445575 0.696789975937559 1 1
0.971086060480028 0.968265993222139 1 1
0.719110221884983 0.716601276974477 1 1
1.00088170838764 0.997386258323745 1 1
0.597420262400506 0.595441453619904 0 0
0.809860813425464 0.807152146627733 1 1
0.579401042984043 0.577442180200888 1 1
0.853996158862355 0.850477806459615 1 1
0.89211799332854 0.890334799856901 1 1
0.829125411250285 0.826614082896071 1 1
0.907693883652546 0.904251598021352 1 1
0.581783864028406 0.579912588577767 1 1
0.663322533635287 0.661479357311126 1 1
0.686927483518554 0.685598151739781 1 1
0.862904483358834 0.86076662138341 1 1
0.874274126991307 0.872403725017148 1 1
1.0153546304593 1.01232358857586 1 1
0.506507919983568 0.504930990007634 0 0
0.872860078448288 0.86983084935144 1 1
0.586781287790694 0.585534053009325 1 1
0.794294608425173 0.790924081030867 1 1
0.947036625823251 0.943464615656005 1 1
0.584511044474218 0.58247041509172 0 0
0.806105945847857 0.803988091283297 1 1
0.94259124650862 0.939984665490232 0 0
1.03862171724675 1.03523133401365 1 1
1.1939306487118 1.19016779097492 0 0
0.888396948976808 0.88547853875349 1 1
0.867580176407794 0.864966928005011 1 1
0.88483356121739 0.882690890538564 1 1
0.764454572909384 0.761848369629654 1 1
0.660362879773324 0.659084889194361 1 1
0.855818153159761 0.852842707598388 1 1
0.861964772796267 0.859107118584945 1 1
0.847922825844265 0.844448718982382 1 1
0.68030923572 0.678571717624657 1 1
1.04605423647993 1.04368818860922 1 1
0.858140994984989 0.856232063275662 1 1
0.878667217556706 0.876479170473851 1 1
0.747857247232411 0.74568475477932 1 1
0.679719717115484 0.676979130166968 1 1
0.980515884187685 0.977783372851245 1 1
0.575289834741587 0.573751004708895 1 1
0.606909189091326 0.604926418852352 1 1
0.888836841937619 0.886812579293276 1 1
0.505580019425903 0.503961300284938 0 0
0.733715038455679 0.731396108375919 1 1
0.858105901695695 0.856200229918176 1 1
0.614245604945231 0.611987521272271 1 1
0.714101373495763 0.712360155371617 1 1
0.722065833083456 0.719860671712783 1 1
0.658492933794857 0.656774680519764 1 1
0.932505891152607 0.929404539203066 1 1
0.647779326783829 0.646031139074409 1 1
0.800604043527874 0.798834243225027 1 1
0.698141407585664 0.695921454329155 1 1
0.855246728548282 0.852531122781082 1 1
0.748964924980629 0.74650586006382 1 1
0.887135335520938 0.884099026050752 1 1
0.673690963609016 0.671386812151744 1 1
0.805840361896572 0.804149042266049 1 1
0.896039258030336 0.892979810295759 1 1
0.993230862698673 0.989576123260599 1 1
0.667391341115758 0.665467957486407 1 1
1.0682507007996 1.06529501635336 1 1
0.892641015848543 0.887980995447962 1 1
0.695230284550241 0.693026853596936 1 1
0.960339309093424 0.957620620537135 1 1
0.626363541544312 0.624334350037037 1 1
0.952595642351952 0.949942399260975 1 1
0.454268882954158 0.453272539788844 1 1
0.908444470555347 0.905821061399333 1 1
0.839297434707077 0.837082420040079 1 1
0.838918553969156 0.836190128430929 1 1
0.77705788432548 0.774188503128466 1 1
0.769770610945326 0.767985809432042 1 1
0.852328889743773 0.850006195066919 1 1
0.721798189420293 0.719714141677207 1 1
1.22360692572671 1.22006423603055 0 0
0.893455587255184 0.890814962119255 1 1
0.375814106703556 0.374673741895573 0 0
0.695322972451559 0.693360789278002 1 1
0.888075547721233 0.885668759457786 1 1
0.787189584944329 0.784884744341749 1 1
0.481997046210783 0.480810649025229 1 1
0.667773845068611 0.665676842206136 1 1
0.853068154668496 0.850555400580169 1 1
1.03897988310918 1.03611129605026 1 1
0.743229018062887 0.740959007301019 1 1
0.54109554803958 0.539620714499227 0 0
0.661527562407277 0.659820329514434 1 1
0.654031386451637 0.652813890774535 1 1
0.869415195942205 0.866956231246343 1 1
0.765234832412023 0.762582447870809 1 1
0.702162062227579 0.699636758739816 1 1
0.701338758353197 0.699331929020859 1 1
0.676024608396722 0.673868920346979 1 1
0.794929907441815 0.791182505201397 1 1
0.74830884043532 0.746284279075287 1 1
0.687232598197161 0.685378582904917 1 1
0.583759731337705 0.581671038312285 1 1
0.942942766154195 0.939530989467266 1 1
0.97967053959337 0.976909101897991 1 1
0.860500446749026 0.857804301552103 1 1
0.804524713456052 0.802644764212981 1 1
0.664160371334351 0.661977019052981 1 1
0.76652225475877 0.764176247193712 1 1
0.945709408449809 0.943569902314994 1 1
0.823917236009484 0.821736559778083 1 1
0.751806112725684 0.749523207564303 1 1
0.651946121774388 0.649710075355299 1 1
0.765699455949525 0.763305023470875 1 1
0.738041244164337 0.736093910593856 1 1
0.809275022424486 0.80629153487979 1 1
0.683920058453155 0.682402604026493 1 1
0.748372900280565 0.746357212442457 1 1
0.881790446013936 0.879139151660922 1 1
0.697242669900777 0.695222555513737 1 1
0.823365058910145 0.821150899860052 1 1
0.920929914604185 0.918159439156411 1 1
0.770861844831496 0.768592523613046 1 1
0.796562204295571 0.794825441306326 1 1
0.730134021040353 0.728222305549876 1 1
0.509319849732589 0.507379425528302 0 0
0.910795239423088 0.90782707256186 1 1
0.898336746086592 0.895639343165938 1 1
0.897846229829253 0.895050171643175 1 1
0.749240057221279 0.747140277955337 1 1
0.660256889636682 0.658148232461856 1 1
0.73455581866616 0.732072018060268 1 1
0.884547866206823 0.882206218065861 1 1
1.03037505448043 1.02680815502745 1 1
1.06234305534325 1.05983708879376 0 0
0.839471380829725 0.837035763434289 1 1
1.11577267545602 1.1115132765776 0 0
0.972639729278534 0.969659503515222 1 1
0.720717485264915 0.719317090040619 1 1
0.800517233108045 0.798331046283721 1 1
0.426629935652293 0.425270761856321 0 0
0.768541680360604 0.766679881912434 1 1
0.976578904346358 0.973860456059007 1 1
0.769412528838447 0.767657126513762 1 1
0.923823238737511 0.920950403896098 1 1
0.697429762866383 0.695281934786677 1 1
0.749052690180199 0.746354851533343 1 1
1.02618205057749 1.02329278075282 1 1
0.833016006347951 0.830976365273771 1 1
0.806417079916579 0.803758279631864 1 1
0.729688971506673 0.727998950552699 1 1
1.06727050172291 1.06323412288513 1 1
0.632405911504084 0.631139304499893 1 1
0.825531948518462 0.823774335257866 1 1
0.907012823067233 0.90398476829388 1 1
0.696371537625021 0.694057162648914 1 1
0.602816956716373 0.601426926682741 1 1
0.823214215657403 0.821278256885979 1 1
0.701110877694768 0.699115334192172 1 1
1.03288408013977 1.02994851132219 1 1
0.804506685130091 0.802308881588912 1 1
0.796712782984168 0.794360720015623 1 1
1.02409021760673 1.02070487230187 0 0
0.893649989871933 0.890482661838113 1 1
0.450074049402353 0.448034095133618 0 0
0.890371488060792 0.887664442444604 1 1
0.675496919425052 0.672856013137115 1 1
1.03055581540919 1.02797695520317 1 1
0.928747021085248 0.924993979828402 1 1
0.893114802177867 0.890319267780887 1 1
1.13773330249542 1.13498697613246 0 0
0.399806684254216 0.399039093152189 0 0
0.5553783425124 0.553925604046212 1 1
0.60809162318945 0.605798191553907 1 1
0.722326958153236 0.720686422291728 1 1
0.563663989980409 0.561811880755527 1 1
0.817027372623812 0.81484584182677 1 1
0.838759728068323 0.836372914484221 1 1
0.567631410137221 0.565770702347432 1 1
0.824525555618188 0.822282868776246 1 1
0.803112378885389 0.801173852865249 1 1
0.809868343903055 0.807707836067541 1 1
0.781881135720788 0.779854543464644 1 1
0.98860566245783 0.984271596635616 1 1
0.698480064858084 0.695421394121335 1 1
0.602975320207998 0.601648044578365 1 1
0.898160051670876 0.895899518509761 1 1
0.639524421296925 0.637529578758999 1 1
0.944245824685013 0.941438834591281 1 1
0.876306445756306 0.874434517528673 1 1
0.773055348578707 0.770662671052094 1 1
0.722512624744394 0.720748684638398 1 1
0.815717262452623 0.813638976288728 1 1
0.742111099843089 0.740039759102163 1 1
0.631103943884446 0.629159722547513 1 1
1.07405623996364 1.07059333876777 1 1
1.09006839201235 1.08608339007376 0 0
0.932340372204714 0.929407513492157 1 1
0.78425181849871 0.782391379820549 1 1
0.769083270442498 0.767273028055439 1 1
0.983234202071138 0.979915418411745 1 1
1.08803137194396 1.08418784741195 1 1
0.718908271128266 0.716310349015355 1 1
1.02102568951743 1.0179627784478 1 1
0.868814807076282 0.866545118931357 1 1
0.98876016813576 0.985961567258857 1 1
0.727740100526187 0.725018945757114 1 1
0.738394925334274 0.736648610997673 1 1
0.8229931718252 0.821098590100962 1 1
1.00885270527449 1.00691971965637 1 1
0.68835036258599 0.686558093771626 1 1
0.675168477078828 0.67352838079113 1 1
0.986367458595884 0.983346352139922 1 1
0.700449713187747 0.698065499375924 1 1
0.80402202134854 0.802191056601109 1 1
0.575565141008342 0.573888968859057 1 1
0.86530490355448 0.863331822692998 1 1
0.742841320378786 0.740387752720921 1 1
0.907315154681404 0.903859343271366 1 1
0.649183540726934 0.646903599310749 1 1
0.741947642699073 0.739731063246963 1 1
0.833042276204305 0.829289115385227 1 1
0.825033825970024 0.822185906305346 1 1
0.852487500797687 0.849216480177588 1 1
0.851056939822717 0.848167607734506 1 1
0.916125446602558 0.914146715897864 1 1
0.886560224811595 0.882595558173182 1 1
0.689558486443493 0.688049493114416 1 1
0.623691931570764 0.621467112892151 1 1
0.969532029765913 0.966842854604769 1 1
0.542552459669043 0.5410283221764 1 1
1.06392575422929 1.06103009189359 1 1
0.631083381674056 0.629385095478344 1 1
0.850584111135517 0.847669358653932 1 1
0.956878298017733 0.953996066511508 1 1
0.867792959066878 0.865434765739864 1 1
1.00293905037686 0.99912232230527 1 1
0.868000849268123 0.864718395496684 1 1
0.792571934245718 0.790321340441462 1 1
0.762192363595676 0.759940007889395 1 1
0.973506323401532 0.971446778844081 1 1
0.729807739347026 0.727521274741411 1 1
1.04557484856409 1.04274644639979 1 1
0.973482903283204 0.970945356943057 1 1
1.06064944082517 1.05763654859756 1 1
0.688363057966474 0.686797096071529 1 1
0.750638652454493 0.748825427612022 1 1
0.76149038283032 0.758216325160302 1 1
0.647536127089625 0.646295969383502 1 1
1.13153009171231 1.12738500147198 0 0
0.616316579139324 0.613995307600626 1 1
0.805492072415872 0.80381036994313 1 1
0.712624043366474 0.711325749756701 1 1
0.933467259310232 0.931471671015495 1 1
0.789973198184971 0.787721588946227 1 1
0.842154313102113 0.839607326496885 1 1
0.661107436676731 0.659123094230215 1 1
0.718181855911288 0.716040136893147 1 1
0.989683462427903 0.985167333822652 1 1
0.996352798391926 0.993495948992113 1 1
0.794471723459383 0.79199587744678 1 1
0.676900888576159 0.675261415009934 1 1
1.03936710256374 1.03684424761279 1 1
0.768826375256367 0.766580223240714 1 1
0.978669147799845 0.975899849609296 1 1
0.745531548957575 0.743154382904025 1 1
0.859580727717881 0.857007972933731 1 1
1.00795921430377 1.0040505036539 1 1
0.549817619203035 0.548159280673993 1 1
0.551948901718765 0.550406315436355 1 1
0.930659641910585 0.928740309032348 1 1
0.756576114121886 0.754350975274089 1 1
1.174679307143 1.17175864859799 1 1
1.01295677651784 1.01030027857488 1 1
0.71153849416205 0.709834585064336 1 1
0.81942923657586 0.816609802940895 1 1
0.919768182509605 0.916658445814578 1 1
0.80804655226857 0.804992255468166 1 1
0.800138026032497 0.797714014011885 1 1
0.855798951965042 0.852590807046724 1 1
0.847618293372927 0.845001151320815 1 1
0.72031931271444 0.717924216585978 1 1
1.09722389572436 1.09457345573948 1 1
0.878655264440295 0.876070641277314 1 1
0.48052068729607 0.479360065833453 0 0
0.722572880728856 0.720880961779149 1 1
0.890885870728391 0.887468211061718 1 1
0.772243580645186 0.770001571275499 1 1
0.751953992842537 0.750467525040284 1 1
0.828779668436323 0.8262905082593 1 1
0.617874125934301 0.616740316990898 1 1
0.586683277567982 0.585135225127595 1 1
0.871064788053087 0.868874778540239 1 1
0.406774918557397 0.405779902509253 0 0
0.998405842902586 0.99560535693616 1 1
1.06605413635006 1.0628482085879 0 0
0.640564231690171 0.639018308462454 1 1
0.759061799877316 0.756966989491408 1 1
0.753685019341414 0.751211381152584 1 1
0.644702190589093 0.642958956169995 1 1
0.653301127950378 0.651734344736484 1 1
0.756036012286457 0.754595878273246 1 1
0.879994787273437 0.877808803480324 1 1
0.731193957619375 0.729068896704068 1 1
0.718887452720476 0.717101643615438 1 1
0.620860331225771 0.619042030663579 1 1
1.17409382947073 1.17052716895103 1 1
0.747304102869906 0.74514502285337 1 1
0.857071273804074 0.854501227714635 1 1
0.863750458858005 0.860614705066493 1 1
0.516503239414108 0.514740541898972 1 1
0.571265397463599 0.569821638207991 1 1
0.462888349980673 0.46138830753726 1 1
0.836983086431236 0.83486125166475 1 1
0.815654877913933 0.813235230548259 1 1
1.19839337040339 1.19455453527583 0 0
0.906046381230315 0.904026302290301 1 1
0.923240264499936 0.920870780468373 1 1
1.00582377685729 1.00358227185844 1 1
0.900409355913584 0.897555601275364 1 1
0.492947762165365 0.491090474457083 1 1
0.995449077629855 0.992615797866216 1 1
1.00288652127609 0.999195280368016 1 1
0.602227943874355 0.600678548121152 1 1
0.674940795776743 0.672982972971049 1 1
0.668468180686759 0.666665114127629 1 1
0.809473098212568 0.806876133244047 1 1
0.99506371186185 0.991362854581795 1 1
1.05804431793261 1.05525457455162 0 0
0.935924276704864 0.933662738387993 1 1
0.765160505126166 0.763471889027864 1 1
0.765773408318395 0.763172163563995 1 1
0.653464559639106 0.65184627225575 1 1
0.760456842485662 0.757497449973743 1 1
0.801206782529376 0.799330397276561 1 1
0.780424442126795 0.777966249815979 1 1
0.666316169304424 0.664814861248947 1 1
0.870030620737862 0.867953129474559 1 1
0.754170821222634 0.751993055042032 1 1
0.862974530491306 0.859452013554917 1 1
0.516494633225433 0.51529009634482 1 1
0.923250846922709 0.921391314998214 1 1
0.902644695239501 0.899790925985729 1 1
0.708418569202111 0.706274741872117 1 1
0.879027724127962 0.876617210527457 1 1
0.644698106686056 0.642825725835781 1 1
0.799194006619684 0.796868899087114 1 1
0.797911217386451 0.796002770028237 1 1
0.817374396103473 0.815404321596217 1 1
0.73904725547255 0.736684957914194 1 1
0.65949220194972 0.657697402898156 1 1
0.871954095873605 0.86940255345668 1 1
0.767992177501981 0.765860567981522 1 1
0.7439464176769 0.742018458084557 1 1
0.789134859468551 0.787306347995349 1 1
0.781498695590164 0.779487128361883 1 1
0.788073021781074 0.785308587130316 1 1
0.869988735678699 0.867233900168363 1 1
0.886467416380348 0.883028497430746 1 1
0.761244689733135 0.758070643289496 1 1
0.805904396185497 0.803635539894517 1 1
0.876036271537345 0.873677391575866 1 1
0.882293018643994 0.880024005809938 1 1
0.522982775521821 0.521362230681032 1 1
0.700792628316651 0.699018121825476 1 1
0.857641605184711 0.854694864895922 1 1
0.681276638974335 0.67887383736146 1 1
0.990284119924042 0.98792289466471 1 1
0.608527017276647 0.606747003540967 1 1
0.857175840063119 0.854824065517696 1 1
0.76980193680511 0.76760007051188 1 1
0.772492809550414 0.77050598105773 1 1
0.838107621108201 0.836018807700771 1 1
0.585981843345122 0.584102149059027 1 1
0.774170859890869 0.772206293885636 1 1
0.767378234943498 0.765806342901069 1 1
0.768732877411175 0.766634075174535 1 1
0.78579213051275 0.78329479877588 1 1
0.885788765446189 0.883302925942551 1 1
0.778144904064546 0.775923433064858 1 1
0.818811167978719 0.816855550577781 1 1
0.756224397621884 0.753825356105195 1 1
0.859821518473921 0.857517359558255 1 1
0.706830416788116 0.704906754951059 1 1
0.665234734883516 0.663208490702658 1 1
0.696789475241094 0.695243531960264 1 1
0.600366828483172 0.598309431135966 1 1
0.658190277999313 0.655842419517091 1 1
0.735573675856973 0.732837277415202 1 1
0.986458638876673 0.983991298067639 1 1
0.76610515508159 0.763968804737053 1 1
1.00023475776889 0.996717109900108 0 0
0.92848966444183 0.926625143577664 1 1
0.781002970866159 0.777896870409259 1 1
0.762740807424025 0.760589838413211 1 1
0.820715203986526 0.817962711885302 1 1
0.682819226567773 0.681109934110961 1 1
0.835458838232934 0.833066574760477 1 1
0.736574311989382 0.734179768346477 1 1
0.857494836069963 0.854825030878242 1 1
0.874915958272345 0.87203941508197 1 1
0.607581358456015 0.605603452794341 1 1
0.803306660661089 0.801003713798866 1 1
0.634315917544827 0.632812036095337 1 1
0.772597254857351 0.770718947243891 1 1
1.06807554333409 1.06516468131214 1 1
0.790373281800119 0.788209228855385 1 1
1.05138015459351 1.04810777251376 1 1
1.06713974022809 1.06382545163605 1 1
0.68911001411873 0.686674185718011 1 1
0.487546139662367 0.486012315986044 0 0
0.656763908376643 0.655060813873402 1 1
0.898845423117231 0.896531991033261 1 1
0.719947694406228 0.718437877284412 1 1
0.706637730165471 0.704910555433532 1 1
0.659964498677178 0.658031416426594 1 1
1.06433860286714 1.06032844155386 1 1
0.5975249048577 0.596135852126585 1 1
0.584483518273179 0.583286446035434 1 1
0.806210633110636 0.80439561597763 1 1
0.565723224631112 0.563904444251891 1 1
0.672521595695869 0.670149051241344 1 1
0.653772524205285 0.6516160663324 1 1
1.08671404598256 1.08386126697247 1 1
0.650136621106995 0.64821138434101 1 1
0.66292326917405 0.661102068003477 1 1
0.863159907857492 0.860393702353016 1 1
1.07757625545124 1.07369156168044 1 1
0.555527941375015 0.553665601342558 1 1
0.885391843142676 0.883242804959498 1 1
0.914451513357012 0.911782292995782 1 1
0.856774983022489 0.853826643052813 1 1
0.512756998707057 0.511394577271107 1 1
1.02940633468235 1.02579793712373 1 1
1.07848679873895 1.07531795879163 1 1
0.888767526309143 0.886498983115936 1 1
0.505198669118501 0.503637544091766 1 1
0.555711434741532 0.55383103038445 1 1
0.778460231761057 0.775740844510944 1 1
0.978956129539639 0.976820855978188 1 1
1.06449128238477 1.06190296823011 0 1
1.02246568853125 1.01947680292563 1 1
0.936991199521104 0.934927281414665 1 1
0.760842239209315 0.75897412393394 1 1
0.802472746298114 0.800623671520651 1 1
0.732468570642204 0.730896919320518 1 1
1.02691682733187 1.023229089398 1 1
0.761266033752736 0.758730253935389 1 1
0.840871076209054 0.838649894534652 1 1
0.847982097211678 0.8450686141038 1 1
0.689126935122056 0.687360333346772 1 1
0.925650381191729 0.923098419491955 1 1
1.09629862062672 1.09182300511762 1 1
1.07507240766872 1.07235906119698 0 0
0.856793452945152 0.854407443415174 1 1
0.894489242626089 0.891122065723524 1 1
0.635016774241402 0.633179154180702 1 1
0.969630022269122 0.966706500318546 1 1
0.870902962242836 0.868634074305382 1 1
0.754690791321223 0.752371228681559 1 1
0.475808865332082 0.474190240569934 1 1
0.957623375594185 0.955230822423281 1 1
0.747664465541224 0.745806051160813 1 1
1.02714603651206 1.02402388512819 0 0
0.780365500224796 0.778495507089899 1 1
0.744090428820269 0.742070432367087 1 1
0.904992263232983 0.901672432270142 1 1
0.71979289781903 0.718050263128346 1 1
0.98617081699572 0.983192570008562 1 1
0.735120934365724 0.73256625149601 1 1
0.70519107302783 0.70281664635778 1 1
0.573430837751429 0.571558221081698 1 1
0.678189452972478 0.676408388939556 1 1
0.933379600644556 0.930909245686376 1 1
0.676473274122187 0.674011254344715 1 1
0.564651425828564 0.562940433240868 1 1
1.16928765642478 1.16578325950692 0 0
0.857228745584642 0.854590798718644 1 1
0.681571372148711 0.680248156064954 1 1
0.754391401274096 0.75027891210736 1 1
0.708600793381969 0.706319321358722 1 1
0.898173691043147 0.895778992292835 1 1
0.782191243249965 0.7796219552344 1 1
0.869996205033634 0.86726407555245 1 1
0.884607440014205 0.881978467969091 1 1
0.923781585829927 0.919452722591081 1 1
0.959557638806907 0.956237219822141 1 1
1.05160389093503 1.04871862837329 0 0
0.95323855254838 0.949291688469296 1 1
1.0040400739084 1.00054618149318 1 1
0.72544806288724 0.723602461465127 1 1
0.851808944939648 0.850149737994289 1 1
0.598645785030819 0.596874472460705 1 1
0.799969286647807 0.797368774757825 1 1
0.576640498380459 0.574752757283517 0 0
0.902903403066814 0.900665056629811 1 1
0.655218551688264 0.653414314848641 1 1
0.759428743601013 0.75703857116076 1 1
0.679977102002452 0.678398147675333 1 1
0.723156587822049 0.721476889374237 1 1
0.751637014899506 0.749269350569508 1 1
0.767638325562395 0.765100526693363 1 1
0.731426137925696 0.729108352532512 1 1
0.837765176246875 0.835998101934523 1 1
0.907357365140824 0.904631448295933 1 1
1.20121219916882 1.19701893918538 0 0
0.565833680657227 0.563680663575767 1 1
1.02795720998591 1.02519719740218 1 1
0.627793678142188 0.626063584814651 1 1
0.766207059901044 0.764156478316366 1 1
0.821650861883751 0.8186588507304 1 1
0.402191806860137 0.400893179989228 0 0
0.645716216727033 0.643219579060391 1 1
0.872400710309197 0.870043935174768 1 1
0.611870125882707 0.609658517381168 1 1
0.676732229704083 0.674243126643259 1 1
0.757824359202616 0.755559467984447 1 1
0.714262071634883 0.71222632950933 1 1
0.63339721591443 0.631664323197586 1 1
0.772978582274573 0.770645548632489 1 1
0.721675757709497 0.719356108777567 1 1
0.556326522246686 0.554878549207967 0 0
0.882094793960994 0.879789633568809 1 1
0.85543990898646 0.852410992064311 1 1
0.678594190433683 0.676418618889195 1 1
0.678652092418665 0.676448266772371 1 1
0.793838043374322 0.790648560459014 1 1
0.660564890530279 0.658915823100901 1 1
0.652811393292809 0.650538364015259 1 1
0.733460375493902 0.731195233143992 1 1
0.773411468966841 0.771200573195087 1 1
0.746335381385632 0.744201962620556 1 1
0.739178349198269 0.736624747389258 1 1
0.941525226356872 0.938719215612779 1 1
0.820790269860275 0.817488782636315 1 1
0.791603195435503 0.789346783974912 1 1
0.810506792196739 0.807537353448172 1 1
0.787530979480554 0.785691973730062 1 1
0.773568436264769 0.771398846825657 1 1
0.744696610249592 0.741944275830238 1 1
0.539967517132837 0.53841968694501 1 1
0.684177415478402 0.681867669182198 1 1
0.850142819859227 0.848197978363572 1 1
0.710216204927274 0.70836816139643 1 1
0.703604198176977 0.701160219701236 1 1
0.888464062444718 0.886037049676361 1 1
0.822591930253282 0.820523191888296 1 1
0.99238074652901 0.989758128639599 1 1
0.639937998884701 0.638140097917435 1 1
0.930074881748144 0.926990277156475 1 1
0.672119312844158 0.670004292187397 1 1
0.996519096604554 0.994238442197291 1 1
0.754035872547506 0.752299395818898 1 1
0.792598103895891 0.790184247370264 1 1
0.663156031444349 0.661795555898292 1 1
0.883721602243771 0.880990148268651 1 1
0.807151649027882 0.804818893948275 1 1
1.15099116075188 1.14710713696057 1 1
0.990198874263528 0.987115679354777 1 1
0.916141735553336 0.912491001079389 1 1
0.887220737256678 0.884927860675782 1 1
0.693069710994902 0.691369488501552 1 1
1.1059200037133 1.10170419296977 0 0
0.660619815830881 0.659121698025899 1 1
0.62135259388326 0.620040396536028 1 1
0.564148163068294 0.562536009083012 1 1
0.666165508309501 0.664236024890694 1 1
0.645832407517775 0.64422714112732 1 1
1.23865391699234 1.23521363259266 0 0
0.978709413466688 0.975842928094736 1 1
1.04215284629712 1.03840693514597 1 1
0.737776512024928 0.735960594965548 1 1
0.773287031238257 0.771353618730266 1 1
0.639460134836798 0.637003850399016 1 1
0.79256052893143 0.790704135906626 1 1
0.69386318912188 0.69223456864991 1 1
0.909675700567774 0.907289306503959 0 0
0.927605228333392 0.924737928431611 1 1
0.932918223128343 0.930736895621551 1 1
0.874933663475341 0.872265029282346 1 1
0.941706791125645 0.939064504903457 1 1
0.776639050472188 0.774702076440792 1 1
0.53889014276157 0.537422903908919 1 1
0.685739082731996 0.683551820992707 1 1
0.661988354840961 0.660506940625818 1 1
0.69526138991966 0.692919662971557 1 1
0.735106035185498 0.73241733859513 1 1
0.551490230243764 0.549492642651838 1 1
0.83287570774289 0.829972763985651 1 1
0.546168858679362 0.544434350265773 1 0
0.445409732730972 0.444290346154892 0 0
0.822125583335219 0.819797640584116 1 1
0.513055674653334 0.511845764963447 0 0
0.850067816499267 0.847754735543041 1 1
0.565310586850737 0.563598175239434 1 1
0.72524888988514 0.723276676559203 1 1
0.89576300628161 0.892380586018869 1 1
0.681939128540221 0.680323190317756 1 1
0.63686069999704 0.634939816907392 1 1
0.829835566730341 0.827004456736405 1 1
0.933867814311979 0.931460399361458 1 1
0.936442084007565 0.933788189462393 1 1
0.8150745827165 0.812833346591659 1 1
0.823882197081878 0.821403908530621 1 1
0.993745855736088 0.991332765725515 1 1
0.661495203501475 0.659103669933899 1 1
0.942766571966286 0.939105697314427 1 1
0.800772489830706 0.798366022806496 1 1
0.72878943616658 0.726900437001462 1 1
0.720248893143009 0.71854784861863 1 1
0.78937775932715 0.787174456151604 1 1
0.539798635521309 0.538208116196981 1 1
0.840216745105754 0.837953858076609 1 1
0.563041756909082 0.56171643826453 1 1
0.990742250692819 0.987325427849924 1 1
0.761101908692739 0.758672198847904 1 1
0.771500044335725 0.769678627925212 1 1
0.728507023550164 0.726478773140773 1 1
0.923568712538576 0.920140228497492 1 1
0.740923842882724 0.738874967685379 1 1
0.565531324214543 0.564181706846307 1 1
0.688793446276922 0.687251025024884 1 1
0.635414534328425 0.633209674667094 1 1
0.877846690384811 0.875069882107363 1 1
1.01561183767942 1.01310167828149 1 1
0.982411031245072 0.979335672814857 1 1
0.731060263790308 0.727553608642163 1 1
0.695871780315995 0.694187093356192 1 1
1.19912823012555 1.19678591660908 0 0
0.821421347048228 0.818869297290394 1 1
0.798191795225605 0.79582590039467 1 1
0.861222375216906 0.859055866480183 1 1
0.655924125023347 0.654270576897814 1 1
0.652373667559462 0.650732231332406 1 1
1.21529679049208 1.21274288948207 0 0
0.85461001293391 0.851365694423359 1 1
0.901626933749995 0.899595357808236 1 1
1.0626771601709 1.05823064301333 1 1
0.783553204165784 0.780329054127375 1 1
0.948094475541713 0.945931804185526 1 1
0.679657416525603 0.678095062600041 1 1
0.921126580949767 0.917779782919009 1 1
0.92100506772019 0.918017794968865 1 1
1.01288785540547 1.00903957273045 1 1
0.433522913972824 0.432217559327016 0 0
0.880839793763306 0.878868358899219 1 1
0.913943063580271 0.910708310838688 1 1
0.468338913757218 0.467147402097047 0 0
0.661178867786738 0.659799145322704 1 1
0.484419390338217 0.483482918887044 1 1
0.693640647040776 0.691532430991599 1 1
1.02075025518994 1.01806474956921 1 1
0.672416214027498 0.670080229767033 1 1
0.690195691981922 0.688730781435462 1 1
0.670238554063561 0.668720007549938 1 1
0.700503973276838 0.698521152049379 1 1
0.796679244400545 0.794311978854256 1 1
0.871545834924985 0.86873438072524 1 1
0.851760365148484 0.849971433681348 1 1
0.754245626511936 0.751608039994138 1 1
0.620455732785049 0.618101914771114 1 1
0.732380565945457 0.730458194335827 1 1
1.11672237412158 1.11369935461225 1 1
0.658921712614288 0.65676134985093 1 1
0.900576274278424 0.898098008974657 1 1
0.951101696694534 0.947834087351547 1 1
0.778979448619411 0.776819350239451 1 1
0.622570582073439 0.620939555033698 1 1
0.723757732857261 0.721938260224391 1 1
0.794915627988054 0.791814226753925 1 1
0.804130074568689 0.801632754421606 1 1
0.513915746434966 0.512088514142699 1 1
1.00956112852086 1.0065539200614 1 1
0.899468831273505 0.896572746932819 1 1
0.743301039494981 0.741178160366356 1 1
0.889790179434392 0.887363622382664 1 1
0.821608597620942 0.818756953142141 1 1
0.83800441490126 0.835265126177842 1 1
0.830764119066932 0.828337202226576 1 1
0.671287322366524 0.669045839928243 1 1
0.728991544588375 0.727012661730987 1 1
0.902631925520968 0.900356278314293 1 1
0.782460486375755 0.779673437201309 1 1
0.821093262630964 0.819115974044175 1 1
0.697227522329178 0.695190837066599 1 1
0.679858991030788 0.677710042569386 1 1
0.776175904921162 0.773550845001576 1 1
0.862140238879052 0.860094511282502 1 1
0.76004316751713 0.75795680778674 1 1
1.06508624863628 1.06244159514391 1 1
0.68402566548137 0.682149841856818 1 1
0.792447666520905 0.789893646764356 1 1
0.562048359872754 0.560416048458862 1 1
0.682896995835374 0.680638838254022 1 1
0.625679436683607 0.623434984274256 1 1
1.04654537186262 1.04458662107803 1 1
0.860479914807634 0.856743984773742 1 1
0.96474747804157 0.962209064279591 1 1
0.872497188279307 0.870319870362964 1 1
0.786957313123524 0.78512498081103 1 1
0.743028591739241 0.741287859646426 1 1
0.299815082601806 0.299212865257812 0 0
0.56941866112164 0.567729988646687 1 1
0.827370137196672 0.825024935900488 1 1
0.787376270549685 0.784782805692587 1 1
0.879983883734321 0.877269297110164 1 1
0.950237381414224 0.946627957379637 1 1
0.640210592348391 0.638319964119783 1 1
0.853318757515383 0.850626784389519 1 1
0.692129245787902 0.689968488037629 1 1
0.76176462713814 0.759395037213835 1 1
1.0961952613223 1.09325703667959 1 1
0.889520640395526 0.886605643996704 1 1
0.684079032627317 0.682330545839368 1 1
0.678635510379252 0.677159788518561 1 1
0.889445210901343 0.886807185014934 1 1
0.873736388736684 0.871238164507906 1 1
0.961713240918179 0.959224398797678 1 1
0.936665988546723 0.934037571398176 1 1
0.590442279235132 0.589070172942434 1 1
0.769774534216619 0.767616996026082 1 1
0.767959640966092 0.765150212556058 1 1
0.865908527825233 0.862150544489911 1 1
0.611780696064202 0.609903376283764 1 1
0.695841660564047 0.693756953341965 1 1
0.959962475192422 0.957864823217511 1 1
0.800676308346998 0.798546287749861 1 1
0.85278751507437 0.849844719617881 1 1
0.798655750291488 0.796555095564027 1 1
1.02367610794831 1.02128366791353 1 1
0.762470237047302 0.760920448832823 1 1
0.715416707453065 0.713089056237103 1 1
0.874988052689267 0.873042638081583 1 1
0.607878599071696 0.605798568206088 1 1
0.505955488891594 0.504410271481608 1 1
0.970121557060218 0.967666706284651 1 1
0.892408408812833 0.889738904109159 1 1
1.14921313196053 1.14574857263567 1 1
0.706338500884933 0.703504138510859 1 1
0.934707243682647 0.932674969620694 1 1
0.907492033495512 0.904872348270279 1 1
0.730196140657929 0.727989432646468 1 1
0.752746799534969 0.750308155464054 1 1
0.906887661604113 0.90374177891479 1 1
0.949505341995058 0.945652108436608 1 1
0.600386503574783 0.598602415589011 1 1
0.740203629140043 0.738322672431942 1 1
0.968578131595206 0.964840349614782 1 1
0.737592340067801 0.735135561631316 1 1
0.925328240148633 0.921800556382305 1 1
0.843530019589268 0.840986967838663 1 1
0.532395163071359 0.530246849980666 0 0
0.414749746532361 0.413335459486692 0 0
0.756371979523397 0.754225661202082 1 1
0.928905818040028 0.92632170045893 1 1
0.889257282686385 0.88722783958074 1 1
0.746693838666813 0.745031922622486 1 1
0.999214185263208 0.995896076174526 1 1
0.732784537209379 0.729070152371726 1 1
0.973450251962432 0.970929693362718 1 1
0.764431416152946 0.761369072668587 1 1
0.819359854383661 0.816006425303641 1 1
0.908359920542084 0.905853691436551 1 1
0.68975459010913 0.688046887265789 1 1
0.832963913156915 0.829691700100357 1 1
0.842115473342425 0.839725622462103 1 1
0.532742873965993 0.531284238307734 1 1
1.05303206059854 1.05060146016662 1 1
0.873673858103025 0.871104824366969 1 1
0.668888462937336 0.667177560805908 1 1
0.797042323533065 0.794976563164921 1 1
0.728747285576346 0.727324591890279 1 1
0.663674127113479 0.662158075675619 1 1
0.476524946024988 0.475580672917251 0 0
0.632544110540163 0.630416601374039 1 1
0.610873310336399 0.60920844566305 1 1
0.903098421832296 0.900804887957547 1 1
0.657584957810476 0.655415480063687 1 1
0.878299314337773 0.876060789289608 1 1
0.908997582946566 0.905317631350359 1 1
0.813865209217494 0.811246005122796 1 1
0.962879778427344 0.959548658864253 1 1
0.96887825700135 0.966343546337226 1 1
0.942341598176822 0.93931610154116 1 1
0.549762834023477 0.548061071821554 1 1
0.610287450936876 0.608934158251818 1 1
1.02629560614435 1.02298726599111 1 1
1.12255604517048 1.11907674630553 1 1
0.846091516202175 0.843709469985701 1 1
0.816660334320414 0.813962066028409 1 1
1.05218126424729 1.04845711783601 1 1
0.51814250048608 0.516150409571993 1 1
0.873826783865223 0.871091976870245 1 1
1.05763965388312 1.05464407552456 1 1
0.856855763424653 0.854079951865428 1 1
0.589110075592954 0.587299840807294 1 1
0.933524662480129 0.931285825397327 1 1
1.11986362437966 1.11710983311847 0 0
1.17682239309502 1.1739718501584 1 1
1.01553883040781 1.01279064132326 1 1
0.892116943297779 0.888951953895179 1 1
0.962612587541961 0.960446961579664 1 1
0.900885240569837 0.897957060565973 1 1
0.899268982860342 0.896189490391765 1 1
0.850368297848237 0.847952688532031 1 1
0.887071945800319 0.88500631281054 1 1
0.677040352778175 0.674244871960469 1 1
0.783893435213351 0.781096760758949 1 1
0.809498789303454 0.806625195209025 1 1
0.859211827673343 0.856930633650107 1 1
0.863690702593348 0.860879405480771 1 1
0.564608898531749 0.562702029658349 1 1
1.11294761181733 1.109030207559 0 0
0.691066605197912 0.689063717266239 1 1
0.835483734909443 0.833155623161041 1 1
0.471709739239854 0.470634321464636 0 0
0.945343492679657 0.942220895782012 1 1
0.866913355916598 0.863949881808031 1 1
1.04126684613502 1.03706917246473 0 0
0.767623063034253 0.765122277075761 1 1
0.932825307704764 0.929957982550457 1 1
0.811439580243099 0.8091491371511 1 1
0.890502809560381 0.887726612202739 1 1
0.861421144381244 0.858802566124922 1 1
0.832362818873319 0.829253844951217 1 1
0.579733871005422 0.577249643276704 1 1
0.935543724030634 0.93269426170508 1 1
1.00971738284792 1.00575477782568 0 0
1.15169092119149 1.14772569963228 0 0
0.946385976691487 0.94346395902957 1 1
0.798511593470578 0.796181656156883 1 1
0.936342227727235 0.933897241289624 1 1
0.940344009405181 0.937558890988508 1 1
0.847969748023614 0.845819219068505 1 1
0.771945410181071 0.769653073862821 1 1
0.553865758957564 0.551999175768674 1 1
0.840517702268857 0.83864113633768 1 1
0.662313545885068 0.659873428876998 1 1
0.853498394480123 0.850729056615657 1 1
0.770151817309951 0.768323784605648 1 1
0.827408811732903 0.824909240357207 1 1
0.551006758294088 0.548725037608787 1 1
0.999408673177975 0.996687107479564 0 0
0.747971261385485 0.745996661010058 1 1
0.811171700805828 0.80861322601989 1 1
0.773155117847564 0.770979060443922 1 1
0.717696991663443 0.7156935123135 1 1
1.04533703342123 1.04239061879646 1 1
0.854085420321593 0.851635238068837 1 1
0.8667041575599 0.864358720372015 1 1
0.794860520144902 0.792457396056158 1 1
0.701083462472146 0.698891660570378 1 1
0.828753806868784 0.82618948600589 1 1
0.85998135447981 0.856850876398285 1 1
0.592512412348513 0.59094055501991 1 1
0.907765362537126 0.904714793927452 1 1
0.982882515510427 0.980740751371132 1 1
0.801437082191499 0.798671367404838 1 1
0.700040158138812 0.698635518397676 1 1
0.6338649056966 0.631757570130485 1 1
1.11290077714311 1.1099873221755 1 1
0.921952676525431 0.919590574867331 1 1
0.871367164472517 0.86892862284045 1 1
0.542286306293658 0.540700069034858 1 1
0.708346284073728 0.705442644426813 1 1
0.794518335395233 0.792265997019907 1 1
0.734088723746282 0.731674059728665 1 1
0.658156798875324 0.656000158931015 1 1
1.05195395731849 1.04924740872808 1 1
0.952744736542844 0.950168947046018 1 1
0.957143528506353 0.954820368458214 1 1
0.805005389872445 0.803057630400374 1 1
1.06047858968761 1.05579653108544 1 1
0.433024218081092 0.432098835288837 0 0
0.644761642098765 0.642811779947019 1 1
0.6401481471588 0.638713384174117 1 1
0.631211419362808 0.629101718507648 1 1
0.919324650101764 0.916809247418326 1 1
0.902491250834137 0.900429745570952 1 1
0.767623048940038 0.765920049141261 1 1
1.00670588694078 1.00314588002963 0 0
0.887855538680608 0.885589638157076 1 1
0.548392946278388 0.546551336387702 1 1
0.671886204992465 0.670245069133375 1 1
0.8670222950547 0.865112416508777 1 1
0.882008744936555 0.879778276101354 1 1
0.682215503102663 0.679907928855324 1 1
0.666497162509369 0.664908174477784 1 1
0.9487908990539 0.946279746977785 1 1
0.847440874972545 0.844210408026332 1 1
0.908543256026384 0.906273989659769 1 1
0.874191242615979 0.871839582482772 1 1
0.611239762999264 0.609227531310766 1 1
0.974930856771407 0.972118895354061 1 1
0.647474091167472 0.645103932484527 1 1
0.873627525003465 0.870810939823869 1 1
0.805205041200596 0.802960006154753 1 1
1.02703816958105 1.0231915285027 1 1
0.854596508454051 0.85154684677412 1 1
0.670470986516659 0.668815600328217 1 1
0.586271486384829 0.584907419424685 1 1
1.07608497373338 1.07293192707692 0 0
1.03039446992179 1.02771081443412 1 1
0.896133765010446 0.8929876664706 1 1
0.776816696976444 0.774099586935203 1 1
0.864809710567566 0.862664499058157 1 1
0.806714104027875 0.804080412076488 1 1
0.828698764630621 0.826828900717033 1 1
0.799920110579811 0.797739972227654 1 1
0.92008399895109 0.917668476729792 1 1
0.495175653214294 0.493499304792934 0 0
0.819189726363509 0.817447845064597 1 1
1.0982482609243 1.09503544360594 0 0
0.592052044202565 0.590365704490405 1 1
0.820681286698688 0.8183220314195 1 1
0.895918891784706 0.893825909817685 1 1
1.2211227269541 1.21735841549787 0 0
0.645155539943083 0.643466010143459 1 1
0.978412795351791 0.975035473565823 1 1
0.721948351923792 0.720349456505115 1 1
1.04349045950501 1.040180071492 1 1
0.293338180912206 0.292468877311982 0 0
0.78310921926947 0.780786988698122 1 1
0.63412757379145 0.632711119119297 1 1
0.644526199842462 0.642791230885331 1 1
0.914376267221013 0.911693806464399 1 1
0.720008927994493 0.71805386137442 1 1
0.791653474786753 0.789950708070724 1 1
0.721909761262778 0.719984763518584 1 1
0.729551971935804 0.727920680649906 1 1
0.636532497373461 0.634155061446079 1 1
0.708949855208247 0.706857261422985 1 1
0.932403472936319 0.929829627250416 1 1
0.752244043409194 0.750510339052833 1 1
1.01863992222899 1.01603436465377 1 1
0.843424695136185 0.841365258537723 1 1
0.922744013631628 0.920652775074617 1 1
0.481578726759578 0.4800469609994 0 0
1.20951769893704 1.20694414675657 0 0
0.824097426527161 0.822119966846949 1 1
0.954170477882366 0.951424169360963 1 1
1.03317371034787 1.03010711900501 1 1
0.730496356163313 0.727901393088752 1 1
0.639517307304968 0.637967094382082 1 1
0.654950633447523 0.65332393351105 1 1
0.668796060133694 0.66681466234608 1 1
0.549660588135601 0.5484002981086 1 1
0.802271856590689 0.800281430088724 1 1
1.03257462604121 1.0294807532091 1 1
0.679947957406153 0.677772468959343 1 1
0.680277721709214 0.677951233956162 1 1
0.908065141154882 0.905373376566436 1 1
0.989121365750983 0.98572008616051 1 1
0.792369466930893 0.790236705042915 1 1
0.629942182838492 0.628163680360843 1 1
0.973843504764831 0.970732275587825 1 1
0.88912154011758 0.88585643375205 1 1
0.852459660532478 0.85055576797797 1 1
0.856864027220141 0.854610264335777 1 1
0.871570604445136 0.869666134824272 1 1
0.764085056849062 0.76150494969851 1 1
0.764425549515371 0.761662938433104 1 1
0.653559830285665 0.651337030471584 1 1
1.18376672903446 1.18100436357994 1 1
1.11799277223882 1.11372725051271 0 0
0.932897465376323 0.929762704450839 1 1
0.704467459244337 0.702101340633856 1 1
0.928878366797654 0.924928433251739 1 1
0.869706572981798 0.867540376951332 1 1
0.699316341229401 0.697238210562335 1 1
0.509650043622978 0.507576954565908 1 1
0.731378055460333 0.72957539853012 1 1
0.859750532715869 0.857583742817532 1 1
0.744857512092366 0.74273748468273 1 1
0.474690876606987 0.473176575667146 0 0
0.612791659876055 0.61045675285848 1 1
0.920983489729789 0.918251364434372 1 1
1.06366662435294 1.06149669037101 1 1
0.646878005994266 0.645034414982025 1 1
0.913174779200156 0.911036285323219 1 1
0.561827060164833 0.559970355498415 1 1
0.740688406591083 0.738632020361921 1 1
0.734294721345975 0.732410095279452 1 1
0.837542360508672 0.835653226111458 1 1
0.464543289924108 0.463178553431591 1 1
0.732302940100125 0.730515798902309 1 1
0.800697958928247 0.797964555264249 1 1
0.775268579975682 0.772807972702667 1 1
0.843552512209364 0.841241038413935 1 1
0.77947719686521 0.77770463515978 1 1
0.879902737242285 0.877133831219157 1 1
1.01322943044708 1.01095204113245 1 1
0.769383734814466 0.767423432391231 1 1
0.834063504512956 0.831354588518267 1 1
0.81399578695755 0.810925870495989 1 1
0.771317928572652 0.768812602049192 1 1
0.779318425825547 0.776106903746296 1 1
0.712580271541767 0.710195591398648 1 1
0.933291295223789 0.930472628517498 1 1
0.72379491196692 0.722131050192815 1 1
0.814377870557555 0.812388458065585 1 1
0.719761034173045 0.717981320952808 1 1
0.578659531717872 0.576282505631684 1 1
0.967971247386231 0.965457658936116 1 1
1.00115430855774 0.998312572021757 1 1
0.723752717950621 0.721919417268126 1 1
0.709815849074837 0.708241547425248 1 1
0.537998938169629 0.53620912680851 0 0
0.553926812738927 0.551533701179067 1 1
0.893732845771199 0.891168947016632 1 1
0.858778850267646 0.855582638939538 1 1
0.771790405597142 0.769936536340411 1 1
0.901777470252538 0.899453648560766 1 1
0.99333369492635 0.990634522756444 1 1
1.20510050710735 1.20180377238417 0 0
1.00014490471894 0.99723973306865 1 1
0.936186902022021 0.933900037247885 1 1
0.646189579349347 0.644017091833554 1 1
0.663735955101305 0.660918331199922 1 1
1.04912808099748 1.04628222819491 0 0
0.68905662472218 0.687057544364409 1 1
0.984586810237235 0.981510120761681 1 1
0.774518736517322 0.771626665303634 1 1
0.672534453589558 0.670610107059318 1 1
0.792717451847082 0.790091436752969 1 1
0.712730357927354 0.710920001012307 1 1
1.01992616726764 1.01641986413501 1 1
0.709147035115373 0.706615900988706 1 1
0.749850485706761 0.747112698112986 1 1
0.575547039305463 0.574069564190397 1 1
0.690411290889343 0.688259205539961 1 1
0.992993262324608 0.989813617081571 1 1
0.942858362044309 0.940175536165862 1 1
0.780332589265457 0.778219638299291 1 1
1.03552653323277 1.03217443690718 1 1
1.01949324934713 1.0165901753386 1 1
0.684946416899544 0.683269512702106 1 1
0.642321358413985 0.640516463061772 1 1
0.72702821204006 0.724402291887976 1 1
0.860851850154875 0.857695544621146 1 1
0.633249572788836 0.631385660537648 1 1
0.635729297023615 0.633803323190179 1 1
0.969634566850677 0.96671251920604 1 1
0.769968304231177 0.767338409163726 1 1
0.657121317237673 0.655292809823476 1 1
0.792153185585331 0.789679243571588 1 1
0.911474061558498 0.90822177040077 1 1
0.819400923842609 0.816540317396389 1 1
0.856986567204248 0.854149413722358 1 1
0.811274548180317 0.809381320876677 1 1
0.713242295747715 0.711090795914298 1 1
1.13770600484918 1.13338414992241 1 1
1.05099824057285 1.04810512366756 0 0
0.82167615687316 0.819532036388744 1 1
1.14892863198767 1.14513531011478 0 0
0.678439655899117 0.676587223924002 1 1
0.510899638524407 0.50937241896237 1 1
0.805480783567402 0.802589906772648 1 1
1.02221586137181 1.01927631073125 1 1
1.00633061657238 1.00310781337415 1 1
0.76737652967174 0.764522864224756 1 1
0.713520700774764 0.711570196069181 1 1
0.71863363371584 0.716443705678804 1 1
0.64873083303535 0.647109222760739 1 1
0.566910947005213 0.565393354384333 1 1
0.521412080444387 0.519661207003893 0 0
0.793668721572695 0.791056492250481 1 1
0.535351370413085 0.533740291665095 1 1
0.876890398184232 0.873715555181494 1 1
1.03965515458766 1.03691890526862 1 1
0.928087684077753 0.925794183485278 1 1
0.522854664056333 0.520837118667872 0 0
1.06540272197059 1.06203509180245 1 1
0.82240340518892 0.820402080655528 1 1
0.805227199263134 0.802871716598338 1 1
0.707090222555142 0.705552986145598 1 1
0.764237185946892 0.762603606710443 1 1
0.706947083787032 0.70503675155742 1 1
0.924742405590684 0.922577920584847 1 1
0.866588164996543 0.863213627232722 1 1
0.992356185300103 0.989693103734147 1 1
0.839007862360677 0.836404138514194 1 1
0.666924922465583 0.665019456081695 1 1
0.837345230367407 0.8338711934382 1 1
0.774476620829137 0.771740155751471 1 1
0.655297635677591 0.653586986050408 1 1
1.0552534364501 1.05231008754737 1 1
0.831967152252671 0.829465185237299 1 1
0.352755545523206 0.351011710861613 0 0
0.692139361813991 0.690320710774558 1 1
0.970453720680914 0.967339950235404 1 1
0.617153708384144 0.615141073388589 1 1
0.905060146291811 0.902554398529322 1 1
0.865395186753649 0.862966230450034 1 1
0.828107823403346 0.826038827707768 1 1
0.655042986292407 0.652809945913369 1 1
0.686143924034989 0.684238404164565 1 1
0.829848376346706 0.827821723757814 1 1
0.908095109819674 0.905453217099715 1 1
0.834385004564769 0.831900267280463 1 1
0.741592213177476 0.739707705789768 1 1
0.727289265101697 0.725677399867711 1 1
0.944958800010585 0.942660463378457 1 1
0.686527790977687 0.684902832266977 1 1
0.560837753699205 0.558960514500143 0 0
0.806281728560817 0.802883119505697 1 1
0.773815169962524 0.77144949999335 1 1
0.644332543408379 0.642700999686162 1 1
0.777353465464327 0.775571933840456 1 1
0.637614744225919 0.635708247506586 1 1
0.828722433098181 0.825733187723567 1 1
0.489692489870156 0.487603939503445 1 1
0.387248466750552 0.385950434192936 1 1
0.827128554003876 0.824944760069831 1 1
0.539055094633959 0.537077722817173 0 0
0.838140530823167 0.834746230824708 1 1
0.635271539911133 0.633160139556722 1 1
0.915830491008283 0.912924231757423 1 1
0.875128988921639 0.872105996499371 1 1
0.601668074269074 0.600185913354923 1 1
0.835229047309314 0.833216485322525 1 1
0.655270409546389 0.653719194344791 1 1
0.876718424550682 0.874746137899055 1 1
0.941520592179578 0.938639712582784 1 1
0.833516553346719 0.831551442081207 1 1
0.684789161444788 0.682505402972178 1 1
0.623089680522866 0.620397544299975 1 1
0.832240600683674 0.829488613578072 1 1
0.890917936777683 0.887554059324725 1 1
0.701116646093747 0.698686141607622 1 1
0.814581364963266 0.812005765742317 1 1
0.65957730849005 0.65808026682087 1 1
0.865914544855355 0.862759014411229 1 1
0.577769073815909 0.576120914147662 1 1
0.604200556839595 0.60254271691348 1 1
0.675917018347546 0.673614332806201 1 1
0.78365214012698 0.781494361728814 1 1
0.788957391125543 0.786985130492291 1 1
0.722509157807444 0.720786909224556 1 1
0.667160803732107 0.665417713610506 1 1
1.0673807939111 1.06494882477403 1 1
0.757495792059903 0.755809078180804 1 1
0.830429643182892 0.828469336163659 1 1
0.499709067723694 0.498335104829331 1 1
0.657200916339645 0.655219301133892 1 1
0.727032983066841 0.724969596042088 1 1
0.927501522708127 0.925447048816348 1 1
0.642088334204339 0.640329053772244 1 1
0.745298936649514 0.742532303967563 1 1
0.639747905304251 0.63814936373306 1 1
0.748464925017896 0.746639359786719 1 1
1.0850105674987 1.08171100813771 1 1
0.977529769439802 0.974621171451169 1 1
0.664876232767114 0.662782611681621 1 1
0.56675334927265 0.565308092796405 1 1
0.992581148748527 0.989686226539703 1 1
0.840457568721872 0.837625804490283 1 1
0.863476723032689 0.860645077912216 1 1
0.817276231589444 0.815019507437049 1 1
1.04900653488965 1.04556357846288 1 1
0.777165831565152 0.774725821758539 1 1
0.751962401542757 0.749863064866063 1 1
0.89647555686757 0.892805036881492 1 1
0.944950590045468 0.941575736593123 1 1
0.678957435742703 0.677377100397774 1 1
0.771127592489107 0.769296923589334 1 1
0.552708864796531 0.551004688686417 1 1
1.04997286479212 1.0471108604737 1 1
0.911874332619257 0.909661883721125 1 1
1.02947002001813 1.02681907934152 1 1
1.1292350123996 1.12561471774427 0 0
0.735404871922301 0.733863414882366 1 1
0.973528008644565 0.969949094662178 1 1
0.875424588023669 0.873224802210077 1 1
1.0156844773052 1.01288894341247 1 1
0.66492172975305 0.663157286347175 1 1
0.86621131711341 0.863395491523426 1 1
0.750945921869838 0.748762333735086 1 1
0.737646022813215 0.735064795286845 1 1
0.412236428669621 0.411250060975163 0 0
0.704144597264837 0.702415451110585 1 1
0.622065181045192 0.619780686380264 1 1
1.08793103390124 1.08455129689616 1 1
0.73122392702982 0.729218598920863 1 1
0.992106965049632 0.989697451198606 1 1
0.776552131678552 0.773814091442485 1 1
0.908834202086258 0.906405644314051 1 1
0.779021422216359 0.77619566729366 1 1
0.930481967091277 0.927591878619107 1 1
0.75900011906512 0.756464892729146 1 1
0.942958549812723 0.938772264536701 1 1
0.490203238470451 0.489109187443063 0 0
0.693634747796565 0.69104028708 1 1
0.716640141781366 0.71419057972123 1 1
0.829998115786333 0.827830077766211 1 1
0.799741007492483 0.798082046665693 1 1
0.826851369900551 0.824135825796381 1 1
0.599388712876007 0.597173295857385 1 1
0.833362529288479 0.830699461105993 1 1
0.695471442546881 0.693637722275756 1 1
0.754861513216315 0.752333692397266 1 1
0.692781441964748 0.690504294518992 1 1
0.891645732428719 0.889541485974292 1 1
0.750733313338133 0.748540927257585 1 1
0.995243355169793 0.99243425885959 1 1
0.766521251798633 0.764900711959329 1 1
0.864022723606991 0.861438902325968 1 1
0.662780427061409 0.659836936568593 1 1
0.880026509885938 0.877121751024235 1 1
0.556237776819223 0.555074725050037 1 1
0.87312915026805 0.870330607504905 1 1
1.02953415186517 1.02589211925363 0 0
0.740266374883216 0.736754181755798 1 1
0.782702216212521 0.779311553536422 1 1
0.620609262494362 0.619054939698429 1 1
0.930439764264548 0.928051608889289 1 1
0.712944663174568 0.7105897648838 1 1
0.732125150996111 0.729233434127781 1 1
0.783464918136032 0.781200902735008 1 1
0.818496897588115 0.814855653753326 1 1
0.690447605956327 0.688346818324389 1 1
0.617045847134505 0.615174109392141 1 1
0.953464073102931 0.951180031487779 1 1
0.834961457203094 0.831335106130828 1 1
0.769595063353444 0.76732148827166 1 1
0.670827436293986 0.669360899115076 1 1
0.932000022501457 0.929129623652672 1 1
0.887315277869728 0.884231461260719 1 1
1.31269749875757 1.30903418485202 0 0
1.03843124785331 1.03624247266792 0 0
0.568676272523793 0.567053924494619 1 1
0.672219032930154 0.670484295135569 1 1
0.646509068317969 0.644575692107459 1 1
0.82036759326534 0.818049278947185 1 1
0.764459177702072 0.761795428828508 1 1
0.790042642234629 0.787596114390242 1 1
0.532537742148785 0.530982896849899 1 1
0.897103799900042 0.894749290030086 1 1
1.01921807783418 1.01666996425984 1 1
0.818540102937917 0.816507992919181 1 1
0.509475932985425 0.507879391898231 1 1
0.942620449852512 0.940703541045402 1 1
0.623302159387567 0.620879348264382 1 1
0.801441087123296 0.79875814811926 1 1
0.892107962265107 0.888611714355169 1 1
0.778062901439095 0.775712578568835 1 1
0.773106610025877 0.771636085271804 1 1
0.679098659975261 0.677373996772136 1 1
0.864372515541163 0.862562673211934 1 1
0.508140286029444 0.5064770312825 0 0
0.708104918285371 0.706715459011198 1 1
0.871266993144935 0.86841892628441 1 1
0.782803544896293 0.780548403221548 1 1
0.93462219105424 0.931663837396704 1 1
0.898890760019921 0.896818277684525 1 1
0.997527157243476 0.995271032016261 1 1
1.08763838330381 1.08383398041464 1 1
0.697054377139563 0.69480892754224 1 1
0.922102967189448 0.919854493319978 1 1
1.01337726281996 1.01064826297411 1 1
0.950652979122654 0.947904717798607 1 1
0.380856624811963 0.379895929141906 0 0
0.904591317421948 0.90250035008296 1 1
0.863878501850151 0.860788198539052 1 1
0.755842099826244 0.753890789727043 1 1
0.667590274483378 0.665430019441494 1 1
0.88979192479732 0.88701197083337 1 1
0.876328976797256 0.873965357153341 1 1
0.789492962538475 0.786937398409702 1 1
0.889626442810532 0.887513399058731 1 1
1.09590262529235 1.09302668118829 0 0
0.644869446534299 0.64366689181411 1 1
0.790123130086638 0.788082801796052 1 1
0.631256914894498 0.628942314528086 1 1
0.768145982679267 0.765109654359105 1 1
0.726935586360892 0.72470513801261 1 1
0.723388228357474 0.720901534806118 1 1
1.05539448076846 1.05274177303099 1 1
0.696447440955186 0.694221844105134 1 1
0.811362438154052 0.809647908471227 1 1
1.0166042697325 1.01444131173351 1 1
0.966287764069635 0.963671090574938 0 0
0.427109612674931 0.426173032791111 0 0
0.966162367022579 0.963710102090166 1 1
0.634819000280341 0.633124501887411 1 1
0.843032228565037 0.840689437229407 1 1
0.492507537084348 0.490846503698158 1 1
0.721351839461102 0.719814210517974 1 1
0.635069645779075 0.632241400138004 1 1
0.79039996101728 0.787738895918628 1 1
0.874034850539836 0.871018268385075 1 1
1.02325570625999 1.01990381901139 0 0
0.790692530255422 0.787921805425561 1 1
0.777728382437651 0.775215190147977 1 1
0.984358686589841 0.981995763086908 0 0
0.875797011204707 0.872655662493494 1 1
0.599383763306542 0.597545274479983 1 1
0.839926876228628 0.836992019959842 1 1
0.690724523244129 0.68885824016469 1 1
0.828342126377971 0.824406402904126 1 1
0.715024540194875 0.712378067921121 1 1
0.63080071932513 0.628433643586296 1 1
0.836330024009259 0.834061707223238 1 1
0.84302140617975 0.84067319973835 1 1
0.821501664346334 0.819236855128538 1 1
0.460419869160506 0.459329728700336 1 1
0.490415511147748 0.489026680950184 0 0
0.660529000132683 0.658204524155987 1 1
0.888487146987938 0.8846595852206 1 1
0.99159710989715 0.98882672593721 1 1
0.685007830329126 0.683147197619659 1 1
0.743775713260573 0.741918762391308 1 1
0.55125104199144 0.549534849536088 1 1
0.742321256312312 0.740154396704103 1 1
0.851580926318707 0.849620614287509 1 1
0.808268036339728 0.806278757250242 1 1
0.846338192751906 0.844243843400417 1 1
0.913763252235659 0.910903421362381 1 1
0.672096704772394 0.669917905793252 1 1
0.944140712876485 0.941720630056255 1 1
0.927822282185611 0.924046328547823 1 1
0.86493181596485 0.862633106317586 1 1
1.15353561544597 1.15002002851946 1 1
0.506208222285638 0.504623675200428 0 0
1.00594635094531 1.00340863756134 1 1
0.893578634924415 0.891636830209075 1 1
0.877978279770838 0.875090515038687 1 1
1.04686305362592 1.04347284750009 1 1
1.03164485915382 1.0274302940637 1 1
0.664004263980054 0.662414858314522 1 1
0.735714408332328 0.733810769259981 1 1
1.09877860645638 1.09555203531856 0 0
0.726127534503573 0.723490795151724 1 1
0.853683336570524 0.851560766757716 1 1
0.747965079259335 0.744515948655664 1 1
1.03843551817427 1.03502155352529 1 1
0.688870424081977 0.686478419503843 1 1
0.695183117101396 0.693020552049728 1 1
0.573993198021929 0.57276637495111 1 1
0.842827470190493 0.840844921487434 1 1
0.584523259900686 0.582641834764616 1 1
0.840783182050548 0.837941977257795 1 1
0.702699506692422 0.700814917180328 1 1
0.674625284138013 0.67260110976718 1 1
0.87436924043376 0.87189413568674 1 1
0.682833553702045 0.680874492946622 1 1
0.670191188506145 0.667493646191143 1 1
0.880770064172179 0.879161239814938 1 1
0.854731492342918 0.852002907109726 1 1
0.817726768482525 0.816059911093679 1 1
0.958043960024604 0.955640069552987 1 1
0.732506665827605 0.730119232904747 1 1
0.926993909087288 0.924294462164871 1 1
0.821819548159579 0.818780601206965 1 1
0.715060706071055 0.713359653381185 1 1
0.670152230111745 0.668445264331026 1 1
0.743452450574763 0.74113152212954 1 1
0.8673403032467 0.863723235710368 1 1
0.774190813382794 0.771483566111469 1 1
0.923812682370653 0.920179087703414 1 1
0.658477013504805 0.656242600005479 1 1
0.77158200126632 0.7690644549037 1 1
0.679904829062172 0.677684173852057 1 1
0.779601642817274 0.777153154818235 1 1
0.731522316741316 0.729355874513717 1 1
0.729745956977803 0.728027667151279 1 1
0.769153807341059 0.766931751348619 1 1
0.859457990327632 0.856365898836913 1 1
0.744298096188188 0.741729487480063 1 1
0.985665234199736 0.981923188544868 1 1
0.442201976973331 0.441010624840932 1 1
0.684180951498065 0.682025050690297 1 1
0.8980895700154 0.895168537181105 1 1
0.94811200103045 0.945638648812808 1 1
0.629822981805662 0.628437168160735 1 1
1.03852597499955 1.03598007461659 1 1
0.517348721675683 0.515140821358605 0 0
0.573017878198444 0.571669269434305 1 1
0.910831577630252 0.90860745914687 1 1
0.614467283297197 0.61243867742566 1 1
0.65750759088829 0.656047198461139 1 1
0.731954709161689 0.729081487895869 1 1
0.81843929106003 0.81636934545052 1 1
0.901130425323878 0.897946360164926 1 1
0.702119502179642 0.69972501216244 1 1
0.979556481186014 0.977081844229698 1 1
1.03670055007521 1.03362544013883 0 0
0.82293945994326 0.820373200536338 1 1
0.712642198034734 0.710734391733409 1 1
0.719505402346626 0.717498402080038 1 1
0.999798514352636 0.997689982958447 1 1
0.718716312407686 0.717268514090692 1 1
0.798428142549633 0.796289108681235 1 1
0.600762348990426 0.598839626137883 1 1
0.728167801922765 0.726378224883868 1 1
1.15919285496266 1.15589086589519 0 0
0.793243251751486 0.790595467892969 1 1
0.724373450417418 0.722356679986251 1 1
0.619370576336471 0.617702643849204 1 1
1.06606292994781 1.06259685724249 1 1
0.476132468193846 0.474994877122778 1 1
0.665816776539071 0.663950093938466 1 1
0.738991349977702 0.73602282478622 1 1
0.572425911594814 0.570943085778045 1 1
0.605140358000612 0.603272505477111 1 1
1.06524519908409 1.06201587372226 1 1
0.86911426827288 0.867135058174144 1 1
1.07908650635403 1.07692529282182 0 0
0.65255221308376 0.650978402165682 1 1
1.00624369660687 1.00307962373075 1 1
0.782389345086011 0.780301407072739 1 1
0.808105255454602 0.805810633459365 1 1
1.07180061464811 1.06849745980311 1 1
0.872603583451324 0.870768051456195 1 1
0.634123374493316 0.631780900081314 1 1
0.875955694963445 0.873550030363454 1 1
0.927325784851057 0.925070867015894 1 1
0.925417011058728 0.923002349046028 1 1
0.699162059141135 0.697121068402328 1 1
0.717530467432488 0.715621556419494 1 1
0.869909944251143 0.867007749139023 1 1
0.653590152969572 0.65124133034484 1 1
0.869325178209855 0.866685013371223 1 1
0.570574250769078 0.568644154344977 1 1
0.7206414436249 0.719149900612256 1 1
0.705851989136388 0.703757903373024 1 1
0.949295319051961 0.945934148542603 1 1
0.845182412185897 0.842545290337755 1 1
0.651071537798786 0.649639239574586 1 1
0.930889352460583 0.928503092332283 1 1
0.931651297109519 0.928917991462926 1 1
0.619774930017485 0.617785199729697 1 1
1.01762648074431 1.01374093330256 1 1
0.922961893560255 0.920214949129991 1 1
0.651681535227747 0.649584790151691 1 1
0.7256309378704 0.723488313753071 1 1
0.651686734208763 0.649976983284776 1 1
0.775137135695843 0.77311346451654 1 1
0.819412461390394 0.817241102677852 1 1
1.00169258166873 0.998441868593579 1 1
0.596410097545045 0.594394494774499 1 1
0.868924589105817 0.866141100445563 1 1
0.784269606645057 0.781795351095289 1 1
0.616093608825774 0.61406328521712 1 1
0.369247773870943 0.367949337811224 0 0
0.896838204266943 0.893687437321748 1 1
0.728083026978802 0.726400242004507 1 1
0.511375082105753 0.510215472357245 0 0
0.693661062287185 0.691659110144298 1 1
0.769281077227438 0.767003112462916 1 1
0.876551274033164 0.874244864951179 1 1
0.405022453816668 0.403838845310029 0 0
0.605270822628727 0.602835433134138 1 1
0.738383905583478 0.735674649078102 1 1
0.823952188847615 0.821686930560437 1 1
0.764284606103392 0.762368209613774 1 1
0.849534846801261 0.846860182665636 1 1
0.649159719786202 0.647592335131393 1 1
1.09601339619387 1.09276624637515 1 1
0.972800448480686 0.969983706814688 1 1
0.681748002818292 0.679802846037256 1 1
0.795015769144592 0.792362664324411 1 1
0.928014556013576 0.92531124076526 1 1
0.654879802784545 0.653149892373919 1 1
0.875509746528794 0.872797971340255 1 1
0.910042379042008 0.907420083307153 1 1
1.0753903123149 1.07247886141445 0 0
1.00810972428824 1.0039457861251 1 1
0.886295721363998 0.883879043236102 1 1
0.916253762567357 0.913616734824063 1 1
0.987417356813565 0.984771353389331 1 1
0.78981362624182 0.788133711409026 1 1
0.597758259458214 0.595889422060805 1 1
0.673361692019429 0.671393228435719 1 1
1.08138660037456 1.07869392733748 0 0
0.864679246724666 0.861793173128653 1 1
0.746055383237229 0.744008395743219 1 1
0.917674110994967 0.914423986721184 1 1
0.930601961385422 0.928039774782741 1 1
0.889440709094713 0.88696937133561 1 1
0.613473616952325 0.611831699114143 1 1
0.640134759705331 0.638755365905017 1 1
1.01186269557294 1.00945132859868 1 1
0.92030734741767 0.918129377717818 1 1
0.745047148361619 0.743484431710249 1 1
0.750100535857595 0.747647564215202 1 1
0.817428409788268 0.815312172453663 1 1
0.790370713784878 0.788229668829603 1 1
0.746148947398981 0.743734443191621 1 1
0.742974937446257 0.740503613185315 1 1
0.739835639845492 0.737278991080832 1 1
1.0881377735003 1.0848098637111 1 1
0.528601682448571 0.52737026536683 1 1
0.781919144352365 0.779917212105746 1 1
0.84270927585697 0.83992212345897 1 1
0.834802174199246 0.832433901443485 1 1
0.642782503114379 0.641161688399707 1 1
0.90061853054581 0.898014222807572 1 1
1.03149986198467 1.02766289414033 1 1
0.726482808886467 0.724637376700798 1 1
0.855577016155769 0.853320446612277 1 1
0.702179959388632 0.700267748039962 1 1
1.08549693097921 1.08303059635684 1 1
0.959016427824245 0.956800151162058 1 1
0.813035547205159 0.811059978073101 1 1
0.620821512764854 0.619364803521486 1 1
0.824418653821952 0.822004856697769 1 1
0.663344188310847 0.661768191254291 1 1
0.386543404374593 0.385382280998975 0 0
0.84524382988293 0.842192593690778 1 1
0.775684535578521 0.773603949593122 1 1
1.10488791057183 1.10114433698297 1 1
0.707257961596613 0.705138140266026 1 1
0.67704578811748 0.675193458351932 1 1
0.919343196058778 0.917225497865221 1 1
0.979550962628714 0.97673809349756 1 1
0.70440699390688 0.702604774324654 1 1
0.803832588851379 0.801090671366599 1 1
0.745798583644064 0.743602149323339 1 1
0.45330407180804 0.451802023438489 0 0
0.550195683062544 0.549089974546192 0 0
0.807270809009569 0.804828376590615 1 1
0.736742834278602 0.734193282713201 1 1
0.781692353355383 0.778498182045948 1 1
0.578642186312945 0.57707954407872 0 0
0.856636353760502 0.853676257914919 1 1
0.708017023116413 0.705624696081363 1 1
0.756265503264741 0.754101086865926 1 1
1.04976760003803 1.04738473052623 0 1
0.584490364013206 0.582640029163197 1 1
0.979779732797204 0.977087059766684 0 0
0.71751556875317 0.715082598672595 1 1
0.783830829816839 0.782269938710355 1 1
0.57873579076865 0.57696770196047 1 1
0.589880418522394 0.588250709213237 0 0
1.1006009922577 1.0976927333952 0 0
0.682958811939148 0.679865020221563 1 1
0.630426035756032 0.628482568004815 1 1
0.841661831351808 0.838572754509721 1 1
0.820089444204961 0.817134602620756 1 1
0.683802897387602 0.682028077233341 1 1
0.876009578322759 0.873395664391725 1 1
0.23979269593995 0.239173543783619 0 0
0.711582588525845 0.709456199657039 1 1
0.482837599990696 0.481879324040506 1 1
0.865150900611186 0.862412983060098 1 1
0.798945098700992 0.796717080543442 1 1
0.630717702869738 0.62893163018586 1 1
0.498743498883437 0.496652795858848 1 1
0.711509032987174 0.708635100146325 1 1
0.956433533083071 0.95288187422005 1 1
0.823112588077525 0.820674151874189 1 1
0.743176492078769 0.740663677408178 1 1
0.58296534983286 0.581273609182295 1 1
0.843638255144502 0.841667131600996 1 1
0.935082521332653 0.931929729402588 1 1
0.801794145457966 0.799212242595249 1 1
0.777668479571421 0.77537297651904 1 1
0.541172630218015 0.539352309501439 0 0
0.847843636067809 0.845012591274203 1 1
0.711287943089586 0.70924779475622 1 1
0.822070215850286 0.819437985395399 1 1
0.81652482905466 0.814620537296419 1 1
0.927567390860348 0.924943235676116 1 1
0.74641993172819 0.744488435682696 1 1
0.898645999029596 0.895234282214186 1 1
1.12423812542776 1.12174046929296 1 1
0.705894124986235 0.703197482486785 1 1
0.564271244020769 0.562661734745093 1 1
0.799645588473765 0.796745638669634 1 1
0.680956504617519 0.678525676551297 1 1
0.771260428812585 0.768584953414413 1 1
0.995132654279308 0.99255368844895 1 1
0.927464199017532 0.925098903840909 1 1
0.651395372248444 0.649515394918639 1 1
0.541844495961532 0.540415648504692 1 1
1.06908669984962 1.06673268040144 1 1
1.03692639104131 1.03421499980311 0 0
1.16395646496797 1.15987555762856 0 0
0.720957203234066 0.718149197219002 1 1
0.958856751660872 0.956743476339197 1 1
0.604771465206984 0.602242105758229 1 1
0.886230188399419 0.883262295370412 1 1
0.996429005689206 0.993542317526308 1 1
0.885430890702896 0.883152942578081 1 1
0.981889418077138 0.978900172778527 1 1
0.971360383258094 0.967955326136455 1 1
0.83775505648468 0.835911803950785 1 1
0.988059463771523 0.985373753210943 1 1
0.630966775263532 0.629566845733472 1 1
0.599853385860404 0.598597206909482 1 1
1.09533279402388 1.09266210321027 0 0
0.715392417507431 0.713524613601796 1 1
0.617237023118083 0.615312334059667 1 1
0.979031609839328 0.976408220612982 1 1
0.690313776087771 0.68776122428832 1 1
0.99743818267094 0.994025997754669 1 1
0.81558563518018 0.813778412046318 1 1
0.922675164431701 0.920072828862236 1 1
1.04591081218367 1.04142727440074 1 1
1.10065042751647 1.09722560195944 0 0
0.776475534732772 0.774029453552156 1 1
0.68269748025487 0.681078198987502 1 1
0.584723661998368 0.582798228700406 1 1
1.11797376701986 1.11503996943463 0 0
1.00028346740401 0.997421188430728 0 0
1.03709652386623 1.0346243055468 0 1
0.652708935751632 0.650767230415457 1 1
0.758564891186172 0.756508384324125 1 1
0.808053109933379 0.805658094934802 1 1
0.97541598162835 0.971718230904405 1 1
0.710829697987675 0.708310725243892 1 1
0.790671759930823 0.788684337289973 1 1
0.869131463836793 0.866534347017778 1 1
0.766442078802561 0.764201928232034 1 1
0.782535848746871 0.780724057032772 1 1
0.584758403746195 0.582829565442324 1 1
1.04115023679938 1.03763200126117 1 1
0.770429149308116 0.768012882841444 1 1
0.883164771698342 0.88091161448205 1 1
0.929841060135331 0.92738516292437 1 1
1.16923196842986 1.16597965561185 0 0
1.00699175401944 1.00494399144908 1 1
1.00629375244271 1.00352630376828 1 1
1.04255410781206 1.0396480458118 0 0
0.696851965588891 0.695476717836797 1 1
0.761972149851571 0.758864631871599 1 1
0.719683017281974 0.717931287610235 1 1
0.805368817708257 0.801548226625137 1 1
0.822444635639262 0.820326640195873 1 1
0.715993375036819 0.714195904694761 1 1
0.971678014527679 0.968883470334621 1 1
0.922117944764069 0.919713057242475 1 1
0.651646187201817 0.649973660857231 1 1
0.87099979944127 0.868460913161362 1 1
0.892449457348754 0.889840537761544 1 1
0.69258666872212 0.690779030066858 1 1
0.768056013447432 0.766301684967612 1 1
1.03239575130259 1.02859906886337 1 1
0.804523487050941 0.802571319422728 1 1
0.759152776855994 0.756357658241836 1 1
0.817997853473856 0.815069542820157 1 1
0.941484227237788 0.938773694380765 1 1
0.768055830976395 0.765694307574956 1 1
0.851696869380788 0.849269012571913 1 1
0.993019396791557 0.989633554122471 1 1
0.764211831439396 0.762078483046531 1 1
0.809950917386044 0.807489813103795 1 1
0.718032798218977 0.716182741978693 1 1
0.650593949690187 0.648736047386345 1 1
0.917602413277398 0.915172626736031 1 1
0.683567786962203 0.681419460604909 1 1
0.74805028117886 0.746108620831985 1 1
0.582107048351875 0.580226716250655 1 1
0.84073317863397 0.838495396970292 1 1
1.09768381331408 1.09448754565935 0 0
0.983552561408967 0.980030298438248 1 1
0.449732901464847 0.447523750342144 0 0
0.655782222580866 0.653604565303474 1 1
0.974246422025036 0.970951308460822 1 1
0.842278178971996 0.839869874549114 1 1
0.972828538941177 0.970493916810445 1 1
0.873988736116326 0.871730366852412 1 1
0.871585974455527 0.86874373729356 1 1
0.929115340009408 0.926865344454891 1 1
0.943667137487115 0.940459891771066 1 1
0.986718440367175 0.983288384674948 1 1
0.67078546794411 0.669189109773763 1 1
0.84246439043665 0.839749322438492 1 1
0.789754327654888 0.787788171361562 1 1
0.876177763087345 0.873549243625684 1 1
0.849429068246688 0.846736424090605 1 1
0.589349765895614 0.587793293232448 1 1
0.910167919584332 0.907207671962042 1 1
0.958573634140684 0.95440399357886 1 1
0.933116027389951 0.930202249008896 1 1
0.636063163776421 0.633761182040061 1 1
0.610735714812252 0.609286752241344 1 1
0.680415005949189 0.678091560744514 1 1
0.879571587581036 0.877439578038229 1 1
0.56211294376148 0.560678597753004 1 1
0.710957894674918 0.708920626343406 1 1
0.763600388143072 0.761262746942078 1 1
1.01293183736813 1.0097253511436 1 1
1.01942903029369 1.01682718497455 1 1
0.759808581209893 0.757385571300529 1 1
0.900943587355109 0.898761342204799 1 1
0.862427409212527 0.859342411654051 1 1
1.14097619838648 1.13795098124551 0 0
0.809884549554953 0.807905580188409 1 1
0.697801560014182 0.696073769235876 1 1
0.842307544748591 0.839172454203193 1 1
0.679046927139251 0.677070496030833 1 1
0.52539945550608 0.523816145806655 0 0
0.763869309218974 0.760922558899308 1 1
0.650230400700065 0.648402852010522 1 1
0.804732763020038 0.802052096159022 1 1
0.929620301114032 0.927058348091096 1 1
0.679436757607434 0.676636808968924 1 1
0.731943027848387 0.729903445269647 1 1
0.860535792941806 0.857624314073421 1 1
0.884266803148214 0.881312830202018 1 1
0.643940452327504 0.64202529934128 1 1
0.875799758104035 0.87330316654493 1 1
0.659701259800669 0.657944435981674 1 1
0.545780362590546 0.544418990302417 1 1
0.692191523413948 0.690215569694889 1 1
0.745940559117819 0.743901730332882 1 1
0.661018804113442 0.658696577673335 1 1
0.774713068537943 0.772323703798342 1 1
1.05007017824807 1.04661729080236 1 1
0.728514921240826 0.726542172584311 1 1
0.517260116856146 0.515495449429151 1 1
0.582250730469029 0.580372929072706 0 0
0.669620710387443 0.66807978728137 1 1
0.575241857238305 0.57411420828505 0 0
0.851598135516308 0.849471404483562 1 1
0.752208523885695 0.74982427973676 1 1
0.528570576162964 0.52719366283057 1 1
0.775244050396621 0.772118792173717 1 1
0.898209803664343 0.895084913338938 1 1
0.630376087165787 0.628609290916076 0 0
0.515438736413206 0.513540247978032 1 1
0.757719128297112 0.753882887841729 1 1
0.594995417418862 0.593254643303025 1 1
0.870082844183278 0.867387294847617 1 1
0.566229180198358 0.564301950684159 1 1
1.00213486906073 0.999338457804391 1 1
0.981744059367856 0.979572111941664 1 1
0.567401294068117 0.565960634789663 1 1
0.645049719105626 0.643166305857964 1 1
0.688530599664051 0.686221685313945 1 1
0.899181147228412 0.895872004483432 1 1
0.972893104684222 0.970173578604765 1 1
0.566152522490763 0.565083705864501 1 1
1.11980860082594 1.1149591031111 1 1
0.586683728036408 0.584951754132393 0 0
0.754725005418477 0.753027705308408 1 1
0.830050549851401 0.828160019608049 1 1
1.11719916085697 1.11413656522671 1 1
0.787806009082129 0.786146833132407 1 1
0.638325897430402 0.636497234974046 1 1
0.749938345157585 0.746954723021681 1 1
0.859519902887598 0.856978230311358 1 1
0.923772364348502 0.920873847634597 1 1
0.60904963550886 0.607247240969022 1 1
0.696390177099776 0.694268018718437 1 1
0.50694530405352 0.505309966789065 1 1
0.608422341607829 0.606040164939773 1 1
0.658602711572696 0.656995429726855 1 1
0.773049177174345 0.771191809560983 1 1
0.702811727009441 0.700739727121698 1 1
0.910941006398442 0.908285961617874 1 1
0.897275300167955 0.894708903793335 1 1
0.708412231854792 0.706254300914563 1 1
0.733423827836005 0.7316646409646 1 1
0.852819949164762 0.850473379397432 1 1
1.05394380791751 1.05081814588841 1 1
0.83845720469755 0.835695840589586 1 1
0.599947204711115 0.59864915969547 1 1
0.576288366815002 0.574676629704127 1 1
0.686343428768533 0.684328441402717 1 1
0.829081688686201 0.826443631217103 1 1
0.82087457679732 0.817644161083289 1 1
0.886704770682667 0.884603744095127 1 1
0.535425292821118 0.533183023589847 0 0
0.973653974246761 0.970823722200935 1 1
0.739859495202355 0.737265981297977 1 1
0.749552199894491 0.746536272441334 1 1
0.922670122222685 0.92005855487173 1 1
0.98422438261639 0.980916989081488 1 1
0.740250381119346 0.738028715392053 1 1
0.597604999286347 0.595824767535659 1 1
0.771352772466478 0.76922818849323 1 1
0.80009770609569 0.797609108654258 1 1
0.628950134265283 0.627566122008866 1 1
0.751058833925553 0.748063576486857 1 1
0.430508263239434 0.429668971294206 0 0
0.882146573279591 0.879715976006495 1 1
0.920407349346737 0.916981987886431 1 1
0.864620703601706 0.86215024301558 1 1
0.777017490294127 0.774258041555334 1 1
1.09440753950104 1.09167303453894 0 0
0.905844036993655 0.903182034876374 1 1
0.761300388772787 0.759779208374383 1 1
0.684225041858524 0.682218081893846 1 1
0.915358829326027 0.91257071310364 1 1
0.878957593899666 0.875589467041784 1 1
1.05435611347259 1.05196666441716 1 1
0.862850436957375 0.860028569150043 1 1
0.658492552630061 0.656015042864978 1 1
0.52448969359521 0.522614087929211 1 1
0.841921687080444 0.839175480112038 1 1
0.77581832536922 0.7741751148799 1 1
0.696905995121343 0.695249222533812 1 1
1.04807202281395 1.04475938220183 1 1
0.679340139302479 0.677347390668206 1 1
0.723037236503172 0.721561415787364 1 1
0.579215452906874 0.57782183285205 1 1
0.944174553331078 0.94166786353761 1 1
0.5687831832539 0.567033844407348 1 1
0.757298103593164 0.755155271921826 1 1
0.806313216394418 0.803469750475341 1 1
0.65404895274896 0.652252559827977 1 1
0.734653370847404 0.733191086711554 1 1
0.895372048669657 0.891859336881271 1 1
0.737340979198576 0.734830192147265 1 1
0.972087224483057 0.969061786183965 1 1
0.463030798745535 0.46173184975298 0 0
1.03169763824825 1.0278319936967 1 1
0.770411278389454 0.768097999898929 1 1
0.853602020117514 0.851679279696303 1 1
0.628389144782944 0.625431841591924 1 1
0.843016649314243 0.840837542149273 1 1
0.941998124201035 0.938513997283742 1 1
0.850577082726004 0.848467870273006 1 1
0.925109652867836 0.922714600283518 1 1
0.735338242735492 0.733136847876964 1 1
0.823052886080631 0.820669899660384 1 1
0.706483042681241 0.704600753676965 1 1
0.579510697305968 0.577595160077395 1 1
0.762118491462755 0.760209123337483 1 1
0.848215718759454 0.845743031131561 1 1
0.989814112732733 0.987372407693392 1 1
0.68504153662752 0.683544631553548 1 1
0.709807551429032 0.708476162787239 1 1
0.664330793324428 0.661867895000095 1 1
0.782544560225018 0.779404657932029 1 1
0.703803108434124 0.701628378269671 1 1
0.817351609720787 0.815478963184869 1 1
0.730961963097917 0.728612554196707 1 1
0.780974052368113 0.777454077210521 1 1
0.722682521003225 0.719603992479021 1 1
0.611716955490879 0.609997454065665 0 0
0.902805738117601 0.900306612569311 1 1
0.630854478019151 0.628994893984275 1 1
0.989506344871113 0.98706438752153 1 1
0.610448005793207 0.608924336690158 1 1
0.730378511749265 0.728618265643074 1 1
0.604253030001027 0.602752972431965 1 1
1.14992789936299 1.1469822507632 0 0
0.974396769205174 0.972055330878192 0 0
0.902572028134395 0.900094735280048 1 1
0.830593904570714 0.826588817501666 1 1
0.901444728596369 0.898304265240233 1 1
0.708669058192472 0.706196932286715 1 1
0.870047221794644 0.867218614175915 1 1
1.10603564442629 1.10342557779487 1 1
1.15073346960553 1.147623169228 1 1
0.989599703651615 0.986572620166127 1 1
0.724159643025576 0.721811489702311 1 1
0.547636250899977 0.545847291418602 0 0
1.00456532972965 1.00152928141263 1 1
1.06982840268501 1.06645509209242 1 1
0.85548888894887 0.852968159281428 1 1
0.873609193782206 0.871098168934361 1 1
1.03552552692365 1.03263898309934 1 1
0.869772821592639 0.867374336805841 1 1
0.630196390446288 0.628425896038755 1 1
0.919301807185816 0.916773593981018 1 1
0.80308514053336 0.800551585781995 1 1
0.729944535640236 0.727721656013869 1 1
0.711513804705515 0.710036752524634 1 1
0.723215931259237 0.720373488822652 1 1
0.820649594157711 0.818009212324441 1 1
0.791165602485657 0.789231312567769 1 1
0.517535356667058 0.516006516510946 0 0
0.547126910488398 0.545513366248498 0 0
0.831383177984232 0.82886603549263 1 1
0.833464353407456 0.831063816268501 1 1
0.725897040485533 0.724252585031422 1 1
0.826918359354607 0.825127576293812 1 1
0.824268665517512 0.822136382296265 1 1
0.901623099797886 0.899354315610786 1 1
0.859157689587866 0.856346129801117 1 1
0.939020080503536 0.936409621159661 1 1
0.73320187920253 0.729838414816412 1 1
0.737843621203088 0.735544106223098 1 1
0.466458512223417 0.464256389821454 1 1
1.06049259368335 1.05765703185643 0 0
0.953068524400113 0.950713408286647 1 1
0.615633029551237 0.61356563177482 1 1
0.631890722015177 0.62911271802678 1 1
1.04058279016551 1.03775196989476 1 1
0.83017131360539 0.827491583386065 1 1
0.864976791211265 0.861629739160204 1 1
1.27960220482678 1.2756259755085 0 0
0.67120612042361 0.669181818320341 1 1
0.874684640825945 0.872040692702768 1 1
0.677382002836459 0.674756940454513 1 1
0.974434995358909 0.97190838168411 1 1
0.784939078157227 0.782491250490237 1 1
0.836300775307386 0.833596148124252 1 1
0.904715468741609 0.902022896643996 1 1
0.740528006553091 0.738266430363476 1 1
0.913597685658236 0.910902105014781 1 1
0.812249122581807 0.809318317170745 1 1
0.851921608106684 0.849840108181245 1 1
0.851324086326458 0.848867209962302 1 1
0.76436249926066 0.76156845609403 1 1
0.846996243404089 0.844125173850739 1 1
0.846469046216638 0.843916599619265 1 1
0.77869329289168 0.775905082578235 1 1
0.729559475422487 0.727508809308698 1 1
0.853074294922537 0.849960576551354 1 1
0.742780531021714 0.740990124445174 1 1
0.597743320520897 0.595882489857002 1 1
0.865777631030598 0.86315886555747 1 1
0.885795514416289 0.883724933623276 1 1
0.991241373821711 0.988837748847756 1 1
0.844390128851402 0.841389787126903 1 1
0.966288332853801 0.962856389472495 1 1
0.861313003052181 0.857892513376774 1 1
0.851474787730941 0.848402430068894 1 1
0.885392406607069 0.882865898247045 1 1
0.739113661959197 0.737492416232767 1 1
1.00579588420345 1.0030616657656 1 1
0.677941279299209 0.676427975336772 1 1
1.06990211267885 1.06693264097058 1 1
0.804856614220869 0.802402395788379 1 1
0.77996019976878 0.777716557247927 1 1
0.97849847597789 0.975955476777501 1 1
0.916280083160331 0.913690771564498 1 1
0.735034704291311 0.732384607194316 1 1
0.781697508234869 0.780191594496304 1 1
0.748747546262663 0.746312019326008 1 1
0.844601191653259 0.842638328016861 1 1
0.510035003541825 0.508821445122739 0 0
0.938516944971473 0.935605605608767 1 1
0.705858774801678 0.703858440016291 1 1
1.03839121719098 1.03535474586244 1 1
0.633822803272528 0.631702788423075 1 1
0.706038296813922 0.70438673564558 1 1
0.786355812492961 0.784348467621768 1 1
0.883686755115835 0.881438006666898 1 1
1.07033098411237 1.06637869709044 1 1
0.890928651451481 0.888418491519616 1 1
0.926039691955465 0.923041775897959 1 1
1.13130570827819 1.12896208060048 0 0
0.792300574510063 0.789601428466131 1 1
0.88126627166999 0.878010349378831 1 1
0.654561708296643 0.652726079587424 1 1
0.814893545638572 0.812727526606605 1 1
0.686149524296783 0.684114138558836 1 1
0.777644685992912 0.775767251540851 1 1
0.971108643936161 0.968714464122593 1 1
0.411861321603596 0.410640093706091 0 0
0.669186666016629 0.6667276450638 1 1
0.648150244644714 0.646684246624793 1 1
0.829908974771695 0.827614346547385 1 1
0.758035099636677 0.756052078607796 1 1
0.696619192423581 0.694598410384697 1 1
0.66162153300492 0.65959589576552 1 1
0.793493521283641 0.79176503396326 1 1
0.6405765848331 0.638823932296517 1 1
0.591017048850361 0.588839662406672 1 1
0.759616057056113 0.757394974471196 1 1
0.58790854441164 0.586042524808864 1 1
0.334181149925656 0.333083517237437 0 0
0.880024823453263 0.877502818911515 1 1
0.861080396596448 0.8578813131537 1 1
0.79916859581213 0.79742720001472 1 1
0.769803326625163 0.767951052176776 1 1
0.734439133068112 0.732363051192754 1 1
0.832177676931669 0.829600095614414 1 1
1.19518749872934 1.19212411321723 1 1
0.854214936483385 0.850690438965961 1 1
0.632831829173886 0.630507962959115 1 1
0.860371772951807 0.858531341507024 1 1
0.684685453345011 0.682411387673273 1 1
0.845391883996629 0.842324760286012 1 1
0.938249653065496 0.93550284161116 1 1
0.471463384948827 0.470241653666594 0 0
0.710059704851521 0.707759175315205 1 1
0.882493104754185 0.879764633388654 1 1
0.865457767478976 0.862798447972251 1 1
0.873901362787744 0.871231441436419 1 1
0.886884862994368 0.884463627907601 1 1
0.60582227372697 0.603921571357111 1 1
0.474522561357581 0.473426170161508 0 0
0.902574512158974 0.899541883949271 1 1
0.775711213167001 0.773038543521614 1 1
0.74089052903672 0.739469567227495 1 1
0.62841222906675 0.627100474875852 1 1
0.929383495960927 0.927017568072371 1 1
0.677757812275581 0.675052726585814 1 1
0.64587441738675 0.64432894203524 1 1
0.605670274084671 0.603379462713177 1 1
0.961439211903602 0.958894645339827 1 1
0.649009143859335 0.647077808808722 1 1
0.601557071312381 0.599846243261846 1 1
0.609999689394388 0.608220245432574 1 1
0.759777120995298 0.757439887261158 1 1
0.721729646998391 0.720065091138864 1 1
0.970976169953927 0.968508186856007 1 1
0.890810058612043 0.887900524617197 1 1
0.819037343740651 0.816761478164519 1 1
0.445938110518205 0.444306645355979 1 1
0.628533942670385 0.626634799284085 1 1
0.548131455825047 0.547172934244531 1 1
0.806464198894692 0.804181888707911 1 1
0.805296323153643 0.803201689165946 1 1
0.748888624020752 0.746043684963013 1 1
0.800639438092986 0.79857735367709 1 1
0.690779418301953 0.688729175681848 1 1
0.91135478716295 0.908766369810451 1 1
1.08013658724532 1.07685542190773 1 1
0.92090251966759 0.918089626646536 1 1
0.779897789087307 0.777924224455425 1 1
0.539247298564547 0.537183379355448 0 0
0.806255156976106 0.804098502203268 1 1
0.859891938078335 0.857449541269204 1 1
0.759566268643885 0.757408163376504 1 1
0.89748409230145 0.894033792689119 1 1
1.00825556678233 1.00489382839129 1 1
0.717899180280599 0.715605088752867 1 1
0.487325707106829 0.485965604320904 0 0
0.787903613741532 0.785871816589627 1 1
0.885088617679735 0.882819561710838 1 1
0.864108388674314 0.862098293454971 1 1
0.549854544204826 0.548257900793378 1 1
0.940836711337488 0.937871897369603 1 1
0.949309632573717 0.946607124479824 1 1
0.917506271649709 0.915000361272243 1 1
0.708193253372926 0.705466359006207 1 1
0.933140876007372 0.929597677228511 1 1
0.861070731831664 0.858433718999449 1 1
0.875142704141099 0.872591925360416 1 1
0.835946458300171 0.834024049349089 1 1
0.582276656169483 0.580515278169415 1 1
1.09652063708403 1.09417206667464 0 0
0.691422186651453 0.689410398748261 1 1
0.633216534505536 0.630975460047955 1 1
0.818693840266025 0.816450655706306 1 1
0.906865796598926 0.903299512771875 1 1
0.987844845548537 0.984375048232287 1 1
0.905976244182579 0.904095418546916 1 1
0.840698298957874 0.838776750812673 1 1
0.887894264924599 0.885582990036833 1 1
0.744177824717284 0.7428423436936 1 1
0.523948613556335 0.522300336623986 1 1
0.814104646735401 0.811075461895989 1 1
0.4775205617853 0.476248978782307 0 0
0.772950024782429 0.770606640690419 1 1
0.633040455249287 0.630983951952962 1 1
0.707948651222698 0.705503903538542 1 1
0.818816544468115 0.816930779369985 1 1
0.670635075289658 0.667949510291996 1 1
0.612544414482164 0.610810370876149 1 1
0.684586617156114 0.681526812092767 1 1
0.707346611281914 0.705198127204242 1 1
0.646206150394243 0.644023517320074 1 1
0.633578912976951 0.631487242160628 1 1
0.748480205458881 0.745717907500805 1 1
1.2736147250194 1.26827490817423 1 1
0.82558434561746 0.822526853700665 1 1
0.910892045302863 0.90839144430558 1 1
0.789330356211304 0.786662993017317 1 1
0.729381407574032 0.727111868047831 1 1
0.802851828555571 0.801067254909007 1 1
0.893212014674847 0.891090342645288 1 1
0.911103395685548 0.908433424170711 1 1
1.0409537355406 1.03826816733976 1 1
0.801626657877801 0.799076824539084 1 1
1.10502470422614 1.10194762522293 1 1
0.832602863472408 0.830158844994018 1 1
0.729223779820719 0.727276832273837 1 1
0.79962364441945 0.797140446251964 1 1
0.903548210267345 0.901174485977152 1 1
0.523191269940273 0.52189226592665 1 1
0.719423049030643 0.717624531667703 1 1
0.830532660983145 0.827354003461559 1 1
0.631743464943235 0.63038095308769 1 1
0.929239327655219 0.926986288032101 1 1
0.564665405605378 0.563046354907663 1 1
0.879999102143268 0.877668162627934 1 1
1.11158459798012 1.10741572969726 0 0
0.930910391839301 0.928164973445149 1 1
0.840067125862521 0.837187390907481 1 1
0.963632355243305 0.960750224094595 1 1
0.769073724902087 0.767037273978156 1 1
0.925749856911616 0.923338878026351 1 1
0.770176070545955 0.768179358253657 1 1
0.803460449397519 0.801583792356581 1 1
0.926409490124912 0.923017958480625 1 1
0.717129571419144 0.714906868540268 1 1
0.685704943332735 0.68385176752526 1 1
0.70053246176757 0.698227723867042 1 1
0.72453873944184 0.722452273501734 1 1
0.741400749408356 0.738964059797525 1 1
1.0108299298353 1.0076474437853 1 1
0.872098372017589 0.869550469539253 1 1
0.869488222532265 0.86662599423129 1 1
0.909946631417966 0.907450817363753 1 1
0.591534177547184 0.589344213089026 1 1
0.96740268219058 0.964453667657818 1 1
0.698397644789025 0.695444664738333 1 1
0.904061753528991 0.90087151525519 1 1
0.816104328450406 0.813292863964842 1 1
0.809298319490789 0.807155591364376 1 1
1.09654281114435 1.09332476921175 0 0
0.769426094607078 0.766761364908743 1 1
0.726940910369615 0.724956254138685 1 1
0.727928567383071 0.725418742249513 1 1
0.956353101570364 0.952496338016363 1 1
0.769844907360889 0.766787748061771 1 1
1.05341299751424 1.04969330976655 1 1
0.722534871109646 0.719989043217525 1 1
0.716011460600893 0.713154507305014 1 1
0.761492143363431 0.759084185337478 1 1
0.819638174737859 0.816556644531466 1 1
0.872844573374125 0.870251437246836 1 1
0.943374199277752 0.940814762864861 0 0
0.851231278055894 0.849258244685444 1 1
0.924244499976891 0.92139892498568 1 1
0.474059416128005 0.473089291777233 1 1
0.899080242255376 0.896297967113327 1 1
0.937261532825018 0.934369580623284 1 1
1.04701318098949 1.04331083039677 1 1
0.47518057011005 0.47384366300063 0 0
0.402014809382487 0.400862743606397 0 0
0.723083389626861 0.721086768581911 1 1
1.0056175947677 1.00265718862307 0 0
0.325256049713366 0.324028843639235 0 0
0.883829749657228 0.881474231724651 1 1
1.05020621351406 1.04737085136946 1 1
0.742883364071806 0.7411346527145 1 1
0.591430135923908 0.589754225456422 1 1
0.857495188168957 0.85567256389685 1 1
0.863600774483006 0.861465158977357 1 1
0.682687133940309 0.680965831392589 1 1
0.648444996915814 0.646514719747554 1 1
0.693826578570626 0.691724960151879 1 1
0.787571655374821 0.784363940593603 1 1
0.672785691439883 0.671534578877062 1 1
0.699396267948314 0.696851032193852 1 1
0.507321152784518 0.506001503940565 0 0
0.492832597811768 0.491230922152987 1 1
0.972615545349968 0.96986786346796 0 1
0.93673061290213 0.934085014197013 1 1
0.784276841696952 0.782149190041119 1 1
0.660934505994422 0.659563237046171 1 1
0.825047949443848 0.82316808227909 1 1
0.949602220705988 0.94624741717295 1 1
0.557267916622796 0.555637218624664 1 1
0.826394938857984 0.824328771189323 1 1
1.01978032438495 1.01608570821295 1 1
0.450140331856692 0.4491846300837 1 1
0.917661918488543 0.914841976457029 1 1
1.20382098026842 1.20086447055329 0 0
1.00595264241703 1.00324151061705 1 1
1.09953126036274 1.09657045436592 1 1
0.771012343243223 0.769193446385207 1 1
0.87938483146985 0.876787258218054 1 1
0.625075998984949 0.623296591047987 1 1
0.974190883607919 0.971645877722295 1 1
0.991497509851513 0.989095597362545 1 1
0.604339181004714 0.603016511672877 1 1
0.825448225883683 0.822637870896023 1 1
0.701570609804117 0.699627037481513 1 1
0.920934311344129 0.918261236995392 1 1
0.915043503638343 0.912190665104445 1 1
0.689601014063651 0.687180960855248 1 1
1.06217045312633 1.05869878492715 0 0
1.01920568435083 1.01657832829811 1 1
0.800450296591684 0.798175164043381 1 1
0.762854295177708 0.760637450357513 1 1
0.744049468685112 0.742304506255438 1 1
0.744821718794236 0.742713613133095 1 1
0.665687203171014 0.664201341951633 1 1
0.237881164678319 0.23736186538964 0 0
0.627354206674403 0.625641721681181 1 1
0.809218109386242 0.806006760178593 1 1
0.881772675501618 0.879688392998081 1 1
0.446663907403922 0.445043660131725 1 1
0.783469126974968 0.781213073671166 1 1
0.783094739506202 0.780536689063016 1 1
0.819611479609909 0.816642686517641 1 1
0.488786363721118 0.48772937547354 1 1
0.974576667128035 0.970516774648349 1 1
0.731056258421702 0.729104811019104 1 1
0.894080452680818 0.8914910669733 1 1
0.537042761549147 0.535197960714955 0 0
0.561234960558314 0.55943495111654 1 1
0.800410809546168 0.798651692035407 1 1
0.889192755776179 0.887113405361847 1 1
0.802650074386132 0.800743769148967 1 1
0.833427241420763 0.831537687331558 1 1
0.692104959556262 0.689824908665673 1 1
0.562102339893093 0.56082782832362 1 1
0.672230732873174 0.670542973021293 1 1
0.724900195151087 0.722788139493204 1 1
0.72517741201475 0.722892811159924 1 1
0.870510998892081 0.867783761916963 1 1
0.810112400635551 0.807170317046443 1 1
0.86761511914554 0.86562859461474 1 1
0.599666177153319 0.597744189528898 1 1
0.934782631164219 0.930789595971207 1 1
0.818041794578049 0.815476100411635 1 1
0.849890034973827 0.846601926259415 1 1
0.888830398944305 0.886437482865364 1 1
1.09566950561862 1.09217329263114 1 1
0.866950117487029 0.865017546087206 1 1
0.867495456843239 0.865049024424913 1 1
0.718454129093753 0.716015671794112 1 1
0.638734758815672 0.637179069765085 1 1
1.12669182317326 1.12338821878593 0 0
0.833904695567193 0.831272723091019 1 1
0.935121396820461 0.932217657134921 1 1
0.370370903215979 0.369649443328236 0 0
0.833153016370316 0.829780612149168 1 1
1.12998067527041 1.12731445663249 1 1
0.749889662549961 0.748174715648753 1 1
0.802901159323181 0.800578133403772 1 1
0.783698038051325 0.78162845345688 1 1
0.657370984576151 0.655490913502794 1 1
0.847221659420971 0.844968509142111 1 1
0.781843461978964 0.779923245756521 1 1
0.741652375508081 0.739575480577747 1 1
0.497637576400213 0.496061405185025 0 0
0.46601208902096 0.464600929726464 0 0
0.917477097573907 0.91434950177178 1 1
0.853208208405434 0.850769018332704 1 1
0.549600951104486 0.547708733673795 1 1
1.01625246552818 1.01341513135422 1 1
0.8323527353667 0.829894758545573 1 1
0.653382758000833 0.651298917636565 1 1
0.624667817798727 0.623046243380743 1 1
0.64524158142184 0.643610551424482 1 1
0.639273925904924 0.63763303743666 1 1
0.868101561347856 0.86612260886653 1 1
1.06629065081366 1.06330060344004 1 1
1.01555456016378 1.01228556331851 1 1
0.898647527833965 0.895590123642266 1 1
0.81093619329536 0.808890322338188 1 1
0.716616240114867 0.714913810544747 1 1
0.769714446477254 0.767610055166915 1 1
0.700513362236752 0.697272661144333 1 1
0.989029275789058 0.986325137871677 1 1
0.689611603653383 0.687336497371249 1 1
0.802825826812543 0.80012846014474 1 1
0.873049167848276 0.870700602594912 1 1
0.730886058105416 0.728647112585791 1 1
0.808760488380711 0.806642378584349 1 1
0.51719425243294 0.516075509079003 1 1
0.932160475133445 0.928757232260865 1 1
0.820347597178191 0.817842429352361 1 1
1.05125371001778 1.04857479715375 1 1
0.916240026641457 0.91344136138768 1 1
1.00702249534273 1.00393610755619 1 1
0.969552803115494 0.966773112951811 1 1
0.937882162678086 0.935556603570212 1 1
0.561579028260496 0.560142803827482 0 0
0.709452227610226 0.707495380015365 1 1
0.791654904134897 0.789558299879926 1 1
1.02597203478969 1.02291821009203 1 1
0.696392029876749 0.694401113980698 1 1
0.752882198173588 0.750793368615627 1 1
0.958078171951704 0.955149030675236 1 1
0.829313008908932 0.826397769193471 1 1
0.608664586201044 0.607389722364092 1 1
0.619853321769297 0.61782224050557 1 1
1.34863976752729 1.34471574026563 0 0
0.854384312782941 0.852463430805613 1 1
1.03092855550932 1.0283264754809 0 1
0.933979346304863 0.931234089422575 1 1
0.872284588238989 0.869537200063623 1 1
0.792319059952341 0.790288387485827 1 1
0.704139854843904 0.701732258321981 1 1
0.95741359045799 0.953857761303801 1 1
0.419198171946412 0.417298954155211 0 0
0.858442772383609 0.855946539845854 1 1
1.01869935848985 1.01584419839203 1 1
0.816500366029008 0.813360087518131 1 1
0.907856943171592 0.904681359751174 1 1
0.746206703799073 0.744421457295503 1 1
0.804278424303212 0.801910794285626 1 1
0.89357538568978 0.891284703738121 1 1
1.05497883157408 1.05147117274569 1 1
0.897122121699044 0.894967611215119 1 1
0.94205414768761 0.939213793432227 1 1
0.549570822750452 0.546757884803686 1 1
0.763396364067554 0.761615088416731 1 1
0.913822666297836 0.911834405557112 1 1
0.805059340452999 0.803301325530031 1 1
0.627640717277149 0.626123141979224 0 0
0.617420353038046 0.615310410426884 1 1
0.898571109218883 0.895984687608435 1 1
0.780294519892243 0.777892883126425 1 1
0.628499265432183 0.626786459846938 1 1
0.917057300900915 0.914986485748743 1 1
0.832237971216647 0.82959908513363 1 1
0.590089331818983 0.588421636053225 1 1
0.696867530501711 0.694313633195142 1 1
0.777589302569448 0.775714195161391 1 1
0.514547132049158 0.513094516014355 1 1
0.934683854320701 0.93196176438416 1 1
1.06161075623128 1.05838354124993 1 1
0.55445247931742 0.552426421557054 1 0
0.768450475134571 0.765630476629945 1 1
0.890590243487141 0.888650599679968 1 1
0.703258671812863 0.701372253629975 1 1
0.834077800919424 0.830873020724488 1 1
0.927920859482 0.925119092354195 1 1
1.01055285233445 1.00743648134438 0 0
0.661081012771827 0.6594583269502 1 1
0.639606762610261 0.63784431986333 1 1
1.02800741878424 1.02562450255525 1 1
0.640252354830646 0.638424186608083 1 1
0.69296654185856 0.690759896237303 1 1
0.691200250687647 0.688915822001455 1 1
0.861881410981932 0.859569298303562 1 1
1.05120515998745 1.04705405287703 0 0
0.612054895620573 0.610523655676544 1 1
0.87037320008892 0.868277693695831 1 1
0.956189749713901 0.954181175329597 1 1
0.409900146666583 0.408885345457516 0 0
0.868328853052731 0.865710587441283 1 1
0.724524572595017 0.722581295799909 1 1
1.02023690943919 1.01832156380489 1 1
0.848800066109596 0.845901727982146 1 1
0.979341598800047 0.976501181526751 1 1
0.515476589898779 0.5140201233218 1 1
0.551600935612007 0.549712716035553 1 1
1.03943080578997 1.03645131528929 1 1
1.10361170328039 1.10017260418935 1 1
0.480915076142775 0.479645164251763 0 0
0.969758161304618 0.967247602145337 0 1
0.730518706311525 0.728007772308047 1 1
0.89134593468093 0.888286837536709 1 1
0.920684581754112 0.91850489924834 1 1
0.873734988127007 0.87145364998261 1 1
0.596849362658531 0.595408317131185 1 1
0.735297849623898 0.733853524214815 1 1
0.754989472272482 0.75322739688212 1 1
1.16798843450261 1.16476081962271 0 0
0.61184164241872 0.610336278945819 1 1
0.667229086775008 0.664941000030426 1 1
0.824491393031877 0.82156947621389 1 1
0.546719083435502 0.545653862017418 1 1
0.924378193206631 0.921926435968231 1 1
0.908103898268268 0.904821981958235 1 1
0.609672506545065 0.607949011156034 1 1
0.76832354713534 0.765636421837107 1 1
0.641757721108296 0.639608572804729 1 1
0.92003097765716 0.91801034627415 1 1
1.00895776666319 1.00541099233021 1 1
0.712301743356436 0.709952848671902 1 1
0.881121505150879 0.877674457951649 1 1
0.672494497180694 0.670915045667484 1 1
0.626162473314247 0.624682580842895 1 1
0.93550523432648 0.932510291075117 1 1
0.999835904111989 0.997157512195929 1 1
0.764857869886233 0.762968978119519 1 1
1.00846936868027 1.00566555660971 1 1
0.758358575127544 0.755740721667124 1 1
0.628887636897445 0.627352669417783 1 1
1.05692731985588 1.0532041514154 1 1
0.467433916948262 0.465839083040917 0 0
0.522041411328989 0.520692984253771 1 1
0.609358945467381 0.608031648914375 1 1
0.550007550044214 0.548233750907207 1 1
0.765829229887991 0.763342412667983 1 1
1.03513304960123 1.03176196267323 1 1
0.858661167699133 0.855852325416002 1 1
0.773060675136255 0.770706371726728 1 1
0.494278593757255 0.492668978899023 1 1
0.450639088026431 0.448883091213808 0 0
0.980259868758782 0.976791171356415 1 1
0.662422043996825 0.660971306943139 1 1
0.640634434319814 0.639256542662901 1 1
0.857054858469824 0.854155673436875 1 1
1.03688424301911 1.03374424419271 1 1
0.932859617953359 0.930018686394998 1 1
0.97019147864201 0.967212387306243 1 1
0.8800737770001 0.876899025896602 1 1
0.666813289119442 0.66460428543571 1 1
0.652114392848083 0.650239659653922 1 1
0.855367152407823 0.852726130973297 1 1
0.782989736429481 0.780372930814186 1 1
0.815143588452191 0.812505024332669 1 1
0.914641906229929 0.911041567883742 1 1
0.667718244591612 0.665920133078203 1 1
0.992980185744289 0.989425374034728 1 1
0.707721360158809 0.704845713688223 1 1
0.64288715608554 0.639964501896559 1 1
0.861466556544524 0.859625886927958 1 1
0.747399223611696 0.744539209918505 1 1
0.849001083943769 0.845059988727402 1 1
1.07120720614015 1.06804205637417 0 0
0.703988504318219 0.701521768479465 1 1
0.99500975683634 0.990885550211252 1 1
0.890856575577177 0.887973396516799 1 1
1.06457565162492 1.06255137227879 1 1
0.85476947931464 0.853149813395341 1 1
0.57524383491317 0.57378712539592 1 1
0.553944541548059 0.552584233469438 1 1
0.917508839508287 0.914594810069445 1 1
0.804668606245939 0.802325046106002 1 1
0.695015700335482 0.693232134822739 1 1
0.760732734149716 0.757428320987273 1 1
0.563211929874286 0.561504229302771 1 1
0.733114400182072 0.731412204391863 1 1
0.937215967004587 0.933994059401812 1 1
0.882950926280139 0.879865289469249 1 1
0.839655416558411 0.837259203401246 1 1
0.970964053247583 0.968394415241962 1 1
0.739234738470939 0.737223172142354 1 1
1.22234387438463 1.2182189174489 0 0
0.460357272762554 0.459272823786771 0 0
0.849834526784324 0.846960644192521 1 1
0.738493591229664 0.736063545496991 1 1
0.57926298220058 0.577507898315322 1 1
0.742907613218505 0.741213963960482 1 1
0.923352043619705 0.921029666044197 1 1
0.738966459062623 0.737034255799968 1 1
0.789351898539265 0.787267117458942 1 1
0.58417969099161 0.582428222056155 1 1
1.27273554008462 1.26930953572153 0 0
0.884368705904353 0.882392853370886 1 1
0.758390450663964 0.756379146800509 1 1
0.873908192291338 0.871588788650353 1 1
0.765471084110267 0.763102782920056 1 1
0.84352308467498 0.84090010479248 1 1
0.877938233240178 0.874516745974884 1 1
0.898434877939084 0.896046169209459 1 1
0.712025627763795 0.710223655095076 1 1
0.909766874389211 0.907177834020218 1 1
1.14632540544906 1.1425906975724 0 0
0.708946247594007 0.706642972207445 1 1
0.606429867099831 0.604930458584313 1 1
0.679674477307582 0.676812084601335 1 1
0.706031033152751 0.704359566772239 1 1
0.693516507195441 0.69152409377866 1 1
0.579626732052708 0.577459971412173 1 1
0.680957033373262 0.67913131113396 1 1
0.850483129676139 0.847653061053841 1 1
0.793658057506847 0.790331290920394 1 1
1.08244102767088 1.07844882586795 1 1
0.679791850391346 0.677826595862149 1 1
0.63182221736816 0.630150536117997 1 1
1.04342692200116 1.04004812213557 1 1
0.732098663462346 0.730158150251478 1 1
0.827024574764511 0.824521392873822 1 1
0.692805974514848 0.690872853161409 1 1
0.648560697008746 0.646706395970049 1 1
0.689430268868205 0.688002204272846 1 1
0.739243702848821 0.737019926220568 1 1
0.701131025651297 0.698726951129368 1 1
0.69211145309117 0.690461227047405 1 1
0.883761102151837 0.88158883906204 1 1
0.758920585590586 0.756906758790935 1 1
0.937805295748011 0.934970352180061 1 1
0.811090979395625 0.809190643717302 1 1
1.0236105995854 1.02051308387487 1 1
0.795010313520396 0.792636384498131 1 1
0.946682216005342 0.942677322710122 1 1
0.98550267923144 0.982716188534608 1 1
0.647134319615413 0.645359029378422 1 1
0.783082711548113 0.781125944114469 1 1
1.12451714515628 1.12093030963015 0 0
0.831632463289369 0.829578303115853 1 1
0.562045284954247 0.560493160059392 0 0
0.880210546191473 0.877608455256233 1 1
0.855437447199225 0.852540412378444 1 1
1.0749132779978 1.07165006681108 0 0
0.417061974342559 0.416144814193386 0 0
0.70705074907253 0.704726394404177 1 1
0.800830009711896 0.797996205439318 1 1
0.731949823879635 0.729775222600621 1 1
1.10355088838103 1.10046182982885 1 1
1.04800202716548 1.044632969725 1 1
0.851890198423736 0.849881797442756 1 1
0.591270858380973 0.589868309798345 1 1
0.483753469781941 0.482688411959042 0 0
0.897838328794311 0.8953871530731 1 1
0.816172655543047 0.814510116023521 1 1
0.870746422226714 0.868621718240167 1 1
0.994895877725084 0.992531025922371 1 1
0.870601887842413 0.868213750118042 1 1
1.04326228795304 1.03966262190105 1 1
0.598190366607671 0.595669310060482 1 1
0.937302169330002 0.93458704834441 1 1
0.630677448031531 0.628446608907418 1 1
0.463118746410158 0.462014771344311 0 0
1.13910550746211 1.13621246415223 0 0
0.828421122685155 0.826608186792945 1 1
0.666539448285977 0.664369281534553 1 1
0.902654428120388 0.90015546390295 1 1
0.719542377792978 0.717593489868041 1 1
0.639615794217616 0.638193917074103 1 1
0.966544420928135 0.963345869129321 1 1
1.01247094583137 1.00924608929839 1 1
0.910345437116882 0.90804183060899 1 1
0.837947818316083 0.835347995321175 1 1
0.747117072094565 0.74558025357552 1 1
1.03853432061783 1.03621013677868 1 1
0.648597780340188 0.646222784585491 1 1
0.83059282782589 0.828389737377291 1 1
0.580428134972642 0.578655407985381 1 1
0.637255603238887 0.635914891563837 1 1
0.958566101396162 0.9563079011979 1 1
0.97013423245006 0.967361759374939 1 1
0.925100442412824 0.923083655883085 1 1
0.771153064445249 0.769027601674467 1 1
0.725345913943644 0.723621845249605 1 1
0.923874370904204 0.921185506428443 1 1
0.735949994635937 0.734613734587806 1 1
0.809576872760043 0.807750564811232 1 1
0.681584183581015 0.67928695698593 1 1
0.881932744695221 0.879362253058045 1 1
0.694594335896221 0.693232872857493 1 1
1.04119933279734 1.03739393438279 1 1
0.86620851688106 0.863591567693029 1 1
0.83538922345893 0.832489708811429 1 1
0.791800741151016 0.789695309860858 1 1
0.98258111208924 0.978558142124477 0 0
0.642978247079316 0.640965732373862 1 1
0.816837504889438 0.814011661467505 1 1
0.985502067101 0.982228799841698 1 1
0.984829648210605 0.981712771540854 1 1
0.677843238985115 0.675456966714755 1 1
0.835964774786062 0.832873766603111 1 1
1.08704185065895 1.08445908444709 1 1
0.578560934791869 0.576407978802721 1 1
0.600823786387218 0.59854074082481 1 1
1.08141674591416 1.07854749114995 0 0
1.06850580459785 1.06545166805485 0 0
0.925781023255367 0.923317786899523 1 1
0.551824925604473 0.550221971840292 1 1
0.930275602179719 0.927634476172158 1 1
0.542587069584346 0.540903028912376 1 1
1.09683659730552 1.0940491317473 1 1
0.776643281748102 0.774413355905533 1 1
0.433241259874751 0.43188102012783 0 0
0.972652437230583 0.970040034278438 1 1
0.639546457893737 0.637273571846956 1 1
0.843958702802059 0.841523072482735 1 1
0.696065782033886 0.694093520161061 1 1
0.889823590082254 0.886111686166642 1 1
0.810677152782217 0.807625654281715 1 1
0.825857535268174 0.823823343431184 1 1
1.08296780982965 1.07922415262226 1 1
0.672597308500192 0.671272435417047 1 1
0.698707134270442 0.69683166118545 1 1
0.875464259295967 0.873097308770001 1 1
0.779792942809152 0.777026499992168 1 1
1.01592386741829 1.01235890066671 1 1
0.719601888585044 0.717390145282716 1 1
0.88387399162937 0.881567547696368 1 1
0.892398347305135 0.890390883144571 1 1
0.938530508232754 0.93548517834134 1 1
0.738631381326599 0.736775403126937 1 1
0.856891384604889 0.854625138070905 1 1
0.859252366828323 0.857186060291534 1 1
1.01937631945099 1.01656522202767 1 1
0.712277582642625 0.710368570669446 1 1
0.981528318585105 0.978844054807762 1 1
0.779541570653602 0.777413987543214 1 1
0.912979450756772 0.910284322024408 1 1
0.805983642034146 0.804189837230173 1 1
0.970495174337235 0.967787030914777 1 1
0.842130585196894 0.840002078811548 1 1
0.680721042887679 0.678738427783713 1 1
0.871805440139475 0.8682473450879 1 1
0.843083722023004 0.840534830128103 1 1
0.819712352823843 0.817864286776307 1 1
0.71622634787201 0.714208019720202 1 1
0.810068920256003 0.808384081714084 1 1
0.886522843091264 0.884663395663266 1 1
0.68427894683146 0.682590804158865 1 1
1.12175188254272 1.11723462372132 1 1
0.946913127145423 0.943710988615355 1 1
0.45763993911876 0.456456360694731 0 0
0.779527421623689 0.77712866631805 1 1
0.789492935557386 0.786862221639761 1 1
0.942738463915323 0.940387443489267 1 1
0.915604363439276 0.912897708336878 1 1
0.706604457480868 0.704503621369172 1 1
0.983027071864651 0.980809292801913 1 1
0.995864174538511 0.992142907695107 1 1
0.403013048545628 0.402177845729274 0 0
0.648503407026831 0.646645410228665 1 1
0.612830307937347 0.611486850743297 1 1
0.504144649190384 0.50302302451474 0 0
0.804412814103144 0.801620930146023 1 1
0.894216889423808 0.891403292548908 1 1
1.2065424502519 1.20304048887975 0 0
0.954777722111935 0.951130502229349 1 1
0.922611644694064 0.919775238111502 1 1
0.781244847026061 0.77924744339556 1 1
0.991249209745718 0.98810889963965 1 1
0.773293707812495 0.771320470205693 1 1
0.703723655653509 0.702118606397539 1 1
0.765443815499489 0.763393867610434 1 1
0.768001537375184 0.765425999557579 1 1
0.823551718654755 0.821475494950244 1 1
0.473976314963124 0.472856718074287 1 1
0.847319540139518 0.844100361674868 1 1
0.728336731383221 0.72583453102637 1 1
0.615001932663193 0.612834274500199 1 1
0.969649290519812 0.967149357708071 1 1
0.664870980660357 0.663560604924623 1 1
0.774845976856943 0.772978101784353 1 1
0.471343451134966 0.470033189032244 0 0
0.840658794989776 0.838852523226042 1 1
0.542923295223366 0.541561443077541 0 0
0.953328392028081 0.951352667657924 1 1
0.899973584573098 0.896717647591291 1 1
0.882777708887259 0.879833823786704 1 1
0.777315355226697 0.774279688135763 1 1
0.730870082763676 0.728871142965105 1 1
0.829427661102261 0.827561236683188 1 1
0.757950446657459 0.755568501018549 1 1
0.609976419143605 0.607844014560715 1 1
0.976190871766021 0.97357015660245 1 1
0.748153509936795 0.745998463653384 1 1
0.795953129508399 0.792539620271741 1 1
0.859000726814228 0.856273470108848 1 1
0.909560456963761 0.907240818380796 1 1
0.957769156778025 0.954873371758267 1 1
1.07584484615261 1.07311148862462 1 1
0.80747111073917 0.804700954437543 1 1
0.888333138056768 0.885270194258897 1 1
0.731086490802279 0.729275370149198 1 1
0.939744095435921 0.936994374979259 1 1
0.616865227709787 0.615023160231928 1 1
0.657758654820352 0.655676350778645 1 1
0.776274829658677 0.774113258819013 1 1
0.636337608978148 0.634559543598014 1 1
0.964986439487248 0.962204552796416 1 1
0.864940543203389 0.862756767689891 1 1
0.677877373358018 0.675608140984686 1 1
0.782179890994299 0.77943165279224 1 1
0.685861804165813 0.682823618500424 1 1
0.944985182887858 0.942673772167027 1 1
1.05454380432338 1.05096722226611 1 1
0.873387983926751 0.870585279727512 1 1
1.01943949248282 1.01621031202779 1 1
0.890664381720643 0.888036011965081 1 1
0.806329043472357 0.803777464674462 1 1
0.89731509331054 0.894208283343 1 1
0.986094011875716 0.983947069206869 1 1
0.935483852579071 0.933061526985599 1 1
0.379370109808031 0.378056547591692 0 0
0.838431402220494 0.835364384707449 1 1
0.928500819277504 0.926190646440603 1 1
0.836591594700085 0.834136688340683 1 1
0.556587673374702 0.554998645106052 1 1
0.844118216853417 0.841210146560388 1 1
0.755594490313401 0.753301357030871 1 1
0.651254669942385 0.649826319747093 1 1
0.942581631812327 0.939979146516287 1 1
0.568605088420559 0.566908814258516 1 1
0.616367846659445 0.614473690569667 1 1
0.698465418665277 0.696253261706162 1 1
0.731696859567162 0.729220407625257 1 1
0.701073628093325 0.698821299865123 1 1
0.778859927670136 0.777046079896849 1 1
0.623176676766921 0.62178400367099 1 1
1.08921392156066 1.08623546416759 1 1
0.884747591667641 0.881988722440282 1 1
0.95141397783251 0.948931646013178 1 1
0.307742583153239 0.306419177611156 0 0
0.854037475445174 0.851523652816124 1 1
1.02604607945785 1.02278840936697 1 1
0.664787211854631 0.662434188176927 1 1
0.874740313209751 0.871362371248029 1 1
0.75538321952914 0.75314992316736 1 1
0.636788670160131 0.63485257440732 1 1
0.70427750457308 0.7026504003721 1 1
0.771048795738463 0.769010644078643 1 1
1.0584748984078 1.05563052525002 1 1
0.874496868929367 0.871858269455915 1 1
0.93279820403741 0.929889164636876 1 1
0.657606398620243 0.656028686016036 1 1
0.821109019167168 0.81840060489767 1 1
0.673063123048002 0.671452018680638 1 1
0.816556928736916 0.814003673643502 1 1
1.0303679866999 1.02778056763715 1 1
0.86560157418961 0.862841461574224 1 1
1.06424801712028 1.06178820326693 1 1
0.437136739463914 0.435803843232553 0 0
1.10930866001036 1.10666113721298 0 0
0.772712365945819 0.770114744909173 1 1
0.514992619168887 0.51366517083672 0 0
0.820846038127058 0.818596005456772 1 1
0.830115878858141 0.827186464857431 1 1
0.78987868423524 0.78681830881124 1 1
0.731957920845564 0.729710287430172 1 1
0.817322795548053 0.814935596159012 1 1
0.727344653185791 0.72499325529461 1 1
0.940851129748075 0.938146005257636 1 1
0.817636002590867 0.815059198867284 1 1
0.790836334823947 0.789079133360803 1 1
1.06186085819002 1.05985574523245 1 1
0.699888577960359 0.698297405717797 1 1
0.885574524472929 0.882610531638796 1 1
0.952802355648787 0.949732282173783 1 1
0.994871566043898 0.991447251311592 1 1
0.77520728345257 0.773039599170999 1 1
0.845244570699034 0.842132122092105 1 1
0.376609353561126 0.375617175707134 0 0
1.06084291362518 1.05837236475477 0 0
0.620920674468669 0.619004851801485 1 1
0.57605139344214 0.574422984526451 1 1
0.79578226550279 0.793242459064295 1 1
0.678980939151567 0.676072847795743 1 1
0.766744404842311 0.764877396348682 1 1
0.77613173635401 0.773553893006842 1 1
0.936288770400652 0.933006841837573 1 1
0.768984999472792 0.767045428070927 1 1
0.729253666077145 0.726541015042295 1 1
0.246861060947767 0.246106100600284 0 0
0.851733534766222 0.849282506865613 1 1
0.823432662786939 0.82137342557661 1 1
0.668008445380663 0.665437104377193 1 1
0.537021214212423 0.535235143073996 1 1
0.714909663176513 0.713127303289259 1 1
0.829922865661133 0.827902736269705 1 1
1.14948500999827 1.14628977739379 0 0
0.634039624407784 0.63247624069806 1 1
1.55957952918078 1.55521933215457 0 0
0.699773391989998 0.698072047521504 1 1
1.07110419085121 1.06826166118546 0 0
0.72820625846809 0.726273479567182 1 1
0.888389230268003 0.886205597903451 1 1
0.812043486118606 0.809853225939169 1 1
0.796120616773949 0.793219411724938 1 1
0.647546037754849 0.645409128012483 1 1
0.903202734001961 0.900074953604191 1 1
0.578568001790391 0.576588948524423 1 1
0.857239512862751 0.854286959735499 1 1
0.943704860118561 0.940983510543543 1 1
0.936573008031561 0.934514152191893 1 1
0.6867782689246 0.685098759649516 1 1
0.793306359863446 0.790318119501708 1 1
0.596953394153569 0.594587409447483 1 1
0.425478079322649 0.423767621298537 0 0
0.904100954305809 0.902031484088009 1 1
0.165732936466029 0.165273886843843 0 0
0.78189648059989 0.77960946040304 1 1
0.756530901836008 0.75430254704465 1 1
0.741170420369499 0.739262342427341 1 1
0.816857126439918 0.813833497641136 1 1
0.62730895917718 0.626197153614121 1 1
0.973871870962557 0.971375173399365 1 1
0.871801064171884 0.869735996170496 1 1
0.414506373262206 0.413151001041128 0 0
1.12291665634865 1.11932891242427 1 1
0.788015614196524 0.785495747133914 1 1
0.755909867415526 0.754135234030263 1 1
0.98750257109362 0.984442643160044 1 1
0.74500771053408 0.74224884776599 1 1
0.562551155339652 0.56105897410675 1 1
1.15049021137795 1.1473976937859 0 0
0.769406469928441 0.767840958683952 1 1
0.888400957413688 0.885370541036238 1 1
0.670145350925632 0.667770330482152 1 1
0.60064058641803 0.598489133226895 1 1
1.1459521656806 1.14295590222073 1 1
0.899124433993414 0.896066210573328 1 1
0.758630152955019 0.755382900364056 1 1
0.992943013372494 0.990474753890363 1 1
0.738844516166242 0.736151523786763 1 1
0.948905335825955 0.944639723891466 1 1
0.536935717972946 0.535583874245886 1 1
1.07087197597615 1.0681298992841 0 0
0.510796071253044 0.509279696493129 0 0
0.708097124907932 0.705672877186586 1 1
0.665915468555172 0.663814288807514 1 1
0.800013729403365 0.798315301244126 1 1
0.99005182860456 0.987326205272261 1 1
0.79346080261092 0.790671555820939 1 1
1.09224048822826 1.0888203040459 1 1
1.02590222823415 1.02330880101292 1 1
0.87978900584886 0.877642953774266 1 1
0.901600678821033 0.898621027287649 1 1
0.847700328600242 0.845203290355285 1 1
0.81522240319465 0.8134000382368 1 1
0.551679186883323 0.550185464887935 1 1
0.731387067941786 0.72932097051006 1 1
0.916736051498041 0.914816490876314 1 1
0.931476401157451 0.929132818017996 1 1
0.569858761373222 0.567841798156042 1 1
1.0354975316439 1.03241700486354 1 1
0.498727242768171 0.497496753570995 0 0
0.604853327463281 0.602834573948646 1 1
0.649053917373657 0.647218428322637 1 1
0.872256497351526 0.869493021277931 1 1
0.669883974809131 0.668222050651278 1 1
0.740501424589027 0.738276461859473 1 1
0.932328433631416 0.929775264743841 1 1
1.15823256217776 1.15387221298224 0 0
0.809473588725469 0.807215845038576 1 1
0.848981990566358 0.846242558675277 1 1
0.880073020410351 0.877172683991384 1 1
0.959067476019523 0.956208636167937 1 1
0.82567221561728 0.823399567933546 1 1
0.77323809391237 0.771229224169363 1 1
0.469463583867348 0.467880727164685 1 1
0.38099386507299 0.380005164669309 0 0
0.880586274532052 0.878144088217028 1 1
0.906709578956441 0.903816957590996 1 1
0.781807629821748 0.779691179467844 1 1
0.696938718182734 0.693857746914329 1 1
0.869004571612015 0.866997274055868 1 1
0.894637054338806 0.891965348909624 1 1
0.815089323827036 0.812858199541224 1 1
0.736320645728452 0.734424451764294 1 1
0.557207967093097 0.556091940791892 1 1
0.937800798779653 0.933964170329133 1 1
1.18288572629992 1.17974768137612 0 0
0.714661859881429 0.712332616496444 1 1
0.875609394747316 0.873199405697644 1 1
0.696630101482455 0.694491383579721 1 1
1.01083040588744 1.00802354980174 1 1
0.695419684582199 0.693081329813613 1 1
0.866261426533547 0.86396037967618 1 1
0.854299887225037 0.852211663105765 1 1
0.563614532213678 0.562444687263604 1 1
0.728189096870785 0.726456667163727 1 1
0.810073113469477 0.80819909141497 1 1
0.736281341828106 0.73415297039218 1 1
0.695610513801238 0.693698948296047 1 1
0.647556109307648 0.646326923349977 1 1
1.19653653635739 1.19281966227668 0 0
0.687774604611686 0.686025720511229 1 1
0.922036675422662 0.918779013457031 1 1
0.775534515744551 0.772715354753237 1 1
0.862417213002659 0.859780312619549 1 1
0.686640264502324 0.685029253086093 1 1
0.703267987609016 0.701410233946707 1 1
0.919817951757952 0.916945440823271 1 1
0.692106756662931 0.690253758167955 1 1
0.852067054438539 0.849603803887248 1 1
1.04955872720727 1.04631422787049 1 1
1.0117751190209 1.00870151323909 1 1
0.784034574442477 0.781987715812502 1 1
0.862149685233273 0.859445611820764 1 1
0.661771868819439 0.659815356369497 1 1
0.431687848810472 0.430598548540446 0 0
0.757222103289355 0.755340096439282 1 1
0.854987252192097 0.851224627896155 1 1
1.05868534582208 1.0556394620475 1 1
0.771845036214522 0.769574709671113 1 1
0.900401111723756 0.897093178161148 1 1
0.953455156148854 0.951088158351193 1 1
0.590229270697565 0.588272999114445 1 1
0.672538558231129 0.670815451874352 1 1
0.769194763252064 0.766125994886426 1 1
0.808783895892781 0.805868628822625 1 1
0.742082444122594 0.740050305780077 1 1
0.572462132141795 0.570939596741773 1 1
0.757210993413369 0.754607425752582 1 1
0.922459348110244 0.920291776112501 1 1
0.736472631308149 0.734399582705617 1 1
0.541675074842032 0.539828417058733 0 0
0.941434946567405 0.938525834834738 1 1
0.675466286309036 0.673300537775386 1 1
0.736514433491777 0.735277957564448 1 1
0.601808948489478 0.600030610706335 1 1
0.679063036428027 0.677036197079403 1 1
0.452628874890041 0.451214597648628 1 1
0.864841012348775 0.862115725444182 1 1
0.492028734173667 0.490608506483154 1 1
0.89779111934463 0.894261278930876 1 1
0.968921423989963 0.965774328867401 1 1
0.953499623028524 0.950726534022454 1 1
0.624649925470951 0.622486093862905 1 1
0.932489223422113 0.929593053975152 1 1
0.520343569691955 0.518987982706333 0 0
0.93492531518563 0.932547168442725 1 1
0.849296341731976 0.846300049698834 1 1
0.54177921022846 0.539844290293999 1 1
0.704333571622937 0.702180551255879 1 1
0.825684958011111 0.823310570464058 1 1
0.939414174984532 0.937072017341793 1 1
0.77226791686829 0.770435692774325 1 1
0.619665575004475 0.617525935350417 1 1
0.614807716524213 0.612933992157443 1 1
0.940054425350252 0.937657634442179 1 1
0.845993211204632 0.842539025243565 1 1
0.889323948277966 0.887266088782732 1 1
0.558272464735277 0.556766197873439 1 1
1.00602821685521 1.00314709208692 1 1
0.553354750882466 0.551418068464605 1 0
0.496784136201305 0.495398333827822 0 0
1.1864857393455 1.18279932172796 1 1
0.714757314373208 0.71219665169681 1 1
0.991038287512843 0.987185398734769 1 1
0.603125715249088 0.601186133396014 1 1
0.608661328206663 0.607064584763586 1 1
0.673993885764991 0.672070211578748 1 1
0.732661597615958 0.731317352884888 1 1
0.940806795117646 0.938286666333238 1 1
0.8796313588846 0.876864981647502 1 1
0.835826877716403 0.833145357404627 1 1
0.940645598132173 0.938710484825962 1 1
0.989502905316199 0.986841716691408 1 1
0.649350407787306 0.647347803892418 0 0
1.16192061577475 1.15776376874026 0 0
0.489451439289985 0.487978674439106 0 0
0.731257102294196 0.72929112919499 1 1
0.796423102110496 0.793718505031361 1 1
1.0459952637595 1.04304901579944 1 1
0.8350684926617 0.832444625299878 1 1
1.00177988541413 0.998641923422925 1 1
0.694149741542324 0.692637506139132 1 1
0.730656211381725 0.728856637191742 1 1
0.328563594345003 0.327725940776582 0 0
0.697260753544879 0.695135093206983 1 1
0.967785894070615 0.964980854253952 1 1
0.713852743159226 0.712285749728361 1 1
0.925128947613508 0.922767756314725 1 1
0.865579556762252 0.863316821826899 1 1
0.637511304372493 0.635465767500554 1 1
1.08768712249212 1.08479068176737 1 1
0.737242991156965 0.735191694141278 1 1
0.807911557920772 0.805365591056069 1 1
0.852720732323182 0.850857372705382 1 1
0.853661334074321 0.850932029750003 1 1
0.95291643145571 0.950553529244099 1 1
0.698188861293125 0.696344117792675 1 1
0.550710609218601 0.549046300325408 1 1
0.976081156534996 0.97399816719629 1 1
0.798962809317682 0.796853952119361 1 1
0.565709068883857 0.563959942144731 0 0
0.753086512725228 0.750887178485719 1 1
0.989864406852123 0.986864300385734 1 1
1.07136205487676 1.06862261690053 1 1
0.876230817629411 0.873164885268017 1 1
1.13273004632741 1.12914608362275 0 0
0.731615277051672 0.727956445470293 1 1
0.489536084231442 0.488497324351132 0 0
1.04302555692642 1.03991841067108 1 1
0.903737142834041 0.902020492135318 1 1
0.794914392242363 0.792685169609943 1 1
0.802025180535234 0.799719498473964 1 1
0.925557423569592 0.921787907956678 1 1
0.561602104150537 0.55959860229213 1 1
0.809889259325047 0.80725411403341 1 1
0.779214421273882 0.776952854651879 1 1
0.939776975623196 0.936403410709144 1 1
0.74383848310754 0.741932123327447 1 1
0.90673284535352 0.90442462205114 1 1
0.72455780086785 0.722358484085822 1 1
1.13427027187278 1.13035533732693 0 0
0.852418482476268 0.84927735313363 1 1
0.927188542498663 0.924582942048284 1 1
0.716241059707205 0.713675097266282 1 1
0.487805556806343 0.486548994840343 0 0
0.818932151080184 0.816695840016505 1 1
0.738942466425158 0.736527661228699 1 1
1.09237167624824 1.08993963771568 1 1
0.758082521318089 0.756214167779618 1 1
1.00444895307531 1.00198454902804 1 1
0.852906234043261 0.850382639487381 1 1
0.566557953503247 0.565515671629427 1 1
0.79980846579231 0.796494408356291 1 1
0.732104018621685 0.72953336705528 1 1
0.994366744125166 0.991701121249287 1 1
0.523950482235007 0.522028923891853 1 1
0.616324193370013 0.614902618956757 1 1
0.757122781313133 0.754671529510319 1 1
0.994508136692608 0.991924167395017 1 1
0.635633757606474 0.633972615482247 1 1
0.684351870708025 0.681980022875159 1 1
0.937004906697903 0.934897040049997 1 1
0.793831386805184 0.789587420798727 1 1
0.983565454876454 0.980882430741136 1 1
0.985510745659361 0.982435140699197 1 1
0.575679904055567 0.574107878311185 1 1
0.92906311261674 0.926623284015301 1 1
0.768005423736989 0.765627777172989 1 1
0.617089756418964 0.615455889175305 1 1
0.74136323143813 0.738652230266387 1 1
0.883943403438266 0.881402333138228 1 1
0.918578875136702 0.916043335680352 1 1
0.86610426124445 0.863709569952107 1 1
0.85264084424212 0.850576523753773 1 1
0.82324634284041 0.821132535309512 1 1
1.1612257720501 1.15792114247173 0 0
0.888711656517276 0.886287672362384 1 1
0.695107331268199 0.692755569587258 1 1
0.561639004713785 0.560209683001153 1 1
0.86725738830835 0.864239970908995 1 1
0.87184731685878 0.869122966406394 1 1
0.664254634858424 0.662133483925554 1 1
0.739306999488147 0.737713439224359 1 1
0.898415222682606 0.895428046286411 1 1
0.925636205541173 0.923035665752026 1 1
0.886467602140149 0.88364732183197 1 1
0.938522477158711 0.935381714188045 1 1
0.799104189056608 0.797290655815178 1 1
0.806137410270031 0.803668641679189 1 1
1.05567652225538 1.05174994438172 0 0
0.556379587890058 0.554880738953051 1 1
0.598270685301989 0.595873726724272 1 1
0.98910177632264 0.986581876761798 1 1
0.931906633409931 0.929345540280497 1 1
0.684863364868599 0.682774439801548 1 1
0.642690942943422 0.640482694460336 1 1
0.67533370956449 0.673604427305971 1 1
0.92967764178759 0.926821639694459 1 1
0.98354903864009 0.980952047418152 1 1
0.902212709323211 0.900056789384942 1 1
0.565315497059005 0.563619473374554 0 0
0.635113740330146 0.633866436749609 1 1
0.683904297375489 0.682346448432111 1 1
0.800488986275737 0.798402993517839 1 1
0.950692188165613 0.948272671625554 1 1
0.915548486766565 0.912141733142483 1 1
1.11354775097405 1.10991965680628 1 1
0.948601698159251 0.945659991392479 1 1
0.649828403970382 0.64843694853264 1 1
0.941919347256831 0.939220875831171 1 1
0.749403585167656 0.747101520940546 1 1
0.71709043307057 0.714533534590531 1 1
0.630733178887244 0.628529451541332 1 1
0.9280865231294 0.925155762418248 1 1
1.08193503507319 1.07793553063223 0 0
0.828659038532334 0.825986887060578 1 1
0.986901114498942 0.983303984759848 1 1
0.727493540997528 0.725917958906857 1 1
0.780437444195219 0.778373773707111 1 1
0.864902693963165 0.863252328973563 1 1
0.808383126706395 0.806182118114601 1 1
0.93233602039877 0.929224418796353 1 1
0.764915960909481 0.762605971664733 1 1
1.28704257512829 1.28363728070255 0 0
1.15526312646077 1.15240592939486 0 0
0.571137998457859 0.569801642521175 1 1
0.996765234885846 0.994080465869958 1 1
0.956877923612 0.954563793524529 1 1
0.895860279740549 0.893691625060518 1 1
0.684682840750355 0.683043352860365 1 1
0.62737924566189 0.625482211044007 1 1
0.838722206997655 0.836430358842104 1 1
0.836531085017367 0.834051680353714 1 1
0.700592761211984 0.698954065100198 1 1
0.739861078266506 0.737799839587865 1 1
0.840737074669915 0.838819479357842 1 1
0.73217369275973 0.730498512437066 1 1
0.786153530998491 0.784315610005726 1 1
0.827957303225131 0.825440738125774 1 1
0.738404073306521 0.736250926884185 1 1
1.08301016620294 1.08092690335428 1 1
0.496670038119168 0.495071469060231 1 1
1.08204598613408 1.07901798454991 1 1
0.735943152314628 0.733879279460202 1 1
0.878218649097032 0.875548353234985 1 1
1.11398134677071 1.11034277053564 0 0
0.848609409704784 0.845495574042158 1 1
0.933402739008504 0.931048808928247 1 1
1.02275590848638 1.02015977154804 0 0
0.895519999747401 0.893324137592797 1 1
0.90146015827941 0.898370210642131 1 1
0.862090299520434 0.858967606986589 1 1
0.853902356793517 0.851354028009114 1 1
0.782332851295754 0.780474138818223 1 1
0.867242595273373 0.864515286586714 1 1
0.808852937820028 0.806763598008798 1 1
0.698534762758906 0.696858444672634 1 1
0.731726704223328 0.729217474911843 1 1
0.643084687646378 0.64102476386179 1 1
0.793833568542994 0.791684798037242 1 1
0.856274338882887 0.854110518747987 1 1
0.911130606496398 0.908629735551999 1 1
0.8505518054715 0.847585440897074 1 1
0.848195650136279 0.845671796768299 1 1
0.6675027526404 0.665716268912629 1 1
0.870942593660353 0.868487991603099 1 1
0.467558291078021 0.46602438965959 0 0
1.24473058205542 1.24112654562559 0 0
0.715394258807417 0.713330742767665 1 1
0.823397253544917 0.82002480657772 1 1
1.01263534712691 1.00952261217066 1 1
1.02037023958978 1.01786370111065 0 1
0.754517682381952 0.752653704206324 1 1
0.908266896691069 0.906189605618954 1 1
0.985183778171583 0.982962950183447 1 1
0.759473826227167 0.757503109337106 1 1
0.976301664521424 0.973810375604578 1 1
0.811946918139674 0.809396963346341 1 1
0.642057655311199 0.640309423402237 1 1
0.672094660875965 0.669451815145381 1 1
1.11007923743915 1.10730712750893 0 0
0.65923609159468 0.6574130514383 1 1
0.554628461401682 0.55347317649262 0 0
0.793477436861353 0.791455646198049 1 1
0.72594192523717 0.723867548686622 1 1
0.775676373450083 0.773118542389866 1 1
0.825204980203848 0.821885583417014 1 1
0.59509629935287 0.593288308241142 1 1
0.929490683427704 0.92648324722734 1 1
1.15997874751326 1.15633725244942 0 0
0.61397665785479 0.612786261500133 1 1
0.703543313176363 0.701773507075787 1 1
0.889081769122744 0.886401672023579 1 1
0.839124069017655 0.836325131908318 1 1
0.977781251944858 0.974867997723336 1 1
0.60373430066871 0.602025468301895 1 1
0.650770390094374 0.648938982245395 1 1
0.640633397004789 0.638699728482334 1 1
0.499460838096822 0.498131753426061 1 1
0.862362495542139 0.859079703412595 1 1
0.814370949897391 0.810877835643791 1 1
0.861753467588114 0.859089550719865 1 1
0.70496980076326 0.703325793933548 1 1
0.88855480801499 0.88619054920369 1 1
0.77047669088687 0.768304787314171 1 1
0.767620220472471 0.765744837170728 1 1
0.87458712778457 0.872390179279197 1 1
0.921907674257618 0.919628206408753 1 1
0.791520962007635 0.788684119210007 1 1
0.589636921244412 0.588171209866949 1 1
0.918462731118926 0.916489716421297 1 1
0.781644628252239 0.777700333650686 1 1
1.00516474137168 1.00176609925641 1 1
0.518530449852805 0.516633966459252 0 0
0.953178193110206 0.950810455675167 1 1
0.917850001409959 0.914792267776114 1 1
0.922178875799377 0.919467361326101 1 1
0.963169386241602 0.959367080720791 1 1
0.688363060455173 0.686419086628688 1 1
0.914067792231627 0.911649409794947 1 1
0.752737054624241 0.750677530115275 1 1
0.789709805929232 0.786962394943629 1 1
0.686649037908361 0.684037216663436 1 1
0.681632636288183 0.679904803387875 1 1
0.646971166678577 0.644663854886253 1 1
0.987119777865578 0.984746847609406 1 1
0.785949663591048 0.783479520523538 1 1
0.817938043863347 0.815595103337494 1 1
0.804894621469445 0.802658449115829 1 1
0.843409616071529 0.841406840128452 1 1
0.831067809696658 0.829392586635417 1 1
0.724537060095057 0.721855142808286 1 1
0.6745358219407 0.67279116831433 1 1
0.876809152032114 0.87455074448992 1 1
0.253992252173441 0.253328159361278 0 0
1.07049054372479 1.06801236442986 1 1
0.897250199532335 0.895417252939185 1 1
0.918958830928936 0.916606955164616 1 1
0.968992236275655 0.966578561227507 1 1
0.95714417708276 0.954573080086384 1 1
0.6178525871434 0.616178752127689 1 1
1.03883541783066 1.035789564183 1 1
0.620852864072718 0.619221258087471 1 1
0.884318118125094 0.88195413366878 1 1
0.908653986488738 0.906404231031458 1 1
0.979430855596515 0.977546583455556 1 1
0.652986019023166 0.650916523960007 1 1
0.860924819704504 0.858343300612524 1 1
0.916686759544121 0.9136354315977 1 1
0.833615572185217 0.831200184733512 1 1
0.948421352542246 0.945329206949208 1 1
0.967406883100268 0.964313769053235 1 1
0.714470268236037 0.712804524160902 1 1
1.0616228691526 1.05900646765364 1 1
0.662745606831201 0.661032808841606 1 1
0.754477635690829 0.752602608315041 1 1
0.771691288958858 0.76920809788723 1 1
0.919750964159692 0.916928724658666 1 1
0.823170605619568 0.820604127413098 1 1
0.734808634080241 0.732778483302542 1 1
0.707877765364938 0.705180897701935 1 1
0.808716779303583 0.80656906786897 1 1
0.961711380798435 0.959229398853709 1 1
0.839810226873911 0.836794094920934 1 1
0.853262635449305 0.849748173898987 1 1
0.867404575198253 0.865415705705606 1 1
0.52412881517126 0.522869360592376 0 0
0.729279523815854 0.727861434077023 1 1
0.931008299015953 0.928063256430249 1 1
0.819912754149054 0.817892440209878 1 1
0.754001263656276 0.751756525836825 1 1
0.991213892017621 0.988207401920211 1 1
0.925783627094977 0.922749445840633 1 1
0.858898611899785 0.85703985374581 1 1
0.850664677654221 0.848071985180864 1 1
0.629337084753084 0.627276453473436 1 1
0.942855997766024 0.939622882450607 1 1
1.10278512982184 1.09948695949017 0 0
1.18407962987723 1.17968320093838 0 0
0.835122864197973 0.832648590425243 1 1
1.03338131044709 1.0296189129095 1 1
0.792010359290664 0.789211562506468 1 1
0.890755043164616 0.888603950003133 1 1
0.960330182089117 0.957594727009702 1 1
0.532565836921722 0.531415996032804 1 1
0.843931199649991 0.840890868549991 1 1
0.866639487113389 0.864573892886463 1 1
0.983548803657151 0.980640505563016 1 1
0.886482530864036 0.883984993991953 1 1
0.794061590195559 0.791473025846905 1 1
0.746818774635531 0.744806262233669 1 1
0.920954077392231 0.917717422968906 1 1
0.736526480870763 0.735003129728602 1 1
0.939624700304272 0.937229636606524 1 1
0.715694685851328 0.713679951204147 1 1
0.567737650963801 0.565740644029243 1 1
0.697552964769837 0.695450522603264 1 1
0.94632905464876 0.943484872933198 1 1
0.816422476965215 0.814414370453722 1 1
0.442437677092088 0.441483591866023 1 1
0.589631022486789 0.587688708422619 1 1
0.744457568426125 0.742527035209098 1 1
0.649621073811354 0.647548917324981 1 1
0.806252492667531 0.803933279334291 1 1
0.893499028766413 0.891581533509453 1 1
0.67402229646552 0.672593449140767 1 1
0.475634608733488 0.473951303197181 0 0
0.791557312770775 0.789267234805457 1 1
0.702531780114834 0.699433533021803 1 1
0.864680956341476 0.862013205157227 1 1
1.0729890832465 1.07026656361654 0 0
0.763773231633497 0.762029396526046 1 1
0.914106228738502 0.910982020579062 1 1
0.707085646092805 0.704662525349155 1 1
0.822639623434683 0.820701517685787 1 1
0.914241611101921 0.911825148636564 1 1
1.13997255735005 1.13638112173725 0 0
0.792893677304462 0.789964106782138 1 1
0.678590815357351 0.676951294735411 1 1
0.767413526111607 0.764895896280063 1 1
0.342405398460995 0.341670556104546 0 0
0.785665451898834 0.782915958682131 1 1
0.636328801931721 0.634439187792686 1 1
0.78654096147088 0.78495877094443 1 1
0.886827827291125 0.884212556104837 1 1
0.689782418606776 0.687340190904158 1 1
1.01404690450547 1.01011053530082 1 1
0.683784214373529 0.68154431561715 1 1
0.685565851280183 0.683605730772084 1 1
0.736095350245938 0.733598436343952 1 1
0.829658251886712 0.826673514734471 1 1
1.0721452336727 1.0689444335525 1 1
0.656176523662888 0.654670835401333 1 1
0.514861381947857 0.513623990614456 0 0
0.924311068540504 0.921204067320186 1 1
0.959821982958206 0.956773900884439 1 1
0.754365720699124 0.751307391076536 1 1
0.590397944503491 0.589247111710188 1 1
0.857631726493262 0.854960805567694 1 1
0.972777499810109 0.969710331230247 1 1
1.0828808491652 1.07950192003367 1 1
0.579752678714193 0.577539307930538 1 1
0.638127003887288 0.636324695136916 1 1
1.00380432206788 1.0007868989051 1 1
0.939274904733034 0.936670733130055 1 1
0.757795217496223 0.755640928095069 1 1
0.51520048752779 0.514118130379254 0 0
0.637871020372123 0.636153971123667 1 1
0.846304207942435 0.843975895031222 1 1
0.849161003841196 0.846412255858026 1 1
0.851748817080569 0.849384986432473 1 1
1.04173601064505 1.03877734102114 1 1
0.95260331658718 0.949944316230445 1 1
0.944831831111197 0.942757684258086 1 1
0.883913050316161 0.881404985893016 1 1
0.383346600626337 0.382269281189233 0 0
0.733200291513711 0.731659867649878 1 1
0.539235247405976 0.537616930906571 1 1
1.03606320812141 1.03271260519869 1 1
0.809054835726582 0.807340644470493 1 1
0.621796705260625 0.620417300046015 1 1
0.907476898186633 0.904727113876076 1 1
0.750867614737517 0.74883318092068 1 1
0.696871130097868 0.694667990388956 1 1
0.590537882078661 0.588908228864571 1 1
0.956699399293546 0.954226707496186 1 1
0.894466872299602 0.892002012958371 1 1
0.682409979038128 0.67990413700668 1 1
0.690917369571909 0.688902290954571 1 1
0.560857238062489 0.559539151410619 0 0
1.00904529944952 1.00599352867987 1 1
0.650099839264163 0.648084917572081 1 1
0.59164252758764 0.589965472130191 1 1
0.560982417827793 0.559448222623729 1 1
0.836524314464423 0.834351747815094 1 1
0.664650729823745 0.663115911110113 1 1
1.05225070345499 1.04927720095184 1 1
0.891793028243184 0.888531384511763 1 1
0.91579336497094 0.912137950717631 1 1
0.897322659323365 0.895104759064687 1 1
0.861642425376994 0.859274716265541 1 1
1.05156503461259 1.0480433437387 1 1
0.691238442170199 0.689672689023973 1 1
0.940767237624572 0.938444958158715 1 1
0.759713961129615 0.757201470487879 1 1
0.502396942966849 0.501096954312867 1 1
0.656659615792575 0.654680958284805 1 1
0.683725307352718 0.681552027803073 1 1
0.910026517299763 0.907498626175181 1 1
0.724828355514364 0.721779734101558 1 1
0.863548193111105 0.861136198715467 1 1
0.582659265126709 0.581166898338399 1 1
0.854678940441401 0.851830367818522 1 1
0.826933419227657 0.824505720408648 1 1
0.741216489542347 0.739345485009547 1 1
0.716984067452073 0.714988156918669 1 1
0.71286665601845 0.710611917978791 1 1
0.728810131654753 0.725684666993565 1 1
0.838850410153488 0.836287869546612 1 1
0.826731287532458 0.824979645624943 1 1
0.931197710248076 0.92853315151778 1 1
0.764332099702809 0.761448814601722 1 1
0.864669027816135 0.862483018936647 1 1
0.748409240658541 0.746690838426208 1 1
0.750812765268556 0.748295698163256 1 1
0.849141366290331 0.84721343477458 1 1
0.955446215279253 0.953268047461369 1 1
0.641301360443962 0.638870702603309 1 1
0.550748443231213 0.549429345502087 0 0
0.885799874350148 0.88371595206247 1 1
1.09847537130752 1.09486056926134 0 1
1.1129297982467 1.11029539256176 0 0
0.956397217346707 0.952996100886968 1 1
0.664508483815248 0.662157727383277 1 1
0.512357679368313 0.51101605681711 1 1
0.852232917810729 0.850019844464087 1 1
0.841823500266299 0.839453623026659 1 1
0.962273712009567 0.959917863817123 1 1
0.612691721531976 0.610904278420747 1 1
0.88080944233572 0.877821657038133 1 1
0.767491404496885 0.765295258574356 1 1
0.930674838339498 0.927591698350874 1 1
0.841709125922076 0.839144430355165 1 1
0.851188539549582 0.849273206828518 1 1
0.8281684699344 0.82548343482978 1 1
0.768383020838715 0.76668956713674 1 1
0.811928675815844 0.809926302555568 1 1
1.0748637541271 1.07153402881443 1 1
1.00719169856425 1.00440310184802 1 1
0.8721490093876 0.869825778800697 1 1
0.846862802360418 0.843669294088069 1 1
0.553516265354221 0.551724382859589 1 1
0.833655210718681 0.83159310476109 1 1
0.843211834341308 0.839931244758974 1 1
0.75538866174264 0.753635707831699 1 1
0.951398379752903 0.948472987044866 1 1
0.974084134490178 0.971328459653686 1 1
1.11659203404065 1.11344727085276 0 1
1.01323990202637 1.01029660076992 1 1
1.09615530492422 1.09298113873672 1 1
0.640737634153029 0.638588176594951 1 1
1.08065199299204 1.07797505919809 0 0
0.820866162678377 0.819094446043401 1 1
0.587434061607393 0.585272433046573 1 1
0.87425520353926 0.871464083360679 1 1
1.15187756262798 1.14866080639782 0 0
0.806789659879032 0.804392942913187 1 1
0.789415406362689 0.787298653911962 1 1
0.926549535137752 0.924233370995351 1 1
0.580613948480938 0.579289901234259 1 1
0.900005415996444 0.897163084933509 1 1
1.08693539004125 1.08445286937812 1 1
1.19178320393223 1.18794275650776 0 0
0.8404785358932 0.837722074237194 1 1
0.843253169245284 0.841371343147489 1 1
0.753010801130657 0.751030355526496 1 1
0.880578589682509 0.878391585533076 1 1
0.733959434440721 0.73154112438889 1 1
0.826039684290221 0.822643902555062 1 1
0.513453618375816 0.512648898704762 1 1
0.752246648424049 0.749652343319359 1 1
0.97013031682057 0.967487647634279 1 1
0.415443671388086 0.414702295226046 0 0
1.02815390146518 1.02426776979505 0 0
0.901930879352602 0.898764801520396 1 1
0.856680980864894 0.853479798512031 1 1
0.752384185935725 0.750119212233532 1 1
0.819434770300391 0.817393299311328 1 1
0.805136754613112 0.802760865584164 1 1
0.677745352552662 0.674880422375145 1 1
1.18503083324122 1.18091961481238 0 0
0.826561792965912 0.823795397711357 1 1
0.756143422794677 0.754549343079095 1 1
0.96570707699173 0.963702269483852 1 1
0.69170926815868 0.689750590430025 1 1
1.02093318961966 1.01766312793012 1 1
0.84793008759768 0.845481197450223 1 1
1.19395987998379 1.19005117831805 0 0
0.869341723794123 0.86638352545945 1 1
0.731183897755551 0.72918951873047 1 1
0.975634819827681 0.97294112264596 1 1
0.747080693004835 0.744378213493343 1 1
0.434168755446918 0.432662353155765 0 0
0.726357201580752 0.724386555671663 1 1
0.975299398546799 0.972927824469379 1 1
0.635298973280792 0.633256138507019 1 1
0.633587103689767 0.63156398980485 0 0
0.939504001427143 0.936794593669236 1 1
0.680343673526108 0.678691948447732 1 1
0.977462757942046 0.974021740256142 1 1
0.691181908582692 0.68824404098829 1 1
0.616531523796971 0.615096281177775 1 1
0.759663081244151 0.757398308832906 1 1
0.926647134399631 0.924587707870239 1 1
0.785171174765785 0.783373065263374 1 1
0.675461917932319 0.673498969314735 1 1
0.634653419270368 0.632527328803267 1 1
0.975083623581783 0.972357258132388 1 1
0.80925398274018 0.806861600680284 1 1
1.05390219795476 1.05147430242959 1 1
1.13858928781584 1.13608752031356 0 0
0.944838598624393 0.942342158018253 1 1
0.535792602161996 0.534153282140196 1 1
0.881411412661393 0.878875172961933 1 1
0.96360827088817 0.960291645767528 1 1
0.899987081878437 0.897987458057731 1 1
0.660562182491243 0.658630619089578 1 1
0.95678523179874 0.953675301579956 1 1
0.618501155610203 0.616605590564704 0 0
0.561968436656873 0.560552467606981 0 0
1.00367159392443 1.00145225794254 1 1
0.856838930144609 0.852881046563643 1 1
0.810711851348677 0.808140667100205 1 1
0.771159151280727 0.769376524774111 1 1
1.41768404485295 1.41470021427781 0 0
0.655530347475966 0.652727647907954 1 1
0.872255783880988 0.869391876980839 1 1
0.684482341924131 0.683034407012356 1 1
0.697938820241185 0.69639880433044 1 1
0.640617525329919 0.637912120507045 1 1
0.371075193844969 0.370025006561409 0 0
0.904094205159174 0.901036074298316 1 1
0.85367239530406 0.851132612630751 1 1
0.961747206002512 0.958883709546024 1 1
0.698750751868807 0.696961943423272 1 1
0.767017752309822 0.764938789973416 1 1
0.695986357440172 0.69477521270885 1 1
0.78606613749083 0.783486619913644 1 1
0.736254836718235 0.734380112098275 1 1
0.801302977239998 0.798632461169852 1 1
0.698109775039483 0.695773550130468 1 1
0.838892970250272 0.836242358262385 1 1
0.96997355085747 0.967550575234446 1 1
0.699764083532814 0.697842215575454 1 1
0.801556216990903 0.798911950110785 1 1
1.00082192393699 0.997443960460739 1 1
0.615736898562128 0.614093019312355 1 1
0.764346622454464 0.762445288025482 1 1
0.796099954074511 0.792318720624194 1 1
0.836168785828568 0.833382059963651 1 1
0.460013347233926 0.459504474150923 0 0
0.747559174745751 0.745755164903032 1 1
0.725889801363395 0.723946383622155 1 1
0.677247650062291 0.675362453533897 1 1
0.579844062045248 0.57751457783038 1 1
0.602486716033329 0.600470598812743 1 1
0.652037630962384 0.649913698258736 1 1
0.61591524030483 0.613798773952164 1 1
0.580893098472965 0.57926005236691 1 1
1.19948323023128 1.19531661508597 0 0
0.80233329952966 0.800189868369334 1 1
0.795715261983946 0.79305515529799 1 1
0.914410492273444 0.911285426891193 1 1
1.01335959693142 1.01057133446961 1 1
0.917412831522632 0.915014438335642 1 1
0.965895959051621 0.962911090110113 1 1
0.73783260464197 0.736087851425383 1 1
0.906032020604053 0.902353215090425 1 1
0.58624482404085 0.584968943150923 1 1
0.918653860666608 0.915651818617874 1 1
0.422539070675705 0.421583136243396 0 0
0.768412521219215 0.766243006358125 1 1
0.684799684642368 0.682839738501729 1 1
0.957444437001034 0.954615602188156 1 1
0.579240495815285 0.577194189787914 1 1
1.00181522720839 0.999068335853815 1 1
0.68957478520233 0.687839758459805 1 1
0.774872107368832 0.77203042266749 1 1
1.02503278801078 1.02240971669079 1 1
0.625005276896217 0.623010170025135 1 1
0.564038583766894 0.562712711460282 0 0
0.99752035803672 0.993259958511403 1 1
0.996463870405333 0.994056228715892 1 1
0.787020379764838 0.784511760456251 1 1
1.05451508625526 1.05038465260406 1 1
0.706553673576 0.704530742907112 1 1
0.838289895003846 0.835914425986214 1 1
0.667022383014656 0.665392785835186 1 1
0.954790210941638 0.951649182075709 1 1
0.870722422212475 0.867142645499975 1 1
0.893160516083289 0.890390090975381 1 1
0.781709133458232 0.778575953645361 1 1
0.886751637573674 0.884036193637608 1 1
0.559485717106756 0.558241138035586 1 1
0.667993183390404 0.666304442897319 1 1
0.663346433398243 0.660692479574508 1 1
0.84022237248663 0.837987374955384 1 1
0.594041763740113 0.592033410152338 0 0
0.6346988164964 0.633300937268615 1 1
0.600497299652731 0.598766800018221 1 1
0.662739772301041 0.660923664223846 1 1
0.978161394729856 0.975488327235502 1 1
0.525037942789815 0.523067075413211 1 1
0.795466665470924 0.792287943063209 1 1
0.719044734144635 0.716884090706945 1 1
0.915568048459813 0.913348000225454 1 1
0.884787189704191 0.882362698165146 1 1
0.4326862172627 0.43135728585797 0 0
0.822642220300953 0.820333103141702 1 1
0.829840012069894 0.82752624814256 1 1
0.873904438048837 0.870950716072789 1 1
0.522181111315456 0.520668947217405 1 1
0.922525221606911 0.919841070708322 1 1
0.787604919013279 0.784922535561974 1 1
0.610279909520513 0.607905781595078 1 1
1.0197053622894 1.01551560976879 1 1
0.699611868902245 0.697430614884888 1 1
0.763449305388809 0.761618017891249 1 1
0.611162100291946 0.609419425347266 1 1
0.53896500635028 0.537515686742214 1 1
0.816308253225685 0.814166709212241 1 1
0.863395733558472 0.861511909361685 1 1
0.628312815525199 0.626728363247792 1 1
0.859587702714124 0.856728308163873 1 1
0.873596980884173 0.870985363418692 1 1
0.963314570375356 0.959695982559874 1 1
0.932355418915374 0.929445777121631 1 1
0.428594357322949 0.427767982920362 0 0
0.687009110947043 0.684198591671015 1 1
0.622349219000452 0.62076673727606 1 1
0.575106226613499 0.57382132223783 1 1
0.852377387224722 0.84918044956315 1 1
0.551088332535813 0.54962895657594 0 0
0.818654179774093 0.815795742360936 1 1
0.851228018714123 0.848497027349032 1 1
0.565339846960457 0.563681033383269 1 1
1.11053500491363 1.10683733263411 0 0
0.824388174363508 0.822370050451714 1 1
0.631587311710551 0.629965775921252 1 1
0.73908910162464 0.736613423625992 1 1
0.482163243366965 0.481076975531593 0 0
1.04392959959039 1.04019166093215 1 1
0.932182378484354 0.929614164043992 1 1
0.869493437756389 0.867396243618723 1 1
1.1266598252015 1.123888409101 1 1
0.889505653681886 0.887088163984294 1 1
0.922850032502075 0.920813654942856 1 1
0.67789128840193 0.675627072995242 1 1
0.983485431865227 0.980219351201149 1 1
0.708884414999115 0.707201624808457 1 1
0.444227937508019 0.443019379084368 0 0
0.770010523792739 0.767537568147622 1 1
0.864040010861817 0.861389681755273 1 1
0.613311944959773 0.611403928979837 1 1
0.597614562518107 0.595637492161815 0 0
0.769491716340666 0.767437094477436 1 1
0.992506819584155 0.988836794370991 1 1
0.847046577727372 0.844052318865112 1 1
0.873375045342958 0.871367586322469 1 1
0.82921599288588 0.827193405081717 1 1
0.771098616161392 0.768255779500593 1 1
0.915157682233118 0.912443816030088 1 1
0.967979638605021 0.965326949082419 1 1
0.673096552290808 0.670943942307828 1 1
0.885780160202188 0.883054748478134 1 1
0.649916431264797 0.648007179997419 1 1
0.468671329329671 0.466930088802075 1 1
0.821878995020857 0.81984389727826 1 1
1.19571150622425 1.19302315992937 0 0
0.723739733176909 0.721287159366048 1 1
0.806580776845908 0.804630582577019 1 1
0.617502252835271 0.615413475497052 1 1
0.630253581521162 0.629053826199897 1 1
1.06443631015731 1.06193434304114 0 0
0.486630345377405 0.485596986304682 0 0
0.671142370491165 0.66938247402692 1 1
0.464800950833652 0.463406568100752 0 0
0.477261733049565 0.475516663168993 1 1
0.630767643224576 0.628699619224704 1 1
0.944318536808395 0.941524304258121 1 1
0.764473843911909 0.762151808827897 1 1
0.797181891622636 0.7937173348717 1 1
0.95042482339205 0.947430317956803 1 1
0.963070699989152 0.960221882983198 1 1
0.97425807963283 0.97194761035454 1 1
0.821337912407543 0.819638334873778 1 1
0.916532353823315 0.91423463599421 1 1
0.879146669243946 0.875590884278059 1 1
0.74043683387373 0.73881534370404 1 1
1.06828133341547 1.06499097865589 1 1
0.524598094030561 0.523411240223013 1 1
1.19459780207921 1.19097819106673 0 1
1.10436142605394 1.10046732869076 1 1
0.766613101515401 0.764271684999056 1 1
0.743274133331282 0.741636251814008 1 1
0.822363995950556 0.81970091247084 1 1
0.98194132559392 0.978199455980699 1 1
0.856923531002703 0.854944235167074 1 1
0.726892746481299 0.724589338095243 1 1
0.703111900473952 0.700739926474583 1 1
0.77457616579002 0.772211494093453 1 1
0.784638554266113 0.782462065926574 1 1
0.760643286922793 0.758481745163693 1 1
0.89158136201701 0.888068946892696 1 1
0.48908669096354 0.487963976479629 0 0
0.65645382132628 0.653935291798811 1 1
0.894875954223031 0.891730563384073 1 1
0.708822042195403 0.706716917169356 1 1
0.928669419851519 0.926395427032361 1 1
0.828740370748498 0.825767600619792 1 1
0.925242650236294 0.922992500424209 1 1
0.99933793158617 0.996877807845484 1 1
0.874298183925829 0.872308577593163 1 1
0.999113235792285 0.99619579773939 1 1
0.919755290446674 0.916905905728061 1 1
0.845011731832596 0.842545205527579 1 1
0.640614655557717 0.638736398581974 1 1
0.815544819013031 0.813968727872344 1 1
0.6691703435061 0.66679244726382 1 1
0.750284977718406 0.748505811081049 1 1
0.516533092084551 0.51485636595966 1 1
0.544274260318785 0.542814081117352 1 1
0.692303987120924 0.69051041669397 1 1
0.918465159359925 0.915973719004666 1 1
0.510672564200732 0.508973104763336 0 0
0.986560669619929 0.984270080137947 1 1
0.901003007858656 0.898361720246443 1 1
0.856951416323995 0.854355348953402 1 1
0.884733123324196 0.882370045580776 1 1
0.788123118368438 0.785505790986069 1 1
0.978533848385726 0.975751139798967 1 1
0.83790503157253 0.835810429542557 1 1
1.19375541996009 1.18984110047306 0 0
0.747162557616703 0.745085882003487 1 1
0.681125982593066 0.678831384779686 1 1
0.896509709715947 0.893708308079088 1 1
0.635552346186736 0.633367437318099 1 1
0.747830391724222 0.745266200976662 1 1
1.22972171863835 1.22571063814309 0 1
0.838948891657405 0.836883449437194 1 1
1.08317973173401 1.07956725869567 1 1
0.881283463007316 0.878582366113467 1 1
0.824023767236374 0.821945713606591 1 1
0.7271760126004 0.725593304007436 1 1
0.764494734964038 0.762459965147886 1 1
0.857393536916866 0.855118579793786 1 1
0.918906735748989 0.916389142883605 1 1
0.807350465787506 0.805059364440263 1 1
0.695940344273926 0.694059376519649 1 1
0.614105389388889 0.612184185601619 1 1
0.752957050746741 0.750589940752734 1 1
0.572146322532516 0.570439134016483 0 0
0.795630101241891 0.792983277081115 1 1
0.913693834463373 0.910090801327299 1 1
0.877579055769358 0.874893399970811 1 1
0.611494176843777 0.609530868982112 1 1
0.725916658310679 0.723770091348651 1 1
1.02314190169587 1.02028087532403 1 1
0.865296678188328 0.862626869298887 1 1
0.799763373713896 0.796769460941602 1 1
0.801089296736175 0.798612941370888 1 1
0.979968581197778 0.976122201264957 1 1
0.67086883685831 0.669064014464661 1 1
0.688348065752865 0.686245734811411 1 1
0.705342200263363 0.70361324937264 1 1
0.814158194963731 0.811295654396274 1 1
0.983595701266993 0.981355894458337 1 1
0.334735456697486 0.333561834102608 0 0
0.690804192612038 0.688918277933769 1 1
0.665559273911524 0.663609193010156 1 1
0.884939503242734 0.882054171532614 1 1
1.01127952880641 1.00791023990917 1 1
0.803492966852473 0.801331190663917 1 1
0.462222548420923 0.461018597017223 0 0
0.676224416507248 0.674964806021548 1 1
0.79228719299022 0.789734579827599 1 1
0.684151365710804 0.681721734662703 1 1
0.600394202591212 0.599071413118217 1 1
0.733578644837944 0.731377951954208 1 1
0.669905134607709 0.668172820058608 1 1
1.0135772922811 1.01036824320641 1 1
0.909694088902763 0.907227775505123 1 1
0.974435119601789 0.971597359195428 1 1
0.533743536896702 0.532407792763489 0 0
0.575123181331383 0.573516741790847 1 1
0.90458676041382 0.902387383450598 1 1
0.874398615079243 0.871961641321809 1 1
0.833791272889954 0.831184489944174 1 1
0.713324409668413 0.710855354093892 1 1
0.980839702494473 0.977195758627468 1 1
0.776141375362216 0.773641154009611 1 1
0.968588371512796 0.966227414090935 1 1
0.575807227514612 0.573785223073965 1 1
0.817017843222135 0.814161206815544 1 1
0.785409587677169 0.783297189051281 1 1
0.60411630801525 0.60291648622932 1 1
0.718801260241688 0.716447074790228 1 1
0.853276962140154 0.850500412137999 1 1
0.705032243311652 0.702081349110711 1 1
0.814133867114524 0.811564265321577 1 1
0.769104012013132 0.766963618467851 1 1
0.806371779540563 0.803978531733671 1 1
0.729412995504411 0.727499859089594 1 1
0.648515950237245 0.646788410721604 1 1
0.489652037890821 0.488269809997767 0 0
1.39353354692859 1.38953109823861 0 0
0.78707629430933 0.784769088802369 1 1
1.040888977943 1.03803782460859 1 1
0.867851259338983 0.865064824392058 1 1
0.874291889078411 0.871868184719484 1 1
0.451625369488701 0.45052965306245 1 1
0.890487749847374 0.888208407781025 1 1
0.914747633517601 0.911634680848221 1 1
1.0612342727591 1.05777218940854 1 1
0.755882559728659 0.753709021754232 1 1
0.826411775026909 0.824542705069075 1 1
0.695490317465783 0.69349516981539 1 1
0.719394600373296 0.717078059407253 1 1
0.855281011568826 0.852608856886588 1 1
0.91542280578342 0.913327788703413 1 1
0.54635831109578 0.544752948524631 1 1
0.942814012547938 0.939205188037365 1 1
0.7540364322452 0.751062230119345 1 1
1.06344439635248 1.06095777384537 1 1
0.834936237439205 0.831690352478125 1 1
1.0019665570124 0.998935387922475 1 1
0.929674938129163 0.927701001456018 1 1
0.823159793939132 0.820216413394366 1 1
1.28067581344016 1.27780280001233 0 0
0.760387983639193 0.757854522985317 1 1
0.659746837611531 0.657981968634926 0 0
0.874450899988883 0.871334356520244 1 1
0.887858573287882 0.885173619602306 1 1
0.739251150399398 0.736504357969978 1 1
0.751196733078619 0.748952322058003 1 1
0.837729967304255 0.835171715238553 1 1
0.5190644809586 0.516903811680307 1 1
0.71832455281951 0.715954237482096 1 1
1.02447356361879 1.0212834847369 0 0
0.823189514480932 0.821219529688024 1 1
0.841193963172331 0.839562604188382 1 1
1.02373054818945 1.02070964254877 0 1
0.741987820381615 0.739759925327653 1 1
0.707157613374431 0.704515247367823 1 1
0.695463767739523 0.693192787070793 1 1
1.04881736652837 1.04628852784999 1 1
0.906059765386335 0.903514141836518 1 1
0.861653486296746 0.859453097640414 1 1
0.533071986766503 0.531416430928688 0 0
0.558026565777831 0.556034577716783 0 0
0.918062153485218 0.91507705471362 1 1
0.84607001366746 0.843805536077513 1 1
0.731569474310984 0.7296321652564 1 1
0.771814448546815 0.769495449773984 1 1
0.749829183391037 0.748289569395621 1 1
0.622022431086457 0.620014818690465 1 1
0.757491884037561 0.755063889861229 1 1
0.552862030739424 0.551370055861556 1 1
0.699707802348403 0.698190008171165 1 1
0.964175288548018 0.961085500332484 1 1
0.648839037951925 0.647143889525977 1 1
0.629265465756909 0.627059547360244 1 1
0.795435898037554 0.79298388975716 1 1
0.981781950935312 0.979826101930641 1 1
0.931512988345882 0.928252412318556 1 1
0.787547416032821 0.784540600235591 1 1
0.831613255405405 0.829840907979701 1 1
0.559120101099026 0.557358596029504 1 1
0.702065619542538 0.700299271658919 1 1
0.699188776892196 0.696857663306482 1 1
0.438901699852942 0.437403221401267 1 1
1.04016566988819 1.03700185144321 0 0
0.887780180119812 0.885604573484014 1 1
0.760480622324735 0.758378361133657 1 1
0.719679917878893 0.718231794831829 1 1
0.905270706253814 0.902562237439298 1 1
0.972080770024875 0.968656731127146 1 1
0.844508630805453 0.842602612418652 1 1
0.868639938496126 0.866748356788879 1 1
0.818028947135724 0.816102058535579 1 1
0.895653732829498 0.892842654766817 1 1
0.878080167765747 0.875837251437347 1 1
0.822796620282179 0.820357385873066 1 1
0.707321998212059 0.705364600189729 1 1
0.522963837479964 0.521684914884141 0 0
0.9774913502135 0.975131004742239 1 1
0.835264934193988 0.83252071692651 1 1
0.584902356361398 0.583654137266963 1 1
0.805509800231395 0.802914369911817 1 1
0.789274851078079 0.786671018601177 1 1
0.70700367412978 0.705252230931133 1 1
0.820558983210739 0.817889977488195 1 1
1.12307600770765 1.11953154102566 1 1
0.564726390313812 0.563052671211634 1 1
0.831863929475865 0.829630055627756 1 1
0.858438783902178 0.855696879935162 1 1
0.827226448918579 0.824693236073249 1 1
0.872921768757778 0.87024754913661 1 1
0.862401015412643 0.860324916394836 1 1
0.692586544344563 0.690206391450331 1 1
0.889795200291212 0.887732083656754 1 1
0.769857366013379 0.767838179558398 1 1
1.11264802062671 1.10871907511113 0 0
1.1081670919195 1.10423303883811 1 1
0.721868160237673 0.719692207853468 1 1
0.824456542747898 0.821787422169743 1 1
0.450086393438286 0.448953360626714 0 0
0.83871223625808 0.836768574645762 1 1
0.873595697831507 0.87022364406049 1 1
0.986392485562111 0.984241579507727 1 1
0.307579175437326 0.306901882368217 0 0
0.707352534866079 0.704999379319454 1 1
0.777430128839802 0.775937187521869 1 1
0.84343719724284 0.840937303499571 1 1
0.747191728448558 0.745289255986677 1 1
0.766030502865435 0.764010224723405 1 1
0.876764859446433 0.874055213008721 1 1
0.842183069931921 0.839171318701654 1 1
0.695091314456226 0.692933845131317 1 1
0.784919978923193 0.783187240453967 1 1
0.815059613852421 0.812230354789418 1 1
0.748801392846058 0.746862865031722 1 1
1.2572078229351 1.25328414905296 0 0
0.728081676455209 0.725351865123251 1 1
0.757558735535966 0.755155242056565 1 1
0.843132452195854 0.840721333510567 1 1
0.909169440772302 0.90642304189716 1 1
0.931204518115261 0.928877413919224 1 1
0.857016826687985 0.854083731094432 1 1
0.505884732432771 0.504485992953316 1 1
1.00107864289077 0.998394221996288 1 1
0.388310853990205 0.387306521822518 0 0
0.669157671556429 0.6672613669299 1 1
1.00826259499185 1.00555781194653 1 1
0.777580955334556 0.775395773461792 1 1
0.842158402639291 0.839596987315664 1 1
0.570500573755856 0.568550772177954 1 1
0.668249305522961 0.666868872553795 1 1
0.770142893781254 0.768028261954084 1 1
0.793732001191019 0.791536314676211 1 1
0.805211362451054 0.803098917496665 1 1
1.02065131881069 1.01853580901513 1 1
0.677108082017924 0.674327461089782 1 1
0.757036134869529 0.755309972205775 1 1
1.06274959163463 1.05888286103225 0 0
0.613793725936334 0.611997165471491 1 1
0.969415737828768 0.966959100085092 1 1
0.748435818583318 0.746854698319074 1 1
0.60646152474991 0.604569167588226 1 1
0.911889489545647 0.908639617767093 1 1
0.361695597398644 0.36063940266577 0 0
0.863035971393971 0.860498335945583 1 1
1.06756631319065 1.06465557233311 1 1
0.684192810825831 0.682229859139941 1 1
0.829353180488706 0.827038385318731 1 1
0.924042737657043 0.921890815317657 1 1
1.02560724810063 1.02262007320338 1 1
0.704738768977082 0.70274556330328 1 1
0.722461350646493 0.721091350596458 1 1
0.71402043887673 0.71216706665203 1 1
0.971392132732002 0.968273099240936 1 1
0.985317444589842 0.980976685081067 1 1
0.774007769831659 0.771647880347448 1 1
0.718697691710236 0.716356200601064 1 1
0.707185733560681 0.705009979687941 1 1
0.920640669586628 0.917944667309965 1 1
0.896612577616333 0.893617889811788 1 1
0.549504380028253 0.547879279982099 1 1
1.01633322268445 1.01343015716712 1 1
0.985898426495009 0.982797772086176 1 1
0.762300537709502 0.759888142287222 1 1
0.716719239823913 0.714293537162979 1 1
0.789275966652433 0.78636101589876 1 1
0.997785183442887 0.99560559723901 1 1
0.880977066613716 0.877573717580647 1 1
0.744435028855922 0.741986393083793 1 1
0.72404073467811 0.721338134944666 1 1
0.822618893929774 0.819716735485069 1 1
0.952649803423238 0.949528732481592 1 1
0.666367043810702 0.664455826947577 1 1
1.11548783503571 1.11209146732509 0 0
0.623777587966556 0.621967916105604 1 1
0.887274081664059 0.884759107346559 1 1
0.724966160339507 0.722450636877406 1 1
1.07471518074419 1.07198713213939 0 0
0.734718722226792 0.732207930241997 1 1
0.903400432205807 0.901091782841934 1 1
0.538502862604734 0.537143061111122 1 1
0.940839115169201 0.938092486724106 1 1
0.815836172409434 0.813774565605489 1 1
0.963955582888493 0.960495494672191 1 1
0.744365176030095 0.742585511850459 1 1
1.02979082226613 1.02663688713384 1 1
0.812308122559648 0.809995696329945 1 1
0.518078157896376 0.516755308388256 1 1
0.928649032005785 0.925402124246371 1 1
0.722736352424038 0.720607123053441 1 1
0.91190571906586 0.908338750953992 1 1
0.671027797383285 0.669190849399019 1 1
0.770712862302697 0.768488711532565 1 1
0.654689194694556 0.652756502812878 1 1
0.860245041002782 0.857018652446347 1 1
0.814115463181851 0.811861684180217 1 1
0.824205309839924 0.821563564833473 1 1
0.579270700966452 0.578433022019413 1 1
0.996088590878415 0.993842591963498 1 1
0.506802478193058 0.504902008768139 1 1
0.597513295808541 0.595496993854702 1 1
0.951119599094483 0.948709414161688 1 1
0.769757197361565 0.767789021076479 1 1
0.815723398588191 0.812805782493361 1 1
0.882779941836108 0.880637835552151 1 1
0.802060696939265 0.799464390117343 1 1
1.03005748482907 1.02630522015112 1 1
0.96499609093601 0.962415076759124 1 1
0.843888909534538 0.841725527465265 1 1
0.8303702856693 0.827468461355868 1 1
0.6133709898828 0.611403061225188 1 1
0.539575692471931 0.538508587994753 1 1
1.06798610058612 1.06465142781225 0 0
0.898254339351364 0.896006606116609 1 1
0.645309032053644 0.643201498972234 1 1
0.901514314613953 0.899449371579295 1 1
0.668580987554015 0.666658635569899 1 1
0.659348333146795 0.657185519428257 1 1
0.687344748926589 0.685669613268734 1 1
0.682450039973444 0.680146203328398 1 1
0.94103562623577 0.938380534223782 1 1
0.685810767243764 0.684084648681886 1 1
0.70789020969325 0.705566721030343 1 1
1.02784810072665 1.0243326216612 1 1
0.495166903884129 0.493822156061084 0 0
0.48243713877416 0.480753615016838 1 1
0.891076085369807 0.888157164792781 1 1
0.976388353307619 0.973927710419991 1 1
0.937644281728447 0.935447959936722 1 1
0.636733083696088 0.635036357311064 1 1
0.618131249886441 0.616229445635226 1 1
0.835170305070376 0.832807103791592 1 1
0.70990526833707 0.707920341987668 1 1
0.803207718355549 0.800721223150917 1 1
0.641218344011937 0.639410165080128 1 1
0.890477179297002 0.888079256388521 1 1
0.799365690607495 0.796610965636109 1 1
0.91035066230443 0.908044135970049 1 1
0.818244801284589 0.815855951400529 1 1
0.774494648240257 0.771436399324242 1 1
0.601623439220387 0.600334554000292 1 1
0.647542804700569 0.646078808787324 1 1
0.870893246936334 0.868304920668095 1 1
0.86416667869201 0.861553840638814 1 1
1.00143037958983 0.997070948554374 1 1
0.833270891856312 0.831163748013903 1 1
0.674743870101032 0.673029901760118 1 1
0.974352556708344 0.971628330738228 1 1
1.10864243624941 1.10566061765349 1 1
0.596653007657508 0.594499528258108 1 1
0.529655399162515 0.527961329961912 1 1
0.826988570518699 0.824543088727541 1 1
0.915958287140212 0.912899091612476 1 1
0.834369525611953 0.831050266841608 1 1
0.729518200861607 0.72741000037003 1 1
0.938503078871267 0.935740574563675 1 1
0.82312527726022 0.820978896160034 1 1
1.11696258377408 1.11261207923985 0 0
1.01659829980739 1.01382592203166 0 1
0.767094369097372 0.765067466587517 1 1
0.694868909463704 0.692717809478654 1 1
0.691860120660141 0.689482931462476 1 1
1.0531220269214 1.0495879551193 1 1
0.803910284994732 0.802053380053319 1 1
0.829357900676229 0.827282911782213 1 1
0.742001793273535 0.739506593481457 1 1
0.979858276147305 0.976904064711651 1 1
0.601607668866426 0.599918571733476 1 1
0.80281306976495 0.80071789420025 1 1
0.792084945843335 0.790266720046206 1 1
0.697409606901238 0.69497659304916 1 1
0.959915679402782 0.957411301136259 1 1
0.920951548556875 0.918332435771318 1 1
0.734941426083914 0.732876733633262 1 1
1.10012685457738 1.09642071123695 1 1
0.998294655570282 0.995259054577662 1 1
0.641819833687263 0.640504938805666 1 1
0.698254227967199 0.696588888333317 1 1
0.762596390683303 0.758773518119007 1 1
0.6161519599764 0.614713932066253 1 1
1.09696325039823 1.09442738590356 1 1
0.799064889188759 0.796431313436901 1 1
0.526557807420387 0.525229245093459 1 1
0.719085875212763 0.7170842878247 1 1
0.925243411189792 0.92263489097303 1 1
0.634230896159451 0.632354583091812 1 1
0.692247004218146 0.689756237632443 1 1
0.714046488254417 0.712342766090736 1 1
1.07747251513909 1.07337701580478 0 0
0.750302880509255 0.74825499775501 1 1
0.869689012806226 0.867663257307307 1 1
0.854258601275419 0.851635234959607 1 1
0.979378886300436 0.975629944290874 1 1
0.770593367715036 0.767719505057714 1 1
0.878452701602606 0.876199412615094 1 1
1.05665514764721 1.05312721933637 0 0
0.785108138499833 0.7830596109056 1 1
1.1023112248271 1.09849477199379 1 1
1.13771543853321 1.13326043023576 0 0
0.794698381516302 0.791899944674756 1 1
0.968457710832888 0.965820318020034 1 1
0.561584775736332 0.560170289380166 1 1
0.859031686604847 0.856370176301966 1 1
0.825518466207288 0.823866703463806 1 1
0.756801909045046 0.754888857425212 1 1
0.944842537237314 0.941720518110913 1 1
0.474378737052191 0.47243857980979 0 0
0.747032514134482 0.745242411272225 1 1
0.582744275527195 0.580652748811938 1 1
0.816201577027112 0.81386859351669 1 1
0.667091684532551 0.665356451414421 1 1
0.69718960537669 0.694479965509288 1 1
0.932240191842437 0.929560651768548 1 1
1.08277537122275 1.07922082457247 1 1
0.883081839873792 0.880502238603412 1 1
1.04354500314126 1.04001070794298 1 1
1.15657357342034 1.15403980607791 0 0
0.865822941696435 0.863249199119439 1 1
0.615419039673651 0.613760677549634 1 1
0.848862633025123 0.846156985707231 1 1
0.626890755559787 0.624935000792466 1 1
0.685163983297352 0.683093108404807 1 1
0.932094599213532 0.929638469059085 1 1
1.04086250347692 1.03750393956577 1 1
1.01073250722051 1.00768226223474 1 1
0.70783755461612 0.706134779248967 1 1
0.846442366703651 0.843329486493333 1 1
0.698443589537772 0.696657577782109 1 1
1.03667850484385 1.03266075456651 1 1
0.673529311463883 0.671777691388641 1 1
0.896642575012159 0.89345087384342 1 1
0.557953855312871 0.556162032235987 1 1
0.828782883707115 0.826315272428658 1 1
0.711217137798489 0.709429551653861 1 1
0.779109548131644 0.77683922265448 1 1
1.07167234256057 1.06939868523389 1 1
0.493683079589608 0.492659555369735 1 1
0.863049728732568 0.860722420503704 1 1
1.11933463809696 1.11583096310811 1 1
0.957702615090956 0.954555964169502 1 1
0.872476593294033 0.870266385550201 1 1
0.69265065666187 0.690438877438647 1 1
0.875243611675467 0.872780452551415 1 1
0.693280577902891 0.691522812717597 1 1
0.525890072418906 0.524050205610174 1 1
0.926860719248122 0.923208056579277 1 1
0.784899847715167 0.782654893260077 1 1
0.910817985312008 0.908216094224223 1 1
0.777844385076253 0.775619684569074 1 1
0.871403511888546 0.868605272793269 1 1
0.695567958922376 0.693733168336691 1 1
0.740269262216774 0.73864456598279 1 1
0.864027916812617 0.861077556712878 1 1
0.864865594591861 0.862684773386562 1 1
0.95317358526559 0.950761370380919 1 1
0.741262955799399 0.738944663427553 1 1
0.845245589536597 0.842571431670766 1 1
0.906533290631261 0.903692528636938 1 1
1.13535325792235 1.13278494475426 0 0
0.585883374742926 0.584597076408191 1 1
0.640137760143472 0.638337574384024 1 1
0.871228660393231 0.868707393525681 1 1
0.60820030330873 0.606497365875807 0 0
0.704718005707748 0.702730124419869 1 1
0.890536042993828 0.888310072550258 1 1
0.655822516252139 0.653446801983254 1 1
0.633403011868786 0.631692968627583 1 1
0.883150248514004 0.880820280147274 1 1
0.960385919542321 0.957694389952694 1 1
0.948665060358221 0.945333475491145 1 1
0.984208827801992 0.981340085548255 1 1
0.482597315172136 0.481556818847158 0 0
0.632015402981989 0.62997285488147 1 1
0.672014362126492 0.670119911377069 1 1
0.615745923926362 0.614292189101083 1 1
0.877639508179334 0.875115894135245 1 1
0.913262211107328 0.910800497285453 1 1
0.489405861556013 0.487949296044937 1 1
0.97876152263639 0.976063125236007 1 1
1.02222144413942 1.01947242746996 1 1
0.746206944756207 0.74460973491549 1 1
0.761389252285241 0.759788064023409 1 1
0.901381186290266 0.898561678706847 1 1
0.538351860991942 0.537213084138513 1 1
0.723551489199726 0.721912831483967 1 1
0.777516301189306 0.775024588484153 1 1
0.798469037477575 0.796460870084428 1 1
0.852655669025469 0.849774543605088 1 1
1.02895130947162 1.02595170767662 0 1
1.04849574544357 1.04515362893016 1 1
0.912658612680187 0.91043815165443 1 1
0.66827885257338 0.665930576820179 1 1
1.04512670655361 1.0413381631711 1 1
0.895126622094963 0.891951550356137 1 1
0.707817281625853 0.705888525574093 1 1
0.692982591324621 0.690434317775067 1 1
0.654812467102906 0.653113401654013 1 1
1.20900994508257 1.20593888627669 0 0
0.607574159637586 0.606157906324524 1 1
0.779081130136236 0.777139578762613 1 1
0.692599618313878 0.690681411011601 1 1
0.855360412388209 0.852631349501133 1 1
1.02971494076974 1.02673928275885 1 1
0.646740947579559 0.645225341771306 1 1
0.761649771176218 0.759524856750286 1 1
0.909443876895304 0.905761103451268 1 1
0.871931526527981 0.869479848004057 1 1
1.01129112330267 1.00854574046908 1 1
0.936707362884744 0.934050371702116 1 1
0.546872065193627 0.544408276451247 1 1
0.706992531648383 0.704642389514038 1 1
0.857166780433695 0.854489167763925 1 1
0.857276056976212 0.854352662859958 1 1
0.754817562797009 0.752973412555788 1 1
1.01753608692473 1.01452876183805 1 1
0.619773588048125 0.618050395805642 1 1
0.685497545150997 0.683863021168455 1 1
0.580455945962358 0.578494751430561 0 0
0.974985906540273 0.972442031902442 1 1
0.622711026202132 0.620879527407558 1 1
0.715690069227494 0.713662116594998 1 1
0.74923263672727 0.747056238813989 1 1
0.548758102582871 0.547030390471384 1 1
0.97001153601655 0.967669651994803 1 1
0.995227562565165 0.991559958891596 1 1
0.938331460244019 0.936280030681262 1 1
0.752455397608764 0.750736946100182 1 1
0.709511433912962 0.708183372625736 1 1
1.00749892157516 1.00483092508518 0 0
0.843029465207384 0.839877498499124 1 1
0.70293164086277 0.701478842075885 1 1
0.603772824263934 0.602189641889748 1 1
0.683507637667039 0.68205663531188 1 1
0.748091322850039 0.745923291894419 1 1
0.610007561412301 0.608556370331928 1 1
0.423712834961395 0.422541785165608 0 0
0.670332169040506 0.668506741803283 1 1
0.875872517285085 0.873356190280863 1 1
0.792674248560899 0.790476439324204 1 1
0.893011695392194 0.891148407869164 1 1
0.732483511315337 0.729518997390642 1 1
0.871251386659052 0.868719182223648 1 1
0.770119537540734 0.76741440572196 1 1
0.951437810844437 0.947117787965921 1 1
0.695546998045515 0.693688663957104 1 1
0.818807275218761 0.81655209044291 1 1
1.07580983303027 1.07193730534074 0 0
0.76425349464266 0.762189580372901 1 1
0.989857495965679 0.986940033612838 0 1
0.648850032738423 0.646621333258392 1 1
1.17257704220516 1.16936025658399 0 0
0.82545041347741 0.822894935176886 1 1
0.954005207631799 0.951262878985819 1 1
0.987380526550373 0.984233412500884 1 1
0.703520934903928 0.700965902223549 1 1
0.950310166985708 0.948512385334482 1 1
0.705196801815387 0.702716434545368 1 1
0.792897668643494 0.79033033566179 1 1
0.860780894442829 0.858158625780231 1 1
0.774722412109294 0.772372679129615 1 1
0.821027214824762 0.818936266991869 1 1
0.534617537522127 0.533415485337301 1 1
1.07713474498923 1.07342172766925 1 1
0.644237828787008 0.6418980089401 1 1
0.924015098439105 0.921463045974886 1 1
0.917526880044398 0.914629340184622 1 1
0.602342475028137 0.600518600981846 1 1
0.832781365578913 0.830356487482328 1 1
0.728290432148538 0.726251505116468 1 1
0.417586990611211 0.416127227190042 0 0
0.738399366678884 0.736138006497431 1 1
0.656704664990234 0.654711758895722 1 1
0.914711782372811 0.912685945627137 1 1
0.724359580598831 0.722653333925914 1 1
0.475993431945218 0.474459099577766 1 1
0.637821819925511 0.636284818387906 1 1
0.645190143959559 0.643715285446938 1 1
0.890358786388705 0.887730742304751 1 1
0.88596420412015 0.88320721691434 1 1
1.09956592360794 1.09632629770972 1 1
0.683406370771522 0.680997779321342 1 1
0.854378683575328 0.852122172959374 1 1
0.520480099024341 0.519278992713459 0 0
0.350282924825584 0.349317161539948 1 1
0.781926724753649 0.779931234770619 1 1
0.558111305112728 0.556882650088389 1 1
0.825506187526141 0.823100076861536 1 1
0.938317430538627 0.935886342342322 1 1
1.00476965895099 1.00221955284249 1 1
0.909908325046436 0.906594914532302 1 1
0.854274213842469 0.851652534383398 1 1
0.596040379584846 0.594072387354908 1 1
0.980073014340217 0.977222608895723 1 1
0.676002616735841 0.674467269508961 1 1
0.753400739310443 0.751221212607231 1 1
0.664457136065542 0.662195929355183 1 1
0.588793201885559 0.587572323481018 1 1
1.04718734165237 1.04449368146657 0 0
0.823066152286763 0.820927004915425 1 1
0.418334437344499 0.416884357031881 0 0
0.811416168533564 0.809546246596873 1 1
0.440111554438923 0.439141275320106 1 1
0.919956495792048 0.917699819452388 1 1
0.557263882301833 0.555496472549313 0 0
0.660186353334408 0.657803789322015 1 1
0.815153125281364 0.813459303088302 1 1
0.637235927571748 0.635504975401669 1 1
0.906458025272448 0.904221727084422 1 1
0.628186604557134 0.625740179761777 1 1
0.954177253895941 0.951381781235801 1 1
0.880971228890459 0.878777999392179 1 1
0.599377524109236 0.59795075917725 1 1
0.731723345023594 0.729710796503985 1 1
0.830538226829583 0.828616710961334 1 1
0.801358804329068 0.79924474554727 1 1
0.768497008869319 0.766234903286568 1 1
0.509865134801467 0.508683807715562 1 1
0.623821386778646 0.621110853627712 1 1
0.756499820555327 0.754286449879606 1 1
0.91888137921603 0.915736853305499 1 1
0.585914996243322 0.584243843907347 1 1
0.588985178554615 0.586949229888833 1 1
0.638616055642715 0.636845667988947 1 1
0.819919848342816 0.817364518448027 1 1
0.81715801882068 0.814428739844198 1 1
0.745971133762225 0.744015563278406 1 1
0.810034658605119 0.807940999517952 1 1
0.616931286068773 0.614480676397194 1 1
0.720166234129795 0.718146861257496 1 1
1.12149278100144 1.11902836405514 1 1
0.81221932168398 0.809908387828324 1 1
0.50730286966977 0.505730962092888 0 0
0.833591164150858 0.831176939202405 1 1
0.68737214062672 0.685003014339324 1 1
0.949038789238342 0.946115683574487 1 1
0.73039095703045 0.728270697390124 1 1
0.656001091047979 0.653895355083039 1 1
0.734298606978934 0.731926111776848 1 1
0.730606770073105 0.727201216349896 1 1
0.74693735374607 0.744562760092627 1 1
0.942406484694754 0.940391517707501 1 1
0.934932531920695 0.931795753315391 1 1
0.812817407562201 0.8105544074537 1 1
0.633463484119015 0.632023831663868 1 1
1.11934456891411 1.11687575032448 0 0
0.636437613244236 0.635082042429644 1 1
0.75183202845195 0.749634628465791 1 1
0.477922223798878 0.476743276136191 1 0
0.878232079837026 0.875497028055071 1 1
0.704191711070648 0.702278002602592 1 1
0.792368526394025 0.789852102029285 1 1
0.769437807086109 0.767154655609885 1 1
0.861510850636375 0.859377026873739 1 1
0.689610326241356 0.687753212687831 1 1
0.843637957768983 0.841500802584812 1 1
1.03078606522673 1.02835656303471 1 1
1.21454449377735 1.21121168218598 0 0
0.834327155526634 0.831882528430883 1 1
1.07116896577064 1.06773296705191 1 1
0.822143662477913 0.81968954084982 1 1
0.925685336095188 0.923143951674995 1 1
0.92857115454307 0.926063349659512 1 1
0.778581830319457 0.776569491252999 1 1
0.613193239743533 0.611416644556157 1 1
0.92739895343234 0.925293029401362 1 1
0.581750266197642 0.579785176743748 1 1
0.921820811142827 0.918374760455952 1 1
0.617282956874102 0.614424783128054 1 1
0.942737370821718 0.938798554968082 1 1
0.735167213408198 0.732597295627516 1 1
1.13655737005355 1.13216907097945 1 1
0.844062466102457 0.840946462706585 1 1
0.752469082244118 0.749669629341473 1 1
0.671539387299213 0.669520674801869 1 1
0.780026618085354 0.777900954117219 1 1
0.826100641740679 0.82354175479396 1 1
0.868836856311957 0.866716512500203 1 1
0.845409078516063 0.842876548728718 1 1
0.920579870515139 0.91822605430545 1 1
0.971961951152225 0.969034895419428 1 1
0.706466280773532 0.704278693536969 1 1
0.734793348072827 0.732255978654479 1 1
0.876186881320178 0.874146169342135 1 1
0.973284111441658 0.970099143941525 1 1
0.865146918385255 0.862288254798419 1 1
0.878419750974336 0.876259926359255 1 1
0.817374948273677 0.815184078936522 1 1
0.974968945497983 0.971746673228638 1 1
0.712346365797042 0.710279655067577 1 1
0.679664235820988 0.677184050867976 1 1
0.703164184537696 0.701736436590736 1 1
1.08626398567702 1.08242325817943 1 1
0.817015539280016 0.814647722042966 1 1
1.13381451755643 1.13059098969962 0 0
0.641908147008819 0.640121735862212 1 1
0.770568210346794 0.768591657415157 1 1
1.00289572300027 1.00014642246165 1 1
0.764388982221226 0.762452209141406 1 1
0.579154415834669 0.577320292927746 1 1
1.19540347210646 1.19170766012493 0 0
0.795863040040931 0.794033945204587 1 1
0.796038197738002 0.79298929335977 1 1
1.08696602278719 1.08343653193024 0 0
0.872095145095827 0.868604388814037 1 1
0.918840898204991 0.915002299912143 1 1
0.776502497586082 0.773995433614596 1 1
0.88807906261676 0.885285776998566 1 1
0.835009931391643 0.831947234595984 1 1
1.1645882149701 1.16116117576405 1 1
0.855329975685489 0.853445743704194 1 1
0.730309969848584 0.728550793379569 1 1
1.01727072467869 1.01459878951544 1 1
0.453761214126962 0.45253527715774 0 0
0.881268233434605 0.878933295633326 1 1
0.820876184583884 0.818372874759381 1 1
0.881112130877029 0.877924723921741 1 1
0.896355920894954 0.893063528794579 1 1
1.02661699846162 1.02329782009786 1 1
0.655814890745504 0.653944512728848 1 1
0.725362242667574 0.723669403835445 1 1
0.810440393952109 0.808014102480011 1 1
0.731866544983743 0.729196390624947 1 1
0.548586550993474 0.546426896871609 1 1
0.917306907311423 0.913906918173316 1 1
0.725566487008012 0.723205015959406 1 1
0.930450051989864 0.928093817655248 1 1
0.445360553198766 0.444157595123339 0 0
0.852026342543007 0.849782853390598 1 1
0.83486837154667 0.832286954718487 1 1
0.829496705519959 0.827168699911137 1 1
0.810367581804262 0.807560929958667 1 1
0.621646261035324 0.620185629435278 1 1
1.01966379886185 1.01646519061072 1 1
1.18072147270373 1.17584200972509 0 0
0.813656439922685 0.810754417604026 1 1
1.07063948069816 1.06802475654494 1 1
0.554017115259492 0.552090034138031 1 1
1.02648069250827 1.02327014717921 1 1
0.946407973085586 0.943929476239416 1 1
0.647418508406765 0.645478730142719 1 1
0.732953852481422 0.73049629816509 1 1
1.05986509096636 1.05701041916168 1 1
0.805803477303128 0.802968973672433 1 1
0.385544974017779 0.384370518434578 0 0
0.900647778583998 0.898172985284704 1 1
0.813577038605202 0.810549433725396 1 1
0.907624466024272 0.905639543767054 1 1
1.31443545614325 1.3105643375671 0 0
0.899935640000353 0.897698602972089 1 1
0.952640550672424 0.949410079746088 1 1
0.706582365033909 0.704948826969254 1 1
0.695740393771772 0.693546614371194 1 1
0.607116760973307 0.605184492809771 1 1
0.651919474663708 0.650241814781851 1 1
0.583750265224337 0.582055040923972 1 1
0.996006132196884 0.993414984900502 1 1
0.719451119730016 0.717674726339618 1 1
1.03895719072828 1.03666959015833 1 1
0.848056480193783 0.846053196821754 1 1
1.20637386074532 1.20231608567935 0 0
0.764038108263031 0.76232745633181 1 1
0.728439771952575 0.726525057127852 1 1
0.772172946111359 0.770187473726412 1 1
1.07904890553126 1.07624721742748 0 0
0.952563835371266 0.950473768153479 1 1
0.816801382759487 0.814856165430957 1 1
0.694306300383296 0.691913580349086 1 1
0.864102174946396 0.861586397165683 1 1
1.12741904367212 1.12383384997736 0 0
0.672492213778108 0.669831728507535 1 1
0.658965860918705 0.657121132228562 1 1
0.519667132853004 0.517621535485127 1 1
0.727123895811424 0.725450190170228 1 1
0.538261114988089 0.53624450842846 1 1
0.865093433095634 0.862730100402164 1 1
0.546396828235302 0.544495082139777 1 1
0.666083161181336 0.664713239865512 1 1
0.599230533822565 0.597680814028354 1 1
0.816632378210333 0.814310735144805 1 1
0.888488996480871 0.886475930663776 1 1
0.66467443497673 0.662614922261596 1 1
0.740195634938222 0.738621647833755 1 1
0.719662187569288 0.71761351026052 1 1
0.647280176727755 0.645863804336224 1 1
0.838264999268709 0.835461775850225 1 1
0.761263139060704 0.758838567831976 1 1
0.895260867299559 0.893097591000358 1 1
0.896906684127196 0.894087167932979 1 1
0.690215683825191 0.688168103085396 1 1
1.14285152011796 1.13947949348649 0 0
0.610580595009779 0.608915256422413 1 1
0.696798020188059 0.694350763132054 1 1
1.08998611579862 1.08631795484388 0 0
0.916165518031673 0.913966945399103 1 1
0.548556813405753 0.546982736459512 1 1
0.787685154646509 0.785718923516291 1 1
0.604341173364263 0.602640083604874 1 1
0.879304059318469 0.875608117535129 1 1
0.829078274557828 0.826710059283938 1 1
0.66005424515961 0.658384074161503 1 1
0.838021453145207 0.835832357293472 1 1
0.865075734394723 0.862670528910121 1 1
0.660905522001143 0.659680543961665 1 1
0.904949810664489 0.901801772780097 1 1
0.807108062658082 0.804996662312351 1 1
0.764826224417168 0.761758760239885 1 1
0.61893235404121 0.616931359352359 1 1
0.887567575796477 0.884519049879342 1 1
0.7307963639146 0.72877957236329 1 1
0.713713606072287 0.710994152859028 1 1
0.897019497203112 0.894585509914328 1 1
0.83555209134761 0.833820820792069 1 1
0.737528320305829 0.734499036939667 1 1
0.89069968805514 0.888079499933988 1 1
0.800689267702225 0.798132149080641 1 1
0.845147711792139 0.842107013283056 1 1
0.735458444523917 0.733419181383405 1 1
0.508843324120395 0.507360575047409 1 1
0.648142809243834 0.645822509991896 1 1
0.61976501685203 0.617927508943461 1 1
1.01341987525643 1.01033658704819 1 1
0.729831483475785 0.728138550549885 1 1
1.08529858129478 1.08121742811532 0 0
0.631825387555609 0.630179524514917 1 1
0.628810841322089 0.626297087697438 1 1
0.928710424860978 0.926321039630909 1 1
0.813302039975715 0.810764895472608 1 1
1.00882092547166 1.00580030670546 1 1
1.00704598022869 1.0027969241813 1 1
0.802902783465397 0.800372895062393 1 1
0.794573136827504 0.792152246821104 1 1
0.828717258260731 0.825836680563695 1 1
0.746882986993943 0.744115232528212 1 1
1.07906241908443 1.07582077037459 1 1
0.813070620773693 0.810965444485417 1 1
0.860691155744858 0.858138426926404 1 1
0.744145153029431 0.741219429129506 1 1
1.16287975241793 1.15935149219351 0 0
0.823723565527845 0.820520853713898 1 1
0.564161979457828 0.562900120373224 1 1
0.906669896656705 0.90458430476856 1 1
0.529396720486295 0.527933583775082 1 1
0.995225829180683 0.992412337105372 1 1
0.711950976763269 0.709109091224051 1 1
0.85980615226697 0.857499033068054 1 1
0.832149259858107 0.830014841257189 1 1
0.777755447696056 0.775154744992463 1 1
0.570638030541713 0.569092165622755 1 1
0.980641358445775 0.97760401829971 1 1
0.726029042851752 0.723117938762482 1 1
1.07264667413446 1.06947435598403 0 0
0.895483981029599 0.893218799795157 1 1
0.732576862180586 0.729953197992123 1 1
0.576854156803231 0.57535345473499 1 1
1.03556556681705 1.03305938341668 1 1
0.975189848878984 0.972680542876153 1 1
0.790594344648025 0.788156045108607 1 1
1.15839568935407 1.15377048902959 0 0
0.707659472027328 0.706026741646686 1 1
0.838868121974238 0.836734564795902 1 1
0.879975852242309 0.876869745289294 1 1
0.761230516196663 0.759410410430972 1 1
0.765054754448062 0.762637302574509 1 1
0.647058841767971 0.64474647778256 1 1
0.837909465667799 0.836087049150482 1 1
0.841707673494096 0.83854530050774 1 1
0.945623348556183 0.943391844027617 1 1
0.667437468479164 0.664878560173941 1 1
0.978036614872708 0.975514264363663 1 1
0.724275394367061 0.722554954718604 1 1
0.731759213205676 0.729465170854603 1 1
0.661200740039236 0.658747827110086 1 1
0.857405077988276 0.85531712609812 1 1
0.911559778272185 0.908584967279353 1 1
0.888291905796357 0.885814620393513 1 1
0.818683546659513 0.816810671673563 1 1
0.961165500967585 0.957561629882415 1 1
0.386321437022914 0.385396890059134 0 0
0.882154463879971 0.879459111598846 1 1
0.662789387637785 0.660808474869053 1 1
1.18461238462202 1.18032235026404 1 1
0.884308912404149 0.881597275089637 1 1
0.538268208763636 0.536780859258366 0 0
0.803577792828026 0.800978129960164 1 1
0.407924248441656 0.406550765103442 0 0
0.654573238800812 0.652849369747403 1 1
0.75128291496858 0.748899308164631 1 1
0.875879669659565 0.873295834712388 1 1
0.780783850379058 0.779098934868388 1 1
0.8993405325531 0.896236067231595 1 1
1.00827819506671 1.00491793503442 1 1
0.684772732518746 0.682151704504643 1 1
0.657326082071993 0.655673302325907 1 1
0.765579886931496 0.763415883009606 1 1
0.669696455068648 0.668220514494903 1 1
0.633071171310355 0.631169642846446 1 1
0.803912230603684 0.801176057718006 1 1
0.794219595786398 0.792174207537226 1 1
0.712435943910694 0.710160420106334 1 1
0.98494255691362 0.982057259619509 1 1
0.827596330059541 0.82406344194376 1 1
0.97136800860835 0.968040303213683 1 1
0.819873331410048 0.817284348304109 1 1
0.638029425945726 0.636138359484431 1 1
0.740048837394476 0.738282273762312 1 1
0.661670734122679 0.660077196965189 1 1
0.672517831689277 0.670746891007263 1 1
0.996300599078724 0.993967050635072 1 1
0.827228907984229 0.824777639007838 1 1
0.819725295970051 0.816492329744003 1 1
0.830742318905003 0.827699276417508 1 1
0.506187962586452 0.504614371380312 0 0
0.770534834791528 0.768393035485042 1 1
1.05398984517905 1.05123446741372 1 1
0.565393211543297 0.56363396567323 1 1
0.7021508225573 0.700192065897062 1 1
0.695366837965043 0.692935328831476 1 1
0.560543572858309 0.559217496904154 1 1
0.960522907768528 0.957820149661894 1 1
0.824257400668842 0.821364736214535 1 1
0.752657893825622 0.750385384706562 1 1
0.822208770181762 0.820668746816955 1 1
0.730964430089907 0.728689185132459 1 1
0.966781954626393 0.963607665439784 1 1
0.716593138130013 0.714409646306122 1 1
0.884979045285627 0.882449666242154 1 1
0.686891101494541 0.684263908057842 1 1
0.61607424753349 0.614450135718304 1 1
0.941918034635208 0.938692777391511 1 1
0.760090234695457 0.758166542802171 1 1
0.647148414626742 0.645652784920367 1 1
1.069004909533 1.0656298458482 0 0
0.851841295749682 0.849193966285082 1 1
0.911072950187207 0.908879842453267 1 1
0.731681492720967 0.729688848898551 1 1
0.820597597727192 0.817915460611652 1 1
0.756708926686889 0.754640919246014 1 1
0.653515074122149 0.651587264203843 1 1
0.87357769003283 0.871438246866659 1 1
0.803958256233782 0.801836871583725 1 1
0.85887562021228 0.856778755445444 1 1
0.626990957639101 0.625721229173478 1 1
0.924161029332626 0.922258018756864 1 1
0.879525789811981 0.877067180795227 1 1
0.522347721779524 0.521005076613243 1 1
0.703453119989615 0.701339444164914 1 1
0.73580860962769 0.733323864344135 1 1
0.678743334619881 0.676600331237069 1 1
0.568923601612698 0.567447217294917 1 1
0.859165892901005 0.857088286658359 1 1
0.878098678801043 0.875777653774797 1 1
0.880961753128291 0.878108340633877 1 1
0.755706942420778 0.753007811515751 1 1
0.788200537335389 0.786146925683229 1 1
0.844271149026059 0.841075321294072 1 1
0.60441658462382 0.602692932039561 1 1
0.773474541239499 0.770966026278253 1 1
0.824807346917492 0.822931707555431 1 1
0.958189523578957 0.955371554097843 1 1
0.765757060037303 0.763631116900992 1 1
0.623922355506715 0.622255795452305 1 1
0.908574311490237 0.905550301632006 1 1
0.870339602022558 0.867145518546776 1 1
0.670544093049175 0.668023716025623 1 1
0.948171115777505 0.944934102190674 1 1
1.22314509992463 1.21952012134623 0 0
0.916218466256673 0.913783751106333 1 1
0.558638268713179 0.557339214002725 0 0
0.835868111948883 0.833164623202188 1 1
0.678675001777284 0.677111385982546 1 1
0.984542000937836 0.982090459902069 1 1
0.784668406034751 0.78234228350213 1 1
0.734846486421854 0.732909072054249 1 1
0.857609026065767 0.85527358847713 1 1
0.535322058951036 0.532700212204337 1 1
0.737612337710527 0.73571835269098 1 1
1.10808096195499 1.10431954474456 0 0
0.817305858405307 0.815379610098085 1 1
0.722911059164208 0.720268516305982 1 1
0.82026624790403 0.817602963632002 1 1
0.637535131752043 0.635342014500736 1 1
0.875827321988856 0.8730191148387 1 1
1.33400128098036 1.33092961018196 0 0
0.899106545795956 0.897092641626894 1 1
0.588257995327774 0.586701065393501 1 1
0.783741085951532 0.780202777189956 1 1
1.01905674180478 1.0163276859421 1 1
1.04039491158938 1.03700447474722 1 1
0.751367167124922 0.749630549484369 1 1
0.659792524411281 0.657868249130614 1 1
0.909791218379811 0.907194409121 1 1
0.814816781376547 0.812428512286545 1 1
0.753881968338628 0.751351051457269 1 1
0.531788390203708 0.529799506819899 1 1
0.608952257194163 0.60666495007936 1 1
0.656979663494238 0.655260515618326 1 1
0.738426646990567 0.736644648777678 1 1
0.627832556449001 0.625831030877584 1 1
0.538776377481101 0.537358911724455 0 0
0.936809868216613 0.934544936888245 1 1
0.608281810892899 0.606938865153049 1 1
0.74388449678719 0.740538927038951 1 1
0.931530668104548 0.928646650687644 1 1
0.785278831030664 0.783027279595816 1 1
0.781782514302992 0.780323639762422 1 1
0.718414206705435 0.716689720083563 1 1
0.629093849553524 0.627730495200651 1 1
0.822195513459316 0.819832841461746 1 1
1.05845960030041 1.05541592401554 0 0
0.646296598199545 0.644640600749939 1 1
0.980904045226585 0.977462396835376 1 1
1.05183940825885 1.04827197252591 1 1
1.02026331432693 1.0163216359305 1 1
0.875335732606885 0.872134913836509 1 1
0.544541425044992 0.543029076351421 1 1
0.694140491529555 0.692376516939469 1 1
0.922223271886364 0.919871968123367 1 1
0.733887496518428 0.73101078695348 1 1
1.13545649737798 1.13201831389941 0 0
0.795214180998231 0.792790952325621 1 1
0.92915671531959 0.926788937377896 1 1
0.505410295478752 0.504016309970005 1 1
0.760553038472251 0.758365127796172 1 1
0.876034293333955 0.873816416090034 1 1
0.460908758997286 0.45994615132236 0 0
0.954634464318394 0.950995624019605 1 1
0.828296196580889 0.826654740485929 1 1
0.78030059707898 0.77757848379956 1 1
0.877911379717169 0.874960776159046 1 1
0.829609278006288 0.827094692035685 1 1
0.947562582430965 0.944339313581602 1 1
0.825152380352162 0.822234488569652 1 1
0.728752983840813 0.726887763660227 1 1
0.819049267293103 0.816733507009416 1 1
0.735079168902621 0.732713047251145 1 1
0.970323972033109 0.967773256466693 1 1
0.694671122345654 0.692649496748283 1 1
0.32668202004656 0.325247927231182 0 0
0.839031316409149 0.836465571881804 1 1
0.82733978046174 0.82494137608927 1 1
0.666370420588677 0.664854101423259 0 0
0.748737045197524 0.746659347123261 1 1
0.856272101560117 0.853725243135148 1 1
0.917128696118275 0.914543188686179 1 1
0.808816860684252 0.806978857975718 1 1
0.748494742369438 0.746333715704512 1 1
0.56256151171421 0.560972750740967 1 1
0.748168243262172 0.746240121919243 1 1
0.725635764995677 0.722880316623399 1 1
0.939569676578525 0.93676267642099 1 1
0.891863267878232 0.889201708754132 1 1
0.641469712187306 0.639135802225435 1 1
0.828372717982406 0.826228213580687 1 1
0.659512918910629 0.657228958637075 1 1
0.79643251348903 0.794047359981794 1 1
0.87652870494896 0.873126110914952 1 1
0.909105588924859 0.906300198896513 1 1
0.706749318517039 0.705165579584967 1 1
0.739753468936218 0.737235192973348 1 1
0.688485344828554 0.686306477780107 1 1
0.436305231454299 0.435184017566901 0 0
0.471451437756813 0.469870039316335 0 0
0.67090158590312 0.669007061335254 1 1
0.616025904556114 0.614264152660347 1 1
0.660929973530653 0.658258049992706 1 1
0.600008136415076 0.598364508106943 1 1
1.10150695245534 1.09895537256159 0 0
0.882995252107013 0.880984729281156 1 1
0.58669843231123 0.585401493269729 1 1
0.498717675263802 0.497296997670029 1 1
1.14532349802066 1.14161601822115 0 0
0.738913120847803 0.73649863421341 1 1
0.737328846774616 0.735443139521928 1 1
0.799742164059073 0.797991880426767 1 1
0.613536431610057 0.611772190825391 1 1
0.617564624404762 0.61596360412011 1 1
0.905700397675785 0.902943800112106 1 1
0.836969943779141 0.834270603769443 1 1
0.795095003289123 0.792782882991207 1 1
0.791757484563284 0.789325766923239 1 1
0.486910435206271 0.48588168877944 1 1
0.793465443619566 0.790625843553066 1 1
0.769858240974074 0.767606151555607 1 1
0.86659708426661 0.864006607333224 1 1
0.761486262180027 0.759056732669179 1 1
0.949044215933636 0.945667162841608 1 1
0.930828973480247 0.92752310284951 1 1
0.765358787042178 0.763447165379349 1 1
0.523705425466484 0.521209564657571 1 1
0.468056805484612 0.466815184476764 0 0
0.975124012480989 0.972279291372228 1 1
0.81006091386365 0.808362727447879 1 1
0.752926935513869 0.750742064119482 1 1
0.612147978144075 0.610099937240846 1 1
1.00663752767814 1.00397255477125 1 1
0.824987785277208 0.822551042030714 1 1
0.953738323078935 0.951211984153536 1 1
1.2127260884371 1.20950470648161 0 0
1.02042380475272 1.0177022946415 0 0
0.942088448444348 0.938936765760318 1 1
0.86742969868781 0.865090106920989 1 1
0.933795022112234 0.931218564173415 1 1
0.549721439883201 0.548091473253859 1 1
0.712213462354934 0.709454668939681 1 1
0.832743285118841 0.830506208835703 1 1
0.754175795081023 0.751936252033416 1 1
1.02806754340936 1.02474251201126 1 1
1.04776982388075 1.04489796089984 0 0
0.751501970312437 0.748615308567436 1 1
0.737080525719331 0.735143512173692 1 1
0.973797805693044 0.970861144290096 1 1
1.0296253017018 1.02631117305758 1 1
0.766347737665104 0.764509566440779 1 1
0.994519188018943 0.991795912570707 1 1
0.604410508501965 0.602821357956401 1 1
0.97069108393087 0.96800272611531 1 1
