# Supplementary material for: Bias caused by sampling error in meta-analysis with small sample sizes
Source: PLoS One. 2018 Sep 13;13(9):e0204056. doi: 10.1371/journal.pone.0204056 (PMC6136825; doi:10.1371/journal.pone.0204056)
Supplement: S4 File — (ZIP) [file pone.0204056.s004.zip › results N = 10 theta = 0.8 tau = 0.5 sz = 20-30.txt]

"cohen.dl.theta" "hedges.dl.theta" "cohen.dl.cp" "hedges.dl.cp"
0.79886326094894 0.775383957869629 1 1
0.466615704892572 0.453294081569341 1 1
0.536313449993498 0.520731072956521 1 1
1.04649633425 1.01497284185915 1 1
0.713227848910593 0.692963935155115 1 1
0.882305074056454 0.855561388024368 1 1
0.636262171878121 0.618099829585497 1 1
0.681249761461698 0.659075332126457 1 1
0.504539731270231 0.491084083456982 1 1
1.00389713150668 0.97551448202908 1 1
0.714287782072501 0.692831184929081 1 1
1.02991766831091 1.00216915664375 1 1
0.867922724127749 0.842235454890721 1 1
0.575323010962012 0.559527937096112 1 1
1.03631503169189 1.00713416315735 1 1
0.579502992012066 0.562322677433269 1 1
0.941441314607847 0.912825451772721 1 1
0.731755506302971 0.710296878037036 1 1
0.7203386813051 0.697805949056922 1 1
0.9344201691043 0.906570444663232 1 1
0.895413810294735 0.870390243461176 1 1
0.778899676747918 0.749463050879384 1 1
0.983478118550352 0.953102204183902 1 1
0.670640720626384 0.649296331951258 1 1
0.402712250907836 0.390281222821707 0 0
1.02645226657746 0.996091290943814 1 1
1.08464353556761 1.05254199992404 1 1
0.755459097327221 0.734223086242473 1 1
0.936376283451756 0.909035257171568 1 1
0.764393721528567 0.744012854828404 1 1
0.899745804121171 0.875480436166011 1 1
0.533469384617608 0.516958260791612 0 0
0.871770512412451 0.845989450019307 1 1
0.891310100906289 0.866574220095947 1 1
1.30598316227508 1.26686580633379 0 0
0.840372546436095 0.815589859244906 1 1
0.657835101329824 0.637880056753945 1 1
0.820329637368042 0.793208196833642 1 1
1.015831637886 0.983273026610201 1 1
0.911291426614431 0.887087744326513 1 1
0.851632852130866 0.826291442972731 1 1
0.255094979858382 0.247991466864426 0 0
0.70591559323424 0.681483286871714 1 1
0.719050267440516 0.700280531429254 1 1
0.442145200009741 0.428800448003775 0 0
0.92095346890725 0.893331926383872 1 1
1.12921280882536 1.09558890817838 0 0
0.475557872770751 0.461434304612112 0 0
0.785967257528851 0.760012795558122 1 1
0.966639875694153 0.93240420302578 1 1
0.873003557449244 0.847267934534993 1 1
0.917741668117755 0.887486073952462 1 1
0.533045804502859 0.516964492287007 1 0
0.923742757753443 0.898201423385811 1 1
0.626862152306728 0.607586739873652 1 1
1.17667388378347 1.1415634066259 0 0
0.791604991361797 0.767195079718962 1 1
1.14578703369051 1.1088121496248 0 0
0.801628322199549 0.777094414545325 1 1
0.701954600243761 0.681594352739915 1 1
0.556871570526775 0.540270072736687 1 1
0.800650625830038 0.777299038024482 1 1
0.353542415423195 0.34222342387673 0 0
0.906551881274534 0.874534089790731 1 1
0.386089207923536 0.375294889098157 0 0
0.800229500163949 0.778540498311555 1 1
1.21792786464482 1.17703535319279 1 1
0.565970920467133 0.54889892635193 1 1
1.12010019753846 1.08715937395625 1 1
0.396701125120187 0.386366790918414 1 0
0.954353418580977 0.924877627315119 1 1
0.819152295635738 0.796067600165719 1 1
0.959034031844934 0.931431876822123 1 1
0.540144422321678 0.525832797946523 1 0
0.541203644975407 0.52630695321744 1 0
0.408308517056747 0.394448749442918 1 0
0.889561895122775 0.864199054097397 1 1
1.08905736971847 1.05676773186473 1 1
0.865383715421126 0.843563740900512 1 1
0.557161740935401 0.539281229234169 1 1
1.04661035707005 1.01724208226757 1 1
0.656437722652808 0.639035250672179 1 1
0.93190702319532 0.901626200044371 1 1
0.621267731317734 0.599006600702659 1 1
1.00142684703165 0.971040012356371 1 1
0.654026410694362 0.632535027367402 1 1
0.844057225240989 0.821761785227958 1 1
1.0572194099171 1.02463472227617 1 1
0.693617341631419 0.671457554112139 1 1
0.868822972150834 0.845210438079358 1 1
0.643556566606806 0.624601608993789 1 1
0.691709005495595 0.672197115975969 1 1
0.86004652669407 0.835312603836335 1 1
0.863185096233557 0.837961872365325 1 1
0.502492619367157 0.487832691164138 1 1
0.565682875139805 0.550393303371889 1 1
0.462562679635923 0.450436093901828 1 1
0.941294477575658 0.916087696778081 1 1
0.550021343879245 0.534799958470478 1 1
0.606168308266554 0.586423333395027 1 1
0.94914834423951 0.920736286158616 1 1
1.19148696276553 1.15652161752056 0 1
0.890010914269757 0.862534183606085 1 1
0.671493931077767 0.651790515009545 1 1
0.860515802306808 0.837085042753322 1 1
0.838212017982395 0.814856042916602 1 1
0.568938928514844 0.551780831438976 1 1
0.611105827275877 0.593994157392763 1 1
0.492940127904058 0.48148848000441 1 1
0.473605175718289 0.459828363923248 1 1
1.07634409182927 1.04372899943231 1 1
0.88763166124534 0.860438186923794 1 1
0.613676772365455 0.594935273341949 1 1
1.0613268654018 1.0317624229385 1 1
1.17953634216998 1.14547687774134 0 0
0.934047014146951 0.905486608738496 1 1
0.987765872133998 0.959950776496335 1 1
0.986336612063589 0.958963763777849 1 1
0.900528969414594 0.872947478083785 1 1
0.506596647465228 0.48959735969427 1 1
0.848048612193029 0.82016577246191 1 1
0.562439031799711 0.544942029787012 1 1
0.951265368447466 0.922065431249442 1 1
0.596960938908494 0.579233301279612 1 1
0.500267941013362 0.485535543691316 0 0
0.973909627585431 0.942455231145633 1 1
0.974905017549609 0.943974442871208 1 1
0.371608767343029 0.358277512700234 0 0
0.864198347681212 0.838749722151958 1 1
1.07198929484596 1.04114760020351 1 1
0.724598651419128 0.704102417408722 1 1
1.21314481736614 1.17864813990826 0 0
1.22093859868254 1.18381119613551 1 1
0.49791931493197 0.480847702413535 1 0
0.537059626551794 0.518716330401593 1 0
0.641823037448575 0.623410741613073 1 1
0.635802249024285 0.617205237774546 1 1
0.980609484408732 0.952003329290035 1 1
0.636992356374435 0.616406498868374 1 1
0.929946335083845 0.900341771848937 1 1
0.865990044298392 0.838254806237237 1 1
1.09769253448176 1.06631569691269 1 1
0.972845077734675 0.94477679086697 1 1
1.22466368788441 1.18909985232385 0 0
0.875099775378177 0.851893045212962 1 1
0.766458232244803 0.744853610647989 1 1
0.824348429508149 0.80188378621359 1 1
0.906772837892224 0.880428987497751 1 1
0.710528759006913 0.689762541562501 1 1
0.612923992724305 0.593344520692069 1 1
0.805856503327314 0.785683837509991 1 1
0.759938996807121 0.736426525395932 1 1
0.957629142319307 0.931589858790566 1 1
0.790132114036503 0.767823116809766 1 1
0.453625564790816 0.439140018157327 0 0
1.01003259713323 0.98333165273514 1 1
0.509904334593068 0.492993187911326 1 1
0.667181325869295 0.645884662054703 1 1
0.888862622512603 0.863051983216612 1 1
0.867251406458873 0.838477668395642 1 1
0.479500182576762 0.467747711880512 1 1
0.693549557190194 0.67383262590254 1 1
0.875675516702897 0.849209281032639 1 1
0.619205513533712 0.600171345934594 1 1
0.804276747602848 0.778518565133421 1 1
0.525484578524913 0.508678732174077 1 0
1.24818225916706 1.21342514373921 0 0
1.00988345102572 0.982516677041109 1 1
0.873346430271754 0.847486407688838 1 1
0.68683152326224 0.666486345847409 1 1
0.828636997729132 0.803761946358539 1 1
0.527006072341605 0.508081260319477 1 1
0.67814290298365 0.656468830977406 1 1
1.07398155367955 1.04404594826064 1 1
1.17851817566731 1.14612217767402 0 1
0.890579389082232 0.864362913511514 1 1
0.568290082257642 0.551932503217448 1 1
0.80389977291593 0.777772759565681 1 1
0.593708334217928 0.577366299755502 1 1
0.216249909978508 0.209582107886967 0 0
0.54376162833811 0.526534122231363 1 1
0.594538318487946 0.579007772011133 1 1
0.9539578127005 0.925417568677946 1 1
0.691708798642275 0.673791026007538 1 1
0.833533072203897 0.808465913020798 1 1
1.04263976022729 1.01227577347045 1 1
0.872962682446567 0.849958418847988 1 1
0.909439504901781 0.885850406178419 1 1
1.207606876513 1.17270374993536 0 0
0.925323343659571 0.896597793284526 1 1
0.600187009604707 0.583055545265099 1 1
0.845561935705651 0.81955580087192 1 1
0.799854791121453 0.775208012477878 1 1
1.04595330243065 1.01855439458574 1 1
0.766214434575342 0.744678380567692 1 1
0.91525741457552 0.887833567985512 1 1
0.386127875210311 0.377370361893547 1 1
0.70576235527133 0.682183860800934 1 1
0.829173313122732 0.804154991336474 1 1
1.01583812348864 0.990055350901746 1 1
0.617247517634511 0.598310564620053 1 1
0.428300230794144 0.413671259787837 0 0
1.07079423457835 1.03980830614398 1 1
1.02494725907663 0.991286409847258 1 1
0.904820126887893 0.877406329413211 1 1
1.1010234298409 1.0708134790653 1 1
0.734199076749133 0.713436516336491 1 1
0.930326725852489 0.903804211676544 1 1
0.568319230069397 0.552433288567209 1 1
0.601485871786611 0.582959917769725 1 1
1.11305685823735 1.08227991701078 1 1
0.922363210922401 0.894070875624143 1 1
0.739622166851291 0.71921174453094 1 1
0.54223550076572 0.527064787191058 1 1
1.03549333929057 1.00686714022281 1 1
0.891083423165048 0.86541623773205 1 1
1.12512387621314 1.09006705315235 0 1
0.808101734466092 0.785047670630345 1 1
0.742619191747145 0.720159037610018 1 1
1.00857370397118 0.983572077601298 1 1
0.76881301208133 0.746845697810756 1 1
0.594900581814286 0.575593724486547 1 1
0.719490969683387 0.697432586768348 1 1
0.65986510789333 0.639630196353426 1 1
0.661419045851256 0.640973825618805 1 1
0.947121138796106 0.920077117307938 1 1
0.972380090370857 0.945402966535515 1 1
0.857332117980933 0.832597053466653 1 1
1.05632277353869 1.02840221630329 1 1
0.926580872800805 0.896246929919093 1 1
0.965505111810875 0.938869233400098 1 1
1.14268758904651 1.10871246987599 1 1
0.490073386926592 0.478109896695186 1 1
0.8405031591884 0.813312525369203 1 1
0.73303606249535 0.71203643389685 1 1
1.39741148964028 1.35673840484597 0 0
0.82390419699429 0.802300490180711 1 1
0.803834599594857 0.778675367675887 1 1
1.25643977424567 1.22174108410691 0 0
0.614003430475689 0.597571225974003 1 1
0.966730010013947 0.937954791812882 1 1
1.01487614480972 0.982485140200591 1 1
0.819528101855312 0.795875325083162 1 1
0.175602669042642 0.171466399658115 0 0
1.16589476530369 1.13111389649753 0 0
0.765198066407768 0.742991445109605 1 1
0.903898072032683 0.879239537754225 1 1
0.735444820505059 0.714445512646188 1 1
1.15198507846718 1.1189025513449 1 1
0.740981996653632 0.720772033859066 1 1
0.91287602663349 0.885444003425047 1 1
0.397600630153206 0.384724650336041 0 0
0.700609959964124 0.67949610232206 1 1
0.933888418160141 0.906025823600764 1 1
0.9833460203991 0.952989595829471 1 1
0.934759771799111 0.911932713912463 1 1
0.996773056814946 0.966274045404202 1 1
0.731863008030927 0.709827235679585 1 1
0.853516566992022 0.828108476851765 1 1
0.451534542533611 0.438347227977614 1 1
0.89234623231854 0.863657852022583 1 1
1.05268438763638 1.02346387986182 1 1
0.471218301637108 0.454942792374429 1 0
1.25059811256527 1.21303588588415 1 1
0.931478106726466 0.903619136401533 1 1
0.667383203197663 0.647620387565097 1 1
0.989001914505114 0.961557001235365 1 1
0.614237784882607 0.594973872701629 1 1
0.61291614741567 0.594256382289369 1 1
1.0202335952701 0.989225205811348 1 1
0.842534015372821 0.816083226187913 1 1
1.0753031308152 1.04180818858895 0 1
0.752437855020319 0.731719888590039 1 1
0.628235869877731 0.608676840704781 1 1
0.727343833949576 0.703927906644826 1 1
0.83964275212647 0.812998128489602 1 1
0.871888338995365 0.847140667500724 1 1
0.690000890061805 0.667497318745715 1 1
1.13784649296205 1.10617164374315 0 0
0.814292884260521 0.792956362386192 1 1
0.529527090574482 0.512840377128281 1 1
0.807047069206079 0.780922692887737 1 1
0.85497965431261 0.832262349012551 1 1
1.15537256469696 1.11857897292543 0 0
0.448802152529783 0.434065483978753 1 1
1.11322645853671 1.08088138375797 0 0
0.832410385677877 0.808928590032597 1 1
0.747888508379618 0.723762207409832 1 1
0.837641557873846 0.813681967459431 1 1
0.790179298885407 0.770699115164161 1 1
0.794948987192813 0.769145837591557 1 1
0.752022646687578 0.730450470236859 1 1
0.53229241220129 0.517579055683261 0 0
0.971266902014984 0.942655614730726 1 1
0.444550667674541 0.432212242877236 1 1
0.796362555108035 0.773285837439237 1 1
1.0065669345667 0.975094763744367 1 1
0.820775938711909 0.793902177048042 1 1
0.925266083368199 0.895876026162623 1 1
0.585708548295842 0.569163496595223 1 1
0.650007702389713 0.632167950045821 1 1
0.654483315382329 0.630622005935768 1 1
1.20007051508319 1.16349053382451 1 1
0.54502210502264 0.52862991817529 1 1
0.810304658894933 0.786761423589921 1 1
0.848188456857211 0.825198550655078 1 1
0.508149884086341 0.490478817633761 1 1
0.635714087538575 0.615733228118678 1 1
0.664888345393012 0.645114948922218 1 1
1.09338535204427 1.05885657703228 1 1
1.20644088041578 1.17011304834357 0 0
0.986663257482368 0.957005264619627 1 1
0.885139485923495 0.861625627727843 1 1
1.01083718139778 0.977220080731093 1 1
0.779933887762058 0.756691202167977 1 1
1.10163990505874 1.07078717346142 1 1
0.967548905389006 0.937945563859374 1 1
0.87991002343156 0.850707995056622 1 1
0.404786015446099 0.393136058454025 0 0
0.509165209296602 0.490574764553273 1 1
0.701908121065554 0.682201534060673 1 1
0.71160566526032 0.691237103420016 1 1
1.02883724808578 0.999162165670397 1 1
1.23455997872227 1.19529679112597 0 0
0.662304370141134 0.642937386996839 1 1
0.875905344521303 0.852331205868712 1 1
0.636546038598562 0.618224840525741 1 1
0.794858172080356 0.77254756939811 1 1
0.949095527379128 0.920647440281841 1 1
0.916584469202823 0.888771096281405 1 1
0.703153790074616 0.682911637874724 1 1
0.785903787000967 0.762743638934793 1 1
0.979541079756342 0.949494070257872 1 1
1.07293694457662 1.0394304042377 1 1
0.742393110800741 0.71978767207994 1 1
1.0280332303766 0.997544265723094 1 1
0.474669861106079 0.462266953184347 1 1
0.82957225377438 0.805817209013275 1 1
0.892796100219023 0.866525912213269 1 1
0.901267635135171 0.875301885932006 1 1
0.952988474250419 0.925944698751139 1 1
0.704812375846232 0.683008400959751 1 1
0.398482072576331 0.386525764689247 1 1
0.855363598124507 0.833646629643009 1 1
0.686559506653937 0.666724136675024 1 1
1.17192496333858 1.13686571377123 1 1
0.803405224203139 0.780677782792485 1 1
0.659902136264086 0.639054882821987 1 1
1.05355246460402 1.02167280707183 1 1
0.890171587948777 0.864201758344918 1 1
0.922109223929907 0.896918434325271 1 1
0.621822576194598 0.603074854142081 1 1
0.78020881145441 0.753434945566202 1 1
0.535299127324238 0.519950804443121 1 1
0.577276780404363 0.558480799900926 1 1
0.943587279317309 0.914968736506457 1 1
0.976788700802083 0.945189939707244 1 1
0.568123491253988 0.550640449119863 1 1
0.929255180925782 0.904216060217493 1 1
0.6604747801682 0.64118785378488 1 1
0.730023168353711 0.709852350955578 1 1
1.16904354124024 1.13505937100203 0 0
0.601822248081513 0.586225481309068 1 1
0.814162051012657 0.788623245849015 1 1
0.616208040590424 0.598604583716884 1 1
0.50096841270558 0.485826170949014 1 1
0.561059815001792 0.54211201450567 1 1
0.880770340117383 0.855424616536203 1 1
0.893976373112526 0.8670965378562 1 1
0.627054996065389 0.609205836764197 1 1
0.356641914835029 0.344956761483365 0 0
0.685153358842315 0.663478751851353 1 1
0.620968592106468 0.603188213615055 1 1
0.741678416748496 0.718993528056881 1 1
0.708880559103429 0.68967598349047 1 1
0.979705538008142 0.952198205708225 1 1
0.818237414349825 0.792198292468947 1 1
0.850524001054311 0.829164759001623 1 1
0.856566448190042 0.83081919072334 1 1
0.639742458476112 0.622679376581901 1 1
0.947230589060905 0.919459713400856 1 1
0.651052434159086 0.630657541459825 1 1
0.631460518241561 0.611682098569329 1 1
0.66615624740087 0.649415390842681 1 1
0.934657940962946 0.905364451647853 1 1
1.09514570384129 1.06124665756542 1 1
0.84836392605752 0.82140776932783 1 1
0.657616761074493 0.636704863644841 1 1
0.347959154612614 0.336594286152418 0 0
0.780235212130947 0.758093756316103 1 1
0.770370833613782 0.747611578303468 1 1
0.891270874723342 0.863066642839968 1 1
0.871204224856888 0.846387933056373 1 1
0.992106359559741 0.961212993767765 1 1
0.938835635659892 0.908572216949227 1 1
0.856856752995036 0.830672777110959 1 1
0.610914347444264 0.592509577589523 1 1
0.679249797538795 0.660832541085225 1 1
0.69006215733274 0.67086460065086 1 1
0.853225232780074 0.825276661218146 1 1
0.679271577051762 0.65849864711622 1 1
0.860854973660762 0.835828722976708 1 1
0.918651128146688 0.890384054160702 1 1
0.7046321425831 0.682937513208828 1 1
0.798897905737856 0.772330636554032 1 1
0.85856983581042 0.835893935469356 1 1
0.659917690796444 0.635743804899926 1 1
0.797964729781469 0.772271599999439 1 1
0.770774388396502 0.748302835324916 1 1
0.854147290874393 0.8296766985401 1 1
0.935592662928946 0.908959104598679 1 1
0.734020427879824 0.713520191197297 1 1
0.811224821638028 0.788891794043899 1 1
0.532968600584161 0.515460233812193 1 1
0.938136163280313 0.911659785504703 1 1
0.937521190422891 0.913719142117228 1 1
0.764231292750803 0.743597769871706 1 1
0.83153788202716 0.804840348754929 1 1
0.564587520509053 0.548561151356967 1 1
0.878927006652454 0.851655225618567 1 1
0.878061919297231 0.850823003060763 1 1
1.21365122807879 1.17685988646703 0 1
0.448094209400726 0.437153595988857 1 1
0.857052929444323 0.832722359805586 1 1
0.527131191464755 0.510290926254177 1 1
0.595403135335141 0.577317850516493 1 1
0.576169658420843 0.55855413525424 1 1
0.516922746236941 0.503342903255695 1 1
0.845853558840911 0.823003886415931 1 1
0.818081597761196 0.794170125231469 1 1
0.79271424010388 0.768822215026239 1 1
0.444226866714048 0.43129702883039 0 0
0.814724020197273 0.788236493397884 1 1
0.806222734762451 0.781556922164927 1 1
0.771014152179103 0.747558714029627 1 1
1.09681405454379 1.06157150715962 1 1
0.513743082795907 0.498219290506785 0 0
0.588935426961783 0.571961479566296 1 1
0.934225310563487 0.905928543607976 1 1
0.422405320012752 0.410691283792024 1 1
0.867443178844178 0.842564554528821 1 1
0.759428188064299 0.737745250397338 1 1
0.562074845157621 0.543454080800581 1 1
0.917643295781008 0.888291282399267 1 1
0.682685420106234 0.662562447353276 1 1
0.920233202027998 0.887133636760485 1 1
0.971640002733453 0.942743887876209 1 1
0.804596163775766 0.780770453931292 1 1
0.760853270508352 0.737787014641528 1 1
0.790739824085708 0.767763299605489 1 1
0.817257845965117 0.794823690003105 1 1
0.618985671541322 0.597755063865489 1 1
1.13092750292817 1.10007484951747 1 1
0.762905503843646 0.742217357168395 1 1
0.635319219028552 0.616333845672533 1 1
0.883071387756382 0.85669116511007 1 1
0.882166824896887 0.855470594845293 1 1
1.01181508258527 0.983586420773132 1 1
1.14353766002844 1.11162970671028 1 1
0.888091857726158 0.862396392445223 1 1
0.811450822674858 0.785127390989292 1 1
1.0199689907305 0.98974340190201 1 1
0.852701636234781 0.828360293309489 1 1
0.887220254645705 0.861628974238597 1 1
0.570118269959849 0.552962049658768 1 1
0.724249515209703 0.703331739150767 1 1
0.74424105330354 0.720980750695667 1 1
0.720181150615114 0.6935997663341 1 1
0.802857576018971 0.77756349861424 1 1
0.70946175446435 0.686191923467326 1 1
0.801962581226816 0.776126300849985 1 1
1.20647087582351 1.16533490350494 1 1
1.08259673102935 1.05274105568177 1 1
0.789574395767577 0.767982005901429 1 1
0.759866574014106 0.735920183808092 1 1
0.570115155280126 0.554109672998682 1 1
0.741780484652439 0.721712210678464 1 1
0.949433229212713 0.919773632316583 1 1
1.09103233096778 1.06051406077268 1 1
0.991449081759233 0.960316081362957 1 1
0.730432429814577 0.709722638128981 1 1
0.866613269357755 0.839185947979764 1 1
0.577730939461096 0.559371866033807 1 1
0.530820635167911 0.515162999055329 0 0
0.773932981111668 0.747109831529821 1 1
0.688785966360735 0.669917162754401 1 1
0.883744248063053 0.860733426410555 1 1
0.626096574238553 0.60902959572304 1 1
0.555032727103063 0.541738466496269 1 1
0.85667577045673 0.832964630001031 1 1
0.669905685812524 0.652318630153862 1 1
0.938125090324549 0.909272316393712 1 1
0.787738569357453 0.761831213515227 1 1
0.52255046286359 0.508692526642878 0 0
0.789067186507159 0.763117633752813 1 1
0.683455226088114 0.662876050927541 1 1
0.568663634608014 0.551437778512119 1 1
0.846482256654342 0.82198848163861 1 1
0.817539103674915 0.792340233259139 1 1
0.839331188320363 0.81425308458891 1 1
0.364997304024425 0.355964485813927 0 0
0.703940224789214 0.680188182214671 1 1
0.897365950268072 0.869494028435974 1 1
0.719046744879328 0.695891038367627 1 1
0.622433137068651 0.602570552541466 1 1
0.950333979320824 0.921447161011011 1 1
0.817299583603129 0.793144504271158 1 1
0.866354607690089 0.845269244633156 1 1
0.944100099825032 0.918032553449264 1 1
0.898048432591722 0.872886796614072 1 1
0.976297156872673 0.942269409301267 1 1
0.504483796036427 0.490724899316577 1 1
0.851026216727859 0.825715442231854 1 1
0.805369007209858 0.783411877832986 1 1
0.98084115470221 0.950979814260714 1 1
0.664245151051709 0.645890339238171 1 1
0.8349050829592 0.811727424527312 1 1
0.684111398284946 0.663842570825638 1 1
0.505226500673629 0.492008449403615 1 1
1.16762480602254 1.13284665252741 0 0
0.830525823747741 0.806116883505393 1 1
0.966548191462599 0.939672730961957 1 1
1.19785040840742 1.15899637151246 1 1
0.681733622014819 0.659805659702886 1 1
0.600519983003712 0.579859013271201 1 1
0.682866925916325 0.661111454983274 1 1
0.652189037964351 0.629316333204894 1 1
0.979338271238593 0.950389568189487 1 1
0.623212110113717 0.604874640597462 1 1
0.792158490928363 0.767822793414078 1 1
0.786336814997379 0.758910146718707 1 1
0.768305526822698 0.745909248374461 1 1
0.816033679067717 0.791333717678965 1 1
0.840966906043393 0.814197919194063 1 1
0.915733115366508 0.884495965027718 1 1
0.415011294997327 0.402492172248283 1 0
1.37398129818341 1.33500604301969 1 1
0.514958008940976 0.500532877629268 1 1
0.864423092337051 0.83535620809795 1 1
0.368235297821614 0.354001432273827 1 1
0.898102441259541 0.872341427379398 1 1
0.964918756146938 0.936303483777084 1 1
0.78453825144738 0.761219200012942 1 1
0.804675228763732 0.781174646771687 1 1
0.766362570702768 0.74138762217444 1 1
0.894666756744155 0.868537539680022 1 1
0.61956413571238 0.602075183030169 1 1
0.884798576508241 0.85908758072853 1 1
0.909522763288872 0.88094674152735 1 1
0.464287988474457 0.452166622239761 1 1
0.540619113096509 0.523080137313194 1 1
1.04627616814917 1.01616483948364 1 1
0.774736563929188 0.749383867877032 1 1
1.09536824148496 1.06350559396386 1 1
0.526616859905178 0.513725349735396 1 1
0.437790840788167 0.426274596291281 1 1
0.752407283720139 0.732221647884786 1 1
0.482638328084403 0.46956619326598 0 0
1.02317821953951 0.990269011181873 1 1
0.633544441702191 0.613774578473837 1 1
0.837775462279907 0.81298872409306 1 1
1.2141636111825 1.17667615699971 0 0
0.750466926126097 0.72622124564561 1 1
0.565788498509783 0.552845689894822 1 1
0.899289152515011 0.873285088037223 1 1
0.968606968605945 0.933419609994724 1 1
0.949971219403724 0.922054287403932 1 1
0.819463869191754 0.793410886094236 1 1
0.699897609167078 0.678584581701929 1 1
0.6681642448002 0.649647445715944 1 1
0.80988904299137 0.786205481574115 1 1
0.730082408658159 0.708191100719114 1 1
0.400235898552176 0.387140125347367 0 0
0.567461155286718 0.551224166430243 1 1
1.08378399232217 1.05303440481329 1 1
0.792893589870175 0.768047988948041 1 1
0.643000025362107 0.624185046571035 1 1
0.588724346098332 0.56799624183946 1 1
0.676602682334038 0.656558369784289 1 1
0.931115655066654 0.907673321002305 1 1
0.677531519065317 0.654699510175841 1 1
0.291411882005938 0.281636160032304 0 0
0.639199465355584 0.617290952863737 1 1
1.07389835443346 1.04349101540082 1 1
0.681520723932511 0.66267526131437 1 1
0.921453582588849 0.897111364299722 1 1
0.943193714322531 0.914953883948312 1 1
0.746970163596054 0.723745936747216 1 1
1.32716148023043 1.28832915259226 0 0
0.682863152561953 0.665415622870591 1 1
0.593664352311023 0.575367661310659 1 1
0.897917360448334 0.871245783345359 1 1
0.425108647633119 0.409955567070704 0 0
1.03707045505178 1.00765400084176 1 1
0.659001067205073 0.641574934667906 1 1
0.518236092479105 0.504029926035649 1 1
0.692488015352861 0.667710058762761 1 1
0.907239967225351 0.880059652357439 1 1
0.645937869695633 0.625594690210725 1 1
0.978172869422788 0.948267984975008 1 1
0.663452121456846 0.645033125007173 1 1
0.588669969097549 0.569657509049159 1 1
0.986388358608517 0.956335747622896 1 1
0.925859479417753 0.896840394468906 1 1
0.753959482609832 0.731029955545917 1 1
0.899517609302428 0.871537646798477 1 1
0.571511443482534 0.557335470919679 1 1
0.519848256737449 0.505797884923938 1 1
0.848140554060537 0.821228992048675 1 1
0.958678576079018 0.927922116758852 1 1
0.895584870768582 0.873197189064597 1 1
0.551272397029957 0.534884003456779 1 0
0.799163342754347 0.776535565216048 1 1
1.14600894354359 1.11161405356567 1 1
0.8014600067479 0.778267171676501 1 1
1.111938412542 1.07501085681989 0 1
0.589849990138433 0.573746472743092 1 1
0.905843377849301 0.881217766758497 1 1
1.0050870959509 0.975488465319823 1 1
0.935532609789887 0.906934874519599 1 1
0.812400712018422 0.787243321868114 1 1
0.966473743843078 0.93938276366157 1 1
0.983754963214009 0.95562417186329 1 1
1.09395432820052 1.06258397554349 0 1
0.762768982923727 0.740720416469123 1 1
0.876151847690265 0.851104757655335 1 1
0.740187858467126 0.717727169740458 1 1
1.02433733154817 0.997040616985653 1 1
1.12686875586113 1.09337728827156 1 1
0.700497229096092 0.679604296499907 1 1
0.896740316219354 0.869681706977197 1 1
1.07463586721199 1.04306412374088 1 1
1.02817410140332 0.997377885217659 1 1
0.838244186463483 0.815296996752984 1 1
1.15109211043228 1.1139428812711 0 0
0.791432337886972 0.766265661015258 1 1
0.840344275270783 0.81578130592832 1 1
0.592373289184821 0.576656998401778 1 1
0.823105422746814 0.800075562159041 1 1
0.874201379634854 0.847813485073155 1 1
0.707070022110966 0.683349669087981 1 1
0.882022433534335 0.858063885447576 1 1
1.30750856391531 1.27081815330027 0 0
0.820251515098916 0.796143354522757 1 1
0.847534843891377 0.822960658548322 1 1
0.849524011129405 0.824830865074451 1 1
0.381210695411163 0.369741541707226 0 0
1.01311975422817 0.980493059399105 1 1
0.695148733953678 0.67574871735794 1 1
0.556323439293669 0.539392600434975 1 1
1.0710236831842 1.04112391406939 1 1
0.725407202116189 0.70542544891518 1 1
0.933706883668757 0.903416848191725 1 1
0.993371660061763 0.964439440134478 1 1
0.718789232570888 0.697927558341569 1 1
0.87238641802025 0.843171176732321 1 1
0.595539405043489 0.579250204290792 1 1
0.558229742605038 0.542330802623684 1 1
0.651288199066553 0.632621301135873 1 1
0.761186745486541 0.740742817981372 1 1
1.19666298836909 1.16125509326363 1 1
0.486331039332678 0.475596021258314 1 1
0.697080374847289 0.674962072248727 1 1
0.839809880860611 0.819712350374797 1 1
0.51545532657406 0.500155645184585 1 1
0.989667984001784 0.957154934170255 1 1
0.921707415743405 0.893898745924085 1 1
0.964726783516726 0.932933272612856 1 1
0.923579528666695 0.897161052003709 1 1
1.13313009743178 1.10014785341294 1 1
0.794554227746061 0.769843937713876 1 1
0.53417370324789 0.519753449276208 1 1
0.355545185367857 0.345171926346382 1 0
0.885682609741542 0.861826669224254 1 1
0.49521217960577 0.479250435424753 1 1
0.872549020936073 0.844130946113468 1 1
0.651059076149909 0.633296592780728 1 1
0.757231388315711 0.735611459839534 1 1
0.938676421466788 0.906974383622374 1 1
0.887393484406452 0.860293400668602 1 1
0.743932108712745 0.724714985945238 1 1
0.783929368371978 0.758369450426882 1 1
0.477083257698631 0.46137730770466 1 1
0.60405122578943 0.585089943611565 1 1
0.785855111127308 0.765036462241624 1 1
1.0258215812401 0.993955522805656 1 1
0.700851321533193 0.680114723059378 1 1
0.586662038641761 0.569441601929402 1 1
0.667244025112192 0.647659439870489 1 1
0.655195189697719 0.637301245255634 1 1
0.648405219782514 0.629693508073112 1 1
0.843572585522973 0.817682642499236 1 1
0.961873976437238 0.933865608755413 1 1
0.703313637875657 0.682729777461123 1 1
1.10542935025206 1.07118314461248 1 1
0.943438547728366 0.914925055329327 1 1
0.558031670540939 0.540878868852311 1 1
0.721436448080733 0.700829807129363 1 1
0.952468545272102 0.924632874870025 1 1
0.352168201061791 0.339402913954339 1 0
0.852751273281874 0.824806495666935 1 1
0.771998584237271 0.749110348142963 1 1
0.942986346566469 0.913507065662129 1 1
0.579726795267566 0.561544482689924 1 1
0.753822000155767 0.73234345508147 1 1
1.02507913427913 0.995981917297446 1 1
0.906901215204511 0.881851599765131 1 1
0.65671309970897 0.637044927262852 1 1
0.745006621512077 0.724239090685014 1 1
0.479307370983971 0.465830101633365 1 1
0.990836840381719 0.962472640428282 1 1
0.605463796798182 0.585747727150242 1 1
0.62540380064448 0.607272172301476 1 1
0.463422701208598 0.449305254391107 0 0
0.869310148347594 0.839807125758423 1 1
0.280551822585509 0.27356624432956 0 0
0.507207683971912 0.489941819903185 1 1
1.09694768855022 1.06314879611692 1 1
0.834804289397928 0.810404371579295 1 1
0.915903589564663 0.886313548869121 1 1
0.824055024830893 0.799663797826315 1 1
0.455024065396593 0.440837027843545 1 1
0.873704661332698 0.843376444992162 1 1
1.08281423287156 1.05196741001464 1 1
0.702555821780794 0.680751075683616 1 1
0.938320814222767 0.913253746990422 1 1
1.02410869765073 0.991262495184919 1 1
0.962601189152092 0.93378787475696 1 1
0.888911876129716 0.863100736318367 1 1
0.572480955411737 0.5566547867036 1 1
1.32938185350293 1.28752362825371 0 0
0.883865001886993 0.857454476306048 1 1
0.620116654053128 0.601097478144434 1 1
0.728162341768438 0.706035068381117 1 1
0.950595964928341 0.924476751005379 1 1
0.979246268389534 0.948128403365384 1 1
0.82346497169568 0.798991841925194 1 1
0.769774347734525 0.746155340625697 1 1
0.618650470320687 0.59873001769572 1 1
0.732913597952399 0.711141280459351 1 1
0.551890676497362 0.53519671976905 1 1
0.5861517318433 0.569940724091149 1 1
0.801839737952395 0.775212496586872 1 1
0.491533145330501 0.478267278060691 1 1
0.737834016305425 0.715125016017239 1 1
0.819317237372592 0.795418512933665 1 1
0.740445502223251 0.717303427740152 1 1
1.13875757438238 1.1045522332257 1 1
0.706178723568991 0.687166083220733 1 1
0.695960673178202 0.676291528671781 1 1
0.968866906849031 0.940009320540468 1 1
0.711653261232446 0.690975336735414 1 1
1.0034602245469 0.973340475047086 1 1
0.899070148472836 0.874610475855078 1 1
0.838240758366035 0.815495283414621 1 1
1.01028303905202 0.980196224505799 1 1
0.870068340572584 0.841650576226762 1 1
0.470809943858077 0.457374485268134 1 1
0.607011639253811 0.588050215104517 1 1
0.641432697773627 0.623541792584938 1 1
0.785516043533348 0.763211673900374 1 1
0.886035815108318 0.85896591057829 1 1
0.63456957429523 0.617273295096162 1 1
0.863414281409261 0.837473037645934 1 1
1.07658165108606 1.04204612283902 1 1
0.654946859908692 0.636329481219028 1 1
0.498678518080574 0.482238342240605 1 0
0.697086984756225 0.675402345163796 1 1
0.736936465848291 0.713416439869054 1 1
0.458322822987899 0.444425282676482 1 0
0.742144146957215 0.718011089593014 1 1
0.830005602811616 0.804986408979753 1 1
0.817184380259688 0.792540352431025 1 1
1.13679312695539 1.10046403310811 0 0
0.809196564917854 0.780837153831816 1 1
0.581109412190439 0.565464593513332 1 1
1.03987428831975 1.00778629064339 1 1
1.01298443010887 0.980298178271065 1 1
1.01093823669629 0.982071549215207 1 1
0.861266134144577 0.835294804834489 1 1
0.537933467595159 0.522426520233479 1 1
0.845120936064116 0.820586289158116 1 1
1.02252386328143 0.992285968683955 1 1
0.847426635640352 0.823124325725619 1 1
0.855788792043024 0.834455478066679 1 1
0.676370646617657 0.653580412351378 1 1
0.942119561306179 0.915593451261803 1 1
0.776824782531481 0.753972707973422 1 1
0.788821796206131 0.766087510889657 1 1
0.999318515750643 0.972213381745819 1 1
0.752261518394723 0.73042713292807 1 1
0.807172080309394 0.783012333942148 1 1
0.748758312628134 0.729909343733077 1 1
1.37142795487791 1.33219430561003 0 0
0.6264774403148 0.610912369509114 1 1
0.770653139450849 0.748298054877118 1 1
0.833185685023147 0.807768863940115 1 1
0.747531141459853 0.725887454357999 1 1
0.32894290215405 0.319542240607738 0 0
0.938055641998207 0.909269396643913 1 1
0.711027455543976 0.688836043557512 1 1
0.723794876809773 0.704750846051921 1 1
0.909334622803364 0.884652915845886 1 1
0.978302915920074 0.950896085135253 1 1
0.600710580384753 0.58373142923541 1 1
1.01489153807444 0.984165434921563 1 1
0.403522231912303 0.388579847832621 1 1
0.979162338234534 0.950293129305109 1 1
1.02578929905651 0.995140805269341 1 1
1.02817731652247 0.999167623419534 1 1
0.335693792036178 0.325648522527831 0 0
0.866764593829128 0.844261331773601 1 1
1.16235098143547 1.12920922983899 0 0
0.817962908877675 0.793101780503423 1 1
0.79046439262161 0.767108329740855 1 1
0.634119347176561 0.615579654044692 1 1
0.808267083980593 0.784368635646965 1 1
0.64683741329095 0.627725754750849 1 1
0.812010709937779 0.787545580796826 1 1
0.597319724841338 0.579199722269417 1 1
0.648414638025703 0.626961757923086 1 1
0.671945253215372 0.651747255198792 1 1
1.13213544067679 1.09768966577451 1 1
0.606886051293811 0.587110669950168 1 1
0.7498517497668 0.728382327340979 1 1
0.859910848211817 0.834610831268191 1 1
0.37678213775533 0.366087487637226 0 0
0.76969985316391 0.749259828635617 1 1
1.06654809263206 1.03165156049273 1 1
1.00060370232136 0.972257464302446 1 1
1.05191895712613 1.02056028089572 1 1
0.802779753492156 0.77821011871165 1 1
0.706901348207674 0.68577165075175 1 1
0.079292579451793 0.0738472370825488 0 0
0.924594516812196 0.899038098699223 1 1
0.936135439978195 0.910748665012777 1 1
1.44126906349271 1.39729971525149 0 0
0.867388009493542 0.843001277581841 1 1
1.07667741978932 1.04379230373876 1 1
0.387952252218094 0.378006812382317 1 1
0.820177659757287 0.794427424858216 1 1
0.263324737454221 0.254807144730152 0 0
0.809471774323974 0.788617223285047 1 1
0.463934057406275 0.449246948554264 1 1
0.488903747300075 0.473595463526646 0 0
0.500234931044737 0.48568719315766 0 0
1.06154990097926 1.02814747824589 1 1
1.41681612567967 1.37259180180494 0 0
0.935534474141944 0.90831438550941 1 1
0.525541752825467 0.513565022676625 1 1
0.961015112944591 0.931896838584735 1 1
0.718614543088117 0.695449799025899 1 1
0.909483905981352 0.882381145927218 1 1
0.697498082658732 0.677549734672976 1 1
0.767743722611143 0.745113790182557 1 1
0.966576974714565 0.93516737912117 1 1
0.785944312117221 0.763349359519863 1 1
0.816637539670633 0.791657824573926 1 1
0.692091574559104 0.670682532168053 1 1
0.87808975846362 0.852720426828324 1 1
0.524576558128362 0.507420244644581 1 1
0.8845674473005 0.85889725474503 1 1
0.758795761263088 0.736380062851004 1 1
0.560874274338559 0.543873024520016 1 1
0.757694821963206 0.734771184036688 1 1
0.374978941951614 0.365935165164402 1 1
0.644800482493663 0.630242064629502 1 1
0.438438659318376 0.425604858008726 1 1
1.19794069520161 1.16258166869369 0 1
0.971858632792058 0.941740579186529 1 1
0.47876524990404 0.464699786693904 0 0
0.779610718971588 0.758384755490361 1 1
0.734702457198107 0.714675208298652 1 1
0.587941017463467 0.568705388825886 1 1
1.11136044573346 1.08017629516078 1 1
0.785841583269675 0.761314845704822 1 1
0.941979010187321 0.914999966277792 1 1
1.08992338310872 1.05697131126702 1 1
0.676543912427827 0.658570169927442 1 1
0.539072654486071 0.525103272208806 1 1
0.625816818462793 0.607664535763803 1 1
0.600534779533927 0.581049296441709 1 1
0.782430501557427 0.754567177181782 1 1
0.934979236051357 0.907036280111816 1 1
0.582751990327166 0.566877042080837 1 1
0.531215115466038 0.514636941991458 1 1
0.711223601940579 0.690496135349753 1 1
0.943814965568392 0.916286413232874 1 1
0.726167820490905 0.703325706020965 1 1
0.761635557307982 0.737714633567943 1 1
0.771328888679539 0.749018600049971 1 1
0.849651603225787 0.824521004857252 1 1
0.870517698692697 0.845018778353856 1 1
0.640254822341694 0.622433638410987 1 1
0.681302379789644 0.661013093177276 1 1
1.05516231594001 1.02297977086017 1 1
0.579943732719356 0.562892645579426 1 1
0.930404804779668 0.901905975020556 1 1
0.87317064692758 0.848378970986727 1 1
0.769535097416688 0.746412986808091 1 1
0.781300140909917 0.759163596004086 1 1
0.651995508257472 0.630938340708032 1 1
0.720936266909744 0.700227775232991 1 1
0.811127953748401 0.785765830937908 1 1
1.17991851549122 1.14702852283884 0 0
0.824901023396936 0.800427243992687 1 1
0.493935484894551 0.480423565241161 1 1
0.789266061355137 0.765768356630964 1 1
0.905499322969659 0.87955673572041 1 1
0.576844097312489 0.560080276020252 1 1
0.477519390356705 0.459867213423385 0 0
0.870333634226983 0.841340526351779 1 1
1.18710650729701 1.1519676965988 0 0
0.589577108895876 0.570840240758155 1 1
0.817344878442788 0.793032053772358 1 1
0.765453962910326 0.741763570118922 1 1
1.13683610057113 1.10222828975225 0 1
0.488432130212697 0.473613272917017 1 1
0.926171698832558 0.898092763828933 1 1
1.29132042455252 1.2534487355283 0 0
0.52656760539227 0.513277746700575 1 1
0.794616401910481 0.772326507883414 1 1
0.580314918385868 0.564163914680539 1 1
0.576496583139099 0.558121667589235 1 1
0.625512996765538 0.605423926387753 1 1
0.546733590390517 0.529922754108288 1 1
0.869375357866801 0.845718971077227 1 1
0.76445880467182 0.741117448738733 1 1
1.05217895143857 1.02142954084004 1 1
0.820035397214883 0.796386019402486 1 1
0.767594724117286 0.743759537413581 1 1
0.585685116003032 0.569243547549282 1 1
0.955604728287048 0.925640085100406 1 1
0.46675690502161 0.450389011734095 1 1
0.849610138764365 0.825724375711155 1 1
0.846985889110216 0.822455286277632 1 1
0.84754417498772 0.82192763258261 1 1
0.728655923801642 0.707107156927588 1 1
0.952019050818925 0.922647250632844 1 1
0.292964595046891 0.282985915908859 0 0
0.874409099894618 0.846328875138824 1 1
0.601320392752595 0.582286290565471 1 1
1.04422877096996 1.01021243567117 1 1
0.83584727451148 0.81197756847474 1 1
1.03816572980674 1.00691191420717 1 1
1.01617764613082 0.985154953763481 1 1
0.658086648550038 0.638705564352891 1 1
0.67899974840243 0.659340663828327 1 1
0.914781634863161 0.887338199704159 1 1
0.661281065527387 0.642085303850088 1 1
0.671708743004135 0.6529408462913 1 1
0.976220409107409 0.950160115859815 1 1
1.10672008747326 1.07483134640366 0 1
1.08935822454944 1.0597335660021 1 1
0.941463154959199 0.910348232109502 1 1
1.00703858892132 0.978802255981847 1 1
1.41384122346082 1.3749312799579 1 1
0.671061336152298 0.649509111578546 1 1
1.03895750591756 1.00755121304361 1 1
0.915821303620661 0.888321374903189 1 1
0.967424814005146 0.938775363347977 1 1
0.623430210966915 0.60842262956526 1 1
0.736227600961494 0.713758666120615 1 1
0.556699596129119 0.541600368008766 1 1
1.04555385237935 1.0175275809512 1 1
1.0867817884375 1.05690065596569 1 1
0.672937250005374 0.652480171506297 1 1
0.696490766122074 0.67576501641406 1 1
0.752686947123005 0.730108771630135 1 1
0.558157586536953 0.541720888126922 1 0
0.563841411880023 0.5476163898336 1 1
0.788653604248477 0.76633298932291 1 1
0.645455987183117 0.626224939642766 1 1
0.903376646470476 0.879227974053462 1 1
0.615686207599839 0.595849091645498 1 1
0.6634843062292 0.646043039795197 1 1
0.617201741202028 0.596254761764993 1 1
0.710289883297508 0.689254156024818 1 1
1.2111343089082 1.17496307979423 0 0
0.753840254883919 0.730338572245552 1 1
0.899593927465011 0.872707857453483 1 1
0.857893594971362 0.834883099918621 1 1
1.0206444673985 0.992198118281824 1 1
0.990721523475656 0.961685785359488 1 1
0.478960245556435 0.464998722211119 1 1
0.810958944590519 0.786583798330345 1 1
0.915701925784615 0.889987612680596 1 1
0.468507117902575 0.456527040175729 1 1
0.820188295581084 0.796276323002495 1 1
0.683619284633368 0.661582784793157 1 1
0.806337942689168 0.784567324429098 1 1
0.831553402284283 0.804735039318068 1 1
0.798797639739613 0.77503419280205 1 1
0.567047866601762 0.548621755106119 1 1
0.84788588958354 0.8239299905741 1 1
0.751673174804181 0.729375044086021 1 1
0.761289731628514 0.739348403503773 1 1
0.534426425841603 0.51671487782806 1 1
0.895057153854082 0.869321471458467 1 1
0.807130291032892 0.783473061029131 1 1
0.653021078214741 0.633050085967019 1 1
0.926459432272904 0.90022869617357 1 1
0.716223785184507 0.696618539662843 1 1
0.689557073732955 0.667257012393046 1 1
0.906966969714887 0.880275066437535 1 1
1.19486844400991 1.15724232401523 1 1
0.321632907642468 0.311164130961452 0 0
1.10513816619564 1.07373065142926 1 1
0.40145685478607 0.39165536761517 0 0
0.986699517040909 0.955530584537667 1 1
0.907562692612017 0.879843703312494 1 1
0.887030347659328 0.862699340000263 1 1
0.618691881361509 0.601093836759087 1 1
0.750281735957572 0.729528911172993 1 1
0.931477718265728 0.902050011048435 1 1
1.04722136343577 1.01557342646202 1 1
0.695937265513768 0.673387527551166 1 1
1.1146757242195 1.08007745087229 1 1
0.499803415622901 0.484921067219026 1 1
0.836009376927099 0.810184235426436 1 1
1.05572680872148 1.02743723034127 1 1
0.732256746228356 0.708547368171905 1 1
0.934838910904461 0.906773213657511 1 1
0.778131797771926 0.754047968442719 1 1
0.34248103344899 0.333642749991937 0 0
0.93062455557354 0.901815309401135 1 1
0.623568403269022 0.606992068324604 1 1
0.528823404772347 0.516276140010419 1 1
0.469302533685887 0.455442149034279 1 0
0.554714883980939 0.537366519014579 1 1
0.403309435657655 0.391866898579852 1 0
0.811047423226689 0.787848838734195 1 1
0.613822580900229 0.594843851058876 1 1
0.896652234656962 0.872319202703407 1 1
0.887271555972675 0.860844661494195 1 1
1.11827976093633 1.0874989583293 1 1
0.793640488284309 0.770044351113739 1 1
0.55349785799356 0.535031290436107 1 1
0.894488979372341 0.865626658280296 1 1
0.730165451945636 0.708513741856428 1 1
1.1127319935293 1.07883422934935 1 1
1.10977568513443 1.08147967117671 1 1
0.784951802610132 0.760768336831593 1 1
0.626022400781437 0.606825107862529 1 1
0.755714843183935 0.733469169190059 1 1
1.25186461329583 1.21324663535147 0 0
0.627945852775122 0.606481739263374 1 1
0.858112996924808 0.83166847979966 1 1
0.686705582270168 0.663667359505213 1 1
1.24645318815148 1.20793940979402 0 0
0.887354033100704 0.862148420553867 1 1
0.989337393152919 0.962982673211671 1 1
0.430794300955503 0.41627864877745 1 1
0.673266996131846 0.65389487174217 1 1
0.931804216810113 0.902258433201758 1 1
0.924827057986162 0.895096346752549 1 1
0.810033084619506 0.786414333435424 1 1
0.60635532272778 0.586981686865516 1 1
1.15882965189704 1.12937390535332 1 1
1.07484474817984 1.04130696645363 1 1
1.01939886616938 0.989941400330743 1 1
0.657626407464514 0.638671828326653 1 1
0.640640207831654 0.624227555484471 1 1
0.452781636602031 0.438248635315958 1 0
0.829257580511987 0.799144427417249 1 1
0.969117177861057 0.938975251176792 1 1
1.03670071121209 1.00543558616577 1 1
0.75242538685342 0.730673268235632 1 1
0.791704238026895 0.767971006549105 1 1
1.01984014847989 0.98782448234139 1 1
1.0222495409947 0.991473652674791 1 1
0.800139563446191 0.776471967873934 1 1
1.02607480472731 0.995368252747483 1 1
0.778506624819941 0.757383001770607 1 1
1.00753344847455 0.974849038950856 1 1
0.698112730865187 0.674082324530847 1 1
0.626923461969269 0.610993506553032 1 1
0.740438248092449 0.717592924533952 1 1
0.780262652191408 0.75848666034671 1 1
1.10419051813371 1.07080239160708 1 1
1.18520240808953 1.15230754849903 1 1
0.704448958489707 0.680876495018941 1 1
0.90254609398284 0.877637953263966 1 1
0.869937954089966 0.840903724862242 1 1
0.815714573573548 0.790379455101264 1 1
0.647767846854996 0.628772790182189 1 1
0.703779859544838 0.683578295560937 1 1
0.797988273400593 0.775550610130749 1 1
0.789072701863951 0.766430057934408 1 1
0.646660749786283 0.629737782018604 1 1
0.947990777758404 0.918530461128014 1 1
1.0215527984767 0.990822051073672 1 1
0.872830670166224 0.849496177680414 1 1
0.789276792287992 0.764879833257593 1 1
0.741495300310957 0.720528523175425 1 1
0.854966669191363 0.829590861068779 1 1
0.979234039664781 0.950445102414003 1 1
0.695960686828536 0.676972728919131 1 1
0.814473423425068 0.791078026541347 1 1
0.925976665789181 0.895767075150729 1 1
0.826858885514478 0.800508620232706 1 1
0.425000720562047 0.41331789720962 1 1
0.991305061362476 0.964942913827235 1 1
0.731842506787421 0.711563280116563 1 1
0.570456027491608 0.553886015729885 1 1
0.796973762524906 0.773231916102155 1 1
0.556575056768175 0.539223391111933 1 1
1.04706234251735 1.01115772862495 1 1
0.857822097954507 0.835444092790988 1 1
0.647883248464166 0.630836586754452 1 1
0.923586804557778 0.896076091457968 1 1
0.513628385795475 0.499747905040233 0 0
0.230614062800968 0.222972669222967 0 0
0.978779272588944 0.949216273247058 1 1
0.641046701567984 0.62195906328776 1 1
0.911934116838931 0.885854943022421 1 1
0.629346060640295 0.610251143054406 1 1
0.61133451544056 0.592879859541723 1 1
0.846864115441836 0.821753304146439 1 1
0.454439335775701 0.443025013336018 1 1
0.916547698972445 0.894357655516303 1 1
0.617728213027026 0.599167814135709 1 1
0.886126262545749 0.86099237245101 1 1
0.842125561995101 0.819136224898251 1 1
0.743013606717985 0.723837906518185 1 1
0.953077395309039 0.925442851958785 1 1
0.61036741928568 0.592355170744855 1 1
1.06114892738878 1.0334709108415 1 1
0.658625120447626 0.636269890455918 1 1
1.05868631723867 1.02929044000455 1 1
1.03017941438754 0.998473086537933 1 1
0.565934358201876 0.548817791712449 1 1
0.90790870187574 0.880215963052009 1 1
0.858702381505462 0.829541317139768 1 1
0.64464444919912 0.625049862003689 1 1
0.729928976696921 0.706638761227462 1 1
0.707003322060352 0.684219196936248 1 1
0.905718920552107 0.878878656194064 1 1
0.941470430068467 0.914661238378537 1 1
0.790392039654407 0.764477964889166 1 1
0.994225788802115 0.963063418943582 1 1
1.05922152055353 1.02707274594912 1 1
0.599800351609072 0.583152257516283 1 1
1.04054684148507 1.01098370833128 1 1
0.923636030004518 0.897917111182629 1 1
0.785362855193347 0.763366850125174 1 1
0.797239966430113 0.771979076232159 1 1
1.25961750747579 1.21860418846383 0 0
0.801549839729123 0.777689040290003 1 1
0.83037286437625 0.805494136626008 1 1
0.884829577160092 0.859113997962208 1 1
0.655308206283867 0.638052889008018 1 1
1.11323707567325 1.07842738251412 1 1
0.876335954257423 0.851471498697967 1 1
0.851445524578261 0.825955556275213 1 1
0.243727690395212 0.237175551157412 0 0
0.877614931097429 0.849225432266127 1 1
0.761586846894881 0.737209501623428 1 1
0.923062213878476 0.896845860306578 1 1
0.529422656005014 0.512284916530519 1 1
0.544475257595741 0.526568109392258 1 1
0.916767614802866 0.888335287460498 1 1
0.712583196514552 0.693099209908868 1 1
0.535283220792655 0.519544350306676 1 0
0.899929442158876 0.872406603700516 1 1
0.928017069579109 0.902916634462262 1 1
0.908243729562543 0.881053212196707 1 1
0.445637955191301 0.433796768234555 0 0
0.704583132362484 0.682332231921551 1 1
0.755418949924125 0.734495360342184 1 1
0.7611367568465 0.74066526917057 1 1
0.848107779261899 0.819976417050227 1 1
0.475892749635405 0.460442805456854 1 1
0.831776453267113 0.806643617583258 1 1
0.806267808420755 0.785037119121517 1 1
0.543988571879603 0.522510438523706 1 1
0.272256973472686 0.264629286226643 0 0
0.618469965692293 0.597185076764352 1 1
0.837062518928132 0.80822936763234 1 1
0.502229641253485 0.487976365668781 1 1
1.00280062236031 0.971533738178575 1 1
1.16030508846695 1.12411941573289 1 1
0.652230253373132 0.633434573186266 1 1
1.12843755660702 1.09213228381276 1 1
1.02898022852857 1.00256309864127 1 1
0.724111832096168 0.703589944526197 1 1
0.599999280867843 0.582983855578057 1 1
1.03152317274318 1.00195802908109 1 1
0.868045756345083 0.84277422207838 1 1
0.401449381437919 0.387206801768285 1 1
0.880409021532014 0.854726797198554 1 1
0.760607816428118 0.735261246753287 1 1
0.802705147126731 0.781686996214295 1 1
1.08520037198073 1.052642778348 1 1
0.894788992820178 0.871316228197254 1 1
0.868963957835944 0.846912943594582 1 1
0.874518864488226 0.847882905764792 1 1
0.845943810472394 0.818640788655924 1 1
0.691162732595664 0.668804600631078 1 1
0.801994128014108 0.776796264353316 1 1
0.426638409901175 0.416349344842539 0 0
0.382907440647573 0.368881424621334 0 0
0.953862948072413 0.923575418526298 1 1
0.762391085473692 0.739739953898353 1 1
0.497620618434112 0.483917209238326 1 1
0.497973177503526 0.484420614285119 0 0
0.664324353824082 0.643300968904688 1 1
0.598608141580109 0.580386808088474 1 1
0.501146854934837 0.488654577724208 1 0
0.855924779500316 0.828364130495345 1 1
0.577295157207559 0.55960118453378 1 1
0.886792740304371 0.861780326310873 1 1
0.844144961421337 0.823365738904746 1 1
0.788527244090064 0.764839719448232 1 1
0.859163907525193 0.832378504408263 1 1
0.650331721228429 0.63248051616325 1 1
0.750473738490852 0.727554298924687 1 1
0.62762168379704 0.610785811450184 1 1
0.909845410463222 0.882924822736654 1 1
0.566943379545317 0.550825451515196 1 1
1.30873441244417 1.26595203544974 0 0
0.707319954066478 0.686456087775241 1 1
0.520228543620752 0.508718640050819 1 1
0.894256180295728 0.869847254391114 1 1
0.960678481023867 0.935350474572903 1 1
0.870059742589466 0.843414908250135 1 1
0.644989823301674 0.628511499840118 1 1
0.956065062047678 0.928111186592246 1 1
0.658531211331258 0.63742204418937 1 1
0.986957975095373 0.9554272906484 1 1
0.927309943489137 0.899666092659868 1 1
1.28720374565691 1.24926741020204 0 0
0.416105629140778 0.405315861869819 0 0
0.549976902096493 0.534121348102696 1 1
0.709941551453482 0.688910603914691 1 1
0.906344749650403 0.880513909117432 1 1
0.716007349295929 0.692687505819652 1 1
0.736468769207725 0.717952547738806 1 1
0.892247072354118 0.863501485010463 1 1
0.932420870008063 0.902967287991717 1 1
0.916654730495363 0.88747360459746 1 1
0.906957561840044 0.880725695154224 1 1
0.873529509761123 0.847948147957441 1 1
0.718179777259649 0.697795145383586 1 1
0.699243171501694 0.67883116450224 1 1
0.432374927117094 0.419948451488723 1 1
0.787300079260746 0.76150114288733 1 1
1.11845023236163 1.08720972248896 1 1
0.463843761891116 0.448473744529172 1 1
0.526228134703701 0.50998717385804 1 0
0.901011790414711 0.871076948038804 1 1
0.584135990088496 0.566567248119687 1 1
1.01677058695868 0.98872881523347 1 1
0.487551660067116 0.472651207238902 1 1
0.944083750769937 0.912496445126753 1 1
0.931158869860461 0.899938925081921 1 1
0.825513194279288 0.798384410180836 1 1
0.877513319979695 0.850720055009514 1 1
0.837399076225385 0.811370886024928 1 1
0.334548781803949 0.32574699075737 1 1
0.330768602897344 0.321189727161553 0 0
0.896119330785093 0.867943633245158 1 1
1.10898882846928 1.07926629196295 1 1
0.732167745221064 0.714990646881735 1 1
0.92993869864746 0.903320580123245 1 1
0.806038449933281 0.783453953137281 1 1
0.799487535075091 0.776442021411363 1 1
1.28855193530959 1.25543853798702 1 1
0.993271164540102 0.96568581898456 1 1
0.64362819172748 0.623905400451817 1 1
0.993099892620598 0.965581162834641 1 1
0.596092530867031 0.581102641815582 1 1
0.603813768825443 0.584675240453951 1 1
0.847141594242675 0.821910307593504 1 1
0.744359449153622 0.721473330824875 1 1
0.866549453233379 0.837091361639879 1 1
0.5299247930109 0.514703288593289 0 0
0.856908207030315 0.831604782141007 1 1
0.534697973014147 0.517138557783118 1 1
0.260875774899448 0.254647441283779 0 0
0.762235948224738 0.737579222397809 1 1
0.244460310449804 0.234419765700559 0 0
1.03553940189714 1.00582190869451 1 1
0.653339756978086 0.632982260832641 1 1
0.703441591065965 0.682317867823013 1 1
1.11550561651046 1.08488331333241 1 1
1.05394642373691 1.02316778159137 1 1
0.687597828385671 0.666743778422708 1 1
0.576871783205771 0.559456153527889 1 1
0.877486941794038 0.852831756831187 1 1
0.240140093292141 0.23521492978924 0 0
0.910842259249155 0.882837636653588 1 1
0.81729358889439 0.791341479325428 1 1
0.686178585158899 0.666134658357367 1 1
1.11858434916252 1.0867860577756 0 1
0.41828123532652 0.404918446631738 0 0
0.884184995557923 0.860030155854493 1 1
0.752392952836142 0.730969647413962 1 1
0.834227700770413 0.80742392700887 1 1
0.928523847967191 0.899070110250629 1 1
0.683383023954055 0.663847804815482 1 1
1.00479623625509 0.97211805131267 1 1
0.93678019874645 0.908955004540741 1 1
0.722169742015406 0.703910884016598 1 1
0.591387876945064 0.575603787989963 1 1
1.43686104440515 1.39489313339003 0 0
1.01323488709652 0.984454504318276 1 1
0.797383473174765 0.77188990364725 1 1
0.995121656902527 0.961386845624555 1 1
0.829684382206093 0.806740087884467 1 1
0.495287222159503 0.481240301414579 1 1
1.07707874465775 1.05117442430596 1 1
0.91871514914351 0.894091887492375 1 1
1.13222802803966 1.09755826615459 1 1
0.98170650965561 0.951050930483358 1 1
0.783664195498386 0.756317429645893 1 1
1.19509769613149 1.15504949670512 0 0
0.518576022815281 0.501459119758639 1 1
0.879514351890889 0.853218231647162 1 1
0.595959417359901 0.577731453938525 1 1
0.590623783470373 0.574537251732254 1 1
1.31094560728924 1.27025826761973 0 0
0.302362884092558 0.293997370649319 1 1
0.710172220030821 0.686617000475285 1 1
1.04113081748588 1.01299480964001 1 1
0.983729797826835 0.952200990187966 1 1
0.689385080809627 0.668484289066528 1 1
1.03828268505831 1.00824453231463 1 1
0.704126514121418 0.682735198272084 1 1
0.630307059432519 0.611926622530984 1 1
0.608538972153535 0.590970903678211 1 1
0.755156442446976 0.731120571657589 1 1
0.754819573670364 0.733181633700142 1 1
1.0268616749926 0.996792619603138 1 1
0.364629521114861 0.353402662133127 0 0
0.557879472027428 0.53878699032515 1 1
0.762370127174589 0.735473538714224 1 1
0.7819215117972 0.758533456419988 1 1
0.912091934356162 0.883839595944438 1 1
0.765513628567899 0.743958047439704 1 1
0.651544260829519 0.631847822720739 1 1
0.699218282349565 0.679471447581654 1 1
1.06431601398249 1.03544180602484 1 1
0.471996395613665 0.45848235102788 1 1
0.698473924686945 0.674750232452825 1 1
1.03032894175028 0.995969910419529 1 1
0.932604745576239 0.904192570452246 1 1
0.825745248113982 0.802339766748132 1 1
0.610247416626277 0.589270526136074 1 1
0.828431840138181 0.803579611025829 1 1
0.932029517539485 0.907764502493497 1 1
0.857154727550937 0.834143418279768 1 1
1.09444856347134 1.06280294826546 0 1
0.801662005841949 0.774804718545232 1 1
0.970646787428522 0.943799576072234 1 1
0.855424103746553 0.831436265874485 1 1
0.893751110859469 0.865312034738299 1 1
0.550003170975344 0.534295927503371 1 1
0.772631749597778 0.749460541320929 1 1
0.897693145633756 0.870007703393969 1 1
0.71463170492488 0.692505089421879 1 1
0.854424700698122 0.826998064649373 1 1
0.670473151356351 0.652769014293589 1 1
0.850895037082362 0.825906955519715 1 1
0.903420414236782 0.876315941001255 1 1
0.868263876970228 0.842528905301482 1 1
0.709326040583619 0.68950876601791 1 1
0.753431163261729 0.730453007591279 1 1
1.04034688785276 1.00940377509662 1 1
0.403175265759867 0.390846943798613 0 0
1.00535198220139 0.980595744657179 1 1
1.12806366975343 1.09345257494282 0 0
0.494072777645108 0.479752675334399 0 0
0.614580549007801 0.596195655171974 1 1
0.83953766462589 0.811779569339672 1 1
0.731032640469974 0.708042026275514 1 1
0.942745431551958 0.916737261245591 1 1
0.778062043551681 0.761027848855851 1 1
0.724025704160156 0.699317201654598 1 1
0.734879263742376 0.709902808994779 1 1
0.960519495131748 0.934319027266666 1 1
0.635735317259996 0.61692126397642 1 1
1.17764123336981 1.14621240993066 1 1
1.05939063215573 1.02915767845245 1 1
0.495114633496471 0.48372848059146 1 1
1.07988092212151 1.04418180761605 1 1
1.04547189046349 1.01609944964445 1 1
0.9808859076906 0.948433935969449 1 1
0.753652814620068 0.732425937573818 1 1
0.990686030414829 0.962413380749659 1 1
1.03906796345305 1.00943612838166 1 1
1.0425558468505 1.01186476608315 1 1
0.815345903250113 0.79057414406618 1 1
1.02704757499286 1.00130710093875 1 1
0.571548352073698 0.556490054895323 1 1
0.73873355625333 0.719295459978415 1 1
0.566290256143614 0.55158793387903 1 1
0.697773420999168 0.676271917437498 1 1
0.290548590568254 0.279427614898224 0 0
0.726690895485406 0.705980910176655 1 1
0.991200929722191 0.961479300377738 1 1
1.18708251096696 1.15002578622332 0 0
0.885828444151157 0.854838052972495 1 1
0.769447663286864 0.748667498197507 1 1
0.702186904814243 0.682939328612365 1 1
0.781725838531987 0.757461361882137 1 1
0.92649589248931 0.895850906457568 1 1
0.620650061185563 0.603085405917559 1 1
0.737675690451406 0.716103511169078 1 1
0.894830168261728 0.869665050721588 1 1
0.837641025427549 0.810554152831626 1 1
0.701345701913392 0.680122356271307 1 1
0.697457439063701 0.676618112252897 1 1
1.20305300100481 1.16981263165319 0 0
0.704650485831005 0.681798085044594 1 1
1.32549235829359 1.28174441720311 1 1
0.650389117278091 0.632146350593509 1 1
1.05171623318207 1.02016115683738 1 1
0.815705302613236 0.789964223848176 1 1
0.660395629405826 0.638957359670384 1 1
1.44902786875643 1.40363686310768 0 0
1.02500476363174 0.996653717683098 1 1
0.891759355087394 0.866404124616964 1 1
0.852706006648494 0.830840503877714 1 1
0.680192466032528 0.662060101138597 1 1
1.01297281686174 0.984881719640013 1 1
0.634656863998128 0.616933754239362 1 1
0.453879868139997 0.442492628642201 0 0
0.726769290730231 0.704664714528828 1 1
0.979029996290299 0.949698974361821 1 1
0.75838895767157 0.738728263120886 1 1
0.965493685111336 0.937172078471681 1 1
0.701845848435272 0.679245981522365 1 1
0.747647990100469 0.722451412076216 1 1
0.836071478292338 0.813187104542138 1 1
0.329627460204477 0.320425163431618 0 0
0.550029860583534 0.536859599510153 1 1
0.988448505684814 0.958747573008917 1 1
1.25677890927379 1.21907977302091 0 0
0.734798073190013 0.713051022394573 1 1
0.606788029616307 0.588701868706418 1 1
0.778652169500357 0.757964179183344 1 1
0.83522286354275 0.807509159615598 1 1
0.810050281821484 0.789060304405558 1 1
0.860575475885561 0.833673283331184 1 1
0.667039163268808 0.644328205790996 1 1
0.640910376630951 0.620462421956642 1 1
0.882427233174556 0.856956602771422 1 1
0.765327862192725 0.741694727109616 1 1
0.713229499742033 0.691219839879886 1 1
0.51390753374831 0.498713089733135 1 1
0.947397916548005 0.920309219802424 1 1
0.620937345889771 0.599715525387601 1 1
1.30629361172595 1.26692116451098 0 0
0.432300318501105 0.419281443942978 1 1
0.879080849370208 0.853682394912296 1 1
1.08398026620228 1.0518918125683 1 1
1.11162154546808 1.07703998379117 1 1
1.0046491849409 0.973637212233189 1 1
0.542969363759779 0.528018075419502 0 0
0.875566262025435 0.849977238715081 1 1
0.812224440164185 0.784416099716031 1 1
1.10567185717646 1.07314345438901 1 1
0.510512934540396 0.494461293912721 1 0
0.310473251570456 0.300534222652538 0 0
0.787216388726124 0.76407348623146 1 1
0.699935667468978 0.680348162537308 1 1
0.562157281895254 0.547227091636148 1 1
0.887741857702403 0.862265008296656 1 1
0.801644128989868 0.778442826353537 1 1
0.542635697705854 0.527972549370021 1 1
1.05108503130243 1.01926695074044 1 1
0.936227609881047 0.909827314333769 1 1
0.753177055711313 0.73062727666469 1 1
0.623086964133183 0.604539048851226 1 1
0.491731742343286 0.47687852048652 1 0
0.63563683349306 0.616921320944907 1 1
0.899034654290031 0.870230387802738 1 1
0.843648897338037 0.820647852016247 1 1
1.13788913409011 1.10241979762116 1 1
0.773299467418304 0.755286053633315 1 1
1.04301634958702 1.01320681528573 1 1
1.03031641603007 0.997222087243728 1 1
0.911633522542429 0.884071713517718 1 1
0.793359430342981 0.767190260244983 1 1
0.910675578587484 0.883021763399475 1 1
0.58954011284198 0.571856046422992 1 1
1.03793929039648 1.00642262155299 1 1
0.674445593892496 0.656341783384957 1 1
1.12936279810064 1.0958020579147 1 1
0.910609772336391 0.884364956861557 1 1
0.711839739507915 0.692480166012116 1 1
0.676728041281637 0.656490956309417 1 1
0.923054676054477 0.89565942071825 1 1
1.32039993640606 1.28197873467099 1 1
0.788191877276591 0.765555638022683 1 1
0.69109470790374 0.669717823984777 1 1
0.784335326146618 0.760961440741684 1 1
0.733437617717123 0.711795806737539 1 1
0.675913010103707 0.654729552937875 1 1
0.646913755393138 0.629076103360229 1 1
0.905407728027584 0.878253805953499 1 1
0.690184422222876 0.668559923031425 1 1
0.824012881787386 0.800103455285556 1 1
0.992748474076535 0.961786735391214 1 1
0.774414049669903 0.75033438659731 1 1
0.956366045993279 0.927476781321486 1 1
0.418616245007696 0.410485495434935 1 1
0.592126470493052 0.574542479606848 1 1
0.91272026899826 0.886553616738428 1 1
0.526493586432668 0.511725475484173 1 1
0.773565007511042 0.750029762134093 1 1
0.667964333146403 0.64775223530348 1 1
1.01562939982225 0.986298472872572 1 1
0.680829273682534 0.660418408198204 1 1
0.833956081298772 0.809504473919009 1 1
0.714121703481404 0.692156268371413 1 1
0.586398972547916 0.568321959515377 1 1
0.756142228799094 0.734521484840113 1 1
0.776632436302001 0.752222884573796 1 1
0.7160069765364 0.692846797887344 1 1
0.835091779550574 0.8093672564199 1 1
0.988854289472318 0.96014743955137 1 1
0.911973835092419 0.883671770429342 1 1
0.855485490870889 0.831265690595385 1 1
0.501077845591319 0.485577770359574 1 1
0.963904071726562 0.935407288409933 1 1
0.943044819070584 0.918428795639715 1 1
0.514194090242517 0.498988691554748 1 1
0.467977573333856 0.456374313680351 1 1
0.873157675426636 0.847738060472782 1 1
0.830236714950097 0.806329160765828 1 1
0.659004991181955 0.636320323266167 1 1
0.819925499318317 0.795845975279953 1 1
1.03694764804974 1.00600830234309 1 1
0.582372218826193 0.56214540127229 1 1
0.557465524304928 0.541076326017593 1 0
0.899076027719196 0.872005897603888 1 1
0.837322640873963 0.810843202887532 1 1
0.742043683649745 0.721705616553926 1 1
0.790998205442307 0.766417828049881 1 1
0.447696268842668 0.433354602794103 1 1
0.665001518819822 0.644152673469748 1 1
1.02703404198804 0.998712770292038 1 1
0.75149943030767 0.730611488007386 1 1
1.03845041216396 1.01043205048803 1 1
0.771552521542371 0.744350411398392 1 1
0.729455556976412 0.707785077800148 1 1
0.861088064182594 0.834603845113142 1 1
1.12216177557603 1.09141784906033 1 1
1.21605790229197 1.18142618473439 0 0
0.950599148283087 0.926214286366419 1 1
0.821304290341618 0.796290358221921 1 1
0.623243671434847 0.60520832801037 1 1
0.693012200843739 0.674826064811678 1 1
0.600503159952911 0.580890466448508 1 1
0.830041158995065 0.806877779881285 1 1
0.631522401566279 0.612422459930849 1 1
0.956690927812429 0.929274593854122 1 1
0.765662283873906 0.742509305542651 1 1
0.846231369589027 0.822157054687316 1 1
0.889197860908284 0.86283126160483 1 1
0.917359050069944 0.889884430218496 1 1
0.72757910949413 0.70650706035164 1 1
0.834285623892957 0.81186571490805 1 1
0.821058157474991 0.800602969481381 1 1
0.373667467900768 0.361987720278898 0 0
0.696890252664617 0.675169109391214 1 1
0.637683642206733 0.617732344054152 1 1
0.664620208425256 0.643893157434865 1 1
0.998962102080298 0.970663008003544 1 1
0.792336559660478 0.768246036547179 1 1
0.884906888283509 0.859423945614015 1 1
0.929594332960253 0.901493090938506 1 1
1.21240370295597 1.17464344211826 0 1
0.792218938999007 0.769353650355339 1 1
0.849534976009676 0.82456898228274 1 1
0.563374530735547 0.546418218532908 1 1
0.605328969181536 0.587655194424915 1 1
0.704262182467467 0.681563617558194 1 1
0.688758537437769 0.668672275004943 1 1
1.34830002382808 1.30693525316252 0 0
0.596583427197218 0.579804626867915 1 1
0.872131102396166 0.846932916912402 1 1
0.783388230858003 0.758351547665214 1 1
0.843270489735085 0.816607180816666 1 1
0.745731062365974 0.721376790728666 1 1
0.662270730880014 0.643462936103905 1 1
0.706315722089423 0.68731376659504 1 1
0.742024339701229 0.72171791396921 1 1
0.836063788677429 0.810223341155055 1 1
0.92258455321402 0.89362947795629 1 1
1.06034563069814 1.02828071887731 1 1
0.837757845745419 0.813625058718183 1 1
0.700387146955173 0.677951651819772 1 1
0.521293294300292 0.506630622941151 1 0
0.79868203548332 0.775546576759393 1 1
0.767698056358923 0.746919100039881 1 1
0.745257879790643 0.720552335021755 1 1
0.600631265289015 0.582469052934368 1 1
0.826444207680038 0.800434547233757 1 1
0.587889237971853 0.570241667719212 1 1
1.18758382436092 1.15490218979176 0 0
1.102118554935 1.06649743847434 1 1
0.605307853557206 0.584880391396325 1 1
0.727116448064539 0.705557603629482 1 1
0.717324645485337 0.698456000596521 1 1
1.19291391557259 1.15637858454378 0 0
1.08255811921533 1.05065060754065 1 1
0.746275815282442 0.723598047336287 1 1
1.20185552996575 1.16258318621585 0 1
0.937050693178145 0.909776947314962 1 1
0.596063603704768 0.579849666729967 1 1
1.15133812251897 1.11981807763811 1 1
1.05850622876637 1.02681119721849 1 1
0.89063857092737 0.862561232271878 1 1
1.06128827183882 1.03046040580873 1 1
0.736814570634324 0.713018979816141 1 1
0.646356447405206 0.628847832781572 1 1
0.396148726412117 0.385490506724093 0 0
0.899595332921263 0.872657887260982 1 1
0.724924208587184 0.704112752951014 1 1
0.734335863635558 0.710760235098963 1 1
1.16068637238338 1.12118802316487 1 1
0.851925746090263 0.826937031453628 1 1
1.22865932886135 1.19019820401394 0 1
0.342086041051176 0.328372848047539 1 1
1.16533754266477 1.13048039590671 1 1
0.670561468758267 0.652375632850676 1 1
0.687470717992706 0.668604040210061 1 1
0.64587023513823 0.629418363132205 1 1
0.766553529307015 0.742661863900291 1 1
0.685672628076004 0.663627162640167 1 1
0.829951646570625 0.807242795131682 1 1
1.02891695479388 0.995021426001524 1 1
0.448276893302286 0.438161251503174 1 1
0.960586782501977 0.933202532687895 1 1
0.608703393586062 0.585594329807938 1 1
0.67744719486711 0.656051212388856 1 1
0.728133553031712 0.70444629391519 1 1
0.533602080332949 0.518688795010253 1 1
0.959216922043329 0.928747400027237 1 1
0.892940110836456 0.869510544236802 1 1
0.857869755902741 0.833187139837297 1 1
0.866058541468763 0.84060796779254 1 1
0.604327768154182 0.584311720304953 1 1
1.29838386824021 1.25611374374624 0 0
0.767984526870509 0.746126171736526 1 1
1.05137594841973 1.01805154811796 1 1
1.03287471637829 1.00260033455982 1 1
0.754871018058588 0.734464559669697 1 1
0.612016266290217 0.595268373345266 1 1
0.691800755670269 0.669962198361567 1 1
1.23627451531231 1.20301359063877 1 1
0.663610997615654 0.646196122400012 1 1
0.801500113183893 0.778755958669189 1 1
0.69110240535944 0.668791431441581 1 1
0.830219969666366 0.804799973096388 1 1
0.77588431456777 0.752292740461854 1 1
0.638274765321205 0.616602875442169 1 1
0.461926497325199 0.449893971695256 0 0
0.861734744788033 0.836297464979779 1 1
0.849717214379395 0.825953386663155 1 1
0.938793953390419 0.907269904601789 1 1
1.03364733527926 1.0016222255213 1 1
0.701643555111236 0.68012906884779 1 1
0.87364904920375 0.847808544492978 1 1
0.986686351417093 0.959776239140134 1 1
0.95480150052843 0.925648947083901 1 1
1.15365529692454 1.11603301329852 1 1
0.469802989809466 0.455001233121447 1 1
0.660726768016582 0.642700276361006 1 1
0.742907100431523 0.720136287842008 1 1
0.942773245854446 0.913993045968561 1 1
1.07181860028238 1.04093203517761 1 1
1.00528403684121 0.977653099509438 1 1
0.548517720908866 0.533727032435706 1 1
1.02687697512873 0.999000611403558 1 1
1.10231377949248 1.07049077443848 1 1
0.991602631088679 0.959878896575295 1 1
0.918900641386031 0.896141463770004 1 1
0.768276207892176 0.746310586252928 1 1
1.01633112837566 0.986047720681573 1 1
0.640206764865365 0.623537137033082 1 1
0.880892697825702 0.855966782766317 1 1
0.883222785910502 0.85785905202651 1 1
0.88266993115611 0.854629879620282 1 1
0.884105296623314 0.859485177967877 1 1
0.394331675244618 0.382547472410461 1 0
0.623546094495532 0.60343628611472 1 1
0.924280542054717 0.897945839673669 1 1
0.937783441689278 0.910948927174906 1 1
0.959662278311332 0.932997059717328 1 1
0.541702086211029 0.528583580749428 1 1
0.882903881587466 0.858871554186507 1 1
0.549152179220544 0.532909549638766 1 1
0.9944975017197 0.965389666812088 1 1
0.688709583508989 0.668481659598756 1 1
0.909828675554261 0.88365961448231 1 1
0.538876935224519 0.520065550305622 1 1
1.15409721281408 1.11977170586905 1 1
0.781918362498935 0.75680724796143 1 1
0.915762174825703 0.890744537894158 1 1
0.699157837280242 0.679007830594143 1 1
0.590625387625257 0.576849092373932 1 1
0.720423484778245 0.697061582647153 1 1
1.04112652252576 1.00997385472542 1 1
0.529421906699028 0.515510036940639 1 1
0.765727706037677 0.74231272017838 1 1
0.962047623287066 0.933488277909393 1 1
0.584293803766743 0.568215438126847 1 1
0.83055421659063 0.800172058835136 1 1
0.859326164634566 0.836176525893944 1 1
0.66932532661852 0.650357023734981 1 1
0.328881638088151 0.318575950006212 0 0
1.17832839429203 1.14377024721884 1 1
0.549643106575179 0.534594766215992 1 1
0.419124566983162 0.406584451112844 0 0
0.9820208849482 0.952465938422552 1 1
0.593398571706502 0.577308328238245 1 1
0.524216937229364 0.506447567094799 0 0
0.79332060024922 0.77052881151632 1 1
1.02115618102312 0.989638587211797 1 1
0.696488264425203 0.677078460529918 1 1
0.712917781842642 0.691769373242744 1 1
0.838190458954198 0.811143011173762 1 1
1.05638799221021 1.02143367424889 1 1
0.571185521392695 0.556607038205096 1 1
1.07782263676854 1.04145024361022 1 1
0.893068685423492 0.865856202021626 1 1
0.990966382931144 0.96352351922739 1 1
0.884341188970062 0.852999655155193 1 1
0.871615110263789 0.844731649039916 1 1
0.898079066528431 0.87344220043633 1 1
0.909545706997878 0.882389399121364 1 1
0.62334894934435 0.605024235789753 1 1
1.09224594401115 1.05940870188744 1 1
0.973970964082636 0.947067438184512 1 1
1.07507882436097 1.04225114733399 1 1
0.794332251484937 0.770045682491886 1 1
1.30860969308274 1.27055801313283 0 0
0.476318256144216 0.464359547875181 0 0
0.644957944368894 0.626063018201679 1 1
0.742585106079899 0.719291255456968 1 1
0.523299965853958 0.507813153121705 0 0
0.698452390630978 0.675560726470928 1 1
0.886852222180301 0.860105545323515 1 1
0.757021684946563 0.732126973231877 1 1
1.07665377795959 1.04717890858985 1 1
0.868525667543426 0.839738114495217 1 1
0.977407220393043 0.947661021165795 1 1
0.8938390260128 0.867111042128832 1 1
0.972203279238126 0.942383376476095 1 1
1.42244282503388 1.38380191149556 0 0
0.871237808835185 0.84577637145934 1 1
0.929780902522259 0.899975919573381 1 1
0.846815103917582 0.821065201160601 1 1
0.813041386573294 0.789464618470802 1 1
0.829346652588949 0.805032848442469 1 1
0.886011133122332 0.856364602132661 1 1
0.935043392169397 0.904085457205089 1 1
0.847822543360231 0.819710413352061 1 1
0.787570586306044 0.767625600882558 1 1
0.499952473858783 0.487656104065585 1 1
0.90620659843931 0.881441897780078 1 1
0.504493040349631 0.487864119626727 1 0
0.35855400264817 0.348143071880883 1 1
0.52897195172796 0.513971763196831 1 1
1.11225360595502 1.08051448560355 1 1
0.770170351005653 0.747244902518809 1 1
0.770898653376279 0.74360776734029 1 1
0.693336760924433 0.674655732303928 1 1
1.12138261553493 1.0898575550596 1 1
0.586491676280512 0.56734367213955 1 1
0.549588147946342 0.532881394628283 1 1
0.853972846113674 0.830738208346253 1 1
0.719015885880423 0.697678499067427 1 1
0.918229353068941 0.891152104579035 1 1
0.803812757533827 0.782134678179607 1 1
0.645247228630134 0.625893840651939 1 1
1.26171296367802 1.2233844786175 1 1
0.71006363109586 0.690570602953049 1 1
0.888719116025682 0.862869884493957 1 1
0.750348235141693 0.727156963095221 1 1
0.749809483531514 0.727120831255133 1 1
0.822846242321853 0.799480615211986 1 1
0.852988736345365 0.828590465679165 1 1
0.934742953541608 0.907788710933995 1 1
0.567604885883563 0.551605146313446 1 1
0.404463367465322 0.394317890445268 1 1
0.975642128704508 0.947071004468835 1 1
0.982293966446973 0.954095512144948 1 1
1.04087909447507 1.01294460270339 1 1
0.739122629849364 0.716436703963217 1 1
0.549668472512204 0.533958859814129 1 1
1.15452234912066 1.12360308204557 1 1
0.805965689451182 0.777671764684765 1 1
0.865220170705515 0.837784660000049 1 1
0.79004830898898 0.768797890031933 1 1
1.26396256600998 1.22316818073466 0 0
0.91677378016735 0.890193651746872 1 1
0.840580793540775 0.814122372944798 1 1
0.860949790271056 0.834503715266228 1 1
0.975770964690953 0.945953228819892 1 1
0.588236546869979 0.570722886598813 1 1
0.762236523791099 0.741254711823251 1 1
0.483244327566381 0.465767070901649 1 0
0.766451376744407 0.743770914920824 1 1
0.506340765571888 0.492998329056833 1 1
0.74953581990304 0.72595083626795 1 1
0.811127058582824 0.787353894066502 1 1
0.918144076046316 0.892051937688954 1 1
0.840924425221425 0.815723205168506 1 1
0.849531052970564 0.82235085758149 1 1
0.820396872534764 0.797303716994996 1 1
0.664702944437051 0.644465404772373 1 1
0.381286861164751 0.368679694001684 0 0
0.828167025493731 0.797660430847554 1 1
0.654157780028549 0.634758655026067 1 1
0.51158229569503 0.497201752698719 1 1
0.871917728101861 0.848138643094216 1 1
0.75994262928941 0.737278252271758 1 1
0.702682015622219 0.684216021851048 1 1
0.89984358167836 0.874547432392639 1 1
1.23193461660503 1.18813430012171 1 1
0.943603070932054 0.917097510025407 1 1
0.697292977200988 0.677365508031581 1 1
0.762740392405171 0.736427127034089 1 1
1.13449798653616 1.10641807213135 1 1
0.803666413277301 0.779568833706066 1 1
0.87476787198217 0.848267390710363 1 1
0.89069986511384 0.858796557187198 1 1
0.770172204515009 0.743476594688837 1 1
0.798562755467688 0.775032481256981 1 1
0.657852497137823 0.639880587251497 1 1
0.837243487276126 0.812311102404205 1 1
0.705125039121918 0.685670690696442 1 1
0.786932235594205 0.761604728845956 1 1
0.637212069134231 0.615357453779173 1 1
0.60992664150831 0.592197419655608 1 1
0.715409419607552 0.691100004582942 1 1
0.556095120080838 0.540682136227693 1 1
0.800833063456065 0.776858842834204 1 1
1.11833006001878 1.08692339801245 0 0
0.690106851786509 0.670415465842518 1 1
0.804663539616763 0.781195762449244 1 1
0.884988215226002 0.859384022099622 1 1
0.909894814635284 0.882196486725943 1 1
0.883228096220062 0.858540820146032 1 1
1.11545581625978 1.08400927288883 1 1
0.712858189537227 0.693488263910727 1 1
0.769094925159052 0.747820053997053 1 1
1.01262928064647 0.983352838366612 1 1
1.02406832800974 0.994588238962883 1 1
0.81922851220943 0.796194949968171 1 1
0.726504709879821 0.705653948388445 1 1
0.678771948995042 0.656532280351474 1 1
0.899025032228799 0.872311140311955 1 1
0.875919407334414 0.852974844927176 1 1
0.521074408086816 0.503407091008277 1 1
0.982989870911831 0.953405983438996 1 1
0.614263902977166 0.596943890725976 1 1
0.667043294519944 0.645968521002435 1 1
0.462904645864052 0.449670838696203 1 0
0.741775940055484 0.71867624628672 1 1
0.332537442983865 0.320765100340583 0 0
1.0112829075884 0.980653170468147 1 1
0.426822001372956 0.415371482500575 1 1
0.688955467858024 0.670190377140345 1 1
0.989154085306227 0.958820250412914 1 1
0.776789725893605 0.750713326239985 1 1
1.12646413815544 1.09266606328589 1 1
0.734883530921515 0.713391667455129 1 1
0.633132754485404 0.613323049212107 1 1
0.850495904335845 0.82410949512147 1 1
0.707278687663924 0.688234821642667 1 1
0.906690196094824 0.881019385161198 1 1
0.83777366568254 0.814120876669247 1 1
0.86330895938109 0.839146082907544 1 1
0.255090985603638 0.244922109411055 0 0
0.492200059817283 0.476920963167004 1 1
0.935589269593523 0.908131151264349 1 1
1.15425054350949 1.11851121542817 1 1
0.723001085087401 0.701117732492431 1 1
0.474588158889864 0.461182109833229 1 1
0.742750056573634 0.718686108788309 1 1
0.356397455372267 0.344738089488696 0 0
0.926720982294084 0.900862919844023 1 1
0.653257729025142 0.635627846075054 1 1
0.817446114281581 0.791672258149896 1 1
0.820336553017152 0.795744646948563 1 1
0.483347468698791 0.47043782916695 0 0
0.539783928013187 0.524083372338146 1 1
0.65271050475844 0.634887481053302 1 1
0.888172016101582 0.859934566575333 1 1
0.915855060766492 0.889371676418931 1 1
0.809482664917134 0.784331953777777 1 1
0.463607204751165 0.449338484243984 1 1
0.55367744813683 0.537441440837332 1 1
0.746243264673308 0.72537825437488 1 1
0.58763688487001 0.569382979636414 1 1
0.689767250014215 0.668925626476909 1 1
0.720388982049557 0.69822084414539 1 1
0.525234286960955 0.51190922114222 1 1
0.84034029056439 0.815824506237104 1 1
0.741031702091552 0.71881575486119 1 1
0.410372750246315 0.395194195212962 0 0
0.747930457586175 0.725975434231479 1 1
0.830473870225614 0.807514249925733 1 1
0.533448956138989 0.51472418592948 1 1
0.486708128045734 0.47274416465664 1 0
0.612858743710512 0.594707486299387 1 1
0.998099124364586 0.967092792904521 1 1
0.79815713460823 0.774335655093048 1 1
0.860173948477974 0.833652255136851 1 1
0.96578037113511 0.940881577561672 1 1
0.631214192754174 0.610987229074188 1 1
0.658452464607139 0.642328661447122 1 1
0.580028666113894 0.562413033135901 1 1
1.0457367438604 1.01281101840364 1 1
0.745950407297446 0.723608817682497 1 1
1.01944718615641 0.989735014404859 1 1
1.03522093981849 1.00491501233788 1 1
0.829651274139826 0.807671302092266 1 1
0.744243975667379 0.720797531393343 1 1
0.78846977289634 0.768397037547315 1 1
0.90958308130655 0.880118637899114 1 1
0.782128202234877 0.757710967765627 1 1
0.542624402381321 0.524509288848033 1 1
0.718271529478427 0.696825756235191 1 1
0.474107156458806 0.462760097121091 1 1
0.949745676218337 0.924855663611582 1 1
0.833276061490508 0.807412881802352 1 1
0.721497689048853 0.700488205213945 1 1
1.1327032883266 1.09746936463911 1 1
0.676712868993824 0.656069137678088 1 1
0.952270233448713 0.923134040418025 1 1
0.528190091693517 0.512659509699944 1 1
0.669198551157907 0.649757010954148 1 1
0.808323548755154 0.785095305198271 1 1
0.592212383627557 0.576215460744429 1 1
0.465510106778378 0.453124719751863 1 1
0.783368254712699 0.763810608479605 1 1
0.796228321709779 0.770271643368041 1 1
0.918594192744191 0.895364034124041 1 1
0.512893615932118 0.500116662950983 1 1
0.60786584714598 0.589530755218398 1 1
0.76724007412615 0.747075062149389 1 1
0.57789547419776 0.558583749582204 1 1
0.537238087945511 0.523269825173597 1 1
0.974077542942539 0.944855931234148 1 1
0.86592129492513 0.842012069346525 1 1
0.628043697961925 0.608427364446347 1 1
1.09588644558779 1.06225637355821 1 1
0.456533308032917 0.443039747139603 1 0
1.1295205073019 1.09567481333993 0 0
0.520398865019978 0.50741567781294 1 1
0.943231557723445 0.914334103574618 1 1
0.878731927766026 0.850738809233549 1 1
0.676171291530483 0.655324393620189 1 1
0.65860070368258 0.638662770932894 1 1
0.95484857480756 0.923385660937805 1 1
0.638648751154131 0.61838971138025 1 1
0.712660751834148 0.68893418076442 1 1
0.618208537198072 0.596624571624231 1 1
0.953133903127977 0.921075830539422 1 1
0.945533532898123 0.915960095994163 1 1
0.802702009493573 0.780414867766466 1 1
0.907318384015668 0.880223457867387 1 1
0.687595531837532 0.66754526172504 1 1
0.847231171660362 0.824070481447164 1 1
0.946160985533175 0.921298006586553 1 1
0.847185737180716 0.824039126533022 1 1
0.865281376302079 0.840555494274047 1 1
0.649610993272048 0.632236665330865 1 1
0.575728999486842 0.557761066466525 1 1
0.906195342493955 0.880907026189153 1 1
0.926819963911432 0.895748302101968 1 1
0.857830326809266 0.833023979625166 1 1
0.38828823475078 0.377271354035439 0 0
0.790976690622162 0.767946986896327 1 1
0.478063326076908 0.463296030291928 1 1
0.915552389784783 0.889898936045028 1 1
0.481831122554513 0.467159024544605 1 1
1.01606261881319 0.986168683182418 1 1
0.406534990785956 0.394038926434468 1 1
0.62914716797447 0.611729594482268 1 1
0.543241407117119 0.529491487225363 1 1
0.98564766934791 0.958685305468074 1 1
0.857746518759366 0.832349561787797 1 1
0.908431007615785 0.880748612515883 1 1
0.566319391297938 0.547052941609558 1 1
0.681354109892478 0.663262376732871 1 1
0.875696700541512 0.847580777382214 1 1
0.654707774334662 0.633351028263845 1 1
0.679480909512067 0.660228369369708 1 1
0.672706456504893 0.652032573193658 1 1
0.594962702363444 0.578508413734586 1 1
1.00552519389569 0.976889092346417 1 1
1.15079392752624 1.11590224982116 1 1
0.980453224863589 0.953827310373972 1 1
1.05661131813143 1.02416306092894 1 1
0.239011272409305 0.232180340476942 0 0
0.681370502500232 0.662427891371873 1 1
0.795625587038625 0.772004131834688 1 1
0.389123695447709 0.379378448064283 0 0
0.949144682209636 0.92321138749139 1 1
0.835540741189202 0.811194258581492 1 1
0.67266956799481 0.654224915421712 1 1
0.593281612902235 0.575840053624871 1 1
0.670516605128021 0.648333084521966 1 1
0.486147761149074 0.471736100907928 1 1
1.05875827796545 1.02865278091212 1 1
0.756263126860037 0.734026118154477 1 1
0.770033531550912 0.745932325406201 1 1
0.635054041233036 0.617380717918742 1 1
1.17589196895205 1.14209518761747 0 0
0.710487292769062 0.691209684509364 1 1
0.699977307595194 0.680706566866649 1 1
0.918521641574389 0.8884457186205 1 1
0.537188525715554 0.520206104359447 1 0
0.869840385061251 0.841656226030763 1 1
1.19421902609088 1.16014563746193 1 1
0.67157627755104 0.652395816542546 1 1
0.886406319781654 0.861020610050939 1 1
1.08521393427516 1.05278823580335 1 1
0.386334074472671 0.375078652642932 0 0
0.69963869029393 0.676327164775633 1 1
0.723908161873021 0.701498314977178 1 1
0.947509605151103 0.918330542601674 1 1
1.083181221285 1.0479732108873 1 1
0.652498478527953 0.631195058566627 1 1
1.15120408130417 1.11691422816737 1 1
1.1023014301174 1.07047794921807 1 1
0.326800662772808 0.317248251587907 0 0
0.902741486170402 0.873105698777143 1 1
1.0992178171749 1.06633651915946 1 1
0.956753208674097 0.927552362394703 1 1
0.952834357117833 0.925338872096487 1 1
0.464160714688225 0.451460313494612 1 1
1.03949946097085 1.006652979926 1 1
0.732332775464952 0.711304033957182 1 1
0.588321250646036 0.570257123696986 1 1
1.01102362561539 0.9785535406579 1 1
0.954897009788833 0.928275934501266 1 1
0.64381387319962 0.625239711002608 1 1
0.992640587212202 0.961684511868863 1 1
0.619044957624118 0.604174152294589 1 1
1.01609191562718 0.988285474878716 1 1
0.605882476885811 0.58437149762123 1 1
0.522477494826401 0.506800975180781 1 1
0.804682084151179 0.783574565130232 1 1
0.959662432207517 0.931694512778367 1 1
0.728292893995585 0.706358478109031 1 1
0.450062334706541 0.436593455049703 0 0
0.755758904145915 0.733060470601012 1 1
0.787357733986552 0.76237892809402 1 1
0.494463640061476 0.478284299441448 1 1
1.20522660890786 1.17039893383207 0 0
0.831188530490286 0.805610680196056 1 1
0.584241925275346 0.567098156945823 1 1
0.915683940590073 0.888133064725851 1 1
0.514243542081643 0.493999107036464 1 0
0.740249847993211 0.720095779670551 1 1
1.11251854845774 1.07533999294 1 1
0.790989599826457 0.76670670820096 1 1
0.889735333983468 0.866619240330677 1 1
0.766022976019454 0.746308601843268 1 1
0.571675296412638 0.554857672849867 1 1
1.08605366945113 1.05481057831386 1 1
0.723609538684202 0.702042886402229 1 1
0.740110617590476 0.717186848120074 1 1
0.990870026428584 0.958867573918744 1 1
0.884551573654634 0.860048477785988 1 1
0.655133137241326 0.634393330809828 1 1
1.13156515894291 1.10058618825369 1 1
0.915510656136333 0.888376999966578 1 1
1.02805370136166 0.999452390228047 1 1
1.01470539779694 0.984556068747537 1 1
0.94793180077844 0.92170172766118 1 1
0.346423832711479 0.336915336264318 1 1
0.84557265645025 0.822622959550354 1 1
0.653197686170719 0.63369163829892 1 1
0.696947386345283 0.676525914576277 1 1
1.16496814609739 1.13130326201507 1 1
0.482451153346731 0.467582970658854 0 0
0.67591555605266 0.654667820815136 1 1
0.736200958081874 0.713559644728524 1 1
0.743783928180414 0.723904681043977 1 1
0.490474813553346 0.47662466284501 1 1
0.993044534661246 0.964123064491448 1 1
0.728726146376612 0.707592541882563 1 1
1.00314186694113 0.970146183374184 1 1
0.892908771316944 0.864558895114351 1 1
0.878683401931811 0.852267924384699 1 1
1.01072541048154 0.978983087417222 1 1
0.46878893052404 0.454308797305101 0 0
0.991563863173452 0.962804921119459 1 1
0.835488760351085 0.811920194727163 1 1
0.963998338953159 0.937164763108657 1 1
0.650877606092902 0.634057808073722 1 1
0.919508160697742 0.894767126397938 1 1
0.818331892866853 0.79345829738744 1 1
0.601817429695668 0.586221105435272 1 1
0.687414107610921 0.666992762604116 1 1
0.725157985935751 0.705608316042577 1 1
0.882867003577506 0.854469165740654 1 1
0.666098834349248 0.648195749242047 1 1
1.19630450125655 1.16027742717442 1 1
1.01967483287016 0.991523766575955 1 1
0.913993479932722 0.883860689911407 1 1
0.621177163522866 0.600770527179203 1 1
0.624335997518305 0.606467033364107 1 1
0.610439873808853 0.587112582258545 1 1
1.09115873604872 1.06196489502237 1 1
0.614917837057547 0.597167991353262 1 1
0.941879921117307 0.914505562397067 1 1
1.00795325508559 0.97699769646172 1 1
1.03237294969177 1.00347290469698 1 1
0.916189179546912 0.892194554130433 1 1
0.790388195303953 0.767488954289858 1 1
0.325626254373209 0.315476663939906 0 0
0.853966094967534 0.83101194281719 1 1
0.86337576083633 0.837536565392831 1 1
0.811418758115741 0.786153755570222 1 1
0.851398366096095 0.826532052530553 1 1
1.00937168900341 0.980951917529208 1 1
0.654170343046257 0.633999321905274 1 1
0.772795099983708 0.749328475603921 1 1
0.539033344496289 0.523476977711678 1 1
0.629923289990832 0.604118004866907 1 1
0.930602914171906 0.904311601442703 1 1
0.603631476099329 0.583679163139685 1 1
0.846590349437208 0.818263122274451 1 1
0.906121633697885 0.876283258943567 1 1
0.988546869629035 0.959140919334752 1 1
0.839265042043256 0.816448745785829 1 1
1.14053872319654 1.10826441949523 1 1
0.960999126401472 0.930521498455019 1 1
0.428175994752311 0.415365238501891 0 0
0.979635272092727 0.951204666987635 1 1
0.676721568397 0.656983408280205 1 1
0.916392486625698 0.890108919125823 1 1
0.844250271559272 0.819539975541497 1 1
0.691019421468042 0.673247590258728 1 1
0.833001118795273 0.808413013687615 1 1
1.02325707954613 0.99184152753553 1 1
1.05749560242908 1.02586445611669 1 1
0.844871216532626 0.820394413369476 1 1
0.57821193712572 0.562877999326407 1 1
0.980286091601531 0.950196027087574 1 1
0.827967175055756 0.8031064347519 1 1
0.829273940149372 0.802362734601411 1 1
0.562391382025718 0.541856442005264 1 1
0.923018272021571 0.895121257965953 1 1
0.67429393754053 0.65174909730392 1 1
0.80941755741787 0.782699137141411 1 1
0.821293612542217 0.798500131960037 1 1
1.03131469381742 0.998723602256447 1 1
1.0537558109714 1.02162213901983 1 1
0.652378038216842 0.633719190629211 1 1
0.994451373455158 0.969662478083456 1 1
0.743632563459269 0.720490760166694 1 1
0.917959804853043 0.890519131127995 1 1
1.0690346381015 1.03988839349298 1 1
0.822448565259972 0.797445812370002 1 1
0.673443376741416 0.65426452049944 1 1
0.721434504022795 0.699801321575053 1 1
0.976947683763218 0.947559167162282 1 1
0.942078402622252 0.915019317330709 1 1
0.89024564702659 0.866114654228945 1 1
0.84570109373168 0.821314326368262 1 1
0.802744227701268 0.780845433455868 1 1
0.505347285862858 0.491033320663856 0 0
0.785783847966946 0.762228198192918 1 1
0.792770257787101 0.767886917297354 1 1
1.03053939457238 0.997572313830674 1 1
0.876601905282076 0.848014829311426 1 1
0.553554870443611 0.536647636973527 1 1
1.10076736891944 1.07000080437481 0 0
1.0825302119696 1.04835658334332 1 1
0.50901917496712 0.495604067816804 1 1
0.966120757174761 0.934249315894335 1 1
0.884682197530017 0.85846380364312 1 1
0.625179672292096 0.603749048730022 1 1
0.793347828859347 0.77130393235864 1 1
0.634212261231784 0.616141120039828 1 1
0.622852524708215 0.603070563922482 1 1
0.733728537221015 0.713975247502347 1 1
0.568435160792924 0.550765728621716 1 1
0.589525573933068 0.571618867561974 1 1
0.861879140414555 0.837443555402054 1 1
0.460091886923228 0.446663577096205 1 1
0.701496264646509 0.679082713096315 1 1
0.75094966897269 0.728660859974764 1 1
0.720366466775659 0.701534343360961 1 1
0.719702283352315 0.697538936225812 1 1
0.93332422663885 0.905843581706881 1 1
0.588865115054966 0.573492216617497 1 1
0.885220041169848 0.860425718490312 1 1
0.390305287314605 0.378558756116082 0 0
0.86910590666257 0.844737715085304 1 1
0.609181723240811 0.591468728867871 1 1
0.892867100887818 0.865635430246291 1 1
0.7967514222305 0.7706217652127 1 1
0.748682833138991 0.729527324799975 1 1
0.831230042212925 0.808634221268202 1 1
0.830019193952824 0.800826123826912 1 1
1.11967557184673 1.08635528797785 0 1
1.10861685363168 1.07672641262653 1 1
0.800973864851978 0.775364627532105 1 1
0.937019380232996 0.90849225599744 1 1
0.799997147994508 0.775364545226668 1 1
0.668717449682687 0.649690964031028 1 1
0.885411897351345 0.858524778257554 1 1
0.826566981300664 0.803601497644995 1 1
0.500288614033769 0.489158090034207 1 1
1.07555734289454 1.0399460996246 1 1
0.691374308135702 0.670094331808566 1 1
0.921405922881097 0.895192995544364 1 1
1.07691113946077 1.04520935554981 1 1
1.12642723500028 1.09348053151749 1 1
0.773161919528099 0.749892186385284 1 1
0.562319867470915 0.545690438192017 1 1
0.923640274608255 0.894899985240792 1 1
1.02420707204047 0.995542586819734 1 1
0.91618368223175 0.889239528137436 1 1
1.1348306350068 1.10057846760754 1 1
0.752662068692381 0.733597785700165 1 1
0.953607219274723 0.92517622182042 1 1
0.884154269054768 0.85698178143449 1 1
1.02112341848758 0.989265074770859 1 1
0.843012018451717 0.820865353333839 1 1
0.799705128645259 0.777216805575059 1 1
0.566133177865549 0.54972101128469 1 1
0.94144606822396 0.913390765223845 1 1
1.00289729689534 0.971599570747627 1 1
0.681085145935092 0.663180420650314 1 1
0.336244744824996 0.327702528163452 0 0
0.792570509615814 0.767954328152785 1 1
0.800711723134485 0.776925610402505 1 1
0.564763561799935 0.549451534166877 1 1
1.0587112538159 1.02889839532303 1 1
0.953058860933839 0.923781060271136 1 1
0.700532696042722 0.680137077392839 1 1
1.09680010163923 1.06450178363845 1 1
0.8111138279169 0.786701201538538 1 1
0.888597559307685 0.860123299677268 1 1
0.822504712471849 0.797599177260965 1 1
0.802978597544664 0.778866834355006 1 1
1.05235679012455 1.02185448409893 1 1
0.696573670571799 0.678967907317974 1 1
1.27282775856538 1.2325637369005 0 0
0.85529522316438 0.831752575129655 1 1
0.959249239228554 0.931821805519674 1 1
0.953737147335658 0.924056872349235 1 1
0.724431497944023 0.703363023995082 1 1
0.639248591406307 0.621199356917829 1 1
0.956390051765517 0.926425694985823 1 1
0.939492252900618 0.910854935667582 1 1
0.721668112586899 0.701876548062087 1 1
0.814702672267881 0.789019461067795 1 1
1.02214587871709 0.990842624835602 1 1
0.910304020148174 0.885706606052198 1 1
0.649332729963918 0.626857820700702 1 1
0.910500089390134 0.885617169552045 1 1
0.556976169557347 0.53927741741375 1 1
0.715771587956337 0.694206840990717 1 1
1.09506807958404 1.06112602829836 1 1
0.963148431891973 0.933021244341886 1 1
0.882545241739023 0.856794630175702 1 1
0.869877188441295 0.844511787174734 1 1
0.748829921621353 0.725759576895838 1 1
0.935088929843558 0.903972868792466 1 1
0.988866201092823 0.956562808426222 1 1
0.74097894318264 0.720494740774211 1 1
0.644734271713486 0.627841439250694 1 1
0.878318130998697 0.850036536296019 1 1
0.372025756863316 0.360785064783165 1 0
1.07486284871968 1.04167389306906 1 1
0.88408211367813 0.857536328917706 1 1
0.424748611521806 0.411622892838084 0 0
0.705463932781217 0.684972425123622 1 1
0.719003601588606 0.696288154783361 1 1
0.88744311757612 0.860222717851357 1 1
0.837945833333512 0.816818552323018 1 1
0.668510876501408 0.649270211057379 1 1
1.050359430231 1.01911269100782 1 1
0.753795616820923 0.732913342240701 1 1
0.729634287250516 0.708647143917867 1 1
0.716561554159433 0.694581927294997 1 1
0.603822786647061 0.584824428041979 1 1
0.624308234418296 0.60725969492066 1 1
0.85653601858455 0.830766810126509 1 1
1.13457466338361 1.10038756860344 0 1
1.01281097312903 0.981451354445126 1 1
0.766786359640997 0.745159394510234 1 1
0.649126389540493 0.628583874461314 1 1
0.741019415273821 0.718746985015072 1 1
1.08193446475613 1.045088488937 1 1
0.858024096978205 0.834425403534772 1 1
0.519273183803462 0.505353069369795 1 1
0.954077288935331 0.92340345504341 1 1
0.993780551979718 0.963022957475792 1 1
0.992467341486846 0.964173840059528 1 1
0.768113164838674 0.746413307570811 1 1
1.07106213655927 1.03900105141439 1 1
0.88282860700025 0.857966766341241 1 1
0.846777272180939 0.823737205397257 1 1
1.014447771889 0.986100269203566 1 1
0.717292680740901 0.694501521090438 1 1
0.935478940307157 0.910287398575055 1 1
0.807086875937932 0.783497845924061 1 1
0.730242243555677 0.702463554564332 1 1
0.781498450195741 0.758804312350039 1 1
0.280387641215403 0.273503120939942 0 0
0.863223198903123 0.837836775577566 1 1
0.387797450941069 0.375481514860819 0 0
0.638719151581031 0.621229309780564 1 1
0.882299870403489 0.85788695541998 1 1
0.881121529481635 0.859096264652662 1 1
0.784629731104969 0.761834569360336 1 1
0.74118829467918 0.72052936299476 1 1
0.597814048557847 0.580406779811523 1 1
1.04844268587135 1.02114660434792 1 1
0.713555655081314 0.690937052382222 1 1
0.846619106338713 0.82293382387129 1 1
0.947244248882186 0.916104200971095 1 1
0.564101101094184 0.545066341679251 1 1
0.789100076567738 0.769196684930372 1 1
0.909841287574378 0.884480867995763 1 1
0.654918555786536 0.631257523699522 1 1
0.683458723517629 0.662176308418422 1 1
0.709400202987706 0.687463499185104 1 1
0.711613259232882 0.687562457500343 1 1
0.956071469195449 0.926886424874396 1 1
0.878617688797573 0.853576261457886 1 1
0.999074434410263 0.9719901836715 1 1
0.656449328352138 0.636617474842285 1 1
1.0431763508211 1.01536136338685 1 1
0.572050822850215 0.554722452422133 1 1
0.874188737530787 0.846899979470972 1 1
0.381754659913068 0.371369257549689 1 1
0.980754606926765 0.95377880751894 1 1
0.978910535061489 0.948921200670691 1 1
0.635455186126248 0.61531268963839 1 1
0.776299944361822 0.753019259223465 1 1
0.83820313350266 0.812995221837003 1 1
0.459032362731444 0.447783023095804 1 1
0.5330566907349 0.517082145375878 1 1
0.649794838220014 0.627479716675788 1 1
0.874450697967095 0.849744555562332 1 1
0.735208568034102 0.714901019700897 1 1
0.918981130302641 0.893511591897069 1 1
0.710363574583496 0.689281944552018 1 1
0.569598271515886 0.554439937632125 1 1
0.829872512671949 0.806450760526835 1 1
0.47592310542334 0.461523419401 1 1
0.57191647595606 0.556841289228072 1 1
0.988728847539456 0.95991985971711 1 1
1.13061133447318 1.0964257039321 1 1
1.13417523017854 1.10053499638059 1 1
0.790878339715547 0.766536125586994 1 1
1.11167407925593 1.08308206828828 1 1
0.989042536528895 0.960654805410157 1 1
0.673049554771835 0.652350123662937 1 1
0.815460565137397 0.791070537313823 1 1
1.15163650418795 1.12033652393202 1 1
0.839798301296516 0.812256563823437 1 1
0.849271299913023 0.825255744455135 1 1
0.618861926959075 0.601032679978647 1 1
0.770331656174658 0.746995683769183 1 1
0.915117516390649 0.8901763147785 1 1
0.82211551091467 0.804096793885916 1 1
0.886805121674561 0.854973521058165 1 1
0.954947748863612 0.928973155425095 1 1
1.08003851312912 1.04550230601625 1 1
0.776551259970008 0.754020244598377 1 1
0.831515002407268 0.806108001010832 1 1
0.714924181109402 0.691489219585891 1 1
0.926052994184072 0.899378056915573 1 1
0.869436404333304 0.842014342661377 1 1
0.971659509772953 0.944186869031907 1 1
0.904848046710722 0.87335480932721 1 1
0.840967940698086 0.818511112507043 1 1
0.774034424525182 0.752364497067159 1 1
1.0511387456246 1.0212308815264 1 1
0.585117805155232 0.568233660380102 1 1
0.898953571117977 0.871764720515795 1 1
0.367837779358975 0.357960674094923 0 0
0.752884950410924 0.729920519684918 1 1
0.745571540570703 0.724344617247383 1 1
0.709258267429072 0.689049905659429 1 1
0.667844953663086 0.649742322027565 1 1
0.82159755034926 0.795915608564675 1 1
0.913425312629838 0.881317457300228 1 1
1.0635869687311 1.03412530803492 1 1
0.484032391872988 0.470801844734328 0 0
0.985326872309485 0.956178595910442 1 1
0.836426707119289 0.810036361821373 1 1
0.564424674621593 0.544764636572803 1 1
0.911977233134354 0.88453351617116 1 1
0.811886357397874 0.787746103018825 1 1
0.763196007146215 0.741844574036443 1 1
0.685230467249421 0.665720120916858 1 1
0.814075961575083 0.789864278088489 1 1
0.828947555890172 0.802182445301971 1 1
1.00613070599301 0.977610281644809 1 1
0.766593192874632 0.737899223580155 1 1
1.02405833027649 0.992681929002391 1 1
0.688524061717203 0.670599230333169 1 1
1.10964973185225 1.07649495790768 1 1
1.04774756120844 1.01808813177294 1 1
0.807690950225147 0.782261762744057 1 1
0.93642033771073 0.910210922047024 1 1
0.651205575501467 0.63068747095867 1 1
0.932197728381118 0.904925775984224 1 1
0.980777015272725 0.9509789292281 1 1
1.2356474010742 1.19779931684031 0 0
0.948936907961405 0.920849980210935 1 1
0.401149339904733 0.38781887809588 0 0
0.938823097464364 0.910200839983369 1 1
0.520621283141441 0.504017591072072 1 1
0.765004423382802 0.743153950120493 1 1
0.594417978723223 0.577786764609054 1 1
0.659080135668827 0.638664068723197 1 1
0.242255377717687 0.2341662857682 0 0
0.743334893598478 0.717718698414279 1 1
0.476593422952482 0.464465060457581 1 0
0.893522504755394 0.866892126240702 1 1
0.738270307047667 0.715001691709227 1 1
1.05007428364502 1.01499067422947 1 1
0.594022807494969 0.574620007350892 1 1
0.870159097510259 0.845958706497622 1 1
0.845245009618466 0.820184892581161 1 1
0.589353166050776 0.570551418821357 1 1
0.790597185505623 0.76620917852177 1 1
0.675964263882015 0.659309515802263 1 1
0.622890506032255 0.603350141552043 1 1
0.94247711278329 0.916220866985474 1 1
0.619693939245974 0.602466390387626 1 1
1.04027694247805 1.00929433462654 1 1
0.992615903875563 0.961735174900711 1 1
0.706903645822726 0.687780516835958 1 1
0.756088673432436 0.734531541388081 1 1
0.734741934019783 0.714299527060321 1 1
0.801792815800437 0.779500566917097 1 1
0.990227008862175 0.962787946267135 1 1
0.873140102117786 0.848070839046643 1 1
1.14724980225995 1.1132952337638 0 0
1.09246914732217 1.06065087923408 1 1
0.862175900467252 0.835238694195918 1 1
0.868393838358419 0.843716402049125 1 1
0.83164808687353 0.805948128199482 1 1
0.88796798186342 0.862137880219416 1 1
0.928698935275952 0.903643632465049 1 1
0.689444416839869 0.667655834130135 1 1
0.291062701804679 0.281006094263233 0 0
0.888170301316822 0.865582031195379 1 1
0.77971073519905 0.757500582267659 1 1
0.479758372030267 0.462950083241585 1 1
0.820639763222517 0.796952639892659 1 1
0.554798989578991 0.540386060152634 1 1
0.592246221781204 0.572792210289619 1 1
0.811513242836739 0.785353127118377 1 1
0.823461583906654 0.797659553526669 1 1
0.729686966810655 0.708451232503373 1 1
0.785009665331843 0.763437444732162 1 1
0.775572867797506 0.751235229248409 1 1
1.25005534629483 1.21286949257954 1 1
0.740227947300986 0.71936021977722 1 1
0.919733783497219 0.891860426779217 1 1
0.747234259887058 0.725726517626025 1 1
0.970575082475236 0.94414363494618 1 1
0.710591756289618 0.69138572025891 1 1
1.3453410636542 1.3075085602438 0 0
0.292413531855536 0.282425785020493 0 0
1.03524246523238 1.00553182831223 1 1
0.641634199091942 0.622870595285403 1 1
1.0654723216635 1.03464889313324 1 1
0.493301590447981 0.477833207362943 1 1
1.0936248985469 1.06336632676771 1 1
0.998361728300994 0.96912481989168 1 1
0.800635128314816 0.779243879554607 1 1
0.528628909046621 0.512660901996303 1 1
0.565295268929235 0.547351670845998 1 1
0.760744594359985 0.73478616914172 1 1
1.05109542490095 1.01815276748318 1 1
0.719788574433268 0.697973659738033 1 1
0.96933297768809 0.938300218224745 1 1
0.85770268922128 0.831263209096525 1 1
0.793836329829924 0.77098310953997 1 1
0.453492403417163 0.441274130511264 0 0
0.702760005105629 0.682404014258677 1 1
0.768477606641818 0.746494381170844 1 1
0.900171871063826 0.874748053781706 1 1
0.86697894968495 0.841636645099903 1 1
0.793106236146973 0.769686271842643 1 1
0.592579653828362 0.573979770416227 1 1
0.726660965037287 0.705798544163264 1 1
1.03561399777291 1.00406170458909 1 1
1.13805718159543 1.10260506274037 1 1
0.972480850190231 0.945673683997877 1 1
0.619224098700874 0.6047033829683 1 1
0.71987276820022 0.697287033610177 1 1
0.913183188188497 0.892959186366993 1 1
0.963180145651323 0.93582528714393 1 1
0.886614838707282 0.862519815101891 1 1
0.576379012062881 0.558957729477524 1 1
1.08037631621369 1.04360357715239 1 1
0.806822889420258 0.783049757917189 1 1
0.824333418845621 0.800064833899906 1 1
0.828391762641087 0.804228601273344 1 1
1.21976090143376 1.18677197680246 0 0
0.826536482484192 0.803174659873906 1 1
0.311196459325921 0.301120819411091 0 0
0.963507198703995 0.930697355285422 1 1
0.901099766430581 0.879382448989832 1 1
0.982507500843667 0.954293402175139 1 1
0.690174224469501 0.667721167098135 1 1
0.499329166321859 0.484992683927894 1 1
0.619375800693046 0.59835596122183 1 1
0.880970504006416 0.854484102781643 1 1
0.942459867489621 0.918163905601065 1 1
1.08186118302365 1.05158575681533 1 1
0.605193904291872 0.588254020781026 1 1
0.630322659116295 0.609902374287487 1 1
0.98429395856428 0.95545344009146 1 1
0.794074389947743 0.768339900325592 1 1
0.83406525264434 0.810666671491444 1 1
0.514167427490666 0.497147175871905 1 1
1.20714971797336 1.16934842268269 1 1
0.707772298208174 0.685003604414652 1 1
1.13945440285819 1.10935186252632 1 1
0.886312411793542 0.861281175816666 1 1
0.85040469407491 0.824821839774585 1 1
0.985950168871677 0.95875554199696 1 1
0.579423935528812 0.563384762278873 1 1
0.573078875683102 0.55820955255466 1 1
0.68406664107238 0.664453972025289 1 1
0.603544902665713 0.587739339680463 1 1
0.867112543429701 0.843347235012949 1 1
0.817200958879381 0.789890117815317 1 1
1.05522651374601 1.02450402313663 1 1
0.492848005391048 0.479229491942086 0 0
0.89055236537888 0.863822365785063 1 1
0.91770264495917 0.892151261790609 1 1
0.757356069167045 0.730302331368576 1 1
0.651586960249412 0.630909671968326 1 1
1.06386639228866 1.02905924235954 1 1
0.785730738905077 0.761954379555226 1 1
0.577634647405538 0.559327054408229 1 1
0.710010400948581 0.689278321542444 1 1
0.827500498909344 0.803590914129008 1 1
0.716173042939893 0.695552739728962 1 1
0.66084805467874 0.64477482554122 1 1
0.737435164471387 0.716884746653344 1 1
1.31265184715652 1.2744048124243 0 0
0.903922183540352 0.876719856465228 1 1
1.01071200308319 0.977058240790215 1 1
0.748592722912593 0.723174139707415 1 1
1.09839975546085 1.06321004599707 1 1
0.683727105170956 0.66336481169271 1 1
0.989517824063122 0.961706157041402 1 1
0.78211866672907 0.756684887852868 1 1
0.830801197773924 0.807195452548336 1 1
0.483470576942459 0.470664468878009 1 1
0.734526082178164 0.710548401789471 1 1
1.0511695056105 1.01989753860294 1 1
0.351741393926599 0.34049428793544 0 0
0.577412567291684 0.560468580652434 1 1
1.12254676715499 1.08740178944827 1 1
0.81542377817732 0.793244098949583 1 1
0.574551121244034 0.557603633373674 1 1
0.880638741344212 0.852725481385871 1 1
0.94863932131024 0.920199625572607 1 1
1.22697053916227 1.19043853878833 1 1
1.10892918852957 1.07339648410208 1 1
0.418474943016915 0.406169052886193 1 1
0.722884283817653 0.702706972318025 1 1
0.414635549766404 0.399339900761692 1 1
0.625118125925422 0.606820972568289 1 1
0.935087132356651 0.908237542891256 1 1
0.860129631780516 0.832234638871024 1 1
0.733457994304489 0.71025667724134 1 1
0.681017524267567 0.66016452758628 1 1
0.669327064232705 0.650527614846874 1 1
0.712602875966596 0.692834741102854 1 1
0.854303370676445 0.828436584325132 1 1
0.971602337062124 0.941391731632374 1 1
1.06415566199558 1.03459680915677 1 1
0.996338802446164 0.967832910621678 1 1
0.736313158726957 0.717150701713314 1 1
0.846964505711999 0.823428552475329 1 1
0.65230647588896 0.629726396706836 1 1
1.09785169208355 1.0672058644861 1 1
0.707946049378253 0.68827799728706 1 1
0.905909406097691 0.877769671797883 1 1
0.796156577120437 0.774187531597836 1 1
0.778157300477733 0.75479601443623 1 1
0.82417387927515 0.800000832529899 1 1
0.932286881042478 0.898822449456931 1 1
0.700768890563734 0.681136273558563 1 1
0.794552563699559 0.771099513061202 1 1
0.643082243359733 0.622229924398499 1 1
0.672652170188315 0.648968617770338 1 1
0.659398028736542 0.638111573283075 1 1
0.812093922190916 0.787411738807187 1 1
0.69237057159585 0.672916013550714 1 1
0.738326648134146 0.717022339396776 1 1
0.765723624927186 0.744892081447798 1 1
0.601198040166378 0.584582627356032 1 1
0.707025622587371 0.684195301296725 1 1
0.55395107224568 0.53956937654678 1 1
1.07929169755981 1.0485400436244 1 1
1.04622891160692 1.01820206788206 1 1
0.734267993250347 0.711232787125596 1 1
0.935076587734066 0.908404240714928 1 1
0.923343387733626 0.89443305560455 1 1
0.801508451816897 0.778811183250736 1 1
0.732696986037271 0.712329485610167 1 1
1.31716932748982 1.27924567525775 1 1
1.10992553168679 1.07704481827944 1 1
0.868460458052507 0.845095619399086 1 1
1.17092014493744 1.1375916970472 1 1
0.63689036141886 0.621095831886155 1 1
0.446444322581237 0.434818370451675 1 1
0.502523449344842 0.48707427870365 1 1
0.993378621197704 0.961423664581516 1 1
0.870724364489459 0.850235074260447 1 1
0.781221214046075 0.759811919892343 1 1
0.608532554296663 0.591447371167773 1 1
0.820238004106484 0.793819102117817 1 1
0.44597076152308 0.431953139043479 1 1
0.932984267672789 0.906007351957086 1 1
0.820888278937815 0.798387063874733 1 1
0.643489915730903 0.623208495485481 1 1
0.513185697055391 0.497851848417621 1 1
1.10055473102447 1.06584350790062 1 1
0.993887656706119 0.964314356631761 1 1
0.523505878482722 0.507868744756424 1 1
0.670494674344388 0.647855766221127 1 1
1.1812754049799 1.14643419826922 1 1
0.647622189850083 0.626756136276443 1 1
0.797425927284912 0.776298586118011 1 1
0.773916980556103 0.7500247991771 1 1
0.920916574808619 0.89233699580257 1 1
0.554905319395571 0.537486754163549 1 1
0.585428388438291 0.568741111038859 1 1
0.480015991466351 0.465803978335742 1 1
0.653168737327155 0.635268575209081 1 1
0.733585497792564 0.713392360896998 1 1
0.569042388307162 0.551440321737898 1 1
1.04833760123052 1.01476581192689 1 1
0.584183083763108 0.568041225043336 1 1
0.538995746001399 0.522540516653254 1 1
0.899788524446805 0.8709282974238 1 1
1.0107013874476 0.982452442462601 1 1
0.396777044487269 0.384390875700531 1 0
1.09716386803343 1.06390524673717 1 1
1.05032588213537 1.02100529022929 1 1
0.882298700765744 0.855743996398162 1 1
0.802541340695513 0.779768878152125 1 1
0.659475856847375 0.63805602771871 1 1
1.03005580902874 0.997671058797728 1 1
0.682784973096458 0.66303861829699 1 1
0.807751232776482 0.781819794944716 1 1
0.776625560324506 0.754581152711172 1 1
1.4928263355118 1.44653072375927 0 0
0.941532291201192 0.913930529152018 1 1
1.10748303380726 1.07625899127045 1 1
0.784962491639572 0.761869579751257 1 1
0.692151923481002 0.672810601193278 1 1
0.801221960125134 0.778297738221435 1 1
0.699204608167593 0.679827312847594 1 1
0.472854315200648 0.459122003661427 1 1
1.05284575392564 1.02173987215296 1 1
0.855307575529295 0.826467803623453 1 1
0.853904487507576 0.828151838839227 1 1
0.681574130718635 0.663867678771444 1 1
0.800968471764236 0.777137744562678 1 1
0.519208825749337 0.506934963420073 1 1
1.11242654853392 1.07979279478796 1 1
0.792559695128124 0.768545949561144 1 1
0.844926724402853 0.821507884510757 1 1
0.908245934270833 0.884509978923514 1 1
0.994076635070352 0.96483008345172 1 1
1.10877775276275 1.07751829217418 1 1
0.862063263988266 0.836980666651396 1 1
0.789767507451932 0.768293791642704 1 1
1.06796906413463 1.03801560348079 1 1
0.941118712090837 0.914553094661264 1 1
0.812356930713186 0.789637952343167 1 1
1.01383709521179 0.986714303543474 1 1
0.568079081518906 0.550164638209455 1 1
0.832126798030683 0.809393980613454 1 1
0.660272193070534 0.641714793281849 1 1
1.25032936753529 1.21002089891733 0 0
0.913052485164647 0.884260758897371 1 1
0.82096579335423 0.795214329723643 1 1
0.761961021781563 0.738234533010695 1 1
0.780990298822044 0.757420533698454 1 1
0.839927479523255 0.812605987907444 1 1
0.870174870171194 0.841710194160026 1 1
0.714259911571716 0.694056173216271 1 1
0.65897892523496 0.640898359687531 1 1
0.824777723976466 0.798972234438562 1 1
0.827604879993225 0.801349381542015 1 1
0.690786591616832 0.669856539620251 1 1
0.764544555808273 0.741830776080531 1 1
1.25391118631496 1.21930770047089 0 0
1.05267778278969 1.0212134779053 1 1
0.941738089189526 0.912973268695162 1 1
0.77330082396264 0.752090226992841 1 1
0.744881875470037 0.723912741490784 1 1
0.659650724963383 0.638897640342801 1 1
1.02496885177944 0.992437354643344 1 1
0.950276549793835 0.92262759988193 1 1
0.845035064025535 0.821350200675675 1 1
0.844440137062837 0.817832745656655 1 1
0.787759640980737 0.763832412400262 1 1
0.825972216880609 0.798754856740231 1 1
0.75800505698138 0.735141387363545 1 1
1.15788488561732 1.12312330857975 1 1
0.956717594409543 0.929509755183079 1 1
0.630777677840109 0.611622216969287 1 1
0.964219220876064 0.931947432528961 1 1
0.987047311528113 0.957890399220138 1 1
1.20544472991816 1.1713645539049 0 0
0.746526077576846 0.725369695388701 1 1
0.478164410764048 0.460231071038858 1 1
0.739129800850282 0.717688112084863 1 1
0.729414956699347 0.707334229457537 1 1
1.07445722566099 1.04158252499835 1 1
0.693618904229219 0.672623077283655 1 1
0.479053618650407 0.463201729232068 1 1
0.715158371104305 0.69466361223459 1 1
0.633778216169865 0.613342721112508 1 1
1.14871694334623 1.11180032069516 1 1
0.464622540457544 0.451692328922176 0 0
0.880378502014512 0.85404566212855 1 1
0.864474505967928 0.839222269720579 1 1
0.655761653901634 0.63364782010305 1 1
0.554719270571679 0.537158689880804 1 0
0.813781465633882 0.789709145016205 1 1
0.541001798820857 0.525440945999114 1 1
1.18185362176925 1.14871431957595 0 1
0.404149899118003 0.392375841849677 1 0
0.950134335097439 0.921495318718285 1 1
0.913416798724195 0.885378670695217 1 1
0.785296035604343 0.763036013442149 1 1
0.868652818769312 0.840220458636015 1 1
0.397643985360336 0.383735532287277 1 1
0.738395311809822 0.717733038679063 1 1
0.906159983718616 0.87876323266292 1 1
0.906361323466901 0.877787016565375 1 1
0.881243068865507 0.854550978913121 1 1
0.906969763147104 0.879952368964823 1 1
0.537187451442785 0.518266045566586 1 1
0.851807679010136 0.824314803745986 1 1
0.77935911326633 0.755048091793346 1 1
0.623152156991646 0.605070564911321 1 1
0.327977789480252 0.317506924840315 0 0
0.531273983736675 0.515774297052345 1 1
0.885030855276912 0.860811049525474 1 1
1.10879216376965 1.07621772696416 1 1
0.690270671308573 0.679726089844671 1 1
1.00769219588695 0.977053539264789 1 1
0.575889896239655 0.559581757709518 1 1
0.662532856670421 0.641992005544207 1 1
0.67736049712177 0.658775038795121 1 1
0.92261569496464 0.894640781076246 1 1
0.858620946411475 0.834247531469909 1 1
0.950121016504572 0.918627356412673 1 1
0.765119736560778 0.743952471437909 1 1
1.01893885354815 0.990068153541091 1 1
0.651620037343629 0.63420679247757 1 1
0.965081368331225 0.939696846490953 1 1
0.827700447796779 0.802027116271227 1 1
0.775185417850707 0.751626879630372 1 1
0.797699972519702 0.773073261363483 1 1
1.07900455107683 1.04694220312831 1 1
0.72463012431541 0.703321313529458 1 1
0.489116301702331 0.472256850129175 1 1
0.767068418154419 0.7454084104647 1 1
1.02196222598074 0.991929432936842 1 1
1.00131362679871 0.972500860611204 1 1
0.456577732646416 0.443496819877651 1 1
0.812507052501323 0.788217644409544 1 1
0.886048064498207 0.858675733948674 1 1
0.879263425198814 0.851925572010569 1 1
0.671477843986088 0.653322467332305 1 1
1.21521827651541 1.17934680813965 1 1
0.803808039621116 0.781155049644477 1 1
0.856623319682213 0.830893389078645 1 1
0.976337503422676 0.943605825475403 1 1
0.58763564468325 0.567776178959032 1 1
0.873592667523215 0.844980983522672 1 1
0.689829417590178 0.668042842733313 1 1
0.713402461613157 0.692547063018939 1 1
0.561737742886099 0.547565530551874 1 1
0.560604137825667 0.538201817720964 1 1
1.29220046272792 1.25231991391104 1 1
0.822568536553022 0.798230013252059 1 1
0.752179744810694 0.72836459677369 1 1
0.871820541743633 0.846728094112566 1 1
1.04526636522647 1.01636510145666 1 1
1.05289388151096 1.02232009473591 1 1
1.03739553948071 1.00734394580083 1 1
0.992405906228284 0.96461370032502 1 1
0.574637965590516 0.55941601470815 1 1
0.62603996131412 0.606874060163674 1 1
0.854306069680897 0.826743302174757 1 1
0.839273541396766 0.815671586595146 1 1
1.27977140656463 1.24791606204772 0 1
0.721764670841438 0.700006855475709 1 1
0.884203940103975 0.857215304162622 1 1
0.413229152051197 0.401120447272459 1 1
0.805758624825983 0.782237032123402 1 1
0.763582142621975 0.740751162839385 1 1
0.473386052495951 0.458895798696785 1 0
0.545775653251914 0.53263072279052 1 1
0.845207375084738 0.819079811566804 1 1
0.927337697162588 0.897903826131288 1 1
0.550895263902114 0.534061668164136 1 1
0.491967506636949 0.476484462331714 0 0
0.786661472916834 0.762764509986682 1 1
0.558125526258936 0.542779297508899 1 1
0.671401926095462 0.651164657691111 1 1
0.97957990022655 0.952497093449461 1 1
0.770791968116743 0.750156015420618 1 1
0.809417199934954 0.789129041599328 1 1
0.695158207288683 0.675780062929996 1 1
1.00914820224659 0.972594574155442 1 1
1.05152719306921 1.02060819977016 1 1
1.00566425783164 0.978396667454589 1 1
0.523110228907803 0.505246977687338 1 1
0.639453233647151 0.621389610824512 1 1
0.767868070855435 0.747734547218402 1 1
0.980194911232906 0.95148852948558 1 1
0.951664925574383 0.925571851591862 1 1
0.822505791357401 0.798087258962695 1 1
0.609505126416707 0.592102094040903 1 1
0.816676169676822 0.793402433652253 1 1
0.837453172595635 0.81060868194768 1 1
0.991821790569589 0.962757710563007 1 1
0.927849669034923 0.901041004699082 1 1
0.798616012589701 0.77812469551062 1 1
0.84458104498416 0.817529559730135 1 1
0.715550179668391 0.692733521875291 1 1
0.811902646013646 0.789351409358918 1 1
0.656409322748995 0.636702096524713 1 1
1.0846618706149 1.05153266805515 1 1
0.951564319521932 0.923851826834761 1 1
1.00940188908322 0.979727141604925 1 1
0.583261420261119 0.56627092910043 1 1
0.990018684784202 0.960221606505403 1 1
0.591474987221176 0.572671612945972 1 1
0.814625956399996 0.790145453661548 1 1
0.440125598406729 0.430084722876161 1 1
0.712903833255942 0.690661056273946 1 1
0.58069576770459 0.5633194027642 1 1
0.75720344467828 0.737699014340521 1 1
1.0413393572921 1.01087966976624 1 1
0.76428048361084 0.736265335950522 1 1
0.944237792520966 0.917218143309478 1 1
0.495494810499749 0.48100666748009 1 1
0.944486045476321 0.917791613613292 1 1
0.986374503078974 0.958204848433451 1 1
0.82599677137441 0.802241462926084 1 1
0.707188423006264 0.684629628052245 1 1
1.19251937685607 1.15338754830361 1 1
0.70114013291477 0.679562357975451 1 1
0.764375515135496 0.741360733222317 1 1
1.33058392655744 1.28968075386034 0 0
1.04562700675344 1.01530734814365 1 1
0.896624548782342 0.8655717001303 1 1
0.917992511314082 0.89257841200636 1 1
0.835181045733619 0.80834905664556 1 1
0.663344778278763 0.64433034279451 1 1
0.610056682094043 0.592247225288134 1 1
0.67411790689251 0.661151328773214 1 1
0.740488743391342 0.716968928790303 1 1
0.818570225689651 0.795747661551152 1 1
0.684323925038696 0.668415190224194 1 1
1.17606090999318 1.14283087127356 0 0
0.996920946988693 0.971223446143935 1 1
1.05550745796221 1.02174895559062 1 1
0.834168503582387 0.80991789982055 1 1
0.701448721651589 0.679599291885635 1 1
0.897297658666899 0.871842415053347 1 1
0.816636535997171 0.791370668357549 1 1
0.817632415056498 0.793130915217482 1 1
1.08666058889463 1.05516933475557 1 1
0.536413556628438 0.521124009041494 1 1
0.447715438534234 0.43564533874776 0 0
1.15673301035668 1.12124064728806 0 0
0.825813050703053 0.802024279274961 1 1
0.329640712931175 0.320954554008172 0 0
0.926131530487999 0.899224643676653 1 1
0.988952379939871 0.958250926893924 1 1
0.853101837840551 0.829539146495313 1 1
0.891459170314596 0.866002227741655 1 1
1.12496919748229 1.09308855237798 0 1
0.87359186283355 0.847894346535286 1 1
0.649804458182383 0.630254218813346 1 1
0.592998542608582 0.570340410977398 1 1
0.775552838536142 0.74848820667847 1 1
0.778386988900173 0.756500648172209 1 1
0.680426695303966 0.661078275091932 1 1
0.72263230357018 0.702474269327466 1 1
0.896583518795875 0.869234127086053 1 1
0.788401582502641 0.765303074941172 1 1
0.789447820917002 0.767965874047661 1 1
0.519207342590913 0.505496873191818 1 1
1.11955246244532 1.0887595053138 1 1
0.774297972160843 0.749242720975545 1 1
1.05785030562279 1.0264864088479 1 1
0.730388381525291 0.708637460152418 1 1
0.699528101677462 0.681546532830361 1 1
0.791711161170681 0.765974266700744 1 1
0.791664304661116 0.766855186090792 1 1
0.470579932364576 0.458766346850542 1 1
0.489026352579661 0.472457353135351 1 1
0.491995789135442 0.478042249567393 1 1
0.820387475825836 0.793821645740963 1 1
0.367091653578773 0.355248833077139 0 0
0.614301008894131 0.596330980817178 1 1
1.13203647279975 1.09628758860919 1 1
0.865056997068173 0.837621574361 1 1
0.62439992431731 0.603512656587717 1 1
0.889748734235712 0.862116934337447 1 1
0.675042661681925 0.655622672720698 1 1
0.637181782315556 0.620956257317833 1 1
0.835138583629251 0.812571036632377 1 1
0.65744834210589 0.636729909053332 1 1
0.777093704679464 0.754613143063946 1 1
0.710589619257237 0.691089843393183 1 1
1.1711477220649 1.13367795202656 1 1
0.840686705159881 0.813603663608355 1 1
0.675297694584785 0.655164619614303 1 1
0.889182376981632 0.861088548825091 1 1
0.795524790622044 0.770802461764806 1 1
0.828633298993279 0.804322959516036 1 1
0.71246596607585 0.690288430605194 1 1
0.828670754272957 0.805207400961545 1 1
1.17115319417742 1.13445052623112 1 1
0.637524953307259 0.620395909219874 1 1
1.01578336383289 0.984345511076981 1 1
0.939228878395821 0.912977909749533 1 1
0.484319080526705 0.470733150680391 0 0
0.423615486471565 0.411725921731424 0 0
1.08379932144369 1.05290986587884 1 1
0.877742410607461 0.852316689158791 1 1
0.409386314506102 0.398853632556166 0 0
0.765840614343812 0.740614773919763 1 1
1.02665026176247 0.998081075926189 1 1
0.870470318099853 0.843079852461707 1 1
0.831174858014603 0.808237649303591 1 1
0.821392211023486 0.796700701668606 1 1
0.88517941554998 0.858300645398199 1 1
0.809569035031349 0.787484131898972 1 1
0.568102064412769 0.551784259071387 1 1
0.790743710208485 0.76742144845394 1 1
1.05528534194856 1.0255849837271 1 1
0.868997577579784 0.842297883772366 1 1
0.95802561171113 0.926268706874964 1 1
0.761166303037193 0.737502846426301 1 1
0.841751020954769 0.818885867533697 1 1
0.959980642047527 0.93120349773159 1 1
0.666085781292716 0.644035046646673 1 1
1.23829912158292 1.20373008333173 1 1
1.08159165677746 1.05155213494363 1 1
1.03256823475469 1.00564629299776 1 1
0.623704737244737 0.607018266723046 1 1
0.917996588699283 0.888752395534171 1 1
0.549966543841988 0.534736868947406 1 1
0.936207994518016 0.909648448378432 1 1
1.0514682082896 1.01843062789678 1 1
0.629599618182126 0.613408217798906 1 1
0.728843305301294 0.709518397690121 1 1
0.641677036980135 0.622167142879837 1 1
0.681435982319817 0.658746664434395 1 1
0.357471276598224 0.344533934254511 1 1
0.906926967927816 0.879036531729616 1 1
0.95987177340043 0.929418532467821 1 1
0.815751429540733 0.790162988331782 1 1
0.517570791864216 0.503252109977491 1 1
1.30494137379505 1.26382378099399 0 0
0.804131517440082 0.779433883398175 1 1
0.927885285925633 0.902953405847092 1 1
0.532559756406541 0.516478985932162 1 1
1.09341416198992 1.06131964580425 1 1
0.452709761834943 0.440964944476206 1 1
0.522924157182888 0.506505854914358 1 1
0.768336041440801 0.744704029839637 1 1
0.427291548951581 0.414096480820121 0 0
0.426118126610321 0.414470240903392 0 0
0.65802922674561 0.635383126737275 1 1
0.864746464372539 0.838367272568307 1 1
0.533753937129425 0.524781491664684 1 1
0.904827986337169 0.879348548370511 1 1
0.797073343409846 0.776611864438734 1 1
0.584250052835689 0.566375840558676 1 1
1.01877051977703 0.987267882162515 1 1
0.532868059681181 0.51836465956242 1 1
0.869407416507292 0.843650243501644 1 1
0.631572789391038 0.613524637824303 1 1
1.14055554187616 1.10095697507408 1 1
1.00263008593648 0.974167657687139 1 1
0.533467498731397 0.516660476469351 1 1
0.865418553169066 0.838997348682455 1 1
1.03788597202418 1.00488845230173 1 1
0.636462252529483 0.619469823494532 1 1
0.629036375778245 0.609788048238389 1 1
0.9207673093194 0.890075432451897 1 1
0.578016584256611 0.562579259840907 1 1
1.05852419827759 1.03023507743326 1 1
0.814970545160956 0.792379892779075 1 1
0.781050990134964 0.757901421795044 1 1
0.649389036131537 0.630721799152476 1 1
1.02232232445232 0.995173608613941 1 1
0.637225187651033 0.618214177001547 1 1
0.596430390268969 0.579654171136519 1 1
1.20083073904129 1.1651283291847 0 0
0.695068945673462 0.673426134840455 1 1
1.01099706445649 0.981492074935199 1 1
0.683532352519722 0.66316567434654 1 1
0.275562988050683 0.264976454749453 0 0
0.649095075138875 0.629889072306945 1 1
0.808171127712918 0.7831996180354 1 1
0.902074326914355 0.876077863179354 1 1
0.690705527806009 0.670176982774458 1 1
0.7296943592835 0.709949975539963 1 1
0.639578973793734 0.62123539277001 1 1
0.912979171747455 0.88728307910657 1 1
0.943176398341462 0.9164286622525 1 1
0.933502895531578 0.905769536058351 1 1
0.734188458718686 0.708292253528658 1 1
0.430203811219195 0.414508462827229 1 1
0.674131049739091 0.652945406110536 1 1
0.826499311796853 0.800601627648789 1 1
0.973753694253518 0.947286607205061 1 1
0.816159720460718 0.787635294081011 1 1
0.950574674650434 0.920240543773368 1 1
0.741784860183503 0.721782754523095 1 1
0.682771053176985 0.664508045521609 1 1
0.849572295360269 0.821410805534484 1 1
0.634212894412008 0.616025768620313 1 1
0.646306740125883 0.625555796711648 1 1
1.15663826494256 1.12644495660266 1 1
0.890493024640136 0.865422036169361 1 1
0.713658605597032 0.692351666506078 1 1
0.68990592019297 0.669621702165242 1 1
0.600814874396282 0.582188760950788 1 1
0.782091040199532 0.758035450866219 1 1
0.32556087610159 0.316233489069612 0 0
0.846508031163645 0.82304146947422 1 1
1.11354108189932 1.07947893160756 1 1
1.01476567297924 0.980848042324909 1 1
0.730615285117795 0.709072144977566 1 1
0.50221323791234 0.488583617130265 1 1
1.00735275657997 0.979439927381958 1 1
0.76332590134825 0.740069784659945 1 1
0.82619114030032 0.798217542271517 1 1
0.463732669990965 0.453478363637727 1 1
0.989084584707936 0.961834737838344 1 1
0.637985363909102 0.618797208089426 1 1
0.62620120969711 0.604257985675007 1 1
1.13765114503709 1.10529755989824 1 1
0.919479767509762 0.893033047909545 1 1
0.610506493083389 0.591401366636972 1 1
0.669100110037987 0.650270391964321 1 1
0.872920793983811 0.84411092296041 1 1
0.830246027575919 0.805673688820644 1 1
0.576675337673852 0.556430697960629 1 1
0.94144157651369 0.910938900323339 1 1
0.364266865225502 0.352076852978834 1 1
0.675146001983592 0.656639226870722 1 1
0.749361280016346 0.72554583914675 1 1
0.711077821168985 0.689975579078299 1 1
0.6644947436597 0.643518064204193 1 1
0.748471551108102 0.72605942214275 1 1
0.524754230156718 0.506498417310948 1 1
0.620436530347779 0.602421577592551 1 1
0.627447933883596 0.612750691203912 1 1
1.04267592701804 1.0084753742638 1 1
0.874442574055762 0.848380539489918 1 1
0.689378872805846 0.668097230397298 1 1
0.911290198311309 0.884069748479097 1 1
0.605390786757104 0.586787367592847 1 1
0.680802456863375 0.662321782242754 1 1
0.64566585678047 0.62330394987214 1 1
0.727680552290456 0.706762704141622 1 1
1.19080350516867 1.15312833635617 1 1
0.257298693130508 0.251451411375004 0 0
0.888360763213918 0.865397120796595 1 1
1.32908936053998 1.2894020740017 0 0
0.723747052939432 0.701638811025769 1 1
0.460131164186859 0.44460055513673 0 0
0.553950357300994 0.538091754232771 1 1
0.476375313585231 0.459453477160731 1 0
1.16527906355075 1.13036990294968 0 0
0.66678026448592 0.646863729724231 1 1
0.951986678351849 0.924154979920143 1 1
1.28408161989521 1.24313091878821 1 1
0.706354219273545 0.687310546198727 1 1
0.829830014237676 0.807086876140374 1 1
0.734993281848636 0.712801764980701 1 1
0.823121679659351 0.800731988472718 1 1
1.0777371880294 1.04801985354828 1 1
0.78709314978859 0.76344563308684 1 1
0.811538080876976 0.787453590461642 1 1
0.455839400666506 0.442407291725984 0 0
0.517936811861639 0.503852194983925 1 1
0.813358749590038 0.785997901362236 1 1
0.758598430110089 0.735271118968623 1 1
0.6051942830556 0.585481370986974 1 1
0.81378365332873 0.789707711333742 1 1
0.963216001853006 0.933913451007128 1 1
1.11312316701462 1.08205021111579 1 1
0.577145253341539 0.559194936276486 1 1
0.767219811338109 0.745570001376521 1 1
0.196142686071646 0.188449380623451 0 0
0.712382890686765 0.689327815843208 1 1
0.708606290956703 0.685289346618136 1 1
0.668290760605249 0.65040758295185 1 1
0.907046066582949 0.882846746332264 1 1
0.669437559215044 0.647365007358213 1 1
0.863148546436596 0.836820265638072 1 1
0.571373789325995 0.554381935683015 1 1
0.977473679868 0.945210587193735 1 1
0.648060496968443 0.629524836471144 1 1
0.690277923983184 0.668869851371904 1 1
1.21328934149604 1.17646158939415 0 1
0.809991763315668 0.78212171317752 1 1
0.498404388796233 0.485634461952143 0 0
0.696423751738733 0.675046267161976 1 1
0.897502231534854 0.873123102666345 1 1
1.28028676807172 1.24407671478673 1 1
0.87709951216144 0.851670608778078 1 1
0.713739095645333 0.693076026376336 1 1
0.740838673940733 0.719619318843346 1 1
0.740823544961048 0.719089371713205 1 1
0.947589074170235 0.920303995934625 1 1
0.692134557159566 0.67390688321458 1 1
0.63763263410135 0.619341870134746 1 1
0.868385489018057 0.84430627741306 1 1
0.841376589366517 0.812618701005993 1 1
1.13616487424762 1.10012249750141 1 1
0.695629096324143 0.674521987025744 1 1
0.78499477449447 0.764979374128628 1 1
0.659053481440607 0.638737674043391 1 1
0.926758447308903 0.896194993800103 1 1
0.891926877789429 0.869278893151278 1 1
0.962700569632056 0.934909320074586 1 1
0.835014832331061 0.811653143537447 1 1
0.747312488858638 0.726096869677007 1 1
0.769225159233987 0.745111480212319 1 1
1.09737739266226 1.05799140793192 1 1
1.0734843873636 1.04128222215498 1 1
0.733828185941493 0.711486961767308 1 1
0.809926242463082 0.787764266905474 1 1
0.864409153838807 0.842353952964853 1 1
0.449017926099051 0.435316346308787 1 1
0.895116188680936 0.86825755174231 1 1
0.600277745089277 0.583388692234731 1 1
0.528935857212863 0.511686407810196 1 1
0.874204607858856 0.84740523412731 1 1
0.565171428398673 0.546830617709644 1 1
0.858251131574087 0.83670689311957 1 1
0.685303792083584 0.66480129610563 1 1
1.06837873848331 1.0349742291667 1 1
0.737700839983343 0.717541138276978 1 1
0.612569085718601 0.596524890616078 1 1
0.726374851372463 0.699480668062485 1 1
1.07751038132844 1.04311839228899 1 1
1.08020956671128 1.05098428442936 1 1
0.773308183113852 0.75276165242764 1 1
0.923478192694639 0.894558223651409 1 1
0.797482731101926 0.773240846213639 1 1
0.751945456267084 0.730976109784122 1 1
0.856796215690949 0.832763974717898 1 1
1.31190387276427 1.27083914964335 0 0
0.907691003709002 0.880657966412694 1 1
0.573907970832995 0.556910735184915 1 1
0.622393401567073 0.604245141119765 1 1
0.674385990978942 0.6531736475887 1 1
0.791649982755452 0.767778285794421 1 1
0.755341054191489 0.732409882469447 1 1
0.585066810276452 0.566104428169596 1 1
0.7625143095993 0.739494376597406 1 1
1.37294135977568 1.33125261369438 0 0
0.43197987467872 0.420054058439142 1 1
0.526457934633325 0.509094642943496 1 1
0.979143170737575 0.949166290631391 1 1
0.943272908996448 0.915897175243566 1 1
0.830586089066946 0.80586810952915 1 1
0.645011926903611 0.628013593286994 1 1
1.01332938957821 0.979633144499571 1 1
0.882195331361323 0.855958748780049 1 1
0.80575926328079 0.778310939607623 1 1
0.632731673245635 0.614940782388468 1 1
1.0620367779494 1.02829589082191 1 1
0.985042797179193 0.95595028213571 1 1
0.575346913151569 0.559724216375124 1 1
0.723276667783641 0.699409312742137 1 1
0.765204179727221 0.742277615510984 1 1
0.662119254401261 0.643167843909469 1 1
0.734893747682981 0.712946035018675 1 1
0.603913583197837 0.586295651701037 1 1
0.665910814641744 0.647423989510267 1 1
0.885377053968332 0.8609155609814 1 1
0.851965800266094 0.828131777164892 1 1
0.777455155089686 0.751086439393736 1 1
1.04280238372642 1.01410520980844 1 1
0.732520500677502 0.707900413000924 1 1
0.658312198484572 0.640627210786224 1 1
0.601538170178982 0.584594046350786 1 1
1.22400056755028 1.18345677604548 0 0
0.712874143091398 0.694242605803167 1 1
0.446271668565496 0.432561270777365 0 0
0.852750362705557 0.826917862204531 1 1
0.820959941764399 0.796245905957028 1 1
0.818890618683173 0.797953989234344 1 1
1.00628581656159 0.975298561245334 1 1
0.826430467481232 0.804858053599767 1 1
0.679627200215393 0.657291109656138 1 1
1.28694346223552 1.24851843195614 0 0
0.744301143905444 0.717811352986036 1 1
0.695936103313718 0.673884972027989 1 1
0.347146390232471 0.336533733705429 0 0
0.931802275003245 0.901128186576629 1 1
0.741825650069925 0.71897159219345 1 1
0.815849728863625 0.789237710871436 1 1
0.841807161041417 0.818769299344579 1 1
0.797854927982944 0.774229214196868 1 1
0.789017116415543 0.765567811517644 1 1
0.539230936774396 0.521023929462293 1 1
0.734567644955889 0.715497909226341 1 1
0.727051524165879 0.704190670481554 1 1
0.703568928749585 0.683112441894015 1 1
0.881124823627229 0.858109267495656 1 1
0.521932403458232 0.505634014818697 1 1
0.70304929140596 0.677936801628692 1 1
0.82870472675989 0.804640103056167 1 1
0.90381417310932 0.877881142665449 1 1
0.885670181226666 0.859337870234292 1 1
1.22921064762938 1.1956813543317 1 1
0.810101695994921 0.787124606346782 1 1
1.20901748388925 1.17296084189822 1 1
0.257331052305963 0.248805048550094 0 0
0.887867422154653 0.862738084180195 1 1
0.601075188996636 0.583341977666269 1 1
0.708348372217498 0.685374028881875 1 1
0.826720822909539 0.803203191686826 1 1
0.887600812589885 0.860914008077491 1 1
0.955116077025987 0.92482034745183 1 1
0.978541602566603 0.951016533602374 1 1
1.27054403503651 1.23263185858525 0 0
0.831109363018985 0.808580227979011 1 1
0.952809260634925 0.922925241367669 1 1
0.539505016090884 0.517528072386183 1 1
0.584791143733087 0.56594827042392 1 1
1.00844729126071 0.978899863169007 1 1
0.84684895883481 0.820215106176942 1 1
0.481947892269111 0.466082670180588 0 0
0.529088336755245 0.513031629136551 1 1
0.908350598068683 0.876487184454946 1 1
0.967793585571067 0.939131134778715 1 1
0.764087375637564 0.742380843376459 1 1
0.554017206292585 0.537123201205426 1 1
0.928177145444424 0.898299364777539 1 1
0.485493281771819 0.471334306000894 0 0
0.848915085947314 0.824732584592465 1 1
0.585496520161564 0.567440776721362 1 1
0.841199488246171 0.818837260497815 1 1
0.584189337347081 0.567273188896379 1 1
0.91280239551393 0.881990952553841 1 1
0.645782633023596 0.626997945346606 1 1
0.999607239674095 0.971665139828556 1 1
0.799460689920539 0.775582975310998 1 1
0.613255569418552 0.596465810153849 1 1
0.859124447919651 0.835162281177596 1 1
1.24608852886143 1.20765919843136 1 1
0.811769104499656 0.787292489234494 1 1
0.569570324054444 0.553872987397799 1 1
0.567439237259335 0.550165345908299 1 1
0.651231676165833 0.630689810622794 1 1
0.63486233851901 0.616702610463136 1 1
1.33570322497785 1.2962028800018 0 0
0.935188744829714 0.911600195558043 1 1
0.955383531041303 0.930003334562535 1 1
0.685279596670542 0.664544730204222 1 1
0.430046650636464 0.418799967897917 1 1
0.937050937774235 0.909973461300945 1 1
0.586610360876032 0.570389460074804 1 1
0.716753302518025 0.694322805401245 1 1
1.43351568368445 1.39484377398485 0 0
0.951453257060344 0.923437148268184 1 1
1.10932396342592 1.07676401844393 1 1
0.905397424536132 0.876721910260388 1 1
0.863073827826084 0.835781697881365 1 1
1.06319598476263 1.03310772086539 1 1
0.613223593372166 0.593490385015227 1 1
0.799948403389709 0.778477537133807 1 1
0.81627123161846 0.793674970475823 1 1
0.748220013328721 0.726154481440416 1 1
0.917007808155316 0.889126311368367 1 1
0.867347559555714 0.838700786524199 1 1
0.616613011259714 0.599460539464752 1 1
0.688111100417169 0.662651924453487 1 1
0.996444005297335 0.963605996560856 1 1
0.861848251611552 0.83503512622871 1 1
0.833870996590946 0.811571728258497 1 1
0.831981818385955 0.809571025360023 1 1
0.518165124565323 0.503259942157568 0 0
0.685450296631537 0.665375446986835 1 1
0.614605408776825 0.594913261618523 1 1
0.868044756469226 0.844923618333904 1 1
0.990293681270005 0.965707676254815 1 1
0.851330861138996 0.827327405817031 1 1
0.712368937544583 0.690974465093866 1 1
1.00345844945927 0.972356184785844 1 1
1.04295245627081 1.0122885019716 1 1
1.06092798340384 1.02828343920303 1 1
0.782873449185081 0.76182194876059 1 1
0.739578135225082 0.719842603678942 1 1
0.87972915934642 0.856351736815245 1 1
0.806990082645557 0.783624083232001 1 1
0.859384305828047 0.836599941639975 1 1
0.521619729175441 0.505692516226571 0 0
0.642695411245816 0.621891139576241 1 1
0.605809272153078 0.589599918192762 1 1
0.702705865945344 0.679272089453927 1 1
1.19315717282162 1.15945254164489 1 1
1.11186758804202 1.08135264093757 1 1
0.890236810320944 0.863371484477067 1 1
0.652918925151083 0.636454410341132 1 1
1.13031384496766 1.0957372369081 1 1
0.926335628487142 0.896792105190447 1 1
1.15388916709965 1.12122585685129 1 1
0.816529425825811 0.789469690070674 1 1
0.709680229489333 0.68892450996408 1 1
0.922945798991157 0.896193689621983 1 1
0.635300433684547 0.615084637571195 1 1
0.377158086033621 0.366600030746262 0 0
1.13513248649116 1.10181897178264 1 1
1.15546333506795 1.11957869842214 1 1
0.496671752987007 0.484113476843539 1 1
0.898057215812361 0.869292993638495 1 1
0.718901484272698 0.69974538555501 1 1
0.864201517453644 0.839080975638847 1 1
0.498150170408394 0.482537283082862 1 1
0.561417880582932 0.546470927193772 1 0
0.767372133905803 0.741828992068269 1 1
1.0484567270061 1.01693518056754 1 1
0.886660563914856 0.86270268262908 1 1
0.936115059130967 0.909731995879307 1 1
0.72621943565506 0.706301522761739 1 1
0.65210452816407 0.630473579096122 1 1
1.12736463631915 1.09160903630343 1 1
1.27737580414843 1.24380742057175 1 1
0.459587090200958 0.447597396898908 1 0
0.64735711996114 0.628759660859633 1 1
0.906246338547135 0.881267416985612 1 1
0.865377455416089 0.842881430298668 1 1
0.782921989756316 0.759023105934985 1 1
0.561931368639727 0.543858447966509 1 1
0.944655768188363 0.918068215911859 1 1
0.951570318489927 0.925439408371107 1 1
0.76802112059327 0.747281537991279 1 1
0.72963154324455 0.704484157805631 1 1
0.885704633577164 0.860832923854165 1 1
0.794386538256518 0.770204784676582 1 1
0.700167417604173 0.6783646959707 1 1
0.685725958515063 0.666648834923973 1 1
0.54966747728548 0.533251822133997 1 1
0.877703096446091 0.851985363847934 1 1
0.931849647813277 0.90131960420485 1 1
0.768759160246407 0.74523127784732 1 1
0.733692607047917 0.713340569498901 1 1
0.859634752635949 0.833673468240654 1 1
0.650977115988317 0.631033087970546 1 1
1.02309958021518 0.990170788081578 1 1
0.701508282806674 0.680454849369151 1 1
1.0978543727966 1.06619501518132 1 1
0.75014406698042 0.726437738825023 1 1
0.790567353033886 0.768558738837193 1 1
0.785880197795172 0.761320158322243 1 1
0.938378423375853 0.913398976093329 1 1
0.86744964888199 0.839734034614652 1 1
0.707266968207057 0.686274224634677 1 1
0.830775041417012 0.808118520448452 1 1
1.41814570289828 1.37650251816957 0 0
0.927760167056822 0.900514914714683 1 1
0.613136553381702 0.596158922372298 1 1
1.02054948122901 0.991412840534383 1 1
0.544824067107247 0.527214376209304 1 1
0.491556982282203 0.477694195222152 1 0
0.789373767614623 0.763026935799882 1 1
0.995440093482446 0.965190125129586 1 1
0.506763929248279 0.488086970988975 1 1
0.600301456171191 0.58151095624236 1 1
0.651458980866969 0.633984160286455 1 1
0.699913450909109 0.680108091581421 1 1
1.33371577444783 1.29367997159096 0 0
0.664366140126043 0.644515839205054 1 1
0.446105747314254 0.436195484546015 1 0
0.773230551963014 0.749507816391531 1 1
0.90707756206899 0.881005827266615 1 1
0.223552375541376 0.216540965679769 0 0
0.69951491834099 0.676363624969667 1 1
0.66642327323287 0.646479989595886 1 1
0.900088806404042 0.872259913783891 1 1
0.902408630269151 0.877985063260559 1 1
0.687402755768088 0.66873472033029 1 1
0.554476361047361 0.539933175119472 1 1
0.879069332821779 0.847710376344418 1 1
0.881381971935683 0.855814731143198 1 1
0.625860084853292 0.608200863255456 1 1
0.994492058328833 0.96794022343041 1 1
0.505338588775304 0.489835431154138 1 1
0.751638012330663 0.73135650308053 1 1
0.541184251606752 0.524897586661496 0 0
0.706911565624966 0.687126927862482 1 1
0.650777977591946 0.632032575519633 1 1
0.741423074189473 0.717091119649078 1 1
0.960706923731568 0.932966322756371 1 1
0.85306455080481 0.828285037634919 1 1
0.857696979061766 0.830790214672791 1 1
0.751264120938709 0.729090565632139 1 1
0.80575394166174 0.778705460147547 1 1
0.697916857580934 0.676048368637339 1 1
1.02857272784397 0.99237284242713 1 1
0.734266632932631 0.710258653740752 1 1
0.684862386761955 0.665106853650376 1 1
0.956680499386202 0.927038064431891 1 1
1.03704429953304 1.00983520675577 1 1
0.764314378279041 0.740344962607672 1 1
0.697862133569557 0.677110424526315 1 1
0.833573249088019 0.808773967894442 1 1
0.975847791833233 0.946333070213962 1 1
0.656916901248905 0.636859113529323 1 1
0.629716667124691 0.611292869690662 1 1
0.611864145302363 0.591911085029898 1 1
0.834409055443249 0.811986638856705 1 1
0.639890706040266 0.621793237205812 1 1
0.929133011753901 0.902466754687142 1 1
0.709842712236261 0.688890807891764 1 1
0.952519272075855 0.922230800662198 1 1
1.11258015398053 1.08145625890787 1 1
0.753417957908521 0.732188416624106 1 1
0.838943133716718 0.813330573120431 1 1
0.750501433324399 0.72918836395478 1 1
0.191123708237968 0.186524793648063 0 0
0.703574979753228 0.682831792808331 1 1
0.764105135689154 0.742567183542435 1 1
0.559397941590946 0.541954680660648 1 1
1.085714992309 1.05299764062749 0 1
0.883539359701211 0.857136341800301 1 1
0.680122793487327 0.662887349620325 1 1
0.647233932707784 0.626335846461814 1 1
0.950330292233965 0.920606195154749 1 1
0.687936117969429 0.665924082114019 1 1
0.942568747879847 0.916387545823456 1 1
0.869093681886556 0.844804167924085 1 1
0.958494575035965 0.928806211273573 1 1
0.970201577370158 0.940120344141603 1 1
0.641997855628346 0.621119927795474 1 1
0.901427392604734 0.872387159128781 1 1
0.572188852608003 0.554097379619123 1 1
0.580615240051832 0.562109404511697 1 1
0.619834581401324 0.602399175312421 1 1
0.832238889021787 0.805104811208827 1 1
0.829383173162108 0.802712346287971 1 1
0.540396828303288 0.525129267106995 0 0
0.789709799877104 0.765540093648655 1 1
0.786303238278953 0.765049509307624 1 1
0.841619333133974 0.817009972031676 1 1
0.953497988484543 0.921449374947879 1 1
0.945357065759176 0.91737816097899 1 1
0.571273152415708 0.555322194599706 1 1
0.799925579031923 0.771809524365217 1 1
0.882138560835317 0.856507021041214 1 1
0.870125044429797 0.841642671262366 1 1
0.690305809887701 0.667753562099554 1 1
1.13602699662767 1.10322728751348 1 1
0.890912033574615 0.86456039236322 1 1
1.24479038976166 1.20820532741104 1 1
0.912915373276151 0.885367104983876 1 1
1.09261596977335 1.06050725185006 1 1
1.28017756397752 1.24224634598684 0 0
0.647287510633125 0.62900327065692 1 1
0.574306373303911 0.555340690724654 1 1
1.06918434547307 1.0358191442071 1 1
0.937878373735738 0.908730472776273 1 1
1.00112331538965 0.971667150293219 1 1
0.712233662465011 0.685708757186729 1 1
1.09024048402081 1.05643006406961 1 1
0.846742303912273 0.818891891131091 1 1
0.770872377338934 0.747677218626638 1 1
0.897546124314694 0.871548712469957 1 1
0.518297787559766 0.50201729030953 1 1
0.724687895865718 0.705098613215818 1 1
0.694269703780645 0.673760268978785 1 1
0.838113822503044 0.811254685047635 1 1
0.884738554085912 0.858954949739442 1 1
0.6630302862021 0.643665952000835 1 1
0.60720914683396 0.588713453607169 1 1
0.61572109908426 0.599990322612062 1 1
0.656752088763376 0.637033785033403 1 1
1.06344602002792 1.03176475184546 1 1
0.473097241868051 0.458713039009718 0 0
0.658609371922447 0.641028397641396 1 1
0.862475899316038 0.834057775309243 1 1
0.880385307804112 0.858112428438698 1 1
0.850234773663656 0.824655069100409 1 1
0.924286471636886 0.895244531380387 1 1
0.697192040838894 0.67097040415021 1 1
0.5003612803326 0.485890668756536 1 1
0.630314720343404 0.609755421741864 1 1
0.78444067322138 0.761973937275571 1 1
1.07902750623439 1.04644879225798 1 1
0.779275905290611 0.755517933267508 1 1
0.892327645828102 0.867123950859269 1 1
0.994676789500017 0.96479676386654 1 1
0.586032393950084 0.568019116809478 1 1
0.995511398867438 0.966061961167607 1 1
0.690831309201086 0.670624159404423 1 1
0.740885155454649 0.719511226356084 1 1
0.971293093966141 0.941515054978177 1 1
0.846801613619128 0.82510788565991 1 1
0.81895305593611 0.792591249987919 1 1
0.495407106092134 0.479870341828877 0 0
0.941870256239138 0.911010145242665 1 1
0.790322473716402 0.765695731719663 1 1
0.757236711772686 0.733489527548585 1 1
0.590619904954056 0.57269689659277 1 1
0.569567426611576 0.549663923324082 1 1
0.810562200078072 0.787404431672168 1 1
1.05612918138178 1.0243866657221 1 1
1.01654199536276 0.986758626175408 1 1
0.724536527346964 0.703403250691411 1 1
1.01542981437563 0.984748353505818 1 1
0.892433223554712 0.866435387517594 1 1
0.439551587757811 0.426148758534844 0 0
1.01043396336083 0.979559404444444 1 1
0.984971913299456 0.956839539262918 1 1
1.1950352764713 1.15676066670937 1 1
0.514716492933176 0.498173996406445 1 1
0.612820196849231 0.593862430475476 1 1
0.610292914699142 0.592992166035061 1 1
1.11314810227219 1.08085478015375 1 1
0.451176463848834 0.438311535878506 0 0
1.1637169040837 1.12856508228026 1 1
0.590462749807755 0.575202648016719 1 1
0.80801821282918 0.781983111465113 1 1
0.488840647266921 0.476807374872246 1 1
0.609704991415797 0.591676314920663 1 1
0.95208195762785 0.926864825898236 1 1
1.0624026775901 1.02920191194133 1 1
0.453614744384786 0.436997003812095 1 0
0.650482043231055 0.631368195205166 1 1
0.905418424198438 0.878586814231845 1 1
0.666389710986006 0.64836114052001 1 1
0.810364582641528 0.787499698889287 1 1
0.621591226786118 0.604450934456047 1 1
1.10739376593249 1.0741105591678 1 1
0.628384695832845 0.612580886506464 1 1
0.679403444133853 0.660044490820869 1 1
0.935715949418575 0.910318226679175 1 1
1.28114308594287 1.24390002563902 0 0
0.735305635012986 0.713254902304734 1 1
0.756854104821063 0.733688447378929 1 1
0.695572924792564 0.674626732305041 1 1
1.23332618863999 1.19673089299713 0 1
0.847335033872245 0.820883097741899 1 1
0.697698187901827 0.678602779831224 1 1
0.901593874144333 0.872420732236581 1 1
0.683439392243755 0.662236694672394 1 1
0.782988475387032 0.760291470338443 1 1
0.457998085421223 0.441769039847768 0 0
1.15136554328769 1.11637407374432 1 1
0.662135057370878 0.642813849420999 1 1
0.95939431924267 0.931751080868922 1 1
0.713749569382636 0.692264172039661 1 1
0.968945409449995 0.941650997401437 1 1
1.04198800525364 1.01064567942542 1 1
1.16748932093447 1.1363598284427 1 1
1.22315015881635 1.18946402395274 0 0
0.695477579870771 0.674140767739758 1 1
0.83068495210945 0.805107417928479 1 1
0.736042137818052 0.713294979412996 1 1
0.91644137768447 0.888912168114648 1 1
0.677239858945416 0.656675832594983 1 1
0.876498182046918 0.852240000443147 1 1
0.68766266899957 0.662694305080612 1 1
0.655400769388383 0.634756747268281 1 1
0.718326609927479 0.698520254123983 1 1
0.93127020872613 0.907330852199258 1 1
0.841606439262438 0.81316931517525 1 1
0.389715735353302 0.379588021788255 0 0
0.819441420765845 0.792307225740676 1 1
1.09913493515177 1.06652693104686 1 1
0.510929047404483 0.494665678381822 1 1
1.32913370556396 1.29005556984553 0 0
0.579209107494306 0.563060808155739 1 1
0.642758902594257 0.624711990744683 1 1
0.743046235021195 0.721194496174121 1 1
0.945736902993907 0.915823791907614 1 1
0.978347040312924 0.947572812787964 1 1
0.639412106546275 0.619673635402725 1 1
0.967955502142902 0.935944976719662 1 1
1.51803477942699 1.47483755266467 0 0
0.729932491825634 0.708898149419547 1 1
1.06919540570823 1.03478532682107 1 1
0.693709826961895 0.673956724491791 1 1
0.99390434155318 0.964658222075806 1 1
1.04314312183216 1.01493753330348 1 1
0.851414759128253 0.825513786762799 1 1
0.902886010364097 0.876500777859036 1 1
1.00099431340794 0.969343249194862 1 1
0.916234935492359 0.888938340644535 1 1
0.740998511416143 0.715890509577308 1 1
0.57783002239867 0.559844947077513 1 1
0.677784819695752 0.655960897693615 1 1
0.57538515519576 0.556764172202958 1 1
0.818192723970391 0.795677812537676 1 1
1.07715341544284 1.04663172198252 1 1
0.592612627248129 0.576139676045421 1 1
0.764538817962481 0.743602341469192 1 1
0.394711074775275 0.3836124972192 0 0
0.648181494593597 0.629832859842949 1 1
0.905685169763438 0.876931441423756 1 1
1.04920896370434 1.01767835861851 1 1
0.67123322515668 0.650922422860876 1 1
0.779299025920512 0.75685953276388 1 1
0.614440091491289 0.596719054340371 1 1
0.853220544453295 0.828590522104869 1 1
0.200883231930116 0.195019290994715 0 0
0.74344079429209 0.722986202926496 1 1
0.825203705335618 0.80294620296733 1 1
0.710659753965898 0.69058069756957 1 1
1.0033591756642 0.976677180519892 1 1
0.942501867549067 0.915145146891998 1 1
0.882746446106423 0.856139983433451 1 1
0.495686683815915 0.479957482895373 1 1
0.403472590122945 0.392706275444659 0 0
0.468059146562393 0.454690832878924 1 1
0.416001596697468 0.403796616437632 1 1
0.95714846667376 0.928773642690085 1 1
0.647598603268396 0.629036475155183 1 1
0.745317039971387 0.722360037455664 1 1
0.801412311631841 0.777829860193347 1 1
0.517350481595003 0.499633678603058 1 1
0.648773015429559 0.629686161510476 1 1
0.850371596278466 0.827933394374929 1 1
0.859766997562817 0.83204078515239 1 1
0.687795281932533 0.664637726859032 1 1
1.05608400029531 1.02273553697571 1 1
0.781841305954778 0.759338344422419 1 1
0.593293297558073 0.575968816966509 1 1
0.750576460755264 0.726758428975611 1 1
0.88739855528466 0.860750846271139 1 1
0.774646496195038 0.752611283399276 1 1
0.717876681673655 0.699713057014275 1 1
0.425490636082505 0.410000296534637 1 0
0.690543745523723 0.671247495120043 1 1
0.914316885088089 0.88871259960217 1 1
0.702282436650525 0.680531855922024 1 1
1.07204264544306 1.0397986368071 1 1
0.456076254704647 0.439961661231694 1 1
0.924454744501946 0.895808877879815 1 1
0.752051870984202 0.726553196707145 1 1
0.926098952996806 0.897434533186703 1 1
0.645620491777256 0.625048894488145 1 1
0.648939746008452 0.628963008808877 1 1
1.1442220149083 1.11168803258094 1 1
0.731289020900577 0.709155636138195 1 1
0.602152242847766 0.584176608585035 1 1
0.902331621703643 0.876720526948029 1 1
0.830122777438779 0.807115315644382 1 1
0.653700872117357 0.631728722660277 1 1
0.979749584557756 0.948452660125906 1 1
0.804161527265637 0.780124577078057 1 1
0.716228195286817 0.697306161168052 1 1
0.701842294985747 0.680700192427708 1 1
0.67924743536786 0.658011214078091 1 1
0.747700071609761 0.72612341926458 1 1
1.02922777921396 0.999875682384926 1 1
1.01241094243302 0.982280916369289 1 1
0.935399201861989 0.907025299039772 1 1
0.694076329282521 0.674232653875531 1 1
0.614589507385192 0.597505075754748 1 1
0.699389284731584 0.677910786236624 1 1
0.778404921143582 0.755722778623777 1 1
1.15399016988015 1.12372813291825 1 1
0.854977180052965 0.830205265370768 1 1
0.900564845960044 0.875981296559289 1 1
0.717921142279524 0.697787081324827 1 1
0.724043684917723 0.70294097317445 1 1
0.957598990421294 0.930527751025949 1 1
0.793395761507379 0.772249350245424 1 1
0.689744587950257 0.672568425504641 1 1
0.775630719566242 0.751810795648492 1 1
0.875950625305976 0.850328621864078 1 1
0.734120535083083 0.714177046456727 1 1
0.639082619128062 0.619671930343312 1 1
0.572288087057288 0.554620332019668 1 1
0.767410716288982 0.743186304938005 1 1
0.835120775289752 0.812813537965353 1 1
0.447301061531749 0.433251866561007 1 1
0.633354766188555 0.61145483522233 1 1
1.03050977080341 0.997509994132106 1 1
1.00717797931987 0.975171593757419 1 1
0.778200464286612 0.753635935925157 1 1
0.592002408534539 0.568987489959037 1 1
1.01541076678902 0.981202687005877 1 1
0.820537679684446 0.794160713427168 1 1
0.669924511186731 0.650401690478563 1 1
0.550785494528195 0.536328215335505 1 1
0.592302075994823 0.575165198486659 1 1
1.07831102799457 1.04773493234206 1 1
0.892663438201999 0.865502714517893 1 1
0.436561231684689 0.424153790966796 0 0
0.956363324249453 0.925277910503199 1 1
0.939874580916655 0.911967015456992 1 1
0.517943159655182 0.506729991032295 1 1
0.77939590411663 0.75755778065247 1 1
0.712345572048145 0.691432235131102 1 1
0.870461771057435 0.844085070873148 1 1
0.717989329805361 0.697309048425491 1 1
0.719323695788117 0.697385212848468 1 1
0.703364608147765 0.683117486235099 1 1
0.903274268582627 0.873254793201094 1 1
0.550047540335609 0.537268000454743 1 1
1.05253791588422 1.02305036708281 1 1
0.694946504754386 0.671015326409303 1 1
1.16536522413336 1.12957517205823 0 0
0.790794997718989 0.76851772472891 1 1
0.727799026192774 0.707743504944535 1 1
0.91294459738635 0.884796751278366 1 1
0.533274864751241 0.518241486371347 1 1
0.835755053245932 0.81228258687473 1 1
0.918861690356045 0.892186684368067 1 1
1.00453067287871 0.973680766432377 1 1
0.422467031968327 0.412018803833891 0 0
0.970306403802709 0.939159225513647 1 1
0.535928851376139 0.519080016384846 0 0
0.819610138445302 0.795519936383605 1 1
0.643144706649833 0.625885163205964 1 1
0.731397495876089 0.707756063427292 1 1
0.854866852795651 0.829239882016272 1 1
0.750383318726284 0.729062823489493 1 1
0.771904263675406 0.747629257457995 1 1
0.817915367179481 0.791674312315528 1 1
0.616057310777362 0.600715273294393 1 1
0.748555823928419 0.726553211170656 1 1
0.303411583989169 0.291279465494204 0 0
0.353380516080821 0.342758056386017 0 0
0.494454364850273 0.480456657996024 1 1
0.950432616856548 0.925105977315189 1 1
1.23136560945079 1.19753526825893 1 1
0.916836221561376 0.889864566731228 1 1
0.605821714985007 0.586273657629569 1 1
0.556684155516784 0.542074443411458 1 1
0.626574818168673 0.606586366664391 1 1
0.87726955747785 0.852242582304132 1 1
0.448007233807881 0.434125343248214 1 1
0.736464964115502 0.713139123272599 1 1
0.851608047785396 0.822620930831125 1 1
0.762176978404645 0.736832818770111 1 1
0.732159642767121 0.709104048782244 1 1
0.821361294223706 0.799137113402808 1 1
0.499945266095904 0.483712561020459 1 1
0.869294043808884 0.840717675097552 1 1
0.896405996070396 0.867049155566215 1 1
0.829588335118298 0.803054706332889 1 1
0.955297428689469 0.927695966924785 1 1
0.282261056244314 0.271617316455757 0 0
0.91785547963338 0.893348443458992 1 1
1.23934866239305 1.20448242691294 0 0
0.781776806416625 0.755624159341458 1 1
0.803315441039282 0.780697438616859 1 1
0.777181833195283 0.751189451201374 1 1
0.828553169915259 0.802316479783804 1 1
0.656017008653764 0.636105030411746 1 1
1.21220208827025 1.175689164437 0 0
0.639797845499406 0.620716467715711 1 1
0.872528104815364 0.84768492150113 1 1
0.884170413287857 0.859721979857045 1 1
0.871423869165568 0.847438538364496 1 1
0.570970878688522 0.555369922405854 1 1
0.651577795139471 0.631421400377376 1 1
0.889896282252169 0.865929233759263 1 1
0.761963601058973 0.739374663553442 1 1
0.606878732312657 0.589359874251029 1 1
0.279607642425013 0.272368666232161 0 0
0.840854076785582 0.815147644087445 1 1
0.80049596885492 0.776162897423669 1 1
0.920677104963931 0.891742196421829 1 1
0.861963724373981 0.836867354499323 1 1
0.992968370244702 0.963580794359941 1 1
0.954745226031139 0.92101459086955 1 1
0.783617832377825 0.758078604368802 1 1
0.536457591795922 0.519206920300193 1 1
0.932773718677743 0.903751370208365 1 1
1.11959812577487 1.089114080092 1 1
0.837865257450839 0.815597976118597 1 1
0.492871966286479 0.477974324477925 0 0
0.956041020488821 0.927037593625865 1 1
0.913644330554934 0.885096200490734 1 1
0.936717116779518 0.909765781991589 1 1
1.07543039129615 1.04568333484741 1 1
0.921983283982544 0.893103731463299 1 1
0.546462129972192 0.529489637985236 1 0
0.562199432411656 0.545614641421279 1 1
0.801115997809285 0.777807611892943 1 1
0.956285260592565 0.929090711138573 1 1
0.626235495441369 0.607345673375476 1 1
0.586492229858158 0.569865523723995 1 1
0.472686479276999 0.459289584976675 1 1
0.957527307914717 0.928243504420075 1 1
0.844253029303096 0.820595563815041 1 1
0.596028749797139 0.57840636600743 1 1
0.620845618785253 0.603618750485718 1 1
0.725161622952769 0.706465765754956 1 1
1.00231865062114 0.974977101547321 1 1
0.90440243087926 0.876111386306163 1 1
0.797987528467707 0.775344137716927 1 1
0.803011467690663 0.780109756586781 1 1
0.97589244214808 0.94247749213009 1 1
0.815574193099967 0.792002807239023 1 1
0.803958761622286 0.779698592550021 1 1
0.909843003932251 0.879623745353265 1 1
0.862739552592763 0.83914638178003 1 1
0.879055402082274 0.85598453584579 1 1
0.5539272672566 0.537697305920295 1 1
1.2808693962924 1.23989388751032 0 0
1.0251926204955 0.99453040592094 1 1
1.23773772252097 1.19906415087092 1 1
0.547432847502791 0.529452530042518 1 1
0.923746791704537 0.89846020038713 1 1
0.760862069863471 0.737260637835007 1 1
0.635425286205717 0.618357973458977 1 1
0.662542624662084 0.642027650577792 1 1
0.514016998510753 0.499694410560342 1 1
0.635359707369206 0.615613356133564 1 1
0.858128540673553 0.834144133358032 1 1
0.668715692463761 0.649241161310661 1 1
0.872062123601436 0.846040223794696 1 1
1.0373726225878 1.00763749372272 1 1
1.31980970391527 1.2784131655062 0 0
0.840489535984441 0.816055398069764 1 1
0.832735922307765 0.80758338118739 1 1
0.870932969568346 0.844680789008629 1 1
1.15740845717966 1.12482908692158 1 1
0.539034487358833 0.522005604739378 1 0
0.519365856835203 0.506695240660168 1 0
0.76161076197092 0.738458902805127 1 1
0.872437005963572 0.845638361390061 1 1
0.382036615341684 0.371373558578576 0 0
0.594132860054329 0.575105608410229 1 1
0.724725803326595 0.702825694477223 1 1
0.921131914410083 0.894089555531459 1 1
0.280899893544265 0.271639238318348 0 0
0.610745083707568 0.594695050445896 1 1
1.05808655037644 1.02496557396974 1 1
0.877282016870839 0.850397606344857 1 1
0.454919462055432 0.441318169649005 1 1
0.994483711773223 0.96443817709161 1 1
1.06308878602515 1.03141867423807 1 1
0.54186330432129 0.527175455954005 1 1
0.464326106203696 0.448911429689445 1 1
1.1330640433946 1.09846444097148 1 1
0.76448227997106 0.740509183848458 1 1
0.886388098669268 0.85620338656788 1 1
1.03046645278204 1.00009029108373 1 1
0.885086106354684 0.862704677728753 1 1
1.08160353423801 1.04826461380941 1 1
1.05536563318214 1.0224133166479 1 1
0.82397011487268 0.797409972037871 1 1
1.075645089722 1.04291477432065 1 1
0.60587520108863 0.588493355523262 1 1
1.32195953961837 1.28643015210688 0 0
0.786492477535711 0.763141018072822 1 1
0.763173125414362 0.742674535354098 1 1
0.615927619014592 0.598397347738348 1 1
0.885712766913993 0.85735074839863 1 1
0.905257799416213 0.875761350429007 1 1
1.02944228810287 1.00147576263983 1 1
0.529115268272116 0.514062735300489 0 0
0.787347865025465 0.765333091510451 1 1
0.880072535345771 0.855354143609898 1 1
0.853317318509013 0.82631753310929 1 1
1.00032708257064 0.971452131059298 1 1
0.680665341675689 0.65917282264237 1 1
0.919561805407179 0.894650289692808 1 1
0.954260851399139 0.927800041727908 1 1
0.76180301419521 0.738729428801687 1 1
1.16888041955356 1.13058528083328 1 1
0.745003660558075 0.725020746185611 1 1
0.643889335310402 0.627517001710453 1 1
1.01854307129277 0.987820125314015 1 1
0.745038839805208 0.721447836973951 1 1
0.909851889033943 0.880588630134105 1 1
0.440380336088522 0.426645293292304 1 1
0.909824108550373 0.88206140741279 1 1
1.1794244956669 1.14485316807288 1 1
0.854733703385345 0.831661669837868 1 1
0.862289771446899 0.834828475024403 1 1
0.929868868383433 0.898144718572279 1 1
0.886796215516094 0.859695480424384 1 1
0.876528782453607 0.851328575505681 1 1
0.761180429442139 0.736817560407943 1 1
0.32694794306145 0.317898763361652 0 0
0.833575684629941 0.808625896105678 1 1
0.643814662920061 0.62637988068563 1 1
1.02502721767986 0.995311014615462 1 1
0.738730753190915 0.717197727302315 1 1
0.728718402986804 0.710669846948944 1 1
0.5013053011327 0.48827433564459 1 1
0.820460906447177 0.795363512026125 1 1
0.617589442865944 0.596836358325553 1 1
0.70491766125759 0.68520676313774 1 1
0.918994704310558 0.89381859268393 1 1
0.747930825595902 0.725156670438916 1 1
0.997366577872621 0.967438084424205 1 1
0.943536832568134 0.913762044726012 1 1
0.701149109327642 0.680668628922295 1 1
0.84938167645823 0.820412889534976 1 1
1.17225053730913 1.13618875458009 1 1
0.430957341998332 0.419735995983569 0 0
0.711338911858881 0.689598281514404 1 1
0.779262870388896 0.750979794080186 1 1
0.789134970317113 0.766313581799922 1 1
1.04398922160786 1.01384870143632 1 1
0.690205772425067 0.66722182728908 1 1
0.749294087389495 0.724143241570348 1 1
0.981458654057925 0.953812275474344 1 1
0.788672777704809 0.765433910834576 1 1
0.743656322474864 0.722961162914057 1 1
0.905067542629726 0.881342784959069 1 1
0.79417014827365 0.772910469936578 1 1
0.834827952133577 0.809440964220113 1 1
0.698737264025086 0.676395054487011 1 1
0.942064803488674 0.914962509178196 1 1
1.10704115382738 1.07415760845548 1 1
0.801113181046039 0.778026431564539 1 1
0.64805048846873 0.631149045248659 1 1
1.0573779812092 1.02655016823346 1 1
0.80250077679289 0.7796616445149 1 1
1.10802160145293 1.07734240200863 1 1
0.799136105040387 0.772363706932566 1 1
0.983017849637588 0.954481371065413 1 1
0.737171295563977 0.715449557769785 1 1
0.520050788275788 0.504673326184297 0 0
0.385272669896819 0.374130256616153 1 0
0.819475926232603 0.7983150951275 1 1
1.05590457033593 1.02388390502662 1 1
0.689652821795946 0.668053215896021 1 1
1.01205575484632 0.978099761312452 1 1
0.4320591118004 0.419426836803173 1 1
0.950893420921028 0.926118775806213 1 1
0.79812567784221 0.775571458530368 1 1
0.973477318888887 0.942520763498914 1 1
0.647650365143266 0.626516703262736 1 1
0.504757820336255 0.490800529907669 1 1
0.655103619893728 0.637340155040854 1 1
0.911069873698751 0.885267810404597 1 1
0.709709391634751 0.689603892452245 1 1
0.645286224827765 0.62482849686994 1 1
1.59391721293761 1.54251881050032 0 0
0.576820676495185 0.55993728422602 1 1
0.492809903419845 0.478287006671065 1 1
0.984258950160289 0.955348079162751 1 1
1.19746006575818 1.16168507595539 1 1
0.848199306081979 0.823412125956458 1 1
0.894210944989108 0.867931400083586 1 1
0.811463694601789 0.787588821103838 1 1
0.65007287278063 0.630932839310939 1 1
1.01518547094492 0.985495410298954 1 1
0.941732590126545 0.913777746921169 1 1
0.57596673238575 0.560281675787014 1 1
0.591600806183505 0.577186152070245 1 1
0.562669901831592 0.544534124391586 1 1
0.922143980934221 0.897399593040881 1 1
0.790077266950077 0.76667124867945 1 1
0.801144940203513 0.777544568760345 1 1
0.824646426554278 0.800368945487848 1 1
0.707080254915906 0.686632422404101 1 1
1.13157187191281 1.09479542875383 1 1
0.683720909684609 0.662880907684022 1 1
0.840976516603629 0.813966019722859 1 1
0.856913072319028 0.828923938291179 1 1
0.588985703655188 0.572819965687371 1 1
0.771274326467251 0.750512068396481 1 1
0.481345287050932 0.46651553098726 1 1
0.741218032360294 0.716532776750891 1 1
1.05161060200092 1.02117823123528 1 1
0.848653550217995 0.821399546035472 1 1
0.874754607858347 0.846606379641969 1 1
0.701164868629257 0.679523243824824 1 1
0.858715498574205 0.829560059264637 1 1
1.42653220314582 1.38162201666702 0 0
0.798093559458504 0.780589224120149 1 1
0.832547090176356 0.804994080934314 1 1
0.87989148415484 0.852730642981419 1 1
0.673127996247913 0.653346216769664 1 1
0.734280180462617 0.711394561345342 1 1
0.750776602694047 0.728186553581694 1 1
0.873737934912843 0.848980726963277 1 1
1.07368511020398 1.04447023793417 1 1
0.664201150367573 0.644594955662057 1 1
0.759100574386529 0.738328578254255 1 1
0.748549385450087 0.727312884614679 1 1
0.936812486243099 0.907343218240303 1 1
0.930005794699131 0.902026006778749 1 1
0.960056450629997 0.930552492525342 1 1
1.282417480386 1.24038441949724 0 0
0.84566660807314 0.823345237359994 1 1
0.782035851991833 0.757328889542614 1 1
0.749262422802179 0.726419863166304 1 1
0.735050396242918 0.713200294157972 1 1
0.727295437012389 0.704757515024886 1 1
0.844342579376028 0.819415245785118 1 1
0.822407635519157 0.798656133276969 1 1
1.0679233043387 1.03716887370071 1 1
0.836434584468896 0.811793535090172 1 1
0.755335372828634 0.733663582221757 1 1
0.884825036189611 0.863337958703518 1 1
0.83514957401659 0.811868256364906 1 1
0.611305276799895 0.59184149425035 1 1
0.610241210284594 0.592254860041656 1 1
1.18297163850707 1.15087472855952 0 0
0.692353801371001 0.673777284391742 1 1
1.0149788231154 0.986701609719437 1 1
0.753462846872402 0.730413561028496 1 1
0.511515085649143 0.497265997062851 0 0
0.757263293397058 0.733224508925767 1 1
0.726788807645 0.701922921024633 1 1
0.780708186116781 0.758463099929838 1 1
0.634445745179704 0.616265048207441 1 1
0.745619925570944 0.723988552904155 1 1
0.53882437642234 0.523652999666351 1 1
1.13328446557205 1.09913622922386 0 1
0.914025462808814 0.887781989075552 1 1
0.931036023963551 0.902313783321756 1 1
0.955610423054017 0.927914837571597 1 1
0.771786680427708 0.750029463533741 1 1
0.950057994305611 0.924891631064417 1 1
0.281754219648266 0.273868440707924 0 0
0.554487353849923 0.540199887303673 0 0
0.647463837612929 0.629600773836629 1 1
0.442323882867311 0.428130618240032 1 1
0.980772041892369 0.952014875810128 1 1
0.784991605042212 0.764444510528216 1 1
0.80073138710519 0.777635793555975 1 1
0.323378533664448 0.311783977833445 1 1
1.06661863434902 1.04045607860637 1 1
0.708929658222484 0.688437503692666 1 1
1.14944604600279 1.10991718246575 1 1
0.953463502379375 0.92896070777057 1 1
0.532099949190882 0.511010180493251 1 1
0.770879263620437 0.74730823870813 1 1
1.06699905886087 1.03466340432405 1 1
0.919299586672711 0.890568239110241 1 1
0.70378761372943 0.684460071765668 1 1
0.561857415805852 0.545579138015789 1 0
0.886190992563883 0.855704280832053 1 1
0.997197731665964 0.963912771330393 1 1
0.815092369671051 0.794440824933848 1 1
0.857918042940102 0.834735753997582 1 1
0.757114627761262 0.737651034452218 1 1
0.60733473509398 0.587026032096625 1 1
0.949864983651777 0.923219531038733 1 1
1.01752822760703 0.986917258295951 1 1
0.992858019232315 0.962530792606451 1 1
0.943412186555673 0.916274934298062 1 1
0.799891773163775 0.774465744249933 1 1
1.07315937205486 1.04325269233861 0 1
0.877412137918649 0.853170710304195 1 1
0.426054880300563 0.414780258003333 1 1
0.777940791975017 0.753607548675949 1 1
0.859364672891104 0.834077318349483 1 1
0.73174334835996 0.710792870475861 1 1
0.503981553846497 0.48819767605122 1 1
0.620713874947038 0.603015907754815 1 1
0.518890101729674 0.506586594040664 1 1
0.730316277084825 0.710152028813717 1 1
0.773934712846616 0.751448790570095 1 1
0.683235924560796 0.658518156848046 1 1
0.592241429431706 0.572470112757695 1 1
0.785549979533093 0.76274279163986 1 1
0.510069018247026 0.492166388936166 1 1
1.13772924978893 1.10002774371751 0 0
0.61883345154785 0.599466336600901 1 1
0.711757956717568 0.692374944189354 1 1
0.763485004208004 0.740018570745335 1 1
0.71905350278915 0.69678335364454 1 1
0.784141632223321 0.760201293654366 1 1
0.81169853387365 0.788753246198621 1 1
0.702859528717337 0.681161585344999 1 1
1.24024315531632 1.2045470268297 0 0
0.688788857661602 0.670086729703925 1 1
0.644231249655031 0.623619582107788 1 1
0.768313698733421 0.743524975446402 1 1
0.520244813617289 0.505076266546256 0 0
1.01738763298473 0.985374549087929 1 1
0.755752928822875 0.734575247532497 1 1
0.918079933477279 0.892246944610726 1 1
0.996694378036833 0.96539977923718 1 1
1.30210176412034 1.26361652194371 0 0
1.2304068312908 1.1953888685328 0 1
0.596181843736895 0.578513405422373 1 1
0.774004700354236 0.750636468884237 1 1
0.804298886149518 0.779824891810382 1 1
0.698450404846015 0.6792877644524 1 1
0.838284802039301 0.810782977980728 1 1
0.89647864562427 0.87184426727204 1 1
0.795010503955147 0.770504595068927 1 1
0.577986719335379 0.559371920666509 1 1
0.537394072316399 0.522451119322694 1 1
1.10802017427016 1.07751672092505 1 1
0.794098771177356 0.771222293192584 1 1
0.667631574153136 0.645878859670808 1 1
0.84426865008868 0.822795311384284 1 1
0.490519552838449 0.475835870307624 1 1
0.759398449322029 0.73193484375877 1 1
0.647852726235794 0.62923239164432 1 1
0.552573876904233 0.537418046064483 1 1
0.581413650505758 0.561298850819214 1 1
0.737764324124536 0.713776183733919 1 1
0.814966005005729 0.789280769126873 1 1
0.929043153379876 0.898304315127146 1 1
0.599285509657392 0.579265049719744 1 1
0.990733168476592 0.961256255989496 1 1
0.908238413730357 0.884096652079778 1 1
0.504673332631462 0.491440893099414 1 1
0.734455139069881 0.710931631561749 1 1
0.604022008545961 0.584193443722015 1 1
0.725696634091159 0.706912739532595 1 1
0.940610625590744 0.913906865302802 1 1
0.860995264099962 0.837494281139769 1 1
0.872929593925127 0.842604216488267 1 1
0.972001125925897 0.942673456782628 1 1
0.945411409810962 0.918822310683647 1 1
0.703015783799554 0.682987137284213 1 1
0.77763944739924 0.754212481915029 1 1
0.796737289427383 0.775677010628874 1 1
0.545653648439465 0.529235379749894 1 1
0.876787413622781 0.848350154272042 1 1
0.943992499430385 0.913637860600392 1 1
0.437575316693694 0.421525565116282 1 1
1.1487133316326 1.11428014370398 1 1
0.586283978868858 0.569636178366609 1 1
1.09612809941838 1.06055216582354 1 1
0.770950820008094 0.748738215394159 1 1
0.716560110795522 0.695892684449147 1 1
0.946633848620262 0.917244824589245 1 1
0.929556616657624 0.900981995883697 1 1
0.99157104382072 0.964213399168253 1 1
0.765157386592894 0.74135489094537 1 1
0.533890908159501 0.519601407345769 1 1
1.03078582371572 1.00278371363393 1 1
0.642798076517052 0.621919334890405 1 1
0.532834613132796 0.516569546331525 1 1
1.00223513942335 0.972809937737432 1 1
0.548697481927638 0.533740261435771 1 1
1.11413564622812 1.07999131596951 1 1
0.685712899109109 0.666423846279505 1 1
0.862911199361508 0.836879424253602 1 1
0.609407081787349 0.591135071569367 1 1
0.761942759170414 0.736947978982571 1 1
0.9650892431339 0.929921378907555 1 1
0.418001618921394 0.404042356016093 1 0
0.674763130250097 0.655543998213111 1 1
0.807520303587776 0.785689252290263 1 1
0.88672680468606 0.863690422122761 1 1
0.651359559111113 0.634004799583361 1 1
0.733874460024049 0.710875483300231 1 1
0.583422302185249 0.568400281694472 1 1
1.02396001589791 0.992406551560224 1 1
0.643833231525727 0.625101461792703 1 1
0.469435104525938 0.454633461744436 1 1
0.95141797893282 0.921863475826828 1 1
0.973556107487949 0.943526106777661 1 1
0.649723685918458 0.630757313353879 1 1
0.772235700418106 0.749536414703705 1 1
0.9725589220564 0.945009270343241 1 1
0.651956067478002 0.630934105322944 1 1
0.547599025176968 0.529539283110743 1 1
0.839876576651311 0.814391954679317 1 1
1.0889314607606 1.05665125648374 1 1
0.927352920592239 0.900197526800672 1 1
0.688440395741419 0.66859169728346 1 1
0.904503781361012 0.877022340638476 1 1
1.0205734778508 0.989943233566463 1 1
1.07832431691399 1.04286287066181 1 1
0.757530821107091 0.73553480455431 1 1
0.834302439626694 0.813701779820104 1 1
0.691853144330691 0.673122325994111 1 1
0.602292546077979 0.585970449223139 1 1
0.838382232201613 0.814975522811987 1 1
0.765456313084871 0.743091207362361 1 1
1.02897349211514 0.996604066587269 1 1
1.16597271347543 1.13300207897935 1 1
1.35057303134897 1.30986357994652 0 0
0.761823570097294 0.739323595682004 1 1
1.0754176378876 1.04339716157539 1 1
1.01446210226112 0.98099842095696 1 1
0.918720460253664 0.890759568216871 1 1
0.72391151058117 0.702969151271768 1 1
0.793141056720137 0.769891500148488 1 1
1.19839569586629 1.16355119960778 0 1
0.873561667173712 0.846298399681685 1 1
1.07577607934425 1.04213335279281 1 1
0.902434813848104 0.876674622509267 1 1
0.69675407138841 0.679306713463258 1 1
1.13482935521242 1.10394593823565 0 0
0.954571088042281 0.927566149677592 1 1
0.711872489423303 0.68803146599195 1 1
0.788935239392627 0.768203647592105 1 1
1.06078674628742 1.03000406924303 1 1
1.04376037584641 1.01388227290807 1 1
0.80102847800224 0.78035338153025 1 1
0.846737659737246 0.817704349866697 1 1
0.441660716652987 0.430305522716677 0 0
0.809876995785336 0.786579468040627 1 1
1.10763618876953 1.07470513095158 0 1
0.577301069516029 0.560799871579468 1 1
0.75498067496579 0.729303378541251 1 1
1.08648857236174 1.05383759840927 1 1
0.792874444754574 0.770250106359916 1 1
0.48228292759651 0.469325027264888 1 1
0.671978930221124 0.652642216204377 1 1
0.699694786620209 0.677403322620733 1 1
0.909095987901946 0.883399272345908 1 1
0.721963189701749 0.700856257831409 1 1
0.594963395198454 0.578280791718991 1 1
0.687531661625646 0.666656226488777 1 1
0.643618307197252 0.621116570732069 1 1
0.871875361343655 0.846238447096258 1 1
1.00200617807081 0.971995173406076 1 1
1.03581759654048 1.00569901266714 1 1
0.249235073138596 0.241331383055489 0 0
1.01073486114879 0.976218870647414 1 1
0.681113824623296 0.662947605981627 1 1
0.755064697357548 0.734984387998996 1 1
0.937921214258567 0.910138769863414 1 1
0.971254463404146 0.942403208237584 1 1
0.707135644065458 0.685782477735652 1 1
0.596373565464915 0.579996750628953 1 1
0.329121564135565 0.318920797102571 0 0
1.024692887274 0.995797492061289 1 1
0.634915775841745 0.616446799195872 1 1
0.802340207693008 0.777945958884257 1 1
1.55391211189344 1.50995438045889 0 0
0.949131790135981 0.920843237358765 1 1
0.914010794457696 0.885859019401226 1 1
0.848906650191611 0.821547635398421 1 1
0.884694485377603 0.8602089749212 1 1
1.15114465774149 1.11760929590349 0 0
0.900871905501962 0.876841420866081 1 1
0.898784991576551 0.873024716946901 1 1
0.677017418839438 0.656231264208967 1 1
0.787581515088931 0.762768611083259 1 1
0.773756326289532 0.752135319961118 1 1
0.508763711063723 0.493268921874988 1 1
0.707824979126397 0.68658175434971 1 1
0.844679778701528 0.818973161450604 1 1
0.500808625196641 0.488111897316041 1 0
0.639307336820951 0.623353559129016 1 1
0.789350484503727 0.764393021994611 1 1
0.781080537831414 0.761307743030036 1 1
0.767984807525634 0.745600141577842 1 1
0.86603801890662 0.838790474757237 1 1
0.598917725862866 0.580518028428549 1 1
0.645903156614427 0.626909396537714 1 1
0.951510679061069 0.921759808142757 1 1
0.960163913872971 0.931141302853604 1 1
0.91053437239294 0.884276572819913 1 1
1.00619489520953 0.974870663621238 1 1
0.969436077671292 0.941863153533367 1 1
0.876022214340895 0.84986860147091 1 1
1.23069923058853 1.19476279414595 0 0
0.790923083926361 0.766674054938765 1 1
0.728853245355641 0.710183881133588 1 1
1.01335487872085 0.983706506400243 1 1
0.618799150549298 0.601399467439516 1 1
0.615687658950621 0.595711735698121 1 1
0.972288669022812 0.943776034568137 1 1
0.783615832728877 0.762215538378082 1 1
0.94946017513503 0.921464631979659 1 1
1.04276121804178 1.01025685273747 1 1
0.940061202232863 0.913567446850604 1 1
0.893157140516339 0.868576936859955 1 1
0.776697394481565 0.75460792683694 1 1
0.78985053984881 0.767110585305134 1 1
0.967122984958552 0.937898121512765 1 1
0.672074852249415 0.652672939686348 1 1
0.834778306916584 0.811362235874103 1 1
0.459432940078164 0.447048424680114 1 1
0.548425274346266 0.532772828955819 1 1
0.63318321839444 0.614536760223973 1 1
0.551738115820187 0.534394619271574 1 1
0.573604275048047 0.555766863597068 1 1
0.620787216960014 0.60273962640611 1 1
0.60125074500438 0.581606648262998 1 1
0.969849633412101 0.941952966031569 1 1
0.899008941039979 0.873895133528369 1 1
0.676192258824883 0.654384631771407 1 1
0.824962246212269 0.80204348791757 1 1
0.863789994923952 0.836260678631229 1 1
0.749499536857645 0.728325214990172 1 1
0.621798882908954 0.604298661099686 1 1
1.04026810658483 1.011222185404 1 1
1.17914081760827 1.14255828896032 1 1
0.8321317911227 0.80559999106765 1 1
0.527099563619776 0.512281899544891 1 1
0.658883236514333 0.639097331983588 1 1
0.982072461746457 0.953733804775396 1 1
0.982276787247166 0.953563548667053 1 1
0.499955469640596 0.485313117625098 1 1
0.618502558079631 0.597507511273791 1 1
0.538172885447021 0.52076334586975 1 1
0.834904018760782 0.809164101523799 1 1
0.603010338744512 0.585223169792154 1 1
0.841190461991685 0.817174221020715 1 1
1.19259879978053 1.15664527890789 1 1
0.586852390014605 0.571663604802356 1 1
0.974712989201671 0.946941555952344 1 1
0.706478675705918 0.685670964863642 1 1
0.700521971097785 0.681221774883865 1 1
0.545306120077388 0.52536581122856 1 1
0.270956877699478 0.265435969039167 0 0
0.715261973380408 0.695704645568669 1 1
0.634632262765569 0.616183353728348 1 1
0.701121690043277 0.67858216415511 1 1
1.07916811844937 1.04574543692756 1 1
0.600040338113264 0.581163544995125 1 1
0.661935766389788 0.640370000069742 1 1
0.908086776826783 0.881755131215462 1 1
0.819187932774686 0.793033508964542 1 1
1.15049091336348 1.11754631043483 1 1
0.799032770294278 0.772878853795003 1 1
0.505333326651229 0.487461021325559 1 1
0.809566857555941 0.786337621844054 1 1
0.561737379020368 0.542858667724129 1 1
0.941477225910987 0.915682251771378 1 1
0.934006113382112 0.906367246774955 1 1
0.846403566242192 0.819942311563178 1 1
0.370438452386244 0.363756515549007 1 1
0.666332560216607 0.650854761597137 1 1
0.693183792292106 0.672343529796013 1 1
0.678071968816776 0.65939431800596 1 1
0.730575756307434 0.707477164085259 1 1
0.85786691743598 0.831483684310525 1 1
0.565638377765501 0.547334713615042 1 1
1.04171051467143 1.01036938114361 1 1
0.340316844714065 0.329270356117355 0 0
1.03681854830515 1.00610698078608 1 1
0.607738738532123 0.590653228020282 1 1
0.982889417174662 0.953933119005413 1 1
0.762733237032951 0.740803069519437 1 1
0.676509304720361 0.654251007193677 1 1
0.867894728846812 0.843432837070694 1 1
0.818719090006434 0.793971494951308 1 1
0.899684745219129 0.869302369951864 1 1
0.589284232734502 0.573574488450824 1 1
0.657427471584357 0.638317570029555 1 1
0.553208042514852 0.5391805907009 1 1
0.753229475468861 0.732414573880194 1 1
1.04192903256009 1.00720131062537 1 1
1.12149715793352 1.08630059056952 1 1
0.865349810446321 0.840783348601555 1 1
1.04185006312676 1.0097949262121 1 1
0.325014158985355 0.315365966209153 0 0
0.6386604142209 0.616561587573534 1 1
1.22437682481684 1.18781084229734 0 0
0.819914366682144 0.794407161934641 1 1
0.778093828441919 0.755177198256471 1 1
0.941879420060903 0.915597047707771 1 1
0.436965965844895 0.423093765754842 0 0
0.594524359624318 0.578584555506135 1 1
0.766085507142051 0.739516915337451 1 1
0.470475866751896 0.456753301825226 1 1
0.918251802938529 0.888478601200762 1 1
0.792523818372815 0.769914537910195 1 1
0.842430706104299 0.818250266275837 1 1
0.847452224469592 0.821843821795734 1 1
0.499153465578418 0.48353815716153 1 1
0.805134791772357 0.781287861002521 1 1
0.761252890349078 0.737381760816585 1 1
1.02221911586743 0.9965141775093 1 1
0.660415256840939 0.64185821579982 1 1
0.615125006362457 0.598306576255529 1 1
0.742160063497172 0.720406150305073 1 1
0.877292195194051 0.851681579384707 1 1
1.14601890880241 1.10813288115125 1 1
0.7550943623713 0.734706055844255 1 1
0.557986469965575 0.539107765944432 1 1
0.763959740718597 0.741702623992735 1 1
1.10635080945064 1.07284542463241 0 0
0.948871798242126 0.920367250385098 1 1
0.674190357806001 0.655966402325399 1 1
0.518872073572447 0.504165675427999 1 1
0.610408093988702 0.589913862501555 1 1
0.587677619717159 0.572962979534454 1 1
0.886769009730316 0.862044118742006 1 1
0.912451643486712 0.884601056281549 1 1
0.783600934553433 0.760546147072244 1 1
0.83079184597854 0.804187808383244 1 1
1.24638340640151 1.21101808038568 0 1
0.630518829875379 0.613585076313448 1 1
0.60586634143514 0.585631544389602 1 1
0.461106304331141 0.447857762670773 0 0
0.511263374795523 0.497239862380418 1 1
0.502967362896613 0.489309211548611 1 1
1.19913758299279 1.16271097359294 0 1
1.03341387865834 1.00060598400952 1 1
0.824637347238115 0.799762892355708 1 1
0.596169504510727 0.57998482287706 1 1
1.1064293124858 1.0724532786342 1 1
0.974704931537388 0.946813477992336 1 1
0.402322369977802 0.390159729962096 0 0
1.05455264428433 1.02450448003767 1 1
0.798935324199088 0.77071489663357 1 1
0.870749792168655 0.84435373210535 1 1
0.525504234425779 0.508541840981528 1 1
0.720098189477759 0.698760784326761 1 1
0.981057498156516 0.952228005977663 1 1
0.472829233576442 0.456778107797301 1 1
0.263816772195891 0.255057044525779 0 0
0.941739343084049 0.914334492207195 1 1
0.805348581936516 0.780536072980057 1 1
0.561980443615634 0.54723221610453 1 1
0.142257517850181 0.136849616505441 0 0
0.672425789296384 0.653978731829754 1 1
1.10663070780744 1.07688750404561 1 1
0.389295306017655 0.379783620046278 0 0
0.78550813580355 0.761616538635804 1 1
0.529755004688412 0.514206203285304 1 1
0.743845214294915 0.724352157867944 1 1
0.562358819465565 0.54520239920778 1 1
1.08216009456227 1.05223637434306 1 1
1.10876584872496 1.07158513379024 1 1
0.641196831778658 0.621643029704163 1 1
0.648286558977628 0.631233516340865 1 1
0.50643663254701 0.49175071006483 1 1
0.972955918342306 0.944540451203652 1 1
0.228919900575547 0.223136316218722 0 0
1.02245374399491 0.989778791046185 1 1
0.865595201260918 0.841236488751661 1 1
0.937442150650612 0.907346759397283 1 1
0.948043727801445 0.91688432110456 1 1
0.465652619601562 0.450900146059959 1 1
0.731157902226436 0.710901702603835 1 1
0.669120854235402 0.652682942114672 1 1
0.788075155788666 0.759583596948082 1 1
0.967694332473841 0.938975917955664 1 1
1.06804938515751 1.03747809127623 1 1
0.490187028457548 0.474913802797494 1 1
0.514904787513998 0.49972107868355 1 1
0.649719158545213 0.629774355217063 1 1
0.83980016984398 0.815753953668533 1 1
1.15315802660303 1.12029277448582 0 0
0.82183525528886 0.797154352510789 1 1
1.01610185433978 0.984138389054783 1 1
0.305425403753814 0.297399725136275 0 0
0.785082421786066 0.762314494499628 1 1
0.746505842626228 0.724285143572357 1 1
0.703146872408421 0.681488469303868 1 1
0.739487667504126 0.717287973320159 1 1
1.2106408731845 1.17138868686161 1 1
0.871345666859854 0.846685617447291 1 1
0.785993790110022 0.759897649257241 1 1
0.767767821219405 0.743631541543955 1 1
0.43905944144592 0.426891455774511 0 0
0.858490497416054 0.829691648600021 1 1
1.14510058756511 1.10989630289526 0 0
1.03618790407112 1.00791122117507 1 1
0.59650405864486 0.581885849859178 1 1
0.812860171427316 0.786859630141446 1 1
0.844191241929552 0.818657125016045 1 1
0.743308060743947 0.720126790326891 1 1
0.82243923875207 0.796810869779783 1 1
0.522771167696006 0.508985196039164 1 1
0.596830196779886 0.578630569400658 1 1
0.805190120897826 0.780717843160325 1 1
0.687883471012978 0.666697399416521 1 1
0.491335680277587 0.475890490541116 1 1
0.231538911027242 0.223710234406956 0 0
0.58195817760241 0.567286979372729 1 1
0.881017793827421 0.856053860667852 1 1
0.82585309518044 0.799647347434807 1 1
0.706758128214228 0.684345691462597 1 1
1.09828088925749 1.06692159163092 1 1
1.19258356901479 1.15682473220304 1 1
0.924448622949045 0.898860726629456 1 1
0.885815528331362 0.858785957336377 1 1
0.648732717399788 0.629851574507105 1 1
0.795729608431196 0.768596488199931 1 1
0.762178024711739 0.739822219701896 1 1
0.867199330042077 0.83955309406737 1 1
0.920784518870598 0.892446471902856 1 1
1.01505480451452 0.987200657468844 1 1
0.73902138776303 0.719328145696247 1 1
0.676879386887772 0.657247601792048 1 1
0.50499477257852 0.489674348152906 1 1
0.860190744240126 0.836024744547645 1 1
0.98398349395145 0.953681485917645 1 1
0.883075691737623 0.855332034595076 1 1
1.02854838209746 0.996694652113201 1 1
0.792143856284089 0.768979736244029 1 1
1.15466249917047 1.12002955234737 1 1
0.98071426176636 0.948227380341166 1 1
1.09125585416519 1.0573237628247 1 1
0.33035963480469 0.319906396153086 0 0
0.544711021735523 0.529487301394591 1 1
1.06734032834704 1.03635667529561 1 1
0.469215173544888 0.453760462953001 1 1
0.725238052963416 0.702051646250088 1 1
0.827850273496654 0.801136837348045 1 1
0.962058642459764 0.934623571669052 1 1
0.427549592578671 0.415007485738955 1 1
1.41137025152452 1.36946371338467 1 1
0.683529548054761 0.662267996184335 1 1
1.20572062991707 1.16729958722804 1 1
0.815476044210538 0.792166277669168 1 1
0.343181844519322 0.332133125548742 0 0
0.468725884837161 0.455398010946375 1 1
1.12853940033542 1.09504529780384 1 1
0.768558687008451 0.746942535932938 1 1
0.730051750441888 0.708502053240896 1 1
0.660352739955599 0.640936598722751 1 1
0.571286499245206 0.554465752399586 1 1
0.584103236103922 0.566314292588727 1 1
0.941689456830768 0.915598682092691 1 1
0.966050126475513 0.932058978500166 1 1
0.872564769146316 0.849853098263997 1 1
0.583833251868174 0.567908052341951 1 1
1.32325942679308 1.28312088829462 0 0
0.835388575884348 0.808727343094674 1 1
0.863676178956979 0.839065573850217 1 1
0.533285358805748 0.519691742474434 1 1
0.548202771626802 0.531127565987052 1 1
0.97128498196496 0.939846563904228 1 1
0.814216677310648 0.789437280797916 1 1
0.941764640762763 0.913791975398857 1 1
0.889432380960012 0.863172908084782 1 1
0.606664446586263 0.584320751792165 1 1
0.816649895929561 0.792550736129945 1 1
0.867411913925532 0.844982884043496 1 1
1.0425563954667 1.01215774362775 1 1
0.77768157319654 0.753506146390911 1 1
0.786714185715225 0.762438132748136 1 1
0.917269074896454 0.889733673240681 1 1
0.772893065390119 0.752399974806388 1 1
0.513367904214743 0.49777554209903 1 1
0.832826221689114 0.807625103798229 1 1
0.359648170804804 0.346563427067474 0 0
0.686756797340761 0.668764579659933 1 1
0.984762638603207 0.956922083510284 1 1
0.669115939233603 0.648876130824021 1 1
0.615293626556856 0.596824018593674 1 1
0.989457953427551 0.959856745983317 1 1
0.792016453223384 0.771971411833688 1 1
0.836954040269036 0.8115886796273 1 1
0.785484434070234 0.766614576877753 1 1
1.18432236049654 1.15072870390997 1 1
0.583703922762222 0.567933973508482 1 1
1.19850825207621 1.16290615785088 1 1
0.879398861413766 0.851528295078536 1 1
0.341034613511331 0.331080827893824 0 0
0.775966443186457 0.753664421616798 1 1
1.12007252103856 1.08823672923395 1 1
0.742694916353357 0.720040247761485 1 1
0.911417769440761 0.885165919015455 1 1
0.782471561281286 0.762111939944422 1 1
0.808431364062234 0.7844649036537 1 1
1.01416804880064 0.983594016391357 1 1
0.955470500313043 0.925594676465269 1 1
1.09172130841351 1.05877289608384 1 1
0.891723631573654 0.865915992640304 1 1
0.801503278604044 0.775970039498462 1 1
1.01030119415004 0.981225266301755 1 1
0.7377397870572 0.71397655134719 1 1
0.746464971758074 0.723999878457199 1 1
0.544752724894566 0.529155298370352 1 1
0.963684819295662 0.935330613171155 1 1
0.9786945866753 0.948525057518608 1 1
0.681050854954245 0.659836669949238 1 1
0.80047750055559 0.776805268282431 1 1
0.51627650629267 0.502512728943989 1 1
1.11703916695494 1.07895244944069 1 1
0.678502253552037 0.660371082018017 1 1
0.774269458489774 0.751786321311427 1 1
0.651199953445063 0.631058436296459 1 1
1.11192414105632 1.07946093128377 0 0
0.690626164977018 0.670325951689406 1 1
1.0924905328756 1.05976023475806 1 1
0.863523251948906 0.837658282995955 1 1
1.03356367860631 1.00322786509022 1 1
0.603416089868071 0.585339714074328 1 1
0.75886841226689 0.736211556482973 1 1
0.867983040038994 0.843917713717864 1 1
0.781237853812087 0.758708008553058 1 1
0.664880468210619 0.646565638028823 1 1
0.858502632581704 0.834375739956245 1 1
0.72001635353466 0.699727438575513 1 1
1.1315116600467 1.0963312050793 0 0
1.19652710390452 1.16099548499818 1 1
0.624535015969136 0.606805166783693 1 1
0.562920244642139 0.548504695353802 1 1
0.873451944999428 0.849206867592544 1 1
0.599765082373376 0.579941579120798 1 1
0.624939847411791 0.602649757087866 1 1
0.590556879502614 0.572399985831747 1 1
0.735384605699227 0.714009726548001 1 1
0.556008156820129 0.538366911844635 1 1
1.08623365729552 1.05296849136678 1 1
0.820372567830418 0.79460827789029 1 1
0.772476692275424 0.749528135946451 1 1
1.29433940376887 1.25478237621751 0 1
0.850950722084313 0.827109233521342 1 1
0.81672948015755 0.791717531351512 1 1
1.16939329025057 1.13400849723577 1 1
0.588347853100888 0.567668466183916 1 1
0.677376666776185 0.658646816809254 1 1
0.679838086316073 0.663254632548954 1 1
0.786566671877618 0.762022239812657 1 1
0.909682597867161 0.881145789555314 1 1
1.12224301708836 1.08741146880654 1 1
0.503830632194643 0.487233113886543 1 1
1.16431306767948 1.12834652833677 1 1
0.633856808269766 0.615620018649508 1 1
0.754364213185318 0.732195874863767 1 1
0.755117979925228 0.734682172128172 1 1
1.00150772309198 0.975564966957935 1 1
0.891645675733754 0.866436667917357 1 1
0.615791823180888 0.598069834254619 1 1
0.752622750550295 0.72949903931646 1 1
0.895605536996556 0.865897503595413 1 1
0.798809336534054 0.77635842251352 1 1
0.248146095278578 0.240812759984334 0 0
1.00992920381454 0.977677472956993 1 1
0.8107576372413 0.786248290731926 1 1
0.744974613238679 0.719926820309116 1 1
0.763600774661754 0.743912888527011 1 1
0.390762998890621 0.380431228460735 0 0
0.690910428591245 0.670463095373449 1 1
0.79342668110068 0.769366322598153 1 1
0.99218692644001 0.96440111604859 1 1
0.572923882242564 0.557831562568061 1 1
1.05933478960346 1.02678323010603 1 1
0.666889704680676 0.646578739950632 1 1
0.883924133641803 0.856862617751184 1 1
1.06552256570918 1.03524712642339 1 1
0.567815907240854 0.552548616560465 1 1
0.769543443060959 0.747566713791593 1 1
0.543874123202897 0.528082006564979 1 1
0.814187378036636 0.789391476342252 1 1
0.504978591465838 0.489008324081387 1 1
0.866898924192563 0.841378296319809 1 1
0.629022359819669 0.610118469733683 1 1
0.646241892332082 0.625036785150567 1 1
0.581647644403804 0.566824212287929 1 1
0.950474317204267 0.92104216269074 1 1
0.588738916521952 0.571954982186891 1 1
1.06483832014706 1.03196823427175 1 1
0.870601240399306 0.845453821351631 1 1
0.542030810787127 0.525365875771018 1 1
0.522375355627833 0.502925654726291 1 1
0.865271179956608 0.83864488884587 1 1
0.553558732508304 0.540968074053731 1 1
0.729141960803517 0.70953261617019 1 1
1.1050892505548 1.0719851533671 1 1
0.903705895093641 0.875662513472066 1 1
0.585829627017605 0.568989541081117 1 1
0.598743917736218 0.580772247055944 1 1
0.705420230385661 0.683119844533471 1 1
0.680965403904845 0.66387877130193 1 1
0.926845112134092 0.89746782079229 1 1
1.30546863451672 1.26371732307945 0 1
0.716459543985869 0.693216435663324 1 1
0.919951476506136 0.891096042515186 1 1
0.906059009027912 0.880663691285969 1 1
0.938329897742415 0.911782623017517 1 1
0.942119599533895 0.915023446113606 1 1
0.497650708325455 0.483951445267047 1 1
0.77554433406804 0.753792714824348 1 1
0.639784650928388 0.615801344729847 1 1
0.946180033824046 0.919308534594664 1 1
0.787577472163124 0.76160216997838 1 1
0.807415512319759 0.783034797628789 1 1
0.455887763035222 0.44307533571463 1 1
0.678918051406615 0.657876380592334 1 1
0.887927734287464 0.86260497145064 1 1
1.08043512559488 1.04734131376473 1 1
0.653832691923309 0.635918725900898 1 1
0.631518613681439 0.612715112353242 1 1
0.989431705544666 0.960970403954093 1 1
0.502295579461149 0.486496635686344 1 1
0.641788497016038 0.624017529711655 1 1
0.668896505009878 0.651067688594058 1 1
0.594389837913051 0.577940023274798 1 1
1.07359344124971 1.04372023165286 1 1
0.229543754840718 0.222451866127162 0 0
0.863447799658163 0.839715590843066 1 1
0.808229462403416 0.782315125329549 1 1
0.876373069201079 0.846344205240501 1 1
0.947965593514598 0.921828990487309 1 1
0.735869181198873 0.714323449725736 1 1
0.616758217799238 0.599660027269522 1 1
0.917187710156856 0.890974692214075 1 1
1.21274968849231 1.17680635981023 0 0
0.551304994513048 0.534441906773446 1 1
0.743774306180429 0.720730419647458 1 1
0.870276224592611 0.844768205189503 1 1
0.782225594840651 0.756772928386688 1 1
0.556897677531926 0.539594517448901 1 1
0.597575199831004 0.577669579520438 1 1
0.74897480193821 0.726871521704193 1 1
0.945265171094994 0.915668461076599 1 1
0.657019585393073 0.637147045641065 1 1
0.873338763741821 0.845779676500885 1 1
0.861815137186014 0.838430155194529 1 1
0.577414857082136 0.558898450026112 1 1
0.377394079173193 0.366461108701615 0 0
0.648358165098865 0.629858337963873 1 1
0.836764462238435 0.810515851947707 1 1
0.857577108803483 0.830328103530112 1 1
0.655054334800826 0.637923017541019 1 1
0.709767459624443 0.688622021384626 1 1
0.596927310306055 0.57885941971813 1 1
0.969990462660392 0.942553252635461 1 1
1.01234124011869 0.981194314163109 1 1
0.647586052678057 0.626172524515558 1 1
1.19439109840631 1.15945337028129 0 0
0.660515707556997 0.639477582047183 1 1
0.67611504724483 0.655865283560439 1 1
0.638633592638076 0.622178842369491 1 1
1.09181672780423 1.0593329196128 1 1
1.20317530101814 1.16612883602311 1 1
1.09127871706579 1.05902106489604 1 1
0.912613538411299 0.886320143929266 1 1
0.455477670499874 0.442535903629931 0 0
0.705932240694314 0.684521113070373 1 1
0.458615175423747 0.443471620659158 0 0
0.950410945719609 0.922858349522162 1 1
0.676627833070987 0.655581797284951 1 1
0.525763336893061 0.510337758900592 1 1
1.04337678057184 1.01185934424164 1 1
0.840472363438552 0.813034169210262 1 1
0.795463692622213 0.77311971810529 1 1
0.931857976591392 0.900506841348197 1 1
0.898045959383649 0.868695093279936 1 1
0.751383192664257 0.729634326866836 1 1
0.774374135859944 0.752376600409869 1 1
0.959857214665533 0.931396374632409 1 1
0.546832971270639 0.531104037213152 0 0
0.837804490890855 0.814774586791344 1 1
0.838242688550529 0.812909575299412 1 1
0.798951962062611 0.777635041348027 1 1
1.1563270826317 1.1184977749394 1 1
1.0478867083402 1.01665375504851 1 1
0.821352542366859 0.799300619885751 1 1
0.632866082921396 0.61591269260086 1 1
0.630210267711844 0.610506876825224 1 1
0.771840482993228 0.748645946663733 1 1
0.735141102302537 0.711863794418398 1 1
0.859536297369063 0.835267856290562 1 1
0.658793546640859 0.640042051682886 1 1
0.925471574956975 0.898347505274202 1 1
0.605777974451103 0.586566746267108 1 1
1.0879448326438 1.05406357235976 0 1
0.691289353250241 0.672265434645387 1 1
1.07413072545466 1.04049713113542 1 1
0.74103170430974 0.721587305800328 1 1
0.66255133113964 0.646164346510349 1 1
1.0782311057148 1.04319766387901 1 1
0.487830965229795 0.472809534660441 1 1
0.664464767326584 0.646971209680122 1 1
0.815856921970957 0.788742407670481 1 1
0.640098339956251 0.622304320229314 1 1
0.7064199448479 0.686666908341339 1 1
0.576483490279784 0.560280933565627 1 1
0.716818054954305 0.694005825263296 1 1
0.392250283425533 0.379371796153292 1 1
0.599643153887767 0.582199183890829 1 1
1.14932574434926 1.11394035383629 1 1
0.826507383301153 0.800612734274536 1 1
0.657072324210022 0.63386253588609 1 1
0.535160125343738 0.518986183908811 0 0
1.01640591911088 0.987643535144685 1 1
0.725811286236188 0.704602015375986 1 1
0.768708006504083 0.746784313929105 1 1
0.679839458685254 0.662958215588052 1 1
1.02355184311656 0.988061414170566 1 1
0.449173938567982 0.437364743391215 1 1
0.519554313967746 0.503821289406105 1 1
0.750296804292383 0.726482404953305 1 1
1.0344612681872 1.00104368535209 1 1
0.720795210739726 0.695386559227479 1 1
0.88885453554324 0.863023830098768 1 1
0.657181891472836 0.638309921579135 1 1
0.571263070338185 0.55266816261975 1 1
0.959444073358793 0.932099484223671 1 1
0.530291301707429 0.514723804517166 1 1
0.770320380501492 0.750958932318299 1 1
0.643335575286223 0.624425294564542 1 1
0.711735477970678 0.688975885005411 1 1
0.609754519490703 0.592221339027007 1 1
0.572497848495744 0.551746899137225 1 1
0.875787467222101 0.851674687816486 1 1
0.841140812543375 0.814252687038847 1 1
0.334397300959267 0.323673858147935 0 0
1.1591298892133 1.12318432350645 0 0
0.741239796601294 0.720400385120329 1 1
0.873958334476739 0.846274798508161 1 1
0.774057417825471 0.750089579048669 1 1
0.893442809522758 0.865427907950555 1 1
0.587220067628397 0.568426042108153 1 1
0.883407013130515 0.856769049168186 1 1
1.09548266324695 1.06388118293058 1 1
0.469319053022526 0.454748093599647 1 1
0.528775432348003 0.513113722025406 0 0
0.606365086234804 0.592452786395778 1 1
0.876942010432955 0.852815173230877 1 1
1.32829105691356 1.28876180492101 0 0
0.5726211907256 0.557457947394228 1 1
0.941780537930528 0.914227874720127 1 1
0.749060859351346 0.729000386501964 1 1
0.643018758688432 0.623745271011743 1 1
0.76324890482711 0.74213700980418 1 1
0.602230656434483 0.585350759866584 1 1
0.535970744678834 0.520919936039679 1 1
0.56438622165887 0.547346400170059 1 1
0.653732394261904 0.635931596920505 1 1
0.621230903442113 0.59910565405985 1 1
0.461963741354293 0.447469595009488 1 1
1.06652617531268 1.03632627216402 1 1
0.634923562395357 0.619450194293274 1 1
0.914007703711127 0.886311423657834 1 1
1.0000806250661 0.969474641640935 1 1
0.8539101606461 0.830222095336217 1 1
0.53026043165941 0.515164214955141 1 1
0.79675992851891 0.77210604436249 1 1
1.03941527227148 1.01106249246093 1 1
0.515294214633631 0.500275241062086 1 0
0.666841017958174 0.647395284705393 1 1
0.804770968900446 0.780137090576384 1 1
0.66752209741825 0.647013880703865 1 1
0.635417413921157 0.615327104585944 1 1
0.701742085068435 0.675734503665901 1 1
0.886449776673692 0.858106788762044 1 1
1.20739327197527 1.16903584201809 1 1
0.541887048839411 0.524767298553665 1 1
0.896197693263782 0.866977196636694 1 1
0.714685789074271 0.693525460965739 1 1
0.619301174010383 0.601660013546404 1 1
0.687053211485727 0.666400319456163 1 1
0.869225069672758 0.844186354554638 1 1
1.24399841646471 1.2068621589217 1 1
0.648739030502037 0.629369743180557 1 1
0.766289595686402 0.746209616784186 1 1
0.927406053246218 0.89556240680552 1 1
0.509570199382885 0.492273262172766 1 1
0.679694354162025 0.658013403407382 1 1
0.948679821532374 0.925785102485766 1 1
1.09593885687899 1.06364688994798 1 1
0.884481374613604 0.858105737564912 1 1
0.598021934636439 0.579438755984732 1 1
0.715604093452743 0.696108003138638 1 1
0.540837649455289 0.52387320293336 1 1
0.610817302422685 0.593147692645829 1 1
0.889011176221061 0.859860769050445 1 1
0.627099650902829 0.610502227223489 1 1
0.691577407014107 0.670547093752233 1 1
1.06443016157886 1.03250415158473 1 1
0.547492613504583 0.533825525303567 1 1
0.594337672946896 0.578371525886407 1 1
0.554219683481768 0.53850931056786 1 0
0.562476976971048 0.545864587557339 1 0
0.81593674404923 0.792716194911343 1 1
0.705583208534032 0.682068114311276 1 1
1.244864527053 1.19939627224037 1 1
0.969037699362903 0.937634507603392 1 1
1.17010385191604 1.13605035625859 1 1
0.689154577034454 0.669256851604809 1 1
0.706889064779209 0.68428581639387 1 1
0.514212979059591 0.499661605183892 1 1
0.786296454017593 0.762409507557155 1 1
1.01099189628144 0.979928764310119 1 1
0.850972689137548 0.824882108585778 1 1
1.15527359153484 1.12272913232539 1 1
0.877338093426647 0.852060218775877 1 1
0.805504576781735 0.778157140660369 1 1
0.963985236515842 0.933042789276143 1 1
1.17553901787328 1.13662477944875 1 1
0.756697675212664 0.733339858191963 1 1
0.655048951360698 0.635743288099608 1 1
0.830207496559143 0.805445864564508 1 1
1.13104369343619 1.09592640410896 1 1
0.760873148502987 0.739488442983331 1 1
0.79025103816797 0.765693327962726 1 1
0.810733007130703 0.786567783635598 1 1
0.844826766405435 0.820021739358363 1 1
0.77567523599161 0.754517382837216 1 1
0.311700965357686 0.303667176638822 1 1
0.967277538532481 0.939314470226841 1 1
0.749794932814965 0.726549252478146 1 1
0.849881505956981 0.821703999723079 1 1
0.459958643954739 0.445883624416038 0 0
0.891937779818626 0.86356907871289 1 1
0.797568780025134 0.775199185846759 1 1
0.804777138108075 0.778988951066255 1 1
0.902357044572734 0.877655544981586 1 1
0.791709900236546 0.769431957768705 1 1
0.651522648641683 0.632787826540468 1 1
0.722024892041479 0.700529220404897 1 1
1.01747837692331 0.988307367620759 1 1
1.07018599364823 1.0352080376381 1 1
0.678893589417872 0.659862861132138 1 1
0.76509263368743 0.741321219874396 1 1
0.671519129739085 0.653241393025043 1 1
1.02891822850082 0.999818492173434 1 1
0.724288736017748 0.701798423586432 1 1
0.521890054553709 0.504080185736442 1 1
1.05268897461172 1.02212132636346 1 1
0.677423620150267 0.655142674884172 1 1
0.604465191573203 0.585530386335444 1 1
1.1080727351442 1.07462777818428 0 1
1.052111991638 1.02220038206958 1 1
0.777815774466647 0.751725396406959 1 1
0.775578955141741 0.753191796978825 1 1
0.84951485261225 0.825251185000083 1 1
0.819060002474993 0.792758363487956 1 1
0.400497282691629 0.389432632956572 0 0
0.395087330853005 0.383127907655562 0 0
1.11833581925986 1.08600844946214 1 1
0.829594067569356 0.805283869555468 1 1
0.816951748169396 0.795644276055628 1 1
0.64592989886536 0.628202010632947 1 1
0.808251795347467 0.783556681788525 1 1
0.860878172644325 0.835902679728716 1 1
0.914696661677222 0.889061524946645 1 1
0.525516670076327 0.505585598060109 1 1
0.90812758689196 0.88205991226049 1 1
0.81487286009275 0.790989722358639 1 1
0.655460664591289 0.635209586790028 1 1
0.863060571669165 0.840835237571886 1 1
0.831466273694829 0.8095150385071 1 1
0.743528374439859 0.72137746787605 1 1
0.575865195391392 0.5564322869436 1 1
0.442057821501003 0.428120618955715 1 0
0.715322854374372 0.693401997300307 1 1
0.528110581183788 0.511513989333716 1 1
0.57519879642829 0.556237300353442 1 1
0.928894299700013 0.899925573080579 1 1
0.857759387591631 0.834691250522981 1 1
0.667854129146976 0.648342481016875 1 1
0.899587268902025 0.869596935423576 1 1
1.17613038709533 1.14187552611187 1 1
0.694062499966265 0.674626521726685 1 1
0.609969521347702 0.589352768122861 1 1
0.876104288077623 0.851610033951897 1 1
0.79825811325728 0.775933571156738 1 1
0.845509905608424 0.819522874759274 1 1
0.612736320519595 0.591716340278802 1 1
0.982182573077739 0.955428573304476 1 1
1.00279432904034 0.971728954546741 1 1
0.884810284466189 0.859419277562957 1 1
0.586497430673579 0.570348602258986 1 1
0.790059875062651 0.76759106758424 1 1
0.351073501230187 0.33951073962478 0 0
0.881686694802758 0.856181804633946 1 1
0.786653668730633 0.765873848147218 1 1
0.651090881854707 0.631795431186483 1 1
0.791862744063923 0.768778802554186 1 1
0.970401514509948 0.940944130886279 1 1
0.978840004147511 0.951265424680543 1 1
0.93982377506761 0.911549728760802 1 1
0.923734419484883 0.895460352801776 1 1
0.672110609703024 0.651625171041211 1 1
1.06655697364502 1.03624444575892 1 1
0.676934143450162 0.656814436531801 1 1
0.727424348799346 0.70506085500366 1 1
0.569480449427796 0.55120410338002 1 1
0.704124994256591 0.684594385747345 1 1
0.714514397607007 0.693002127326083 1 1
0.895782054618905 0.867004347282978 1 1
0.873356976905048 0.848721399872591 1 1
0.962100939648791 0.933192283129248 1 1
0.688765114000494 0.668335172010696 1 1
0.426823017867665 0.4135206445608 0 0
0.82527426168412 0.801137969348107 1 1
0.604912213008603 0.583465062077604 1 1
0.681168556177229 0.661111139439028 1 1
1.04830683458216 1.01927416262303 1 1
1.3047955386368 1.26677242801944 0 0
0.871603314797877 0.844983103124699 1 1
0.950709359543356 0.923322505737294 1 1
0.489714027527155 0.478290319219671 1 1
0.70167669691269 0.68055134498729 1 1
1.11726299583058 1.08302143336023 1 1
1.10579790584946 1.07038118990978 1 1
0.646960981067825 0.629055945506205 1 1
0.997130955809332 0.974862791444289 1 1
0.691482874140999 0.67124054637521 1 1
1.02380362469227 0.994290301002955 1 1
0.630701370583514 0.612453921790619 1 1
1.06263655378509 1.02946824747306 1 1
0.433430038393759 0.418922361292998 1 0
0.357982801063709 0.347955836075224 0 0
0.799065244148239 0.776468684812417 1 1
0.681376761210533 0.660499197727361 1 1
0.766136673923289 0.743134358724599 1 1
0.694266877956757 0.67139670313359 1 1
0.785931147505566 0.762202048655957 1 1
0.555560779374302 0.538058033168187 1 1
0.919127749108797 0.893873317956833 1 1
0.977108283006397 0.948741094100002 1 1
0.585967673909087 0.568990820060987 1 1
0.713988159482293 0.692632496087577 1 1
0.784085908118232 0.760989781754496 1 1
1.18906847533525 1.15121941995712 1 1
0.826548573347323 0.800982238418014 1 1
0.877597224729439 0.848869357333005 1 1
0.912257830756024 0.88583900898864 1 1
0.625748387281666 0.60927148357979 1 1
0.844442007898506 0.819574750335021 1 1
0.695952556635756 0.677658427911265 1 1
0.42540350188273 0.414021123678369 0 0
0.95515768266706 0.923637508356597 1 1
0.671785705259308 0.64997792614784 1 1
0.923406450271628 0.896768217375077 1 1
0.854199603650618 0.828006711873838 1 1
0.775833856034902 0.753562189401914 1 1
0.717535042453019 0.69753952330649 1 1
0.995842139830866 0.965950841549483 1 1
0.955318507882925 0.929144696547961 1 1
0.697509810685269 0.676576818777366 1 1
0.463234284666089 0.448342394481309 1 1
0.418086620048324 0.40617365135049 0 0
0.886161901323529 0.856711577795842 1 1
0.737053255925851 0.714317383104358 1 1
1.11951270363009 1.08559578039558 1 1
0.760443512366415 0.73962721185929 1 1
0.796899355809829 0.773910913276338 1 1
0.636034331296455 0.618395322034432 1 1
0.884084654398491 0.858059347101952 1 1
0.790939149842844 0.766114663525009 1 1
0.379956895718687 0.36722680600092 0 0
0.54879564432656 0.532526116613747 1 0
0.586514531340083 0.569348919434206 1 1
0.656997467223433 0.637804891234998 1 1
0.734029562784888 0.71277436350542 1 1
0.827175216208287 0.802747741409341 1 1
0.816798016774038 0.791435005270684 1 1
0.763222994040838 0.741512206914799 1 1
0.377785297114279 0.368817174690242 0 0
0.622589391974144 0.605932611155497 1 1
0.647292821464275 0.628163005892458 1 1
0.92302299189299 0.893813159347543 1 1
0.720863622488678 0.702105766499063 1 1
0.572650563944452 0.556220898349724 1 1
0.57127967577339 0.553824256492415 1 1
0.820487165429454 0.794463775016401 1 1
0.289094047179266 0.279406286641799 0 0
0.540939795601493 0.522768360909748 1 1
1.01740710124831 0.989218665784196 1 1
0.46731345001317 0.456017270507392 1 1
0.830182332638311 0.803534138035171 1 1
0.872077805971899 0.845496727913944 1 1
0.839172720364684 0.815249441448854 1 1
0.787896343944939 0.762810967520309 1 1
0.857191183286892 0.829130367595308 1 1
0.864727039498743 0.839858458436549 1 1
0.721061675992439 0.702177403643125 1 1
0.755407408725659 0.731631815368216 1 1
0.964346949988477 0.933165046687256 1 1
0.57170240323597 0.557328301990244 1 1
0.934284701662743 0.907411678411951 1 1
0.778603634629888 0.756012277538645 1 1
0.561652139777496 0.544423316675527 1 1
0.847072352472907 0.81934805780541 1 1
1.04242427422882 1.01325090616006 1 1
0.646975895080494 0.625984066594418 1 1
0.699903711550218 0.677686650106919 1 1
0.856066107970605 0.829182701206153 1 1
1.16462231450401 1.13102708360404 1 1
0.834908167496745 0.81308526189201 1 1
1.00200642763277 0.971922196190089 1 1
0.640443374715207 0.621274088377252 1 1
0.942713042562544 0.913799274499109 1 1
0.930450242297416 0.901407728777744 1 1
0.506662669047637 0.492389240767893 1 1
0.559794087954158 0.544159822798347 1 1
0.787328256853071 0.763364810795513 1 1
1.10955669227831 1.07689286241033 1 1
0.917609068598559 0.887952772831355 1 1
0.943331536635899 0.914133673004925 1 1
0.835408732213582 0.812170725030054 1 1
0.536461301101875 0.52237848145221 1 1
0.714968234531513 0.692437997120206 1 1
1.01262806590056 0.983439389077059 1 1
0.445766216614429 0.434291167591599 0 0
0.526725648830242 0.512171397750926 1 1
0.924195021541939 0.896758753944363 1 1
0.541357214465756 0.524408335985963 1 1
0.932000464301905 0.904658810526688 1 1
0.81056630218268 0.786515131806239 1 1
1.29799841721262 1.25809966588686 0 0
0.941670553531839 0.917355189003526 1 1
0.616670476595783 0.598523921060846 1 1
0.685944079195415 0.667467817027091 1 1
0.996054270375474 0.967238600024661 1 1
0.691681671047693 0.67150352035757 1 1
0.564742807222892 0.545225788195151 1 1
0.758829676300748 0.735461557446292 1 1
0.571765959030175 0.557673989399549 1 1
0.766901325097033 0.744917310861634 1 1
0.859190795757496 0.834947147103416 1 1
0.555350865779479 0.541259163014376 1 1
0.556024634008337 0.53881277675252 1 1
0.889823321810978 0.86270794852308 1 1
0.825561095044288 0.797881249452747 1 1
0.718187148683966 0.696170247767265 1 1
0.638677467662273 0.618104409786108 1 1
0.984879868049363 0.956812709941687 1 1
0.43637563915351 0.424805427715539 1 1
0.478294117828142 0.463409129796675 1 1
0.591267824354948 0.574096599166435 1 1
0.74031125960387 0.719356396962146 1 1
0.775528235200498 0.752835682636236 1 1
0.981633215024398 0.951945193645221 1 1
1.2089695190362 1.17404525647407 1 1
0.533247005477778 0.514521876318235 1 1
0.47556971496063 0.461808811920252 0 0
0.67446403495509 0.656174121863601 1 1
0.892414089950738 0.865474389543543 1 1
0.873813903974961 0.848732356344215 1 1
0.772505770455443 0.750439347869077 1 1
0.888016958084779 0.85975081553291 1 1
1.23390532711636 1.19528618633888 0 0
0.854532471115903 0.824909061681387 1 1
0.902441926497774 0.875721012880969 1 1
1.11998396577834 1.08515046435452 1 1
0.637203836049392 0.616563594965088 1 1
0.7949816619446 0.770056909478505 1 1
0.698118198199331 0.681737948134297 1 1
0.741532134977612 0.720933869740791 1 1
0.711178813487756 0.689460754240673 1 1
1.01438852236592 0.984883329730469 1 1
0.964503155945711 0.93873418875051 1 1
0.991822876179226 0.962431081997636 1 1
1.16669621991161 1.13085766427111 0 0
0.693409399219224 0.672809111743044 1 1
0.714091452273511 0.693268810154655 1 1
0.839575935596212 0.816829357686298 1 1
0.833837474744845 0.808020401622533 1 1
0.976632158043917 0.944459434995588 1 1
0.815407050942167 0.788924355942203 1 1
0.858005498604408 0.8329417324111 1 1
0.725334190912867 0.703419104077772 1 1
0.859185495873608 0.836393238688887 1 1
1.07582178255413 1.04139663672161 1 1
0.740739119972803 0.719598549991115 1 1
0.629373021153665 0.610724286840078 1 1
0.898569921397216 0.871665081130462 1 1
0.541206487337636 0.527096879094623 1 1
0.448033277182574 0.435583830992862 0 0
0.605922275625307 0.585014889923255 1 1
0.683138772927247 0.66342323049342 1 1
0.524943900401022 0.511588749216921 1 1
0.84438596400639 0.819952929041523 1 1
0.876075417438246 0.850655496316495 1 1
0.625629666469005 0.608148311870586 1 1
0.752885119286014 0.730148668765655 1 1
0.73267223588805 0.709047438644141 1 1
0.495630864752148 0.479760513256306 1 1
0.683272747103302 0.665027468430588 1 1
1.23171226421144 1.19329762302018 1 1
1.10496898531642 1.07560233238715 1 1
0.72505195449947 0.702416975380628 1 1
0.527127804375242 0.509144518170319 1 1
0.808543319956758 0.782869397284043 1 1
0.93932326537633 0.912237299716739 1 1
0.770522679474833 0.74585927941634 1 1
0.701596580851493 0.681087572581143 1 1
0.916816171026555 0.891116191152892 1 1
0.754544778892151 0.732059694733465 1 1
0.723685480168208 0.700820419903724 1 1
0.401248972628877 0.390662712131972 0 0
0.707668465829917 0.686912431245786 1 1
0.894863173610446 0.867048955911493 1 1
1.23031283387747 1.1941192428123 1 1
0.78216522849674 0.762025427154009 1 1
0.992483901179479 0.963373135049774 1 1
0.771079661795908 0.74923875866124 1 1
0.396110426073132 0.385577261484378 0 0
0.888471366107584 0.862615497705008 1 1
0.394906750185867 0.385055374581959 0 0
0.987487974630187 0.957961108034117 1 1
1.11338493265138 1.0809953786284 0 1
0.934267175056466 0.906442816080685 1 1
0.71243154998398 0.690385977389523 1 1
0.713053631790857 0.691010948104066 1 1
1.03966400991298 1.00879311595886 1 1
0.743639967401987 0.721229626084904 1 1
0.881329797645136 0.855986836520365 1 1
0.768786840788568 0.745435675685118 1 1
0.727286275332568 0.705722651224943 1 1
0.735023724682846 0.713858790128147 1 1
0.840758015383496 0.817405176323983 1 1
0.791582650452547 0.769459205238313 1 1
1.07649854952649 1.04215157139312 1 1
0.556812200734214 0.538130763089074 1 1
0.724707646392322 0.704589802718963 1 1
0.74160101942102 0.717413527407766 1 1
0.727991339342741 0.704160872981391 1 1
0.781199104293162 0.756407721688379 1 1
0.691352354505078 0.671286591200518 1 1
0.756539641429467 0.733470513886563 1 1
0.775728809854047 0.752173862373028 1 1
1.31775375588762 1.27819491433464 0 0
0.638629379198013 0.620844695207765 1 1
0.328733086429772 0.317458796708556 0 0
0.844615226149047 0.817364076354538 1 1
0.785811207686234 0.761190391253012 1 1
0.716359198462618 0.693824444558011 1 1
0.706716988025566 0.686793960406265 1 1
0.592175907995524 0.573008754318119 1 1
0.913889489092985 0.888720511272163 1 1
0.996161644223739 0.968088830411711 1 1
1.20505067787955 1.16991337770173 0 0
0.62850394478099 0.609319888088712 1 1
0.697893013177721 0.67769439884861 1 1
0.733850927348977 0.712139777566012 1 1
0.625931545148689 0.608871527626816 1 1
1.00702422791616 0.978926123287206 1 1
1.16241559029374 1.12577541646331 1 1
1.25189811493849 1.21306812378238 1 1
1.0770828215528 1.0443363489394 1 1
0.710248610086997 0.690177714039514 1 1
1.04334844655712 1.01148210756822 1 1
0.984856921770929 0.957697890631506 1 1
0.911299652969988 0.883415209486906 1 1
1.04485038806783 1.01363685476335 1 1
0.827531552555562 0.803873652486498 1 1
1.22590936352415 1.18847713284068 1 1
0.914120297008911 0.888036165798213 1 1
1.15111315591576 1.11074995271351 1 1
0.414557317099026 0.401090973174671 0 0
0.696791690281749 0.676918953441856 1 1
0.91198319975655 0.883719748036511 1 1
0.639107505965219 0.619976079314842 1 1
1.02507546561985 0.993750461039415 1 1
0.570539515962214 0.551502598040128 1 1
0.495834950209904 0.482570154661585 1 1
0.532927802291098 0.516324879421338 1 1
0.877952288956461 0.851285459087304 1 1
0.95065668721721 0.920388995722914 1 1
0.822980306683653 0.798736072863309 1 1
0.77593108490426 0.756254919046715 1 1
1.06139736384882 1.03235944202993 1 1
0.616106974732335 0.598952207342472 1 1
0.541317292603163 0.526777304064414 1 1
0.804570381484202 0.780355749359413 1 1
1.11248801212542 1.07947439501174 1 1
0.858282292942706 0.832492020617369 1 1
0.721779209302392 0.698053398556395 1 1
0.980610023790337 0.949255031933604 1 1
0.523393793507868 0.503289278268282 1 1
0.555098775020688 0.536930369027105 1 1
1.12686548148017 1.08783204405981 0 0
0.52048066186307 0.506916485840095 1 1
0.719977315176881 0.696493515457827 1 1
0.819024155253349 0.794265509869208 1 1
0.852764118256919 0.83100709933008 1 1
0.945094079333863 0.922752875102588 1 1
0.722563156424387 0.699265382744333 1 1
0.892208722440237 0.864994609443526 1 1
0.756146812978204 0.731634632214587 1 1
0.828514659092655 0.803531430642917 1 1
0.641881221633527 0.621974310492575 1 1
0.786425383225561 0.760566211347136 1 1
0.786170153977667 0.763849151677192 1 1
0.952942561501039 0.92251656425875 1 1
1.05101614380766 1.01940717316195 1 1
0.698768890599593 0.677724248239863 1 1
0.898135415409276 0.870546538493157 1 1
0.508309591074513 0.495058996675032 1 1
0.777777225474356 0.756971692111464 1 1
0.807893442063374 0.788224239875169 1 1
1.13024445990777 1.09727827981884 1 1
0.699295252777253 0.678325569679865 1 1
0.790779888815909 0.764469740471436 1 1
0.543553581546668 0.529196668516049 1 1
0.922255349895652 0.892625300208328 1 1
0.889334883031021 0.859858781867704 1 1
0.607767925282468 0.588756613466423 1 1
0.879140803427673 0.854106365947371 1 1
0.856702329365834 0.831159846743109 1 1
1.14930035359837 1.11527027296673 0 0
1.24983801919947 1.21501938233877 1 1
0.877617599667502 0.850963042111893 1 1
0.95711560928977 0.929212870977087 1 1
0.804803854086707 0.782498649493706 1 1
0.760691849560057 0.738796134320598 1 1
0.474920557458068 0.463531468972598 1 1
0.921585638457139 0.892766395926875 1 1
0.821009644694379 0.795899449517875 1 1
0.482442389239824 0.46747377493087 0 0
0.509728323421338 0.494927758929681 1 1
0.994952001651425 0.968545744207116 1 1
0.643637880481388 0.625433587563869 1 1
0.799862512565186 0.779636082905541 1 1
0.614554160034623 0.595932262865604 1 1
0.67052560554392 0.645725411352638 1 1
1.29137553796486 1.25461137779287 0 0
0.434902942205987 0.42230982488726 1 1
0.783073284342433 0.758772742651818 1 1
0.715437060253034 0.695514888713984 1 1
0.646539487953683 0.627065247652481 1 1
0.764606649956625 0.73968264856108 1 1
0.85627660713562 0.832693328108959 1 1
0.887664709483633 0.858795210962041 1 1
0.54093207967426 0.526041657352715 1 1
0.501397868690928 0.485005355040709 1 1
0.818809489439795 0.795421650844458 1 1
0.865171712348251 0.839069899903414 1 1
0.751824631561224 0.729785135494989 1 1
0.892942573158455 0.868255825303386 1 1
0.429891662942285 0.415351460969087 1 1
1.27904642521874 1.23899921245641 0 0
0.800333286787368 0.777388733505088 1 1
0.78419208679631 0.761301017125872 1 1
0.673370053499587 0.652708725591949 1 1
0.896493437925254 0.872356468140418 1 1
0.929996487759191 0.898783275479349 1 1
1.16535174059493 1.12868643828315 1 1
0.711310310263962 0.691859000963354 1 1
1.30363669153555 1.26174975443058 0 0
0.747741356146031 0.723419226257708 1 1
0.660890397503825 0.638936016884493 1 1
0.943019408318985 0.914949789637963 1 1
0.588108638386293 0.569539522077942 1 1
0.87917918474126 0.854319771973061 1 1
0.509911505353226 0.496145090243103 1 1
0.946760746332884 0.917906757895186 1 1
0.743619291703525 0.720901777302978 1 1
0.818330814094865 0.793638193198834 1 1
0.772402556685837 0.751074987071829 1 1
0.60633226438352 0.589821770125787 1 1
0.934108825056194 0.905867296050853 1 1
0.58903952991936 0.572692608325055 1 1
1.18299112940362 1.14579105692904 1 1
0.943012007321062 0.914183877050313 1 1
0.26464266121947 0.257375096863274 0 0
0.793178192528853 0.77129893097677 1 1
0.863206504471683 0.837747566588553 1 1
0.846959541319684 0.827846925098646 1 1
0.498479297701695 0.484919461879577 1 1
0.644187791152012 0.623833803127497 1 1
0.665567772331632 0.64648162929833 1 1
0.790192130198149 0.768736384892679 1 1
0.630615069498898 0.611096789657219 1 1
0.349299883043832 0.340121917993763 0 0
0.636911893709327 0.619750646896928 1 1
0.519785334219863 0.506729127965417 1 1
0.701445633175714 0.682179808837925 1 1
0.716982000342164 0.699554476293107 1 1
0.766753426614292 0.742583346034336 1 1
0.75551498400325 0.731279632130032 1 1
0.442556692674663 0.427229094020997 1 1
0.623429727575744 0.603647197877563 1 1
0.731995068851493 0.711158208594977 1 1
0.823332814473526 0.800779064136315 1 1
0.568989011128816 0.550587019127523 1 1
0.871576935360115 0.844481205567522 1 1
0.936503277969687 0.907370582111997 1 1
1.02475300350945 0.994477320830992 1 1
0.876365784354796 0.851560249781361 1 1
0.740915116751277 0.71968031021351 1 1
0.862478990013952 0.836688001198888 1 1
0.833111273781076 0.810602641366245 1 1
0.88314499846759 0.857897756717567 1 1
0.75384433827207 0.732307672188661 1 1
0.722598004961517 0.698735089396136 1 1
0.653261516348052 0.633826882749767 1 1
0.747584381711038 0.726754549751168 1 1
0.704845654376252 0.68197760782128 1 1
0.654578037127882 0.635140049777566 1 1
0.832619930982491 0.806443185008925 1 1
1.12887743886776 1.1008766343378 1 1
0.495427756758813 0.479431561686204 1 1
0.753062261947998 0.729632683056434 1 1
0.924848846428914 0.897620426724244 1 1
0.748306592783354 0.72689286490493 1 1
0.580801731082908 0.564783237278078 1 1
0.88253095133501 0.857403348488258 1 1
0.52128100373961 0.503503834780973 1 1
0.797260566468559 0.771667203707782 1 1
0.729472096456401 0.708058381241667 1 1
0.83343022060336 0.80938504952263 1 1
0.711818659338157 0.69243945234748 1 1
0.641946897637463 0.620586980223151 1 1
0.853956757931055 0.826178476902583 1 1
0.768967090092832 0.74682341975339 1 1
1.43465160703881 1.387484328099 0 0
1.02069414258444 0.991567164557652 1 1
0.871465111367687 0.844980131408 1 1
1.2076375693619 1.17084376670466 0 0
1.10071495322076 1.06629468193686 0 1
0.806407597123745 0.78819346660016 1 1
0.855498289429913 0.830859926391079 1 1
0.344163236919561 0.333610802899712 0 0
0.611730866866711 0.593561008617301 1 1
1.06130586245871 1.02955337006067 1 1
0.645755892365499 0.627078624473514 1 1
0.909038770254006 0.883898800306041 1 1
0.888734683729568 0.867408605774703 1 1
0.768133991729373 0.744416704875811 1 1
0.980487292956506 0.951700181094345 1 1
0.965464184106033 0.937285735055242 1 1
0.950173339532847 0.92152232380529 1 1
0.665040550417827 0.649464752798167 1 1
0.803055764650705 0.779009973799935 1 1
0.88541216243696 0.863408683095483 1 1
0.904778468484916 0.879081592712986 1 1
1.10361052938404 1.07021822261694 1 1
0.69490149865294 0.67512174412355 1 1
0.56762154591233 0.551274650458431 1 1
0.993895157808704 0.965123914547415 1 1
0.71240576884346 0.690282323380646 1 1
1.00458474483778 0.975189596583605 1 1
1.04886739791344 1.01816573875287 1 1
0.845902799825702 0.821757675673941 1 1
0.947012389404516 0.918832765589486 1 1
0.851531328561615 0.825980353967864 1 1
0.400601348127184 0.384694197578989 1 1
0.960096080204602 0.931671156638803 1 1
0.66851868132602 0.650613379277375 1 1
1.08332060260139 1.05154177611684 1 1
0.832016251859408 0.801891232243683 1 1
1.22404121263005 1.18538626196586 0 0
0.999001813919079 0.970382612670859 1 1
0.634415399874543 0.617081499204237 1 1
0.738484451730274 0.713652634418592 1 1
0.900533706239801 0.872227208071106 1 1
0.658835852113233 0.640713280970153 1 1
0.564314330185421 0.547047172826756 1 1
0.662430556745716 0.646699752536431 1 1
0.667647721332108 0.647569278883883 1 1
0.689567579068423 0.667714986911048 1 1
0.716404429769071 0.694844460528702 1 1
0.762962874150706 0.742157845054154 1 1
0.8844891400591 0.859983091153233 1 1
0.997442803551426 0.969866215959087 1 1
0.847993966429613 0.818435519718027 1 1
0.618827410813352 0.598259832611004 1 1
0.457656811513678 0.444479822833491 1 1
1.23177372917923 1.1959118376026 0 0
0.793082187665681 0.769866559576724 1 1
0.85117783888989 0.825929986461288 1 1
1.07416637697815 1.04474565926026 1 1
0.513879382592629 0.500446410356355 1 1
0.708241212226589 0.686927059398422 1 1
0.759365124942891 0.736763703253965 1 1
0.885378305235858 0.861677520245738 1 1
0.508828760339927 0.495802168078444 1 1
1.238958091274 1.20091722447103 0 0
1.11261120493895 1.07503437525008 1 1
0.842170207307475 0.818488446459604 1 1
1.02755220055516 0.99778019058966 1 1
0.769446406218347 0.747843858501265 1 1
1.03947034768117 1.00686517662925 1 1
1.1855353248331 1.14913424240475 1 1
0.587490961731378 0.569250203919265 1 1
0.99193705500931 0.963139606509243 1 1
0.958921515471512 0.932733282676361 1 1
1.16169202608523 1.12735891583137 1 1
0.732358126813302 0.707523656477906 1 1
1.00737733188077 0.979406206265523 1 1
0.820622762403163 0.799382880153907 1 1
0.988147683215543 0.962929676826297 1 1
0.833986920014782 0.811087364456528 1 1
0.491904676439606 0.479095510115478 0 0
1.14389156436921 1.10803463966848 1 1
0.508716180991358 0.4927749962482 1 1
1.01099447016542 0.983120388458782 1 1
0.544997737974401 0.525513887309934 1 1
0.665960815601132 0.648355016948498 1 1
0.697081489259932 0.673531960962177 1 1
0.756505459594549 0.733154780108134 1 1
0.721867660253035 0.699606495714019 1 1
0.594696152090218 0.575932983877649 1 1
1.03715898316426 1.00171551705204 1 1
0.775524276573028 0.752076426284522 1 1
0.9131745321443 0.887677004382071 1 1
1.03866987119867 1.00485698241741 1 1
1.007457646194 0.97956941838854 1 1
1.07380841604232 1.03995790689195 1 1
0.632282405518588 0.616723634837083 1 1
0.695489763547435 0.672865097111034 1 1
0.761651576335449 0.739917865476892 1 1
0.300222532313071 0.291014456606231 1 0
1.23950003836683 1.20525736433419 1 1
0.698183012517224 0.678348826231845 1 1
0.935897250854389 0.907055957732434 1 1
0.860265819583877 0.835137158797449 1 1
0.865138609603095 0.83862575051648 1 1
1.15203518373837 1.11539168810994 1 1
1.00616052102289 0.976824490825915 1 1
0.702275881067461 0.680845512645327 1 1
0.857543872356282 0.829951508378916 1 1
0.941494077239428 0.915231712385101 1 1
0.646053004041077 0.62629997285638 1 1
0.868835539973867 0.844723798804188 1 1
0.858534554423185 0.832824131489331 1 1
1.00868258845165 0.980241773221964 1 1
0.591923265071214 0.574402469408418 1 1
0.53026793015693 0.514955167140159 0 0
0.75073409042923 0.725600710601295 1 1
0.635180338291035 0.6177648004901 1 1
0.988266974906717 0.960589631847104 1 1
0.457775971294201 0.441436839618472 1 1
0.921459761264394 0.896822498478729 1 1
0.496639193849515 0.484126293704451 1 1
0.936175532135758 0.910828588910119 1 1
0.753178967119292 0.728959448636577 1 1
0.842423878348822 0.816553679426813 1 1
0.729235578074452 0.707281598447398 1 1
0.767967384424629 0.746780272861176 1 1
0.939349132263707 0.911803558113024 1 1
1.05257544934635 1.02436020745442 1 1
0.755066944447042 0.731133960854528 1 1
0.571528038139755 0.554805142715199 1 1
1.0933861030419 1.06214193136594 1 1
0.812282555802227 0.789274127476378 1 1
0.99647336873754 0.971120573176669 1 1
1.01156532322543 0.979990665714684 1 1
0.643386557444334 0.623024956647472 1 1
1.06724473429441 1.03469760657569 1 1
0.505699778813816 0.491146332435577 1 1
0.466382127877892 0.453168851566294 1 1
1.12342898873211 1.0909862802397 0 0
0.757207700578502 0.735838557561093 1 1
1.08638732801071 1.05407089873213 1 1
1.10371336083132 1.07019400552191 1 1
0.684250454125914 0.66396976493523 1 1
0.716895309643947 0.696220373814857 1 1
0.778771747213304 0.753367470831845 1 1
0.903517641316858 0.876211873459255 1 1
0.547012110538644 0.530367261938128 1 1
0.753453490357075 0.7286594313101 1 1
0.770194927428009 0.745201180683659 1 1
0.933834315971991 0.904323132449874 1 1
1.03353711188159 1.0037508427915 1 1
0.945966637681446 0.918198258907334 1 1
0.490822436523544 0.477720698583268 0 0
0.855799193581067 0.831722980759024 1 1
0.797266096074594 0.776580237900502 1 1
0.646660182510916 0.626612480539297 1 1
0.867074701714628 0.845105714968492 1 1
0.848484612970173 0.825474321651729 1 1
0.579172654823499 0.564733990214769 1 1
0.591235932723205 0.575095730626452 1 1
0.965422306958555 0.937413501815682 1 1
0.278812906577353 0.271589544402787 0 0
0.857828454221124 0.832882840579969 1 1
1.12469841558359 1.09186337970633 0 0
0.735764782880387 0.714892645988545 1 1
1.11305634758673 1.08263060331425 1 1
0.915760807218027 0.888068460207331 1 1
0.57464223057647 0.557624464775787 1 1
0.684150264149022 0.665610038548905 1 1
0.982870973844702 0.955185144012574 1 1
0.688468747955328 0.66861813502516 1 1
0.663033366502462 0.642108360579133 1 1
0.81945185850098 0.796688867080785 1 1
0.520073175996311 0.506474424182599 1 1
1.14995177339667 1.11513096405208 1 1
0.84257229827489 0.816853413153125 1 1
0.895304779065819 0.868865754539737 1 1
0.875655091856352 0.847430121534964 1 1
0.537227204139539 0.520385314842442 1 1
0.605405340838688 0.588864799015824 1 1
0.462530411216637 0.448645659809457 1 1
0.978584763512144 0.948344639682295 1 1
0.664973013783353 0.645434035367467 1 1
1.18488443673525 1.14597984596697 0 0
0.835614077974658 0.811656800132918 1 1
1.02687648370332 0.997091875371898 1 1
1.12629920343955 1.09526903068821 1 1
0.875796304296706 0.848239900702059 1 1
0.557964377333367 0.539809435591477 1 1
1.04186351376925 1.01164462444931 1 1
1.01601088752179 0.98325680066481 1 1
0.536735208546544 0.522376385049757 1 1
0.614946478005644 0.598062305574142 1 1
0.762777254600325 0.740261752993335 1 1
0.764907413393617 0.743729967210778 1 1
0.795322277013636 0.771383151826213 1 1
1.03707173719282 1.00479568507722 1 1
0.982893602849172 0.954495950483047 1 1
0.780728129780082 0.758415171395607 1 1
0.63217687356489 0.610764051924317 1 1
0.678216945387608 0.660717774445006 1 1
0.779522171008885 0.753034992427345 1 1
0.647879435857412 0.630287155936741 1 1
0.819286826808197 0.792705716504596 1 1
0.547443106661556 0.532523867940559 1 1
0.760571156113755 0.738870867500435 1 1
0.809749893683201 0.784100943914472 1 1
0.789745124598967 0.765110443199654 1 1
0.421180935360378 0.409508708991763 1 1
0.977633618148334 0.949857761643612 1 1
0.898472302470694 0.872530350484474 1 1
0.615686303826911 0.59724035099431 1 1
0.737428594155566 0.716261850465252 1 1
0.613446502674564 0.596786526957353 1 1
0.809859707345047 0.787276833506693 1 1
0.87275025462287 0.849426912151272 1 1
0.77128320515675 0.750950245761138 1 1
0.839652570741096 0.816810698031379 1 1
0.624193978631271 0.603877287846814 1 1
0.792579938784405 0.770483667564699 1 1
0.89501752102745 0.869662609496819 1 1
0.633611617854288 0.615068284941087 1 1
0.91100761224405 0.887722904231247 1 1
0.875913466920303 0.85042928874011 1 1
0.988623955582586 0.956223205418632 1 1
0.968627255059954 0.94051114932186 1 1
0.871104259262408 0.841678444060862 1 1
0.556190024860582 0.536750314873158 1 1
1.05221616041926 1.02002172489288 1 1
0.831581141218456 0.807504934985328 1 1
1.22986457953125 1.19406300267016 0 0
0.27025291075139 0.261780408690208 0 0
0.642685471663645 0.624652539908095 1 1
0.947038181924336 0.916829738156778 1 1
0.570915663056809 0.554194054870026 1 1
0.716034717299355 0.700135559824549 1 1
0.690919834222391 0.671726618523995 1 1
1.07142820238993 1.03888863017251 1 1
1.13264961679877 1.09704002590955 1 1
0.928417176380758 0.900754770324029 1 1
0.805126878765905 0.782884042323627 1 1
0.622256390309807 0.603081409680603 1 1
0.999266033612468 0.970759523857482 1 1
0.919577134273964 0.892697837279748 1 1
0.845200735248284 0.81839435737765 1 1
0.624857180943497 0.605604863167663 1 1
0.691622829320989 0.670556015950664 1 1
0.599022195125879 0.581047179053707 1 1
0.818772656962603 0.795596032247793 1 1
0.989896837226783 0.962126980660597 1 1
0.960017042342277 0.932699333653066 1 1
0.550417053515454 0.535850474388673 1 1
0.47642945125516 0.461900770249841 1 0
0.520225228032376 0.5061746650902 0 0
0.368999943794284 0.355348917986381 1 0
0.672354859283274 0.649131267824792 1 1
0.757877337956588 0.735606602798753 1 1
1.07673697599071 1.04748441389992 0 1
0.889928836672683 0.865149716185538 1 1
0.753662941050642 0.730630042958331 1 1
0.927589746717151 0.903222643270742 1 1
0.769042602304786 0.741914257339578 1 1
0.572692774935553 0.556638394751095 1 1
0.922786607183237 0.890563597161423 1 1
0.785682883172441 0.764165880173902 1 1
0.808961837731557 0.784752088028643 1 1
0.908441681628158 0.879354676151848 1 1
0.816979129366847 0.793888040205328 1 1
0.785485789268472 0.760598082417011 1 1
0.471383145281892 0.456324472213582 1 0
0.862888477524805 0.837213987329865 1 1
0.512715466422284 0.499315932051107 1 1
0.791229057077121 0.768838952890213 1 1
1.09587815518638 1.06576884141455 1 1
0.928928812800571 0.901505927684746 1 1
0.948439349697505 0.920929641214073 1 1
1.29960394816023 1.25947882020425 0 0
0.609540315946041 0.59065879029824 1 1
0.424527965874517 0.412739688331937 0 0
0.43911470590955 0.425423577102545 0 0
0.77572172261153 0.754087888363149 1 1
0.74253607361129 0.722226277348258 1 1
0.634119845644445 0.617581562642541 1 1
0.763630277603385 0.741201171884617 1 1
1.07193503706431 1.03922328632398 1 1
0.435948438615531 0.42590315159326 1 1
0.360149609121654 0.351961674400765 0 0
0.733720160657208 0.713032062986255 1 1
0.594677247087061 0.579249192087101 1 1
0.764277115717348 0.740822155800656 1 1
0.383398652393022 0.371317141557015 0 0
0.944808253593162 0.917299147619367 1 1
0.754359784956779 0.7314500807956 1 1
0.604165932692609 0.587404225317711 1 1
0.679621182381749 0.657657622082566 1 1
0.854618851564783 0.826314568058826 1 1
0.702901735944087 0.682743380380063 1 1
0.800653121435301 0.77802976480299 1 1
0.843187265158428 0.819110001184872 1 1
0.708056601235894 0.686865938437898 1 1
0.467878021262072 0.454249942176987 1 1
1.12293379315876 1.0858462906162 1 1
0.890828333821603 0.862550968515683 1 1
0.922438612681221 0.894760376331876 1 1
0.555747452220953 0.537944908737689 1 1
0.479372035584142 0.464741622088315 1 1
0.782283662265587 0.755678778710696 1 1
1.07150937632637 1.04359121306912 1 1
0.781339022860959 0.758878546451412 1 1
1.13404720967768 1.10041938228108 1 1
0.823318798594557 0.800912492155561 1 1
0.82065682737747 0.796143869265544 1 1
0.714077020822361 0.694091387256762 1 1
0.756833415069821 0.736614049870278 1 1
0.916477260299574 0.887987737008517 1 1
0.628620363872519 0.610098707443514 1 1
0.886947558334658 0.862235998555457 1 1
0.754904970676958 0.732549072262048 1 1
0.73071875863681 0.713874632054698 1 1
0.736243414947154 0.715299900266619 1 1
1.15222530883653 1.11432192618344 1 1
1.17312886274954 1.14061468272632 1 1
0.912229714341207 0.884939851249544 1 1
0.899381253477717 0.872051395241177 1 1
0.635255900455946 0.613414686542879 1 1
1.07571954791636 1.04546084981883 1 1
0.855550446328675 0.828200515417058 1 1
0.631196649566932 0.614260749358075 1 1
0.333999075335793 0.321639909529657 0 0
1.12003459258546 1.08537215868353 1 1
0.91617913417639 0.890268228532236 1 1
0.990131586749136 0.959515419250691 1 1
0.909083144603194 0.88357507925914 1 1
0.820212061377596 0.798205672559638 1 1
0.934162466195477 0.903449579177181 1 1
0.787811760262154 0.765069725252673 1 1
0.946202691064981 0.917029990021285 1 1
0.697342360676411 0.673499651700467 1 1
0.68414174453554 0.663486137244884 1 1
0.564070132290302 0.548052333687897 1 1
0.740291550631362 0.718862316499058 1 1
0.742127007933219 0.721012582665703 1 1
0.676851687971219 0.654495124635721 1 1
0.531811314188099 0.517503088786117 1 1
1.0726797777182 1.04157965772158 1 1
0.799502681936962 0.773930763960261 1 1
0.672129549231741 0.654349290241784 1 1
1.09125125720285 1.05558809663102 1 1
0.739895793844009 0.716419645681582 1 1
0.934659521276245 0.904152525320491 1 1
0.605843920907201 0.587006805818574 1 1
0.952314089389017 0.924953088765392 1 1
1.01222114599329 0.98450484476402 1 1
0.675973189907067 0.651938779148959 1 1
0.753256625125271 0.729772601307016 1 1
1.56182902904276 1.51339508544731 0 0
1.13605886982334 1.1007340232288 1 1
0.896587772994266 0.868873930335322 1 1
0.700969646721774 0.682389611281924 1 1
0.916525342240281 0.891263608225113 1 1
0.682236107450999 0.662401134409369 1 1
0.947089246405715 0.918397980082389 1 1
0.543007454068367 0.526752587774274 1 1
0.939305632337135 0.913495977550033 1 1
0.537924020349471 0.522466873677578 1 1
0.816234054427074 0.790803890019818 1 1
0.542236357476612 0.528059128270346 1 1
0.814427105824993 0.789120650202733 1 1
0.863937715726935 0.837892009634383 1 1
0.458689618069082 0.444996269257953 1 1
0.536852549964458 0.52010568925529 1 1
0.702228792928126 0.681801885975951 1 1
0.977305737897428 0.947183285221498 1 1
1.13396674896914 1.09855112685888 1 1
0.578056391334407 0.561770235241402 1 1
1.12808272319556 1.09681400415109 0 0
0.498025657859849 0.485747657993776 1 1
0.936199299120246 0.908433833915569 1 1
0.788536883898065 0.765937979418575 1 1
0.434902761128074 0.418855626837693 0 0
0.616719790902255 0.597398523658637 1 1
0.636725947055174 0.618445058913448 1 1
0.753282810736496 0.727715294487895 1 1
0.86455800197249 0.836998624119119 1 1
0.593182986880475 0.574619984514786 1 1
0.973307571479767 0.945050735160317 1 1
0.542816157925009 0.528392512497398 1 1
0.829750148480494 0.80564617723104 1 1
0.518457164368951 0.50173968196512 1 0
0.635256836964262 0.619117446891307 1 1
0.883758895723926 0.85780676041304 1 1
0.745187170463674 0.721154229330816 1 1
0.868122700010397 0.841792656846069 1 1
0.663883907264742 0.643635684555952 1 1
0.770544511361795 0.743990688161157 1 1
0.624162906147872 0.606537491869289 1 1
0.787167737682774 0.764212296012833 1 1
0.819317828060198 0.794960675688065 1 1
0.634404440856644 0.615073585598482 1 1
0.703160041375723 0.681851576810137 1 1
0.578151347016223 0.560545704167397 1 1
0.770205980377767 0.745921757298195 1 1
0.729489373038489 0.705439023365412 1 1
0.69481705581546 0.675322008889936 1 1
0.61064596430238 0.590632643310305 1 1
0.695816330539266 0.676505369754659 1 1
0.860759560434483 0.833153192859584 1 1
0.541066874972065 0.523009259321402 1 1
0.643055937988162 0.62665466015722 1 1
0.571774781122625 0.554603895696343 1 1
0.885871330925918 0.860992499927865 1 1
0.50323265604495 0.485791866458409 1 1
0.674517517446734 0.654075255494285 1 1
0.780224013415462 0.757337821209956 1 1
0.810218643190948 0.788092839450236 1 1
0.847435131363742 0.824979703748262 1 1
0.640814443081621 0.621417808370572 1 1
0.978744453865356 0.948334681687614 1 1
0.809361445273122 0.784146284646185 1 1
1.1145360278718 1.08370763531541 1 1
0.935328596365092 0.910374092057759 1 1
0.927074616747376 0.90065167495751 1 1
0.663512469634279 0.645918227547658 1 1
1.12958103320995 1.09711444249629 1 1
0.724345280730256 0.704135646552511 1 1
1.46298903510854 1.416613605567 0 0
0.823593296114418 0.800191428748601 1 1
1.20570241364787 1.16727416092648 1 1
0.888444397530272 0.862351329533884 1 1
0.94505373149332 0.919650449120214 1 1
1.12748134065379 1.09091515937576 1 1
0.562406162617961 0.546736070656328 1 1
0.516079317650139 0.500715955563381 0 0
0.456545949727072 0.444679480540153 1 1
0.548581418139577 0.532240919673263 1 0
0.621515749343318 0.602894213542872 1 1
1.2727006111513 1.23574796741422 0 0
0.878877442841011 0.851251370390462 1 1
1.0023570230076 0.974108939251957 1 1
0.754091614622371 0.732152705203965 1 1
0.873512368602569 0.847069818432618 1 1
0.666649948366339 0.646481721406316 1 1
0.841477433765905 0.817571637901924 1 1
0.973128574805871 0.944372645664376 1 1
0.798613540266208 0.774778504029837 1 1
0.868848613223427 0.843622294524541 1 1
0.883031571836561 0.859451170184697 1 1
0.945448716273329 0.917142206039932 1 1
0.969335015112195 0.943005604743637 1 1
0.696032966760113 0.674495118267935 1 1
0.430651972760972 0.418603338024539 0 0
0.79703617821608 0.773227296702089 1 1
0.622419206800239 0.604559263007952 1 1
0.497626784049934 0.480073556341282 1 0
0.909650774538123 0.879441535252593 1 1
0.483910271677038 0.469347852085066 1 1
0.368223664903209 0.358798156083481 0 0
0.418316797877547 0.406643606278709 0 0
0.529259482170409 0.515575764554032 1 1
0.95986075947148 0.928918252229642 1 1
0.376721034310197 0.365594636661471 1 0
1.02458247241269 0.991408561371955 1 1
0.369899612100434 0.360231409236736 0 0
0.863628701808402 0.840464608654729 1 1
0.84263480041821 0.81447180269743 1 1
0.746066239644805 0.724219648650996 1 1
0.564524107885066 0.548494309008491 1 1
0.743332216902281 0.722651890883747 1 1
0.944594351998447 0.919151594204006 1 1
1.06094579509032 1.03011512075643 1 1
1.08757050531248 1.05315898007672 0 1
0.923657084706917 0.895194284184434 1 1
0.666911032016182 0.647831047766295 1 1
0.66405328215964 0.643472355005546 1 1
0.761667331289035 0.739269737100322 1 1
0.770082542540724 0.747609233047299 1 1
0.657017159291019 0.637779916320074 1 1
0.65477220537421 0.636418480041877 1 1
0.809431845395977 0.78450724551067 1 1
0.577481639340331 0.558110565225881 1 1
0.676818641763275 0.658744017303126 1 1
0.737795741164271 0.716868880283364 1 1
0.945825669489796 0.917354941822904 1 1
0.389301392327806 0.376636323868623 1 1
0.541981385038503 0.528683112372081 1 1
0.91058958999003 0.883528040310051 1 1
0.795262826044108 0.770205206890864 1 1
0.746173800750427 0.724915759344874 1 1
0.789739804852219 0.76703071402743 1 1
0.747824867598299 0.728413370089944 1 1
0.57461209564983 0.556895940990734 1 1
0.888907089715166 0.862969907687117 1 1
0.786194050774837 0.763706699877322 1 1
1.13638440831696 1.10381393886032 0 1
0.7075468880878 0.683364553030891 1 1
0.654989122007021 0.63809080208727 1 1
1.15956876774519 1.12774229694902 1 1
0.837004910156084 0.812079132933181 1 1
0.837246599298622 0.813048315184486 1 1
0.725691092732227 0.705149324070365 1 1
0.722620578519608 0.702844522093535 1 1
0.620607490754432 0.603633986781691 1 1
1.21157354152387 1.17817797338118 0 1
0.89137968660587 0.863707864519096 1 1
1.09938327062942 1.06772234321559 0 1
1.3308259191048 1.28738040208113 0 0
0.802856498180363 0.77882138277729 1 1
0.96160712702781 0.934932760099322 1 1
0.734647165449923 0.715553526234967 1 1
0.717183776935951 0.694919167163881 1 1
0.982810071478051 0.953744988316916 1 1
1.13621776441948 1.09998477888226 0 1
0.279457044677322 0.27055543149368 0 0
0.764915136316771 0.74437430776736 1 1
0.769743555793811 0.743427088247158 1 1
0.583804627106598 0.567569533943882 1 1
0.620200532772532 0.605725675122499 1 1
0.511620626986712 0.498960913803288 1 1
0.559761258656926 0.541702213349661 1 1
1.12259181820005 1.08874759648846 1 1
0.495986997727224 0.481004647933821 1 1
0.658396770171763 0.639861660767563 1 1
0.620322226044202 0.602863256710925 1 1
0.762979396234848 0.738926498874037 1 1
0.676887174415799 0.656225431401268 1 1
0.956244499947456 0.929864604750772 1 1
0.906103539078809 0.881570588522404 1 1
0.904072783591811 0.877238709152363 1 1
0.787534340587188 0.76432982384285 1 1
0.76420467527013 0.743351509679661 1 1
1.01653864750719 0.989618002553464 1 1
0.771566525151431 0.745868904351199 1 1
0.718783451861498 0.697274896019884 1 1
1.11390257413771 1.08467802919601 1 1
0.595292921591683 0.579394668835592 1 1
0.51357621563371 0.498460639737736 1 1
0.627768789170636 0.609999904444633 1 1
0.596585622375234 0.578043916165217 1 1
0.801012673750991 0.775259331634644 1 1
0.600606813779956 0.581294979097173 1 1
0.879677710174779 0.856409143605377 1 1
0.792726595723132 0.767170769126887 1 1
0.774650159878507 0.751854799556477 1 1
1.00411011090343 0.972879895914491 1 1
0.960902242453412 0.932221544920484 1 1
0.764225157995917 0.742818885053645 1 1
0.662070144766105 0.642729030317335 1 1
0.866635062650325 0.83932326115399 1 1
0.652331801122433 0.63204415421729 1 1
1.01241376925229 0.984984903456004 1 1
0.643620494502913 0.622729061355876 1 1
0.667886914244404 0.649638186057729 1 1
0.598467003290887 0.58207132348783 1 1
0.761935531872245 0.739271259542286 1 1
0.742307243425122 0.72334380362885 1 1
0.973735718398143 0.945705182259909 1 1
0.865900886126 0.840320061730611 1 1
1.37437680253003 1.33405875396506 0 0
0.671146794844931 0.651672652177048 1 1
0.827374452231664 0.802092465281747 1 1
0.286532497792925 0.277810357646059 1 1
0.647584248900991 0.626586309433914 1 1
0.902414314789493 0.873777919137426 1 1
1.08676456096057 1.05806644440554 1 1
0.964084738863563 0.931432676051233 1 1
0.967224301667246 0.938553990945702 1 1
0.751503847849318 0.7302157486024 1 1
1.00171396744087 0.974737587301807 1 1
0.894730141550351 0.86963544076981 1 1
0.66424118226394 0.645387605109167 1 1
0.519622503136279 0.502382734083973 1 1
0.61762936363483 0.600206213193009 1 1
0.703820242042977 0.680774160266741 1 1
0.923389405233471 0.897848332999365 1 1
0.832901587095947 0.804001296837438 1 1
0.637682396547144 0.61911602658188 1 1
0.70208513074967 0.6793426223161 1 1
0.948424878923704 0.919997964329004 1 1
0.497587924654893 0.484557052890611 1 1
1.1231775582489 1.08999904599892 1 1
0.661556826384341 0.642028809818739 1 1
0.695001340477607 0.675346582323702 1 1
0.520615192339395 0.508256876686816 1 1
0.900371691657081 0.873579899630872 1 1
0.921116061307182 0.895003029791385 1 1
0.823865699041845 0.799272256102115 1 1
1.01946791340857 0.989771298871954 1 1
0.606455845174711 0.593662505630408 1 1
0.730182850653333 0.707702867537148 1 1
0.867902989796837 0.841624151192983 1 1
0.820324038401572 0.792562004555173 1 1
0.452744733164495 0.439588558306683 1 1
0.776880192858704 0.7533922352976 1 1
0.656712129965519 0.639423090125028 1 1
0.874849871325544 0.850823803476185 1 1
0.726403467175587 0.70399827216573 1 1
0.914458834558587 0.885969113098013 1 1
0.828014689815071 0.803515075546737 1 1
0.654311657649698 0.636000774012001 1 1
0.807429273477593 0.785759258155785 1 1
0.858441576288084 0.834122826481643 1 1
0.71701629247313 0.692769154277947 1 1
0.520304125180701 0.502583154903492 1 1
1.00759258114669 0.978181596159031 1 1
0.762131125386692 0.736293987090408 1 1
1.03722961682007 1.00973587843276 1 1
0.77966642087328 0.753980089382481 1 1
0.939916308277558 0.914526575477255 1 1
0.958039258018057 0.929869766456439 1 1
0.549774303093629 0.531722603012657 1 1
0.72411699120651 0.703308817723476 1 1
0.923385141413401 0.894892308597663 1 1
0.751864894587088 0.725401897426654 1 1
0.595958820181948 0.578766341984512 1 1
0.83797055092883 0.814417035148681 1 1
0.868599794889803 0.84099701404212 1 1
0.730402453682247 0.709129866497574 1 1
1.18371582517244 1.14452681297062 1 1
0.705618065853569 0.68398209661542 1 1
0.709728106817164 0.687864599845633 1 1
0.418586001223248 0.404623817510056 1 1
1.00611017974293 0.97756938735489 1 1
0.754667579175679 0.732555250146037 1 1
0.709501667613329 0.690601616398569 1 1
0.766352006885132 0.744157359722259 1 1
0.858075026282975 0.830484920754792 1 1
0.46296398369033 0.447357326033337 1 0
0.878106106096646 0.853389640307807 1 1
0.507005866916485 0.491234505454236 0 0
0.716968117474944 0.691037922959606 1 1
0.977405137759868 0.947822901336917 1 1
0.500034605846756 0.486654384594744 1 1
0.953282691670166 0.921226292046944 1 1
1.01911071507671 0.988510749020882 1 1
0.600989508357524 0.584796049090539 1 1
1.02945625693439 1.00136291696632 1 1
0.84905785424249 0.821214391832182 1 1
0.954409844383632 0.925091980182328 1 1
0.861722271755207 0.835759789026769 1 1
0.950211921782147 0.924992407425901 1 1
0.919987622174546 0.89344491645808 1 1
0.466413599098232 0.452799232611501 1 1
0.560389021024503 0.542470846121836 1 1
0.506160187549423 0.489746871004402 1 1
0.912238882342276 0.885480390807232 1 1
0.608448697631442 0.590098706285618 1 1
0.873604027122286 0.847919971861068 1 1
0.893564359571967 0.865833060209004 1 1
0.920194929795136 0.893664524127545 1 1
1.05826618569942 1.02373465310112 1 1
1.06788337551034 1.03462572268631 1 1
0.822177510745773 0.797656680008364 1 1
0.639614235054561 0.620761242495217 1 1
0.445915720835541 0.433051033793218 1 1
1.01043911566567 0.97936085616924 1 1
1.10129869801424 1.06627627028041 1 1
0.979181142735835 0.950440280393894 1 1
0.674138673257161 0.65516181830882 1 1
1.14964861255594 1.11326253254021 1 1
0.581298237416965 0.562689640446538 1 1
0.894478754319969 0.867079157510448 1 1
0.858893174738427 0.833780152846916 1 1
0.830598439155961 0.806571585161924 1 1
0.527973131685467 0.510965603508333 1 1
0.913787455316735 0.887890351769189 1 1
1.44662199814683 1.40746833810822 0 0
1.07924443159208 1.04839186825085 1 1
1.03314532064683 1.00398677441561 1 1
0.593319717971498 0.575797398630376 1 1
1.10670978662893 1.07326298416367 1 1
0.843667400828855 0.819485937599799 1 1
0.817232395347011 0.793570721434249 1 1
0.871899916066641 0.847862048636888 1 1
0.759202849248114 0.738867129721737 1 1
0.567311565743299 0.549011940216075 1 1
0.933225485989536 0.906007140739126 1 1
0.86014297930134 0.834621301474975 1 1
0.629168708966025 0.611301894855082 1 1
0.754938033672803 0.731493611270471 1 1
0.283213456988006 0.275281232827859 0 0
0.950746095853048 0.920885164772796 1 1
0.641839232114023 0.623715432314148 1 1
0.892879750076078 0.866596135307161 1 1
0.639015721958397 0.619374790654813 1 1
0.932154870529873 0.901560606172497 1 1
0.95353509863053 0.922971687913507 1 1
1.11922205292385 1.08350204987328 1 1
0.860774394106565 0.832818395530502 1 1
0.829626984470912 0.806329054900502 1 1
0.850307947011588 0.825144010769494 1 1
1.06791256022721 1.03515914161595 1 1
0.801079844339842 0.775765492669752 1 1
0.975745409730258 0.945011005826204 1 1
0.599916191521265 0.580604798922393 1 1
0.843447293186973 0.817256161957173 1 1
0.921426225957804 0.89265580447158 1 1
0.815802922723968 0.790015785659208 1 1
0.989500604098157 0.959241749400777 1 1
0.838883179192157 0.814446898032428 1 1
0.970528348476769 0.940030864158397 1 1
0.892606655167654 0.866242890478559 1 1
0.802271798113157 0.781577859598988 1 1
0.620974146453585 0.601730304978478 1 1
0.531866161547905 0.516291906718059 1 1
0.815236635080785 0.794142603255216 1 1
0.489688611300728 0.475087385145003 1 0
0.833970842533755 0.809297340045671 1 1
0.455110230540764 0.442566873300312 1 1
0.717701539127284 0.696288386433527 1 1
0.566740904980357 0.549041010945604 1 1
0.738772212368718 0.718252508984755 1 1
0.50805047624965 0.494815851991452 1 1
0.756403413130541 0.73138625517066 1 1
0.632638579345332 0.613877902771545 1 1
0.875267619702586 0.851595009493184 1 1
1.08267660428057 1.04888506737786 1 1
0.833717655388156 0.809206043226134 1 1
0.614099046216868 0.595228563455524 1 1
0.766045200567183 0.740472357129394 1 1
0.64819944771552 0.628300143196799 1 1
0.68891868223052 0.666805211842903 1 1
0.710207291099638 0.687960923552077 1 1
0.413204127269632 0.403091920249441 1 1
1.03242564267429 1.00100253738956 1 1
0.842006471661004 0.820296057041738 1 1
0.737242235205127 0.71270885154317 1 1
0.61183516427053 0.59710020780414 1 1
0.989134339046451 0.958408725620644 1 1
0.964382808642861 0.937070487416824 1 1
0.806689906023675 0.782187325001106 1 1
0.932712742705401 0.906604962626067 1 1
0.34862596506488 0.338552500581918 0 0
0.874712891029223 0.846990404708437 1 1
0.748622225251037 0.725412218701627 1 1
0.571561348585162 0.551603028229467 1 1
0.815826922169863 0.790062395593488 1 1
0.989162894489138 0.960193759966919 1 1
0.669741713035288 0.648951854024264 1 1
0.81590728476285 0.792213373336794 1 1
0.787746820742343 0.765242138820827 1 1
0.76011164501881 0.734672743500042 1 1
0.408517785431216 0.399124763475139 0 0
0.618869349893462 0.600567414884904 1 1
0.5946645851791 0.578066452296457 1 1
0.720868673600338 0.699719342473939 1 1
1.1318273431697 1.098778245737 0 0
1.04446788121072 1.01579262967591 1 1
0.77126143594603 0.750295797855179 1 1
0.922952957712897 0.896209006971021 1 1
0.860075386447395 0.840807086392393 1 1
0.595691567244458 0.576578346533045 1 1
0.734509959123116 0.715007062791605 1 1
0.702411509353764 0.68392420205988 1 1
0.912406843788587 0.88601229102983 1 1
0.610056655779356 0.59011461367181 1 1
0.671766801973408 0.652815616276801 1 1
0.815884561608077 0.79184738899513 1 1
0.823637389555884 0.797118357569919 1 1
1.1735559348634 1.13912813952845 0 0
0.916392169029931 0.889639283437783 1 1
0.5776578358277 0.559841561268562 1 1
0.87454467281211 0.846774070682538 1 1
0.428655218045483 0.415226536962766 1 1
0.992964264141969 0.962505733408039 1 1
0.837439008466236 0.813101925034902 1 1
0.840573793510578 0.815013533630502 1 1
0.734175854000885 0.710928183064188 1 1
0.705822919156882 0.683346446605758 1 1
0.61409170048043 0.596885609860496 1 1
1.05700121400363 1.02837922845356 1 1
1.20709037992611 1.16923130333122 1 1
0.798924863744872 0.774354761221044 1 1
0.893807237534684 0.865660231904734 1 1
0.942009731998355 0.914701111285681 1 1
0.806650595672984 0.784486680542428 1 1
0.838941835150978 0.815534118328968 1 1
0.770735772127638 0.746228852364526 1 1
1.0472868805297 1.01599267845528 1 1
0.615239101239657 0.596761842897521 1 1
0.764931431613084 0.743868148917315 1 1
1.09785399538605 1.06525994486483 1 1
0.759320846245861 0.736652424278496 1 1
0.628966519308191 0.610963426083514 1 1
0.824124759746942 0.802385565684288 1 1
1.17537073459294 1.14225871791317 0 0
0.650788197704926 0.631771309921296 1 1
1.07561531146063 1.0447462922056 1 1
0.857977776184818 0.835130402219829 1 1
1.06409385036415 1.03371832314937 1 1
0.0827097082594759 0.0805438253952617 0 0
0.885872701896504 0.858115319070291 1 1
0.872567848746833 0.848821056185072 1 1
0.488483181100751 0.474722987188147 1 1
1.14665565201136 1.11759487083664 1 1
0.639324927461522 0.622006287907512 1 1
1.01758013917035 0.987524849933471 1 1
0.763997622568449 0.740771258539274 1 1
0.796511492343375 0.773966325230017 1 1
0.906889784056625 0.877922486648652 1 1
0.67532649044848 0.654593728405568 1 1
0.910069034364355 0.88356336715888 1 1
0.644057157901033 0.626069649818395 1 1
1.11681609452715 1.08544593597089 0 0
0.927938809786558 0.903270877309906 1 1
0.96673460086772 0.939910020289843 1 1
0.23393691524159 0.227302213621069 0 0
1.28029959885368 1.24416421614611 0 0
0.723429549218027 0.702982121806418 1 1
0.640639863753891 0.621649057975896 1 1
1.178653296697 1.14922881685075 1 1
0.37989861561137 0.370396125682123 0 0
0.817238895423567 0.794004398399357 1 1
0.416470189123763 0.403613259681288 0 0
0.644718388695792 0.626073051912826 1 1
0.603993932131371 0.586021941298915 1 1
1.01386547342194 0.98444539837674 1 1
0.724063617600429 0.700643424879188 1 1
0.828745407721135 0.803436762362134 1 1
0.791853739899205 0.768498828898828 1 1
0.898555048924451 0.871559152428545 1 1
1.06497352075301 1.03103439583177 1 1
0.695063870520022 0.676802531315468 1 1
0.481996208522441 0.469021605303627 1 1
0.943913310452994 0.914462079267802 1 1
0.78422861846261 0.760673364154596 1 1
0.767850443123872 0.74718165987876 1 1
0.887313408078896 0.862819844299793 1 1
0.653614679765668 0.635227260155246 1 1
0.659647464111682 0.642166649225772 1 1
1.09421847443791 1.05931208825874 1 1
0.635675066958272 0.617512400462179 1 1
1.35109133678127 1.30963769698494 1 1
0.931647902934436 0.901519329169138 1 1
1.41318284673548 1.37385808240171 0 0
0.571000607225232 0.556847686996952 1 1
1.13139587745098 1.09325700343833 1 1
0.97538359193059 0.948209124357507 1 1
0.534397364014551 0.519468372061364 1 1
0.592826863439059 0.573144821357741 1 1
0.465382177795808 0.451055759799301 1 1
0.90844963984083 0.885251040704219 1 1
0.699343640649972 0.677320683727255 1 1
0.281348743976369 0.272536649043999 0 0
0.661427887505893 0.639474512248438 1 1
1.02715431261346 0.998118883575022 1 1
0.958387452645423 0.932670694005368 1 1
0.523715725209038 0.508930977012041 1 1
0.827458160495697 0.802765413090791 1 1
0.262335028855672 0.253816961255242 0 0
0.799356798497893 0.775589594558886 1 1
0.62728740837956 0.608838151977078 1 1
0.805717263206581 0.784487423898139 1 1
0.558176140280536 0.540842331563383 1 1
0.637489277044466 0.620614173783912 1 1
0.505011479925093 0.489532077991145 1 1
0.780893143188119 0.75638532382644 1 1
0.789287621623316 0.764909518208157 1 1
0.781280030648996 0.758250873842269 1 1
0.813636244133207 0.786987269528616 1 1
1.14104578886759 1.10953563571114 0 0
0.72298329090288 0.702448664411222 1 1
0.873457097580324 0.847651086264397 1 1
0.92825683197558 0.896470862239485 1 1
0.791309448508008 0.76590433894763 1 1
0.792570594937971 0.763805466221338 1 1
0.777659140532126 0.753944070993732 1 1
1.17005920134995 1.13490866048119 0 0
0.66455605063821 0.647469773099312 1 1
0.705476065009523 0.685671788529303 1 1
0.60803835594719 0.590713893235882 1 1
0.723834194306495 0.702237507894664 1 1
1.15112060710161 1.12001212672018 1 1
0.968500857406194 0.94138963290444 1 1
0.884666530750175 0.85920314174376 1 1
0.849641476767003 0.824922371257943 1 1
0.582301010536875 0.566607634659783 1 1
0.622440055895402 0.601501189151848 1 1
0.888460804283979 0.858679147383029 1 1
0.981245589913595 0.948442258341733 1 1
0.968985163007456 0.942410736330808 1 1
0.967622233537418 0.940055900997502 1 1
1.21952717955496 1.18212955009071 1 1
1.22590951307752 1.18968105367326 0 0
1.01963161131585 0.989651818455436 1 1
1.07820955255245 1.04487007717132 0 1
0.760697132184601 0.737694799785694 1 1
0.478340559982956 0.462635694623767 1 1
0.964885982785329 0.936164051456681 1 1
0.744938310221792 0.722052173543899 1 1
0.930348839964945 0.900575507714099 1 1
0.785317093597331 0.759129198676708 1 1
0.548002813911992 0.529995712953795 1 1
0.935043249226177 0.903952716897292 1 1
0.586628091901336 0.570899225795577 1 1
1.01043293723887 0.981513949600988 1 1
0.592819610971098 0.571881589923014 1 1
0.755305761688394 0.730706668690698 1 1
0.774469945021526 0.752459288311141 1 1
0.844721087557834 0.81900225922825 1 1
1.00549705669423 0.975023573255673 1 1
1.02496142627594 0.995029453957698 1 1
0.77397389278336 0.751030243830584 1 1
1.14395888608369 1.10674238392538 1 1
0.881648513444271 0.855331273426388 1 1
0.592386679503684 0.575481259615521 1 1
0.660703600070647 0.641544635231262 1 1
0.836542010238204 0.812218247232444 1 1
0.759409276743884 0.737545104926249 1 1
0.831878524093074 0.804846784317173 1 1
0.804897373038086 0.781518761706663 1 1
0.841988871256551 0.816480690154468 1 1
0.663673193958825 0.641459129734923 1 1
0.707792015821999 0.68683116451252 1 1
0.891939777355989 0.863196250784684 1 1
0.520671332157399 0.502338320646384 1 1
0.652833848922211 0.631637961825861 1 1
0.865593118022729 0.838681841984232 1 1
0.847933357006169 0.822727328134859 1 1
0.847859535382044 0.822200293834805 1 1
1.08008617497736 1.04828429869863 1 1
1.1334035769385 1.09818002822372 1 1
0.660147236193509 0.640574476588054 1 1
1.07081760926574 1.03687672072251 1 1
0.888208509854488 0.863888766390097 1 1
0.903761091997312 0.879964933497474 1 1
0.798541944965795 0.772735840029909 1 1
1.16924561913031 1.1367148412635 1 1
1.07202560833544 1.03870415007815 1 1
1.16111228409007 1.12741159995754 1 1
0.947346320661229 0.921594126402948 1 1
0.563716694472632 0.547688056359461 1 0
0.444253349394114 0.431211238875968 1 1
0.532283844827199 0.517401574567416 1 1
0.604920133626363 0.583678745944659 1 1
0.724910855813079 0.701489696011778 1 1
0.656719427793991 0.636748595515159 1 1
0.78423767320727 0.758757830159238 1 1
1.02239201918902 0.993148780862533 1 1
0.908868979171811 0.883373523836827 1 1
0.414799654017726 0.40433569188017 0 0
0.910425816680905 0.88294146124319 1 1
0.699090856400758 0.68088107996281 1 1
0.616074464030302 0.597203953260121 1 1
0.609510600144692 0.593205614267957 1 1
0.922920394728405 0.897979545042059 1 1
0.717398757819519 0.696195130702682 1 1
1.05256843094073 1.0240135331353 1 1
0.692152945420602 0.667664263552617 1 1
0.971735661595174 0.943760198963738 1 1
0.978155239983094 0.944966165988761 1 1
0.848752106824984 0.824691834506836 1 1
0.677909767093791 0.656504946876158 1 1
0.829640617107026 0.80364633097065 1 1
0.629048149530645 0.611319579133046 1 1
0.857729135691102 0.833278474653457 1 1
0.671825820429113 0.651890806129701 1 1
0.401641785163281 0.387828800035531 1 1
0.662042529222453 0.642736805686595 1 1
0.739979133978465 0.71839837882 1 1
0.598557818072537 0.581074434417458 1 1
0.711970414448325 0.691865162443411 1 1
0.965427125584825 0.938875507852965 1 1
0.743508435297792 0.723419435144904 1 1
0.682406784207118 0.66346747976647 1 1
0.555284207998012 0.539633383826243 1 1
0.749376082568024 0.728837120608136 1 1
0.654315063927452 0.636528724637577 1 1
0.906986935712297 0.881977802588472 1 1
0.742047097874192 0.721145741209396 1 1
0.874525811403248 0.850338477651648 1 1
0.857650168017198 0.83142008567366 1 1
0.585246723791391 0.569691079203932 1 1
0.253808259188497 0.246400079062737 0 0
0.753078974494988 0.726942593191312 1 1
0.855129149991846 0.828529244520756 1 1
0.728033443204073 0.70735369557876 1 1
1.07337907255728 1.0440980510182 1 1
0.449045067981146 0.434281999352277 1 1
0.678768043701063 0.660678031676525 1 1
0.395490654983864 0.383505158600811 0 0
0.478056272020512 0.463926535284347 1 1
0.773729806497448 0.753176752042082 1 1
0.508175978666852 0.492030339060386 0 0
0.886088940604716 0.858871447385142 1 1
0.66150530189373 0.640633448285838 1 1
1.02872365890374 0.998534935500869 1 1
0.910305116542981 0.878705158779506 1 1
0.783381794757763 0.76083837862888 1 1
0.903702979000858 0.876689208304972 1 1
0.937042804447275 0.910836767660053 1 1
0.83753447304015 0.815260084098673 1 1
1.09359512335646 1.05868934843847 1 1
0.945778244161638 0.919268187147618 1 1
0.638151988232396 0.619207519586991 1 1
0.573949378202418 0.554242583230236 1 1
0.796588003292196 0.771654292806727 1 1
0.768400529102139 0.744018322894281 1 1
0.665187233476824 0.644907172589208 1 1
0.76717207948804 0.745703074348612 1 1
0.58858152175963 0.570953885733474 1 1
0.885344248723705 0.859456514602083 1 1
0.635834849237867 0.617925837362048 1 1
0.511312201233374 0.495349000721459 1 1
0.649486962382094 0.628412526477497 1 1
0.881720550178654 0.857017413943735 1 1
0.983308819207692 0.954590849245202 1 1
0.804726424029918 0.781716854515782 1 1
0.457322094987681 0.444320227841801 0 0
1.06482094952188 1.03358168439451 1 1
0.782851508364733 0.759908408041656 1 1
0.801168926897201 0.780680325120238 1 1
0.442850004390758 0.429724565228275 1 1
0.519135709462991 0.504076983461775 1 1
0.768103990746864 0.743322607821217 1 1
0.716428361115756 0.697091157488293 1 1
0.783380383512481 0.760524523312954 1 1
0.853354101735925 0.825576982307176 1 1
0.416465081033818 0.404568050103903 1 0
1.09937904149109 1.06674744316898 1 1
0.834923229538255 0.811222662583256 1 1
0.907529011881438 0.88260522597253 1 1
0.783468905128234 0.757633805700467 1 1
0.620392306223615 0.602716039873896 1 1
0.854257410978774 0.830704891003821 1 1
1.00816934672448 0.974013471921899 1 1
1.03275815086605 1.00237360846427 1 1
0.901504924595965 0.875505477221256 1 1
1.09761461817846 1.06137701838852 1 1
0.484405247365795 0.468674627095012 1 1
0.816228109866452 0.793407816681108 1 1
0.740874327320466 0.715352221393272 1 1
0.922849473363345 0.895253524300523 1 1
0.60415769427828 0.586929063680587 1 1
0.772464653283931 0.750678944921452 1 1
0.477337526376031 0.463523623942454 1 1
1.00421997701918 0.975871519553561 1 1
1.00544520664621 0.976762614705329 1 1
0.96440264915983 0.937729594251448 1 1
1.07401337688003 1.04132223981541 1 1
0.609662630438447 0.593580505131957 1 1
1.00030213690179 0.966143136582812 1 1
0.947600136753741 0.920963605721744 1 1
1.01755902716279 0.988773618748862 1 1
0.654717826287934 0.635243839237957 1 1
0.628384651946382 0.61066634786972 1 1
0.809092241822101 0.785555407636449 1 1
0.941292010246629 0.912219977593881 1 1
0.347871544666352 0.339292680960662 0 0
0.56982047685658 0.554569817557987 1 1
0.687884172797378 0.668086783931482 1 1
1.03597581078202 1.00741651572686 1 1
0.856792289960243 0.832060449978854 1 1
1.03928390846276 1.00779237590125 1 1
0.809270735289307 0.78562933872445 1 1
0.869110756103448 0.844710296333195 1 1
0.677634674273757 0.656034424811954 1 1
0.714850777010792 0.6962434279931 1 1
0.889972693385641 0.865535184165204 1 1
0.885390545010576 0.850836994778449 1 1
0.59385679054214 0.576344352375132 1 1
0.57854903508483 0.559391293216398 1 1
0.876497467366627 0.848303706351748 1 1
0.882126501565958 0.857927874221887 1 1
0.697727517871882 0.682157138985584 1 1
0.859090879123547 0.832637710292506 1 1
0.689780474071744 0.66808772498178 1 1
0.897181198832949 0.869301240364129 1 1
0.606712643051452 0.587270967324943 1 1
0.937397550215395 0.907984661956021 1 1
0.771574594729673 0.748571915516619 1 1
0.858014961639068 0.8331507189753 1 1
0.924528074061009 0.895462378476362 1 1
1.07977979902381 1.05033328844405 1 1
0.723385208994393 0.703965502154948 1 1
0.876592957986825 0.849234629312987 1 1
0.605581205918923 0.585436878423575 1 1
0.938463012566347 0.908981264393859 1 1
0.346480117290992 0.339000264396074 1 1
0.782182915801968 0.758867238911974 1 1
0.710661713459795 0.688601600072165 1 1
0.890790630967104 0.860303732528463 1 1
0.901079586322137 0.873279517853785 1 1
0.556404462324973 0.538728314733889 1 1
0.832847263308031 0.811363293934118 1 1
0.847109349081687 0.821944490980966 1 1
0.675309997619345 0.655439465738745 1 1
0.697028923638893 0.675529564848727 1 1
0.850605831681247 0.823518887509531 1 1
0.546863087844267 0.531391886384314 1 1
0.721805521712301 0.698465541215738 1 1
0.9689771674409 0.942527905776373 1 1
0.717645065641683 0.690801813009717 1 1
0.971671294587706 0.941038046673005 1 1
0.573462684346607 0.558689025415184 1 1
1.03106817628319 1.00021189556319 1 1
1.08333218327477 1.05060755150416 1 1
1.33750309777224 1.29837523793206 0 0
1.1514776846464 1.12050102921062 0 1
0.488300680803941 0.474914463395574 1 1
0.649302511508052 0.629363987973092 1 1
0.710210979235774 0.688551643350606 1 1
0.721815181716714 0.699603877325487 1 1
0.684575757660214 0.66281774025327 1 1
0.841404448169026 0.818705976967439 1 1
0.606365841416209 0.58827593142244 1 1
0.949719768053801 0.923509094769444 1 1
1.18730519349328 1.15427185316396 0 0
0.821462166020159 0.798044480999231 1 1
0.504345828416871 0.486523103908078 0 0
0.905169238721823 0.881338400701326 1 1
0.862433806606866 0.838148059093117 1 1
0.642907745557505 0.622867377010327 1 1
0.756349827164207 0.732640910325218 1 1
0.988032603794271 0.958646094671936 1 1
0.896058371156041 0.873373633294726 1 1
0.710327260269201 0.689187613514004 1 1
0.684670274416843 0.665348389963282 1 1
0.556036399999414 0.539593654138668 1 1
0.851429893037477 0.827498731059603 1 1
0.766229720781913 0.74311372784102 1 1
0.946025307205041 0.916916711643497 1 1
1.26707166939086 1.22800458425181 0 0
0.832476902374389 0.811896517571265 1 1
1.05134329774162 1.01951976033494 1 1
1.06180797471551 1.02888333873575 1 1
0.82825690126147 0.803463260992335 1 1
0.848912360633792 0.821715671858531 1 1
0.908471522383093 0.883366491253571 1 1
0.959736699635429 0.930861299976177 1 1
0.67857839020527 0.657927691297005 1 1
0.850869306961252 0.82739045916325 1 1
0.765366652703541 0.742279033907361 1 1
0.713433451014356 0.695559567993413 1 1
0.584714183245111 0.566934017318196 1 1
0.91086390870932 0.882623332533924 1 1
0.808386428178353 0.782058374023336 1 1
0.922507580865915 0.897090222428826 1 1
0.692003464719794 0.673217427894624 1 1
1.14727545454753 1.11412515959949 0 0
0.602516804315214 0.586757402915497 1 1
0.959894404088979 0.931112640671682 1 1
0.702691282267903 0.681027430219997 1 1
0.821626313875633 0.795751554395213 1 1
0.683967520955304 0.662380210392215 1 1
0.507026928519243 0.493289370090497 1 1
1.16747055116278 1.13414667325167 1 1
0.792670554940129 0.768276966407175 1 1
0.815022545822492 0.793544170178222 1 1
1.00080423649501 0.974811516212253 1 1
0.887878748354034 0.860835395246118 1 1
0.507667067297647 0.493956739244442 0 0
1.02112843208173 0.991404644756452 1 1
0.631501267113886 0.615121467612072 1 1
0.715910844556214 0.699489650450365 1 1
0.325737402319459 0.316550876605851 0 0
0.740459108882936 0.720478165704768 1 1
0.57890319792556 0.557813331522185 1 1
0.649528837770739 0.629109308504666 1 1
0.826932632178211 0.800367901454446 1 1
0.81076744031845 0.784802090346853 1 1
0.965712344484069 0.936230540277257 1 1
1.01157634628435 0.98123658516638 1 1
1.13237482858761 1.10024416106569 0 1
0.952321128324801 0.921127329022682 1 1
0.707034618058288 0.684809378914093 1 1
0.790878383996714 0.765245501306826 1 1
0.858084858999871 0.832234220877619 1 1
0.97485837980104 0.943239866425279 1 1
0.80392720067709 0.779583127195718 1 1
0.694854881585755 0.672593565906819 1 1
1.09880834638858 1.06716542173082 1 1
0.750496335931292 0.728508495511423 1 1
0.88499554488715 0.858173835392626 1 1
0.360860977405628 0.34977413296858 0 0
0.49656505291374 0.482974609515299 1 0
0.682923934889767 0.663644743303989 1 1
1.06044589488004 1.02495142655465 1 1
0.831000300848458 0.806309303129903 1 1
0.742108644310648 0.720471667643528 1 1
0.740244816204923 0.718168940100975 1 1
0.710172927420718 0.689753026815992 1 1
0.702939189121283 0.681430437083426 1 1
0.94653422648837 0.91999311410336 1 1
0.454296255742548 0.441247594013652 1 1
1.02446804349389 0.994920217795242 1 1
0.755030815500558 0.734231766039407 1 1
0.546693390822022 0.530366640122436 1 1
0.972959896565997 0.943383869173631 1 1
0.989390461512004 0.956620328458567 1 1
0.754380185358493 0.73517815718577 1 1
1.07025863457784 1.03674031665057 1 1
0.459762440378827 0.448828289373178 1 1
0.949583844083828 0.923767456948577 1 1
0.928120634665113 0.903049129104322 1 1
0.699123930581599 0.680137653629807 1 1
1.05229390154263 1.02140153672734 1 1
0.697197694813676 0.676684601076172 1 1
0.854067450569185 0.829610314263469 1 1
0.718929159831248 0.6964858534412 1 1
1.06275907905791 1.03032796444033 1 1
0.892734748736385 0.865890771234217 1 1
0.821307622439263 0.799040699866299 1 1
0.815346084932011 0.787163990093126 1 1
0.84590081342568 0.819418227162941 1 1
0.631982109984141 0.61235513510338 1 1
0.519915712047096 0.50283661299126 1 0
0.627346817827333 0.611081686286083 1 1
0.693376481835684 0.675004252914289 1 1
0.715620388232522 0.69260644489121 1 1
0.591743791252603 0.574144952335043 1 1
0.372686445652593 0.361824497535516 0 0
0.618848590493065 0.600013109314792 1 1
0.714986689956042 0.695654450935328 1 1
0.565823782421928 0.547338234436839 1 1
0.715449746941115 0.693008919947236 1 1
0.960450275404743 0.935011883229452 1 1
0.578019837775086 0.558894832904727 1 1
0.638485783658972 0.622041854886379 1 1
0.988136379554007 0.960263232097717 1 1
0.538695808614106 0.52363655560191 0 0
0.663008419038182 0.64368034824806 1 1
0.797100006049502 0.77034986664391 1 1
0.623449845939883 0.605916274676846 1 1
0.843706504790755 0.818429987143957 1 1
0.793521895284385 0.770312632827394 1 1
0.94263925351587 0.910276337048045 1 1
0.808134447631857 0.783976070478292 1 1
0.817843521216699 0.790792239014468 1 1
0.655532172632331 0.637008721909061 1 1
0.597232705107389 0.579272504747589 1 1
0.590140755474329 0.57153093212873 1 1
0.668450750460362 0.648351085543286 1 1
0.727591570915641 0.706825579305553 1 1
0.599757435084345 0.582499894308778 1 1
0.942609621478257 0.912425765049706 1 1
1.12746461762779 1.0966263848841 1 1
0.800398214732769 0.77558841236301 1 1
0.810349694207175 0.785115422649377 1 1
0.429405842618376 0.417490929309751 1 1
0.452270348440413 0.438203506119993 1 1
1.24346554996344 1.20585876271084 0 0
0.903534295948659 0.878124561523462 1 1
0.566479702884173 0.551351314952023 1 1
1.05333165505309 1.02280967043899 1 1
0.448662535584855 0.433831830970165 1 1
0.260345720944962 0.253679352702418 0 0
1.11927832200816 1.08721039752469 1 1
0.697667668423091 0.67782572766452 1 1
0.603166230441237 0.586810159236855 1 1
0.522232966132433 0.504767736598876 1 1
1.04394653178402 1.01358610290352 1 1
1.01134461495029 0.980964373342615 1 1
0.825459911715678 0.798448584621291 1 1
0.920764338427917 0.895301125251924 1 1
1.02886006180327 0.997053697680015 1 1
0.676697148660703 0.657113911705637 1 1
0.673364666467002 0.655034205450485 1 1
0.602773963514497 0.5875743103332 1 1
0.856353748633713 0.832343275081495 1 1
0.799785605843946 0.778068040451447 1 1
0.88627998584004 0.861687248399453 1 1
0.462064072564404 0.44975853917358 1 1
0.872036061970114 0.84574397136161 1 1
1.04216810022028 1.01522855451383 1 1
0.636990796141621 0.616893181223136 1 1
0.821762559255264 0.796706696483748 1 1
0.641448432118101 0.622026384521302 1 1
1.08169635233492 1.04919686750489 1 1
0.370813819183635 0.361636801687657 1 1
0.789762764702305 0.765871224723512 1 1
0.972447977013544 0.9441685292266 1 1
0.354566040266962 0.346477074453102 0 0
0.538666433525527 0.523681305841603 1 1
1.03976346622458 1.0087749610421 1 1
0.959737918088234 0.933258538875789 1 1
1.10775676121567 1.07863988978504 1 1
0.594472776186293 0.579105965962261 1 1
1.08120814543957 1.04601532127642 1 1
0.865816341003802 0.840162985033205 1 1
0.948454476669383 0.920770523508143 1 1
1.09577357180895 1.06407325802425 1 1
0.774458422124027 0.752392186020255 1 1
0.782679777302241 0.757480480724333 1 1
1.07192560562304 1.03919695233428 0 1
0.989681959959347 0.961311710988553 1 1
1.16063585825632 1.12629127967368 1 1
0.889509885500432 0.862657740727376 1 1
0.700225973824116 0.682087010752432 1 1
0.947832682875088 0.917627910427799 1 1
0.545040464239919 0.527828412047483 1 1
0.692717453163264 0.672201687066256 1 1
0.664697229787403 0.643093816293896 1 1
0.85845629442138 0.834572447871938 1 1
0.52091318274659 0.507345809154394 1 1
1.00853859099158 0.977193373950889 1 1
0.8891080813285 0.86320016041112 1 1
0.765270210646701 0.743953850427637 1 1
0.91498871398294 0.887082341870071 1 1
0.639894834123666 0.624840655868374 1 1
0.548932284096335 0.530940971501053 1 1
1.06186380931914 1.02825692051334 1 1
1.11050920815685 1.08174648975718 1 1
0.776799985741537 0.751780457520213 1 1
0.764781168109684 0.741937648186031 1 1
0.616849441114437 0.5978722732239 1 1
0.955258926997184 0.931823606460568 1 1
0.996280480967208 0.965657880655508 1 1
0.683606471384257 0.662605897561476 1 1
0.559936489187198 0.543203176201668 1 1
0.947493212521355 0.919462452937596 1 1
0.602197347156997 0.583445048756035 1 1
0.643213077477517 0.623759435479302 1 1
0.318755108570881 0.308207187582874 0 0
0.609451417011576 0.590931032239156 1 1
0.794048513979446 0.771526917011245 1 1
0.737476071057935 0.718291134765231 1 1
0.523724609077177 0.50780523078867 1 1
0.768443604344374 0.746490844281881 1 1
1.02345253053417 0.993779929533588 1 1
0.663939136020055 0.644269598026529 1 1
0.364492435252179 0.352765256194995 0 0
0.660212512328137 0.638551974235935 1 1
0.693677814530405 0.674753291736042 1 1
0.817151287308682 0.793612656808337 1 1
0.877095097831089 0.851702792255163 1 1
0.709616235819139 0.688015786246235 1 1
1.35924645215713 1.3184861073561 0 0
0.973439282863266 0.943247414393473 1 1
0.672591561183414 0.651541768612214 1 1
0.785051945738689 0.759313416541976 1 1
0.790932059958122 0.768000627951013 1 1
0.79491435149252 0.771043088497413 1 1
0.841986907735708 0.817950226672599 1 1
0.990968851956361 0.960730989613622 1 1
1.25810283898334 1.22206301048218 0 0
1.10829783979907 1.07093268434375 1 1
0.885264985450542 0.858769615767615 1 1
1.03634116150559 1.00445039303907 1 1
0.785766426621152 0.763576781886168 1 1
0.824439594626348 0.804283719146139 1 1
0.387499629127095 0.37559866111455 0 0
0.816717405418255 0.790961530028871 1 1
0.998785284854533 0.97193794145084 1 1
0.789670604546365 0.765837909837772 1 1
0.871662131645566 0.844489700752835 1 1
0.763137786813333 0.741479224909322 1 1
0.826934993233427 0.803620945141802 1 1
0.942110808433048 0.916669526839492 1 1
0.553741347501884 0.538917905104707 1 0
0.731855049366664 0.712789234574034 1 1
1.15757949402191 1.12514275902297 1 1
0.978233806517801 0.95014525836554 1 1
0.922605769293321 0.897466072786342 1 1
0.821324020609736 0.793985567240482 1 1
0.717110415313845 0.695608683893185 1 1
0.76354648804426 0.741632631517712 1 1
0.817125879161909 0.79325391964403 1 1
0.75326308399075 0.728136103661994 1 1
0.602479881494141 0.585611337863299 1 1
1.42669440030534 1.38235990124602 0 0
0.606016178294379 0.590855966942652 1 1
0.963510462670723 0.934587814159948 1 1
0.918276829103315 0.891889930003519 1 1
0.623580154318474 0.604808358606701 1 1
0.647368747728786 0.626807593274848 1 1
0.882932190768615 0.859602893538321 1 1
1.25131885893405 1.21184940095132 0 0
0.789961453051347 0.767104441102812 1 1
0.934429390350723 0.907979391207822 1 1
0.76143965501978 0.737693472226008 1 1
1.18801049666403 1.15349252588407 0 0
0.991182202434345 0.962581212844321 1 1
1.02588206097046 0.998433565311862 1 1
0.401952362141897 0.391575740228258 0 0
0.538599188978219 0.524242099944489 1 1
0.670228533861951 0.651473747324668 1 1
0.475517530765021 0.460234262350122 1 1
1.04764840638203 1.01253188789104 1 1
1.08671539411408 1.05594486587106 0 1
1.04819948397927 1.01428040496546 1 1
0.641689753504583 0.623148206802111 1 1
0.707621248300947 0.689050788784148 1 1
0.800785847500917 0.777812030989787 1 1
1.08326028339019 1.05098491984407 1 1
0.67286047937663 0.653714248124954 1 1
0.78732670269784 0.76353691291531 1 1
0.878530565050926 0.855036371679052 1 1
0.470765856966144 0.45598265640496 1 1
0.562357419139646 0.546973573041028 1 1
0.650344234728497 0.631616051698394 1 1
0.848965768491041 0.820489580218825 1 1
1.02372085687852 0.988167925730467 1 1
0.613770269722043 0.59571053384098 1 1
0.964575863275932 0.930738848183908 1 1
0.632084273951893 0.613547849437024 1 1
0.784729727912354 0.76189984922315 1 1
1.07163608359206 1.04092746361099 1 1
0.578713347433243 0.563096211411402 1 1
1.11929243127574 1.08700530138544 1 1
0.880680214121113 0.852116800660161 1 1
0.658490997449898 0.639903293284211 1 1
0.404035960254548 0.391787719184533 0 0
0.574366268818726 0.560600953286018 1 1
1.16054825832442 1.12654605147702 1 1
0.538379925070777 0.517542365852605 1 1
0.413107160834317 0.401417458944308 0 0
0.866233715005902 0.837822970923293 1 1
0.925007578331393 0.897758654129451 1 1
0.673856331627548 0.6536315667861 1 1
0.856924269734993 0.829746482586369 1 1
0.419808409977651 0.407765945794187 1 1
0.466929285355448 0.450674744621171 0 0
0.375142738234761 0.36457721230873 0 0
0.869263033685837 0.844692396742626 1 1
0.606639962971968 0.59114111827843 1 1
0.58218417553186 0.564424954775334 1 1
0.289826585292284 0.277732493884717 1 0
0.679597370255453 0.657058387954241 1 1
1.01489367391843 0.983554935181025 1 1
0.859634291362429 0.834411611507915 1 1
0.769210211526034 0.746134106248093 1 1
0.740508799568966 0.721163226347774 1 1
0.855217786919032 0.831339734216568 1 1
0.865398733893699 0.838623881953377 1 1
0.797702425500269 0.770375625834708 1 1
0.709431592539888 0.687399907536231 1 1
0.394507471717729 0.381758627445115 0 0
0.744331303102783 0.720327657795589 1 1
0.507108126833369 0.493118347455197 1 1
0.981118807234968 0.950331612059594 1 1
0.849399929046523 0.826077165124331 1 1
1.15804968123475 1.12357686221315 0 0
0.688523711295631 0.669841885402681 1 1
0.918401373297812 0.889908893085943 1 1
1.21328739672692 1.18337619005155 1 1
0.693664636109028 0.669859568880695 1 1
0.502145768841424 0.485976081727105 0 0
0.782446516354493 0.755296659241432 1 1
0.683588645153021 0.661219773436601 1 1
0.774054746464049 0.750470153393279 1 1
1.23051013508243 1.19560326248832 0 0
0.969972816448372 0.943110181380926 1 1
0.721672725575089 0.698283465732518 1 1
0.461902822821827 0.449671872388416 1 1
1.13727498826087 1.10417914429683 1 1
1.08291012738029 1.05144112829334 0 1
1.24236429034098 1.20313920843982 0 0
0.804906809924101 0.779557233893363 1 1
0.795754696664083 0.773840810846734 1 1
0.723257279956742 0.69692315684001 1 1
0.795570630075199 0.770943492021751 1 1
1.23753601684264 1.20366637548245 1 1
0.778240521745328 0.755066051855065 1 1
0.826002388240575 0.799446524307019 1 1
0.857439384311224 0.834142288087288 1 1
0.729437491013891 0.709064869167577 1 1
1.06803878461755 1.0377393301763 1 1
0.421401364994158 0.408649736309516 0 0
0.565291133032263 0.549987279379149 1 1
0.924254046263891 0.898092174083134 1 1
0.756931950453376 0.732650182431268 1 1
0.639697511727918 0.618972258107999 1 1
1.30698892652837 1.26869938817213 0 0
0.74064117207193 0.718064749579978 1 1
0.960237739024926 0.928838383516924 1 1
0.830146777424399 0.808293027074045 1 1
1.00730948356357 0.979319496403402 1 1
0.906647713518987 0.875119178184603 1 1
1.14687434166983 1.11236100391315 0 1
0.768011783223797 0.743823301118842 1 1
0.756675015657158 0.736970241483285 1 1
0.666971971211702 0.644447871866768 1 1
1.18383943690485 1.14866805400124 1 1
0.790957912352956 0.768258307116927 1 1
0.915628839383607 0.890529335428687 1 1
0.673355412933336 0.654054514250527 1 1
0.699123248962601 0.676768380273812 1 1
0.822092274959715 0.796459473595529 1 1
0.923289093004025 0.895563659295902 1 1
0.656293373429872 0.636304700773049 1 1
0.630241730673425 0.610232297493856 1 1
0.896735460758041 0.868806249923264 1 1
0.788407538781451 0.764259278916567 1 1
0.796739142629223 0.775231862101036 1 1
0.725116131610352 0.702708413744196 1 1
0.94586272967608 0.916581524449629 1 1
0.821626602418339 0.796962900258759 1 1
0.883703652413037 0.860165227527673 1 1
0.896329226253669 0.870263737816799 1 1
0.993638937387009 0.964555818887225 1 1
0.985997311649066 0.959675972990756 1 1
1.16193060898786 1.12506043420511 1 1
1.16247466264775 1.1269258431029 0 1
0.797698436957405 0.778250827755235 1 1
0.939105226874223 0.909361256292422 1 1
0.732693961864468 0.7126882894725 1 1
0.934934499423954 0.902817468259431 1 1
1.04646381173377 1.0167064597624 1 1
0.480069257749493 0.468989017375897 1 1
1.04254011811351 1.0133054854187 1 1
0.899143773947632 0.872159174957313 1 1
0.48349149397061 0.470398640022285 1 1
1.00756499886321 0.979055201057738 1 1
0.935044120256279 0.905737149363979 1 1
0.735624716106239 0.71583634737943 1 1
0.937490452151303 0.910754044916954 1 1
0.908275956378795 0.877657280129468 1 1
0.59128309838721 0.574036006246632 1 1
0.842349082756023 0.813268444214936 1 1
1.09205798140849 1.05382036966756 1 1
0.867544812926035 0.842111906307879 1 1
0.525181616988254 0.510199449796004 1 1
0.486155042249909 0.473470613449386 1 1
1.05483829798405 1.02320008841981 1 1
0.652073839299941 0.632595627261079 1 1
0.827259811632613 0.803093004334603 1 1
0.732841802561633 0.711383631040007 1 1
0.750772606709237 0.729305935496387 1 1
0.948160971872721 0.920715199567734 1 1
0.584538507449287 0.566825547793076 1 1
0.663978739529818 0.643612677534564 1 1
0.672674741237478 0.652629949251193 1 1
1.00925712402562 0.978424910305347 1 1
1.15379498318015 1.1174376325959 1 1
0.909242085679618 0.88247399296271 1 1
0.415213666192948 0.39871742826706 0 0
0.549008415133145 0.535493819931824 1 1
0.799601650871968 0.778848750012961 1 1
0.950147254957299 0.922126272682104 1 1
0.809279660332642 0.786019848265611 1 1
0.84246055751622 0.817241561872396 1 1
0.510869412759376 0.49459568076479 1 1
0.865732717172864 0.844832721067089 1 1
1.14951714765625 1.11057630122192 1 1
1.00994641012769 0.977867003583785 1 1
0.715535260633597 0.694696543345803 1 1
0.829440743571687 0.80375873721602 1 1
0.734449609058901 0.712876422990611 1 1
0.692948672847468 0.673647844410594 1 1
1.07285117517044 1.04009079882663 1 1
0.651509393065971 0.632473487297353 1 1
0.383584378008825 0.373553848615431 1 1
0.840697145658279 0.810703806313956 1 1
0.83292424087555 0.807809337028595 1 1
0.636678110931252 0.617818745062167 1 1
0.658200856843382 0.63913962460771 1 1
0.529620072449973 0.515602422656997 1 1
0.815524069602112 0.790574160797155 1 1
0.537518441194568 0.522276477860592 1 1
0.526023162935806 0.510473123481815 1 1
0.937081641770636 0.909142297996892 1 1
0.961445151328999 0.934003771871838 1 1
0.98087014366972 0.951551487751221 1 1
0.581615363687462 0.564906746512501 1 1
0.939719826015625 0.912477958453373 1 1
0.966204573937166 0.935279429944648 1 1
1.02215276116761 0.993740277139544 1 1
1.08330017061404 1.05360660844498 1 1
0.763594816014416 0.742000711180217 1 1
0.992738220248252 0.96077080349983 1 1
0.64649188161261 0.625726243826037 1 1
0.396655606242648 0.382854049343623 0 0
0.855090818928254 0.830304834530107 1 1
0.923962469370368 0.896434634468833 1 1
0.85179886411736 0.824010616904187 1 1
0.906041166562565 0.882010080203078 1 1
0.491936739872638 0.474530294980867 1 1
0.617143962949502 0.599732347594022 1 1
0.928819933673022 0.90041802111479 1 1
0.918586403852302 0.888375773346017 1 1
0.550107103800279 0.533808380120313 1 1
0.771027518256485 0.746288576850088 1 1
0.721871944572309 0.702317914243781 1 1
0.601763919889024 0.584765284547678 1 1
0.415690106709847 0.40528770623409 1 1
0.952652878806484 0.929250529385401 1 1
0.460352332162627 0.444463692736251 1 1
0.90832630743981 0.879937865389631 1 1
1.02508234349276 0.991841515168456 1 1
0.51590047250397 0.500588146153748 1 1
0.445952879657013 0.432906015540635 1 1
0.641146225235565 0.620182054834469 1 1
0.481283439798793 0.468477920641004 0 0
0.557632304455984 0.543387823189208 1 1
0.908018252873958 0.882927729296855 1 1
0.875347772554969 0.846574476869664 1 1
0.495162355360455 0.480272876883404 1 1
0.761084154824803 0.737754170123419 1 1
0.977073989200383 0.947184449449361 1 1
0.786996085990453 0.763101132941576 1 1
0.528241153698147 0.509383224777971 1 1
0.384745444238316 0.370713015258235 1 1
0.548376707355036 0.53207781423667 1 0
0.933216653640839 0.905812807424415 1 1
0.548689869123848 0.531796857466996 1 1
1.04354056586019 1.01053939631001 1 1
0.990356998000925 0.961393606881994 1 1
0.46810029995347 0.45384446788993 0 0
0.607325403308779 0.591122498356981 1 1
0.623046817481128 0.605156136657153 1 1
0.854449248419815 0.825400461392137 1 1
1.12791302465698 1.09321628753096 1 1
0.637682937401582 0.620212389597833 1 1
1.11054424505792 1.07408399870402 1 1
0.719506861848261 0.698710360472727 1 1
0.742688833605162 0.722907460557402 1 1
0.908366781515266 0.883428188563884 1 1
0.922921889672646 0.896885744659321 1 1
0.510687066626969 0.497661970409713 1 1
0.789478717161607 0.768186462913768 1 1
0.624984378694161 0.603698757187026 1 1
0.683073451035797 0.662608234667137 1 1
0.835161679421488 0.809091825343243 1 1
0.564343526981784 0.547390708651523 1 1
0.817009124716377 0.790950036142274 1 1
0.620629590636237 0.600916402402128 1 1
0.698043226630497 0.677883442599755 1 1
0.440079159743516 0.425892819216868 1 1
0.708374742136748 0.68766379809328 1 1
0.533525396365172 0.516176263980742 1 1
0.905179554378296 0.879069438397744 1 1
1.02273039395776 0.992434604729507 1 1
0.780201168690566 0.755511792287759 1 1
0.772803738384795 0.751982233154803 1 1
0.930717218017378 0.904120618694216 1 1
0.994436168352583 0.966108079395808 1 1
0.657181705571426 0.636380759881258 1 1
0.776897076055785 0.756205775757038 1 1
0.743171702400455 0.720677129408749 1 1
0.586245144553527 0.566988828358625 1 1
0.758981192462749 0.735871796675076 1 1
0.727537481571167 0.706261561142206 1 1
0.860290719135027 0.836235707839282 1 1
0.604845249183709 0.585359351410172 1 1
0.953229981239516 0.925531981710292 1 1
0.502715954877273 0.48528767959845 1 1
0.622362087151363 0.600878651857396 1 1
0.788289315790797 0.764653424508608 1 1
1.04551413244832 1.01266725604465 1 1
0.772176796399894 0.748693552188263 1 1
0.404758544146033 0.394511413294242 1 0
0.901721928817241 0.875994979489366 1 1
0.733047900356187 0.710057928037656 1 1
0.829754840079455 0.805750724180593 1 1
0.864460415922876 0.837100069929103 1 1
0.289958049040644 0.282432794553768 0 0
0.671163825898938 0.651725440758067 1 1
0.890728841091764 0.864642070733526 1 1
0.925144969102149 0.899360349315445 1 1
0.550457753581309 0.533860070646247 1 1
0.861743383298019 0.836111071042756 1 1
0.805427197519936 0.782220692892401 1 1
0.868397411594914 0.843993129851229 1 1
0.521716169399205 0.507304104158325 1 1
1.04834578422688 1.01621406696992 1 1
0.756856578291909 0.731178390683816 1 1
1.09698664024367 1.06628065691488 0 0
0.920845117426757 0.892930229743937 1 1
0.607814570227812 0.587819246891639 1 1
0.325693090738177 0.315942098411648 0 0
0.786578383013104 0.761905310969532 1 1
0.782217018752011 0.760150338375538 1 1
0.58375858306568 0.567933917359733 1 1
1.01865612224032 0.98870047021968 1 1
0.671700920949023 0.652767093780258 1 1
0.846148799456228 0.823411703217069 1 1
0.468371166524116 0.455389827189699 0 0
0.976534570156969 0.950976833350553 1 1
0.658415420847297 0.637651888340311 1 1
0.938278090314355 0.910906363814778 1 1
0.728235153118738 0.708453098844572 1 1
0.50928242682229 0.494367230394888 1 1
0.782711054270562 0.762098219725049 1 1
1.09618671898676 1.06450901107125 1 1
0.960894754810639 0.929552171239534 1 1
0.831346000284145 0.808729221871198 1 1
0.563860610509104 0.547989542976359 1 1
1.04610655172367 1.01082285253902 1 1
0.814950056362232 0.790664618537032 1 1
0.679407444304462 0.661306272298587 1 1
0.695910211885511 0.67610875652267 1 1
0.787128404961668 0.76397483820441 1 1
0.977097914790451 0.94818179503659 1 1
0.959161056182682 0.93092714397052 1 1
0.789133509538209 0.766780564357516 1 1
0.627495603280355 0.608360074944264 1 1
0.970716273416942 0.941698428982763 1 1
0.686049330934773 0.665949847962457 1 1
0.603721416045487 0.587535282108658 1 1
0.789351951039062 0.766651756151637 1 1
0.846100798217003 0.820618711601457 1 1
1.06248097272757 1.03202636071987 1 1
0.78930882464235 0.766446576000956 1 1
0.460156798738788 0.448821394405184 0 0
0.573829626058819 0.555265508620135 1 1
1.00761010743865 0.976913346154454 1 1
1.03611588559522 1.00622639218888 1 1
0.522856357270936 0.507802829502877 0 0
0.643125063869874 0.620801516076703 1 1
0.852949944111061 0.82648110075696 1 1
0.826540828761374 0.799590152347559 1 1
0.523280042220173 0.509028884065083 1 0
0.777349646138974 0.753175344085062 1 1
0.42926392260928 0.419609130811314 1 1
1.16420758459328 1.13051632689448 1 1
0.705558223875833 0.686263938027103 1 1
0.660754329616124 0.642400061389466 1 1
0.697211112887822 0.679690860810903 1 1
1.12905272804091 1.09714608027458 1 1
0.962116690871164 0.933749419836841 1 1
1.05777805894053 1.02789013460727 1 1
0.815338134164055 0.787382582851195 1 1
1.15611085666843 1.1217662435887 0 1
0.742749398906746 0.720476876473866 1 1
0.912258395557185 0.883221751764119 1 1
1.24510087082445 1.212310973793 1 1
1.08668885424049 1.05430981501698 1 1
0.98330338910413 0.951842329800734 1 1
0.539339875393214 0.52290503511225 1 1
0.416527883969687 0.401961042092133 0 0
0.875057443491055 0.847130456244093 1 1
1.09649165799084 1.06381703838522 1 1
0.995514305345741 0.965639470303136 1 1
0.595786378592703 0.58084350951369 1 1
0.827389721247856 0.803462453483877 1 1
0.974427730910358 0.94614782702913 1 1
0.514258728831323 0.497651401473084 1 1
1.08852533669371 1.05811089317996 1 1
0.736155119389704 0.713229409996351 1 1
0.612207021563005 0.593158983775361 1 1
0.956406464448356 0.929790593400822 1 1
0.491586230347316 0.477305525739115 1 1
0.82639825185991 0.798644703679772 1 1
0.549679373540141 0.535859186596981 1 1
0.631514585077044 0.613166117356239 1 1
0.42116570137362 0.407673805008896 1 1
1.04439684460914 1.01183777180513 1 1
0.677365593893325 0.657373610803622 1 1
0.772925588503076 0.753617600547237 1 1
0.86323725460458 0.840195129268241 1 1
0.8381323217618 0.812948950008895 1 1
0.697927811253738 0.676758952016359 1 1
0.844050968891736 0.817128629287783 1 1
0.950512409185194 0.922487670395122 1 1
0.688268643882732 0.667871422215836 1 1
0.981065652295206 0.952171582038279 1 1
0.245837552806087 0.237781232008313 0 0
0.973802445343616 0.944634527855401 1 1
0.898226691680404 0.872481417080523 1 1
1.0330990699365 1.00125404724679 1 1
0.445687407253676 0.429488736005496 1 1
0.78992252225051 0.767037591711305 1 1
0.798556208079479 0.77383243519876 1 1
0.826531540021486 0.800949339129959 1 1
1.23539452359239 1.19904444223287 0 0
0.618468536385313 0.600432063666966 1 1
0.595952514356149 0.578375993444182 1 1
0.653418912948106 0.633714441380179 1 1
1.00551143294634 0.975255497367932 1 1
0.986503703804353 0.960500355817483 1 1
1.07393468029576 1.04435848229137 1 1
0.681875180103873 0.661864003065955 1 1
0.487068089674118 0.474239152471375 1 0
0.8431653464197 0.81651407388135 1 1
0.862039212496518 0.836164760749295 1 1
0.92717025408962 0.902424814266587 1 1
0.943197040512033 0.91532020424297 1 1
0.655586815029534 0.636512876301186 1 1
0.828610571668307 0.802366862874824 1 1
0.810187753184581 0.785657572905823 1 1
0.797161108659841 0.772323278639098 1 1
0.841074246676188 0.817230441164061 1 1
0.897090160673556 0.870738286672243 1 1
0.769705213757075 0.747146730014408 1 1
0.749643105164705 0.72869985352013 1 1
0.874669939652723 0.846689995900412 1 1
0.724357985983104 0.70367856648554 1 1
0.848614447150756 0.824901667923424 1 1
0.847491716668596 0.819988430360866 1 1
0.898008106340144 0.869376398434159 1 1
0.807759771197691 0.780505136385525 1 1
0.814899615558981 0.788776639462235 1 1
0.972841081961739 0.944753841707621 1 1
0.808433772279548 0.78542968372465 1 1
1.07713110866348 1.04540224784156 1 1
0.656416702278524 0.642289984880327 1 1
0.889462792823222 0.86759159662453 1 1
0.658545870230652 0.638169969861758 1 1
0.812262735310247 0.787837506829041 1 1
0.948273992276441 0.920544286312267 1 1
0.662741951012961 0.643409414854824 1 1
0.788920614247753 0.762880797708326 1 1
0.785103407361501 0.766302438138929 1 1
0.690366506203313 0.670421406943334 1 1
0.701432771267938 0.683504154955455 1 1
0.302450116616622 0.294321344075785 0 0
0.672670748483774 0.650794723049698 1 1
0.574459341395282 0.557805931227652 1 1
1.11893887163722 1.08771692098993 1 1
0.402750592810209 0.390128078009229 0 0
0.664733758891221 0.647040980011335 1 1
0.892864480247539 0.867224396641558 1 1
0.939200940887196 0.912815143052663 1 1
1.02922457396406 0.99589207638497 1 1
0.989315695829324 0.959897430838301 1 1
0.941810853723123 0.910662776829431 1 1
1.0110397050517 0.983504043788293 1 1
0.808592974412523 0.783997903445424 1 1
0.772697547962249 0.749761007995008 1 1
0.89018772813312 0.865801314624237 1 1
0.601636724124294 0.583994748080384 1 1
0.94123114057648 0.912807626168599 1 1
1.0914767647702 1.06018620107388 0 1
1.0531011905778 1.02424923632653 1 1
0.510826271959453 0.495344791459087 1 1
0.480114930214692 0.465371141837827 1 1
0.666335093849169 0.648125290941089 1 1
0.795896926400614 0.772428900238126 1 1
0.609641439229198 0.593305593584625 1 1
0.935480363523934 0.904919408609441 1 1
0.580234459420703 0.565821905295404 1 1
0.963710718955837 0.936216508522676 1 1
0.446576657509062 0.434125573748016 1 1
0.460083626761246 0.445483830553846 1 1
0.650722845131269 0.633087145712001 1 1
0.777094645059466 0.751020450494838 1 1
0.371546305387165 0.360928278775349 0 0
0.849396082411686 0.821705177106336 1 1
1.02569255146244 0.993934035117958 1 1
1.04141870809688 1.01093409374955 1 1
0.814455798896162 0.79267630261625 1 1
0.872078276953147 0.847320806321413 1 1
0.946396189012646 0.919901048895402 1 1
1.10101847747495 1.0685632678729 1 1
0.838011101055755 0.811444276491128 1 1
0.689736052082834 0.668269838734461 1 1
0.784602740662691 0.764418593624783 1 1
0.654332767006617 0.634624692346591 1 1
0.914535833160008 0.88195197359416 1 1
0.859395571693715 0.831077138016188 1 1
0.377145139297894 0.364504687165825 0 0
0.854827052752694 0.82941536724722 1 1
1.13717760662219 1.10300255460811 1 1
0.845576822563122 0.819309009515296 1 1
1.03451888982728 1.00292481384799 1 1
0.947163761475001 0.917933963007741 1 1
0.708579974082373 0.689037222997625 1 1
0.741266957063203 0.720564844332664 1 1
1.03800110297068 1.00750855833384 1 1
0.915974354872451 0.887000173727467 1 1
0.632651689628781 0.615840198660867 1 1
0.792718531833691 0.771810122628766 1 1
0.603870247170459 0.586003602867005 1 1
0.718031447651682 0.695776049382754 1 1
0.626162058893117 0.609130557166523 1 1
0.47471319589584 0.469287206277001 1 1
1.28822353217396 1.25151026292704 0 0
0.887332551537214 0.860847538029718 1 1
0.601321072669432 0.58363000967701 1 1
0.477376716345671 0.463123792543033 1 1
0.666110751558716 0.646018814660079 1 1
0.896456745221277 0.871864351854545 1 1
0.857161584780725 0.832021549496074 1 1
0.725629567043507 0.705063555785042 1 1
0.697615628937367 0.676750335752468 1 1
0.491917125131392 0.475744966309157 1 1
0.466664275115349 0.452805451052015 1 1
0.3797965065864 0.370444897393917 1 1
0.954101648818776 0.924968641061871 1 1
0.810269714829458 0.787290149344983 1 1
0.521983864097485 0.505956399031225 1 1
0.936969835660405 0.913168617927134 1 1
0.636388752316449 0.617250740412572 1 1
0.87801519210632 0.850971204963105 1 1
1.04455368759241 1.01154389403683 1 1
0.857565933625991 0.831864030562931 1 1
1.01647895115168 0.987965679955201 1 1
0.864354143691185 0.836152675600794 1 1
0.786401565340985 0.764688009651124 1 1
0.712124731859685 0.691384610507465 1 1
0.778750065372413 0.755850645980308 1 1
1.228110610342 1.18671705857872 1 1
0.908403557616752 0.880983577849834 1 1
0.667919264315947 0.649073099919695 1 1
0.618009603595022 0.598441130728086 1 1
0.852230873009846 0.828858712354228 1 1
0.96323636284417 0.936765418420927 1 1
1.05168142361485 1.0221471735914 1 1
0.566340803026038 0.54800703879554 1 1
0.787872075556217 0.762537471462423 1 1
1.07680040135585 1.04640912146101 1 1
1.00690379157356 0.97768033432118 1 1
0.507386343337265 0.491797540015997 1 1
0.768516926161479 0.741542848575581 1 1
0.521589404500211 0.504236753563468 1 1
0.759719995135672 0.734218666732641 1 1
0.840017205877255 0.816997117942684 1 1
0.656434031148608 0.636964321387643 1 1
0.777732979404991 0.757265216165227 1 1
0.568669138727572 0.552693093037732 1 1
0.817308003858291 0.791275803153355 1 1
0.718439678497438 0.696828641066941 1 1
0.795624173870964 0.768095481088936 1 1
0.875960393507245 0.845706821015164 1 1
0.665116019347018 0.647580048608352 1 1
0.719411111067486 0.699337748262284 1 1
0.992004328364109 0.963308060485355 1 1
0.708865130517167 0.689902079695714 1 1
0.495138073777762 0.476950696586417 1 0
0.703186031436091 0.681847273838853 1 1
0.433102940110392 0.420092803963699 1 1
0.683946180995562 0.664738167111898 1 1
0.86403669402573 0.836932266167194 1 1
0.412126669394739 0.401306462847216 1 1
0.816555214508688 0.792940277912898 1 1
0.800597071048536 0.774670211849516 1 1
0.77871795919659 0.753094841477532 1 1
0.449316794747135 0.434599245366836 0 0
0.877936710453558 0.847970577401351 1 1
0.642842334974986 0.623910231602181 1 1
0.657468887427915 0.638562473230086 1 1
0.703735203121686 0.68043330180175 1 1
1.1422885696853 1.104947759028 1 1
0.833118472891933 0.807247677475537 1 1
0.969556225966232 0.94061125218726 1 1
1.01567562282122 0.985783047483066 1 1
0.778257516898777 0.754610478376051 1 1
0.813597946569944 0.791359393705227 1 1
1.11902477440244 1.08734558365767 1 1
0.881423606946229 0.860898651904804 1 1
0.975456944342709 0.947918501313255 1 1
0.929065872870251 0.902187337169896 1 1
1.08155799914786 1.05189238250101 1 1
0.785161994129206 0.760981427090319 1 1
0.830899134260357 0.80697453035476 1 1
0.906088103024293 0.878198242076683 1 1
0.76117372770581 0.738356573345074 1 1
0.547782712127715 0.532685580210922 1 1
0.930689607402694 0.901751599401645 1 1
0.886678981685355 0.857088173304558 1 1
0.580606968965533 0.564984145913144 1 1
1.00757507949536 0.98060048690356 1 1
0.673333177660896 0.654639379481476 1 1
1.0761606737813 1.04476405061363 1 1
0.950676869392133 0.920761131033914 1 1
0.906947672293856 0.881853883250211 1 1
0.840669440191276 0.813282855046918 1 1
0.874644310806375 0.848750395496786 1 1
0.671367113914864 0.653764245640227 1 1
1.0429894888704 1.01353323703606 1 1
0.795184741751845 0.771424767783187 1 1
0.682516915926528 0.664800735479791 1 1
0.898814934516611 0.873241883436765 1 1
0.673969618417562 0.65576926447285 1 1
0.435536714405855 0.423478553924622 0 0
0.500637978894118 0.484929860962227 0 0
0.760616142141624 0.737256821686655 1 1
0.840482173150049 0.816688134536839 1 1
0.907310388701178 0.878077647664836 1 1
0.793485621223564 0.768843851198005 1 1
0.911061524983293 0.884370537194536 1 1
0.838290914336056 0.816645240385053 1 1
0.293278957144277 0.283699149147725 0 0
0.940307193242728 0.915341007527622 1 1
0.627025797488294 0.60517317962789 1 1
0.803057639634243 0.778632645660284 1 1
0.873835310777595 0.844405491520145 1 1
0.712500471308025 0.692090312029495 1 1
1.43954609943765 1.39815384928672 0 0
0.942792044969995 0.914498772872951 1 1
0.760843981761389 0.73851269757542 1 1
0.826249446220853 0.80293564593812 1 1
1.08730685418773 1.05066045575512 1 1
0.666713309263981 0.646827768872239 1 1
1.03979833811637 1.00756268234038 1 1
0.880900347774547 0.851902585607926 1 1
0.644618803953776 0.621682662024307 1 1
0.881661456208221 0.853611126823977 1 1
0.728456722011773 0.705670642227716 1 1
0.709349430620858 0.687664354061863 1 1
1.13645464095273 1.10338963913695 0 0
1.08062188245888 1.04923631408265 1 1
0.948690015730778 0.921230219740781 1 1
0.404121323567146 0.39536276159415 1 1
0.734259237063006 0.71171756054992 1 1
0.98325411117829 0.953540365342211 1 1
0.900432671308839 0.872886824530355 1 1
0.211909513337965 0.205826917363097 0 0
0.403618687020162 0.39081922944113 0 0
0.686290719826479 0.665435070661926 1 1
1.20369096672285 1.16737749549583 0 0
0.34584499434357 0.336421399806958 0 0
0.829483361796342 0.806256274516001 1 1
0.944862172577799 0.913869483314834 1 1
0.661570125634397 0.6421089199667 1 1
0.601417049431764 0.58384675239737 1 1
0.771498600454772 0.750809296373257 1 1
0.832366845984953 0.809886846019492 1 1
0.686086087761803 0.66765363167543 1 1
0.601808452120156 0.582745470126791 1 1
0.649884601520068 0.632749328565426 1 1
0.968120522858971 0.938817712937591 1 1
0.793060197969419 0.77263396840966 1 1
0.520950467273057 0.502677020645958 1 1
0.498413558208221 0.483379550006504 1 1
0.335245726049091 0.325637342970426 0 0
0.930436606301692 0.903994161420727 1 1
0.889178929654724 0.864630801322663 1 1
0.658391967456219 0.636330333550328 1 1
0.683399137856937 0.665363491476724 1 1
0.923834105510187 0.898820886312059 1 1
1.07378551481652 1.0391757461159 1 1
0.593028299867264 0.575834028565637 1 1
0.796459039612173 0.773727459094298 1 1
0.872645830935494 0.846071164540122 1 1
0.493357381908808 0.480864599704116 1 1
0.969206194075363 0.942226430535492 1 1
1.20517534370051 1.16989760655773 1 1
1.16811699550007 1.13336163808479 1 1
1.24717680828685 1.21090780790655 0 0
0.517703064051128 0.501086859874092 1 1
0.759379927008509 0.738854120571022 1 1
0.625672561138091 0.606511080457776 1 1
1.09702314728361 1.06605086928777 1 1
1.17045495407458 1.13793325980337 0 0
0.407868043726884 0.397085426272682 1 1
0.8715401425193 0.843280156674418 1 1
0.876289339909375 0.851777761214134 1 1
0.79675429004401 0.774954685743254 1 1
0.783776750102392 0.761801893475745 1 1
0.850405107171735 0.824732796391431 1 1
1.14956991454361 1.11463369362034 0 1
0.962937524296932 0.935316938917604 1 1
0.725874058901804 0.704851917038594 1 1
0.786914698273175 0.763634014853593 1 1
0.658277144328194 0.640490162628236 1 1
0.617917312991543 0.599988912089519 1 1
0.735361098813435 0.714678895856092 1 1
0.410974706670902 0.399759172699165 1 1
0.714954347405639 0.693030247757926 1 1
0.44827649493149 0.433690515410734 1 1
0.89819960595885 0.872412885799071 1 1
0.413924914693935 0.401346080060128 1 1
0.786722739628422 0.764108664089365 1 1
0.988649453827126 0.9579347552443 1 1
0.70309255985564 0.681838893854532 1 1
0.43543891598059 0.423686086647436 1 1
0.907536972588133 0.877759937775393 1 1
0.659751669009536 0.641201726791048 1 1
0.576941135069657 0.559886620645772 1 1
0.38244141021241 0.369186420429548 0 0
0.641022920400064 0.623465651992798 1 1
0.799348896588771 0.777458512163157 1 1
0.822268298461803 0.798340865417102 1 1
0.768108024326328 0.746999785908741 1 1
0.888075789880546 0.862850125264041 1 1
0.743727607821677 0.72046513609262 1 1
0.525762268093517 0.512108834829765 1 1
0.538479976042734 0.521012713578928 1 1
0.630617629260567 0.612342611016133 1 1
0.77817868389128 0.752865567404921 1 1
0.971038707720083 0.9440262601294 1 1
0.539681352659567 0.523154369349253 1 1
0.899833614923337 0.875633303814295 1 1
0.630878106931181 0.610751825018605 1 1
0.745297649802328 0.722253327219951 1 1
0.95599472845166 0.927670135195332 1 1
0.772863007299092 0.746159863737181 1 1
1.06650467822755 1.03843271719038 1 1
1.03388313322177 1.00410617080948 1 1
0.789872490777473 0.768196676588972 1 1
1.11496542254262 1.08069070231879 1 1
0.716035401013524 0.692651802912535 1 1
0.736455171893964 0.715307464278665 1 1
0.968064085123306 0.938978551180566 1 1
0.714533134016511 0.69455652856613 1 1
1.04960910712321 1.02245742333484 1 1
0.341069202352402 0.331747345849419 1 1
1.05798988821451 1.02228335895796 1 1
1.15362206977259 1.12049069349975 1 1
0.587171980330366 0.572670877866588 1 1
0.742262308487539 0.720070350513861 1 1
0.497028965835415 0.483830914575644 1 1
0.764335950289825 0.740805512106465 1 1
0.87959361004986 0.85379415578748 1 1
0.51403026815755 0.498946464023215 1 1
0.750853290441869 0.727410233277652 1 1
0.337866189544412 0.328387707616568 0 0
0.492114976917917 0.47900938131869 0 0
0.705057913230821 0.68207576458767 1 1
0.88810471056349 0.862915774313558 1 1
0.789405620685228 0.763749142498561 1 1
1.26220567349582 1.22431731066846 0 0
0.973389960323547 0.943515191929277 1 1
0.788014388619966 0.762494055580295 1 1
0.847663763123962 0.821792615786602 1 1
0.600874699950109 0.583363882984659 1 1
0.826954951106597 0.803352227789742 1 1
1.00139738919308 0.97479694080089 1 1
0.999366973049901 0.971477312035718 1 1
1.01901426868849 0.988211339041154 1 1
0.888300621163472 0.861118969499995 1 1
1.06067335077138 1.02972566849674 1 1
0.542531418014216 0.527273257164218 1 1
0.727990201263337 0.705945621345969 1 1
0.618179401613502 0.596438657538967 1 1
1.03927941698201 1.00992800094858 1 1
0.433343217179849 0.421530549529936 1 1
0.640215576227021 0.620910481613202 1 1
0.397668402548712 0.386473154659631 0 0
0.503044056550344 0.488884822236565 1 0
0.867830850700705 0.842216144855516 1 1
0.618963844305771 0.601408992614738 1 1
0.811883694426351 0.789031217425384 1 1
0.691252845248428 0.669532940136326 1 1
1.19400201950981 1.15829875077468 1 1
0.939353946919198 0.909142449133294 1 1
0.938883927563299 0.910581500530287 1 1
1.03985733177941 1.01023901426291 1 1
0.754417465395957 0.733208955928641 1 1
0.688441891667713 0.669245744371984 1 1
0.648329879156705 0.630732756602901 1 1
0.64215341749263 0.622647828842732 1 1
0.730726672834094 0.711897133139657 1 1
0.487172463607011 0.472457904074027 1 1
0.711109653225177 0.689710387750729 1 1
1.03108674823773 1.00218321307466 1 1
0.434713127967769 0.420355900260884 0 0
0.533411580610611 0.519859003005261 1 1
0.593105771581661 0.576716759923222 1 1
1.27621711256888 1.23808386739566 0 0
0.872409161619065 0.847467129214512 1 1
0.783632189605587 0.761651813056961 1 1
1.11427307351035 1.07870525789337 1 1
1.03259467321753 1.00203763196354 1 1
0.635973254379195 0.618370254337746 1 1
0.677785459556844 0.65642353459059 1 1
0.994776550963151 0.965206098099941 1 1
0.359383802714506 0.345202536736102 1 1
0.655642814238098 0.63592397900841 1 1
0.986095702882478 0.95803656187747 1 1
0.799930063949866 0.772454462204334 1 1
0.776878007576067 0.753530715671761 1 1
0.803113984281005 0.780159823900844 1 1
0.742672859645488 0.718632014442804 1 1
0.799149669550453 0.777249039018592 1 1
1.30634160778587 1.26788193629084 0 0
1.14588238060753 1.1136309774192 1 1
0.920221364021335 0.893842801571138 1 1
0.569301902715992 0.549957759992225 1 1
0.80988430399251 0.786187672043872 1 1
0.960342586087226 0.933755433738001 1 1
1.02764623628557 0.997114667055243 1 1
0.738495573773091 0.716884734229737 1 1
0.565504488130198 0.546195290767032 1 1
0.977450768788168 0.950850055611845 1 1
0.926211773146872 0.898910243142093 1 1
0.495299547619514 0.481575799583347 1 1
0.723060665688952 0.702648898817401 1 1
0.738844999975458 0.716394828673952 1 1
0.4177861443972 0.406470323186299 1 0
0.750033378170685 0.726708184608634 1 1
0.852778044317433 0.830398874961385 1 1
0.858606847788814 0.83318748050544 1 1
0.867110115367724 0.841031768947146 1 1
1.20330318587546 1.16752238489555 0 0
0.526052984802787 0.509258744020894 1 1
0.740798488283091 0.718859123586814 1 1
0.671667034372564 0.653354457818748 1 1
0.593003749808388 0.575960993783249 1 1
0.989059721100906 0.958298086329974 1 1
0.961301069215302 0.932116023303823 1 1
0.772909349795363 0.750788369394034 1 1
0.677198075964554 0.659330326864856 1 1
0.928294333774136 0.899689623880956 1 1
0.771661173505465 0.749145356223686 1 1
0.615150980143302 0.596278570852216 1 1
0.611908381786567 0.5941598506268 1 1
0.618061956300642 0.60037813114239 1 1
0.826827971596991 0.804540475339225 1 1
0.994308560272767 0.961601976990346 1 1
0.70058319768749 0.68178842937243 1 1
0.756336630907799 0.735411296451841 1 1
0.917314521016465 0.893059604945471 1 1
0.420063783492378 0.407409094938163 0 0
0.719370790404335 0.696711218713569 1 1
0.878706636053472 0.853709137250044 1 1
1.07953929724083 1.05026615874259 1 1
1.06270423394916 1.02739724822841 1 1
0.881718966979354 0.856090063661353 1 1
0.616361693114588 0.596251863120805 1 1
0.575323572901524 0.559745965964329 1 1
1.01393122675068 0.981898515556674 1 1
1.22320397957588 1.18824652652392 1 1
0.397574791920972 0.386149590120295 1 1
1.01059166180902 0.980728367687359 1 1
0.609894020322737 0.59003436611226 1 1
0.699277126235733 0.674690805925 1 1
1.01158611794707 0.984402596822404 1 1
1.05153057396 1.02097834405868 1 1
0.43431085527742 0.422767244689576 1 1
0.856640198450766 0.834605407435466 1 1
0.70891886875924 0.688915455338033 1 1
1.13362288453988 1.10017740605639 0 0
0.462103920762788 0.449028989174809 1 1
0.926967298268208 0.897511340175424 1 1
0.784171228481511 0.759104096710264 1 1
0.604280597425663 0.587889528993651 1 1
1.17158530533339 1.13874866519744 1 1
0.962537811833948 0.930008901777591 1 1
0.484430277155761 0.47299949249301 1 1
0.574653696058109 0.555249257335565 1 1
0.742039185344964 0.719398097657235 1 1
0.84058233039321 0.817556515696961 1 1
1.03821859510857 1.00589645621534 1 1
0.561303782897442 0.545391591392677 1 1
0.752133706204697 0.729890754241886 1 1
0.702126155024967 0.683068733767261 1 1
0.868339920304727 0.844241358349235 1 1
0.818392764864932 0.793776700066134 1 1
0.817539330831975 0.793672500615526 1 1
0.939875985865083 0.913469236953224 1 1
0.789753891158125 0.768023518588964 1 1
0.561719592875593 0.545546036226033 1 1
0.696405956300139 0.67720759145066 1 1
1.15132026993697 1.11601706496656 1 1
0.319597784291954 0.309408897187072 0 0
0.751454324593308 0.727527622919371 1 1
0.602486143020972 0.585888947500732 1 1
0.613601600604275 0.597219142113661 1 1
0.805765776891676 0.78132268292844 1 1
0.985841789850751 0.955893876966817 1 1
0.756363977496058 0.73249661602844 1 1
0.654877337481193 0.634628202912669 1 1
0.422879848123343 0.412360197262265 0 0
0.283781740844234 0.273214271720262 0 0
1.00135197451976 0.97862933964676 1 1
0.963712801143725 0.937061524951617 1 1
0.334106148346588 0.327715656880195 0 0
1.00583149088277 0.974823116891399 1 1
0.754845406963815 0.731315860416369 1 1
0.789963014404739 0.766364471464552 1 1
0.862605960717765 0.837219836432939 1 1
1.14684665235072 1.11017858103146 1 1
0.511796037171719 0.496831864698796 0 0
0.642308425230028 0.625518457840284 1 1
0.659184558616416 0.638580052916269 1 1
0.652418537220725 0.633250964287911 1 1
0.980775433162856 0.951216963746788 1 1
0.854045668379604 0.824918120703664 1 1
0.622954218028135 0.604373873717057 1 1
0.784054371474252 0.758286227766961 1 1
0.915094092301109 0.88360621480984 1 1
0.465735608855189 0.448710928344179 1 1
1.03126659803049 1.00236206245072 1 1
0.682198685537215 0.658250881536329 1 1
0.795126558160361 0.76939407414219 1 1
0.943054171457597 0.915981113698254 1 1
0.741379230363485 0.719053008057241 1 1
0.72735231383939 0.704794872205785 1 1
0.875747665021253 0.849188806568349 1 1
1.30739529008102 1.27194608003229 1 1
0.926391229929519 0.901637043680245 1 1
0.665561875169856 0.647032251357763 1 1
0.736615147250159 0.716139953899502 1 1
1.03612869889524 1.00598068644304 1 1
0.797280066311312 0.774016126204607 1 1
0.638668316893368 0.621003702202535 1 1
0.992696006785486 0.962582698367994 1 1
0.713323179675638 0.690088156511001 1 1
0.836749750937954 0.812517320630934 1 1
0.91633130425889 0.890028917801763 1 1
0.833984410811426 0.80635238477951 1 1
0.588199477245499 0.572619088514769 1 1
1.09022274648402 1.05996913507284 1 1
0.769287988033603 0.748118607331576 1 1
1.16635977885712 1.1276587640075 1 1
0.423423020498789 0.414873482805688 1 1
0.484332960040829 0.470276116067652 1 1
0.797502803166018 0.773613007023376 1 1
0.450365495173179 0.435579276686949 1 1
0.819936941436677 0.799555430419094 1 1
0.802607941568829 0.778208371840916 1 1
0.780838172727743 0.759924608308919 1 1
0.742193044565938 0.722238286755519 1 1
0.536206121927005 0.521527862067317 1 0
1.32901227179307 1.28881581162588 0 0
0.637182574102649 0.622101411346544 1 1
0.901273589346344 0.875558606478436 1 1
0.877639650652483 0.852676501414335 1 1
0.790187659279775 0.765998062754153 1 1
0.761252707380541 0.737597504877216 1 1
0.591320957066765 0.571964425789024 1 1
0.885123665899409 0.860407115411757 1 1
0.643285036816563 0.624764007189735 1 1
0.946373801485609 0.920153891964769 1 1
1.48110331677755 1.43706401795971 0 0
0.679993587343456 0.660689178265717 1 1
0.632779838212233 0.614839834503508 1 1
0.50785344997249 0.491488986434661 1 1
0.842219365178958 0.818857300755552 1 1
0.705338663904449 0.687363405951758 1 1
0.509898967618716 0.495286735991859 1 1
0.567704318345065 0.5514796008141 1 1
0.810754698032913 0.784395653857169 1 1
0.920369371619901 0.889940592371682 1 1
0.774251939025073 0.75102760195606 1 1
0.519341684370965 0.504793920898164 1 1
0.752054507972533 0.728302772415188 1 1
1.07731156948496 1.04319948383981 1 1
0.614179254178297 0.596778244178721 1 1
0.66361808758474 0.644514990612579 1 1
0.795424288295389 0.772939848544834 1 1
0.682731489625003 0.662958809818187 1 1
0.413533267566776 0.40262104438678 1 0
0.680210719885978 0.656938891724453 1 1
0.805068205447597 0.779667236115088 1 1
0.62916861598923 0.612041640860117 1 1
0.765427168874443 0.744022295759332 1 1
0.892102624017619 0.868400383043773 1 1
0.891893962826036 0.86510635273868 1 1
0.868729851845788 0.84520246893473 1 1
0.921377024229323 0.895567748955717 1 1
0.973679194349835 0.941573059875823 1 1
0.862184909140825 0.834498446590257 1 1
0.639517293182437 0.619356323277621 1 1
0.713257070850957 0.692126589856748 1 1
0.545071969440291 0.529180829606138 1 1
1.26319836615356 1.22210410593601 0 0
0.944873040928574 0.918783771923631 1 1
0.528046171738086 0.514118269583998 1 1
0.900661390935963 0.874785361306137 1 1
0.885020986718066 0.856567797727239 1 1
0.941837074028798 0.913170827128204 1 1
0.278203692384325 0.271799393659751 0 0
0.714269968196515 0.694165442131931 1 1
0.624494406483388 0.602190224519053 1 1
0.790879417329165 0.765831695310326 1 1
1.01112800928447 0.981490169906724 1 1
1.02499345025873 0.99360668668302 1 1
0.967884604699812 0.942223062808454 1 1
0.808430762527414 0.784498715453476 1 1
0.733204018811062 0.712441058401773 1 1
1.04846388007868 1.01727810853805 1 1
0.975313520366609 0.949244229829619 1 1
0.665450918923452 0.645586906978229 1 1
0.939199415109365 0.91186498580883 1 1
1.04709672798004 1.01590376905203 1 1
1.14148277101068 1.10261162515308 1 1
0.47515548375152 0.460115607523881 1 1
0.917514485805499 0.890862347317053 1 1
0.576948434371496 0.559083439607259 1 1
0.397494504609578 0.385820446663219 0 0
1.08475891166778 1.05219030385971 1 1
0.793512645233495 0.770866945981806 1 1
0.712043308093704 0.688869965842259 1 1
0.68479011024095 0.66480161732804 1 1
0.907863097801526 0.880824518039703 1 1
0.51961758875663 0.506507771006566 1 1
1.00993224341416 0.976245227552318 1 1
0.887415233828049 0.863142988161829 1 1
1.04668661405472 1.01533363944308 1 1
1.21556839771562 1.17928080502374 0 0
0.874733492050463 0.850630792348413 1 1
1.01982428979274 0.991876663957404 1 1
0.733397737648128 0.711812350121613 1 1
0.716338804766982 0.697159751705308 1 1
0.421496046315262 0.407696399599069 1 0
0.702201466497721 0.68413234118868 1 1
0.764126147446784 0.744023524742417 1 1
1.01676155519875 0.986746456448887 1 1
0.957050262834087 0.931739976108179 1 1
0.774618237580294 0.75217934696346 1 1
0.826719582691221 0.803270651601192 1 1
0.882344941076965 0.855428103963481 1 1
0.735028938272205 0.714708406023761 1 1
1.00317268980467 0.975224194563187 1 1
0.760278948843874 0.736465047818641 1 1
0.879933821854731 0.852187815154484 1 1
0.639390125333535 0.621018573354022 1 1
0.940635184474741 0.909658424767236 1 1
0.838988028640798 0.81459799839306 1 1
0.937697407020559 0.910139097980168 1 1
1.09072673864261 1.06080830498502 1 1
1.15543619613184 1.11793633207267 0 0
0.694204869055185 0.674902048738637 1 1
0.932126095891953 0.905091037375391 1 1
1.10798071892046 1.07347003236487 1 1
1.07467256674501 1.04388547580619 1 1
0.631142970435373 0.61168115641597 1 1
0.674676848607661 0.653069643939163 1 1
0.975970637965209 0.949398204405547 1 1
0.421533951003482 0.410639520328938 1 1
0.651645272268155 0.629706262917417 1 1
0.943697289208623 0.915272846704411 1 1
1.05776117808711 1.02598930098935 1 1
1.01602954025046 0.986823216266412 1 1
0.94598307453978 0.919178192578505 1 1
0.81486995571674 0.790797251052358 1 1
0.632152082825649 0.611703547200301 1 1
1.00582628105326 0.978785805347404 1 1
0.705241566228139 0.685677352120419 1 1
0.227167198089065 0.219031592428239 0 0
0.961368128692949 0.934015301230498 1 1
0.697693579478844 0.676606089837609 1 1
0.976198735497078 0.949367393958388 1 1
0.603183005472914 0.58351001737817 1 1
1.30017047033129 1.25837191418476 1 1
0.617216543897344 0.597404038847999 1 1
0.873646290640775 0.848186130295117 1 1
1.04784711125549 1.0126074458578 1 1
0.522341921450303 0.509114005442262 1 1
0.613179672318041 0.595741088168144 1 1
0.795909782601014 0.772033156686577 1 1
0.849817663773854 0.821398007975291 1 1
1.18231161240439 1.1435877316059 1 1
0.811458179886749 0.786053102912806 1 1
1.08343864541497 1.05269844469754 0 1
0.986426051219169 0.959677986623161 1 1
0.845564661827151 0.820413535730759 1 1
0.886318659184704 0.859303294694295 1 1
0.804005568455104 0.782519515364576 1 1
0.743876222362845 0.723800847554259 1 1
1.23142394060847 1.19605813173001 1 1
0.691065932956199 0.66964809577888 1 1
0.960799160203284 0.934285307556868 1 1
0.629326096717482 0.610860106575871 1 1
0.935213723303268 0.907648860587913 1 1
0.827117798892041 0.805702259815364 1 1
0.984531203949776 0.955483373093074 1 1
0.82498105836446 0.803330623417855 1 1
0.739383468673547 0.717136894902324 1 1
0.733774764260745 0.707860451079219 1 1
0.714860727842612 0.692794817528169 1 1
0.922226955276396 0.896255139533556 1 1
0.737394668420027 0.719675771795579 1 1
1.01184519213964 0.98424379174626 1 1
1.03681395335318 1.00890253790141 1 1
0.530893948175848 0.518194597355625 1 1
1.2804205249207 1.2402722596823 1 1
0.646564868873475 0.625536608587464 1 1
0.381158637422128 0.371819703019998 1 1
0.803267166402598 0.777827394684078 1 1
0.757300524878437 0.732349441751635 1 1
0.937430637455344 0.911691446196975 1 1
0.871665556796557 0.845743959577159 1 1
0.588715828253837 0.570610015003701 1 1
0.975737952250915 0.948019273247784 1 1
0.904484193969907 0.87683047840185 1 1
0.574349035312127 0.55928073947046 1 1
0.505243114266001 0.49038166211383 1 0
0.731162179325224 0.710862987776209 1 1
0.325964994576903 0.317120934853239 0 0
0.605923831770277 0.587293388286185 1 1
0.831483122199693 0.805776845836348 1 1
1.38516796074702 1.344990174072 0 0
0.758728613274871 0.733592364572054 1 1
0.604380954275781 0.586789435134948 1 1
1.06435445915575 1.0324946146602 1 1
0.979861901316116 0.95105535796188 1 1
0.743885144444033 0.71990794892997 1 1
0.620211483099661 0.60363854193787 1 1
0.676443221965651 0.657492561205972 1 1
0.768436612565383 0.743890462258493 1 1
0.831643998315805 0.808737358273727 1 1
0.619955778147506 0.603308866439367 1 1
0.806682375735295 0.783299094853943 1 1
0.645346027053472 0.626346078285492 1 1
0.905488933718401 0.87549520083856 1 1
1.139912126592 1.10526860110382 1 1
0.431726941895493 0.418333954963374 0 0
0.686672070148257 0.667591576184391 1 1
0.584967419030569 0.567837144437929 1 1
0.679406881640012 0.661571887472957 1 1
0.560350547393593 0.544947233414994 1 1
1.13246126169224 1.09966871579959 1 1
0.835007835452978 0.807277824811731 1 1
0.916593016787638 0.887558363191292 1 1
0.874598324180126 0.845821614223521 1 1
0.721185684010978 0.699190155998543 1 1
0.977519535707001 0.950182851656226 1 1
0.631721891077974 0.611078461551911 1 1
0.508416697707738 0.492054417197655 1 0
0.903046735345062 0.876075586480292 1 1
0.666245130497115 0.644013965602405 1 1
0.77314050848293 0.747082421650869 1 1
0.666236956702531 0.645817227226457 1 1
0.647959093855971 0.627873734628538 1 1
0.749809383577528 0.728959596375415 1 1
1.28741703507687 1.25084402042708 1 1
0.989773955747765 0.961374855688537 1 1
0.934560313119537 0.904375627385657 1 1
0.491919065852074 0.477771148728513 0 0
0.82156437999888 0.797255139738172 1 1
0.507270428666438 0.492255873246211 1 1
0.683207095384225 0.663758127734154 1 1
0.725025973454724 0.702746320657617 1 1
0.765718055909009 0.743103940255423 1 1
0.900821284773191 0.873512690636843 1 1
0.863115668416046 0.836881701805156 1 1
0.659106811596699 0.639572370842019 1 1
0.741933061483073 0.717138776719094 1 1
0.600796790013498 0.580515197996746 1 1
0.705935356740276 0.687080972824589 1 1
1.07040953960393 1.03978459705015 1 1
0.703442259468469 0.680568661447366 1 1
0.761016545235896 0.738576638095568 1 1
0.825128931259128 0.801336666582804 1 1
1.13924806341687 1.10454153409309 1 1
0.771407638380004 0.746000875106515 1 1
1.24098168942701 1.20621635640771 0 0
0.822240855788018 0.797884865655376 1 1
0.466049088114269 0.452208657828434 0 0
0.820014654134049 0.795687906546294 1 1
0.951936763532732 0.926007590946029 1 1
0.773091804634373 0.750645537945278 1 1
0.489188920575092 0.475138859458829 0 0
0.931545266767543 0.900868479446298 1 1
0.595341897391266 0.575579473771294 1 1
0.653937101032948 0.636129047516359 1 1
0.875615708085123 0.853649682633282 1 1
0.367921448580009 0.357178736845677 0 0
0.882092830427119 0.856292396014809 1 1
0.869233916600836 0.844146786741322 1 1
0.789462291893845 0.764068459200557 1 1
0.51752734140492 0.502733267865167 1 0
0.855672299445557 0.832258253988821 1 1
0.683678400824564 0.66441357287171 1 1
0.917652694428866 0.894172492788141 1 1
0.887155082252034 0.858180210955009 1 1
1.26553531627187 1.22873092176131 1 1
0.325540694389538 0.31413533498633 1 1
0.85296289827023 0.828971690595202 1 1
1.0577334435672 1.02736021675076 1 1
1.02648299243978 0.997986406858272 1 1
0.689141242258948 0.668135118660069 1 1
0.977401916855585 0.951802829279121 1 1
0.519791612211846 0.506031934468392 0 0
0.736011187961645 0.715609908120838 1 1
0.545056679682277 0.529639853351662 1 1
1.16647097740278 1.13374511083084 1 1
0.751674289045364 0.730003751134358 1 1
0.693422834043902 0.674257595110029 1 1
0.529369986424327 0.513056478827299 0 0
0.60119890362419 0.58329738997736 1 1
0.758504899154993 0.737441534259048 1 1
1.04782615874792 1.01611997628613 1 1
0.94585160899494 0.917435506241431 1 1
1.00987658620496 0.980234201567374 1 1
0.951035659713827 0.923478114593584 1 1
0.357633514825998 0.348775005013616 0 0
1.07708639995337 1.04746621257063 1 1
0.606548821812665 0.587997850339086 1 1
0.737318598564611 0.716969414998098 1 1
0.834730440616242 0.811758334267652 1 1
0.770800803633295 0.742863838450619 1 1
0.939569667317947 0.908929755767895 1 1
0.70570332098624 0.682501316725435 1 1
0.770370437769509 0.747329859675156 1 1
1.04297062359913 1.01549058918355 1 1
0.999086514062981 0.968836773726721 1 1
0.638050014493218 0.616930323147331 1 1
0.859806795714592 0.835755546904905 1 1
1.00873215536789 0.982275983253968 1 1
0.66613650005274 0.647942755911729 1 1
0.826612660361516 0.800183101828914 1 1
0.967890189290325 0.940781790007521 1 1
0.89619906660014 0.866092807207255 1 1
0.743768805512198 0.722045883660169 1 1
0.650781104161053 0.630616575447922 1 1
0.40448711610737 0.392385580867364 1 1
1.02924554847157 0.999191583539002 1 1
0.948511812147586 0.921714649550523 1 1
0.609750305837161 0.59272786128375 1 1
0.701078212380434 0.678700527140028 1 1
0.785087421912753 0.759901316037714 1 1
0.649459644739201 0.630324807654701 1 1
0.921238801793954 0.894007914977174 1 1
0.965228840105875 0.934369110467981 1 1
0.735598577639553 0.714928593471101 1 1
0.532803614365462 0.51431708263629 1 1
0.248898189999309 0.241287703767733 0 0
0.782038151803232 0.760501922079564 1 1
0.995993447169658 0.967721948056671 1 1
0.705006759295902 0.687360487131087 1 1
0.483121989607778 0.468877792096359 1 0
0.81373157395064 0.789261451085005 1 1
1.01589902985943 0.984788425307436 1 1
1.26672444876713 1.23256369547809 0 1
0.747862306744121 0.725307322879866 1 1
1.32453664149989 1.28744144548359 0 0
0.532192005793358 0.517726744362674 1 0
1.21982637171254 1.18487840144745 0 1
0.728646295038664 0.707463537800596 1 1
0.894353981434997 0.869850780538656 1 1
1.15939503386768 1.12782413766092 1 1
0.657651744551738 0.63584876541592 1 1
0.676434364327091 0.656325108223815 1 1
0.897815415519187 0.870301978414136 1 1
0.542549305448569 0.523804983681851 1 1
0.859291127664791 0.833088857970132 1 1
0.809078907366987 0.78535490765445 1 1
1.13053641771782 1.09924767780616 1 1
0.653784222782501 0.635442056096459 1 1
0.67642394831455 0.656649246458514 1 1
0.705333967041657 0.681250470626205 1 1
0.392102345261396 0.380148789796467 0 0
0.942412444647367 0.915666423152048 1 1
0.384818622873684 0.374411512956204 0 0
0.789999138675644 0.768629189300517 1 1
0.682117986935367 0.66242874449959 1 1
0.799624306471333 0.777585745116574 1 1
0.628108494790359 0.608261252828872 1 1
0.556307030463105 0.542695522488224 1 1
0.838329882571932 0.814064521262225 1 1
0.956179246769199 0.92752211546922 1 1
0.317732985692456 0.309044421047216 0 0
0.944464027818199 0.915748432684309 1 1
0.808425262229164 0.784856308005157 1 1
0.795228029686248 0.773070109034798 1 1
1.12869840064356 1.0901614038199 1 1
0.853203765167247 0.826113760849008 1 1
0.590887413733405 0.573908561869332 1 1
1.17366063008166 1.13728965956774 0 0
0.848997397989276 0.825199936158761 1 1
0.949254489487682 0.920150351943379 1 1
0.527366109951197 0.511984628852828 1 0
0.641855353303342 0.62348202451464 1 1
1.08036756349095 1.04679764568805 1 1
0.730303131496636 0.708692432082158 1 1
0.724432781817763 0.700620688236042 1 1
0.974561850981812 0.94645431679636 1 1
0.73091503945023 0.709236366396508 1 1
0.927228167722993 0.896040714431788 1 1
0.525473164930451 0.511055929708339 0 0
1.16220973074811 1.12898951691637 1 1
0.343350576352601 0.331925074317939 0 0
0.763656306913932 0.740352560343583 1 1
0.536332000803974 0.521845022308092 1 1
0.746383911658557 0.728498381560252 1 1
0.878064056779194 0.85202460526671 1 1
0.745067277607315 0.720342304550631 1 1
0.921380774191819 0.896065895149012 1 1
0.775813284938625 0.751971046423265 1 1
0.70394105078627 0.686539869512156 1 1
1.00631840666728 0.97508470960288 1 1
1.2064246341601 1.16866311407783 0 0
1.0287998778808 0.99917202763267 1 1
0.499161968021419 0.485376325525353 1 1
0.718748962612079 0.696294843804206 1 1
0.974992242232497 0.947872145406897 1 1
1.3182449886121 1.28009774577328 0 0
0.481505792945893 0.465944205320782 1 1
1.11146876427068 1.07778858455705 1 1
0.529780271012868 0.515221142119245 1 1
0.486125401633241 0.472188308120414 1 1
0.567984043345357 0.550480336503826 1 1
1.09910795114009 1.06587179595042 1 1
0.782128896034987 0.760156166444171 1 1
0.408020890425103 0.39362170034085 0 0
0.861233014171661 0.836006008230355 1 1
1.2808413717416 1.24206509061065 0 1
0.638431002032198 0.619060608829362 1 1
0.788179306842345 0.765951686715108 1 1
1.05970526899585 1.02631844091903 1 1
0.880187415892283 0.853324323891054 1 1
0.89211369854679 0.864818397888897 1 1
0.64387891510096 0.625616590505645 1 1
0.778717399545636 0.753309116168418 1 1
0.404804100766866 0.391927430666828 1 1
0.957932481360837 0.929815610030842 1 1
0.761760380279795 0.737694593171401 1 1
0.702991075159527 0.682787367741527 1 1
0.858611274599693 0.830553263926486 1 1
0.703020214312797 0.684286704015001 1 1
1.08892583518252 1.05548891847831 1 1
0.784412842672822 0.763137723592143 1 1
0.69498160029345 0.675107776658302 1 1
0.707700780348996 0.689021948781285 1 1
0.908492458437653 0.878204683406657 1 1
1.21170603218857 1.17569819531512 0 0
0.675915663645343 0.65392574516504 1 1
0.693563184760337 0.673502198268854 1 1
0.592231717339634 0.572985025273558 1 1
1.07864877585801 1.04790149595024 1 1
0.694820451052802 0.673646367380137 1 1
0.904277964119026 0.877209607199419 1 1
0.987213673048052 0.958235630584625 1 1
0.812334550329602 0.790454359361181 1 1
0.58676359308817 0.570996929787906 1 1
0.839665994213834 0.817634996108727 1 1
1.02866410005661 0.998303917605636 1 1
0.667687687660315 0.645946449987711 1 1
0.549969325228067 0.535171155570939 1 1
1.11936217910178 1.08674077715617 1 1
0.573602423511796 0.557000736448241 1 1
0.82812657392848 0.798697124077538 1 1
0.565730364916705 0.549574352273878 1 1
0.765561168044163 0.740752937352687 1 1
0.459955338166665 0.444702658361229 1 1
0.977174903103384 0.949538616445995 1 1
0.847780522281399 0.822713813672596 1 1
0.587937290569278 0.571946626609393 1 1
0.9154220682033 0.887392956411925 1 1
0.809476574562616 0.786572156100274 1 1
1.17600238642722 1.13877818622141 1 1
0.556467769913566 0.540024617127738 1 1
1.19178779204131 1.15387432832197 1 1
0.736923683532456 0.716619056743853 1 1
0.563665682488019 0.546692878156369 1 1
0.762146969481918 0.740145963879408 1 1
0.684968843383796 0.66322622411458 1 1
1.07111926548341 1.03972787048329 1 1
0.898746627872686 0.872352870121222 1 1
0.688960892784549 0.666234865573657 1 1
0.649254784972764 0.630804478110125 1 1
0.629607052530433 0.608037231823344 1 1
0.727603543861922 0.706705780745087 1 1
0.716326324259037 0.692998905446786 1 1
0.981430567064897 0.95034953971193 1 1
0.663699252824455 0.64259819724018 1 1
0.430073525980685 0.419521480698342 0 0
0.883585785995465 0.857085738335119 1 1
0.961926234114834 0.935068721543135 1 1
0.731748366569698 0.712533201352589 1 1
0.615125676067667 0.594555079675078 1 1
0.714623196476106 0.693531733306171 1 1
0.579410303079249 0.561427967755736 1 1
0.679290013721771 0.662584405256873 1 1
0.34468041968525 0.335547991071518 0 0
0.642873496127914 0.622410719075035 1 1
0.29471864385057 0.285750184716324 0 0
1.10921030817103 1.07653870809965 1 1
0.41247505455827 0.398214600987605 0 0
0.634962743418717 0.611453932859289 1 1
0.956083512772069 0.92602144553565 1 1
0.900896266479465 0.873979994772692 1 1
0.677850657062684 0.656194685027187 1 1
0.805703029180072 0.780028381914188 1 1
0.68753245857915 0.666982453979723 1 1
0.955841326079983 0.928888331940132 1 1
0.606755704888968 0.586467451876159 1 1
0.519429331236881 0.502984982633855 1 0
0.472673305368452 0.462826435676045 1 1
0.736396083897689 0.715679824852575 1 1
0.764749227774084 0.743495092594353 1 1
0.74372795876241 0.723255635732417 1 1
0.705904877218692 0.682479397451766 1 1
0.720579348101866 0.698889843396568 1 1
0.889568882033579 0.864510700982669 1 1
0.886634009385812 0.861409135055693 1 1
0.894525586558843 0.871292817072029 1 1
0.700991756396037 0.68107977695189 1 1
0.961198083324127 0.933488472104118 1 1
0.398894677283274 0.383652354440789 1 0
0.455396080986172 0.442688277231469 1 1
1.46864816514635 1.42428350731066 0 0
0.77334586201324 0.74620141379031 1 1
0.875487527080063 0.848925058618338 1 1
0.878721526984008 0.851923448334167 1 1
0.571125649124343 0.554431556493156 1 1
0.617380086166694 0.598400572293291 1 1
0.364959634044743 0.355111443534347 0 0
0.868843645628916 0.8437256028802 1 1
0.748470945494462 0.725397711013943 1 1
0.847892449397771 0.821931156346236 1 1
1.04496519408867 1.01710868570918 1 1
1.19266051811799 1.15916754602522 1 1
0.648618790804751 0.629771204010918 1 1
0.969925883263847 0.939719681806921 1 1
0.430186219394951 0.415091327338604 1 1
0.973068464610348 0.946250121033711 1 1
1.01991030315508 0.988846123846295 1 1
0.914914881867456 0.88805662383664 1 1
0.977106274201383 0.948924881109369 1 1
0.664285775468261 0.642949659917056 1 1
0.957455010082301 0.930544612489408 1 1
0.903805162172138 0.876849935685836 1 1
0.539858784179857 0.523173267395206 1 1
0.842988064639165 0.815044956296674 1 1
1.07245770053136 1.04071838499866 1 1
0.430276352562234 0.418397964091029 1 1
1.15614396099826 1.12207600802312 1 1
0.843242294675383 0.819524070879873 1 1
0.605695677346115 0.587498805877615 1 1
1.0184631977321 0.989405732145538 1 1
0.679327368764895 0.658871763943109 1 1
0.800370893677537 0.774629801736701 1 1
0.926106267014729 0.901624942901421 1 1
0.959180774193528 0.932649352290585 1 1
0.640601779002403 0.622523671489029 1 1
0.673139706074174 0.655637243793174 1 1
0.516442463721719 0.499942772473826 1 1
0.846121195150695 0.823485328732714 1 1
1.04075755393832 1.01037931810243 1 1
0.52857706800104 0.512584978004815 0 0
0.839277592538354 0.814107953795345 1 1
0.974637589675947 0.945556048401447 1 1
1.15922611721483 1.12625574480209 1 1
0.499206217997273 0.481190147995243 1 1
1.15027106058012 1.11799030934884 1 1
0.810910275840298 0.784996012245556 1 1
0.468456131702186 0.456188377068694 1 0
0.90571727287341 0.878602572258329 1 1
0.795425629695675 0.773422551638223 1 1
0.715172004137339 0.693589347896381 1 1
0.750771065974188 0.72762657386477 1 1
0.92562275893224 0.896028379624797 1 1
0.351895569106406 0.343391189580714 0 0
0.833464251178901 0.807471473390694 1 1
0.966919251974384 0.935739542440278 1 1
0.880562487864962 0.853989077400796 1 1
0.695645472627977 0.676675429337279 1 1
0.944699910105467 0.91695150801329 1 1
0.78440967489621 0.761851754793147 1 1
0.915996447955576 0.88736024652833 1 1
0.665808992728407 0.642465096140534 1 1
0.874164101696128 0.84774535812731 1 1
0.620915968467754 0.601197765931035 1 1
0.441994988220381 0.428790462686549 0 0
0.871847280127503 0.846634473830596 1 1
0.74049425992651 0.717030586279307 1 1
1.07895003349041 1.04822904866445 1 1
0.811655412098489 0.789310739088181 1 1
1.06554543481377 1.03540842873744 1 1
0.433527529834802 0.421544395122454 0 0
0.442562329960383 0.430228026033364 1 0
0.790692211725465 0.765518366443954 1 1
0.861623202557919 0.835898513865918 1 1
1.00122112355104 0.972740514573786 1 1
0.549037822374096 0.532951475822664 1 1
0.396416807018255 0.384892410184896 1 1
0.744292656721653 0.722241357855021 1 1
0.981434907253115 0.951066119710756 1 1
0.72103432403062 0.699954514157325 1 1
0.614952367033369 0.594459222328446 1 1
0.952885856175038 0.926681781127209 1 1
0.886211830378551 0.852468996399286 1 1
1.19454748107432 1.16057011785461 1 1
0.845726852532452 0.818036574914615 1 1
0.504239223150689 0.489731556211906 1 1
1.00782059380068 0.978253740298328 1 1
0.539842243155738 0.522464690790541 1 1
0.555117931933841 0.537310699124557 1 1
0.884944620357241 0.856171060978182 1 1
0.94659773662915 0.919187640166999 1 1
0.873948169662677 0.846077809498721 1 1
1.17340867621768 1.13862170497801 1 1
0.832969631867945 0.808927343524808 1 1
0.797804915742864 0.774712684497705 1 1
0.878134886852042 0.853381234679855 1 1
0.815553732357574 0.791952023054136 1 1
0.874457341420803 0.848567618934884 1 1
0.730723844710619 0.708261116324498 1 1
0.919107558674485 0.889171935760593 1 1
0.858904433347371 0.830179806186341 1 1
0.505243087552901 0.49108111525893 0 0
0.750942431895561 0.72961601623027 1 1
0.563772586685112 0.547171812419648 1 1
0.800800945562993 0.776953099608382 1 1
0.938455933125281 0.90644431045999 1 1
0.729797621068933 0.70750799105195 1 1
0.821615453952232 0.798552278837666 1 1
1.00350609410976 0.974703633426754 1 1
0.988788249019299 0.959249853952636 1 1
0.597988122062753 0.580939856156793 1 1
0.71094457143749 0.688964932899252 1 1
0.992416876537805 0.963614305772102 1 1
1.18265278038864 1.14722015203105 0 0
0.391342815991942 0.38180871331776 1 1
0.618356682072667 0.595900502745121 1 1
0.701492865330252 0.679628051048013 1 1
1.01657820940411 0.98548797798765 1 1
0.993738735314915 0.966439108239845 1 1
0.681184687670806 0.661027812407642 1 1
0.363234620379117 0.353735256549623 0 0
0.980728211467811 0.953585737649738 1 1
0.66269950755142 0.644755101460459 1 1
0.648289535146722 0.629770461217182 1 1
0.904873228607427 0.878499674765501 1 1
0.926469480100024 0.898665546039 1 1
1.38307833225668 1.34060641291748 1 1
1.07993323712646 1.04675206570262 1 1
0.748519210247849 0.728635636495728 1 1
0.876428588173948 0.851260911435701 1 1
0.620325196556546 0.601720380078073 1 1
0.687555951888055 0.666200611437073 1 1
0.614463105805072 0.595262931093756 1 1
1.04233123004566 1.01080965849273 1 1
0.990358835890365 0.962841401633022 1 1
1.16178033457062 1.12803161567132 1 1
1.14288540093636 1.10806369428508 1 1
0.571671514107555 0.556754900555156 1 1
0.878385591114939 0.853855880717246 1 1
0.67988685404646 0.661642508664595 1 1
0.805332306845025 0.782672139414218 1 1
1.18314557227838 1.14842231710026 1 1
0.994943421166476 0.963425651517494 1 1
1.28708207738655 1.24894490602378 0 0
1.21973003030258 1.18474601588774 0 1
0.55491606904442 0.543752260084471 1 1
0.750139655025815 0.728927194063581 1 1
0.800561057528808 0.778648071777067 1 1
0.913626180406844 0.88667462394841 1 1
0.881395476786684 0.855758497325343 1 1
0.726375974743487 0.702781236447524 1 1
0.900169956506776 0.871923612301833 1 1
0.859589326303007 0.83386994454664 1 1
0.845467234925552 0.820891884434522 1 1
0.782485323177783 0.75896732436643 1 1
0.833966977790138 0.811293550184613 1 1
0.654291571093045 0.636871647212447 1 1
0.731930742292851 0.711969389459439 1 1
0.609910633361002 0.591068404414697 1 1
0.845335821832119 0.820242964753164 1 1
1.07121182095703 1.04428925504141 1 1
0.736184787384013 0.713946570355256 1 1
1.092223633246 1.06125192854861 1 1
0.631065756043164 0.613308141407228 1 1
1.00630080730963 0.976531642805621 1 1
1.00680264335289 0.974634724710088 1 1
0.7713164236284 0.744464764877132 1 1
0.661879093454007 0.642728113327294 1 1
0.938110487066221 0.911402888517715 1 1
0.541755219124074 0.527159370706504 1 1
0.964937168156118 0.934154914578808 1 1
0.560076099494159 0.542972798898771 1 1
0.822282326514849 0.802635318719315 1 1
0.84870899594102 0.824967880972182 1 1
0.635796745762594 0.615078710371943 1 1
0.951870276572607 0.924578916675884 1 1
0.63041850813319 0.615104153728776 1 1
0.701868594550926 0.678476741511113 1 1
0.70435790116597 0.685566790865475 1 1
0.738364291447828 0.718305581798099 1 1
0.828416897021182 0.805432111590869 1 1
0.79972563552043 0.77712580623933 1 1
0.368431364393374 0.356983871252194 0 0
0.879549605297431 0.852800269497782 1 1
0.645995649036449 0.627729393732328 1 1
0.544288922982178 0.531026957279545 1 1
0.482938514101704 0.468911565350796 0 0
1.3273482316137 1.28658072302372 0 1
0.884558618584738 0.858029331494121 1 1
0.632453125161147 0.610665062217215 1 1
1.04447690710199 1.01313805239768 1 1
1.0348888844905 1.00739699703059 1 1
0.899116208327838 0.873958697951631 1 1
0.985353139134289 0.958356167265833 1 1
0.799057017240699 0.776804465579834 1 1
0.669417394996974 0.649201756205083 1 1
0.872260417780104 0.849782634473249 1 1
0.737182856349329 0.714088166484791 1 1
0.665365183028042 0.646743899052358 1 1
0.588163237303765 0.56885616415778 1 1
1.07084038745595 1.0400093917346 1 1
0.496633702144523 0.480023252998753 1 1
0.46909605455544 0.455010276633627 1 1
0.798445519719219 0.775573181299932 1 1
0.86449130912364 0.845045814467826 1 1
0.866416460357081 0.839471635956511 1 1
0.680166117158178 0.656463271178764 1 1
0.553880508674779 0.53837955842639 1 1
0.817370187937807 0.791370563786611 1 1
1.14269377742658 1.10671224684403 1 1
0.756346309491963 0.734916677704093 1 1
0.612522108926559 0.595686547145644 1 1
0.761690764056289 0.739459691192236 1 1
0.716026307310185 0.695875143968885 1 1
0.962557426829458 0.932921401315811 1 1
0.575188313531583 0.558514961144089 1 1
0.609044086147521 0.591699314968043 1 1
0.575835078615991 0.55726189601318 1 1
0.48655348190115 0.472831294612626 1 1
0.960241029012966 0.929330337140389 1 1
0.53212702882959 0.515316336784178 1 1
0.991657117557017 0.960674267186494 1 1
0.691012608794016 0.669651033053857 1 1
0.758487341809069 0.734895603087243 1 1
0.664685409597678 0.644920484518552 1 1
0.884549910291763 0.85731291601639 1 1
1.05846408628006 1.02670897847973 1 1
0.709760757831943 0.690218064123616 1 1
0.742400665539071 0.720856991905526 1 1
0.67102537015085 0.651731240769041 1 1
1.03124133483815 1.00282939860963 1 1
0.626913797475834 0.605730386603369 1 1
1.00164355900938 0.971190641919483 1 1
0.336835249742017 0.325778068527076 0 0
0.769986543133634 0.748463413212621 1 1
1.08974231191467 1.05913470361869 1 1
0.85892273910058 0.83326109918361 1 1
0.860613149843442 0.831071594066519 1 1
0.805666041634373 0.783024671922309 1 1
1.09588484821934 1.0624436125003 1 1
0.935947159306852 0.908691110824182 1 1
0.724342105056439 0.702947971969263 1 1
0.684734919257737 0.665492103008797 1 1
0.719701226518436 0.699621514510469 1 1
0.608534558594529 0.589743209613046 1 1
0.868459776070665 0.843783974449797 1 1
0.780518574693973 0.756446071880328 1 1
0.88204675926236 0.856202503149572 1 1
0.534151656367091 0.519450366024882 1 1
0.797275231013784 0.773368914446037 1 1
0.750647172111805 0.730067223944193 1 1
0.647351673420079 0.626204319469644 1 1
0.818017593413175 0.795209383171664 1 1
0.908678950265526 0.882874349459315 1 1
0.326443428301379 0.317084712819552 0 0
0.867458468011273 0.842093481159232 1 1
1.04530857390407 1.01757989124926 1 1
1.05488981381695 1.02671772779173 1 1
0.957077512779216 0.932997938112961 1 1
0.930784278364144 0.904936495768743 1 1
0.595055446373146 0.578379085826578 1 1
1.23057153482969 1.19524174996331 0 0
0.600504253867158 0.584310544708721 1 1
1.01461497519114 0.983970735578382 1 1
0.922448293030343 0.893779070456528 1 1
1.11427898186564 1.08440545687266 1 1
0.598835337405928 0.579152851891555 1 1
0.789654043956804 0.770584018168122 1 1
0.888069935625553 0.860294613861528 1 1
0.701884081029983 0.682403175362233 1 1
0.810134734867676 0.785606504161379 1 1
1.01449257605368 0.982991180278405 1 1
0.537972756746274 0.52222344607775 1 1
0.85813068874583 0.832991988261226 1 1
0.343298340015286 0.333777845474413 0 0
0.837174650394706 0.813606503309954 1 1
0.804850428025381 0.781580344901911 1 1
0.825460230837915 0.801226336053107 1 1
0.953331301369517 0.92045800918627 1 1
0.844864007939044 0.821108944659444 1 1
0.403491136150247 0.391956078733414 0 0
0.871234852538124 0.843791844792184 1 1
0.867483204198181 0.841378602067169 1 1
0.861722438525498 0.833068805589692 1 1
0.59649790329342 0.577484847166016 1 1
0.839095024781011 0.815767274810643 1 1
0.586875051815972 0.570881916526667 1 1
0.867131052806554 0.842699772084648 1 1
0.763135004513062 0.738694589060867 1 1
0.457649171242644 0.445145819651869 0 0
0.76682954447477 0.744187895258391 1 1
0.943468590692333 0.916263194971945 1 1
0.737731351511102 0.715828627635049 1 1
0.821862030062357 0.798638037546674 1 1
0.744024884339515 0.719195288962895 1 1
0.708317725863606 0.68636772640293 1 1
0.898565950949225 0.86832972534547 1 1
1.0732474574828 1.04070623262012 1 1
1.19635234509579 1.15968674615686 0 0
0.875120475409473 0.848751458001697 1 1
0.926090430009455 0.898175006587785 1 1
0.876416761938768 0.849272953239288 1 1
0.742987129764529 0.72541208401697 1 1
0.805094281451513 0.781053179132823 1 1
0.559206140142351 0.544549330249832 1 1
0.768614875500334 0.744906027475071 1 1
0.966869529469121 0.939300012013108 1 1
0.880914696893389 0.85630006337876 1 1
0.984964849869649 0.956614750390292 1 1
0.936055227417785 0.906143862708652 1 1
0.750991634075868 0.726958548862322 1 1
1.34298510465139 1.29992470377331 0 0
0.613565893309164 0.596935120853434 1 1
0.793621982125692 0.770819981118507 1 1
0.606899429456853 0.588086911469802 1 1
0.620329837703922 0.601645065041326 1 1
0.77589264318712 0.756507276239324 1 1
0.996643305330397 0.965687541890943 1 1
0.827045405928099 0.804430520006922 1 1
0.627631529027973 0.608983628166103 1 1
0.673544047262434 0.651711144107589 1 1
0.65673406616258 0.638059205002688 1 1
0.706292727483415 0.686347671017692 1 1
0.835053966594259 0.809415705465079 1 1
0.596297249570133 0.581268985419808 1 1
0.656102352270968 0.638019850747044 1 1
0.508457055481141 0.492144174781518 1 1
0.773382434156546 0.751298246893797 1 1
0.500095985999247 0.48317330651904 1 1
0.900485516938085 0.871330402783765 1 1
1.42861950467654 1.3869488460581 0 0
0.635942810673899 0.618221210909084 1 1
0.814182786493099 0.787805840250261 1 1
0.54295424170321 0.524330844600085 1 0
0.623213459066617 0.606429019530641 1 1
0.820365202425289 0.798686388961609 1 1
1.16011125060426 1.12530053003536 1 1
0.590186336306603 0.572351666227422 1 1
0.398433871353083 0.386886956912308 0 0
0.794304547083137 0.768803228709176 1 1
0.358021358949565 0.348623178887733 1 0
0.974179715048862 0.943155807737078 1 1
0.715013789468952 0.691029533980547 1 1
0.909797576299188 0.885528259338016 1 1
0.944236805217638 0.914934474139817 1 1
0.655392076447431 0.635012403839466 1 1
1.05873257246175 1.02334025491508 1 1
0.712555777732708 0.690410089110732 1 1
0.752669765979772 0.72969587343122 1 1
0.736924243189335 0.716036679743134 1 1
0.830481241490812 0.802424689044989 1 1
0.873518179641278 0.84755290374681 1 1
0.562590687762114 0.547713070748579 1 1
0.419694435383627 0.407996072340754 0 0
0.853398190618525 0.830088346727275 1 1
0.904874829877556 0.875496749300447 1 1
0.534328515894681 0.519974411881157 1 1
0.684365126751448 0.666305565210192 1 1
1.0227444149536 0.990420411457078 1 1
0.901508927839392 0.871852492038227 1 1
0.885169666629619 0.858565970909173 1 1
0.66458690051529 0.641652589132472 1 1
1.03749657841734 1.00813911199305 1 1
0.924943190879798 0.898414776586355 1 1
0.884960929562104 0.858899422181415 1 1
0.822374509741942 0.798895513986495 1 1
0.387811012852038 0.376019506740985 1 1
0.859663894799081 0.836171419321266 1 1
0.854860779383462 0.828131817074163 1 1
0.734940614613095 0.712521946330219 1 1
0.939104386074427 0.908016410025646 1 1
1.37640326719836 1.33710560492877 0 0
1.18085467251001 1.14460780001738 0 0
0.91254139206476 0.886403253386135 1 1
0.622778634670163 0.605109821161782 1 1
0.511394813366764 0.496365564412547 1 1
0.758253501471426 0.736432939918411 1 1
0.691757496773231 0.669432749134084 1 1
1.06974611518742 1.03730842195701 1 1
0.988690097608372 0.962363241211941 1 1
0.626034255395342 0.608990078039285 1 1
0.913364168261312 0.885453213051261 1 1
0.827308537556773 0.804489936684479 1 1
0.532476265971957 0.517771738905215 1 1
0.715710740839935 0.694516410057727 1 1
0.877820967965043 0.853970196317697 1 1
0.94345172105411 0.915629782812029 1 1
0.610366454758057 0.591110582795635 1 1
0.530018988602713 0.514736163574505 1 1
0.75185822940464 0.731361444778518 1 1
1.13274981886511 1.09985202392316 0 0
0.609266474184507 0.588005563750619 1 1
0.749912841787234 0.727433233178061 1 1
0.493546228830102 0.478874674366046 1 1
0.859838398520981 0.834632959867011 1 1
0.636979336787306 0.620805876010128 1 1
0.998025528164709 0.970019498568895 1 1
0.838615130850215 0.810796918422485 1 1
0.581699126440055 0.562342503691815 1 1
0.950126752121287 0.922964390337022 1 1
0.799808306402536 0.778492768737546 1 1
0.99316102672184 0.964930484112865 1 1
0.751897479586013 0.732048449426759 1 1
1.06792709039897 1.03705441058487 1 1
0.833988943178637 0.810762306282318 1 1
0.4835246479253 0.468962539927926 1 1
0.747590813912873 0.726455141363898 1 1
0.735289827574089 0.712281906536448 1 1
1.02766154460807 0.999739161028129 1 1
0.892337604972555 0.864392159420065 1 1
0.773301310877816 0.750807512153081 1 1
0.68802010893126 0.66711070048527 1 1
0.772275621443074 0.74933316250777 1 1
0.674745458887187 0.655154080251028 1 1
0.62859581284462 0.610740716864702 1 1
0.635051987493671 0.616266410089137 1 1
0.465815311180495 0.452383067737141 1 1
0.631756689330839 0.608627331891124 1 1
0.512458837452868 0.497055661058375 1 1
0.851323448514617 0.827663881478385 1 1
0.907539084088087 0.88075089052667 1 1
0.738574771761948 0.713740418662209 1 1
1.20757946402266 1.17260867684926 0 0
0.745509269632008 0.724835172292822 1 1
0.759808370174224 0.73654710645486 1 1
0.71274942104016 0.692904008979647 1 1
0.667504038824297 0.648514771933542 1 1
0.746053248582192 0.722323353380225 1 1
0.655762265558883 0.637173143166508 1 1
0.694498513668918 0.675073055687544 1 1
1.06201057344197 1.03098417412323 1 1
1.06743307528848 1.03642992021185 1 1
0.87861789411912 0.850370573876392 1 1
0.475825614435162 0.460994918728294 0 0
0.382914291276441 0.371763697721535 0 0
0.73917665382899 0.716703567865602 1 1
0.69387584903287 0.67470235595715 1 1
1.06629325329184 1.03708637134677 1 1
0.484265003197882 0.469370662054354 0 0
0.942517803653537 0.91205580565312 1 1
0.562694199991354 0.545303892068995 1 1
0.872346401864388 0.846381478638311 1 1
0.84129495229735 0.817529871054982 1 1
0.74130829039002 0.721602914965824 1 1
0.67421228362091 0.654147196543256 1 1
0.827406327300325 0.803617079277642 1 1
0.745391624890878 0.727538626173465 1 1
1.24831435651719 1.21788084893514 1 1
0.858298377774899 0.831812163590473 1 1
0.791687411103691 0.768585562810097 1 1
0.910829169467302 0.88257503605181 1 1
0.364638654630698 0.351345770289643 0 0
0.79679639813893 0.77144885145627 1 1
0.620640733104253 0.602552195933243 1 1
0.688338613925123 0.669997016071739 1 1
0.954674864964852 0.92738717488735 1 1
0.9696459886073 0.941271882596989 1 1
1.30701490861828 1.26903095605497 0 0
0.953928641109054 0.926509837177649 1 1
1.34482512024955 1.30300395531677 0 0
0.397076049462243 0.386157508283904 0 0
1.2738433788053 1.23934814039383 0 0
0.652632333077198 0.636811342457169 1 1
0.504684668854671 0.485554651672215 1 1
1.01896051581494 0.988545166230861 1 1
1.10089296617548 1.06923699810985 1 1
0.788218030153379 0.761741101273594 1 1
0.822436338506803 0.796269343735873 1 1
0.703858566988612 0.683785758964823 1 1
0.546217151968901 0.530503974495754 1 1
0.715129153056408 0.693376497689063 1 1
1.09357856071305 1.06136071406157 1 1
1.18411380389079 1.14652743490555 0 0
1.13711676956056 1.10425279475399 1 1
0.787314394526266 0.764766785314071 1 1
0.782080197484829 0.759160197115814 1 1
0.840402736706822 0.817200971098488 1 1
0.83540253011617 0.807862531661193 1 1
0.627328530546171 0.607348128599802 1 1
0.424247854388291 0.414321763063578 0 0
0.824629546820571 0.800448519445596 1 1
0.877958806930578 0.851768200525167 1 1
0.508090313753645 0.495003837603123 1 1
1.03500256776664 1.00080866245743 1 1
0.846494280887443 0.822805506039934 1 1
0.818269156786747 0.792492909856325 1 1
0.678551935397262 0.658202449859636 1 1
0.812661550277277 0.79414841973557 1 1
0.924275299177736 0.896989264614711 1 1
0.744216582298955 0.720603744123029 1 1
0.936673678717225 0.906955983295144 1 1
0.906259171527952 0.876051331988465 1 1
0.708470561128959 0.689782876287008 1 1
1.10981296424726 1.07905615693871 0 0
0.637731176644209 0.618293170495218 1 1
0.983287123380947 0.955074733599171 1 1
0.846091885076865 0.82280878821823 1 1
1.26128075728267 1.22341194671704 0 0
0.63158960410958 0.613052515712995 1 1
0.568271453724973 0.553931300408576 1 1
0.789188607884553 0.765507411867731 1 1
0.789775720809008 0.763682697451857 1 1
0.416469452153984 0.406341790109446 1 1
0.705533369292498 0.683649035783966 1 1
0.9509280528218 0.923763778269007 1 1
0.893464294109536 0.867165093430639 1 1
0.841282073721798 0.816444135726435 1 1
0.97075007983077 0.941697182856575 1 1
0.665782389091579 0.647453127886046 1 1
1.14877112018755 1.11372360908263 1 1
0.487837783176164 0.473672213596371 1 1
0.628103145645166 0.611135645411847 1 1
0.490996832808965 0.477704071628719 1 1
0.956215410906815 0.929553441429364 1 1
0.833577507661315 0.808924478269033 1 1
0.743163297268994 0.721313835239861 1 1
0.658695527905906 0.637936121156932 1 1
1.00639722379396 0.979109578068835 1 1
0.799901486818459 0.774955030897151 1 1
1.1959828484589 1.1640642912191 1 1
1.25424726117961 1.21901302774723 0 1
0.835050571554539 0.80992476317198 1 1
0.570569074978596 0.551840339058029 1 1
0.854799545534747 0.832746137060647 1 1
0.836063817611321 0.80979060528831 1 1
0.880244495857339 0.856983390257999 1 1
0.70391015602816 0.682762907765767 1 1
0.651799353068646 0.633432691384068 1 1
0.669142206904288 0.648906603408979 1 1
0.590723841875061 0.57317577566693 1 1
0.883465833446257 0.860367321035535 1 1
0.688315920236011 0.664470165445422 1 1
0.988166158394542 0.9566109621019 1 1
0.5173644275909 0.503800170656286 0 0
1.35656334354172 1.31943685842328 0 0
0.662009993334142 0.640913650546254 1 1
0.964999853199767 0.934167919620684 1 1
0.817023852083767 0.795931204587437 1 1
0.812651340035697 0.789497230311674 1 1
0.377289113019652 0.365618195855798 0 0
0.337290964503342 0.328118544518784 0 0
0.739608332480323 0.718422569535928 1 1
1.10496358786394 1.07323411724628 1 1
0.922381655085829 0.893967140703192 1 1
0.691654864294623 0.671763302555518 1 1
0.575007449195252 0.559006869578823 1 1
0.757112720147857 0.738867724592311 1 1
0.642244856481624 0.618888874786812 1 1
0.745315451473106 0.724201923631078 1 1
0.933768873670212 0.904357848949049 1 1
0.756003437327385 0.731338777287614 1 1
0.735248900102064 0.715249992537759 1 1
1.03182850467581 1.0016936849896 1 1
0.691835088815854 0.671770641008679 1 1
0.635127284806613 0.61697765114942 1 1
0.935959556350945 0.906156802175411 1 1
0.688241193668701 0.669739894134695 1 1
0.654621181648027 0.635203802077683 1 1
0.413747679662611 0.407129835509146 1 1
0.643352785358523 0.627243507273511 1 1
0.422699127344555 0.413546453294375 1 1
0.805724476412613 0.782339881964645 1 1
0.844915524973067 0.81791296326758 1 1
0.597860672406774 0.577520695651175 1 1
0.449678283527092 0.435766998197944 1 0
0.572615012016911 0.556790425445343 1 1
0.440692640800209 0.42683012058642 0 0
0.835290239574431 0.812499598519723 1 1
0.70449396388646 0.682937725431925 1 1
1.11847908594881 1.08348667766996 1 1
0.743162040044421 0.721874667895937 1 1
0.918082020505305 0.891600993681086 1 1
0.728979352684073 0.708620763901987 1 1
0.797951736159685 0.77262926565042 1 1
0.598566669175792 0.57982318761224 1 1
0.54975311497258 0.531551639518648 1 1
0.860715892081738 0.836997862705482 1 1
0.899764965403895 0.87292534418126 1 1
0.642804360327677 0.626744736534497 1 1
0.872968296208956 0.849087447135166 1 1
0.552912432740722 0.537581924299892 1 1
0.770299833593636 0.746219685393829 1 1
0.602389836198273 0.585033348746647 1 1
0.924081602103324 0.898122741779747 1 1
0.630993219955812 0.610108988159373 1 1
1.00128981753818 0.97362519692713 1 1
0.879786248160839 0.854606659104104 1 1
0.73774318477089 0.713855672467119 1 1
0.795524354380087 0.772018025671989 1 1
0.671074252594633 0.651346723863723 1 1
0.540148660759018 0.524062420783525 0 0
1.11824440134366 1.07905795356699 1 1
1.08789521995772 1.05776777963807 1 1
0.814482204725945 0.791571428274047 1 1
1.09368039462294 1.05914422457827 1 1
0.631657972042556 0.613024395250585 1 1
1.04518783238094 1.01380392206628 1 1
1.00394468532334 0.976482002101776 1 1
0.741662187860675 0.719787293988015 1 1
0.854006029980546 0.825164749057638 1 1
0.945504995501946 0.918788039657657 1 1
0.915429536457264 0.886454629458973 1 1
0.771452167838327 0.748841442154426 1 1
0.59461295040501 0.576329944907862 1 1
0.604412404168987 0.587406440041066 1 1
0.352874474458778 0.340839093814801 0 0
0.808305290551537 0.783640564362422 1 1
0.703104786683995 0.681009964832832 1 1
0.668938261567498 0.650731082650834 1 1
0.821891483919035 0.797664158647054 1 1
0.630179261947361 0.613263553938055 1 1
0.973056358390021 0.944148848654826 1 1
0.478005704718949 0.459983660543036 1 1
0.817130891098593 0.791554583038096 1 1
0.561253947267608 0.546448183893651 1 0
0.948504282836308 0.92137586662 1 1
0.967326733269546 0.937680329651744 1 1
0.339779447767308 0.328160462361742 0 0
0.897858569187832 0.873181882779806 1 1
0.696956940221147 0.675488428915694 1 1
0.707926479888983 0.685719517428453 1 1
0.426499754339864 0.412669374230316 1 1
0.930565044639596 0.902415031091305 1 1
1.00304962772668 0.96834569669025 1 1
0.655772730803223 0.632666620552697 1 1
0.987531920661783 0.955851248695225 1 1
0.533771019218848 0.518940202126555 1 1
0.794433659459425 0.770602139288812 1 1
0.38092973162115 0.369160632955933 0 0
0.623239387134118 0.605337551555961 1 1
0.800920506063539 0.776714029493312 1 1
1.01031495334312 0.982074315880383 1 1
0.594809610409839 0.579490507229514 1 1
0.876953206740736 0.852862008539207 1 1
0.909164753542428 0.880526774632056 1 1
1.10939322637264 1.07299068281646 1 1
1.07272294689685 1.03978172420455 1 1
0.478528082784704 0.4658556535958 1 1
0.581973636956882 0.561297829767463 1 1
0.541336173854863 0.527864494362753 1 1
0.807588152174485 0.783596125341849 1 1
0.611065673959416 0.596980447334413 1 1
0.638617700966437 0.620318811698357 1 1
0.571978586320342 0.554350206960373 1 1
0.955616428953492 0.92911242487509 1 1
0.677760869288196 0.655687228858967 1 1
1.13530533247161 1.10180380710443 1 1
0.788465142532988 0.763456356100579 1 1
0.654287925486986 0.635285019024068 1 1
0.622290906227151 0.604629936595489 1 1
0.439130350945873 0.427404114546219 0 0
1.14297747228274 1.10760731638619 1 1
1.23773632324595 1.19970390427127 0 0
0.842413155269151 0.820784353792652 1 1
1.06754349163961 1.03674432618663 1 1
0.816890106132515 0.793559016910211 1 1
0.963915389022376 0.937654001156992 1 1
0.916765745631273 0.887366990585864 1 1
0.792646717679532 0.768827816836552 1 1
0.747476240978895 0.72553095961494 1 1
0.501839251483591 0.487827412438201 0 0
0.6317813351281 0.612203793540076 1 1
0.801739409357528 0.777203689732533 1 1
0.478032676044334 0.462833225807868 1 1
0.828316195685464 0.801471821246749 1 1
0.845228548371679 0.82130885950162 1 1
0.796866363063452 0.772309735889646 1 1
0.597443976110026 0.578973518994767 1 1
0.855250526448912 0.831268964652074 1 1
0.930714019674187 0.903890189803756 1 1
0.575540432252394 0.556452847806677 1 1
0.965685484991146 0.938025331257837 1 1
1.16259826330802 1.12768006232379 1 1
0.623689392941174 0.603031456500062 1 1
0.78856598682162 0.76348944029906 1 1
0.756956751606501 0.733763415813216 1 1
0.468197769404629 0.45423438404985 1 0
0.706468628680416 0.684891142516144 1 1
1.24457314804305 1.20987181648224 0 0
0.662291877414529 0.639227231528957 1 1
0.768745409576896 0.748291686874299 1 1
0.611502752057833 0.592559578444482 1 1
0.690867535888597 0.671811935013895 1 1
1.0367200661673 1.00772195382659 1 1
0.534874025199797 0.520037882719706 1 0
0.427637803155785 0.414869603765126 1 1
0.397227975109095 0.385046581013534 0 0
0.526996564266348 0.508519539025 1 1
0.806699260514463 0.78499381212507 1 1
0.901235142630731 0.872700503831583 1 1
0.68936816421226 0.66980345418803 1 1
0.766137347165973 0.741992425804731 1 1
0.677695974342775 0.657136389652444 1 1
0.990376056076886 0.962714162901063 1 1
0.962524910520877 0.937400606354609 1 1
0.911607665828128 0.886009980522911 1 1
0.869221678537481 0.846166454328475 1 1
0.912563751138836 0.882619911211761 1 1
0.633615259537623 0.615802690694613 1 1
1.09419220019753 1.05788051471135 1 1
0.459966690238022 0.44858763696514 1 1
1.31087969723595 1.2731127112055 0 0
0.913195451206456 0.883556957566732 1 1
0.757867050576873 0.736676236691907 1 1
0.936059127714455 0.910174641914405 1 1
0.81423499586549 0.788406667282417 1 1
0.680958159583687 0.657787027676279 1 1
0.840623330485906 0.817938996486569 1 1
0.778361459270502 0.754019021940188 1 1
0.665708740672783 0.644436916345394 1 1
0.723917532938251 0.703152273537556 1 1
0.89985667454157 0.872463373399371 1 1
0.815013872158397 0.790749909739384 1 1
0.738756492054476 0.715022546522868 1 1
0.651597200931503 0.632694560999953 1 1
0.632762601658822 0.614043020909518 1 1
0.944000325968836 0.922863441846511 1 1
0.648939393637066 0.626353330833157 1 1
0.941835960427833 0.91540046265738 1 1
0.950037420058954 0.920197229454191 1 1
0.880950702007845 0.855425492662622 1 1
1.02232721303748 0.992795892243489 1 1
0.742707482413301 0.721613610585648 1 1
0.844550889677042 0.818521884367409 1 1
0.902877572880792 0.874866354401143 1 1
0.853682108840484 0.827931706263271 1 1
0.435644887993574 0.424298744312057 1 1
0.829341818818815 0.806973027603078 1 1
0.507633631890075 0.490650886378724 1 1
0.996365552475978 0.967563161123391 1 1
0.541354747435657 0.521555590318477 1 1
0.653690283124509 0.633884078894276 1 1
1.00668733821288 0.978657668451656 1 1
0.755700481966004 0.732037766883575 1 1
0.552969240857174 0.536647859142044 1 1
1.06710041043328 1.03799671868558 1 1
0.911458320142282 0.882951476047905 1 1
1.0377053505758 1.00894539518722 1 1
1.0192450733018 0.989718605561498 1 1
0.729636939363377 0.709955118330589 1 1
0.791492440787886 0.766540081832756 1 1
0.643045350853161 0.626273504802258 1 1
1.02268427567481 0.992659132284102 1 1
0.634934450588864 0.616645860383605 1 1
0.676337217087557 0.653223672782539 1 1
0.806425613963341 0.782694421141875 1 1
0.640760955104786 0.62102829356851 1 1
0.666280798701932 0.646230292626301 1 1
1.08245449321719 1.05005165104779 1 1
0.919107341933473 0.891425039428558 1 1
0.941517812923822 0.911089507846736 1 1
0.974596294643146 0.94440309346173 1 1
0.724066408239684 0.702688429020848 1 1
0.715460205415586 0.695746549063505 1 1
1.00068529890129 0.971849825359365 1 1
0.940961491674939 0.916070237757782 1 1
1.0487468677547 1.01947738715095 1 1
0.863840581469879 0.838448524832615 1 1
0.85438077933541 0.830356329697179 1 1
0.778126474688868 0.756103246418333 1 1
0.544433967434064 0.526266758215595 1 1
0.591442831097283 0.572513708106183 1 1
0.954609846315014 0.92491760090975 1 1
0.923662638043004 0.892631523368106 1 1
0.937830725138117 0.911774136727967 1 1
0.600247237447222 0.582064632416987 1 1
0.782365809584871 0.758738757735641 1 1
1.06360918638315 1.03349667889986 1 1
1.03868785170142 1.00691787722057 1 1
0.823067791795154 0.797128496385657 1 1
0.770009795199731 0.747922847130714 1 1
0.607062284162951 0.58555948193512 1 1
0.895214567488982 0.869255305345543 1 1
0.289799588193033 0.281181872880164 0 0
0.800638207372578 0.775944697379116 1 1
0.617713750601435 0.597361740626433 1 1
0.886169794682307 0.86167211860705 1 1
0.274029717969823 0.265681335050954 0 0
0.524133384593444 0.508580747965819 1 1
0.585202702943485 0.568730400137716 1 1
0.933177614037882 0.906485395204402 1 1
0.988846570135799 0.959721025663267 1 1
0.801937128354962 0.777809035585832 1 1
0.573099402313475 0.557893308855982 1 1
0.743568937762392 0.724200945107861 1 1
0.860573164770866 0.834618888216841 1 1
0.692368499928028 0.671409565319249 1 1
0.747998013092368 0.726737189586291 1 1
0.925915881599255 0.893269526457216 1 1
0.701207097347899 0.681246897016829 1 1
1.09557978663314 1.06024280226718 0 1
1.06925880199493 1.03618698144172 0 1
1.174269325588 1.13988757469688 1 1
0.579075618728131 0.562924709432317 1 1
0.424154245061516 0.413829150401929 1 1
0.753972219920555 0.732950283802899 1 1
0.851055437194913 0.828237454536087 1 1
0.907482772889923 0.877665676993709 1 1
0.545345852094157 0.528289800496514 1 1
0.82555699321396 0.799485301525751 1 1
0.856278390871011 0.830414396201744 1 1
1.01209103042742 0.985741660103378 1 1
0.601331262548918 0.583862444891636 1 1
0.783824833526804 0.761549348753346 1 1
0.808094893882012 0.783951405935545 1 1
0.314402785143672 0.307437120716524 0 0
0.794716873019987 0.771366108606832 1 1
0.957228635082508 0.927711514422375 1 1
0.800453412254663 0.77205009657154 1 1
0.825972147203239 0.802024559110402 1 1
0.963693537898649 0.936038312597219 1 1
0.887576482455807 0.859093476821782 1 1
0.679479522221544 0.660785315345614 1 1
0.772390409843606 0.749617978572503 1 1
0.428910568854796 0.416613347530991 1 1
1.46582798430292 1.4230826865897 0 0
0.768585740495931 0.746579035259731 1 1
1.12625786004717 1.09363895997886 0 1
0.844518984188985 0.818558836173087 1 1
0.835046524608021 0.810489361187425 1 1
0.654953173326048 0.635484402245416 1 1
0.517964745033886 0.504806417976126 0 0
0.868109519244035 0.840009798369734 1 1
1.36885654372718 1.3272761357471 1 1
0.711057026685082 0.691096509871431 1 1
0.530572660551437 0.516682630032066 1 1
0.770291197952051 0.746666776540768 1 1
0.722173837196663 0.700581930132587 1 1
1.00354559740926 0.975040120588158 1 1
0.929027978031606 0.902479727729814 1 1
0.305576226143957 0.296646898671579 0 0
0.946104201062165 0.913385895729029 1 1
0.674046533361608 0.651346469320838 1 1
1.18871017518277 1.15536037857074 0 0
0.716742610848887 0.693661390967611 1 1
0.89533242894002 0.870020019487669 1 1
1.04394306598315 1.01547872269845 1 1
1.0187950928262 0.985500174008702 1 1
1.23499146072041 1.20004875595367 1 1
0.872164405548823 0.843788962585565 1 1
0.488101501530514 0.474534155106876 0 0
0.677105584031652 0.655499372545745 1 1
1.21161209324793 1.17362020223531 0 1
0.530688321418454 0.512347831963432 1 1
0.699116000366026 0.676934396824597 1 1
0.783071149505044 0.760640889634826 1 1
0.519228778343462 0.500240143941917 1 1
0.757002894425565 0.734971434513118 1 1
1.10390671372034 1.06898307876316 1 1
0.829180094546349 0.806237885398135 1 1
0.661777782227438 0.642375760073688 1 1
1.02158426995243 0.990486422653732 1 1
0.611154765231154 0.593986803815587 1 1
0.54645364564939 0.528075248693409 1 1
0.833660295891017 0.807868597846706 1 1
0.854778426527495 0.829526856429722 1 1
1.08467889816294 1.05212998635678 1 1
0.902719354727685 0.877333657809051 1 1
0.363711168633121 0.353140240794644 0 0
0.634990076887474 0.614479023109727 1 1
0.953945295693891 0.923831411460688 1 1
0.87109175155962 0.846805653081251 1 1
0.984599571869571 0.954346983700286 1 1
0.590781231484037 0.573730258291048 1 1
0.705666517260561 0.687282944607767 1 1
0.383896228778657 0.372055858310443 1 1
0.807236085016073 0.784042409775148 1 1
0.437494438286741 0.424877737522968 1 0
0.600232486821695 0.583938119500399 1 1
0.866163494310148 0.840063257485822 1 1
0.769199112126334 0.746554134921946 1 1
0.649719398612405 0.628357368116994 1 1
0.788776600470235 0.764589650860093 1 1
1.24454620567549 1.21134799698866 1 1
1.22661203260373 1.18856070388267 1 1
0.717877269867516 0.700366755888405 1 1
0.766090041172321 0.744659501127251 1 1
0.534164516230491 0.51799142776078 0 0
0.660261896512231 0.641623920795945 1 1
0.667563539668622 0.644840908185502 1 1
0.500496524114278 0.485134246818712 1 1
1.1331613537944 1.0971288200064 0 0
0.907092401622626 0.880556043115534 1 1
0.763488612280605 0.741663039720914 1 1
0.812830482915989 0.790350256770817 1 1
1.06959805094701 1.03527004236022 1 1
0.966824947614583 0.93629266243119 1 1
1.02647328931277 1.00098365664771 1 1
1.04530795107268 1.01714740711003 1 1
0.998103215317266 0.970550462272135 1 1
0.844738773439233 0.817674504927033 1 1
0.954145509729213 0.92701105017159 1 1
0.587634890685168 0.570421178184096 1 1
0.697680859668908 0.677005171618689 1 1
0.499101220623744 0.484117370503987 1 1
1.00169761239966 0.973481013222771 1 1
0.532612339055114 0.513938039777802 1 1
0.680723016315019 0.662417342786959 1 1
0.912046547965485 0.883275805884167 1 1
0.668897511207108 0.647346416766983 1 1
0.70533692514882 0.685900474058457 1 1
0.607205490666733 0.586884687480825 1 1
1.20553089127042 1.17149263888391 1 1
0.535728273428953 0.520984022188043 1 1
0.743697339119977 0.723975479060729 1 1
1.03214094107819 0.999622298209577 1 1
0.821453243410471 0.797503494484128 1 1
0.760308568427152 0.737385812042483 1 1
0.883701723866959 0.857348048817681 1 1
0.604528374455734 0.58604303253585 1 1
1.13733227899276 1.1058355126068 0 0
0.741325993797559 0.719787063233548 1 1
1.02655256684024 0.992559590128877 1 1
0.977107183249092 0.946736201102864 1 1
0.878138561965231 0.85069658894768 1 1
0.751873869265908 0.730027635945408 1 1
0.316249163615493 0.307826964429178 0 0
1.05238545838855 1.0242565297523 1 1
0.671559938104441 0.64873465009037 1 1
1.0161455442574 0.987337288875884 1 1
0.326859232475262 0.31898938764041 0 0
0.527698209268626 0.51393518317509 1 1
0.750991849045243 0.730942004994008 1 1
0.771040414125768 0.7484536286289 1 1
0.942175789387525 0.913101302410247 1 1
0.874442357099854 0.84806804300539 1 1
0.820567653081786 0.796719273044976 1 1
0.977265435680463 0.945226735358803 1 1
0.749178694165291 0.725883519872036 1 1
0.943226711993384 0.916996539566977 1 1
1.06914550722899 1.03571650675382 1 1
0.881640898404425 0.855663350083653 1 1
1.23518759579378 1.1997312751218 1 1
0.882866047142849 0.856746285765433 1 1
0.534102934849995 0.518726339833547 1 1
0.885768442956569 0.857875573122156 1 1
0.745420324217894 0.721233190485842 1 1
1.12252625442477 1.08943019882247 1 1
0.629470972333348 0.608729356652088 1 1
0.634960669608972 0.615008138045576 1 1
0.734555169610806 0.713206558674697 1 1
0.210541823490341 0.207400120485754 0 0
0.727115196607338 0.705508608754843 1 1
0.767083885509392 0.746358586276923 1 1
0.592931617388965 0.574722153921653 1 1
0.984019416079822 0.956670801682009 1 1
0.343721128809231 0.334270379665938 0 0
0.73562981146834 0.714930798531976 1 1
0.889067955454611 0.864048094298015 1 1
0.80964866240739 0.786092931897406 1 1
0.620817362705906 0.601395244172205 1 1
1.10718380562933 1.07595505298765 1 1
0.543553148485004 0.529088588297334 1 1
0.971967443570073 0.950567865737382 1 1
1.08329793257753 1.0506236714783 1 1
0.516819117608664 0.502115791863148 1 1
1.12377123720667 1.08888483163083 1 1
0.670250125500427 0.653152214699818 1 1
0.72787614721379 0.705913374200865 1 1
0.834549032451267 0.80904480292251 1 1
0.252013933235868 0.244966229964144 0 0
0.892250127113716 0.865561258699025 1 1
0.888971172440735 0.861519519805145 1 1
0.670985484796218 0.652119730374785 1 1
0.881885549520312 0.856143211301157 1 1
0.935455140687724 0.909552463328562 1 1
1.061087275017 1.02791573708162 1 1
0.739697319501561 0.718170078848737 1 1
0.539539107014285 0.525519700199614 1 1
0.520691237369749 0.504670013511663 1 1
0.788449632788595 0.76472042890256 1 1
0.998799366282152 0.969418961620305 1 1
1.05846290212612 1.02515965899363 1 1
0.672310769760676 0.650644459920036 1 1
0.831771127535935 0.805754983711348 1 1
0.851469917919385 0.825557509534928 1 1
1.05302970551148 1.02314139701153 1 1
0.314886032653237 0.304687223213552 0 0
1.07909272204333 1.04850098470546 1 1
0.859476446761829 0.83076826607006 1 1
0.894188723320383 0.866491265015197 1 1
0.697591432135575 0.67810730595067 1 1
0.963538291323718 0.933375865787217 1 1
0.918914250233297 0.892324622508333 1 1
0.905209771501143 0.878419446222809 1 1
0.656467698767024 0.63751373140069 1 1
0.833605738927867 0.805528043602783 1 1
1.06529150578494 1.03081552372818 1 1
1.07038914492976 1.03681346897519 1 1
0.871510072321474 0.846052547159194 1 1
1.17240021928078 1.13989434399124 1 1
0.820744967094391 0.795723091776943 1 1
1.0409179289051 1.01183036539121 1 1
0.704635532220665 0.681322260310431 1 1
1.08463221155718 1.05448947081407 1 1
0.765341773885015 0.740818420401229 1 1
0.791423653897938 0.769851478101909 1 1
0.635696415671771 0.61715791736573 1 1
0.947256009507226 0.917506165993862 1 1
0.750630569088141 0.728072555057448 1 1
1.01292694843513 0.980318796516426 1 1
1.18683712807335 1.15207841415097 1 1
0.986750995599661 0.955896820081608 1 1
0.796957122027923 0.773284545794319 1 1
0.515071027775847 0.503370614726951 1 1
0.89011309819376 0.861122057780935 1 1
0.658109563276497 0.639420045547577 1 1
0.995043591556427 0.961163230187099 1 1
0.603781396806323 0.58555292009091 1 1
0.923372465011689 0.894472677216373 1 1
0.629703851503081 0.610841448898312 1 1
0.543085438355777 0.524517451823323 1 1
0.77511552601436 0.749743681374287 1 1
0.672515579644217 0.653455025753146 1 1
0.46766697396254 0.457953164981023 1 1
0.773985066418976 0.75176891916572 1 1
0.53796774942304 0.521156869576793 1 1
0.662937499698731 0.644951412613453 1 1
1.05727565132034 1.02550198675498 1 1
0.894021117923329 0.86954994447151 1 1
0.579314687532897 0.561465787256346 1 1
0.657345127506184 0.638336533447879 1 1
0.935434550083623 0.906469723466442 1 1
0.948245847810259 0.917542849586751 1 1
1.01046477677082 0.983010332175013 1 1
0.930262270984942 0.901517443173586 1 1
0.811170624523148 0.785681551399662 1 1
0.574173881835791 0.557036874264129 1 1
0.683817492313796 0.665797916469626 1 1
0.784460455303723 0.75993527351577 1 1
1.13017915799747 1.09664240221026 0 1
0.808610646083947 0.780097088810073 1 1
1.12941662186165 1.09800364876633 1 1
0.703677348601949 0.68394125668564 1 1
0.703344574886803 0.682511841379123 1 1
0.691553808211547 0.673807093031882 1 1
0.524730085008195 0.511275881569341 1 1
0.851152918965918 0.827634745959986 1 1
0.638268741211545 0.620943863044765 1 1
0.584872919943941 0.56801914841541 1 1
0.96658211142036 0.938287614841778 1 1
0.609050637310569 0.591228629617206 1 1
0.525891300682646 0.511041191399373 0 0
1.151901003812 1.11720598538563 1 1
1.05699337931473 1.02521668462404 1 1
1.19440537209898 1.16236656567088 0 1
0.654030793392931 0.636694900353385 1 1
0.52790560389355 0.510884397453765 1 1
0.939416286615873 0.910871224080694 1 1
0.849075878137684 0.824624210551949 1 1
0.803529698012321 0.778820365979853 1 1
0.491000382507275 0.476273841619345 0 0
0.741446590034859 0.719589934292302 1 1
0.940141536849799 0.91177716240256 1 1
0.743692612203262 0.722586944799487 1 1
0.62961162795692 0.610804937548824 1 1
0.607876051723156 0.587901706815388 1 1
0.404177506625903 0.392703311746119 0 0
0.488130409490939 0.474411192235962 1 1
1.05250212941121 1.02182795125157 1 1
0.769772039014466 0.747157624072271 1 1
1.16034657871107 1.12108612524103 1 1
0.460526305289542 0.446292482172309 1 1
0.699888290538917 0.678654334790315 1 1
0.928249108181417 0.899730608229866 1 1
0.982656125009238 0.954473662580011 1 1
0.368893251245222 0.358965134828389 0 0
0.521245720354645 0.503356940127633 1 1
0.823691070727203 0.79829468061064 1 1
0.943897957479827 0.917308820990144 1 1
0.708125981540358 0.683621260885458 1 1
0.840676069035918 0.816421869886797 1 1
0.773356168289956 0.748790793772913 1 1
0.666314369982226 0.647442519729794 1 1
1.18024135937233 1.14089694212881 1 1
0.723310362449746 0.703109119111174 1 1
0.801603091076367 0.778049771867932 1 1
0.731064117174449 0.710846354108785 1 1
0.728254016096901 0.706008903458944 1 1
1.08440623188476 1.04832028280017 1 1
0.795510023389276 0.772956026932579 1 1
1.02954483526204 1.00040810775874 1 1
0.749887024419776 0.727553179827415 1 1
1.21743099445954 1.18398961014976 1 1
0.560181616017847 0.542381597920359 1 1
0.792013497849765 0.769333599585301 1 1
0.885960967907872 0.861844452331684 1 1
0.730114071202656 0.707894995336851 1 1
1.13778957911728 1.10594102619662 1 1
0.798036029001892 0.775855987353129 1 1
0.593405394889816 0.574872915956433 1 1
1.00969846731233 0.977350453854023 1 1
1.09490701090415 1.06129172212575 1 1
0.497975327952519 0.483516325828881 1 1
0.644536170408969 0.626867279001275 1 1
0.927191465902144 0.894702781000321 1 1
0.524816335803041 0.510603552761911 1 1
1.09142180974563 1.0602811271152 0 1
0.989322995766901 0.956007398049453 1 1
0.60968295552024 0.595979637583701 1 1
0.918202387234216 0.890565453028879 1 1
0.867920285717536 0.841129372682429 1 1
0.700426319234292 0.678777070873334 1 1
0.72048486326154 0.696987608001051 1 1
0.634349388638197 0.615906324873606 1 1
1.05316573814935 1.02013947251611 1 1
1.02218202463404 0.992065700073619 1 1
0.902907823952347 0.877340234878717 1 1
0.634978512479773 0.616273298452066 1 1
0.85062481518666 0.831647662568324 1 1
0.553288354859592 0.537397874237687 1 1
0.88218539002587 0.8554723798965 1 1
0.677343568224625 0.657719127505186 1 1
0.546829856170666 0.532577212709692 1 1
1.31136646157049 1.27063106167127 0 0
0.966176423046103 0.935656522455898 1 1
0.616234367610901 0.593511386748009 1 1
0.904520454804762 0.879783700258913 1 1
0.369239883944816 0.357756665489977 0 0
0.777162279327924 0.75340191883862 1 1
0.52144679230078 0.508687991819284 1 1
0.813050623826065 0.789964337935998 1 1
1.10499653107908 1.07153085788515 1 1
0.582493839698825 0.563721027493993 1 1
0.946103347003485 0.919402332804921 1 1
0.631970389434489 0.612109791429869 1 1
0.779266420649569 0.756495964718617 1 1
0.623246073829946 0.606599993558846 1 1
0.78257459145202 0.757112564065856 1 1
1.04480662074504 1.01463977674057 1 1
1.002202630759 0.972421031700082 1 1
0.880757560329886 0.853819486753339 1 1
1.14137096194827 1.10565615821065 1 1
1.01256889805286 0.984230369613285 1 1
0.890576625129653 0.86259379737969 1 1
0.858455638674947 0.832409261571283 1 1
0.917616510906471 0.891775134184745 1 1
0.923307320943419 0.895096719915829 1 1
0.677457697494304 0.658203708644218 1 1
0.761810295305704 0.740767540904576 1 1
1.03352668337211 1.00232055746919 1 1
1.02580163919236 0.996552765944064 1 1
0.712649437015116 0.693977067639223 1 1
0.847415941221554 0.822210519913695 1 1
0.735987787927828 0.714763284385867 1 1
1.25086752377544 1.21989186127456 1 1
0.758943311814217 0.737333281745189 1 1
0.892392438118251 0.863609630659967 1 1
0.620605003474318 0.602598014833515 1 1
0.858450332085241 0.83117146937354 1 1
0.916357246679633 0.891133297151808 1 1
0.745975948217979 0.725754494145695 1 1
1.05733870000255 1.0291687149082 1 1
0.650794113692909 0.632390316726486 1 1
1.11831878353303 1.0845724896103 1 1
1.43615167577036 1.3946955366526 0 0
0.992641051335863 0.96331268546626 1 1
0.855288068599244 0.830464350412734 1 1
0.75193226044464 0.728839420023131 1 1
0.782575979409109 0.760600187781857 1 1
0.690914767058426 0.670298324709435 1 1
0.653449463292812 0.632670439874311 1 1
1.03822378340202 1.00534936957881 1 1
0.662371496168394 0.64288834637097 1 1
0.719313939608599 0.698322822002564 1 1
1.28632118659541 1.24982401722666 1 1
0.875957690981821 0.850097547016524 1 1
0.676245706064684 0.65610270955906 1 1
0.828495878252126 0.805640377466458 1 1
0.872343386667431 0.845878824234556 1 1
0.935172546450208 0.908350197884707 1 1
0.70033586883586 0.681700753360111 1 1
0.734803859990246 0.71014149147078 1 1
0.678050009127745 0.65739518841903 1 1
0.876767448140761 0.850428543826066 1 1
1.20127649439399 1.16819827964992 1 1
0.657889232924649 0.640318249259736 1 1
0.772963102443248 0.750121540700618 1 1
0.852333346531162 0.828072530266736 1 1
0.69441309185549 0.674607032454887 1 1
0.504275444959512 0.487006007227082 1 1
0.819187554746851 0.796148804498511 1 1
0.597782825974868 0.580000983275792 1 1
0.440298006702839 0.427876196883343 1 0
0.806714504242541 0.783153832393284 1 1
0.878296329837694 0.85517513502016 1 1
0.936603857958991 0.908474055274752 1 1
1.03342724328517 1.00212899570067 1 1
0.406902249237992 0.396989816232867 0 0
0.325337119877635 0.315649440063172 0 0
0.684539041445222 0.663688200199454 1 1
0.682243545949339 0.662965403440026 1 1
0.875523123389681 0.849648257254453 1 1
0.932722685743864 0.906960993669662 1 1
0.4808375705462 0.465355456357447 1 1
1.0407863425562 1.01061171695362 1 1
0.85699331185861 0.833790869118095 1 1
0.659948426106602 0.641306524687126 1 1
0.798691615162221 0.777246991909507 1 1
0.777815951304597 0.756130456342776 1 1
0.565312325563761 0.549774274221881 1 1
0.50990923810072 0.495295121719941 1 1
0.757169662296115 0.733698321005227 1 1
0.746532275779594 0.725080312688401 1 1
0.716114725685638 0.695314833628727 1 1
1.15612980283099 1.11744772537104 1 1
0.821531966948786 0.796212063167325 1 1
0.838238053146899 0.814541993876707 1 1
0.79133777220915 0.766556479889891 1 1
0.988138856321241 0.957773863079685 1 1
1.0708965913527 1.03751071881575 1 1
0.821899321131205 0.800035567229229 1 1
0.632245765354772 0.612898449595855 1 1
0.412798886864293 0.401206132868993 1 1
1.17016412944197 1.13681116257451 0 0
0.323821540609502 0.314706831168414 0 0
0.857997297387705 0.833993616627438 1 1
0.689937400661993 0.669638300066366 1 1
0.897870551331549 0.870181119393874 1 1
1.07217311948132 1.0428377152508 1 1
0.586560803355323 0.569548182935519 1 1
0.566695017396173 0.551141970144333 1 1
1.05947176211397 1.02584537929598 1 1
0.816361162545245 0.792144294946631 1 1
1.15820509035925 1.12139832392021 1 1
0.906493358523876 0.881711075301727 1 1
0.759539987224346 0.733550035283716 1 1
0.633835158299333 0.61488342739161 1 1
0.703262736378446 0.683985169309216 1 1
0.833663840882353 0.808141521435671 1 1
0.728721850273139 0.709591162564151 1 1
0.726942376385402 0.704719046012658 1 1
0.548875684159728 0.532108640917777 1 1
0.80454797029862 0.781867822494138 1 1
0.674140439408728 0.651851337878303 1 1
0.742567347796467 0.721865172382877 1 1
0.676855763149847 0.654655978947779 1 1
0.580052809321217 0.561867619082821 1 1
0.641103967264058 0.6207957720126 1 1
0.630709144021971 0.612343099712215 1 1
0.942595142073244 0.915216766519373 1 1
0.978116043124633 0.946095392520064 1 1
1.08914920759486 1.06298078408428 1 1
0.786603226226804 0.76431262766921 1 1
0.64131577704172 0.624632889781823 1 1
1.05754314703817 1.02715630527325 1 1
0.796982600595515 0.771056238484894 1 1
0.742565129252096 0.721997668934901 1 1
0.485879201775518 0.471546712714643 1 1
0.957156509891217 0.931210775709317 1 1
0.859744183310688 0.83245896040939 1 1
0.384427623365923 0.373148729078427 0 0
0.603575432845603 0.586012114963243 1 1
0.726253799813455 0.704670503904319 1 1
0.858765474727163 0.833583936662199 1 1
0.746553068218087 0.725829190220527 1 1
1.00771648731259 0.979065504804101 1 1
0.883263806945888 0.856474547929996 1 1
0.691583659119943 0.670859390345652 1 1
0.743117967293525 0.722331141521931 1 1
1.20534321069307 1.16213978894236 1 1
0.717877520061832 0.696262661428318 1 1
0.860674463483416 0.83647648009118 1 1
1.16963631089873 1.13140411951863 1 1
0.649258739712771 0.630084317308559 1 1
1.00224206085435 0.972156858149225 1 1
0.348180279517583 0.338168272612514 0 0
0.967592181402907 0.938762591759665 1 1
0.964410019972793 0.935065201507928 1 1
1.20271722364659 1.16718872363464 0 0
1.15283699238684 1.11550714242129 1 1
0.733149253324998 0.710951065267285 1 1
0.787368438522442 0.766439467290851 1 1
0.688882767076703 0.667629301440936 1 1
1.00590383158183 0.975141071185906 1 1
0.734582034262239 0.713751052613091 1 1
0.776010715889945 0.752346679026436 1 1
0.88028125680582 0.855031358917414 1 1
0.350506022641378 0.342179318062499 1 1
0.931255321869703 0.900353984100291 1 1
0.590422940215589 0.574993046125047 1 1
0.859730624837917 0.833485978270601 1 1
0.93378363313358 0.906931574985055 1 1
0.786316136708937 0.763651435755975 1 1
0.920854207490476 0.89372148179065 1 1
0.706441382987219 0.686219810137652 1 1
0.4232838877597 0.408557834136262 1 1
0.942076740975066 0.911314800215911 1 1
0.583135488425563 0.563800050582009 1 1
0.783189254018751 0.760336815453102 1 1
0.996297341027713 0.968689891912315 1 1
0.438037016854213 0.423276159689533 1 1
0.575536863964858 0.560840012712803 1 1
0.656739143730779 0.63906073495828 1 1
0.915751631224514 0.889500340007711 1 1
0.873208030830289 0.848711540103897 1 1
1.15016159494326 1.11737371380328 1 1
0.63223362343348 0.610513492746903 1 1
0.730364167266207 0.710438008625972 1 1
0.456319101980596 0.443041324466984 0 0
0.376722064734492 0.367982077770909 1 1
0.620980967698721 0.603871669261552 1 1
0.646559761927211 0.6307502176175 1 1
1.09214070031226 1.05952511008226 0 1
0.883054479468191 0.858447916559447 1 1
0.860604268294244 0.834861584122107 1 1
0.838649650281643 0.811184754726609 1 1
0.936674612183428 0.906975298692109 1 1
0.435361644872184 0.419812932695349 1 0
1.14558045161453 1.11123860667393 0 0
0.807470310240876 0.786756104578926 1 1
0.840176858413536 0.815476539854133 1 1
0.467090911492613 0.452940909722676 1 0
0.609722198861777 0.593714131002133 1 1
1.01345815349191 0.981857632276378 1 1
0.760611610163515 0.739714215440518 1 1
0.225135738182189 0.215418645683081 0 0
0.723473158636375 0.704216625909945 1 1
0.608449830161151 0.592349638331008 1 1
0.717708386472574 0.696080205316729 1 1
0.54730770278834 0.530935995466307 1 1
0.674441965439775 0.655795989944809 1 1
1.04441744535689 1.01689329150775 1 1
0.802496768503052 0.779069274779638 1 1
0.938256380318491 0.910515000938935 1 1
0.248453690855759 0.24127455275351 0 0
0.919962971160058 0.893171342427648 1 1
0.959946399233398 0.932683421426206 1 1
0.382271900122826 0.371982781293176 0 0
0.611498832001426 0.593331181762989 1 1
0.77718909633687 0.75555485288497 1 1
0.959619794252967 0.930991905932717 1 1
0.502607775292893 0.486945248320648 1 1
0.644807774300197 0.626740139690209 1 1
0.761884808263978 0.736111681529503 1 1
0.840417448274282 0.81911182742583 1 1
1.07408341113553 1.04358664355374 1 1
0.712820557332953 0.691546922766907 1 1
0.503474034573002 0.487697388999034 1 1
0.773401271577312 0.748773141309749 1 1
0.671844603603992 0.653518339834829 1 1
0.833651713715525 0.808173066380195 1 1
0.565707429129426 0.552729127360687 1 1
0.85954024620363 0.83351323379959 1 1
0.46414938553633 0.449340067899593 1 0
0.883312632439379 0.85743300995256 1 1
1.08230025542033 1.05304116415069 1 1
0.861901436200043 0.834776665747735 1 1
0.616438963169196 0.598151057895122 1 1
0.665652953081316 0.646280944797438 1 1
0.685179255371396 0.662415903003701 1 1
0.946620378975105 0.918998407741512 1 1
0.874964517352186 0.85129490329372 1 1
0.422438882377307 0.408893595418586 0 0
0.63930599017753 0.619446812572243 1 1
0.780790109297998 0.7506483344624 1 1
0.563077101541277 0.544861371394907 1 1
0.934140321828616 0.908544266533557 1 1
0.889204760761668 0.859324632075923 1 1
0.571091827080342 0.554337774657936 1 1
0.776175683038435 0.754480217611011 1 1
0.986179892850404 0.95932178726817 1 1
0.624013850867988 0.607228536216917 1 1
0.69803123567212 0.676875395773249 1 1
0.526004172859563 0.511152859832764 1 1
0.97416487937651 0.945930019493796 1 1
0.954025402972067 0.926109462709317 1 1
0.776013169274558 0.75375518145878 1 1
0.699648502867892 0.681220915493048 1 1
0.713443165436464 0.693554591370726 1 1
0.532836522424472 0.522985265922372 1 1
0.618555132107387 0.60250489963933 1 1
1.03310115591809 1.00449183633124 1 1
1.18098786571215 1.14719880971997 0 1
0.766164952516919 0.744702679750531 1 1
1.26375088696387 1.22509046271755 0 0
0.958171284569059 0.928782558024168 1 1
1.04146396030572 1.01004175184262 1 1
0.904277127107807 0.879732361131487 1 1
0.913660106621629 0.88654227510006 1 1
0.684152812854364 0.664109482205876 1 1
0.840391872321728 0.817117992805188 1 1
0.716790061914577 0.694344350483809 1 1
0.707546446450307 0.685065976953553 1 1
0.54309188646231 0.523284620908498 1 1
0.787544615018605 0.762668738570481 1 1
0.63516754829678 0.614544846077311 1 1
1.05049211040166 1.02011858770961 1 1
0.796956669164975 0.770445448410325 1 1
1.00976356542005 0.98058517144868 1 1
0.561332252657571 0.54351970872584 1 1
0.928480411379903 0.901228525649488 1 1
0.605397964914618 0.585940972492238 1 1
0.971531735745169 0.944223819647403 1 1
0.944130847687094 0.915915023971597 1 1
0.718933719357096 0.698198759764586 1 1
0.799040860438854 0.776641005212579 1 1
0.941868470682845 0.91354495229307 1 1
0.632475755447541 0.613134681560485 1 1
0.82550944231846 0.802516349784038 1 1
1.13958661270917 1.10536948297653 1 1
0.722171986521222 0.699044865196529 1 1
0.887627540548895 0.864675822654838 1 1
0.902772846391561 0.875716083438256 1 1
1.05194587418637 1.01638354296894 1 1
0.579946087520133 0.565076075145139 1 1
0.806792972163644 0.780589727113699 1 1
0.658398856917275 0.639982587235357 1 1
0.940053329145112 0.911258063090991 1 1
0.755164116064233 0.730544646417183 1 1
1.12528761202045 1.09115221702944 1 1
0.310308083443429 0.301406213400389 0 0
0.599173926008289 0.58238522515363 1 1
1.1338753628156 1.0985455921448 1 1
0.569516886470202 0.552446269606478 1 1
0.695488448645406 0.674855028391224 1 1
1.29815935064692 1.2593429690395 0 0
0.687777860766459 0.669775492286315 1 1
0.589233975451103 0.568722217597572 1 1
1.00383049190506 0.976263474355055 1 1
0.83609980401628 0.807915653843015 1 1
0.935921281480827 0.903281741675792 1 1
0.77599735414219 0.753542550433049 1 1
0.811387525612527 0.787524200306192 1 1
0.929568362728664 0.903001708462924 1 1
1.44157560867288 1.39942137867698 0 0
0.694041018306031 0.673826528816245 1 1
0.753206481856658 0.732552110195316 1 1
1.12513877879063 1.09316022003771 1 1
0.203575452262428 0.196497088150519 0 0
0.899184952782193 0.871943620673348 1 1
0.579515495699458 0.562208697605388 1 1
0.845774441508119 0.817202006333866 1 1
1.01362300866343 0.982449530756662 1 1
1.16893421407207 1.13385541637555 0 1
0.539147823953987 0.524814462822704 1 1
0.944694539270663 0.9177626005754 1 1
0.916631979790053 0.888918180675607 1 1
1.04701522189466 1.01334422887126 1 1
0.721071015162776 0.697393157168511 1 1
0.961462807898684 0.931118917508541 1 1
0.651958569382542 0.631387943675539 1 1
0.852963353314801 0.827179638649391 1 1
0.528993060236414 0.51520398744554 0 0
0.781007568830516 0.758859190693568 1 1
0.641130945528529 0.621405486665042 1 1
0.565072472051888 0.549721623004607 1 1
0.638289605412223 0.618875627134716 1 1
0.619178675735839 0.60199756458827 1 1
0.868981447379129 0.842843018761314 1 1
1.03846987754913 1.00480931856645 1 1
1.14927527905696 1.11524666532918 1 1
0.812540973092827 0.790379866361616 1 1
0.458217770135864 0.445407865597541 0 0
1.14899451605212 1.11230285743536 1 1
0.93719545590658 0.909160769399206 1 1
0.599003812881948 0.580681115860765 1 1
0.958121524365171 0.929906847315254 1 1
0.972328189872479 0.942224787659207 1 1
0.911988277510171 0.883071324082702 1 1
0.560699652098333 0.542232282849998 1 1
0.938525097464411 0.910432146749434 1 1
1.02523457873243 0.994276963186892 1 1
0.881145769657846 0.857124515811224 1 1
1.170630573884 1.13311434019203 1 1
0.959692371418334 0.933119270211168 1 1
0.989376731744891 0.962067579082298 1 1
0.690212047384427 0.672788022858604 1 1
0.810382894159455 0.786367866799098 1 1
0.428834567177958 0.413207930315404 1 1
0.565204982496724 0.548713029968705 1 1
0.586848030679032 0.570460266334678 1 1
0.685402703116899 0.665365432418945 1 1
0.738479719767845 0.719343967084738 1 1
1.11426129244505 1.08305592877999 1 1
0.919054919566873 0.8921328942619 1 1
1.20054338644439 1.16476228867414 0 0
0.75331554134725 0.732542510401143 1 1
0.775905442641742 0.754860774372917 1 1
0.814018180606032 0.790952851600119 1 1
1.32241223730855 1.28553022700553 1 1
0.9884858524478 0.963410655866427 1 1
0.835440226511304 0.812042492675206 1 1
0.799509919273378 0.775693253667158 1 1
1.08594202912923 1.05626844290358 1 1
0.94480646057269 0.916097016219492 1 1
0.685402114787549 0.66342509515881 1 1
0.555901007926574 0.54018142947346 1 1
0.681520588577439 0.660381597329976 1 1
0.6031579448267 0.58659717748593 1 1
0.311658253477551 0.300039076236085 1 0
0.790964730776442 0.770055204696289 1 1
0.379718446211549 0.369054785810277 0 0
0.586918397242691 0.571152487897507 1 1
0.602278739719672 0.584197545299725 1 1
0.875903860400955 0.849346705794429 1 1
0.999464496485034 0.971307678580601 1 1
0.694349121665685 0.674952086110428 1 1
0.701131902672624 0.682344543120914 1 1
0.601856169182425 0.585408577748407 1 1
0.766440431629347 0.745109754572099 1 1
0.846125408858997 0.820985080162756 1 1
0.827074235637098 0.804030688346843 1 1
0.972309145066285 0.945082927543817 1 1
0.762946933051028 0.743969296843105 1 1
0.416257045011867 0.402851442518856 1 1
0.890890476074755 0.865020731956976 1 1
0.647954169232576 0.627755078600321 1 1
0.7478003026559 0.723222046914704 1 1
1.14314292552931 1.10731967400797 1 1
0.974907879529138 0.948348918863316 1 1
0.374226820129356 0.362864133832011 1 0
0.676344321608108 0.656360168018638 1 1
0.890468484858831 0.862710762932197 1 1
0.593599127717389 0.575502693937628 1 1
0.661896713698344 0.643426839186803 1 1
0.568656613150838 0.552699628967255 1 1
0.592421082880005 0.573961085459409 1 1
0.853645841416803 0.828372151939519 1 1
0.775049387872955 0.753881719648666 1 1
1.06981505684995 1.0357622105 1 1
1.02290057841962 0.993034553370334 1 1
0.685209506011705 0.663796199228927 1 1
0.714183888642 0.692709617339584 1 1
0.682373621971224 0.660554813376966 1 1
0.635290483824859 0.617331905655436 1 1
0.621550101524166 0.603607650637017 1 1
0.789579977129582 0.7647285489387 1 1
0.797029461876982 0.775972276945958 1 1
0.777594640623531 0.751770414961425 1 1
0.812434081377292 0.786357748673428 1 1
0.681455396298724 0.659923240634649 1 1
0.886988927786571 0.860104263277626 1 1
0.684509742140832 0.664766116499926 1 1
0.501020971908629 0.486136101315832 1 1
0.690133866000697 0.668548048662804 1 1
0.698826995833905 0.677401906467613 1 1
1.11317676217115 1.07646814946351 1 1
0.63044389914748 0.612031526045605 1 1
0.947026408465399 0.917813293747367 1 1
0.785806300771221 0.762295153392938 1 1
0.738240495405983 0.714878683721284 1 1
0.821856176209223 0.796157188115201 1 1
0.942156071229386 0.914273065290725 1 1
1.02043388170728 0.988313205546117 1 1
0.840884550058827 0.815622897845484 1 1
1.01637807590166 0.985590924266012 1 1
0.480998332607346 0.46720559403762 1 1
0.963480223965728 0.932658720463096 1 1
0.922368713501399 0.893959740666364 1 1
0.980988089417594 0.951863715137609 1 1
0.879504885829814 0.853455109972213 1 1
0.71568674453883 0.694938050593589 1 1
0.572309792580238 0.553724322209287 1 1
1.17915913693584 1.14441942158018 1 1
0.683986203364594 0.662658493710936 1 1
0.197234041767991 0.192665961578951 0 0
0.851507832553355 0.82733851776367 1 1
0.598087531064647 0.581974322202276 1 1
0.85507676391648 0.828629273590374 1 1
0.677003394226831 0.655674947672335 1 1
0.803102668007235 0.778274152223797 1 1
0.706718163281169 0.685820873739078 1 1
0.619006668444872 0.599520318005489 1 1
0.605162599825966 0.587193288794097 1 1
0.821147718637507 0.796526254229035 1 1
0.644879974578167 0.623693349744961 1 1
1.13433330204661 1.10137075352214 0 0
1.04070186177914 1.01101946947837 1 1
0.757994723823118 0.732466192566312 1 1
0.207426392230695 0.203960214704924 0 0
1.04318075500961 1.0149451188847 1 1
0.919015516760724 0.893695686898555 1 1
0.979400239421125 0.951423866140496 1 1
1.27856749853826 1.23992745949419 0 0
0.783857267316717 0.760895325562019 1 1
0.831949799134628 0.808102638184104 1 1
0.729598848692262 0.70850960645095 1 1
0.777553283939522 0.756220075563262 1 1
0.521438458491601 0.503940129771262 1 1
0.610803637627736 0.589709129579422 1 1
0.848402950695847 0.824449528953949 1 1
0.562421606176772 0.545474412442511 1 1
0.646230636809733 0.629889407886051 1 1
0.696971955510309 0.674765804814529 1 1
0.872922395763568 0.84974773053897 1 1
0.77621997892576 0.753905344906154 1 1
0.748066997612024 0.723698388823684 1 1
0.50013050754245 0.483118217285655 1 1
0.725171124414085 0.705341923100847 1 1
1.01863977661062 0.98711065372782 1 1
1.04074406856852 1.00936628477865 1 1
0.960199322245938 0.93189599936579 1 1
0.72745388113735 0.702465825162035 1 1
0.29475914963843 0.287963146360626 0 0
0.71571252893841 0.694892626743006 1 1
0.79378275577362 0.769951080925743 1 1
0.944069806020119 0.91228152595855 1 1
0.771276160786769 0.748180659126275 1 1
0.398780097763566 0.389313571964519 0 0
0.811310349472965 0.789424459435709 1 1
0.58010155940412 0.562982260157975 1 1
0.539816367529025 0.52444359124035 1 1
0.66689901956249 0.648169195177584 1 1
0.877343490170817 0.849538571768307 1 1
0.592656617707865 0.577253095903711 1 1
0.979096303954335 0.947019022341671 1 1
1.08783702616153 1.05393241947077 1 1
0.554248700482853 0.538386140563232 1 1
0.940996381743064 0.915407852643463 1 1
0.551697839039005 0.534786974745125 1 1
0.522767765478808 0.50606989849896 1 1
0.823395954181806 0.797016370247611 1 1
0.790259583021424 0.766112486126427 1 1
0.722062217703819 0.702192583894099 1 1
0.74505136399161 0.722920168864825 1 1
0.963157048966556 0.932878585808475 1 1
0.662260365607842 0.639578831699604 1 1
0.975984872335788 0.946839291371894 1 1
0.833397079711783 0.807451489770293 1 1
0.71019933861076 0.688767911708621 1 1
0.795358574120246 0.771972694062969 1 1
0.836658288996569 0.812935054632525 1 1
0.568636863613047 0.552530264806438 1 1
0.87591916565729 0.852418787436741 1 1
0.727081626208849 0.705042959697037 1 1
0.765324703759556 0.739990108978808 1 1
0.639595801660667 0.619568989208924 1 1
0.63418223647524 0.618405336752556 1 1
0.587823538823931 0.570256540651417 1 1
0.911137696851483 0.887766626681175 1 1
0.63662187646106 0.618335283998675 1 1
0.907592854225536 0.880809610070259 1 1
0.745801768708672 0.721758202431683 1 1
0.520166804338158 0.505551107394493 1 1
0.815369740589809 0.791313436006149 1 1
0.753498752617427 0.731459348867814 1 1
0.469364413954905 0.454780391634745 1 0
0.853623937769478 0.830842438242125 1 1
0.817900001456699 0.793492522725397 1 1
0.815445975809956 0.791189968790258 1 1
0.659530053131646 0.640874207517936 1 1
0.919712679680341 0.89171914317565 1 1
0.821700284038872 0.794927712424626 1 1
0.523581119901304 0.508791715995888 1 1
1.05817346057177 1.02558734235832 1 1
0.843410039889324 0.817335048719268 1 1
0.879471429620108 0.853666688896995 1 1
1.08544387222383 1.05581507190647 1 1
0.93579693734387 0.907637829525469 1 1
0.936624477536241 0.90852862224423 1 1
0.724270033910552 0.703111563101673 1 1
0.759027987620037 0.735194573731501 1 1
0.454066370490356 0.440457514623632 1 1
0.502433885506979 0.487349144120118 1 1
0.798634784632246 0.775413505922085 1 1
0.848176850591189 0.823263848333401 1 1
0.748557939312058 0.727207392277627 1 1
0.554631021782985 0.540159505686072 1 1
0.79410598703818 0.77247612635324 1 1
0.529749372918885 0.516688278819264 1 1
0.728273115512004 0.707383700775461 1 1
0.731320180473591 0.709667815877532 1 1
0.77270496185868 0.750110935278929 1 1
0.438576744909234 0.424998844210935 0 0
0.449979567095009 0.436723590577079 0 0
1.0622966557257 1.03272372100033 1 1
1.06729087810201 1.03480279612866 1 1
1.0609864334144 1.03111855937333 1 1
0.730875357427148 0.710100170244098 1 1
0.652589653829166 0.634796309088127 1 1
0.7414067596186 0.718340041907524 1 1
0.622975575469709 0.604500445765473 1 1
0.648425761983048 0.628496775025078 1 1
0.660290392820685 0.641589808638744 1 1
0.814006548852445 0.787766308387744 1 1
0.734348821116225 0.71135549974637 1 1
0.646260912740949 0.627445202687395 1 1
0.935799136736322 0.910072749638052 1 1
1.00931872428917 0.983754801679245 1 1
0.543879751707113 0.526749648310254 1 1
0.723667048022267 0.700265026831349 1 1
1.04154215243583 1.01098489016186 1 1
0.641096730994396 0.622999048763126 1 1
0.561739098311628 0.547497236533347 1 1
0.82842214260511 0.803256961981212 1 1
0.573462744403976 0.556124508059779 1 1
1.08843994321491 1.06018828063748 1 1
0.70013580329184 0.679799225131936 1 1
0.789598024981287 0.772300317797956 1 1
1.065184954217 1.03333529330577 1 1
0.454404216013847 0.436806779609478 0 0
0.709640359407306 0.689545991862462 1 1
1.21794191996332 1.17856132763824 1 1
1.02913020301231 0.999051216597604 1 1
0.68676693688862 0.666879127338953 1 1
1.09266550470089 1.05751599012666 1 1
0.667537736891497 0.645260804829826 1 1
0.724214720643831 0.701669235043757 1 1
1.09059587880393 1.06591919116889 1 1
0.841622187454594 0.817587960669572 1 1
0.542243769227242 0.528129102964594 1 1
0.697471073537641 0.672909501424828 1 1
1.02671570726846 0.997439527399734 1 1
0.772145116047262 0.751739818902827 1 1
0.836369335198865 0.815282858359655 1 1
0.551563767404685 0.535669712171492 1 1
1.02829560137556 0.998645350723948 1 1
0.890336814428474 0.863712240195787 1 1
0.708134280990884 0.688127630330038 1 1
0.26022371225579 0.252887816079932 0 0
0.624641302543682 0.605686000079002 1 1
0.687547380840786 0.666806792613648 1 1
0.723987839813909 0.704836048778918 1 1
0.443670075005457 0.430076577234519 1 1
0.54616439701638 0.529743244616849 1 1
0.912473871115633 0.884644082712196 1 1
0.809862290217797 0.787219878947137 1 1
0.666510450377402 0.642209079111296 1 1
1.135004326391 1.10046247041633 1 1
0.599855186602996 0.582053419261738 1 1
0.528483216977908 0.515996985315356 1 1
0.585677718916673 0.569222305170498 1 1
0.604873999075568 0.587653982513659 1 1
0.908105261414033 0.882088743145674 1 1
0.78866024431231 0.764574880044068 1 1
0.819913264287034 0.796226172798768 1 1
0.934769357351793 0.906505870744605 1 1
1.02219605477473 0.993808915356806 1 1
0.958496739336735 0.928724390874908 1 1
0.799445518680513 0.773147158058575 1 1
0.558239894421891 0.540348112824128 1 1
0.555084448998129 0.538408032766143 1 1
0.989249075736311 0.958475062275578 1 1
0.681247963466139 0.65805424113278 1 1
0.973706115485563 0.945050868542324 1 1
0.740385584192502 0.718709125424177 1 1
0.857471020904007 0.831453322870164 1 1
0.487028318218671 0.473795587978365 1 1
0.677403392283051 0.655031972754798 1 1
1.11365436604786 1.08225969319625 1 1
0.539177902379495 0.524569446131379 1 1
0.805037034455989 0.775951665099725 1 1
0.659030878079692 0.642219481685793 1 1
0.789288024611721 0.765139051117059 1 1
1.04056139619775 1.01100753429969 1 1
0.872927208175347 0.847131530853071 1 1
1.03683824305567 1.00554084282263 1 1
0.579817317874746 0.560469795025893 1 1
0.848189722526217 0.826118434808674 1 1
0.808000916439143 0.783692195327847 1 1
0.825024354182946 0.802779824659398 1 1
1.0636321644127 1.03184651356597 1 1
0.835725226768485 0.809983279854412 1 1
0.272224686321336 0.264246919707326 0 0
0.821033218751259 0.798926426204095 1 1
0.643590040441257 0.626310736279315 1 1
0.53298056176484 0.519311107753475 0 0
0.623972994670821 0.605471545883666 1 1
0.835652090464598 0.806748729061734 1 1
0.98358495054331 0.954144447482677 1 1
0.729239938765332 0.707949445883477 1 1
0.903664442345786 0.879031586974811 1 1
0.803893246174093 0.78005298457464 1 1
0.568111849660367 0.55176708397661 1 1
0.54671502573048 0.527699920153084 1 1
1.00585268182369 0.975152962757155 1 1
0.718879208612646 0.697336685230499 1 1
0.512156109123793 0.497714453256933 1 1
0.984078915678779 0.956122918292091 1 1
0.767812227867047 0.746639548905146 1 1
0.809206019609138 0.784330396670496 1 1
0.59472926024507 0.575371899729077 1 1
0.941837694275453 0.912540212127315 1 1
0.580205775536681 0.564293899592469 1 1
0.535845517017775 0.520225471081644 1 1
0.63116658378506 0.612055084317969 1 1
0.377641888564764 0.366213570887038 1 1
0.540531751473925 0.524933187766694 1 1
0.62763483549395 0.607000548751438 1 1
0.651579743192919 0.630892805206089 1 1
0.673690498505549 0.650892552866259 1 1
0.652114269342002 0.633708322893588 1 1
1.31728252346543 1.2804992251666 0 0
0.87880442635346 0.853478195876002 1 1
0.498778053090253 0.485822734595121 1 0
0.609136168808036 0.591555007642234 1 1
1.10964681563173 1.07661932817832 1 1
0.605667795267239 0.587154414921923 1 1
0.787683362104536 0.765267501213754 1 1
0.732724342702437 0.711268508716135 1 1
0.51349582459266 0.497462276509041 0 0
0.560663744649123 0.544101764766337 1 1
0.805659173011936 0.782450838332486 1 1
0.862256979504992 0.838677745453261 1 1
0.815924391619245 0.79146801379464 1 1
0.551997272801179 0.53447370335541 1 0
0.440771222804866 0.427334440423796 1 1
0.742158148015371 0.716803618793211 1 1
0.810957323492533 0.78740191433257 1 1
0.962756910262609 0.935800130094727 1 1
0.776327496935172 0.751746233016918 1 1
0.819677767388392 0.791967767449517 1 1
0.830719268553228 0.802368117129839 1 1
0.71482606682656 0.694190267045186 1 1
0.598817262890574 0.578295762455397 1 1
0.477626379520517 0.465484131838632 1 1
0.979784053094301 0.950338387183944 1 1
0.929005184505567 0.905410514665154 1 1
0.715082270898479 0.694023945424496 1 1
0.605988988428436 0.585793148753877 1 1
0.929482637631195 0.902265343669697 1 1
1.05299773237313 1.02237862285811 1 1
1.18864752873279 1.15292874164029 1 1
1.05242050879076 1.0223827034569 1 1
1.29812090404142 1.25789502711421 0 0
0.869047698201798 0.842598594096607 1 1
0.914188235762024 0.888850657231395 1 1
1.04835636724646 1.01715895120556 1 1
0.390201727450035 0.379318407345041 0 0
0.569046024619065 0.552143298822812 1 1
0.734072389751277 0.712573835601986 1 1
0.832717838620361 0.8069047243557 1 1
1.06321695817959 1.03285020573735 1 1
1.07069201688778 1.03872175648785 1 1
0.8650698833177 0.835999579966098 1 1
0.713220031153245 0.694120408600827 1 1
0.995468371855634 0.963834837635298 1 1
0.818299576055483 0.795464123276981 1 1
0.704350969598688 0.683943628909608 1 1
0.963201393015721 0.937768119760959 1 1
0.420221721124915 0.406345856598099 1 0
0.870754172565292 0.84607788026175 1 1
