# Supplementary material for: Bias caused by sampling error in meta-analysis with small sample sizes
Source: PLoS One. 2018 Sep 13;13(9):e0204056. doi: 10.1371/journal.pone.0204056 (PMC6136825; doi:10.1371/journal.pone.0204056)
Supplement: S4 File — (ZIP) [file pone.0204056.s004.zip › results N = 10 theta = 0.8 tau = 0.5 sz = 30-50.txt]

"cohen.dl.theta" "hedges.dl.theta" "cohen.dl.cp" "hedges.dl.cp"
0.762408930570298 0.748300526639232 1 1
0.53962026585101 0.530138136546858 1 1
0.749136396086373 0.736740737777507 1 1
0.643657589531686 0.630706240976828 1 1
0.867030249762881 0.850934671880054 1 1
0.915108079207218 0.898937448129055 1 1
0.773797026824406 0.75784627786653 1 1
0.782662561096468 0.765359351015438 1 1
0.507708183931333 0.497694047991998 1 1
1.09869125198932 1.07739252662539 0 0
0.838460824187846 0.822784358429631 1 1
0.73223929375452 0.719629043790141 1 1
0.95347047477835 0.934830343354589 1 1
0.789102099421705 0.773569840522496 1 1
0.887892066623959 0.871932853904418 1 1
0.652014892263965 0.638488987466027 1 1
0.749880803762924 0.734795560033172 1 1
0.725413027066673 0.712551886849052 1 1
0.73811056435658 0.724365057807579 1 1
0.874661449266766 0.857929926058948 1 1
1.00900451177325 0.991191435668313 1 1
0.912582169882003 0.895190131335037 1 1
0.85697989551785 0.84067080635836 1 1
0.514390184065124 0.503621245784056 1 1
0.752031853124408 0.738737005468066 1 1
1.14781475320167 1.12655389085951 0 1
0.995322895044564 0.976357410044793 1 1
0.763641428177276 0.749503507779728 1 1
0.781637479133556 0.766462972430035 1 1
0.80038601878689 0.7870354782504 1 1
0.738442458627384 0.725165430204895 1 1
0.620771281915891 0.610861735797455 1 1
0.831099987631227 0.816307258670494 1 1
0.635355774625973 0.623651628420245 1 1
1.07184906063181 1.05287369822249 1 1
0.556404905366003 0.545848297761187 1 1
0.768774792021497 0.754183196871979 1 1
0.834477596119402 0.819133322853428 1 1
0.992927753814795 0.973174859110596 1 1
0.767499223855485 0.755035493708744 1 1
0.938728830907524 0.920409216315894 1 1
0.243131239796822 0.238542344074177 0 0
0.780851643768454 0.764374463847171 1 1
0.664310457822797 0.65349823696339 1 1
0.634398721806038 0.622946037626254 1 1
0.925037239813057 0.906692141102387 1 1
0.971907380491036 0.952934267959328 1 1
0.491403618234229 0.48183216031681 1 0
0.625385536768739 0.613330213870421 1 1
1.05404915291451 1.03118535136165 1 1
0.972590930692034 0.95496067265834 1 1
0.97146902928735 0.951185877968628 1 1
0.631575113756048 0.620332506950117 1 1
1.02353696396976 1.00514061291363 1 1
0.830720948975725 0.814129539407323 1 1
1.22182795225331 1.19837173020889 0 0
0.656655542956848 0.643912102852133 1 1
0.864237702985221 0.847417423626254 1 1
0.814110435143939 0.798659721462113 1 1
0.772038815194005 0.75770672657451 1 1
0.743476557735973 0.728608312933659 1 1
0.638975742694194 0.627181123076903 1 1
0.578444778179461 0.567741374379167 1 1
0.847379602448443 0.828741949547707 1 1
0.477649938530029 0.468406780526779 0 0
0.959075851776811 0.940943061170468 1 1
1.29862207670717 1.27047265665156 0 0
0.573536295727463 0.561506459926254 0 0
1.08642609721397 1.06665800840937 1 1
0.625406862731947 0.614148100000736 1 1
0.927509430482224 0.908487823601801 1 1
0.692271869745364 0.679847020649501 1 1
1.03778560196883 1.01728228066781 1 1
0.675237157278737 0.662548601920003 1 1
0.429251262956286 0.421890331763206 0 0
0.588613700589305 0.57812846341851 1 1
0.964541478212649 0.946857687786771 1 1
1.00327527071243 0.987070469637688 1 1
0.721807449479263 0.708211228056032 1 1
0.814429436340256 0.798101579496147 1 1
0.760257679733865 0.746450757330703 1 1
0.756611316738272 0.741369174783225 1 1
0.827038336211766 0.810421773105836 1 1
0.844826399757144 0.827320608400401 1 1
0.949276809756785 0.931506551006458 1 1
0.73088587321743 0.716900626880016 1 1
1.00022569478608 0.983217536739987 1 1
1.00548722830503 0.987180007651459 1 1
0.740808495677633 0.724226948118132 1 1
0.840711640937808 0.826089309201789 1 1
0.779597368972776 0.764776593824389 1 1
0.748744885174823 0.736091862316865 1 1
0.537160083265083 0.526899259312268 1 1
0.886964770391574 0.870759318367745 1 1
0.419456736109372 0.410851315997783 1 0
0.66483134823794 0.65438847041405 1 1
0.374174737796525 0.366633286270288 0 0
0.827481083537105 0.813396597987563 1 1
0.529096547071674 0.519139484881078 1 1
0.571127663450999 0.558448110442265 1 1
0.852739476459746 0.835889898114237 1 1
0.947112691182354 0.929325107297622 1 1
0.981234445194961 0.962903811621677 1 1
0.790628924618374 0.775955717146501 1 1
0.938268817864985 0.921670852639661 1 1
1.07206645822806 1.05316878748085 1 1
0.736375348730703 0.723488100648604 1 1
0.662264880855256 0.650592577844494 1 1
0.243015663151184 0.240559485445381 0 0
0.574161751210411 0.563917000805809 1 1
1.09569550059016 1.0742416146842 1 1
1.16527691300818 1.14276820648015 0 0
0.681569378190954 0.670009974208803 1 1
1.01105753396093 0.993010072188702 1 1
1.20156570956517 1.17957136980914 0 0
0.748472332425326 0.73435688569996 1 1
0.965925301700785 0.948891400367493 1 1
0.944029939650715 0.926661591682157 1 1
0.679257204475785 0.665859116259433 1 1
0.591213569776147 0.579578510693102 1 1
0.722938219350967 0.707785306918117 1 1
0.502838678958082 0.492601823094815 0 0
1.10339567780155 1.08119601170081 1 1
0.895597019188056 0.879247969316156 1 1
0.569369269319238 0.559501728095285 1 1
0.923850182363153 0.90496256020007 1 1
0.989859760949324 0.969861860075121 1 1
0.485268220729628 0.474541939038815 1 0
0.77025843673396 0.756023284237632 1 1
0.921851646971506 0.904499936468467 1 1
0.508820012991699 0.499493409150199 1 1
1.12314276770096 1.10364671749063 0 0
0.929125733427714 0.911900600382128 1 1
0.71472339431896 0.700744242579771 1 1
0.570055520520602 0.560412917688243 1 1
0.555793075047113 0.545795691479988 1 1
0.818249057545922 0.803461231644912 1 1
0.866727679997463 0.850744912296745 1 1
0.770010112536909 0.755190306720168 1 1
0.906901353422204 0.889478412156248 1 1
0.911643594042982 0.894452996653962 1 1
1.10214203190334 1.0834312638417 1 1
1.02761569526722 1.009250228139 1 1
1.1393897811136 1.11842504502999 1 1
1.03695072533716 1.01914826969657 1 1
0.739834083993208 0.727012711886125 1 1
0.948801284200491 0.930916045229303 1 1
0.973434943706083 0.955980933885714 1 1
0.734998484494466 0.721166441265173 1 1
0.765840756019313 0.749567220841741 1 1
0.999743251168726 0.982542099900482 1 1
0.914120892474845 0.89704312888571 1 1
0.793525520867717 0.779551670747037 1 1
0.564254044595757 0.554639024976848 1 1
0.85468203666772 0.837893069309682 1 1
0.834278282483584 0.820263317653708 1 1
0.593164217070287 0.581863288336192 1 1
0.820541298936198 0.803181018857733 1 1
1.0230663746659 1.00385806536365 1 1
1.00313387990699 0.982371137702419 1 1
0.6782582934705 0.666595220710509 1 1
0.821988183423074 0.808042591817256 1 1
0.985438256629541 0.967365586455517 1 1
0.66373406987161 0.650958375932032 1 1
0.784412140916043 0.769107474389627 1 1
0.64351398088621 0.630619824538864 1 1
1.26396258643522 1.24169901201946 0 0
0.866647711755032 0.85094418901148 1 1
0.950811969033855 0.933526796979985 1 1
0.819188313256262 0.801977785024628 1 1
0.707511978027222 0.693686703999881 1 1
0.732683809901447 0.718164670354614 1 1
0.731325334856853 0.714906347914712 1 1
0.839863353322268 0.825849437007127 1 1
0.916272496855779 0.900183541224908 1 1
0.696400150085289 0.682648759303565 1 1
0.591673703249624 0.580570882740513 1 1
0.685181508400045 0.671857996271604 1 1
0.568367348819818 0.55891369309212 1 1
0.443631455728472 0.435734071903999 0 0
0.745397068668208 0.730511601406767 1 1
0.56873521648822 0.559353409399699 1 1
1.05609515662706 1.03612466755631 1 1
0.815199455577363 0.801368367796726 1 1
0.688060034111522 0.675803484857966 1 1
0.707310831849464 0.693714725513851 1 1
0.994328874223335 0.974721492430752 1 1
0.553285869908941 0.542161946936172 1 1
1.09781102979545 1.07889465047417 0 0
0.771489316419072 0.756337082618609 1 1
0.611552370382843 0.601371134800779 1 1
0.794449393389303 0.779855583035033 1 1
0.845939907570613 0.829594024593408 1 1
0.916635441947545 0.901591506204585 1 1
1.08418751138633 1.06495694639835 1 1
0.800641662166976 0.785810197154625 1 1
0.422539149471137 0.414516369530219 1 1
0.578128918632314 0.569738019110405 1 1
0.629331617232807 0.617459909241179 1 1
1.02207863023776 1.00553111746047 1 1
0.621350594518728 0.610206701467067 1 1
0.486096785366923 0.475614577331582 1 1
0.864172261196128 0.848772575648084 1 1
0.886441746516305 0.867249600501583 1 1
0.658477481456837 0.646664958999482 1 1
0.951850574078436 0.935227512199582 1 1
0.796190681862195 0.78024456784168 1 1
0.735566620715824 0.723182601056804 1 1
0.714475161522691 0.701017534782983 1 1
0.756815534972427 0.74353377929657 1 1
0.988794150788342 0.971164038392866 1 1
1.09059679998347 1.07157516167172 1 1
0.704743554817588 0.693336905186979 1 1
0.590483688062462 0.579217752694123 1 1
0.907702356716122 0.892227031036182 1 1
1.02520871778752 1.0047447172384 0 1
0.780257618217431 0.764867782879869 1 1
0.897476091103092 0.880957305898187 1 1
0.55190906609289 0.541314535369382 1 1
0.944502978514795 0.928707981051959 1 1
0.734117175309664 0.720500491312285 1 1
0.83799983364597 0.822751550514387 1 1
0.812633574272807 0.795080810043644 1 1
0.828106813355846 0.812237417306057 1 1
1.00849551907933 0.990240692723764 1 1
0.873600062381595 0.857473778895432 1 1
0.547466966172449 0.538081798530029 1 1
0.606477866473729 0.594948281541547 1 1
0.916521167504893 0.901413423002086 1 1
0.993203645904911 0.973128642621981 1 1
1.03905554727949 1.02208227429514 1 1
0.731274837179786 0.716971544024519 1 1
0.574016690261991 0.56432345297037 1 1
0.797582412413769 0.781741051562297 1 1
0.752811555211773 0.739405828837163 1 1
0.921028499532289 0.904723781646729 1 1
1.00768645315671 0.990669663144571 1 1
0.626930515753026 0.614617995228578 1 1
1.02584529412319 1.00802695003568 1 1
0.799281346374679 0.784745916037427 1 1
1.19922758060939 1.17643012304033 1 1
0.855858924627391 0.838357279199504 1 1
0.953919737930964 0.936820963026676 1 1
0.737578376969226 0.724038566135592 1 1
1.0035731657996 0.985666618538039 1 1
0.827166397092549 0.810271143236987 1 1
1.05533601442526 1.03584673994363 1 1
0.625229363657999 0.615206367560134 1 1
0.840088000492911 0.822037591968388 1 1
0.987351764129349 0.968177308090276 1 1
0.866173248149147 0.85108750017838 1 1
0.58644745475838 0.57482725804567 1 1
0.648591324409899 0.637414007601328 1 1
1.0573236978816 1.03716811596249 1 1
0.999389083341204 0.979927464143667 1 1
1.10470616753663 1.08203601365569 1 1
1.20790061646484 1.1823198352447 0 0
0.913017903273979 0.894326602482237 1 1
0.864121306527742 0.848226608396158 1 1
0.798061373763331 0.782439496132171 1 1
0.734421387962938 0.721158428627417 1 1
0.898726656813911 0.882816235030634 1 1
0.774390119116065 0.757263431588759 1 1
1.07977126782414 1.05940897875592 1 1
0.849189715656571 0.83355261780116 1 1
0.806403832915249 0.791792584519486 1 1
0.799184970326212 0.78397651845559 1 1
0.797722862901987 0.782299542433866 1 1
0.859494361291617 0.84297943037472 1 1
0.740134529405141 0.726957808237385 1 1
0.861203735968711 0.844533507212907 1 1
1.15438670659628 1.13175712711774 0 0
0.821537916559013 0.807375140925339 1 1
0.799162809143999 0.78338881246563 1 1
0.819541293820629 0.802976973705267 1 1
0.76102657657077 0.746221101096935 1 1
1.02364329801669 1.00503803931395 1 1
0.703736609306289 0.690308912482666 1 1
1.1711757200466 1.15019120996859 1 1
0.665472858529248 0.654595563908503 1 1
0.603163160440682 0.590995577074382 1 1
0.879963048598979 0.86267227277665 1 1
0.751847886843809 0.739802689925228 1 1
1.02226417603293 1.00176708706368 1 1
0.668907255460815 0.656285880128789 1 1
0.907165326345551 0.889997997110376 1 1
0.786547134677762 0.771831441317404 1 1
1.00916430141233 0.989641645777933 1 1
0.544551771005756 0.533596880348669 1 1
0.882637446805366 0.867404276222073 1 1
0.937768580965316 0.919137239564083 1 1
0.601038970222519 0.590279845951882 1 1
0.517381385105756 0.505340767485701 1 1
0.664468999685589 0.652268127399528 1 1
0.800989555948003 0.787270753732583 1 1
0.345115746422052 0.340009488773488 0 0
0.825947315312123 0.810254717039312 1 1
0.740871230139725 0.726389791155905 1 1
1.02496516887554 1.00415358984592 1 1
0.76558754501188 0.751153190431195 1 1
0.78640739652203 0.772494039217479 1 1
0.661083117554057 0.648265278125888 1 1
0.9750214929234 0.956907286569317 1 1
0.592199273253278 0.581234265572448 1 1
0.712406208184279 0.699526660046765 1 1
1.06242614377466 1.04493022834312 1 1
0.807116933962661 0.790349815648802 1 1
0.84506465984042 0.830157070280881 1 1
0.684475919967789 0.670105733874221 1 1
0.885974524227339 0.868075477118354 1 1
0.856877784437885 0.841358069414453 1 1
0.73411220258392 0.719935698888012 1 1
1.07393835539729 1.05561286325792 1 1
1.12100098222836 1.09727756977204 1 1
0.64240534055938 0.63031440665495 1 1
0.94752266474841 0.930443447541525 1 1
0.839771875431938 0.823993010255395 1 1
0.77401039794806 0.757211274601109 1 1
0.510910059547773 0.501846605063574 0 0
0.480930072167162 0.470489709658886 1 1
0.772753635606748 0.758818826540046 1 1
0.839095298442117 0.824705295959732 1 1
1.07075903286906 1.05159726340945 1 1
1.28910477808311 1.26291342432229 0 0
1.00136554254666 0.984260767384631 1 1
0.901409698293319 0.885729069926317 1 1
0.801378617610395 0.786452411851459 1 1
0.919581363720785 0.903660584297087 1 1
0.894583700582538 0.875589866021395 1 1
0.784447647676619 0.770411807132595 1 1
0.83208821312572 0.817039033992827 1 1
0.976189240647696 0.958307861334953 1 1
0.904017527747292 0.885575178980279 1 1
0.996111109472447 0.976970717177377 1 1
0.784935529538209 0.769382747740154 1 1
1.19871082438043 1.17627007042002 0 0
0.771441286297772 0.757164542757529 1 1
0.448699225668415 0.441216706735865 0 0
0.935816885748123 0.919366708132712 1 1
0.819730172959129 0.80200378251978 1 1
0.896726095849441 0.879802996194076 1 1
0.910895480146682 0.89394834422214 1 1
0.438173892971476 0.430025350144697 1 1
0.99570966875134 0.980019775954291 1 1
0.767659973787632 0.75329916362355 1 1
1.01446670476709 0.996163439447028 1 1
0.518189317140927 0.508958345431942 1 1
0.464004017102567 0.45475184738918 1 0
0.741961767298404 0.728046776371588 1 1
1.01447246540399 0.996014658572563 1 1
1.01853898670039 1.00044536728487 1 1
0.774023129639954 0.760077350159577 1 1
0.629322850774249 0.615824891956563 1 1
0.650918320420116 0.639211328532177 1 1
0.494585371343797 0.484767455112886 1 1
0.831623465179152 0.816655405404634 1 1
0.973988856736954 0.955754993707907 1 1
0.690732381573703 0.675522021971993 1 1
0.829473118158825 0.814978649957514 1 1
0.485198155685226 0.476812176066085 1 1
0.728130498920704 0.71561636762738 1 1
1.29249459721292 1.26829319692782 0 0
0.839331396769232 0.824375869845611 1 1
0.64904078055862 0.637660532080663 1 1
1.07511119925704 1.05630866688225 1 1
0.744054737991811 0.729702798404561 1 1
0.642146895873581 0.629472240197961 1 1
0.806556553048853 0.791640610714808 1 1
0.989085747796815 0.970925960342377 1 1
0.896726282239289 0.880621864589175 1 1
0.538189289857529 0.527991101598053 1 1
0.881323138177711 0.863744554453554 1 1
0.656714559375267 0.644889947984192 1 1
0.817808686764718 0.802297668907014 1 1
0.589483238334721 0.579081458000564 1 1
0.770421078144811 0.755406269117019 1 1
0.896143305003008 0.87898284677301 1 1
0.833164892868475 0.818525372139957 1 1
0.713029581111238 0.699183268176125 1 1
0.721945620659593 0.708893878341821 1 1
0.952094122153415 0.934867338968917 1 1
0.806757506540977 0.790662888106074 1 1
0.772275213527972 0.758486560477818 1 1
0.655809295621794 0.645094434574552 1 1
0.908003677802631 0.891651329510586 1 1
0.748102667693711 0.732425934415743 1 1
0.700272677641411 0.686538918331909 1 1
0.846407859037748 0.829743567359739 1 1
0.443875278283244 0.435077128437586 0 0
0.706364395489573 0.693064682065048 1 1
0.828115869056453 0.812384182992187 1 1
0.731135061727999 0.71517328130953 1 1
0.914361719111651 0.898043322165667 1 1
0.809965430883742 0.793697586274937 1 1
1.13322064670073 1.109785082111 1 1
0.655938799948956 0.643459546260298 1 1
0.745262932659692 0.730880708609481 1 1
0.681567579919302 0.669113902445013 1 1
0.71835446845736 0.705702338475689 1 1
0.665625574434798 0.651154390812726 1 1
0.861415089616435 0.844684286642003 1 1
0.895435565923343 0.87776906754983 1 1
0.727031961764293 0.714432405652736 1 1
0.861170227483137 0.846301763858198 1 1
0.68842822878876 0.67403094598974 1 1
0.782234168785977 0.767628211772426 1 1
0.646453499087525 0.633429095699982 1 1
1.00461662656805 0.984444522436366 1 1
0.623579617278686 0.611313070633415 1 1
0.902753621390782 0.88706441390109 1 1
0.955222063621223 0.938629753593729 1 1
0.563750214062538 0.555036850315965 1 1
0.690871079793306 0.678590939858336 1 1
0.538368135147509 0.529450407241016 1 1
0.90842148569221 0.891745566959669 1 1
0.838146409024642 0.822707921330373 1 1
0.878415088718332 0.86351974759526 1 1
0.991694720504699 0.971252318399665 1 1
0.676105473553705 0.661946572039025 1 1
0.877272858564188 0.858516262729893 1 1
0.771832540098741 0.756141774834859 1 1
0.980794419908699 0.962432604537854 1 1
0.565290283188506 0.556267534313398 1 1
0.793331527841313 0.779415549666266 1 1
0.569390711548839 0.557946046866841 1 0
0.736306150523903 0.72225237056192 1 1
0.794575649750058 0.779112327929266 1 1
0.803472297022238 0.788792442344449 1 1
0.729555711997791 0.716004293102073 1 1
0.952057173588345 0.93357952519949 1 1
0.820455256762454 0.804124574729957 1 1
0.42384762569429 0.415933729336905 0 0
0.614058593681023 0.602469798761265 1 1
0.684984966084917 0.671748130822753 1 1
0.870399834511492 0.853174738094188 1 1
1.17923790606151 1.1568361534746 0 0
0.569615912823086 0.558989034593548 1 1
0.765539679630513 0.750846251538521 1 1
0.789720369841376 0.774775006117923 1 1
0.746613908655636 0.731916341334589 1 1
0.814458348775935 0.799266134461627 1 1
0.684309571224742 0.672196737564248 1 1
0.991728945191461 0.972646914768222 1 1
1.18248341227333 1.15938669404205 0 0
0.869621482693638 0.852862864784657 1 1
0.827638738265731 0.809930359466948 1 1
1.00373369263201 0.984938846175351 1 1
0.981909486747978 0.963379876149693 1 1
0.826109048717426 0.809793509022043 1 1
0.757516037737127 0.743557950483517 1 1
0.983927474551296 0.965113586541604 1 1
0.841763788492287 0.824915008082348 1 1
0.921434767225831 0.904648484003218 1 1
0.784520589548878 0.770749207757798 1 1
0.529101933673846 0.519450490516567 0 0
0.644335744088355 0.633080921692526 1 1
0.747213645726264 0.733571297476619 1 1
1.03997826173778 1.02030872861767 1 1
0.985466743255148 0.967303366924452 1 1
1.03825852308429 1.02043665672777 1 1
0.833984088097451 0.817100661891146 1 1
0.963605856091219 0.945078089704961 1 1
0.925634211274247 0.908943322885502 1 1
0.950120481505146 0.933215309505454 1 1
0.515913181511352 0.505189477087397 1 1
0.719228817755875 0.706391396404081 1 1
0.913383405296033 0.896474026538175 1 1
0.59312496641544 0.579095949604137 1 1
0.753185891777605 0.738872329492038 1 1
0.894149548582185 0.875531354200077 1 1
0.867308149241358 0.849639324293518 1 1
1.08778181269221 1.063953071761 1 1
1.11044436032948 1.09087600431489 0 0
0.772794678340397 0.758647912439166 1 1
0.616307028082535 0.603459697190366 1 1
0.742757154189219 0.728747743891012 1 1
0.52676481235148 0.518151417354406 1 1
0.686613112602702 0.672980637883437 1 1
0.973600410199592 0.956140393984859 1 1
1.01885761801262 1.00049320061645 1 1
0.740590474156959 0.726643584713577 1 1
0.858973706970467 0.841755529339644 1 1
0.283393125017677 0.277070104344228 0 0
0.579235847409575 0.567959448237696 1 1
0.605389302859146 0.594070411390697 1 1
0.804942800952706 0.790723991680642 1 1
0.924351518855934 0.908766240743345 1 1
0.702071928425509 0.68941041167956 1 1
0.872621395758275 0.856191775486571 1 1
0.676155064352331 0.664104342971749 1 1
0.509026307618413 0.500210301639291 1 1
1.12956959351439 1.10753034726757 1 1
0.721417718869123 0.707244560617306 1 1
0.663622305240369 0.652166792277799 1 1
0.850566703614751 0.833693145225401 1 1
0.845975886046816 0.830578968482879 1 1
0.581225821995001 0.570581297490715 1 1
0.825869257559006 0.810821319803612 1 1
0.867485580838437 0.850994283001653 1 1
0.956358541642835 0.938248669975041 1 1
0.549661352773703 0.540785541714519 1 1
0.677798612377429 0.661157239104464 1 1
0.725115364267873 0.71199098969766 1 1
0.667657999149885 0.655356420719718 1 1
0.664353335779609 0.651773225190161 1 1
0.8167649378594 0.800982853306952 1 1
0.902937919532985 0.885326132353467 1 1
0.985858905167101 0.966090422259583 1 1
0.84222001092807 0.827473881951977 1 1
0.556391548140593 0.546593879182768 1 1
0.904838411813389 0.885912303724709 1 1
0.628248418007526 0.615737534753644 1 1
0.660832778193777 0.649249384346932 1 1
0.635666791599839 0.625019247782241 1 1
0.95354044388702 0.934805239347848 1 1
1.06366589864141 1.04507994103759 1 1
1.13594824610717 1.11639908609427 1 1
0.752796232827877 0.739696444424611 1 1
0.782137778281127 0.767781004067272 1 1
1.13293625401085 1.11091476881605 0 0
0.541616407838897 0.53289098371166 1 1
0.986699417406183 0.969439887933913 1 1
0.896418898693508 0.878036757449572 1 1
0.690632630640252 0.676611764265033 1 1
0.545291795648252 0.534069568510472 1 1
0.529347072041945 0.518489840255359 1 1
0.992998583790203 0.972724220689642 1 1
0.913721136628223 0.896569867371586 1 1
0.867568764836269 0.851576759457742 1 1
0.853934684859305 0.838163029274421 1 1
0.794692623055692 0.777699186468761 1 1
0.67019862587383 0.657231106335015 1 1
0.872273377828208 0.855346402334308 1 1
0.819264619966308 0.804273671319073 1 1
0.847727347636742 0.829375648275636 1 1
0.485286094717162 0.475820095039045 0 0
1.15311503407447 1.13219699590448 1 1
0.652299251054183 0.641018505069484 1 1
0.667902931873757 0.652541470264528 1 1
0.312222588629077 0.306194709820359 0 0
0.859127840505953 0.843122748865498 1 1
0.861565375293421 0.845707638756838 1 1
1.00263631947678 0.984074929474596 1 1
0.662072967136232 0.651010759438494 1 1
0.775349008387311 0.76078074617348 1 1
0.82725620409627 0.811479792077743 1 1
0.709773145071324 0.697312017841338 1 1
0.901142043320043 0.883312395035562 1 1
0.894822967323364 0.877214018867986 1 1
0.54520997881381 0.535421971703782 1 1
0.48477428196564 0.475840232927947 1 1
1.13158897828584 1.11194139205332 1 1
0.839681843281294 0.822312003710359 1 1
1.36938582953264 1.34280556223386 0 0
0.705032169930887 0.692641539807979 1 1
0.7163338842712 0.703432402863666 1 1
0.803796120319777 0.791290850419683 1 1
0.654628676671366 0.64225833375349 1 1
1.05523245226012 1.03179750016864 1 1
0.649346363288471 0.636836532116876 1 1
0.983744442663727 0.965133581885326 1 1
0.933834510972705 0.915414909597036 1 1
0.842086855541935 0.824981541787568 1 1
0.957602597965516 0.939709615772055 1 1
0.984971620374212 0.966986353140984 1 1
1.0747109932846 1.05099403278809 1 1
0.667933300782582 0.655413644446195 1 1
1.05775504847845 1.03773888523222 1 1
0.679613303108157 0.66719880365425 1 1
0.631512046999834 0.621053632765289 1 1
0.891410245790734 0.873655555232996 1 1
0.979222754373937 0.959720222737874 1 1
0.721679624329739 0.708707669759656 1 1
0.816141366958108 0.799032455291817 1 1
0.760335884144943 0.746928915814228 1 1
0.728395616855704 0.71508012245706 1 1
0.833416483977362 0.817737853968499 1 1
0.473850343184178 0.463667072444888 0 0
0.545239059767538 0.534604366391509 1 1
0.901549956311483 0.882551346577434 1 1
0.733204857906356 0.718556510523487 1 1
0.372792925305033 0.36439792700538 0 0
0.692011938173699 0.67859436717772 1 1
1.2627019573673 1.24019207135131 0 0
0.702871380955822 0.690762973639699 1 1
0.713879993643345 0.699383237599347 1 1
0.595945387119346 0.583891594227863 1 1
0.764349293309792 0.748454795682924 1 1
0.96577043660278 0.947396951920706 1 1
0.70061124684706 0.688934598045369 1 1
0.505038161083494 0.495478284393163 1 1
1.04057993388708 1.01999287965624 1 1
0.606942227088719 0.595784775005077 1 1
1.20988210812076 1.18791797373723 0 0
0.524421911936657 0.515222341920067 1 1
0.454303701020469 0.446630199580876 0 0
0.76721469022704 0.750915425193828 1 1
0.950860447680312 0.933322148095963 1 1
0.941940416956729 0.923707262501323 1 1
0.797098793713394 0.781441424847013 1 1
0.91456283435392 0.898243997746467 1 1
0.365775364412569 0.358156688424281 0 0
0.814566312623648 0.798760580296875 1 1
0.930847071611798 0.91143512848086 1 1
0.840534257685198 0.824846939811145 1 1
0.980110880070469 0.960611463330916 1 1
0.55144669670816 0.542313025761538 1 1
0.556454159711299 0.546694388922571 1 1
0.919959844169107 0.901720084881774 1 1
1.00513732066563 0.985312562159644 1 1
1.04665621931291 1.02714175098348 1 1
0.702202112727867 0.688508428443035 1 1
0.847028310199682 0.831715376080321 1 1
1.0039004732957 0.984585924271541 1 1
0.965046877905989 0.946543648691244 1 1
0.697516540739462 0.683591080749978 1 1
0.61819981356581 0.60682425120767 1 1
0.738894155584313 0.726263961649018 1 1
0.739130887998573 0.724753165040806 1 1
0.741537380815432 0.727824029272734 1 1
0.829595543891312 0.813911853573509 1 1
0.847336759983584 0.831425681020477 1 1
1.0354392143904 1.01660243996094 1 1
0.8487695196301 0.833338121679163 1 1
0.997186764933912 0.980334797334611 1 1
0.533848233893563 0.524112288843039 1 1
0.917150395183466 0.897940318264251 1 1
0.832108664054784 0.81744978869352 1 1
1.14556518641567 1.12551605237237 1 1
0.728088067125288 0.715343466507062 1 1
0.777655527601813 0.763144047176635 1 1
1.01080318567984 0.991879972859281 1 1
1.01491778494021 0.995766049508858 1 1
0.760949530485512 0.748578656956999 1 1
1.06282562189682 1.04098848535806 0 1
0.654171299697406 0.641572467018316 1 1
0.72835381698161 0.715286724061956 1 1
0.789802169030741 0.775375935310841 1 1
0.897664545028244 0.880970740814153 1 1
0.648517279055542 0.636526077394256 1 1
0.753596035431157 0.737121358464078 1 1
0.712370266380877 0.698869101546914 1 1
1.33365560823758 1.30983639220759 0 0
0.832762316977967 0.817506423835974 1 1
0.616050881310777 0.603344893079908 1 1
0.697825450070288 0.6853423823379 1 1
0.408956909576432 0.401315776366108 1 1
0.678812098733508 0.664937087976092 1 1
0.645873246714949 0.633668827485938 1 1
0.387294588494438 0.380821181138069 0 0
1.03913387224194 1.02142715981333 1 1
0.99515155221358 0.977874989615578 1 1
0.962488460730355 0.942347213077951 1 1
0.848490720190634 0.832872287826389 1 1
0.653907199173035 0.642275944915146 1 1
0.645085645479518 0.63188613440273 1 1
0.463164860295547 0.454570843522747 0 0
0.510950775427794 0.500265728891545 1 1
0.638102276953631 0.627672134435185 1 1
0.830717509953528 0.816681263544944 1 1
1.03164328139731 1.01292143031944 1 1
0.464387358097248 0.457191912815929 1 0
0.700601174999267 0.685665487358025 1 1
0.996148156361124 0.977455300146341 1 1
0.748882615251143 0.734984358142495 1 1
0.562602984279771 0.549522580986072 1 1
0.596485119785038 0.584601331871014 1 1
0.987006841902643 0.967523293860606 1 1
0.832147604913779 0.817820883582935 1 1
0.948255920996269 0.931830594139568 1 1
0.751447016230366 0.737280880090582 1 1
0.551627131910656 0.541470366855942 1 1
0.405166380669634 0.397937926795887 0 0
0.788083613803073 0.773622019628399 1 1
0.614950533289393 0.603636374268355 1 1
0.864158312696889 0.849160332735538 1 1
0.651165956022536 0.639584741486194 1 1
0.708180408446026 0.695970611070754 1 1
0.828791305816101 0.811247888559303 1 1
0.821744227544941 0.805698236826127 1 1
0.659484493587338 0.649085365006667 1 1
0.924714433931345 0.905246378783216 1 1
0.700810655892671 0.687616324331169 1 1
0.867890813999221 0.850685702458363 1 1
0.588573217791252 0.577115670197218 1 1
1.00648437508946 0.98708073389489 1 1
0.754171897644887 0.739340155280578 1 1
0.501176926669826 0.491605606069173 1 1
0.557164641339697 0.547272534229251 1 1
0.526707754228131 0.517773740675288 1 1
0.744964318148388 0.730694483825034 1 1
0.872773175965329 0.856762854187162 1 1
0.938991509482229 0.922397637912749 1 1
0.679222084292121 0.667709660983097 1 1
1.13926865631675 1.11791377723371 0 0
0.481104857201864 0.472608177666687 0 0
0.59215511671729 0.581202443088069 1 1
0.910945553194524 0.894659532309329 1 1
1.08482441712043 1.06522566060966 1 1
0.381012807034444 0.373004055652267 0 0
0.83672006942506 0.82132827214063 1 1
0.783590749229563 0.7680143222887 1 1
0.812738553742349 0.798763103415415 1 1
0.762635703920875 0.748049524588436 1 1
0.676535162644044 0.665321942687882 1 1
0.93830061706099 0.920254083133636 1 1
0.747472999421216 0.734282314387344 1 1
0.75891211220965 0.745345579817118 1 1
0.624854115290731 0.613296493179088 1 1
0.791414699837534 0.777211566715268 1 1
0.933772392747981 0.917855482966288 1 1
0.942851516433085 0.923652969915549 1 1
0.378492729709638 0.371653931454679 0 0
0.745612064250788 0.732168614062383 1 1
1.07256478845961 1.05154177298466 1 1
0.469258431115946 0.461399652084617 1 1
0.731884750268874 0.71768358663014 1 1
1.06367976308212 1.04400491694444 1 1
0.899816885715508 0.882027764615854 1 1
0.974200000357442 0.9534326952442 1 1
0.83119028667459 0.815530714241223 1 1
0.59910570501922 0.588088066432579 1 1
0.857215195684663 0.83820955382463 1 1
0.905433708272973 0.888162104059992 1 1
0.781547557343721 0.768462865260648 1 1
0.943790392027445 0.927224422409783 1 1
1.02211264237007 1.00189436452939 1 1
0.86274942275607 0.846456339411334 1 1
0.87930304672344 0.86299078964518 1 1
0.691679251034869 0.678943032924273 1 1
1.00023431667958 0.980363961025675 1 1
0.863639042162089 0.84709169766709 1 1
0.703965210986662 0.68975721221515 1 1
0.527785438382013 0.517138359773758 1 1
0.905763699620192 0.888209193246542 1 1
0.730710376491962 0.717057099351486 1 1
1.00846835614738 0.989830366408921 1 1
0.850285872959192 0.833716337417359 1 1
0.508189865997896 0.499338641785184 1 1
0.818137238673057 0.803377097377031 1 1
0.549669244860318 0.538489341537888 1 1
0.414579635099256 0.407443404363058 0 0
0.702455022829127 0.689446159385977 1 1
0.381481066737246 0.375971390744011 0 0
0.837497546083561 0.82192386174035 1 1
0.882239434176927 0.866679939511544 1 1
0.900163800363226 0.88344637827196 1 1
1.50660506323198 1.47501468349735 0 0
0.537637654036579 0.528424485069751 1 1
0.804902277943256 0.790095856486583 1 1
1.11249341893073 1.09143746665673 1 1
0.893698571249669 0.878824046123775 1 1
0.970796775688535 0.952340076794612 1 1
0.834579649683325 0.82035942974792 1 1
1.00254706516365 0.985629467799079 1 1
0.959945840578956 0.941843595311147 1 1
0.94353409879533 0.925003853444123 1 1
0.55897017427361 0.548489162775734 1 0
0.506031469074998 0.495441668087854 1 1
0.651569405402082 0.637943113249443 1 1
0.889396535811518 0.875023830800744 1 1
1.00522215459293 0.986228285226092 1 1
0.572658051546405 0.562523980959204 1 1
0.669333265073727 0.656727955276875 1 1
1.06815550016416 1.04676268782628 1 1
0.469805536276968 0.462206082761798 0 0
0.682275944257141 0.667313193800427 1 1
0.970852288581601 0.952670946754052 1 1
0.438889311615932 0.430599884112726 0 0
0.48484956513131 0.475923230595879 1 1
0.558831727551828 0.548098033702006 1 1
0.999005673234179 0.978026844748644 1 1
1.11493895397056 1.09394977022171 0 1
1.14280810637846 1.1194527971139 1 1
0.557697087237558 0.546152611241679 1 1
0.669750517529354 0.657024895346427 1 1
1.09043663442777 1.067991663763 1 1
0.732905573067438 0.718979799549983 1 1
0.899279468008332 0.882985029579392 1 1
0.989996518910555 0.970951316116197 1 1
0.57887086676726 0.568340796464782 1 1
0.872741737452958 0.856072757061499 1 1
1.05667131069743 1.03716449185634 1 1
0.987600468142005 0.968639327230329 1 1
0.718856065973002 0.706890526576085 1 1
0.658402764115584 0.645662304915195 1 1
1.14087910558769 1.1196859271897 1 1
0.637656260191427 0.62732338370075 1 1
0.789833979351884 0.774497960902931 1 1
0.857022819038823 0.842454005485599 1 1
0.74779513913364 0.733635717523732 1 1
0.922668242340972 0.90593340004672 1 1
0.63232500614649 0.621081728845058 1 1
1.03321407737688 1.0155517174255 1 1
0.992097532439939 0.975683546168656 1 1
0.576468750503783 0.566365216117645 1 1
0.592003324419544 0.580620562825654 1 1
0.677175335625904 0.662159527584424 1 1
0.431757967740929 0.422823346682217 0 0
0.821707506305648 0.805109543968031 1 1
0.833614150242149 0.817542832740815 1 1
0.925624874635177 0.909145873244341 1 1
0.366364355659839 0.359805315338661 0 0
0.882153404490865 0.866553727104553 1 1
0.69379333674427 0.681499797910686 1 1
1.06423245531718 1.04369635227758 1 1
0.50821832368803 0.497143189267691 1 1
0.840613349759185 0.823825723402087 1 1
1.14545749178411 1.12418170361111 0 0
0.771185115379765 0.757045082591244 1 1
0.513569350013767 0.503942442509469 1 1
0.941307920948978 0.925869970017733 1 1
0.932248461747446 0.916960484501672 1 1
0.913854387868346 0.896404328837661 1 1
0.726613816670771 0.711286298358815 1 1
0.648597676733698 0.636230746825428 1 1
0.669207734713601 0.655933601265411 1 1
0.869830186007585 0.854214259661249 1 1
0.699744478510763 0.684387289333912 1 1
0.745173805517554 0.72972933822337 1 1
0.656536276671306 0.643154030081289 1 1
0.472984587310948 0.465191593854265 1 1
0.969402519168346 0.951038451005693 1 1
0.642038404295604 0.630182764304567 1 1
1.05190824770023 1.03235921632229 1 1
0.807385199292306 0.79243772851028 1 1
0.422873682244426 0.415767261789272 0 0
0.889496633825347 0.871992383718153 1 1
0.868472731662789 0.85149622248232 1 1
1.08189986743488 1.06121380656017 1 1
0.779465561102275 0.764486126263543 1 1
0.774805622091151 0.760362763266059 1 1
0.565467196410735 0.554204044426986 1 1
0.350311265331358 0.342516618242467 0 0
0.924499274257735 0.907600201064499 1 1
1.12496173078808 1.10356230470443 0 0
1.21333026813945 1.19061233695477 1 1
0.855945604748629 0.840882292181459 1 1
0.68839306387264 0.675414437587466 1 1
0.548688888681376 0.538814552674745 1 1
0.70529405675342 0.691486917954571 1 1
0.506342385192302 0.495263300735376 1 1
0.952307036369906 0.936114517930819 1 1
0.609449429477945 0.59676569530093 1 1
0.528008286973495 0.516702247412635 1 1
0.47629094134125 0.467450621295874 0 0
0.818885144100478 0.802622264807755 1 1
1.02328829300701 1.00355062361306 1 1
0.75480393981693 0.740355937913217 1 1
0.707316057972929 0.695612664486171 1 1
1.21876467170545 1.19610581300348 1 1
0.557846223421187 0.546735815948863 1 1
1.05091089835316 1.03144180400341 0 0
0.692938711213105 0.681528266122702 1 1
1.12818693106848 1.10811409080951 1 1
0.955936501156555 0.93770036247975 1 1
0.624755121595757 0.613954468963392 1 1
0.753074464474719 0.737848292940108 1 1
0.727025750960675 0.713680459977959 1 1
1.07303828497148 1.05443389042276 1 1
0.43502000351721 0.42674257660722 0 0
0.976199057908812 0.958520570152804 1 1
0.651353602906277 0.638828186285777 1 1
0.651223211480094 0.639899783050047 1 1
0.426350084400591 0.417691030579375 0 0
0.600851147469369 0.59053342448728 1 1
0.720881622352078 0.707481713820615 1 1
0.388130948523604 0.380520921832131 1 1
1.18215817948083 1.16117795587056 1 1
0.849210972150647 0.833514456336347 1 1
0.648879692142515 0.635907246654841 1 1
0.835255195481371 0.82098620876833 1 1
0.824143676530624 0.809899652758763 1 1
0.528344467093283 0.516969863521016 1 1
0.853894437330639 0.837972044827126 1 1
0.857786735977982 0.841866514104392 1 1
0.870759182180438 0.853970723707623 1 1
1.03807416240715 1.01781294208563 1 1
0.805454873408055 0.791341322214448 1 1
0.847048143007905 0.83178658949858 1 1
0.648523273178681 0.636475233217978 1 1
0.675324212154954 0.661634213654145 1 1
0.787011803875551 0.769082327072026 1 1
0.715565263800429 0.701440032150275 1 1
0.578071287708839 0.567576814824984 1 1
0.36227789883958 0.355594714956451 0 0
0.264218167500758 0.260062378812184 0 0
0.901983838512544 0.885345673387855 1 1
0.647027519783039 0.633991548537417 1 1
0.836163678497985 0.8199030576166 1 1
0.958013595646539 0.937657630203084 1 1
0.750488081838094 0.736901464120709 1 1
0.872565067181772 0.855995505574135 1 1
0.604170446980793 0.593835937158685 1 1
0.763927521752215 0.749137569851434 1 1
1.07378116054364 1.05413265656591 1 1
0.822301082797331 0.80683447438652 1 1
0.948338130309234 0.930605605996698 1 1
0.951266657668815 0.934915280597808 1 1
0.871441983759723 0.854593393196997 1 1
0.97004109444217 0.953693580127345 1 1
0.690752804248299 0.67703874472177 1 1
0.759187650625551 0.745217690433487 1 1
0.652339035310575 0.639991147097516 1 1
1.10454170529472 1.08550155691513 0 0
0.892567288241412 0.874867196917197 1 1
0.657381448564248 0.64392988310918 1 1
0.736774938147521 0.723390263716491 1 1
0.929793870087469 0.913828836604572 1 1
0.658023029136321 0.645776715194832 1 1
0.64026320737407 0.627112920912624 1 1
0.668479922310009 0.654842563933626 1 1
0.899732978673781 0.883754731495584 1 1
0.916087448744495 0.898385792915779 1 1
0.661834192110581 0.649028249905114 1 1
0.962880290172716 0.945751490234327 1 1
0.864149524958369 0.848023276989728 1 1
0.52203423387189 0.512548512281202 1 1
1.02529175112579 1.00547807575024 1 1
0.809101151320234 0.794948924319958 1 1
0.713044886259818 0.700153040778721 1 1
0.61935299272016 0.608676741090778 1 1
0.453172999348679 0.44541784873283 1 1
0.680329223940445 0.667842053583558 1 1
0.442647236351807 0.434515505234952 1 1
0.792089917567507 0.775873952687645 1 1
0.877174965307741 0.860703472241624 1 1
0.754413183426445 0.739867998778686 1 1
0.994573685494462 0.977181475108609 1 1
0.995507020919533 0.975876638173974 1 1
0.512538994982398 0.501731407574465 1 1
0.413159676491476 0.405201411228023 0 0
0.844082719106556 0.827764924354848 1 1
0.36430575850829 0.355924431856687 0 0
0.771042254080258 0.75728302881011 1 1
0.896746777266171 0.880474856769499 1 1
0.863673678493879 0.846483108483338 1 1
0.749153767340609 0.735167300911707 1 1
0.874193884376898 0.856570117676003 1 1
0.460557270416753 0.451119781347124 1 1
0.80864561415354 0.791946598699695 1 1
0.616097779519284 0.604886521378679 1 1
1.07943399353468 1.05897654153576 1 1
0.903202796824929 0.885713000782011 1 1
0.942453284260119 0.924062625433276 1 1
0.979698967421193 0.961527294081954 1 1
0.740467567638018 0.726582681432934 1 1
0.66010122055516 0.648782193576664 1 1
0.868523547365371 0.852563419604063 1 1
0.833020688783751 0.817593837802978 1 1
0.815576281695917 0.800708381166421 1 1
0.897967718152211 0.882574211928037 1 1
1.03791142204009 1.01856912082223 1 1
1.01233164410597 0.994937182712669 1 1
0.819450671060322 0.802533328528008 1 1
0.913925712625725 0.898485573302233 1 1
1.3778489390252 1.35080555328532 1 1
0.833664904667521 0.815610325204003 1 1
1.01905306182944 0.999785637675353 1 1
0.820472592498603 0.805512401710788 1 1
0.902604905741191 0.884344032884396 1 1
0.875127102820532 0.858023602177557 1 1
0.940846184771431 0.924187918421192 1 1
0.538806449808655 0.53004613748529 1 1
0.912503437701532 0.896233114309857 1 1
1.07506704039515 1.05647958435162 1 1
0.849666960232791 0.833651583146199 1 1
0.774225711242271 0.759706322411537 1 1
0.933148535145212 0.916023522517622 1 1
0.86690921498045 0.850082466292315 1 1
0.820556818789014 0.804625128341088 1 1
1.04617485063559 1.02617001826265 1 1
0.548955871838134 0.538532703331615 1 1
0.902006813981354 0.886878540592541 1 1
0.710050518255662 0.696588432734202 1 1
0.702392553694071 0.690200634537695 1 1
0.916080570576186 0.899028491237431 1 1
0.817464633492276 0.801676004379264 1 1
0.857977011727687 0.841436516407834 1 1
0.840849548552058 0.824604422377009 1 1
0.815128625844156 0.800998572245247 1 1
0.974484716170912 0.956435162202308 1 1
0.93514251039168 0.918468149628636 1 1
0.849469255829044 0.834172119132734 1 1
0.580610945907581 0.570720215098972 1 1
0.847369811313474 0.831834031721581 1 1
0.679471882052564 0.667390040135112 1 1
0.573733513405557 0.56289535912462 1 1
0.92057334257052 0.904046895414157 1 1
0.74245158352968 0.727839725356334 1 1
0.802100356353468 0.788620115533845 1 1
0.966429777070441 0.947850291041985 1 1
0.869790483107973 0.853267829300891 1 1
0.894674744492392 0.878588602883617 1 1
0.480707713224897 0.471907659581191 0 0
0.622539075218218 0.61029813967087 1 1
0.913972600558015 0.897826098144054 1 1
0.512598591165776 0.501556582362784 1 1
0.979699074487235 0.962868086169651 1 1
0.997982291372069 0.977778532784717 1 1
0.804730835770458 0.789637430596873 1 1
0.882011499051164 0.865822126889837 1 1
0.955907768455314 0.938468448444505 1 1
0.837687336497601 0.81972692472343 1 1
0.984074641866788 0.965504915970958 1 1
1.17220997748874 1.14795799957849 1 1
0.53633786162195 0.52567174051157 1 1
1.19891393460247 1.17664795414631 0 0
0.554808145517836 0.545846917258821 1 1
0.917253503788934 0.899651669393524 1 1
0.63037202920705 0.618891685266673 1 1
1.11118399754853 1.0916911747079 1 1
0.505118661182558 0.495214538474457 1 1
0.768313237138815 0.754704663521837 1 1
0.883299009053522 0.865818759691043 1 1
1.00258572305739 0.983531765850372 1 1
0.738335404577594 0.724468451164335 1 1
1.13397783393679 1.11251597601639 1 1
0.584395066540988 0.573322284633232 1 1
0.795477636344413 0.78048690246428 1 1
0.765796335260188 0.752958250527701 1 1
0.575226440932647 0.562332647365937 1 1
0.558420668981251 0.547481301558931 1 1
1.07566523096049 1.05414321479181 1 1
0.494121018674956 0.484690419399588 0 0
0.835576451579981 0.820572070402437 1 1
0.488632506145918 0.480467700511552 1 1
0.677771765199585 0.664517234105965 1 1
0.646093270927659 0.633462415296272 1 1
0.57818276928195 0.566438830503488 1 1
0.626163068903678 0.613697558320094 1 1
0.966371467371224 0.949753097378232 1 1
0.870089884386401 0.853858726509859 1 1
0.97101328018348 0.952637169780354 1 1
0.899392084131359 0.88392030038188 1 1
0.982886958879046 0.966094833183102 1 1
0.637295046553164 0.625800125343016 1 1
0.626198944909678 0.614100544394481 1 1
0.510429276235488 0.501417727246791 1 1
0.923427817177469 0.904802028039334 1 1
0.934673503234868 0.916866748851861 1 1
1.07339055847226 1.05326580842497 1 1
0.752525596770448 0.737957998317858 1 1
0.829628394614946 0.813026120934549 1 1
0.77847679674394 0.763775861052965 1 1
1.11690114647414 1.09550977397473 1 1
0.637892862685234 0.62536987525195 1 1
0.702976779250515 0.689107575120794 1 1
0.848760368678368 0.832287274101643 1 1
1.25102909897782 1.22697258282831 1 1
0.805657282114897 0.790962768001587 1 1
1.27751297808457 1.25702607514679 0 0
0.524679956678928 0.514972570409813 1 1
0.911691940958222 0.894990017212758 1 1
0.91831450270174 0.899879146372525 1 1
1.04984547807317 1.02846593360587 1 1
1.00472608106974 0.984721112305328 1 1
0.642706021271903 0.627632185108313 1 1
0.846221553492103 0.830809231741598 1 1
0.88716479189775 0.869568578889356 1 1
0.758677551178707 0.74604548233752 1 1
0.888764216448314 0.871856344007304 1 1
0.435865655071617 0.429085823596408 0 0
0.591143603978687 0.57958418834955 0 0
0.802424746133489 0.784362004611426 1 1
0.984050369295857 0.965113316496221 1 1
0.917847017164327 0.901594105434767 1 1
0.777841003442139 0.763788045108937 1 1
0.725634000332398 0.711965897963394 1 1
1.13342311566108 1.11014830262578 1 1
0.962029129339191 0.944865199883575 1 1
0.890241974596386 0.873553610816413 1 1
0.856943734105821 0.83997247736914 1 1
0.312986604577266 0.307734300686642 0 0
0.863512110893519 0.846698199581678 1 1
0.702794723515753 0.689408137912868 1 1
0.651488019233521 0.640616745264506 1 1
0.573821128440582 0.56325072136734 1 1
0.709669157971363 0.697058449258893 1 1
0.973540322477974 0.956039595784107 1 1
0.888920629857071 0.87332936924503 1 1
0.871887438030607 0.853864855278849 1 1
0.778177959745957 0.762793168421905 1 1
0.795883336817499 0.779493891755558 1 1
0.922747345815659 0.905690666100911 1 1
1.00667289502456 0.988122748173767 1 1
0.837409372500386 0.822799543842151 1 1
0.680329065819283 0.666841261597834 1 1
0.975851749806814 0.955428533100854 1 1
0.657645785431119 0.645875857637781 1 1
0.898806867829192 0.880784679062438 1 1
0.91592565931251 0.898708937570894 1 1
0.707708282273662 0.695390750952806 1 1
0.695666987331301 0.681566963382787 1 1
0.693426024299326 0.680938536350966 1 1
0.971425711439435 0.953877966813598 1 1
0.727471706616649 0.714831053954193 1 1
0.675595377766862 0.663160887064632 1 1
0.836223368240921 0.819975524090118 1 1
1.0124113036073 0.99323729645491 1 1
0.932913772663308 0.916316166366595 1 1
0.791983564277696 0.775141980765094 1 1
1.195956538453 1.17457405471072 0 0
0.870010312978162 0.854463036304361 1 1
0.598781370464612 0.586894638220692 1 1
1.02244263156829 1.00197674778835 1 1
0.673262290662456 0.659886288326015 1 1
0.882288204819931 0.862269295307296 1 1
0.930906241947406 0.914738088756755 1 1
0.933043493242542 0.917017714110659 1 1
0.827233630656567 0.813011274184231 1 1
0.688397301458387 0.67610239534306 1 1
0.612935442229346 0.601332871509485 1 1
1.08358594140564 1.06284368471822 1 1
0.808541212651176 0.794043659384994 1 1
0.784471385933135 0.770764690674539 1 1
0.738580293552024 0.723911787568386 1 1
0.612254913134149 0.601136852405931 1 1
0.806573333287466 0.790498002961038 1 1
0.607267844975354 0.596842495416265 1 1
0.938483315633814 0.920155871804567 1 1
0.558415575952845 0.548073351171486 1 1
0.75428034419444 0.739882377139471 1 1
0.907747784108668 0.891357675966846 1 1
0.692418938381027 0.680988849329674 1 1
0.998350578114145 0.97873462698595 1 1
0.57104787635124 0.559919310038174 1 1
0.820708682607577 0.805025100052685 1 1
0.936933526595355 0.918170377035321 1 1
0.870016171343576 0.855321721263204 1 1
0.854925742551083 0.839385368096461 1 1
0.741761565537199 0.728768425321957 1 1
0.90005242329761 0.881836494274441 1 1
0.666450561277212 0.652853367982057 1 1
0.829412524810255 0.813366585911773 1 1
0.739551088120388 0.726420966503021 1 1
0.647797697042514 0.634389330744212 1 1
0.704863184102281 0.693234166583817 1 1
0.811442306911017 0.795530346926175 1 1
0.813744788342885 0.796873950164144 1 1
1.14514942105835 1.12264288018028 0 0
1.12859665697203 1.1057565306405 1 1
0.785352860991185 0.770769810548023 1 1
0.907137644298501 0.890309068549317 1 1
0.894750338360157 0.878361574468607 1 1
0.649095903223761 0.637042672416051 1 1
0.834167437205494 0.816616231867801 1 1
1.10353664818557 1.08186297267942 1 1
0.717721192738924 0.703902379456022 1 1
0.841402880062321 0.826055373670203 1 1
1.13796595206603 1.11712811545575 1 1
0.644353637105817 0.632915233100983 1 1
0.764218054595323 0.749984384596479 1 1
0.824853194900806 0.810918590713865 1 1
0.934475166085114 0.91681608718929 1 1
0.584329108895489 0.573095307335324 1 1
0.758436489528469 0.742577747100886 1 1
0.769881482439869 0.753839944456643 1 1
1.01209532902699 0.992929608465154 1 1
0.445561474406678 0.43611117641601 1 1
0.851803574363132 0.83617615596291 1 1
0.865458359715847 0.849277172265216 1 1
0.648644888404666 0.637058949840902 1 1
0.674066445268412 0.66138957650657 1 1
0.868143072942143 0.850796364582954 1 1
0.688203018891151 0.677570158008674 1 1
1.00407432339153 0.986473342484083 1 1
0.421338170924452 0.413485798939739 0 0
0.93194867907272 0.912937353108747 1 1
0.973769240054821 0.955861565782031 1 1
0.91534394285195 0.89766220434684 1 1
0.722894432038237 0.708797051353038 1 1
0.750851324434059 0.735469583551008 1 1
0.976138456100795 0.957237911892317 1 1
0.725343711997521 0.709539917856887 1 1
0.488195247157873 0.477424454947075 1 0
0.564629263561064 0.554230777057725 1 1
0.539214664066432 0.52879407059762 0 0
0.465000963107235 0.455471148786963 1 1
0.721610091035958 0.709335122503845 1 1
0.809014837478947 0.793032697699134 1 1
1.22854123464846 1.20316965525537 1 1
0.411679559826514 0.40382459359994 0 0
1.00147480473252 0.980459032220806 1 1
0.852140743856159 0.837706778851923 1 1
0.75624437711193 0.742412432938221 1 1
0.679488856930968 0.666860926426455 1 1
0.919142685252351 0.902888948796773 1 1
0.955121547669687 0.935109529707312 1 1
0.600956967147484 0.587024005363465 1 1
0.918932537378181 0.90264447903182 1 1
0.536904215799651 0.526340405832233 0 0
0.906641497529443 0.891037881870715 1 1
1.1174372893826 1.09633799372722 1 1
0.873598230844059 0.858503256917741 1 1
0.806206598867271 0.790055338884998 1 1
0.731556517575549 0.717056024099068 1 1
0.749598215247052 0.735374739004171 1 1
0.758273178031014 0.741886655505473 1 1
0.721682622049166 0.70781558692021 1 1
0.72561804249825 0.713032205211821 1 1
0.528315302821864 0.517429978768797 1 1
1.02955649274448 1.01038775558187 1 1
0.787088710150538 0.771949125474295 1 1
0.77722753752775 0.762811943629671 1 1
0.837069422443534 0.820853934173652 1 1
1.04105194052014 1.0224374405008 1 1
0.616376014596783 0.603760887517653 1 1
0.790091932615068 0.776092655688317 1 1
0.793010017509438 0.777843912939359 1 1
0.644810387751792 0.632401872895825 1 1
0.495480561960988 0.485596165913603 1 1
1.18239327387129 1.16182549524491 0 0
0.367690800700511 0.360742208725237 0 0
0.826305525660928 0.80985134408191 1 1
0.649340614570196 0.638992905065869 1 1
0.758795806571334 0.742923247779308 1 1
0.69446151270914 0.683346567991586 1 1
0.907459598082554 0.890608572916069 1 1
0.682949252874451 0.669672493390669 1 1
1.12775369874061 1.10522774490447 0 0
0.660166195717509 0.649838202697286 1 1
0.559165443842701 0.548239722708977 1 1
0.959534650186754 0.942191143132773 1 1
1.13435522226695 1.11537021160882 0 0
0.552161280237705 0.542808816008701 0 0
0.836307791001211 0.821684035945009 1 1
0.927043787600361 0.908803782788618 1 1
0.555593019077897 0.545555522702825 1 1
0.765462993074207 0.749526317665115 1 1
1.12189372344445 1.10148659967216 1 1
0.891179032680528 0.875512849211852 1 1
0.454714298845418 0.446301632379818 0 0
0.809871761898871 0.793935672529976 1 1
0.572207166643242 0.560443542600897 1 1
0.864832477907784 0.848024122849276 1 1
0.584667669864035 0.573276757989935 1 1
0.719132221674625 0.707515088595708 1 1
0.857500313365853 0.841244306356471 1 1
0.611994180141824 0.600027339747104 1 1
0.745650042741891 0.73101622185867 1 1
1.05511215287823 1.03676325192443 1 1
1.02953401622493 1.01003724685671 1 1
0.865217380815426 0.849537331158125 1 1
0.419113170949745 0.412529082853273 1 1
0.521057294978711 0.510285236818806 1 1
0.608897283896144 0.596556239709124 1 1
0.813393526789581 0.800152217269473 1 1
0.624607529762079 0.611622336570851 1 1
0.778007497274176 0.764326986052335 1 1
1.01219712986998 0.991526070399784 1 1
0.532003126216906 0.520750725423529 1 1
0.909361887645236 0.893513534383968 1 1
0.872574062708363 0.855184147489165 1 1
1.05495233631655 1.03227229045183 1 1
0.882502108794003 0.863653448483344 1 1
0.913172458077616 0.895579722691306 1 1
0.78604731588178 0.770901936935394 1 1
0.833735663992001 0.817319006530316 1 1
0.538537424633368 0.528639860911911 1 1
0.437827351979557 0.430065484347962 1 1
0.955331917210615 0.93574353670772 1 1
1.00523918216587 0.987664347804207 1 1
0.655917806018781 0.644430960785114 1 1
0.994426158398728 0.978122355122345 1 1
0.689143017461742 0.676632440376348 1 1
1.08546775260141 1.06293393507593 1 1
1.46195877047143 1.43699394828628 0 0
0.833953414296058 0.819239992766817 1 1
0.738612244638733 0.725797136930964 1 1
0.981613534886497 0.964095714334142 1 1
0.753650353454197 0.741940744718476 1 1
0.527858918010215 0.517164818853902 1 1
0.762832685618523 0.748686561048319 1 1
0.787886430440619 0.772906915560701 1 1
0.754195138223534 0.738331812033373 1 1
0.608136023772059 0.597588437529666 1 1
0.951306744079059 0.934887279812083 1 1
0.508468734870963 0.498579252828236 1 0
0.460560357928265 0.452900411173725 1 1
0.668425913051442 0.65495294754199 1 1
0.453314878481874 0.441916947105603 0 0
1.10304902762097 1.08290503879206 0 0
0.689949895762121 0.675101400614366 1 1
0.626996758338081 0.615424546487871 1 1
0.861679400458254 0.847487816107606 1 1
1.1361008558558 1.11589791015346 1 1
0.68773020782341 0.674761378548923 1 1
0.548150321025899 0.538116542569963 1 1
0.983932498566693 0.966927737488631 1 1
0.361792948143997 0.356358921114226 0 0
0.562799879281242 0.55145103939479 1 1
0.832968991129794 0.81787502748249 1 1
0.930471586633421 0.912193888918549 1 1
0.848915835895167 0.834607611129553 1 1
0.758822797387519 0.745058829652692 1 1
0.883689057853082 0.868329879502158 1 1
0.621351427088655 0.609416797068634 1 1
0.953719583763033 0.935857226921321 1 1
0.916510585154578 0.898639563634419 1 1
0.636274722104651 0.62588574254103 1 1
0.965889917160489 0.947245592082344 1 1
0.695390469313848 0.682513180857282 1 1
0.478812827556833 0.470847937171208 1 1
0.473221532159085 0.463664843566628 0 0
1.05390074318039 1.0342716259773 1 1
0.857233982685087 0.84304269553205 1 1
0.899720586763747 0.882980742297959 1 1
0.882918539710294 0.865210283702064 1 1
0.727097341335454 0.715245687385146 1 1
0.541614800295129 0.531407563339711 1 1
1.06583207640493 1.04770576177836 1 1
0.840163716822507 0.82539013491983 1 1
1.03220130185503 1.01127826296503 1 1
1.16605180637498 1.14306339430654 1 1
0.996603298611806 0.977105406207459 1 1
1.29726840969513 1.26836815665896 0 0
0.526758594648458 0.516102829916711 1 1
0.995394605840921 0.976394019485612 1 1
0.691831187190573 0.68005909300478 1 1
0.616468661411138 0.605479401406954 1 1
1.04464548169523 1.02491604724076 1 1
0.516811271284316 0.508339580496801 1 1
0.75271327176844 0.736130468202355 1 1
0.723765279856947 0.711998113045713 1 1
0.847333635283633 0.831907258686707 1 1
0.608775223640635 0.597878944806266 1 1
0.954805875715591 0.938481489519602 1 1
0.799291943638831 0.783888870220134 1 1
0.616507532062036 0.604705848525314 1 1
0.647995378198214 0.635470407987934 1 1
0.670561373837418 0.657461396314791 1 1
0.917302019997453 0.900671074526922 1 1
0.937634052728007 0.919867383844548 1 1
0.400499233349912 0.392055632109107 1 1
0.655561840141322 0.643424636174185 1 1
0.718679948770938 0.703837381204771 1 1
0.320821856118115 0.313989524402108 0 0
0.767787835351885 0.752737184846774 1 1
0.734564113737367 0.722049069461765 1 1
0.645444551191479 0.633971400388911 1 1
0.87898046885582 0.861799554304753 1 1
1.25823871667167 1.23731017395509 0 0
0.453777991783918 0.444600165413394 1 1
0.76132730955994 0.746373035029972 1 1
0.825966134794098 0.808224593427045 1 1
1.14875030577174 1.12724043234949 0 0
1.07536031210294 1.05579775799179 1 1
0.74044611146539 0.724925360630115 1 1
0.855957099060329 0.839768213792168 1 1
0.85618116003934 0.841597217186445 1 1
0.849659237936164 0.834884100317144 1 1
1.1701227688403 1.14877473794185 1 1
0.425398148961859 0.416988855417397 0 0
0.970083123900298 0.952990873350087 1 1
0.791971821678136 0.776551159159259 1 1
1.08996845640127 1.06801653111784 1 1
0.698354906654885 0.686028811594767 1 1
0.610836088690689 0.598041176787973 1 1
0.660107004150601 0.647017326674352 1 1
0.749689439827225 0.735879973716046 1 1
0.914880391619848 0.897191729088689 1 1
0.54692689489732 0.535409841410022 1 1
0.954091339381445 0.936038420756317 1 1
0.717282533092719 0.703081179706784 1 1
0.952179946507951 0.933811764287482 1 1
0.84463516000726 0.829340919013259 1 1
0.787911269409825 0.772481114369 1 1
0.759676851689424 0.744778921351952 1 1
0.764156406798248 0.750443498493512 1 1
1.00062628145826 0.985052283148851 1 1
1.18932845196784 1.16661989602075 0 0
0.4950224985513 0.485620313849988 0 0
0.694367635381117 0.680795028354051 1 1
0.961106809374293 0.94167381154163 1 1
0.791689550734342 0.777254327088589 1 1
0.937676200842813 0.920978970507062 1 1
0.893276480455159 0.878420746530822 1 1
0.74082824853319 0.726086250903384 1 1
0.676371418884749 0.661914864498303 1 1
0.816147699590773 0.802639145697413 1 1
0.807018673874014 0.791805759218779 1 1
1.38146766027294 1.35843272819676 0 0
1.03999310691011 1.01956201886635 1 1
0.575783027802324 0.565011504513097 1 1
1.24339102307828 1.21755346120547 0 0
1.06890433274386 1.04973892427512 1 1
0.67526425870014 0.660862047317695 1 1
0.635477283383375 0.624318800252133 1 1
1.1164208518194 1.09583699994237 1 1
1.15383148564102 1.13231634242839 0 1
0.889570944491623 0.872146096872691 1 1
0.724160914750969 0.71121641391187 1 1
0.97122178183199 0.954663720487496 1 1
0.869185191024239 0.852481999691354 1 1
0.90907777551783 0.891863967596374 1 1
0.778530016636659 0.764887171283371 1 1
0.603796326684986 0.592356054913576 1 1
0.441557707224353 0.432858653638789 1 1
0.807666837236078 0.79210563329715 1 1
0.995779381761517 0.976485089536512 1 1
1.14793597097717 1.12565690438742 1 1
0.813718734045548 0.797289621807839 1 1
0.71763543698669 0.704987826976625 1 1
0.688703895593828 0.676161431380969 1 1
0.604177888177541 0.592154062967483 1 1
1.04097250763567 1.02116886451335 1 1
0.864427433061646 0.848906844988518 1 1
0.967204773394378 0.949542896993168 1 1
1.00565872676752 0.987573493434038 1 1
0.552140565161828 0.540178635075609 1 1
0.784707368491038 0.768293345081812 1 1
0.870548429659404 0.855328901301363 1 1
1.07701318997366 1.05824522797241 1 1
0.616246391636231 0.604046652319316 1 1
1.16865401409904 1.14715610155451 0 0
0.787323421701673 0.773453080272694 1 1
0.821058790501557 0.80514129861028 1 1
0.658935694785235 0.646032410257229 1 1
0.834993833676553 0.81757638528394 1 1
1.05355936298706 1.03347069263142 1 1
0.809137201264946 0.795435104039511 1 1
0.750177537731014 0.735549631972157 1 1
0.848861203031469 0.83520297429655 1 1
0.440329896320573 0.433887544325121 0 0
0.782587175093983 0.769362343033946 1 1
0.844037167970882 0.82803272571864 1 1
0.575848622615732 0.565843533594844 1 1
0.672343652816286 0.658842696780669 1 1
0.82859430238129 0.814019266897616 1 1
0.790953337963199 0.777004782610453 1 1
0.830287105048912 0.814944947564686 1 1
0.782348329663297 0.765295245505908 1 1
1.11581153531274 1.09161395580245 1 1
0.620862075162257 0.609853536590607 1 1
0.527282576124468 0.517997887586023 1 0
0.660457986741821 0.64983763531309 1 1
0.825659080247912 0.810578457626616 1 1
1.07073092421217 1.04969980657771 1 1
0.839825015479799 0.824236051478522 1 1
0.699469748669649 0.686441733690339 1 1
0.862360449991613 0.848087481432425 1 1
1.03959876952658 1.01862023300702 1 1
0.689702223921213 0.676084851177553 1 1
0.58482068951256 0.572972011314238 1 1
0.629012784315975 0.615424162366074 1 1
0.89089726431608 0.873730948703495 1 1
0.873771483634985 0.858789875981157 1 1
0.75705892012793 0.741885341560849 1 1
1.05517499978086 1.03568688226661 1 1
0.547497714512933 0.537621177776414 1 1
1.07482292548384 1.05373413541009 1 1
0.572878282315657 0.560475454289965 1 1
1.11403850040208 1.09396313117881 1 1
0.473260164937186 0.464258696086476 0 0
0.685010080866277 0.671701748872124 1 1
1.34642767173022 1.32097149527625 0 0
1.06672194939595 1.04610259381709 0 0
0.981328158867423 0.963488152844396 1 1
0.669953396357742 0.656915790245514 1 1
0.743128669978178 0.728658393856786 1 1
0.871057334109047 0.854188880693471 1 1
0.994365178202544 0.975130067930822 1 1
0.865246014596641 0.847691272655768 1 1
0.446008830948605 0.43717302228253 0 0
0.867464552545716 0.849782272891426 1 1
0.846394895827925 0.830381964801577 1 1
0.721874408856283 0.709532610910288 1 1
0.937018239417414 0.919226896446807 1 1
0.993453915726313 0.974033981354354 1 1
0.625543397343781 0.613792442408508 1 1
0.831288229170918 0.814452030223357 1 1
0.644948091641047 0.634205673524185 1 1
0.831300464445136 0.814928407792873 1 1
0.822978429301984 0.808045614889406 1 1
0.399855217844102 0.39294435149301 0 0
0.905647120236363 0.888825449408772 1 1
0.755570531654268 0.741094359371145 1 1
0.81544038188456 0.800865442208102 1 1
1.0281337017414 1.00803276717541 1 1
0.93552388389837 0.917949750391465 1 1
0.717804806028683 0.705417188732334 1 1
1.15756383182491 1.1343333706889 0 1
0.895960278290732 0.878910450648101 1 1
0.912685593750252 0.894459480871856 1 1
0.860455958023878 0.843751943084082 1 1
0.602421585078063 0.59094936029458 1 1
1.00851254694582 0.988280579857512 1 1
0.585516458078881 0.57477103810206 1 1
1.02654105053536 1.00811643669068 1 1
0.726067408606025 0.712387466975768 1 1
0.799103951317039 0.786646043838258 1 1
0.664516273865928 0.651644592967337 1 1
0.788630300032234 0.774000846984311 1 1
1.05279206538404 1.03293882713752 1 1
0.90609482617542 0.889420004052474 1 1
0.587712725358297 0.575568734341492 1 1
0.85778872573952 0.839627850780578 1 1
0.88855184281161 0.87042512891123 1 1
0.786863516979219 0.771071357583441 1 1
1.00890118902686 0.988709030522503 1 1
0.960810992769074 0.943275912126899 1 1
0.793318676551477 0.777700949773971 1 1
1.05572576295911 1.03651775909774 1 1
0.905807238722996 0.88744463845785 1 1
0.895346384174337 0.879300611994213 1 1
0.969477500891452 0.951625444568813 1 1
0.602264539388856 0.591142060714053 1 1
0.860608699735585 0.843286035464714 1 1
1.00840913566326 0.989763098914501 1 1
0.570438957508536 0.559886673542455 1 1
0.828129954150385 0.812597110140964 1 1
0.854295039543614 0.837584579143699 1 1
0.897432825238166 0.88202297929857 1 1
0.912270822616238 0.893871285338007 1 1
0.953902430213086 0.936643544374514 1 1
0.83326256128701 0.816623590095232 1 1
0.945254203707246 0.926454173518648 1 1
0.843501154797988 0.828296099585544 1 1
0.729740892617928 0.715948818183932 1 1
0.598410730081239 0.585415529821505 1 1
0.70612824776645 0.692026834880695 1 1
0.985002271032472 0.965487280627061 1 1
0.970250257358888 0.951325405641273 1 1
0.818266746106742 0.80487135594003 1 1
0.459034235740796 0.450787794719918 0 0
0.941576121417644 0.923253205779485 1 1
1.0661056611697 1.04711240354315 1 1
0.647936688817648 0.635775107171448 1 1
0.548339726247123 0.539383876825636 1 1
1.03738443076569 1.01841004677488 1 1
0.601031028125231 0.588211516519001 1 1
0.718394938196982 0.704569948598499 1 1
0.848055267839817 0.831447166269632 1 1
0.934045509658271 0.917880003017095 1 1
0.762771638810663 0.746777503595716 1 1
0.684676026350761 0.672998430350173 1 1
1.02177975106314 1.00249542347854 1 1
0.669914268889017 0.656432734905355 1 1
0.457510644947136 0.449851753774716 0 0
0.624189403592246 0.61155913667697 1 1
0.219294351970987 0.214062520930048 0 0
0.406863394627843 0.398961519893452 0 0
1.01133982347951 0.993185128030898 1 1
0.76372322803267 0.75122871594764 1 1
0.652355044450021 0.640447288970783 1 1
0.630271485302529 0.61713629601651 1 1
0.956296829283222 0.93571040212407 1 1
0.640156213946501 0.627355676293327 1 1
1.14719356363493 1.12675422796965 0 0
1.37072234608251 1.34658660349476 0 0
0.9117090301363 0.896598063878381 1 1
0.608076388052243 0.596463196315067 1 1
0.825768826866699 0.80937587459689 1 1
0.918578168260203 0.900516693532319 1 1
0.793337406039583 0.77752337540026 1 1
0.685889636138526 0.67270197996158 1 1
0.830416369427463 0.814387995972607 1 1
0.922105576001442 0.904078072266123 1 1
0.694373250535798 0.682558838133456 1 1
1.07999801325538 1.05986838521752 1 1
1.08937998539824 1.07084273665402 1 1
0.883424269529887 0.867734607615807 1 1
0.802042542281577 0.787291248771233 1 1
0.778049109398485 0.765405162414223 1 1
0.857985750072002 0.844303354917884 1 1
0.592769677594926 0.582069572387407 1 1
0.624169406960498 0.612724759218236 1 1
0.726490389811899 0.712298987824339 1 1
0.530551110878467 0.520586910906871 1 1
0.898385753984482 0.882367760851777 1 1
0.914446759365069 0.897681910340857 1 1
0.976879257456427 0.957627946958135 1 1
0.619993671585137 0.608617755466651 1 1
1.15778062911397 1.13578762522445 0 0
0.956174164855289 0.938651541848535 1 1
0.55368005907236 0.54379557773698 1 1
0.824142732643963 0.809418484316463 1 1
0.732071758974767 0.718915853211777 1 1
0.476460298583563 0.468066678740096 0 0
0.872328038249934 0.856045402485048 1 1
1.23729273776588 1.21336013475014 0 0
0.686337395209602 0.673563735710792 1 1
0.725558325906949 0.713019398110828 1 1
0.977502677277229 0.958987012131736 1 1
0.896219373604434 0.87814260756577 1 1
0.631816536498877 0.618730012562413 1 1
0.721026235637229 0.708166432862917 1 1
0.987192522926211 0.967719092645399 1 1
0.878447804206281 0.862816627378382 1 1
0.687127655470596 0.67467480050508 1 1
0.863267641850073 0.846170787573196 1 1
0.79038947675388 0.775481934554312 1 1
0.944367492891797 0.926018531728099 1 1
0.774929739357192 0.759277874116299 1 1
0.656777390275105 0.64327902480848 1 1
0.951031906143333 0.934088011930465 1 1
0.825080759514964 0.810346439032575 1 1
0.904132020725063 0.885546600745076 1 1
0.755547646119623 0.741685445366458 1 1
0.978355005927604 0.959653134587378 1 1
0.685368860140201 0.672972871108589 1 1
1.01846034374052 1.00082800607954 0 1
1.12499056861735 1.10267991217298 1 1
0.836818964172624 0.8189998718514 1 1
0.700633942686243 0.688291785982618 1 1
0.588133399122685 0.57863164123245 1 1
1.21587183538973 1.19218998721075 0 0
1.00922584953412 0.990197890486345 1 1
0.657798252310456 0.645189983943148 1 1
1.00095305436858 0.980124798600637 1 1
0.814121825000738 0.798994896641786 1 1
0.64794666285594 0.635718508945879 1 1
0.90377594576965 0.888023447996318 1 1
0.638500267843123 0.626725599717558 1 1
0.889802260142871 0.873110360390252 1 1
1.07407131196061 1.05466045150213 1 1
0.45125606810253 0.444163950010597 1 1
0.678826177930853 0.667224555084479 1 1
0.555398237779367 0.545366477439223 1 1
0.902437017645856 0.885548628162013 1 1
0.545190760986146 0.535401834024784 1 1
0.698600143011493 0.684760856305533 1 1
1.19799463688093 1.17330713001568 0 0
0.674412342403306 0.662563776947716 1 1
0.751255943793418 0.738313483324391 1 1
0.616557642239883 0.602960509038345 1 1
0.677205107482305 0.663790820299063 1 1
0.586852911528364 0.576429867454782 1 1
0.72601444083473 0.713661855476346 1 1
0.757659415985489 0.746530885214637 1 1
1.17904970103947 1.15447851221347 0 0
0.665573837849364 0.652549621384715 1 1
0.814670090456986 0.799070311143946 1 1
1.27109523580945 1.24571125064397 0 0
0.732875524918006 0.720072514648724 1 1
1.16981556162671 1.14739366921509 0 1
0.698690174414387 0.684743101503362 1 1
0.814676630807163 0.799005761246858 1 1
0.476231597057851 0.466911134340391 1 1
0.954865497735226 0.937833083509402 1 1
0.940536479225015 0.921563618940892 1 1
0.790992925765065 0.77736487082668 1 1
1.07435830785546 1.05414766059671 1 1
0.754049488627532 0.740171051732548 1 1
0.809275201640325 0.79188360584539 1 1
1.05675530085574 1.03517865008011 0 1
1.01142646678431 0.993884528144967 1 1
1.03406374016085 1.01389520708314 1 1
0.934060806433548 0.918239453985785 1 1
0.974304291132791 0.957646934071028 1 1
0.435502393603369 0.42777106604686 0 0
0.987857179722689 0.968688303098161 1 1
1.22930501408911 1.209026766665 0 0
0.418519081635304 0.410965494262589 1 0
0.604779737757658 0.595685974192187 1 1
0.782091383421717 0.766292677408366 1 1
0.812993938205401 0.797153908626056 1 1
0.395708631072443 0.387160334635438 0 0
0.684881996629735 0.671003696338897 1 1
0.463427045699688 0.4561545481782 1 1
0.646993449974489 0.636299911750281 1 1
0.943099455689253 0.925098985934262 1 1
1.03717500201543 1.01530849851807 1 1
0.910002932662086 0.891881162730198 1 1
0.441190569697066 0.433112993298979 1 1
0.712142475477274 0.698951829488108 1 1
0.967076542493029 0.950285005521996 1 1
0.952659632666763 0.932745971021095 1 1
1.01831543862196 0.998449456009466 1 1
0.748468798888349 0.734223089583103 1 1
0.815374341945527 0.800270547724086 1 1
0.805151273256266 0.790271852439203 1 1
1.104172052496 1.08386713034919 1 1
0.75400670286387 0.740634175594703 1 1
0.679235240657994 0.667774331173586 1 1
0.588989014397723 0.579625769167634 1 1
1.01583541595723 0.997752456661238 1 1
0.942678469755017 0.926905738760762 1 1
0.829770338548303 0.814039504990791 1 1
1.00422731583002 0.986030592441889 1 1
0.812517974807906 0.797804289011438 1 1
0.800123273172013 0.785564841054772 1 1
0.884004793047167 0.868798498788997 1 1
0.955333645190068 0.936545497828975 1 1
0.655713396951589 0.6436309425002 1 1
1.09097863314982 1.06945045473562 1 1
0.98520217162107 0.967388504394736 1 1
0.481879930148828 0.472249896397888 1 1
0.578334465101078 0.567682802317594 1 1
0.891269549144798 0.875190474637075 1 1
0.940185280172504 0.923919824960744 1 1
0.577067077853763 0.567343763018786 1 1
0.60741885213459 0.597601019715407 1 1
0.974277954720365 0.955815466011886 1 1
0.803814047567104 0.788671979596405 1 1
0.948889692793003 0.932597934297258 1 1
0.957715539257778 0.939886666244888 1 1
0.811680242352089 0.797977317214097 1 1
0.658695832942099 0.644214481049399 1 1
0.996256395671707 0.977117322773252 1 1
0.82224679223523 0.806965269019927 1 1
0.788960815768987 0.776147579232566 1 1
0.794334182548125 0.780171453399779 1 1
0.469051539248404 0.461699665713931 1 1
0.632598252107302 0.621471187334901 1 1
1.10937368556093 1.08907387419095 1 1
0.524297864452167 0.514276147979873 1 1
0.808415799708124 0.792389101981347 1 1
0.827695196563821 0.812624403940913 1 1
0.765766508288153 0.750817879899643 1 1
0.958385077849448 0.937837967974084 1 1
0.731710472466546 0.718598433751976 1 1
0.687384868985865 0.674895910695795 1 1
0.588360465638067 0.575417409187735 1 1
0.949973679650441 0.932253924615138 1 1
0.687217985165952 0.675106915074343 1 1
0.492495202297813 0.48489391913302 0 0
0.874251755468432 0.856864424509092 1 1
0.760667344824095 0.748147865747494 1 1
0.619504581142648 0.606732649396445 1 1
0.853240255900275 0.83651690879509 1 1
1.20095311398283 1.17741132152011 0 0
0.855999811154665 0.839050711885597 1 1
0.835071044857083 0.819774779630859 1 1
0.874599960745541 0.856736687657948 1 1
0.716102918437411 0.702667228993654 1 1
0.619013964032226 0.609009465506462 1 1
1.19649653130754 1.17322158332677 0 0
0.952561171860398 0.933752825242018 1 1
1.0798752847719 1.06095023422342 1 1
0.722712081576913 0.707564514864039 1 1
1.16634101655736 1.14358634773733 1 1
0.810438651884307 0.796860723072081 1 1
0.876429123486371 0.860291856000524 1 1
0.471576118864154 0.463732380630962 1 0
0.784013878906316 0.768512767019345 1 1
0.863665273729876 0.847904339789315 1 1
1.01310996572443 0.993678106162117 1 1
1.08422046936186 1.06469963659141 1 1
1.02554820205162 1.00617067675786 1 1
0.47247500169285 0.462898983962104 1 1
0.573676583051041 0.563620146434033 1 1
0.552142717625857 0.539709555764715 1 1
0.606610262404531 0.59464113526432 1 1
0.823711144163371 0.80883282664117 1 1
0.913657021322186 0.896786001543688 1 1
0.904875284477609 0.886603651453649 1 1
0.669680498648166 0.658098490910808 1 1
0.592712767701151 0.581251817340867 1 1
0.959558562500733 0.942007912477923 1 1
0.817988233415971 0.800503976600412 1 1
0.774324844863916 0.760158474742986 1 1
1.24168953297151 1.22037468501886 0 0
0.977232553140713 0.958412754786477 1 1
0.963660593725824 0.942745647436111 1 1
0.701378780976346 0.687401954479065 1 1
0.856530391583145 0.839606314869719 1 1
0.839209605710787 0.824539227155161 1 1
1.07991848967667 1.05907854224095 1 1
1.206996887475 1.18386412674883 0 0
0.583186674923286 0.571044935284189 1 1
0.732284856477247 0.720288698003552 1 1
0.693546900357007 0.681739514126052 1 1
0.820522831050481 0.806079722656797 1 1
0.620995926420247 0.608053307532331 1 1
0.660951847477519 0.648542075826056 1 1
0.689939318411781 0.67811929162472 1 1
0.821379409848252 0.805316746144177 1 1
0.653063573093082 0.640149546920848 1 1
0.705178805149702 0.689904398425323 1 1
0.919902149995567 0.903729194331225 1 1
1.19018508533829 1.16900589456719 0 1
0.72747076272313 0.711036068907287 1 1
0.546800473995206 0.536560828336859 1 1
0.702718506874565 0.690756790746575 1 1
0.763778595685628 0.750661939427518 1 1
0.704031274241736 0.690936223473675 1 1
0.587464296996748 0.577526655166653 1 1
0.709061315513218 0.694933276044268 1 1
0.829403399380363 0.815229304244012 1 1
0.57926169727578 0.569914087718034 1 1
0.709481360232166 0.69665073104184 1 1
0.737181206458556 0.722878295032697 1 1
0.601896532850448 0.590043921396433 1 1
0.894947067287283 0.8790741827908 1 1
0.696704039716697 0.684062781082519 1 1
0.964933524488511 0.949285558406195 1 1
0.70048870611894 0.687295014428113 1 1
0.326446111748639 0.320659435413877 0 0
0.81813564507069 0.803370982487389 1 1
1.09862878913426 1.07863988862752 0 0
1.00560613140363 0.988934450647712 1 1
0.771719357293003 0.757159586574549 1 1
0.377495487082092 0.371252515104653 0 0
0.87865311393205 0.863072403611141 1 1
0.821025074177599 0.803402657629 1 1
0.954375241501966 0.936259504356517 1 1
0.953919566006856 0.93716021511655 1 1
1.26557928131841 1.2404993815977 0 0
0.872733880781271 0.858500286010083 1 1
0.815060169072797 0.798795846988135 1 1
0.761305946071978 0.74687111538514 1 1
0.991624989684392 0.972741278793929 1 1
0.501009449716982 0.490984989599884 1 1
0.748583086652041 0.734916306529706 1 1
0.463764023742601 0.454377386926327 0 0
0.596503626688039 0.585464152689184 1 1
0.671918756851767 0.659534095793849 1 1
0.35047924917223 0.341562587897902 0 0
0.559860921020201 0.548147886503696 1 1
0.898578602404761 0.882317511137798 1 1
0.862075020813205 0.845722011370833 1 1
0.846161166333108 0.829265760104068 1 1
0.814479531682925 0.800651497111329 1 1
0.645922239796142 0.634604905321387 1 1
0.555417539524508 0.544313850210169 1 1
0.849042366123465 0.831112244500762 1 1
0.624684811402263 0.613256734772759 1 1
0.657077783664294 0.645088234819005 1 1
1.12474939834854 1.10490319216664 1 1
0.424020743582177 0.415629565534259 0 0
0.78806553064784 0.774260808264963 1 1
0.722429475303232 0.709080547445822 1 1
0.949677997701904 0.928871789544415 1 1
0.711618924251519 0.700076085728746 1 1
0.795913618467856 0.781330644759285 1 1
0.909287149256655 0.889506759211605 1 1
0.895911573262036 0.879973844794075 1 1
0.83265738716739 0.817714908247691 1 1
1.0353588773194 1.01517655576791 1 1
0.894597401399009 0.875400183114805 1 1
0.650192977002802 0.636378044912039 1 1
0.848525446245033 0.833280202157935 1 1
0.93632114819195 0.919492467292657 1 1
0.559240807104209 0.54958103749182 0 0
0.861605530483979 0.843364679244465 1 1
0.546278904232885 0.535992687118454 0 0
0.801483957903885 0.78563508750386 1 1
0.863999107648585 0.847814644867089 1 1
0.740175727798645 0.725945744978829 1 1
0.552169498427172 0.542106150723968 1 1
0.680468629645435 0.667451504521063 1 1
0.89223041019743 0.877350274687453 1 1
0.970588793705136 0.952795493372001 1 1
0.660870255973869 0.64797023846338 1 1
1.25769922705118 1.23455732092627 0 0
0.864696482952514 0.847540789330396 1 1
0.694926500753287 0.683022343060127 1 1
1.01713674443658 0.999128241958313 1 1
0.681515170692607 0.670420981610506 1 1
0.770438089182965 0.756618402307072 1 1
0.668516594078166 0.654969792372182 1 1
0.989895376743958 0.971415987517426 1 1
0.885355424329721 0.869464287305277 1 1
0.673620512166308 0.66131891916781 1 1
0.964307235080728 0.945270449955672 1 1
1.10484564295557 1.08418177978185 1 1
0.938388314260991 0.922594300083801 1 1
0.629386885484826 0.616565738877048 1 1
1.24099209587789 1.21910519911034 0 0
0.881165970970849 0.865351374966337 1 1
0.532618515538954 0.5210087274995 0 0
0.382665431693293 0.373777961487486 0 0
0.690573306378037 0.677855441360787 1 1
0.571213424621353 0.559016154171148 1 1
0.717438597727859 0.702209277597778 1 1
0.556877888349361 0.547061658702235 1 1
0.788859538497797 0.77434488535023 1 1
1.12509490799713 1.10437320067459 1 1
0.535844088894175 0.524960395694471 1 0
1.03168285203085 1.01294811144343 1 1
0.722994353962099 0.710103038346714 1 1
0.909148232938265 0.892949529586331 1 1
0.989212717942286 0.969411519527476 1 1
0.699081418249409 0.686824112895724 1 1
0.887356824916997 0.871084349941517 1 1
0.710917992333021 0.698984493131874 1 1
0.731332164867313 0.715977890560426 1 1
0.558134895804049 0.5449534966684 1 1
0.598417109612659 0.5871826931245 1 1
0.642157953500668 0.629873495316119 1 1
0.87922914574515 0.861981218664032 1 1
0.425802000974793 0.417181015573507 0 0
0.697997037423602 0.684473120045582 1 1
0.504166602551471 0.495267502983631 1 1
0.493538514622101 0.483108964063353 1 1
0.751792090770868 0.737602228486651 1 1
0.77438811198615 0.759711571377632 1 1
1.1348036479884 1.11305516331236 1 1
0.669323651020255 0.656831384576584 1 1
0.453904405687217 0.444472898621917 1 1
1.04553339481425 1.02508440775569 1 1
0.732975116144352 0.720302301847501 1 1
1.1137221616064 1.09126592806163 1 1
0.814400982646108 0.799980145392774 1 1
1.01646516666949 0.995798728231617 1 1
0.526228698579708 0.51579115554398 1 1
0.661888635167562 0.651139159796137 1 1
0.723717891824486 0.711516559333198 1 1
0.851110273875374 0.835973974054775 1 1
0.903345288172638 0.888066888082719 1 1
0.575747508762135 0.564169681889644 1 1
0.426144201918892 0.417855314466567 1 0
0.799352401229388 0.786650741046408 1 1
0.505063892663242 0.494956080534295 0 0
0.72923767749256 0.713440224968976 1 1
0.956563555405992 0.937912208581229 1 1
0.735590822975259 0.722265151745354 1 1
0.631873081245433 0.61855166069 1 1
0.714694215105814 0.702028699965039 1 1
0.547709647418976 0.537724571042284 1 1
0.888863265963775 0.87306488041936 1 1
0.81796306257246 0.802661482066866 1 1
0.806930181560221 0.790752216218296 1 1
0.779231537014845 0.7651733348613 1 1
0.50223402700351 0.492018739473942 0 0
0.642363801194417 0.632139761850282 1 1
0.266482393027196 0.261658033204362 0 0
0.917987029639505 0.899999139563214 1 1
0.793467128873428 0.777599190712689 1 1
1.13212500350079 1.11121546092306 1 1
0.774885248422627 0.761566804035784 1 1
0.907799642779296 0.891945924892389 1 1
1.01605803404598 0.995481073191112 1 1
0.685184021186028 0.673324740036318 1 1
1.2119016326661 1.18731032933238 0 0
0.752346399163587 0.738078010813346 1 1
0.458312030435636 0.448795466174942 1 1
0.677729384340671 0.665705106703816 1 1
0.900672901914773 0.885380510347408 1 1
0.82370887300452 0.807463320909221 1 1
0.855347419945357 0.838626790476536 1 1
0.554553635008226 0.544759640343475 1 1
0.923879268374795 0.906567946755611 1 1
0.623229686027476 0.61186369447451 1 1
0.879721961764595 0.862640170213473 1 1
0.472946447472202 0.464710550165851 1 1
0.834383253383536 0.819672481635507 1 1
0.684352902394953 0.671861746754412 1 1
0.737076260292811 0.72349807685202 1 1
0.614443079166532 0.604311175653042 1 1
0.745163968380065 0.731348793502537 1 1
0.680643746544545 0.668053381271945 1 1
0.664040755198617 0.654474881471907 1 1
0.959716458516111 0.942970394569248 1 1
0.652536397010005 0.638901681682335 1 1
0.620214595891051 0.609823791760766 1 1
0.628811437868323 0.616899715815602 1 1
0.686065684636664 0.671938330013361 1 1
0.859847387397306 0.843545679299852 1 1
0.949196300395415 0.932744664628636 1 1
0.639221567318266 0.62621601968584 1 1
0.99924579001933 0.977991202940813 1 1
0.311873555462402 0.306283209224194 0 0
1.08392447205915 1.06388256337337 0 0
0.666363822978765 0.655185396067114 1 1
0.787914396290957 0.773357163235359 1 1
0.787109532911007 0.77233170794772 1 1
0.514836331529756 0.5048879590425 1 1
0.805074246258577 0.789962480542589 1 1
0.596146728006347 0.58397574083165 1 1
0.653227503023443 0.638573869336588 1 1
0.738043756663592 0.72291772280541 1 1
0.377480439913424 0.369548051950615 1 0
0.679728420750931 0.665592877702266 1 1
1.08559347207255 1.06399644935188 1 1
0.694107112727273 0.682060613904999 1 1
0.955183557840248 0.937080950342555 1 1
0.577892318426537 0.566762354076974 1 1
0.56574202209731 0.556000388205635 1 1
0.881065790176891 0.865808435326288 1 1
0.752258541340573 0.738670392417382 1 1
1.06776647868411 1.04820036846945 1 1
0.544407276544904 0.535317668246174 0 0
0.518300039461467 0.508992945097216 1 1
0.725740272834674 0.714001511647476 1 1
0.944555061778494 0.925450419741312 1 1
0.819452779381331 0.805081866700422 1 1
0.286598458311625 0.282225348999599 0 0
0.82535253060402 0.809510460577699 1 1
0.459463298164996 0.450159277568757 1 1
0.673358097973486 0.660548227369709 1 1
0.416680591409302 0.409684697189239 1 1
1.0200523229623 1.00137544734825 1 1
0.534322177222228 0.522757147719452 1 1
0.640065215499867 0.628721018010369 1 1
0.78351048608106 0.767796240453593 1 1
0.681507248788806 0.669102960519152 1 1
0.926528062359949 0.908971564356431 1 1
0.961920786999504 0.943495082453105 1 1
0.592487926259325 0.581103932448459 1 1
1.03878232004715 1.01835645418451 1 1
0.844590003799892 0.826594360901479 1 1
0.656916355714432 0.644607484837522 1 1
0.689969101119543 0.676642149314066 1 1
0.545398495459214 0.534678157729206 1 1
0.813132281681033 0.796101280748787 1 1
0.617766630515899 0.606503848301089 1 1
1.146925116324 1.12604637486677 1 1
0.678362959557799 0.666695492593467 1 1
0.94947107933246 0.931677241061878 1 1
0.359492926316915 0.352570608237886 0 0
0.579941388676472 0.570186936337815 1 1
0.773916994508509 0.758564873982399 1 1
0.500066339774397 0.491614134318708 0 0
0.739644629897335 0.726633153358897 1 1
1.01903629606897 1.00051570024905 1 1
0.648735787973822 0.63765341599761 1 1
0.967878052700394 0.950091405787682 1 1
0.983939202548318 0.96431102127743 1 1
0.523416944385021 0.513936578845259 1 1
1.10195645427172 1.08153561482987 0 0
0.65351414472195 0.641782889545966 1 1
0.447872874753847 0.438120100348364 0 0
0.693796133696173 0.681271850266734 1 1
1.05691051796001 1.03855829355038 0 0
0.824945027437854 0.81080102641203 1 1
0.689081462230578 0.677613015960438 1 1
1.07205450257665 1.05085164835582 1 1
0.553137953370519 0.541879270369208 1 0
0.5215047946135 0.511631624317392 1 1
1.46235042420458 1.43521621144876 0 0
0.617441139826136 0.605100190162725 1 1
0.88916079337056 0.871123553416168 1 1
1.08299612823829 1.06214132739154 1 1
0.717937447867419 0.702371065784484 1 1
0.628918440807692 0.617109264333308 1 1
0.748317785099684 0.734323138403931 1 1
0.794982880286512 0.779071499628821 1 1
0.996924632872278 0.976157535215776 1 1
0.622469486287471 0.609205149385426 1 1
1.07964449145584 1.06112189817209 1 1
0.950895134670262 0.934689173874014 1 1
0.699237650550667 0.686679682802313 1 1
0.820170065941921 0.804952685980913 1 1
1.06815759166923 1.04886053761292 1 1
0.964439810922697 0.945292997713762 1 1
1.01292125906719 0.992823935824584 1 1
0.670748443017758 0.659507744514198 1 1
0.839085293506266 0.823962061440536 1 1
0.995627623562611 0.977820273597912 1 1
0.724333781269311 0.710625085520275 1 1
0.837544123135389 0.821200194184604 1 1
0.684265405772297 0.673082778756465 1 1
0.875049416943469 0.857741366432129 1 1
1.21007079440576 1.18562179231546 1 1
0.961899494883158 0.944000438332462 1 1
0.936447589543219 0.91914066496471 1 1
0.604951955724077 0.591046898009141 1 1
0.588893502555894 0.576992757046344 1 1
0.857483335347477 0.841403699614337 1 1
1.0106972633681 0.990487519596175 1 1
0.905311146682025 0.889887645258169 1 1
0.420188353757322 0.411725067992226 0 0
0.503668561013437 0.493661275540105 1 1
0.965370532625706 0.945906598427927 1 1
0.59587328407486 0.58249862038225 1 1
1.15526724372126 1.1326125234003 1 1
0.719177381592859 0.70550420817381 1 1
0.80857248405526 0.794549544521664 1 1
1.06735089561701 1.04718853090324 1 1
0.821417520272266 0.803323783580552 1 1
0.580799696069396 0.570577068348912 1 1
1.14850063596349 1.1246067055195 1 1
0.724549147315116 0.70979473022051 1 1
0.95047189654024 0.934652950832164 1 1
0.821124803820567 0.807187612970614 1 1
0.632238938833876 0.620861144038426 1 1
0.790069887366487 0.776601467337036 1 1
0.896508821461129 0.879604991758172 1 1
0.715250092299213 0.699989748054274 1 1
0.857452773343871 0.839483827245104 1 1
0.792320556570714 0.777252450894683 1 1
0.650771741252593 0.639111027518721 1 1
1.23081152530506 1.2094645555033 0 0
0.641969721638585 0.629306168770475 1 1
1.09909925732319 1.08200157305647 1 1
1.07854955674048 1.05826002835353 1 1
0.873632154688198 0.85755360083247 1 1
0.563492539128834 0.553554642978738 1 1
0.676366123302763 0.664424774824544 1 1
0.626034621829399 0.613819884710031 1 1
0.829768696494435 0.814023689699038 1 1
0.894954516706552 0.879164917461857 1 1
0.582423051262019 0.571683679402482 1 1
0.522281520636599 0.512424166230985 1 1
0.592230307682283 0.581604846629342 1 1
0.96293675107294 0.945851514039226 1 1
0.623998391534339 0.613307746944476 1 1
0.959901852472789 0.941294288459289 1 1
0.906369502070301 0.889674356217681 1 1
0.804397352427099 0.787412160720879 1 1
0.936863231854499 0.918599707445353 1 1
0.691707740627848 0.678756331115664 1 1
0.88592516060001 0.867903257757159 1 1
0.536968605994904 0.525776553444409 1 1
0.974216628486671 0.955370060864341 1 1
0.745350015823039 0.732084163104848 1 1
0.972065115106421 0.955104275504812 1 1
0.59797037667243 0.586815954206024 1 1
0.810797647676402 0.795852135762966 1 1
0.700174463374216 0.686296417407593 1 1
0.588127935205066 0.577812797304191 1 1
0.893766444990676 0.877157898341854 1 1
0.772281029487974 0.757979568837548 1 1
0.966955974870364 0.948743280771769 1 1
0.518495204465855 0.508879276751951 1 1
1.05114671963793 1.03046421442361 1 1
0.799560946508439 0.785422781189958 1 1
0.574695749715034 0.563270818325265 1 1
0.73485155417718 0.72008938973115 1 1
0.800618698345735 0.786494659916659 1 1
0.425879841788474 0.415773102128004 1 1
1.21744384338971 1.19619918777018 0 0
0.747450801252538 0.734628791588939 1 1
0.945323652319202 0.9271176900628 1 1
0.54263746780617 0.532009766630821 1 1
0.805153347619078 0.790565595036444 1 1
0.69311051350552 0.680883917883279 1 1
0.956319673795054 0.93901321493739 1 1
0.473726555527474 0.465362994724395 1 1
0.83024563720556 0.815853985462267 1 1
0.823431416510485 0.807751465777166 1 1
0.716869094087744 0.702298025996772 1 1
0.779101408701532 0.765465767250764 1 1
1.04091076099258 1.0232121503758 1 1
0.864712065025132 0.84822567027771 1 1
0.732610847118452 0.718227549080135 1 1
0.552101428524127 0.541945431611967 1 1
0.620577703996694 0.606179996990225 1 1
0.92670941827766 0.909868914722416 1 1
0.6045235160618 0.591466655550007 1 1
0.77040128929452 0.756052307840422 1 1
0.759708681932105 0.74408457349479 1 1
0.918923924936386 0.902412076060067 1 1
0.927702907627519 0.910879336029733 1 1
1.1792379500976 1.15851469023267 1 1
0.875643492655223 0.858644336008524 1 1
0.529072570296711 0.520262316389362 1 1
1.01061081024091 0.990609160523592 1 1
0.855147727013481 0.839265016550739 1 1
0.817214321136733 0.803135245623882 1 1
0.927931648171663 0.910691144097837 1 1
0.593504822238327 0.583253139521243 1 1
0.730770364967759 0.717369181517725 1 1
1.04574827206701 1.0257551892283 1 1
0.895957863958334 0.879812073974997 1 1
1.10463446314245 1.08595253248459 1 1
0.487305134624152 0.477609815516909 0 0
0.650033930629738 0.636265023941814 1 1
0.807070649829234 0.792839247407319 1 1
0.818809210182151 0.802876757158031 1 1
0.869140902669009 0.850657645992498 1 1
0.915631093661112 0.898187670924562 1 1
0.835704144771078 0.81813921699987 1 1
0.936818570603552 0.917669265942801 1 1
1.01214898853054 0.994390279527001 1 1
1.00071596016817 0.980167774606161 1 1
1.42595116426295 1.39814695328263 0 0
0.734379362863263 0.720139985474403 1 1
1.20811401820294 1.18708607981939 0 0
0.828846432992272 0.812882314122938 1 1
1.26084554916003 1.23647246198195 0 0
0.960478333170682 0.94459857039328 1 1
0.982698692292497 0.963426851227572 1 1
0.755497601297248 0.741319370699505 1 1
0.752750886966827 0.739029415636481 1 1
0.917036200603581 0.899376333163758 1 1
1.24965128128446 1.22757726953318 0 0
0.893829971309798 0.877879617213993 1 1
0.87630975289336 0.858950663109327 1 1
0.420309885575096 0.41339288223368 1 1
0.360047443491808 0.351210037396985 0 0
0.727218344433385 0.713224000442227 1 1
1.1906643737347 1.16793493052931 0 0
1.07080317702005 1.05001355833897 1 1
0.670747688840505 0.656959269857586 1 1
0.54713752692443 0.53725872953939 0 0
1.04078142152184 1.02293122874424 1 1
0.762507091279881 0.748300288641111 1 1
1.00336242826619 0.984845776332451 1 1
0.926720912314686 0.906629725450884 1 1
0.775313160545916 0.762205166113085 1 1
0.608417287184405 0.595347251346232 1 1
1.07655205911037 1.05639882169265 1 1
0.607759206128373 0.597311087046805 1 1
0.609480508021206 0.596938607004543 1 1
0.601175974286655 0.589867210813045 1 1
0.77191676139716 0.757541433149257 1 1
0.796718762817642 0.78091822100817 1 1
0.836325622416121 0.821518291415479 1 1
0.456244334553109 0.446702582678824 1 1
0.656018882277808 0.642519566907246 1 1
0.98199669713083 0.962213758337826 1 1
0.741017706155351 0.728165834882738 1 1
0.621070469773107 0.609905414366954 1 1
0.660992886391962 0.649702655010012 1 1
0.891868953998376 0.875850185483198 1 1
0.999985477216026 0.981545289538391 1 1
0.649300249196687 0.636249038959419 1 1
1.01088582187012 0.991475808208551 1 1
0.986523669708031 0.965835746212257 1 1
0.691874341008365 0.679142829125844 1 1
0.698668250402744 0.684546986165224 1 1
0.820823422965517 0.806818537877943 1 1
0.560989148772181 0.552002965675503 1 1
0.842470701449841 0.824537347052631 1 1
0.845482802523542 0.830730809201243 1 1
0.853222744663959 0.838149119448929 1 1
0.815027111610428 0.798230725630934 1 1
0.823088571383743 0.808405642338675 1 1
0.725256348321685 0.71170435833374 1 1
0.504368422412138 0.494087518350821 1 1
0.946007033877739 0.928089881339011 1 1
0.47224734373835 0.464326349385964 0 0
0.636259873340383 0.625085907883105 1 1
1.02068762796399 1.00033808684333 1 1
0.500831077520606 0.490754756231849 1 1
0.672033287030613 0.66027661062255 1 1
0.866830095623031 0.8509339497779 1 1
1.01567782941418 0.997887469749822 1 1
0.873087074741408 0.856561880036616 1 1
0.688823814643565 0.676629141177503 1 1
0.660662228774697 0.647595799247138 1 1
0.815219732751301 0.800746322227271 1 1
0.746015375556528 0.732819353197618 1 1
0.94842216576873 0.931065412684528 1 1
0.755011789114921 0.743406366174464 1 1
0.813588252404818 0.796969775306803 1 1
0.891485924620169 0.874673487874084 1 1
0.874411672402502 0.855873616715671 1 1
0.659289923944067 0.646463125545371 1 1
0.972475969053085 0.954641693189962 1 1
0.782488959864288 0.768860379262268 1 1
0.813952841149166 0.798406616178258 1 1
1.10576764242698 1.08422604653376 1 1
0.870920698977381 0.854291234019293 1 1
0.612331182705162 0.600948183878604 1 1
0.736361179352452 0.724289109374966 1 1
0.895720881297569 0.879695003173299 1 1
0.837264817981694 0.820805565116702 1 1
0.705487205507076 0.692806019435077 1 1
0.792379005155237 0.775458999632535 1 1
0.707457598856922 0.693531678121232 1 1
0.878456382884075 0.861781075879951 1 1
0.675705162597481 0.663232443344178 1 1
0.94835721710804 0.928345532665427 1 1
0.744623777235829 0.731120878069424 1 1
0.835258522144208 0.818931278339418 1 1
0.887952814339052 0.870584102851192 1 1
0.941552985869563 0.924271177223645 1 1
0.923366031283458 0.904683505681877 1 1
0.894268197874622 0.878447672403774 1 1
0.607157329888427 0.597580263629203 1 1
0.873781487533168 0.856469115251242 1 1
0.535252605915586 0.524351104906307 1 1
0.66766400593367 0.655493721859242 1 1
0.887109428182087 0.868857654797541 1 1
0.872937540552362 0.856326117202248 1 1
0.534585952300234 0.526148806735001 1 0
0.733224510757327 0.718874200658802 1 1
0.694172847776786 0.68081470913955 1 1
1.02150224876756 1.00380886175764 1 1
0.392202351403625 0.383987916882523 1 0
0.936205257687935 0.918107297208609 1 1
0.800925397371487 0.785320578294606 1 1
0.873442575579376 0.855295017447227 1 1
1.1360899354333 1.11359181481951 0 0
0.941958566657302 0.923005690249752 1 1
0.899832657660984 0.884099220193547 1 1
0.822924245204495 0.807534840240471 1 1
0.920692875478847 0.903480339501857 1 1
0.80655320188658 0.790537198592032 1 1
0.795143433754831 0.779344910946553 1 1
0.669090928110155 0.656265923879384 1 1
0.677812792264857 0.666903019597972 1 1
0.765716019241263 0.750509076372215 1 1
0.792725808885555 0.7787638992367 1 1
0.913083976623311 0.894681960546945 1 1
0.824158066449573 0.808286685354944 1 1
0.684359057723587 0.671323347919291 1 1
0.91830160760137 0.902322744887081 1 1
0.69915415258375 0.685836456683611 1 1
0.96607141584864 0.949034136330155 1 1
0.956280507797122 0.94109870130793 1 1
0.725369408079984 0.712262073261524 1 1
0.86080868615711 0.842619118459516 1 1
0.678676278348531 0.666946371269931 1 1
0.775410461059246 0.761295434487651 1 1
0.711214814890105 0.697260653323441 1 1
0.633263363388552 0.619693987114745 1 1
0.748937072628683 0.73564754424692 1 1
0.56460204188705 0.554441400571902 1 1
1.02854667717989 1.0087073472079 1 1
0.665083372643097 0.652838310383736 1 1
0.636747239353242 0.624717691642478 1 1
0.794534569745656 0.778953635862142 1 1
0.906042264124234 0.888661837706928 1 1
1.2103483671053 1.19059497335923 1 1
0.833839714526772 0.818967687502053 1 1
0.707196908986671 0.6948463499449 1 1
0.840036688806357 0.822185994867879 1 1
1.05444113838445 1.03460589173136 1 1
1.08200832119765 1.06110590238275 1 1
0.418394813797847 0.411557202997931 0 0
1.00116364616373 0.98088216292291 1 1
1.05186612850779 1.03330643400953 0 0
0.869681517737278 0.853477175436438 1 1
0.855161260960791 0.839975935458995 1 1
0.860693819782299 0.843596899530995 1 1
0.704653092067764 0.692045453998931 1 1
0.809964832161647 0.795783343611694 1 1
0.704548200432809 0.688172435632513 1 1
0.935957995293898 0.919006704947775 1 1
0.54980830245203 0.539795126474323 1 1
0.821804226908039 0.806840719538302 1 1
0.788570587452355 0.77198577548278 1 1
0.674631601929698 0.663685652636953 1 1
0.842011070251488 0.827129845258667 1 1
1.08535023156649 1.06625474959599 1 1
0.531148753864935 0.521069685691301 1 1
0.849645592265202 0.835560373015615 1 1
0.474395872075134 0.466416636920994 1 1
0.695237062945018 0.683991370144523 1 1
0.867957713887944 0.850866902481792 1 1
0.868745414217825 0.852748207672901 1 1
1.16647640653437 1.14376817348124 1 1
0.674068939968248 0.659304999054533 1 1
0.94676228856274 0.929953068559834 1 1
1.01402745417307 0.994274681640874 1 1
0.728510938140586 0.712650735491696 1 1
0.670471144889664 0.657595197842694 1 1
0.679837429229979 0.668564059808984 1 1
0.759733678818816 0.744581083098061 1 1
1.10083225341941 1.07871531889317 1 1
0.507721933384747 0.498359202406981 1 1
0.874999605463996 0.859498387244308 1 1
0.929645276228937 0.911837148169549 1 1
1.02802623912326 1.01020180145499 1 1
0.597327528384857 0.584627514727043 1 1
0.890440707986373 0.87488203052729 1 1
0.356603678945858 0.350679083368297 1 1
0.935457097120699 0.918824282194397 1 1
0.922602229775331 0.90521753777116 1 1
0.464892138500123 0.454318097795964 1 0
1.06329034249463 1.04206205361135 0 0
0.618859931020257 0.606920299050825 1 1
0.692580159689187 0.680792378492491 1 1
0.57494589978584 0.563933727863793 1 1
0.631773896580294 0.618325513896667 1 1
0.831488066666873 0.815986604867484 1 1
0.835197240733061 0.820681206746092 1 1
0.763462674095016 0.749929743257677 1 1
0.71059419396397 0.697747325322523 1 1
0.544804013132259 0.534796248757858 1 1
0.817823421221427 0.802297846803476 1 1
0.792650403568947 0.778576343520554 1 1
0.582698100033081 0.573171521768949 1 1
0.976245394286721 0.958173616818213 1 1
0.746219531708159 0.731742213237499 1 1
1.11923298179609 1.09841562513316 1 1
0.619366746743323 0.608745247349515 1 1
0.778256029493096 0.764668312894928 1 1
0.895970386901524 0.878942908911432 1 1
0.700874522151392 0.687433336451552 1 1
0.797110155485727 0.781761471123349 1 1
0.937295588592041 0.921371674584785 1 1
0.646302595135233 0.632999724798041 1 1
0.947566268830488 0.930747883337969 1 1
0.536839025724814 0.527006910767664 1 1
0.660674333414695 0.647411359022746 1 1
0.914536921428551 0.899271737823142 1 1
0.870049028880623 0.853732961674669 1 1
0.777226857920374 0.761598222542571 1 1
0.792133343959667 0.7787771339238 1 1
0.93721577602385 0.918993122497719 1 1
0.735014016728692 0.721241878399425 1 1
0.697333028731926 0.684243423006265 1 1
0.612078741414137 0.599423580859617 1 1
1.19588468931885 1.17450669059528 0 0
0.807433443830767 0.791979854092188 1 1
1.04332420835751 1.02440924133535 1 1
0.925162851588316 0.906012305963868 1 1
0.830870585309451 0.815824146430804 1 1
0.758410679724205 0.744494882484977 1 1
0.970684179360028 0.953240669337585 1 1
0.63770858057618 0.624473439158337 1 1
0.750098086921377 0.735651653542886 1 1
0.637563400982939 0.625068517072804 1 1
0.723847423268736 0.710605127558403 1 1
0.833910272141835 0.818454903846986 1 1
0.691798551149238 0.679368609766933 1 1
0.691077951368711 0.679161208060912 1 1
0.667947598554995 0.655709447669298 1 1
0.787193003609657 0.770829743569738 1 1
0.988141126381036 0.971296381736647 1 1
0.630583006557229 0.617982719118922 1 1
0.951349483373789 0.934392380031683 1 1
0.708447412968359 0.693768649283447 1 1
0.498448380754742 0.488416562742662 1 1
1.14752784860684 1.12478419094761 0 0
0.894502846667811 0.878174061461958 1 1
0.692696891564016 0.679760388199016 1 1
0.56417737318284 0.554963951606073 1 1
0.960204545311589 0.941874636899711 1 1
0.913259028989513 0.895218013777652 1 1
0.85683588181204 0.841009896438384 1 1
0.577088354498831 0.564206829271525 1 1
0.772424891293289 0.757662374437083 1 1
0.825471946933983 0.812431229283699 1 1
0.957219478611116 0.939103351759338 1 1
0.909111800231937 0.892929288408206 1 1
0.927266273516904 0.909786039744763 1 1
0.959612320602645 0.94194983292961 1 1
0.674141998327795 0.66106498848374 1 1
0.855590873459832 0.839565999439957 1 1
0.91481004185879 0.897358085072034 1 1
1.06090375439634 1.04082417429396 1 1
0.98739342370691 0.969932641601461 1 1
0.405116987966849 0.396172832785487 1 1
0.922760052602649 0.90546494655285 1 1
0.491465011531405 0.48184022035288 1 0
0.875324513604526 0.860496799846241 1 1
0.824145359265227 0.80875295429922 1 1
1.02360371580961 1.00389601151521 1 1
0.589501854573453 0.57898820419638 1 1
0.731223951641595 0.716744860802684 1 1
0.351917106028826 0.346183519989638 0 0
0.87756411533013 0.860759128384417 1 1
0.891342367419992 0.874491282455471 1 1
0.956278801453474 0.93599000433444 1 1
0.725972175306568 0.711597529262739 1 1
0.996187373033573 0.978555905120059 1 1
0.909344193795163 0.893076972772918 1 1
0.710096841852853 0.696692809146155 1 1
0.782301412268439 0.76624266634454 1 1
0.707743909192382 0.695060604184948 1 1
0.841002996952838 0.825500693327651 1 1
0.996821149839597 0.979746386677022 1 1
0.892196548068519 0.877780531438958 1 1
0.699663888478552 0.687692613369679 1 1
1.00157184797516 0.982478598966836 1 1
0.88699475426506 0.871768762961791 1 1
1.02975406830951 1.01020391115947 1 1
0.669469926798919 0.656808146314433 1 1
0.696634479930957 0.684180601326249 1 1
0.917979875822589 0.899718514368962 1 1
1.15788347502969 1.13719898753799 0 0
1.33005318128221 1.30463330964818 0 0
1.04186308417349 1.02355480821066 1 1
0.741553930757579 0.726793785840288 1 1
0.745987174862967 0.733758690578422 1 1
0.775557407356574 0.760159579707337 1 1
0.933109534818518 0.916579705060152 1 1
0.7752733650955 0.76138120377333 1 1
0.748030761628156 0.734759015054755 1 1
0.258148899041198 0.252860251496751 0 0
0.816459563944534 0.801347250494508 1 1
0.831266522297736 0.815819399864066 1 1
0.746928088872074 0.731628374956286 1 1
0.745170283801247 0.73201320531394 1 1
1.06105361816574 1.04164682608764 1 1
0.586852866918473 0.576271619704276 1 1
1.22327665940467 1.19873056186277 0 0
0.958041851940098 0.938585946845531 1 1
0.878202035264444 0.861312509337918 1 1
0.535891788950384 0.526657965458379 1 1
0.774037475990525 0.759437202881785 1 1
0.86397322794122 0.84773818364968 1 1
0.450261176006101 0.443336388291421 1 0
1.07078932544863 1.04998418465145 0 0
0.768971605624896 0.754114249123283 1 1
0.830925681674508 0.816851838687482 1 1
0.889706621326891 0.874652825594439 1 1
1.41056810194707 1.38457194790611 0 0
0.456854975580168 0.448053741324634 0 0
1.29144073825519 1.26771916885339 0 0
0.7026216461193 0.689156706210118 1 1
0.662870021934965 0.65142163061246 1 1
0.576480787588551 0.565283043048553 1 1
1.14282407331859 1.12240093176787 0 0
0.457878183165684 0.448442314086408 1 1
0.98028391587097 0.962181512205338 1 1
0.480193543315986 0.470324604778069 1 1
0.777664984927093 0.762887691964257 1 1
0.68958393919278 0.675893614503201 1 1
1.04132713738442 1.02165684937846 1 1
0.6889702283071 0.676993770920988 1 1
0.768947454096866 0.752075272759021 1 1
0.91361800985442 0.894567198043712 1 1
0.79087196216306 0.775734564992335 1 1
0.644714728729731 0.63381970946457 1 1
0.720352011396167 0.705479175907117 1 1
0.791389572330677 0.777690422225313 1 1
1.17015950585142 1.14874311349964 1 1
0.756602014315697 0.743287799858265 1 1
0.720480593596298 0.706603117897025 1 1
0.745683403606537 0.732397134348199 1 1
0.643798042687039 0.63176820667218 1 1
1.07824565022651 1.05854530450605 1 1
0.801259740993686 0.785082666125388 1 1
0.910073573349018 0.894387289131059 1 1
0.609018551572992 0.597773845350582 1 1
0.984037182345395 0.963533953059545 1 1
0.806291625574217 0.791989924394292 1 1
0.868331073494272 0.852415445559173 1 1
0.874875962533232 0.859435304234364 1 1
0.641691944284356 0.629022531615805 1 1
0.724816803720656 0.709642523595126 1 1
0.6115529208128 0.6012413524988 1 1
0.824376697882646 0.810211242515129 1 1
0.969042336790926 0.951124239809969 1 1
1.08678202595754 1.06759840287547 0 0
0.857950185318679 0.842417375020492 1 1
0.394498892091101 0.386341448054878 0 0
0.958893919549864 0.939662086365925 1 1
0.661044702185858 0.649231494610426 1 1
0.87869188421042 0.863067479631615 1 1
0.633775560121461 0.620458467098781 1 1
0.564866886435725 0.553360284724419 1 1
0.68632136852146 0.673766983400256 1 1
0.832552070184426 0.816489741398471 1 1
0.842772795507108 0.825736565026088 1 1
0.812107031559226 0.797488222308112 1 1
0.649686124692052 0.637619156470449 1 1
0.486203154702949 0.476026326900588 0 0
1.00393522853714 0.984706891881381 1 1
0.726191702328499 0.711904023056055 1 1
0.916386575043551 0.899922599567328 1 1
0.778620583144218 0.763544960864081 1 1
0.586835080683044 0.574291632131572 1 1
0.957708255663466 0.938290394133459 1 1
1.09003857987486 1.07129301107103 1 1
0.885469187365166 0.869104185288833 1 1
0.935135870229413 0.91770780659458 1 1
0.8474695387701 0.831593724785167 1 1
0.786200474194188 0.772022257978966 1 1
0.64655449581475 0.635046060941031 1 1
0.909508376870309 0.893641314149154 1 1
0.689655614989714 0.677274347517321 1 1
0.822214709935116 0.807267370316253 1 1
0.828239126058139 0.811047736112545 1 1
0.94246702974534 0.924357609392748 1 1
0.525099715660314 0.515854345202324 1 0
0.856994160445867 0.840849516799285 1 1
0.473237612727046 0.465417233905424 1 1
0.765654302961599 0.749681467714835 1 1
1.03735456159395 1.01608420537241 1 1
1.12944717468708 1.1080198614139 1 1
0.796694311153841 0.780292315682982 1 1
0.73653853538248 0.722368309356135 1 1
0.959604013401948 0.94127355714365 1 1
0.788435594937387 0.774241814463585 1 1
0.719831786036158 0.708474647231197 1 1
0.996609968247466 0.977914360491453 1 1
0.692011229269159 0.679784044205837 1 1
0.96708431045484 0.949126680609203 1 1
0.952651609403492 0.935318150507664 1 1
0.745392006958815 0.729327044329154 1 1
0.697323532030117 0.682698333542979 1 1
1.0623937788334 1.04031254054227 1 1
0.669839893890862 0.657857246016289 1 1
0.85794092243307 0.843074107899515 1 1
0.950819419249396 0.931175355977323 1 1
0.968949045351847 0.951220106654754 1 1
0.589630788563407 0.578432810057786 1 1
0.90074622419764 0.88226544761297 1 1
0.943128653147464 0.924221921159359 1 1
0.519670806048955 0.510282674981393 1 1
0.686037972597178 0.671853271446962 1 1
0.846521197272531 0.83046491677127 1 1
0.719828299202997 0.707209322370631 1 1
0.574106873284451 0.561823107137831 1 1
0.872425571881644 0.855541818189365 1 1
0.900231021987659 0.883780851477616 1 1
1.0489736332474 1.03078931158731 1 1
1.22802395940537 1.20343663936144 1 1
0.595862342020664 0.584984319154825 1 1
0.806055217699211 0.791202559668233 1 1
0.718457560377506 0.703471827421175 1 1
0.614221170377758 0.602850459924348 1 1
0.773246519647235 0.759178368838979 1 1
0.748439576187189 0.733315199110726 1 1
0.859446568236679 0.843768800415862 1 1
0.750749699459255 0.736309566307384 1 1
0.838331454093123 0.822266040735063 1 1
0.589251202655247 0.578718686869348 1 1
0.90860999186882 0.891966408238276 1 1
0.918551440247866 0.899131876429692 1 1
0.881747460440616 0.866649354689338 1 1
0.698504177763346 0.684421037270272 1 1
0.595287574483325 0.585665649243521 1 1
0.655541354685484 0.643940515171693 1 1
0.647920009088033 0.632744016827235 1 1
0.918991054129125 0.899547733965807 1 1
0.741615151646323 0.728585695014228 1 1
0.765046775832823 0.750757069626652 1 1
0.760500368914361 0.747220461247125 1 1
0.834667592029382 0.81876623219513 1 1
1.01683642301773 0.998779503581603 1 1
0.805868662309045 0.789450200200849 1 1
0.934482192166576 0.917591385255692 1 1
0.724462366029412 0.711565682812437 1 1
1.01349993389886 0.994578618497464 1 1
0.721842141650481 0.70635316129112 1 1
0.667894165624174 0.654954992805708 1 1
0.844991102209991 0.829151658863603 1 1
0.952882226752638 0.93529167094945 1 1
0.752938456381283 0.739406623920825 1 1
0.889867352194944 0.873032293551899 1 1
0.666634361716221 0.654163605094779 1 1
0.791699221901173 0.774995655351207 1 1
0.515220247237735 0.507039681702182 1 1
0.804750088515996 0.79054659145175 1 1
1.18661319711508 1.16669970222736 0 0
0.804925871440676 0.790479143046954 1 1
1.08451013379247 1.06335164665936 1 1
0.707757853370995 0.695082588668787 1 1
0.699691209179561 0.686633975813138 1 1
0.858844554459447 0.842231859842974 1 1
1.26653637676096 1.24241751593989 1 1
0.858873285055729 0.842834151261611 1 1
1.04827898896961 1.02872968790471 1 1
1.08054201098753 1.06140289371947 1 1
0.780602178977157 0.768345600179036 1 1
0.246880586114381 0.24253535694797 0 0
0.377537547810376 0.368988699468975 1 1
0.998123930389306 0.979740754010897 1 1
0.915093038569827 0.8988090205047 1 1
0.871533063759571 0.855870948397082 1 1
0.628627303781094 0.618128842987062 1 1
0.812543771217197 0.796420296171751 1 1
0.724762320299007 0.710165863987126 1 1
0.608331229169233 0.597284699893189 1 1
0.704343783021927 0.692070982760154 1 1
0.779588094605773 0.764658994566028 1 1
0.442709472326135 0.434951697255403 0 0
0.827031135826927 0.811194350577801 1 1
1.0048100785409 0.984980806099154 1 1
0.703513320298868 0.69056400928126 1 1
0.503880388175482 0.494359233644563 1 1
0.931705514552246 0.914830732845492 1 1
0.820149617777868 0.804512794232588 1 1
0.99699967912775 0.98015698733296 1 1
0.429114231918011 0.421474602048759 1 0
1.0542540963105 1.03411197051013 1 1
0.649929032359405 0.637890726308353 1 1
0.438299453445867 0.430480058910086 1 1
0.630927855476579 0.618093826449584 1 1
0.686192364207591 0.673213537105746 1 1
0.915197348517245 0.899659244357529 1 1
0.655342954975402 0.643663056484196 1 1
0.636539327577835 0.624440595600856 1 1
0.720903065469978 0.706243787143591 1 1
0.525002672200296 0.514158027393665 0 0
0.800730476184182 0.782584078903547 1 1
1.13735242494266 1.11521765557639 1 1
0.713987874130595 0.700950350376895 1 1
0.882448938151846 0.865702132919277 1 1
0.724391265938727 0.712254009283983 1 1
0.806920181157518 0.791768021251984 1 1
0.854474903400462 0.83951698679523 1 1
0.849892623626172 0.83149929701904 1 1
0.847068973397205 0.82967299565286 1 1
0.756570876458425 0.742808565607298 1 1
0.939590642961535 0.920543785385754 1 1
0.835855372033615 0.819854059405765 1 1
1.31037570534245 1.28716551738615 0 0
0.658005947842392 0.645778671792743 1 1
1.12049518711317 1.09840981091722 1 1
0.809567345387382 0.795349500282884 1 1
0.743193079949218 0.728944292846707 1 1
0.666669070951482 0.654793780207981 1 1
0.6533315797863 0.641295528920175 1 1
0.61910787487173 0.607647935723716 1 1
0.972569090497234 0.953074767090891 1 1
0.61062383399623 0.596891462740948 1 1
0.996298154632508 0.977594010344242 1 1
0.622691676503625 0.610940031501817 1 1
0.825449708131221 0.809546340507842 1 1
0.52303905561218 0.514075075340928 1 0
0.88224299095821 0.865855315311197 1 1
1.04155033181677 1.02119589493137 1 1
0.546376903354379 0.536233318965954 1 1
0.865156804988778 0.849164668602485 1 1
0.694386254021325 0.681043452672223 1 1
1.07054643596043 1.05217803150773 1 1
0.869392915788595 0.852753127762323 1 1
0.495825876784197 0.486493753882006 1 1
0.852449957178735 0.835792978629022 1 1
1.04820848079002 1.03030264454618 1 1
0.834834571304482 0.818314255270229 1 1
1.04090729481891 1.02088454725695 1 1
0.759120687982632 0.745265671160102 1 1
0.751996274485179 0.738404841714767 1 1
0.780260682224379 0.766353588014448 1 1
1.06051722660438 1.03924279525436 1 1
0.906459691589062 0.8877183294884 1 1
0.730011642316644 0.715913101635776 1 1
0.790728814278232 0.775475677029582 1 1
0.897855230232303 0.880777912653583 1 1
0.750946417481777 0.735102508826667 1 1
1.15637358141974 1.13405957763618 1 1
0.823744411164788 0.808152146076839 1 1
0.603583102366456 0.591936135618117 1 1
0.82595431583711 0.809382308422064 1 1
0.820316227900284 0.805036951968327 1 1
0.555501856851654 0.543663920157356 1 1
0.839521939356092 0.822291522686684 1 1
1.05356804826318 1.03463810117228 1 1
1.03011962141087 1.01069664671835 1 1
0.834799041328353 0.818908374365381 1 1
0.955013792746591 0.937040285380099 1 1
0.566738981841354 0.556097804127787 1 1
0.730090770043885 0.716209027010368 1 1
0.925726768453632 0.907459284007033 1 1
0.90104409063684 0.884569648940816 1 1
0.843090579068431 0.829100872694625 1 1
0.918916574208075 0.899946469932237 1 1
0.68853981362024 0.673739278875151 1 1
0.763118705537119 0.747845854702022 1 1
0.862624616922125 0.844262158978103 1 1
1.10807102855342 1.08671200288207 1 1
0.955851416739373 0.937843821501772 1 1
0.757006672654077 0.742582922654153 1 1
0.945217810569993 0.92485680963192 1 1
0.930900163433491 0.913114965470392 1 1
1.14684943930419 1.12571307685679 0 0
0.931464722274504 0.914271718159265 1 1
0.647676414815211 0.633092068772588 1 1
0.646526972131557 0.63404367514453 1 1
0.953357758313872 0.936087047197995 1 1
1.13293534329732 1.1120517726644 0 0
0.763658550784065 0.749529996140815 1 1
0.437133295743355 0.428099292186219 0 0
0.937921018566658 0.920591429496955 1 1
0.62208989842617 0.610430527825776 1 1
1.11823255324033 1.09694226987582 1 1
0.496851313663642 0.488040724060513 0 0
1.17769450687727 1.15470581717714 0 1
0.918902024085279 0.90337829887452 1 1
0.772894691868437 0.757450636038334 1 1
0.548837269590789 0.537204761818727 1 1
0.860001806250226 0.843930875074121 1 1
0.507934201460382 0.497025585296378 1 1
0.787900816015655 0.773409400573739 1 1
0.735080503075988 0.721212006513582 1 1
0.698974762635864 0.684658535116041 1 1
0.845967241954123 0.830085485935225 1 1
0.632850432039476 0.621308949675699 1 1
0.744385116787091 0.729384080689263 1 1
0.329617097521408 0.322709978775053 0 0
1.03002254753516 1.01084573372345 1 1
1.18040481381698 1.15817205344759 1 1
0.902860992632315 0.885128932816891 1 1
0.990933159151225 0.972178671005122 1 1
0.600638340746281 0.58945318267472 1 1
0.64620781920262 0.634404258636768 1 1
0.854692437923388 0.838386769933817 1 1
0.58944452763997 0.576209523048941 1 1
0.731885818722026 0.71983456004836 1 1
0.54451512433073 0.533262291526778 0 0
0.563918354675786 0.55225850033305 1 1
0.725953654149773 0.713521936624624 1 1
0.884129443807503 0.867230534607585 1 1
0.715336943302799 0.700811431447802 1 1
1.01111958326591 0.991253952525508 1 1
0.544197466736665 0.533290822711182 1 1
0.737787073279738 0.723859984539925 1 1
0.734890901727646 0.721413128605022 1 1
0.907218355316682 0.890826232749075 1 1
0.95318667761844 0.935428577983194 1 1
0.965086272283719 0.944152444097506 1 1
0.825703582477481 0.811356651156537 1 1
0.960091085470253 0.943081019359618 1 1
0.743209678042496 0.729443498723574 1 1
0.911258471570083 0.894766387696735 1 1
0.839577785886872 0.824133755538386 1 1
0.636788325980553 0.624944713750543 1 1
0.613869726319392 0.601739587131765 1 1
1.02728889558806 1.00800399758303 1 1
0.735737606679967 0.722352016596151 1 1
0.630049198806685 0.615842783983911 1 1
0.907599056027529 0.889541063643953 1 1
1.04417974518293 1.02411803664026 1 1
0.932948773712921 0.916471799455491 1 1
0.620376357639345 0.60973655850319 1 1
0.818516092906278 0.802615497021388 1 1
0.832885953133032 0.8152644914517 1 1
0.682622519909445 0.667312274578546 1 1
0.784612834531366 0.772611541986356 1 1
0.999941124549615 0.98172458039982 1 1
0.554373310208327 0.544679161085439 1 1
0.835478668655875 0.818394429203507 1 1
0.843509471540688 0.825214372334373 1 1
0.480316857907907 0.471853438479235 1 1
1.04909202933606 1.02792577583529 1 1
0.609729111329973 0.597898295587769 1 1
0.988798938208989 0.970173637852015 1 1
0.585577706686507 0.575805946403165 1 1
0.480999895628958 0.470053600801295 1 0
0.671805045227084 0.657769759980076 1 1
0.672795573768801 0.66054866860189 1 1
0.778931464617483 0.765633086514104 1 1
0.733493826550032 0.720683296679567 1 1
1.13829257094647 1.11737279385783 1 1
0.979868894568876 0.962278034297094 1 1
1.01983153815228 1.00122407318202 1 1
0.624333826408297 0.613598178911774 1 1
0.611622232122841 0.600696803611078 1 1
0.601453364462968 0.590314904670488 1 1
1.05556012543975 1.0337283455012 1 1
0.769544062947213 0.754606941698873 1 1
1.37514341692841 1.34767304899514 0 0
0.787387429301775 0.773389729340043 1 1
1.0121097673808 0.992181795114673 1 1
0.708815389931566 0.695637097988926 1 1
0.870019661371947 0.854048677738752 1 1
0.898106933014356 0.881099029388734 1 1
0.665911759031975 0.654427699446419 1 1
0.531840921265403 0.523528860658578 1 1
0.905560476024982 0.887678043929679 1 1
0.635432630553017 0.623379359158235 1 1
0.855856378173172 0.839758132589056 1 1
0.823178700344753 0.806368056446333 1 1
0.904180922947188 0.887514466420171 1 1
0.461428287935901 0.452712564083751 1 1
0.954808482631216 0.936580934671963 1 1
0.931993474438661 0.91521932055121 1 1
0.789653624566308 0.777346728228154 1 1
0.847683076255606 0.834088874890611 1 1
0.665781390453426 0.651946637735954 1 1
0.866901970978635 0.846520854885392 1 1
0.94014042817301 0.92291947431858 1 1
0.895287132904572 0.879726926250695 1 1
0.648713752333322 0.636162919527528 1 1
0.688172509679637 0.674859668947611 1 1
0.648868326007921 0.638500087327365 1 1
0.776230078944867 0.76172636032772 1 1
0.885967801248875 0.869718001871029 1 1
0.914208281376693 0.898434388082155 1 1
0.514037367722339 0.504348577954738 0 0
0.830947656343865 0.816233485447792 1 1
1.03816653916014 1.01785814097302 1 1
0.891515114423339 0.874530788443838 1 1
0.895771998540014 0.878020778791303 1 1
0.624653796967113 0.613962958781404 1 1
0.754346163346631 0.739831553324873 1 1
0.7623099509686 0.745918833695147 1 1
0.722882298773829 0.709920949539865 1 1
0.879512452743923 0.862956281591643 1 1
1.05361160399729 1.03371743973021 0 0
0.883110547829296 0.867992896464185 1 1
0.700820244690875 0.685553644863593 1 1
0.456766118137274 0.447800384298224 1 1
0.815976792958299 0.800975725951819 1 1
0.519835699769016 0.509811473836053 0 0
0.806236968473001 0.790935211652524 1 1
0.728279589561549 0.71638189197491 1 1
0.666476667396043 0.653740682186365 1 1
0.510908116720003 0.501530579263554 0 0
0.733160825639026 0.721231087421388 1 1
1.05302893103667 1.03404594373609 1 1
0.798864433737927 0.780868257045004 1 1
1.14658766438602 1.12555048202101 1 1
0.664576484614397 0.652694936359311 1 1
0.987950457848851 0.969947195050113 1 1
0.840176401381813 0.825473596567196 1 1
0.681468302268534 0.669012691238503 1 1
0.982979582345452 0.963681663723707 1 1
1.17859916464725 1.15536315510731 0 0
0.723563190759979 0.710049535650616 1 1
0.801754739345867 0.787781759996013 1 1
1.33524614312892 1.3095253124243 0 0
0.795710676918609 0.782938822785536 1 1
0.639118148720814 0.625906140310277 1 1
0.832103117692286 0.814963491045205 1 1
0.685249516436131 0.671335816190893 1 1
0.417194603733191 0.409046456224404 0 0
0.563244421647156 0.552376285779468 1 1
0.579269062910766 0.56839498212019 1 1
0.725352965464572 0.711340735798805 1 1
0.743499927526434 0.729133601414646 1 1
1.01550003277867 0.999171157115929 1 1
1.20017766272039 1.17905257446534 0 0
0.760647220031141 0.747015383326818 1 1
0.819511974527718 0.80371800788174 1 1
0.824824088854519 0.810336215326212 1 1
0.639300005184253 0.627152636477581 1 1
0.530949149139035 0.521394245444769 1 1
0.780229365351578 0.766399885306476 1 1
0.786675435683305 0.771794055999375 1 1
0.733461262469388 0.719790478161102 1 1
0.593265714803372 0.58243736859173 1 1
0.44806685746071 0.440131412255035 0 0
0.995940843139341 0.977308578588297 1 1
0.725808523155707 0.71278420378019 1 1
0.41369400526881 0.40653626750101 0 0
0.917671589775869 0.900348696396961 1 1
0.848913849952599 0.8328479345409 1 1
1.02100444832787 1.00153596030039 1 1
1.10833875688469 1.08788765298007 0 0
0.982612173216984 0.964931848412291 1 1
0.901725253083327 0.88535839520392 1 1
0.789005469084907 0.774480042531958 1 1
0.665999321674331 0.653175785532572 1 1
0.450920546604886 0.440658150503751 1 1
0.862258221047296 0.84787116494832 1 1
0.794078927880213 0.77868179185345 1 1
0.68478053252292 0.672803664886326 1 1
1.02925361700936 1.00985368058478 1 1
0.830947021401008 0.816191431615624 1 1
0.948594717790316 0.931850079642471 1 1
0.633520793911965 0.621974811992851 1 1
1.10869056064531 1.08980975001395 1 1
0.76143144955327 0.746699741591605 1 1
0.911297314488036 0.895265937183424 1 1
0.589383780948979 0.578651441900874 1 1
0.796029475267306 0.783251659347187 1 1
0.721775963900946 0.707600770349566 1 1
0.799361989204258 0.783850688525479 1 1
0.46641625717884 0.458569021771056 1 0
0.596456862568983 0.585198971481182 1 1
0.269404546626059 0.263383583426325 0 0
1.08057259436351 1.06054006285847 1 1
0.493404200491586 0.483702863304054 0 0
0.794895139044986 0.780291179038961 1 1
1.06307789833073 1.04059750171009 1 1
0.863124370775503 0.846077529073514 1 1
0.776341474707697 0.760081552466083 1 1
0.862419269744764 0.846184878989442 1 1
0.797489821562502 0.782085954553288 1 1
0.58973964546199 0.58012366511449 1 1
1.06126905907879 1.04232186539325 1 1
0.619619475184532 0.606544714088682 1 1
0.685952266733182 0.673182994932509 1 1
0.64741808986589 0.634925092388392 1 1
1.10935561838096 1.08824599514657 1 1
1.02871885456564 1.00791498117645 1 1
0.800649460676557 0.783790823537885 1 1
1.06301887727866 1.04212823937836 1 1
0.690743194091348 0.677673745749062 1 1
0.77643846019962 0.761737937421492 1 1
0.907891697870893 0.891107509715569 1 1
0.706749255380717 0.69348548887815 1 1
0.967024141230386 0.948871078262012 1 1
0.701117833624162 0.68840609982115 1 1
1.01436431425474 0.993768365241484 1 1
0.605497061971618 0.595070109266335 1 1
0.704729019081616 0.692738657253247 1 1
0.827944547409461 0.81177163810915 1 1
1.01069323734732 0.989965086990813 1 1
0.876255876379056 0.860917249683415 1 1
0.619752620168881 0.607849357434701 1 1
1.00485357365896 0.986204444854532 1 1
0.948168298619944 0.930408407106259 1 1
0.943265046920338 0.924196641951201 1 1
0.830255815049158 0.81549480844129 1 1
0.963090270532562 0.944958523721183 1 1
0.931264064835016 0.913153763659684 1 1
0.683912626446673 0.671799514049674 1 1
0.82201295002494 0.80791317519851 1 1
0.711883116745708 0.696829183855675 1 1
1.1180275574151 1.0986088953143 0 1
0.693067851668713 0.681419556281802 1 1
0.976061205509251 0.956419934396993 1 1
0.591234245811056 0.580519289315462 0 0
0.710723563495964 0.697492239526809 1 1
0.833325499948469 0.817180173402493 1 1
0.758669223876662 0.743397108525865 1 1
1.45318298059564 1.42732643377246 0 0
0.973812419019178 0.956502869318161 1 1
1.04235655027053 1.02334230378483 1 1
0.801265102410415 0.786959702859616 1 1
0.902710534670228 0.883761242663101 1 1
0.559526726310232 0.549421365157255 1 1
1.2287960615688 1.20509185514125 0 0
0.897327025828735 0.878873614688575 1 1
0.921161345439509 0.905477478684773 1 1
0.905500660545835 0.890295295966228 1 1
0.873053885927334 0.856026787690483 1 1
0.788616586353309 0.771949172697274 1 1
0.287554773859849 0.282183013131481 0 0
0.728397263889634 0.713963390604311 1 1
1.03961533932904 1.01817625904222 1 1
0.861973633192747 0.845806863933128 1 1
0.617787904843631 0.606186044597343 1 1
1.14687592343057 1.1253486954767 1 1
0.843740108247038 0.828505561091532 1 1
0.896219735779903 0.880615122339846 1 1
0.770366699362376 0.755295290943104 1 1
0.974086421139095 0.956380602843289 1 1
0.625307216230786 0.614205119916188 1 1
0.585360653577121 0.574538774847532 1 1
0.675037032646218 0.663806025208092 1 1
0.823905061004975 0.809095591936001 1 1
0.639031729225051 0.625950477181932 1 1
0.949801205641665 0.929579485930884 1 1
0.687281714617489 0.675125551363294 1 1
0.6397414273771 0.628612394095215 1 1
0.530464033596417 0.520848374153175 1 1
0.683891764776813 0.672151839572769 1 1
0.927387146748331 0.90959206852812 1 1
0.663165078558529 0.650009806370365 1 1
0.573795026192388 0.564272624450144 1 1
0.927767347252155 0.910595771944189 1 1
0.668028706692093 0.655969298662725 1 1
1.19896184614656 1.17411816249338 0 0
0.851195437075208 0.835808970159875 1 1
0.592687295432572 0.580939774393297 1 0
1.05434543190297 1.03455059949149 1 1
1.1658351324527 1.14400853552406 0 0
0.848365221129303 0.834297523436166 1 1
0.637840964116258 0.62622151102515 1 1
1.03511793553646 1.01217255541846 1 1
0.624570491560322 0.612931798496199 1 1
1.01926789203481 1.00143466661504 1 1
1.03028958624802 1.01180751318961 1 1
0.754165227764672 0.739807367321701 1 1
0.669572952881806 0.655710050676593 1 1
0.819223151228821 0.805166771270322 1 1
0.821067994363537 0.805292105005477 1 1
0.765157408340071 0.74937038887204 1 1
1.11653540822679 1.09500680405802 1 1
0.924098085295548 0.904896304018094 1 1
0.990638883245978 0.973402297229941 1 1
0.727339657572391 0.713042051095963 1 1
0.329754325004329 0.322748570735977 0 0
0.681721975985352 0.669214210816425 1 1
0.872282577750718 0.855661321835242 1 1
1.04149878651895 1.02314982966348 1 1
0.68463840907655 0.672734427970159 1 1
0.777514318468772 0.763904125108684 1 1
0.646102906570681 0.634780949523246 1 1
1.07949585758017 1.06016582757468 0 1
1.04634250997146 1.02568991834813 1 1
1.06853942133941 1.05006947340997 1 1
0.911312601902679 0.891520324646302 1 1
0.271420153343088 0.264606556076353 0 0
0.721000926616902 0.705671009746126 1 1
0.7769421439867 0.761072742194328 1 1
1.13015384601274 1.11191828392242 1 1
0.664480754632439 0.65130542127063 1 1
0.917215259015042 0.899375090271018 1 1
0.58186631637132 0.570149670484885 1 1
0.791213730329341 0.776385538486946 1 1
0.835177514303861 0.817684466829995 1 1
0.800563957352438 0.785619674321452 1 1
0.840401445552885 0.822308966313892 1 1
0.870300607703584 0.856463347311157 1 1
0.829474074584736 0.813513269059438 1 1
0.655960273142592 0.64289871683382 1 1
0.616831811511614 0.605521136010938 1 1
0.682086993996138 0.670919598935438 1 1
0.85190226811816 0.83595645161262 1 1
0.620261400897471 0.609018217066297 1 1
0.665209952747387 0.654078084909077 1 1
1.01129439880026 0.992443825261496 1 1
0.837084591764064 0.820312992236272 1 1
0.690643111252289 0.67759283787717 1 1
0.606389425821629 0.5958492726458 1 1
1.09289801991992 1.07390905137106 1 1
0.899900023144529 0.882082874334072 1 1
0.949188799634102 0.931862434176019 1 1
0.961834235637017 0.945714521657233 1 1
1.10273781930439 1.08372083699545 1 1
0.899355191914772 0.881483174707671 1 1
0.71013694571024 0.694884223381441 1 1
1.2763031673341 1.25074964808149 0 0
1.05613240366802 1.03687262166638 1 1
0.686372225295736 0.672018757613178 1 1
0.531310647262886 0.521656976424987 1 1
0.717185768042456 0.702022730665921 1 1
0.501070255704449 0.49155959098624 0 0
0.648952204828007 0.6367842240199 1 1
0.911673186065915 0.892911612012757 1 1
0.440474343976122 0.431525928653261 1 1
0.786557707028875 0.773624748095487 1 1
0.742110377610221 0.727956825013581 1 1
0.587128389607532 0.576473968502984 1 1
0.860720518293808 0.844805448203184 1 1
0.848608789722294 0.831265739053784 1 1
0.594767796551909 0.581932269353069 1 1
0.800353871417004 0.786136310048255 1 1
0.357057927269174 0.352253201394361 0 0
0.991202652754335 0.971837879291877 1 1
0.939746892462386 0.921056477092313 1 1
1.01364413473131 0.991965090066704 1 1
0.843294632782542 0.827740081879978 1 1
0.717669204125558 0.704146545005151 1 1
0.807659626450506 0.793508648052991 1 1
0.690856826267071 0.676896692149941 1 1
0.731264500172774 0.717692577018983 1 1
0.909441387693276 0.892121972042651 1 1
0.560804001609408 0.549972528700023 0 0
0.954399303903979 0.936083632116268 1 1
0.930475213307507 0.91337114356516 1 1
0.503760849101402 0.494071602196775 1 1
0.371994742348652 0.363896121287341 0 0
0.673635334074552 0.660094030562275 1 1
0.65730206885067 0.641454890870792 1 1
1.09882550184728 1.07743060829744 1 1
0.665016780681649 0.652866559013108 1 1
1.01368938289795 0.993017478733296 1 1
1.00798907942046 0.986741745736768 1 1
0.420686501894206 0.413398830451137 0 0
0.795454095203262 0.7805786564486 1 1
0.569974527448465 0.558334683093607 1 1
0.847929582134194 0.831135815096597 1 1
0.996818945061179 0.980394533641845 1 1
0.827252014310157 0.810735461428444 1 1
1.00356572572792 0.985837498688205 1 1
0.510424536255858 0.500201650256022 0 0
0.613397337668403 0.602923434572842 1 1
0.935518534057961 0.917657466337903 1 1
0.813850935056865 0.79817948380793 1 1
0.560645663161379 0.549162162603008 1 1
0.703776734107029 0.68924285343823 1 1
0.903895161521677 0.887204332603619 1 1
0.991198929657376 0.973992419299946 1 1
0.788275785417565 0.773949266537322 1 1
1.06266665618202 1.04433753254844 1 1
0.595967991517212 0.581759823766476 1 1
0.848546950965495 0.831332501467473 1 1
0.789381370765877 0.77232566046705 1 1
0.572660270441818 0.561854617916507 1 1
0.888009833840838 0.872957049010208 1 1
0.452124939282106 0.443255565507673 1 0
0.922662954596708 0.904938873780201 1 1
0.647523681303884 0.63342083270185 1 1
1.05159388532597 1.03018807170929 1 1
0.879876784116578 0.862586586274326 1 1
0.609231128462294 0.597863986745165 1 1
0.976952058551255 0.95895907000637 1 1
0.908011747967013 0.889829219921659 1 1
0.657617620162163 0.64578773688987 1 1
0.732014853958151 0.719171228310202 1 1
1.01262113326651 0.995797461210949 1 1
0.903699947573938 0.886746323454931 1 1
1.0936695339744 1.07448138880918 0 0
0.428908740813702 0.420990637317704 0 0
0.869389999307689 0.852110300304229 1 1
0.934573197057907 0.918544247600207 1 1
1.04335761838439 1.02416688932273 1 1
0.626795423473951 0.613807522981448 1 1
0.725489477193648 0.712749341122144 1 1
0.776638002307485 0.762775117235514 1 1
0.858319078090091 0.842108242672486 1 1
1.18832850414968 1.16524634158908 1 1
0.893297103899392 0.876967634930257 1 1
0.803712915465357 0.789599448757588 1 1
0.568166122759109 0.558751018713376 1 1
0.897435952269246 0.877764120264825 1 1
0.826644518282865 0.808653374545579 1 1
0.77558469140996 0.760802472598742 1 1
0.817607243259391 0.801640303559816 1 1
0.668240684810618 0.657275718865021 1 1
0.559940932307251 0.547995274010531 1 1
1.10743338075678 1.08369431069156 1 1
0.884719577859078 0.869637886745677 1 1
0.695817269165519 0.684552740537415 1 1
0.700185554268493 0.687862535390798 1 1
0.860487648928159 0.846484395627324 1 1
0.595946557784701 0.584161511431965 1 1
0.863552217958065 0.848216596570696 1 1
0.958924612729375 0.940404248751477 1 1
0.609521459118635 0.595571327508573 1 1
0.726118840161346 0.71055405962786 1 1
0.425056215048182 0.416764271152373 1 1
0.785484353052211 0.772217305847325 1 1
0.943872280620841 0.925365502582145 1 1
0.909802105360976 0.890758774826249 1 1
0.935270789617844 0.919412164872007 1 1
0.662557988728154 0.650368472403634 1 1
0.693697885382092 0.677823745973604 1 1
0.942370507410899 0.923531359077941 1 1
0.812832882354537 0.799767723984313 1 1
0.934496507169861 0.918581436067058 1 1
0.963120677993429 0.944881092851213 1 1
0.921754964149199 0.905598596158289 1 1
0.944818933453261 0.92732467849295 1 1
0.765433779782174 0.752027492924321 1 1
0.883787450500806 0.866367584025272 1 1
0.720272347499736 0.706857620239907 1 1
0.788669546972823 0.773602793589125 1 1
0.775875129139382 0.761300747531708 1 1
0.745766700519131 0.730504733069752 1 1
0.710738977337482 0.696553072137011 1 1
0.799379815348654 0.782073962039457 1 1
0.706344258927622 0.692977701176758 1 1
0.859788823547925 0.843503582179775 1 1
1.04625205471937 1.02652224044931 1 1
0.611652543002779 0.600543916470558 1 1
0.473467525768003 0.463258661455544 1 1
0.823235828609315 0.806942478423866 1 1
0.994017864098454 0.976978399757475 1 1
0.766318525508992 0.752258081231938 1 1
1.09147316310389 1.07182301802547 1 1
0.872344346607553 0.855554009719434 1 1
0.665212511887585 0.652875452628261 1 1
0.927068238318396 0.907996080302711 1 1
0.694569300577839 0.682249218184722 1 1
1.05920250254787 1.03787844142726 1 1
0.858560223639258 0.843067277653641 1 1
0.679258602434135 0.667495743665326 1 1
0.709971609697003 0.693714333214566 1 1
0.745586708090874 0.731603017075901 1 1
0.669967422631204 0.658150289904135 1 1
0.757858602888621 0.74374151645482 1 1
0.701506688027387 0.688558162385721 1 1
0.796634686543338 0.781215362722853 1 1
1.04724935187227 1.02814441997917 1 1
0.977808159080432 0.95825020091091 1 1
0.883781787839485 0.866742806760423 1 1
1.05056990412384 1.02862035020959 1 1
0.75183147441974 0.736632611035335 1 1
0.668724696631159 0.655919126817798 1 1
0.698389066028179 0.685908260149497 1 1
0.914312054608889 0.894109528655958 1 1
0.822637903516464 0.809671841500632 1 1
0.624107297982095 0.611158629483576 1 1
1.04320341670182 1.02354785603575 1 1
0.894798034413566 0.878337299599331 1 1
0.704610064657388 0.692776310080078 1 1
0.774074177071638 0.758469566129007 1 1
0.959288839411254 0.941999691777451 1 1
0.540607954461341 0.530618891033251 1 1
0.889733550023045 0.872393235994626 1 1
0.638181909204159 0.625736812693414 1 1
0.414424415543533 0.407355493960095 0 0
0.698493609856273 0.684739150645077 1 1
1.01123685766248 0.990977633858501 1 1
0.778422021615054 0.762038470829122 1 1
0.781892082612633 0.765479054986351 1 1
0.857461735710353 0.842199855690922 1 1
0.628518791033603 0.614454363457862 1 1
0.828370640139917 0.81096335954664 1 1
0.716288785403952 0.702276407419374 1 1
0.625555959941194 0.614960445861049 1 1
1.01662717454274 0.994994821873133 1 1
0.973703465121461 0.9554959342093 1 1
1.02545198316363 1.0068787428381 1 1
0.889679162640701 0.872658739174001 1 1
0.689152426588392 0.67499359678762 1 1
0.923090208656279 0.905799113799574 1 1
0.775235173822214 0.762490610397165 1 1
1.08908304095423 1.06825816226713 1 1
0.931884906671449 0.914133734761872 1 1
0.730036017807671 0.714479862508898 1 1
0.960295696718562 0.942469741171279 1 1
0.554679139195247 0.544120427034213 1 1
0.583423624434408 0.573429840047834 1 1
0.622064128254156 0.609402622847846 1 1
0.677591233628011 0.665335610548916 1 1
0.747685872634872 0.732832008353637 1 1
0.759027901091441 0.744758633228188 1 1
0.655270707787676 0.641731219767302 1 1
0.957905088153455 0.939934477248328 1 1
0.901434589216214 0.884694810143334 1 1
0.719111727514472 0.707352518702703 1 1
0.82920594836875 0.812796974100689 1 1
0.865684436746959 0.847530075518115 1 1
0.662597883060064 0.65013619722497 1 1
0.934755529059328 0.916980821558942 1 1
0.953098620028001 0.934891850189687 1 1
0.765038936553683 0.750906046753451 1 1
0.766048991300143 0.751657665915307 1 1
0.854449153880756 0.837090307532946 1 1
0.503475760998214 0.494358566854171 1 1
0.816064848232985 0.800196877732017 1 1
0.603113377775463 0.594160639493526 1 1
1.03395009481481 1.01303945416391 1 1
0.716014958853594 0.702172430712647 1 1
0.723577057288131 0.710593318504809 1 1
0.804328587495221 0.789549496275071 1 1
0.989387988537498 0.971225967431336 1 1
0.786167317074381 0.772046409347243 1 1
0.791305731673192 0.775652542923712 1 1
0.808501831940749 0.79160493354361 1 1
0.992888010668894 0.975477043677453 1 1
0.705087830056402 0.689830474740124 1 1
0.609993426056246 0.599051767135548 1 1
0.777154653114455 0.763634211515972 1 1
0.404954763279303 0.396371808318619 1 1
1.12207384713296 1.10086179700392 1 1
0.674327795811127 0.661634997449841 1 1
0.829407420905929 0.813580318288973 1 1
0.841661949059685 0.825459065743201 1 1
0.77313310650485 0.758903438665776 1 1
1.04127541086684 1.02151442737207 1 1
0.984345328742805 0.967680843743247 1 1
0.961718829943449 0.942632539243185 1 1
0.759568961032667 0.744425573471606 1 1
0.725662485315429 0.713203212106182 1 1
0.868263174683281 0.851999292670347 1 1
0.560639499003826 0.551438864966824 1 1
0.951656247561685 0.933308736802342 1 1
1.14343641433684 1.12382850452988 1 1
0.929806248822735 0.913368539864183 1 1
1.06737272401025 1.04866756903568 1 1
0.948354022474037 0.929480506510077 1 1
0.780320030524414 0.763762048032757 1 1
1.01203857739221 0.993553832534698 1 1
0.802440947710585 0.788473290464302 1 1
0.866715036779904 0.852805015157763 1 1
1.02755996252676 1.0096241584369 1 1
1.03853015526601 1.01896005587689 1 1
1.051315903171 1.03258402746755 0 0
0.889209227559559 0.872603496831033 1 1
0.542495947812747 0.531983160673927 1 1
0.566379341552219 0.55387484297396 1 1
0.888465391658847 0.870171521893234 1 1
0.925270849433597 0.908236312723221 1 1
0.842099409938537 0.827050079406467 1 1
0.710905025869318 0.698122151867197 1 1
0.689949066612514 0.677412979971551 1 1
0.815684501292809 0.801416702037795 1 1
0.686231957086093 0.673351282772931 1 1
0.794012869183683 0.779463774010308 1 1
1.07821943154419 1.05989959798264 1 1
0.937964860760474 0.92072375216232 1 1
0.718612450089696 0.705461739122071 1 1
0.687136942459042 0.67357699932687 1 1
0.970978743987563 0.951820829882814 1 1
1.07136419576404 1.05067699335612 1 1
0.621137832246861 0.608826651257427 1 1
0.85836129301775 0.842703953845755 1 1
1.10590303916816 1.08499844164249 1 1
0.863242823154947 0.847181865245196 1 1
0.694860844474753 0.682891872946047 1 1
0.258531836002758 0.253569168905001 0 0
0.85099078919308 0.832816127989765 1 1
0.473998968763814 0.466407560480546 1 1
0.463694163269641 0.454906614055372 1 1
1.15450751307484 1.13282258099582 0 1
0.885357373037728 0.871526482361916 1 1
0.737358556425088 0.722076591444221 1 1
0.80904635859757 0.793114977639438 1 1
1.15882969153846 1.13501850383349 0 0
0.716959904234006 0.701367667425852 1 1
1.00942747414605 0.991263516065926 1 1
0.809392587598764 0.793645215473857 1 1
0.858298976617166 0.84297662482795 1 1
0.757777541067425 0.742279714832387 1 1
0.601581851728577 0.590269245063288 1 0
0.663355562062371 0.650440898171666 1 1
1.13347476880666 1.1122036096299 0 0
0.809294227525982 0.793355121533944 1 1
0.547617300381846 0.537982371094416 1 1
1.04693482070216 1.02554664407441 1 1
0.785150840866821 0.769260072667632 1 1
0.839796304210181 0.823889082463088 1 1
0.641582513937705 0.63039288954723 1 1
0.616453795028086 0.606199142855654 1 1
0.849330273140228 0.833121083352486 1 1
1.13454962643099 1.11245329006104 0 0
0.82947539232141 0.813682135245645 1 1
1.02954222618237 1.00989098102904 1 1
0.623497559238867 0.611494204414874 1 1
0.725791799902478 0.713205462087179 1 1
0.956891965874827 0.938031936967447 1 1
1.04549603953703 1.02637259183339 1 1
0.500167669887086 0.490143079119065 1 1
0.470617548412741 0.462131846375758 1 1
1.13881537579456 1.11991960501326 0 0
0.958698726352191 0.942237775031097 1 1
0.663475570318127 0.651676377950496 1 1
0.439193500877378 0.430838024277321 1 1
0.882473809203514 0.867463143754967 1 1
0.769037727047742 0.755679302447075 1 1
0.830304298607535 0.815227381649616 1 1
0.674962818361152 0.661129942518055 1 1
0.88180887884749 0.866980034835134 1 1
0.752475076822132 0.737643663514542 1 1
0.714055615501336 0.700800256416286 1 1
0.77969921450703 0.765079957356542 1 1
0.680809203849377 0.668844675923749 1 1
0.735506937230459 0.721559729135685 1 1
0.891038553424473 0.874125760269831 1 1
0.839397084388695 0.824018790834395 1 1
0.833993452213594 0.818880722757027 1 1
0.687755033711902 0.673943989670895 1 1
0.76028312644138 0.746097544455003 1 1
0.856278771408113 0.840080145734755 1 1
0.845179118491502 0.830356454910658 1 1
1.04276142338816 1.02329422030332 1 1
0.975272029398933 0.955797014924269 1 1
0.786142047499027 0.772353377267814 1 1
0.870426867515544 0.854204514871855 1 1
0.888520927260429 0.872402554935773 1 1
0.778207291887904 0.763086709325127 1 1
0.698182837903792 0.686535870262837 1 1
0.804821868681403 0.789423733842345 1 1
1.16418791483679 1.14151384094722 1 1
0.760003954400341 0.746772508473493 1 1
0.746008361787483 0.733294184200774 1 1
0.942669302413838 0.923928292065774 1 1
0.695781342292058 0.682802777773956 1 1
0.778132296688087 0.764773995778446 1 1
0.792352290231275 0.774544586146567 1 1
0.916435838755354 0.899356420120246 1 1
0.550734766484212 0.538800423241079 1 1
0.716371359255682 0.702668247819721 1 1
0.851989253604821 0.836437349600551 1 1
1.14016292812242 1.1190555285394 1 1
1.07755774154294 1.05798169461629 1 1
0.485151902776015 0.475694701658782 1 0
0.510152403078768 0.500801019967267 0 0
0.651751520098815 0.638444913306324 1 1
0.966745354699029 0.948998641879002 1 1
0.613927643385117 0.602704085966658 1 1
0.437550804573413 0.42847041218022 1 0
0.50640749841804 0.49697951135908 1 1
0.892957433859826 0.875333971165611 1 1
1.02371375813462 1.00569755066332 1 1
0.626667335694765 0.616338962134632 1 1
0.807221024731337 0.792811556704011 1 1
0.949337236547676 0.929061636245637 1 1
0.666438789226576 0.653298584702979 1 1
0.733828732744026 0.720928270609751 1 1
0.886017451526725 0.871423525100734 1 1
0.707701089040861 0.693317447736077 1 1
0.776002087424199 0.762115235929144 1 1
0.553383359862017 0.542910882057212 1 1
0.627118194541006 0.615303631909209 1 1
0.765939905235082 0.752866422091363 1 1
0.80886643155011 0.792589934649768 1 1
1.02654026274298 1.00782566916497 1 1
0.922664986538506 0.90576089117768 1 1
1.08816111101145 1.06527903650672 1 1
0.564425078365102 0.552740942089912 1 1
0.748623370308353 0.734193066874265 1 1
0.645847090098961 0.632957489805699 1 1
0.7801694928338 0.76468464467386 1 1
0.555022128624498 0.543290176300163 1 1
0.822321177961093 0.807534898927843 1 1
0.78807432693879 0.77329147403696 1 1
1.22682777832604 1.20583813185047 0 0
0.934652461982779 0.91552383221979 1 1
0.805639804858083 0.791613181136356 1 1
0.918943542592192 0.902276145313037 1 1
0.67628690597866 0.665176751369833 1 1
0.723150401973014 0.709483168345518 1 1
0.779933362867005 0.765218086283034 1 1
0.785195572943665 0.770523101599549 1 1
0.91054836949511 0.895260891726634 1 1
0.611674321176 0.601629288005838 1 1
0.780408106610813 0.765540159453285 1 1
0.660467144888736 0.648461800392154 1 1
0.981513993291356 0.961265935154788 1 1
0.922318317563466 0.906048956009721 1 1
0.828637216186712 0.813913875168315 1 1
0.863733443738972 0.847316688820416 1 1
0.812005269283233 0.797748108937574 1 1
0.396384211950051 0.389785413744209 0 0
0.741602351550841 0.728455655665025 1 1
0.84477029455806 0.829919881303562 1 1
0.352901747825317 0.346435836687144 0 0
0.977129427156941 0.958293559979903 1 1
0.941215345587862 0.922119395860103 1 1
0.939261384486622 0.921479338925116 1 1
0.814470185673754 0.797335687877707 1 1
0.61565186339399 0.602067753594298 1 1
0.642099691788027 0.62948640377709 1 1
0.995462564993919 0.979162976193341 1 1
0.801152612679529 0.78462028471692 1 1
0.673557075262253 0.660201905640121 1 1
0.851893623483825 0.835600935088478 1 1
0.725917994260335 0.71227158003635 1 1
0.638702057995137 0.62567473992021 1 1
0.48749363082358 0.477889934224744 1 1
0.450672337894755 0.442047530102071 1 0
0.943460230504105 0.926640724903571 1 1
0.799602793397346 0.782207855408364 1 1
0.806905879465528 0.792227799082484 1 1
0.311796204493988 0.306329071090342 0 0
0.645883579940177 0.632641446375923 1 1
0.893779241080853 0.8785577236021 1 1
1.04300377729512 1.02408821741379 0 0
0.941842898101116 0.923052611023212 1 1
0.836696017721727 0.82254077155858 1 1
0.63215619755198 0.620848474807685 1 1
0.854213075086415 0.837197408706371 1 1
0.634403177123562 0.621989223329367 1 1
0.835915236795817 0.819560215281312 1 1
0.469781222799851 0.459627220307824 1 1
0.858829202758347 0.843369722708743 1 1
0.678438843022693 0.665212468077461 1 1
1.07318814716557 1.0526828317529 1 1
0.875674625953086 0.859149818449904 1 1
0.838237062233445 0.822831435614553 1 1
0.993837450559809 0.975400145409135 1 1
0.783604795380099 0.768010013031041 1 1
0.547347885108463 0.536118433242004 1 1
0.938584270768951 0.919074756974693 1 1
0.977475190740828 0.958445872122819 1 1
0.913809380803081 0.896987435286591 1 1
0.545391846436935 0.532646757782995 1 1
1.12252154763131 1.09986598381972 1 1
0.719567444379007 0.704352985341959 1 1
0.748874812139953 0.733487144654204 1 1
0.78946220190219 0.77345680501962 1 1
0.73030776460759 0.715860398817206 1 1
0.808173694454288 0.793450539340385 1 1
0.762559410517431 0.748230076522942 1 1
0.654452014020416 0.643488187646354 1 1
0.984755708485678 0.966254255307374 1 1
0.53779632798767 0.527365338711987 1 1
0.617350457996358 0.606373692173199 1 1
0.923326611730439 0.90763980712582 1 1
0.604924335884367 0.593491983404879 1 1
0.997779305285342 0.978585137353328 1 1
0.454130867512122 0.446685779316357 0 0
0.647733617216585 0.636751882639281 1 1
0.833132771177113 0.817084987522746 1 1
0.819835704859064 0.806686956576345 1 1
0.820006855540447 0.80531730461731 1 1
1.03039266362729 1.00925183414903 1 1
0.756999185337597 0.7400523582266 1 1
0.322464853490867 0.31564145888204 0 0
0.867346122225905 0.849746553409572 1 1
0.757191582552175 0.743016235893912 1 1
1.04600151398763 1.02536380200782 1 1
0.932452354851058 0.915241493164787 1 1
0.966021305308542 0.948994208558088 1 1
0.957566244921405 0.939163769483022 1 1
0.789954231950547 0.77603301671714 1 1
0.772888602121684 0.75819140707311 1 1
0.587963788840641 0.576557527694115 1 1
1.03550259294034 1.01513620080629 1 1
0.933780533702726 0.914483352475241 1 1
1.01214777287847 0.99133371305901 1 1
0.900174120659281 0.883086133184895 1 1
0.840314373219229 0.823363943352673 1 1
1.01197277291216 0.991521541159748 1 1
0.885862235135262 0.870276388951596 1 1
0.878876405756372 0.861445014118009 1 1
0.922046526526127 0.904607675556516 1 1
0.674517857248449 0.661962378616875 1 1
0.747598069903934 0.734474549262231 1 1
0.865730502262787 0.849301595881027 1 1
1.0188439951857 1.00123597439173 1 1
0.604865168345697 0.593729521840671 1 1
0.88170796813022 0.864774980211263 1 1
0.946279275585528 0.92785473123008 1 1
0.31711776151278 0.310676922977745 0 0
1.16913122350178 1.14734476268193 1 1
1.01917192432095 0.999126898014804 1 1
0.778679155848938 0.763354710150754 1 1
0.494711409865904 0.48526044874146 1 1
0.82991374904461 0.814726081838533 1 1
0.945781711136341 0.927182057134471 1 1
1.15918204504216 1.14026817789653 1 1
0.641875341934275 0.63005852537149 1 1
1.09794121740033 1.07735597363762 1 1
0.551322787691794 0.542699828419381 0 0
0.648268941147051 0.635827561366166 1 1
0.692820180417188 0.681258392377634 1 1
0.696652293917373 0.684093041737629 1 1
0.668067886862678 0.657083741160202 1 1
0.988589953754312 0.967900148539825 1 1
0.599339565791063 0.587974477863541 1 1
0.854561781609064 0.838239850760233 1 1
0.98137821766891 0.962744047983044 1 1
0.377175394440851 0.37066435955598 0 0
0.755999904052336 0.743417178027116 1 1
0.69228439257946 0.678776789382589 1 1
0.723372837720214 0.709766266535254 1 1
0.580677484241806 0.570699975745517 1 1
0.427666412565314 0.418977674737371 0 0
0.760924625986459 0.74817069708988 1 1
0.850309257012455 0.835208481099851 1 1
0.79005333154856 0.775236361033283 1 1
0.965589591104015 0.94557579344427 1 1
0.830693240950496 0.814402639160829 1 1
0.983462832347901 0.962614470820833 1 1
0.978995386242984 0.959841352962857 1 1
0.750966769909052 0.737212464576032 1 1
0.662307793569268 0.649314793824764 1 1
0.659148297791339 0.646209640837593 1 1
0.671751120562665 0.660055565959874 1 1
0.538083831180141 0.527115809871966 0 0
1.08517760598748 1.06503540262728 1 1
0.863715111731633 0.849313414537044 1 1
0.899473984027894 0.883341249654452 1 1
0.675124900709711 0.663527244048103 1 1
0.771287610003229 0.757781900378053 1 1
0.749015655353736 0.734158707639395 1 1
1.34129096536928 1.31972168161033 1 1
0.912054383188663 0.895280224132836 1 1
0.75186292111016 0.737384974404577 1 1
0.802378352968217 0.787229505649396 1 1
0.926859436196851 0.909842107421749 1 1
1.02263379580654 1.00334690536292 1 1
0.549105585272887 0.53845895048736 1 0
0.67777435413318 0.666247528556482 1 1
0.856551246603032 0.836825830735421 1 1
0.607998158608795 0.595824997592123 1 1
0.763561936790874 0.749391477424233 1 1
0.792933997853558 0.780154500566176 1 1
0.887379314597575 0.869104658998271 1 1
0.364050303620156 0.35660198967635 0 0
0.901321692341245 0.884562443233487 1 1
1.20668831634398 1.1844850910211 0 0
0.471224352476239 0.462747756066895 1 1
1.10997598706748 1.08854393812638 1 1
0.661783847964669 0.650643894406362 1 1
0.694111274256245 0.68103407970589 1 1
0.982295146893752 0.96342598125169 1 1
0.948913202226151 0.929342396994221 1 1
0.895490616105307 0.877272523883875 1 1
0.544643581839642 0.534276185835323 1 1
1.28114376977968 1.25521240787854 0 0
1.40444894058875 1.37805270978623 0 0
0.792529214790863 0.778413310328261 1 1
1.01307992027815 0.993838013060448 1 1
0.59275411503574 0.581499300505273 1 1
1.01660484932483 0.997348006670075 1 1
0.832452163837845 0.817991741244778 1 1
0.75751779909142 0.7422172520286 1 1
0.860169380449637 0.84462148549122 1 1
1.09186924649932 1.07082958995705 1 1
1.00454722967803 0.986365680688086 1 1
0.644213628006005 0.63045342236954 1 1
0.745708913360998 0.732186407315168 1 1
0.608499867683802 0.597785236728061 1 1
0.618019788033593 0.605459582969288 1 1
0.615773380074031 0.604381221794591 1 1
1.10865184221209 1.08790127591076 1 1
0.620091434972562 0.610082410506213 1 1
0.855107158921302 0.839149100820814 1 1
0.500785446743574 0.492579368116702 0 0
0.818417549755914 0.80363189133756 1 1
0.838267132852836 0.822667811860214 1 1
0.804747522966435 0.78936771140398 1 1
0.701595044682964 0.68817134190416 1 1
0.908514035571375 0.893637694003807 1 1
1.05502170447172 1.03607785328653 1 1
0.832764347349106 0.817378907064773 1 1
0.44317799268256 0.436300580361782 1 1
0.73565171726758 0.721877205450615 1 1
1.07766438590984 1.05747034375109 1 1
0.870365155161065 0.855409561455689 1 1
0.937565629021675 0.919209565069435 1 1
1.08552137328144 1.06589676754625 1 1
0.875021730843757 0.858369913365867 1 1
0.573792200224508 0.562353087483576 1 1
0.691656509888976 0.678834862433487 1 1
0.837930687134384 0.822844168811236 1 1
1.02563288227755 1.00451495927058 1 1
1.21863828329252 1.19437079857063 0 0
0.672122556619962 0.658228332951898 1 1
0.866818981116023 0.848629928881647 1 1
0.754793511341814 0.740895975606982 1 1
0.657017271468672 0.643683294847644 1 1
0.703114918523009 0.689844842000566 1 1
0.748967043003481 0.736224754640981 1 1
1.05153805529988 1.02986980862124 1 1
0.452586046293209 0.442857670660142 1 1
1.05890644654194 1.0376032463471 1 1
0.820538357835874 0.805261961874518 1 1
0.438197236698333 0.42972408836486 0 0
0.836017441198312 0.819626288735355 1 1
0.926793122860832 0.908045976079245 1 1
0.771310024674074 0.756828070825747 1 1
0.765276795596181 0.752331964784999 1 1
0.560405241753506 0.547644536268028 1 1
0.880679894446744 0.863946814953564 1 1
0.734295785681048 0.721210083316573 1 1
0.614280115414965 0.60242320022803 1 1
1.12434961002495 1.1022227844765 1 1
0.41643345410603 0.406373714298065 1 1
0.977672942622448 0.959195178696001 1 1
0.571632316499786 0.560873059163759 1 0
0.934063545641461 0.915407430556923 1 1
0.829587598312017 0.813131512664893 1 1
0.845402745667474 0.829775333382244 1 1
1.15230442322586 1.13065626503908 0 0
0.492528588305608 0.484144441489406 1 1
0.545428571307706 0.535232292955626 1 1
0.883456773899961 0.865797649136472 1 1
1.04596572261843 1.02766717910042 1 1
0.650540931508418 0.636853488436278 1 1
0.81558897827944 0.79986451571275 1 1
0.796627806054973 0.782309945244634 1 1
0.753912383092006 0.73968460774609 1 1
0.406121192250294 0.399296028716839 1 1
0.700983700550507 0.686838791897065 1 1
0.74772043301192 0.734543733781221 1 1
0.831512354876032 0.816765987432804 1 1
0.710098207457904 0.696827912261774 1 1
0.715440776456847 0.702375839136409 1 1
0.740899941915056 0.72951797234434 1 1
0.940331015959601 0.923999707250336 1 1
0.751435851775161 0.736978622445696 1 1
0.789937465871075 0.776130687094919 1 1
0.992795692236891 0.976237974756166 1 1
0.665849973129514 0.653399902606424 1 1
0.942348534238816 0.925510619624304 1 1
0.900348285678194 0.883727858293902 1 1
0.836200936411007 0.820743427586616 1 1
0.812543843735645 0.797625834611944 1 1
0.703076929565193 0.691128851237131 1 1
0.841292182209213 0.827329951412605 1 1
0.845832365366913 0.830299075511675 1 1
0.967860474797874 0.950425785406506 1 1
0.708751057519077 0.696689210813621 1 1
0.742498302421511 0.727449503567382 1 1
0.534631259744511 0.523094263691748 1 1
0.930729675098144 0.9129697528288 1 1
0.806838109759632 0.792021860688577 1 1
0.636189736942985 0.623817722029661 1 1
0.869720526671185 0.851716848165421 1 1
0.895362983530081 0.877299488177879 1 1
0.919859417520198 0.902860654163764 1 1
0.992734043342336 0.970995967843411 1 1
0.73711535330113 0.720989888352403 1 1
0.868093699001546 0.849712464629924 1 1
1.11172711495874 1.08896837794039 1 1
0.765505948720461 0.751959086900583 1 1
0.770013421556213 0.757375002146896 1 1
0.63046542067802 0.619219685952696 1 1
1.01096130913012 0.994012149315024 1 1
0.775282491282747 0.761806838869152 1 1
0.559629693140075 0.549442349234005 1 1
0.932617794450129 0.914832082802661 1 1
0.947476024962842 0.930637334598264 1 1
0.679769713505468 0.669482760287269 1 1
0.695107841068273 0.683110753030682 1 1
0.772082161370201 0.757140174896888 1 1
1.06433793225724 1.04467168748329 1 1
0.809537433749173 0.792759329413331 1 1
0.728430399422448 0.71435409734197 1 1
0.685463780480248 0.672491080776468 1 1
1.02515249269711 1.00424723958954 1 1
0.735062876152621 0.722285170277022 1 1
0.963063466412608 0.946142235458511 1 1
0.919906279879603 0.900583288999824 1 1
0.812734103543946 0.797372679187822 1 1
0.768758361698098 0.755434403268178 1 1
0.880451654798559 0.86498683178805 1 1
1.04153807877595 1.02195220135105 1 1
0.265483716257112 0.261691694677152 0 0
1.045662349801 1.02627396803028 1 1
0.774960270699929 0.761410955108096 1 1
0.879191505300064 0.862246660333563 1 1
0.271460919211897 0.266454717973045 0 0
1.22726350396335 1.20206162717218 0 0
0.514910814242436 0.505102456993036 1 1
0.71926725079406 0.706468326893851 1 1
0.532250947341997 0.52311892762844 1 1
0.884928730706533 0.868363521452289 1 1
0.759709741440936 0.746423002321663 1 1
0.913254030317475 0.89639249406716 1 1
0.745338362860361 0.730989798270988 1 1
0.921432907655662 0.901046019186749 1 1
0.921429773038321 0.905496157783086 1 1
0.679055634609349 0.666525792921472 1 1
0.393781691477849 0.384089423301438 1 0
0.269033848841313 0.264463368452469 0 0
0.599964548900598 0.589051144774125 0 0
0.859018825555461 0.843343827694965 1 1
1.38235322432347 1.35775610353444 0 0
0.862685797993552 0.847465948366688 1 1
0.736245717600712 0.721616249495144 1 1
0.770626849467139 0.757360286163485 1 1
0.760650047905965 0.746675435861511 1 1
0.989767019113391 0.972501308212527 1 1
0.491579801215793 0.481887967098395 1 1
0.64345005912584 0.631905287819865 1 1
0.853586029962833 0.836300213677864 1 1
0.542753931880564 0.531502430710313 1 1
0.6013300116011 0.590121193769779 1 1
0.950238176187465 0.933335858500086 1 1
0.592058567839482 0.57948666495639 1 1
0.994383626583813 0.975520527096382 1 1
0.76966317222198 0.754273864457348 1 1
0.70190920380751 0.687732101911675 1 1
0.684721614643937 0.671639683701208 1 1
0.715078135770864 0.699726118430588 1 1
0.517039057675966 0.507393051570703 1 1
0.872026652942297 0.856044948984845 1 1
0.806026135037512 0.789300016407303 1 1
0.859579628028534 0.842816186777235 1 1
0.66818367740621 0.654232166601339 1 1
0.725331935825293 0.711450468225422 1 1
0.660254390184644 0.645672023007835 1 1
1.09877783233093 1.07812166105119 0 0
0.770335609812994 0.756291300236023 1 1
0.522006602521375 0.51321019173398 1 1
0.628694977969428 0.618053712214218 1 1
0.607657370031899 0.597723045711537 1 1
0.664384920416283 0.653393096614864 1 1
0.674204715808638 0.660074308824729 1 1
0.76572424299383 0.752362180986356 1 1
0.948720171981916 0.931700967037333 1 1
0.609199991336001 0.597870945987967 1 1
0.700452179195309 0.686861339740576 1 1
1.07228336329326 1.05213849935905 0 0
1.04422287340032 1.02279525454522 1 1
0.719246071603105 0.704260801603817 1 1
0.553887347947226 0.54423157292228 1 1
0.920796111947147 0.902950402006032 1 1
0.890859406446146 0.872584082999066 1 1
0.823812312028591 0.809236851499678 1 1
0.663983373521368 0.650589555308795 1 1
0.925883020328516 0.908534796300139 1 1
1.19698607186139 1.17620041014457 1 1
0.91870846325497 0.903148845971703 1 1
0.580911817226581 0.571320986940492 1 1
0.871895844609389 0.856799756921805 1 1
0.805003292551441 0.79016822263145 1 1
0.90916989197116 0.892761876890346 1 1
0.818092351487315 0.804159373939675 1 1
0.899270137188531 0.881649833201678 1 1
0.564691511421279 0.554138745356656 0 0
0.832172559506955 0.816704459656863 1 1
0.847370948526198 0.830002623386571 1 1
1.15249270607001 1.13114186457289 0 0
0.775604158948442 0.7621985690326 1 1
0.876792778135714 0.860472874274028 1 1
0.840874507171334 0.82548162808286 1 1
0.895980585552065 0.876948084185802 1 1
0.726747950321205 0.713562508802736 1 1
0.645880847061409 0.634074695904839 1 1
0.887986741932355 0.870383070778459 1 1
0.909163513816142 0.895272654884126 1 1
1.01331682743909 0.993043127203936 1 1
0.744070485381731 0.729818279827174 1 1
0.678969672660948 0.667058222852645 1 1
1.16490188943611 1.14401859399476 0 1
1.11687912797449 1.09301523870548 1 1
0.963293665031091 0.944786995679908 1 1
0.833591037275575 0.816990859252347 1 1
0.820640762012575 0.801723080572461 1 1
0.774238298804785 0.760294849683656 1 1
0.975774267095666 0.959638228458508 1 1
0.775012746238558 0.759211274892879 1 1
1.06926274040801 1.0454871070682 1 1
1.06540080338736 1.04538500332728 1 1
1.09465921977944 1.07286940312653 1 1
0.661676804503636 0.647988945950913 1 1
0.948280094801488 0.929512940439453 1 1
0.751888241887206 0.738645119764188 1 1
0.781541756991649 0.767367639613143 1 1
0.901587054860588 0.884319686159927 1 1
0.570539179979766 0.559849368271241 1 1
0.52877726314425 0.517057914758365 1 1
0.684529435940529 0.672491545840506 1 1
0.698133760262334 0.684378679544169 1 1
0.923417607540978 0.906640752382762 1 1
1.06465248674763 1.04420265712718 0 0
0.826740077380209 0.809443187103424 1 1
0.930126541797036 0.91312167638918 1 1
0.674346723784584 0.661777949818035 1 1
1.0415825895088 1.02095649612848 1 1
1.07441492066532 1.05468352752233 1 1
0.454020106986068 0.443899344986978 1 1
0.662612553349785 0.650970439032461 1 1
0.534226555887955 0.524886041838117 1 0
0.83917109306196 0.821867595521025 1 1
0.870122845983917 0.853936446374179 1 1
0.665554275463068 0.65163802973518 1 1
0.736991382882464 0.721111990251303 1 1
0.85587621940255 0.840729642820496 1 1
0.25109156161674 0.246671787450289 0 0
0.840654081108385 0.82610060233752 1 1
1.05538179296624 1.03372079389233 1 1
0.929793465144699 0.909965510312326 1 1
0.747263722428413 0.733842103675801 1 1
0.650753339996913 0.640442230095864 1 1
0.768864741472636 0.755062319945023 1 1
0.609608843069183 0.598049979631848 1 1
0.718446895617894 0.70414615370109 1 1
0.79901085934067 0.784842749348815 1 1
0.756309693609538 0.742476531435228 1 1
0.631281681623094 0.62008932733188 1 1
1.05437490419294 1.03473036976116 1 1
1.11318879277493 1.09464076505317 1 1
1.0183695034564 0.998930751829939 1 1
0.669580924747236 0.65611936018372 1 1
0.732235578062291 0.717885072038014 1 1
1.19282871934013 1.17011744915694 0 1
0.782505075575152 0.768538349463568 1 1
1.39726091413772 1.37267223098559 0 0
0.772487438152101 0.758301836000917 1 1
0.838210671781109 0.823429133335816 1 1
0.48337319578679 0.474284650307965 1 1
0.78240916153878 0.766193149087337 1 1
0.675406444703888 0.663456119991445 1 1
1.00707392765497 0.989138317181216 1 1
0.362690849491312 0.354687903989755 0 0
0.930030598374617 0.912906403180094 1 1
0.993541466809191 0.975643628312118 1 1
1.00738919992791 0.989054405758963 1 1
0.996463262697143 0.97804562669475 1 1
0.60727281453162 0.595452604958128 1 1
0.826510209252096 0.81167380191703 1 1
0.905804743507738 0.888306037328306 1 1
0.707641916936645 0.693117754250345 1 1
1.03263533746382 1.0127391153436 1 1
0.46789056490695 0.459706030005455 0 0
0.584236636944019 0.572725871602521 1 1
1.1855505155973 1.16238748398648 0 1
0.72408759866673 0.709104472052251 1 1
0.80769984976136 0.791696394423331 1 1
0.511603859049 0.502496203173921 1 1
0.584108499596941 0.572505915336047 0 0
0.991697789862094 0.971966921383825 1 1
0.990525015194952 0.972873938891679 1 1
0.694257921554472 0.679756238170758 1 1
0.981889616526912 0.962553265409339 1 1
0.899636825848936 0.883486560053191 1 1
0.974617814488388 0.955513751702081 1 1
0.805339164544664 0.787429381110358 1 1
0.599113711916813 0.588877967469317 1 1
0.731009923728515 0.716946875499372 1 1
0.766294775585225 0.75212381885219 1 1
0.84202898263408 0.824774687278866 1 1
0.680807160393265 0.668714653806241 1 1
0.646110188030371 0.635198581403605 1 1
0.474832238083462 0.466102078867321 1 1
0.975169629104409 0.956988699707467 1 1
0.650656062812476 0.637757490005673 1 1
0.885192029878642 0.868617208833504 1 1
0.616317343559889 0.605194559476717 1 1
0.484417472854766 0.475329576036973 0 0
1.03836994737651 1.01734119161897 1 1
1.00048241792551 0.980831798808272 1 1
0.487640760131626 0.479021162721281 1 1
0.933005432211868 0.913173841064088 1 1
1.14966380508282 1.12811785464166 0 0
0.896416559506423 0.87993915409048 1 1
0.59173663210555 0.580614973732163 0 0
0.801197642172544 0.784857798785369 1 1
0.764641647767437 0.751552887689433 1 1
0.699229578593124 0.687101046179148 1 1
0.853163936298898 0.835051617281454 1 1
0.782281113017334 0.767372133587989 1 1
0.976920885456348 0.961652851118737 1 1
0.915004279177263 0.89892558173121 1 1
0.921185072080274 0.904940377429625 1 1
0.728134531974419 0.715815265031964 1 1
0.765385036798092 0.751838224625494 1 1
0.752043537300642 0.738305748787264 1 1
0.36181077944972 0.354368878317869 0 0
0.787708912473645 0.774280929392544 1 1
1.18926017356152 1.16713235752645 0 0
0.74792694652432 0.734154493668653 1 1
0.865819068951061 0.852335207553386 1 1
0.926565186871169 0.910056329022684 1 1
0.928782153993619 0.910206807677317 1 1
0.727545860693662 0.713369400897354 1 1
0.95042458927038 0.931485079275771 1 1
0.813378025358333 0.798986504877066 1 1
0.630484981576577 0.617880903177624 1 1
0.563675452753146 0.553306552386316 1 1
0.646146838577902 0.633432959483749 1 1
0.725704158195322 0.713830497526561 1 1
1.19483569363043 1.17157922801206 0 0
0.994015844357589 0.973296394064977 1 1
1.04349714405097 1.02143885785453 1 1
0.734800623552058 0.721779109534393 1 1
0.83461955634029 0.819443737755863 1 1
0.856961849679326 0.841988932717496 1 1
0.893230863951297 0.875749475933143 1 1
0.926283857835969 0.906391427352939 1 1
0.574519481070759 0.562622404436317 1 1
0.75988490187979 0.746552310255245 1 1
0.861004233716357 0.84603675440915 1 1
0.901884298101905 0.885722519127311 1 1
0.699720912098621 0.685990838656168 1 1
0.787489948764185 0.771314826395793 1 1
0.790978944784088 0.776006579590676 1 1
0.307607099750894 0.303604571370403 0 0
0.883338470335747 0.867151254513586 1 1
1.0158334325551 0.996520338116482 1 1
0.709863716137175 0.696584832520221 1 1
0.67263905773874 0.659782181209599 1 1
0.989072297242573 0.970271658610428 1 1
0.570225765680474 0.560389484075975 1 1
0.845257371265493 0.828902748363824 1 1
0.908338261635542 0.891292230559486 1 1
0.928556290722376 0.910950421030266 1 1
1.04339822032407 1.02337337500252 1 1
0.746460474860711 0.731201558147966 1 1
1.1713437391283 1.14836512471137 1 1
0.912692781622168 0.895276905915923 1 1
0.931405954102582 0.912780455605699 1 1
0.806604332148103 0.790966666559648 1 1
0.967998949895834 0.950024341963965 1 1
1.10888025332038 1.08524520371857 1 1
0.840219983347091 0.823471445847271 1 1
0.83519696556722 0.819191818530568 1 1
0.839766462634165 0.822533457685706 1 1
0.414879962985942 0.40760967854169 1 1
0.514553093566513 0.504819143680841 0 0
0.385493650357252 0.37923017468607 0 0
0.865296124891106 0.848814645752916 1 1
0.734289537766332 0.722475620437083 1 1
0.957640312776296 0.939225045761157 1 1
1.03158362729899 1.01235212305538 1 1
0.760998327276562 0.746271511266821 1 1
1.00145690865615 0.981149873383508 1 1
1.02931668289999 1.00897999720313 1 1
0.619154640027783 0.607165713687874 1 1
0.69294880003026 0.678481242501831 1 1
0.771111453297096 0.75677434675246 1 1
0.806968531224652 0.792714785744898 1 1
0.652408795472271 0.639808198184719 1 1
0.723237204035697 0.707508105660438 1 1
0.802126897034589 0.788411686915107 1 1
0.699158731411301 0.687783730243732 1 1
0.786485010424629 0.771578118366227 1 1
0.682395056630173 0.670921371105199 1 1
0.74189859719742 0.728045716105617 1 1
0.693559851417608 0.680460323608495 1 1
0.572345326167912 0.560356512454407 1 1
0.988825161027614 0.968140680571012 1 1
1.2498937223659 1.22363291924503 0 0
0.739609956688945 0.725764286375289 1 1
0.783512646454404 0.768993872775384 1 1
0.653582585541304 0.642361039869014 1 1
0.961983168838791 0.94351107359295 1 1
0.624397471199682 0.613659091450186 1 1
0.973879012149911 0.95562069549528 1 1
0.858940348954834 0.843574738347358 1 1
1.27661338815228 1.2539853889166 0 0
0.648707624479557 0.636791055713292 1 1
0.946979054244592 0.928704687498348 1 1
0.895100930731388 0.877801118960951 1 1
0.730851766110277 0.718971491091969 1 1
0.935137312241788 0.913884510248368 1 1
0.598964533056066 0.588660414038102 1 1
1.15163476295414 1.13207806124881 1 1
0.758200944615694 0.74401864611512 1 1
1.01625535156237 0.998017338390921 1 1
0.740608600861113 0.726956562940221 1 1
0.663281514914523 0.650286320774976 1 1
0.617445472506199 0.605145676942171 1 1
0.850950895321585 0.835676963629547 1 1
0.916632114948609 0.898807208236254 1 1
0.878322526441519 0.860125008233184 1 1
1.00047356268116 0.982880395376642 1 1
0.718566960909173 0.703917176802809 1 1
1.12983426433931 1.10950916338387 0 0
1.04846929571497 1.02978200687973 1 1
0.679696164128025 0.665461505063323 1 1
0.917661681158163 0.899131746348017 1 1
0.86919038596584 0.853420946840587 1 1
1.01560890165379 0.9969057600354 1 1
0.47419206743731 0.464813801366854 0 0
0.653535774761504 0.641233429482987 1 1
0.580118394558868 0.570461779915306 1 1
0.61046754677079 0.599084076800349 1 1
0.61034888520192 0.599101430803302 1 1
0.673299058242506 0.660359645503061 1 1
0.631180221286325 0.619484167042033 1 1
0.563207132090488 0.554143372061117 1 1
0.952796152267996 0.93637230230021 1 1
0.873772330610544 0.857952461442588 1 1
1.00723328456095 0.988013753368244 1 1
0.883718831731337 0.865296338168713 1 1
0.274271848843245 0.266514681975996 0 0
1.22064711962595 1.19635607182168 0 0
1.0373046434981 1.01633841995212 0 0
0.867176717795161 0.848636529709755 1 1
0.63463652225762 0.621992090174334 1 1
0.440713354040214 0.432961905478018 0 0
0.498806763076186 0.487734271239015 1 1
0.811928430120247 0.794148258544323 1 1
0.753863581576583 0.739972732298614 1 1
0.858407409715006 0.844151521786657 1 1
0.5844723443535 0.573716570209663 1 1
0.586834487581603 0.574463474859414 1 1
1.01887510576069 1.00026707883891 1 1
1.03402738869706 1.01540756063119 1 1
0.978567673144986 0.960519838399481 1 1
0.902251141582937 0.885950193578771 1 1
0.591577928645328 0.579878296334656 1 1
0.96332957791747 0.946756997067613 1 1
0.863966713908258 0.849004348033749 1 1
0.400419918750995 0.39341928311515 0 0
0.656164306279903 0.643575687527659 1 1
0.787239878055026 0.771688327886669 1 1
0.791316732878518 0.777321965915599 1 1
0.750381275681904 0.735752149623673 1 1
0.704297087088831 0.690877390341455 1 1
0.327140993971522 0.321761849405124 0 0
0.658340382018341 0.646657645139389 1 1
0.562169182381446 0.551159510336303 1 1
0.984172102806515 0.962091442943633 1 1
0.544866664205426 0.533568672249151 1 1
0.995582137657116 0.977145610509881 1 1
0.662751237527767 0.649094738126477 1 1
1.03221945851198 1.01152993497547 1 1
0.617008117545768 0.605054891774383 1 1
0.773670478602058 0.760346729186064 1 1
0.793166363653031 0.778478149369923 1 1
0.577286226069991 0.566262296926073 1 1
0.842932210167697 0.827281877702841 1 1
0.561768245454305 0.551621997714728 1 1
0.634984163889037 0.623463457336031 1 1
1.2149226987623 1.19213528502893 1 1
0.644817552683062 0.634365352065033 1 1
0.865801163323245 0.848641905036511 1 1
0.945785812700742 0.928045303488775 1 1
0.664060447293652 0.65281401306067 1 1
0.877660846347827 0.86041832565002 1 1
0.681881145169667 0.669193810797774 1 1
0.920503777850325 0.902586553217885 1 1
0.893849627342841 0.877373277526239 1 1
1.41065329895332 1.38595162689378 0 0
1.08261633293235 1.06358981307788 1 1
0.931383743332454 0.913013326754289 1 1
1.01574601002042 0.996577713681854 1 1
0.587955051776975 0.57756340303602 1 1
0.771150648404066 0.757359376748749 1 1
0.986613515699124 0.967424277417786 1 1
0.890867036832738 0.873569182341658 1 1
0.630686883488565 0.618142607966125 1 1
0.619366691264485 0.607855191449466 1 1
0.680550681039967 0.667620222057037 1 1
0.836718537797165 0.822351219884359 1 1
0.577212506049647 0.566678631252005 1 1
0.881960664047955 0.865676589188293 1 1
0.898686049599189 0.883595239183881 1 1
0.82110093640652 0.805392579532746 1 1
0.738724302496672 0.722183938537138 1 1
0.769612896854716 0.755032352525377 1 1
0.648645689609811 0.637253551989095 1 1
0.332012726508994 0.327553083302519 0 0
0.715046123386025 0.699716662680867 1 1
0.823922483433254 0.807990422395127 1 1
0.835133353587711 0.816566291342915 1 1
0.527557453968886 0.517216203142062 1 1
0.91142213578259 0.895028474575874 1 1
1.00481403613765 0.986439193901055 1 1
0.665579399696813 0.653421817997021 1 1
0.994969296748578 0.975697966638632 1 1
0.770871041175332 0.755507649081693 1 1
0.755903711297668 0.741882782199948 1 1
0.857154235912712 0.8408863653888 1 1
1.04642409129401 1.02655094145527 1 1
0.99354170384988 0.973003565067482 1 1
0.748968039723656 0.734922009660697 1 1
1.04632107619601 1.02745988673747 1 1
0.640558703877423 0.629246527032143 1 1
0.840577967472041 0.824885502796607 1 1
0.61464800106341 0.604224103088055 1 1
0.674651104898724 0.662114558514173 1 1
0.700195995814199 0.687563581228991 1 1
1.11668965493115 1.09392195598742 1 1
0.179711238612749 0.175646100359372 0 0
0.803012476360525 0.787456109507208 1 1
0.603302627304878 0.59327358697153 1 1
0.966831668742208 0.947781403995588 1 1
0.799410428808739 0.784727176518153 1 1
0.88856801445063 0.871634853176788 1 1
0.774671578582834 0.759199924315287 1 1
1.01312844217428 0.993915531647119 1 1
0.835101094340473 0.819839926744648 1 1
0.69041277290934 0.676705501538755 1 1
0.399266636334525 0.391812348033374 0 0
1.09007479274013 1.07189207329336 1 1
0.559020755811711 0.548432270153875 1 1
0.600217809476867 0.589668903457795 1 1
1.05659079798853 1.03717259227768 1 1
0.476454191437718 0.468003277408368 1 1
0.896672669000879 0.880568326215435 1 1
0.870226678972164 0.854506264260218 1 1
0.909678165564223 0.892572073750323 1 1
0.723059171925566 0.709941412892313 1 1
0.869109134259313 0.851162544045163 1 1
1.00717487893255 0.985361410057196 1 1
0.481215544836103 0.471596403190747 1 0
0.864571534299611 0.848786481459578 1 1
0.650245983486912 0.638103634191558 1 1
0.863058262886597 0.848581490768885 1 1
0.850304026776869 0.836609996561111 1 1
0.98120542211216 0.962278715871741 1 1
0.573423158475401 0.563857369218165 1 1
0.957236523582892 0.937664405716935 1 1
0.804984603627053 0.790411237172927 1 1
0.8817489545128 0.865016811537311 1 1
0.800431574622751 0.783891416517859 1 1
0.863469877925412 0.847300813055366 1 1
0.709762623449135 0.697113917557479 1 1
0.713045026954151 0.700809494441255 1 1
0.863241213697034 0.847679479597092 1 1
0.610978543688016 0.59863919543245 1 1
0.611484117551227 0.600252719509844 1 1
0.737009896725062 0.724190990458758 1 1
1.08516727491127 1.06339946188631 1 1
0.965295221864146 0.946763644096773 1 1
0.874266012232136 0.857955421538221 1 1
0.848604926301768 0.831882532485055 1 1
1.06018835632442 1.04084232728181 1 1
0.994906130589953 0.974619608358282 1 1
1.1008498547535 1.08099748615182 1 1
0.693692062238549 0.682623028597944 1 1
1.15050925646008 1.12971076125174 0 1
0.676552275150982 0.664883318018592 1 1
0.62551706133088 0.612450730178686 1 1
0.670754890793706 0.658888612341931 1 1
0.828163217263628 0.812995959851195 1 1
0.978943759038847 0.961146836138266 1 1
1.11046784610034 1.08904272810709 1 1
0.810991650589935 0.795769073761328 1 1
0.926333845382145 0.908674477749812 1 1
0.825807846936833 0.809076365373053 1 1
0.913799961252434 0.894581443260812 1 1
0.834980651859991 0.820489259259243 1 1
0.847868134071323 0.831442119540854 1 1
1.04802887425652 1.02916592111479 1 1
0.675176445419785 0.661586916343801 1 1
1.17663507373831 1.15343487261552 1 1
0.856434577052847 0.841161790158711 1 1
0.749755885124045 0.737820230700133 1 1
1.00945004056483 0.992200029911837 1 1
0.888551773597182 0.872680032281571 1 1
0.817840357315506 0.800181156218141 1 1
0.992735868464804 0.975815733905409 1 1
0.894844784270736 0.879446087674148 1 1
1.16326644202628 1.1413791549944 1 1
1.09106278095556 1.07145124398005 1 1
0.726373482733356 0.711240951696666 1 1
0.419438856706437 0.411092857682989 0 0
0.71379976394408 0.701473081958793 1 1
0.946967208974279 0.92980590663845 1 1
0.636283202233123 0.623338786114889 1 1
0.682909841255369 0.669302716157239 1 1
0.878629884976564 0.862143737243992 1 1
0.883161765418042 0.866539144288964 1 1
0.671344149356039 0.659325810115237 1 1
0.745656570682208 0.731702867777117 1 1
0.638724494747036 0.626995767084703 1 1
0.838134785036571 0.823148968586463 1 1
0.730321215313522 0.715131002481873 1 1
0.834628065716913 0.819180636156739 1 1
1.07287710282039 1.05169700368578 1 1
0.688067751524073 0.67298769156911 1 1
0.955362444226261 0.93770877079355 1 1
1.13903259059328 1.1176156794956 1 1
0.928152020419654 0.91144472252063 1 1
0.318332673701405 0.311982898500078 0 0
1.10089595068676 1.07779589090023 1 1
0.569014808295013 0.559279229179066 1 1
0.860195105084679 0.846026238920724 1 1
0.905650744656024 0.888708365352894 1 1
1.02960889000646 1.00952009469457 1 1
0.52809465711688 0.517380054496114 1 1
0.812311430661453 0.794494933174346 1 1
0.504798456248983 0.495482298343201 0 0
0.915912152258521 0.900041358469288 1 1
0.963866538396651 0.946151863511001 1 1
0.712263480475689 0.698908057854773 1 1
1.25692180967758 1.23454348685169 0 1
0.662205067059336 0.650147191469564 1 1
0.887333862794169 0.870670184367612 1 1
1.10231255963032 1.07975846359585 1 1
0.646919709878077 0.635214670851121 1 1
0.878548368566354 0.860513261356852 1 1
0.735854812674984 0.722646701497154 1 1
0.85031902603459 0.833907832563023 1 1
1.14237812338074 1.12144488117063 1 1
1.07463554922772 1.05448349693541 1 1
1.04354164729239 1.02397033821047 1 1
0.560833003899545 0.549152808800701 1 1
0.533781925584724 0.522864312259566 1 1
0.8915626530532 0.875096933596162 1 1
0.752686352561578 0.738593736827505 1 1
0.679159686478148 0.666623091484161 1 1
0.589854366706201 0.57957393879295 1 1
0.779327869186121 0.764888054284188 1 1
0.672875871700737 0.660072836363807 1 1
0.564765117417102 0.552378394555591 1 1
0.763951128965263 0.749126065237004 1 1
0.484313846331902 0.474998523243527 1 1
0.919948520622853 0.901650634354489 1 1
1.08857914787935 1.06836397571713 0 0
0.780652387258064 0.764879974251201 1 1
1.04662719823766 1.02742948277893 1 1
0.772967213814682 0.758686341036001 1 1
0.786674091351037 0.77347963970011 1 1
1.29580527870495 1.27184261932726 0 0
0.896229740980918 0.879564080590543 1 1
0.755330669610122 0.741290206756732 1 1
0.916605659979406 0.899892278886104 1 1
0.677679248204279 0.666268411161561 1 1
0.672143299813546 0.658829636768525 1 1
0.917693104757108 0.899170149919965 1 1
0.71159907588999 0.698569053433739 1 1
1.06593285983402 1.0467017775459 0 0
1.03029183444194 1.01041588182983 1 1
0.816867215784852 0.802584711862728 1 1
0.884482745562464 0.869147862618999 1 1
0.654287539118951 0.64212609626969 1 1
0.985375872400484 0.966290943803801 1 1
0.868264523384258 0.852191327926901 1 1
0.695834175050418 0.683594280335026 1 1
0.759199558389159 0.745514803673578 1 1
0.592310991499332 0.580154517030841 1 1
0.594619344039957 0.583908461369955 1 1
0.757387052938469 0.741964892564737 1 1
0.754245580575928 0.738478362673494 1 1
0.53904070694815 0.528795719156924 1 1
0.558477267967897 0.548966183517464 1 1
0.682509946342272 0.668712481349807 1 1
0.600894538968286 0.589279394746568 1 1
0.716543924949827 0.703514934064299 1 1
0.706244856568608 0.693820390626289 1 1
0.763699127474619 0.75123335062985 1 1
0.779654399005493 0.764705493529738 1 1
0.736399560045438 0.72203305527902 1 1
0.484659607214324 0.475646645249781 1 1
0.966540865555549 0.950407878936205 1 1
1.09493574705139 1.07514542517715 1 1
0.995160756264198 0.976032541107517 1 1
0.714087945987538 0.701946832260575 1 1
0.840538075198236 0.824393888238673 1 1
1.03224607847191 1.01405052420834 1 1
0.757151989221417 0.742566707395031 1 1
0.63282959563398 0.619047982678476 1 1
0.717088135297588 0.703578292020879 1 1
0.740598344802155 0.725471265666377 1 1
0.828353108556254 0.812443318382993 1 1
0.776161663277931 0.761044946884675 1 1
0.685715178395511 0.67335356017675 1 1
1.02377650161542 1.00412763945007 1 1
0.829328359704081 0.814435650458119 1 1
0.798102249211514 0.781541863058947 1 1
0.676907157190448 0.664662222848067 1 1
0.601389941829511 0.590299176170935 1 1
0.333828450415022 0.326119535852905 0 0
0.494610314098377 0.485903833512328 1 1
0.688727638950977 0.677315432843247 1 1
0.537813714656717 0.527678151551327 1 1
0.936574913219594 0.919769351840431 1 1
1.06290963458577 1.04358005109912 1 1
0.579682328011845 0.568181997626095 1 1
0.701135103301703 0.688262050614061 1 1
0.701731660129959 0.68854945421715 1 1
0.96451621402949 0.944691615362843 1 1
1.26750651536013 1.24142048575705 1 1
0.832331122981533 0.815305648626739 1 1
0.48993759634169 0.480255413401108 0 0
0.74359726181379 0.728533797838988 1 1
0.660945393573658 0.648689375071689 1 1
0.969569285885092 0.952045405984617 1 1
0.796378086767243 0.781647966548261 1 1
0.874603535107175 0.857572035057862 1 1
0.635753472461559 0.624442377344953 1 1
0.498896616643566 0.491230756741435 1 1
0.842231015803334 0.827928636198625 1 1
0.674354866303587 0.662051405082877 1 1
0.750495056114171 0.736153042466952 1 1
1.0037894532354 0.984907665009714 1 1
0.642285186992466 0.629817435321567 1 1
0.950975017831476 0.931771796027907 1 1
0.501702295723213 0.492394009678258 0 0
0.96400515009302 0.947110443706284 1 1
0.692189489927839 0.679799377504794 1 1
0.933538396258763 0.915591045744145 1 1
0.735649902153844 0.723160272537787 1 1
0.749486436477929 0.734286735907303 1 1
0.851369607585994 0.835590125317298 1 1
0.67231936694519 0.658870694073832 1 1
0.739950744522081 0.722950583253691 1 1
0.851550150054582 0.83413300850993 1 1
0.775115996880683 0.760818673823085 1 1
0.38891634337 0.38173616556887 1 1
1.08967592421441 1.06913775139832 0 1
0.79751802911052 0.780512271831419 1 1
1.05240624729867 1.03122058657808 1 1
0.877710116300895 0.861785520176027 1 1
1.05139914417043 1.03099173162937 1 1
0.531346887969191 0.520776197633155 1 1
0.392024189338409 0.384389558804896 1 1
0.871884787055039 0.856446040570296 1 1
0.729747106535545 0.715637897823461 1 1
1.20593208871223 1.1847184028821 1 1
0.903369402533133 0.888100930995199 1 1
0.471606071316237 0.464448201670547 1 1
0.649687327881058 0.638088945885293 1 1
0.524535171803616 0.512973602416285 1 1
0.388380049188965 0.380658480612268 0 0
1.00717865929833 0.987017653952011 1 1
0.557448562302786 0.547890024036003 1 1
0.795859272391021 0.782469701806855 1 1
0.710830520432195 0.697449093014162 1 1
0.601961380018955 0.589966513983258 1 1
0.597093735394557 0.586246888264569 1 1
0.738781679414095 0.723559015886334 1 1
0.492555896233256 0.485441370323731 1 1
0.760204617737225 0.745565022928395 1 1
0.597613725434591 0.588093905206678 1 1
0.764616314048403 0.750784608040069 1 1
0.925320003745439 0.907727496434657 1 1
0.881536401649151 0.864070584219924 1 1
0.777451216022683 0.762356444290745 1 1
0.85760063382212 0.838997812852164 1 1
1.12733727122536 1.10799481242004 1 1
0.959603069072696 0.94054224769658 1 1
0.845216804607606 0.829558422265536 1 1
0.641884330044229 0.630367772676835 1 1
0.666668965796052 0.653969018061055 1 1
0.575055801319497 0.56400369482335 1 1
0.763846085918425 0.751735975826509 1 1
0.994695845439369 0.977502818510836 1 1
1.17522103032401 1.15295686736715 1 1
0.676405638956598 0.663305376330615 1 1
0.803554853569073 0.788439644614803 1 1
1.25153340239876 1.22833731275099 1 1
0.55021342485033 0.540377384321345 1 1
0.811606822805845 0.795122551380264 1 1
0.647970120610931 0.637559146441664 1 1
0.840750228771105 0.825605720108508 1 1
0.766617863422596 0.752870902408747 1 1
1.02832930254572 1.00886177759481 1 1
0.810331897496959 0.794961929058753 1 1
0.655536681076275 0.643474909496013 1 1
0.782443948776214 0.766765124125753 1 1
0.613869911624976 0.602616307759032 1 1
1.21067006262503 1.18861419068657 0 0
0.436991422809832 0.428249508030788 1 1
0.879896718974095 0.862787346237733 1 1
0.972735220284027 0.950910171149284 1 1
0.817205016258893 0.802141402979135 1 1
0.484254402534607 0.475391537539049 1 1
0.776114043521906 0.761352639786684 1 1
0.907603710817358 0.891943886015915 1 1
0.439850659097135 0.43035896519984 0 0
0.501293233647406 0.491670363372415 1 1
0.797154221880163 0.782476596611117 1 1
0.526901846933413 0.517240205721399 1 1
0.428994156263974 0.421527811673743 0 0
0.258361489818193 0.253150764924499 0 0
0.943204051090523 0.924282469438612 1 1
1.04541149884347 1.02698630306438 1 1
0.33774574988411 0.332739220540998 0 0
0.883882152362693 0.866694746932471 1 1
0.663797962293273 0.651397620557742 1 1
0.842126513371996 0.827475473607654 1 1
0.595453543618643 0.584084621380361 1 1
1.19728214992708 1.17553145535941 0 0
1.0838855241565 1.06063016236714 1 1
0.890567290313236 0.874183150193263 1 1
0.667646771555999 0.656300195272686 1 1
0.497332403974073 0.487458721245856 1 1
0.983025423055617 0.965249670943197 1 1
0.360904935756186 0.354778243224477 0 0
0.766309662536738 0.750973091381426 1 1
0.750741212841074 0.737795026664484 1 1
0.755192585549939 0.738800065804442 1 1
0.976911290164874 0.956957157770433 1 1
0.71220215013264 0.69761433960116 1 1
0.710794676350842 0.697698896839418 1 1
0.77367563925494 0.760889731474402 1 1
0.66209587195969 0.648093274360981 1 1
0.676741458536353 0.664738607793403 1 1
1.10518989821724 1.08532410634533 1 1
0.6913634172671 0.677769128911978 1 1
0.941076278681555 0.924263288515816 1 1
0.887150280514774 0.87018200093954 1 1
0.750699149892021 0.736174905022055 1 1
0.886211841065771 0.871097844342487 1 1
0.601636491953662 0.59103474779647 1 1
0.975415851820219 0.956664885526713 1 1
0.599542041341466 0.588203736836008 1 1
0.819597637134689 0.804562206041188 1 1
0.960098254822064 0.941812133008894 1 1
0.587840575510707 0.575896888457176 1 1
0.653650826649459 0.640584343084228 1 1
1.30149171587371 1.27323914803366 1 1
0.988479923019212 0.971055806814681 1 1
0.603393064999776 0.591588998824124 1 1
0.555121254501346 0.544318578503519 1 1
0.452447586053042 0.444528314664416 0 0
0.749915528954346 0.732883896146565 1 1
0.750178927658171 0.736125196061822 1 1
0.884175141124041 0.86939246142406 1 1
0.566928577203549 0.557286507631501 1 1
0.670276168218849 0.656910617592695 1 1
0.894708387471714 0.877172384355079 1 1
1.07297440527844 1.05269082968821 1 1
0.787369092206929 0.772541718288451 1 1
0.821028566057075 0.805969384883574 1 1
0.521757861486856 0.511706555346726 1 0
0.603541214178327 0.592842652120422 1 1
0.634080432344724 0.621539200138549 1 1
0.548252789317744 0.537690747114247 1 0
0.324996039825906 0.319722609795532 0 0
0.431435781198796 0.423847821451133 1 1
0.958508696182582 0.940696817404559 1 1
0.694396722904308 0.680643496037314 1 1
0.364394144352809 0.355831305254222 0 0
0.831176033985961 0.815471281751974 1 1
1.22478861609887 1.20021076140064 0 0
0.904855508000422 0.888639848840376 1 1
0.695543938109691 0.679965354877378 1 1
0.771031921074955 0.755398285248844 1 1
0.925055393143894 0.906407145747007 1 1
0.735870177103133 0.722550034155273 1 1
0.59745766946977 0.585846158633822 1 1
0.927112161910431 0.909690794905006 1 1
0.84519583333389 0.830243384073711 1 1
0.544615698908315 0.535110544251244 1 1
0.571156625719896 0.560051996094303 1 1
0.502349228179358 0.493945624289992 1 1
0.781234399704347 0.766664828245667 1 1
0.896587422844491 0.87960741773611 1 1
0.482482464879293 0.473661859693562 1 1
1.28377059681105 1.25722520989091 0 0
0.804269557102206 0.790118691784529 1 1
1.18642355755941 1.1649825823458 0 0
1.02542334817237 1.00566174061578 1 1
1.10926545684366 1.08872272689612 1 1
0.241674634671731 0.23755261682618 0 0
0.574016194763487 0.562998706559701 1 1
1.05405651192678 1.03408754291324 1 1
0.232697095914247 0.228489070081265 0 0
0.53292922268615 0.522515454508161 1 1
0.948208344633743 0.929471736326223 1 1
0.787593180867397 0.772098242403603 1 1
0.520635429135479 0.512674599453935 1 1
0.935352708165626 0.917675758649334 1 1
0.686367410742529 0.672654938001448 1 1
0.675712639008201 0.661931562255955 1 1
0.712896655847124 0.700701467054489 1 1
0.634960585843734 0.622097519193614 1 1
0.696560454403105 0.684409389349678 1 1
1.05980571557839 1.03953163313999 1 1
0.650939729966553 0.638750964642817 1 1
0.729415779287203 0.716201436212338 1 1
0.740412843459922 0.728131781301957 1 1
0.777177546027644 0.763018706346254 1 1
0.798967243991012 0.784008206001194 1 1
0.86176515530136 0.847641132014836 1 1
0.769070853880529 0.75384471140171 1 1
0.956997512921114 0.94156767599168 1 1
0.602378340912053 0.589680141180461 1 1
1.0786178349302 1.05847754558272 1 1
0.89306193314877 0.876106485843121 1 1
0.887276844400256 0.871869055534164 1 1
0.776112433396769 0.760598051699165 1 1
0.719107163949146 0.705392661739833 1 1
0.726720911483133 0.712565734948738 1 1
0.564119642492834 0.552831344819794 1 0
0.759676282636936 0.74502896965601 1 1
0.735027630928184 0.721532535782438 1 1
0.654209983656805 0.639355379654957 1 1
0.792894102179291 0.778171407330768 1 1
0.690043959420876 0.678946122468655 1 1
0.974651629722876 0.956605654953964 1 1
0.686923082870727 0.673752030895032 1 1
0.589785127201868 0.578780037617822 0 0
1.08515009946631 1.06530570825046 0 0
0.860928643081968 0.84534128248737 1 1
0.754025332218993 0.738633936207214 1 1
0.857289227903089 0.841452734573923 1 1
0.370784481717988 0.362297909270021 0 0
0.708072715461104 0.694518547770672 1 1
0.836844518278739 0.821403442273811 1 1
0.542865785522322 0.532548120483957 1 1
0.492907544049976 0.483224693492453 0 0
0.868856224880791 0.853345457624295 1 1
0.897570881369232 0.882823055838198 1 1
0.892934579925528 0.877449201514214 1 1
0.517334872654394 0.507285432157109 1 1
0.796286757887943 0.782163441201107 1 1
0.828011305617741 0.813282781044857 1 1
0.921047291823671 0.904093444144883 1 1
0.952559050794236 0.934502436236952 1 1
0.602911239316038 0.592424612673585 1 1
0.746977992214923 0.73173460385992 1 1
1.14284346609819 1.12169321133854 0 0
0.833695495985617 0.81829914953372 1 1
1.00886896164077 0.990910787207048 1 1
0.690192218789551 0.678390184485134 1 1
1.00890603841666 0.990766857797213 1 1
1.06555784285993 1.04499669779856 1 1
0.489692357640979 0.480714874740668 0 0
1.31202153901772 1.28792762947597 0 0
1.03372419934442 1.01537220620448 1 1
0.907692980998188 0.888548474172338 1 1
1.12506453480962 1.10456436999086 1 1
0.434755835572233 0.425595289375303 1 0
0.801978689359911 0.787326809611659 1 1
0.695115240958769 0.683069560526249 1 1
1.01465152615284 0.996248489137686 1 1
0.814892276380712 0.79871483366081 1 1
0.627194721146676 0.61381760439487 1 1
0.968663197177452 0.948034863615194 1 1
0.849783007814648 0.833533900486654 1 1
1.1068771061164 1.08455146191035 1 1
0.732190459115359 0.717595173319215 1 1
0.817351899251909 0.802427193872325 1 1
0.800173593935554 0.784488543561229 1 1
0.920846013322416 0.902640658832537 1 1
0.751334088260784 0.738128178285455 1 1
0.913133701118984 0.895170748562925 1 1
0.979313813427521 0.960789567729942 1 1
0.978777731905716 0.96139083867496 1 1
0.994553090216483 0.975647975323028 1 1
0.764186284620099 0.750220033813655 1 1
0.723717442473025 0.710888112355151 1 1
0.881879231226131 0.867403675379552 1 1
0.979223056002899 0.959978081341278 1 1
1.01606062564522 0.996262016568659 1 1
0.739239438657087 0.725849941540688 1 1
0.964365149795171 0.945602442624269 1 1
1.09198082313468 1.07134605570963 1 1
0.605025454067753 0.59415866122502 1 1
0.576308138583432 0.566754108535731 1 1
0.648464293764106 0.637181378981203 1 1
0.686263871151857 0.672300609406164 1 1
0.820491941696689 0.803992471796414 1 1
0.758245422181202 0.744829294387163 1 1
0.716146019911799 0.702084046706671 1 1
0.622795662406474 0.610192545986907 1 1
1.03129064827053 1.01083399830526 1 1
0.672445725132986 0.658373009064155 1 1
0.839529957409444 0.824913699500798 1 1
1.04776356996089 1.02827897291026 1 1
0.899767324552872 0.884224369061924 1 1
0.998749592299327 0.979536370613144 1 1
1.24604876274699 1.22256276870107 1 1
0.869484972119448 0.851346830437845 1 1
0.80721112381045 0.793367043742038 1 1
0.659601048507801 0.646129927125058 1 1
0.811675721382183 0.796643734764556 1 1
1.00510733374216 0.986196332042412 1 1
0.549470730465633 0.537685414136503 1 0
0.566792909619147 0.555053723690564 1 1
0.89066782728683 0.873785726947929 1 1
0.742732603255068 0.729207897875062 1 1
0.938770027275077 0.919772652369283 1 1
0.74350010654267 0.729877699777565 1 1
0.713632862790784 0.699241506516112 1 1
1.01707497202539 0.997755743956348 1 1
0.850822003467942 0.836141315771477 1 1
0.689290753258675 0.67674766022047 1 1
0.682321767461471 0.668627962490405 1 1
0.716705874492262 0.703885614317571 1 1
0.553992156794424 0.542862057351013 1 1
0.920694712896608 0.902305932253983 1 1
0.883482244100764 0.865405061163058 1 1
0.862044555576823 0.845650103165464 1 1
1.00304085028119 0.985210313548611 1 1
0.410100584159397 0.402705974426633 0 0
0.70124258890774 0.688143180655049 1 1
0.591543830243917 0.579513685211533 1 1
0.820006418693137 0.805641387813249 1 1
0.774726582604428 0.760700242935067 1 1
0.945841584387668 0.928384272016471 1 1
0.61058477918592 0.598385480122181 1 1
0.625181182641242 0.613802233213353 1 1
1.11479328478272 1.09514765152018 1 1
0.602787329743977 0.590928608819641 1 1
0.882399917876627 0.864524207322453 1 1
0.834195510492993 0.818990989019022 1 1
0.76909247440856 0.754925502520109 1 1
0.962781820859328 0.943467626049181 1 1
0.789944235342856 0.775925901330969 1 1
0.711445825650279 0.698156312924159 1 1
0.657562151286339 0.643283371447646 1 1
0.739977799398944 0.725464714160782 1 1
0.624472686364153 0.612043196153191 1 1
0.816440083355613 0.802451090219757 1 1
0.965881405354505 0.947808762271431 1 1
0.843811743532333 0.828582101273287 1 1
0.662826745272819 0.650559887231404 1 1
0.611705956053851 0.597894018811245 1 1
0.873022270962052 0.856815102069488 1 1
0.683514281795029 0.671462683364516 1 1
0.927872270251127 0.91046872698116 1 1
1.17705520123575 1.15519182351249 1 1
0.833643558316844 0.818172940939908 1 1
0.671133699303884 0.658205487694395 1 1
0.646057563710444 0.634596510222933 1 1
0.752487074055212 0.737710926866438 1 1
0.934396982217013 0.918033538493843 1 1
0.568558009608819 0.556926718750688 1 1
1.19585596961917 1.17171079751424 0 0
0.575037793785753 0.563470813396553 1 1
0.762958852544944 0.748908712774816 1 1
0.571163969201171 0.559286638908983 1 1
1.02112552341528 1.00230053795957 1 1
0.899594457923979 0.882842126446916 1 1
0.568255169151163 0.55711781897203 1 0
0.79541264634234 0.781282548480229 1 1
0.668724105442767 0.65381911215408 1 1
0.768483181607986 0.753824018691607 1 1
0.769422734750927 0.75479215773579 1 1
0.97549706968084 0.957869805774204 1 1
0.488733293271541 0.480050239902375 0 0
0.632109278677367 0.620713669836452 1 1
0.828244745836302 0.812339045933624 1 1
1.15609366516716 1.13440512857638 1 1
0.673881852250022 0.6617998783973 1 1
0.841639842846215 0.825936797323299 1 1
0.831659233075206 0.815545697009652 1 1
0.582425402747011 0.572094519465474 1 1
0.722597145293896 0.710310910521325 1 1
0.919464014760045 0.903237704297586 1 1
0.730379809632258 0.717619463533572 1 1
0.819342978874493 0.804300191086385 1 1
0.26926170435429 0.263600533668189 0 0
0.723689020012205 0.711103084677194 1 1
0.863460659073607 0.846530640255715 1 1
0.910663176484849 0.890504359108658 1 1
1.15538310475947 1.13394783848453 0 1
0.551967081211819 0.54236999285898 0 0
0.983628661469403 0.965358769141872 1 1
0.942150267754016 0.924869583898106 1 1
1.05376876341139 1.03292557559007 1 1
0.715330908307268 0.702858057732604 1 1
1.01149793635966 0.992897502053689 1 1
0.633995934158555 0.621556087764627 1 1
0.942869149622854 0.923834477340501 1 1
0.817936734782146 0.802155123777642 1 1
0.397722229671037 0.388778876685936 0 0
0.882275720389405 0.865579572119091 1 1
0.630466391337878 0.618729768716337 1 1
0.630011144499726 0.617593817907363 1 1
0.870766184764888 0.853844211740077 1 1
0.636701903897988 0.62473370722934 1 1
0.427224427796707 0.418935884827724 1 1
0.609212105960496 0.597083360060463 1 1
0.65029416773023 0.638313772889315 1 1
0.655912928373465 0.641774679468838 1 1
0.493790041987718 0.483152819125092 1 1
0.74198069728632 0.729490406556399 1 1
0.770705318017748 0.755528879093036 1 1
0.816193001120253 0.80160503177179 1 1
0.919808407150817 0.903847209979416 1 1
0.803802522755848 0.788307991489017 1 1
0.543482424477741 0.532017858913369 1 1
1.06440703174812 1.04493886964506 1 1
0.91960916548429 0.901892014951654 1 1
0.457775703610782 0.44891840784063 0 0
0.529766700166321 0.521457506998949 0 0
0.98312721601158 0.965862804892112 1 1
0.993868236176497 0.975304525101669 1 1
1.05287938734369 1.03173756933961 0 1
0.830903724721206 0.81496687846422 1 1
0.723462785862905 0.710564981118547 1 1
0.803430051088121 0.787688097991234 1 1
0.704142312792451 0.691203390240683 1 1
0.914768661766053 0.897027173962698 1 1
0.723548183955437 0.709018792345189 1 1
0.511155465804266 0.502111901590509 1 0
1.18397105419609 1.16217967062772 0 0
0.702706730229101 0.687508465814513 1 1
0.765115262282662 0.751330270194904 1 1
0.795350073476742 0.778679228404675 1 1
1.02546721148406 1.00596555351727 1 1
0.784841815984999 0.769976464904651 1 1
0.913858357460253 0.896919777030637 1 1
1.02412530138882 1.00630205593046 1 1
0.908278636077826 0.891090189049214 1 1
0.936252832224755 0.917915553934971 1 1
0.685962152697738 0.672636962723674 1 1
0.791263513570758 0.777454938817767 1 1
1.04006991362509 1.02059056884071 1 1
0.92972128591677 0.912961517521899 1 1
0.833142980052014 0.817950158421497 1 1
0.494299539104385 0.486822295060651 1 1
0.857784393223995 0.840968206562032 1 1
0.650481900798216 0.638324564580535 1 1
0.668882033075497 0.656285083638011 1 1
1.17707029873153 1.15462176810451 0 0
0.707835179093236 0.696262615413862 1 1
0.687753074733921 0.675917044169333 1 1
0.729627119680935 0.715248928012666 1 1
0.826564957721489 0.809548889324631 1 1
0.727677195941126 0.714798540276917 1 1
0.923591120568568 0.905965428603275 1 1
0.825590025916978 0.812089429041754 1 1
0.857840962494669 0.8433132510883 1 1
0.990800188636345 0.970669762439661 1 1
0.673852777726432 0.660242537245326 1 1
0.49910943838746 0.490690015829123 1 1
1.01624084504902 0.995160830472763 1 1
0.830612006432917 0.814447829271716 1 1
0.585172850483702 0.573241073753783 1 1
0.520359866846511 0.511634809562722 1 1
0.482797463133333 0.474280046314533 1 1
0.472089976610792 0.462206359242666 1 0
0.516816906526636 0.506631619673093 1 1
0.93556705443536 0.918188613095633 1 1
0.924938727000102 0.908562896644995 1 1
0.883846527701146 0.864973741484562 1 1
0.625580400039043 0.611889031192182 1 1
0.795345780778306 0.782149870886918 1 1
0.68951694649817 0.678076064366628 1 1
0.714211647982459 0.700415182554566 1 1
0.818368018440619 0.80418633336365 1 1
1.03706004178816 1.01803017510879 1 1
0.458047849995036 0.450392072226252 1 0
0.42345125758223 0.414788816222797 1 1
0.944036392001363 0.926648509086469 1 1
0.860998363016971 0.843382099004128 1 1
0.759000284040435 0.74226490313648 1 1
0.851638856120429 0.836484382337581 1 1
0.468207846225373 0.458254559691008 0 0
0.655164671504335 0.642152082825979 1 1
0.870014460626393 0.85360368335918 1 1
0.761468529913739 0.748452109688846 1 1
0.806646295335195 0.792835479534477 1 1
0.959404585969728 0.939894963909139 1 1
0.709273346555599 0.695854025842662 1 1
0.764772128399322 0.749628063427055 1 1
0.65265336659271 0.639247666207507 1 1
0.959464979696249 0.941325901501353 1 1
1.07423779206665 1.05227820779667 1 1
0.455523422577072 0.445259019522919 0 0
1.02599872614657 1.00620952019105 1 1
1.01893016843227 0.999958788217872 1 1
0.792287153689736 0.776883932970412 1 1
0.722427211576978 0.708369462333316 1 1
0.823603950350598 0.809156805062172 1 1
0.69351048379806 0.681065487862602 1 1
0.81220760238967 0.796275206050542 1 1
1.06380597489469 1.04521877977331 1 1
0.629844606324241 0.617034252289024 1 1
0.587403591155856 0.576138011245628 0 0
0.485734926512559 0.477704683869363 1 1
0.650940654104439 0.639245138488211 1 1
1.36498837042248 1.33946661715393 0 0
0.759488740946611 0.744661351574991 1 1
1.1332831076294 1.11216823694111 1 1
0.614153294469449 0.60192193357709 1 1
0.656427595656507 0.644169563652632 1 1
0.876038038763326 0.861067050662238 1 1
0.501474470821591 0.490533175541732 1 1
0.673746460400655 0.661262062231568 1 1
0.514727763270217 0.50502533428655 1 1
0.79889044081446 0.783898728693592 1 1
0.78430821406051 0.768074995311179 1 1
0.579915012706005 0.568014520264301 1 1
1.00497204484833 0.985779745436644 1 1
0.667335129181973 0.656382493831511 1 1
1.0087708780985 0.989980732038239 1 1
0.767052683591939 0.752464364943458 1 1
1.03911631961012 1.02066148320093 1 1
0.360192215811398 0.354276981143275 0 0
0.778199271533563 0.763900055232912 1 1
0.851125811059874 0.836066781467884 1 1
0.538666854808514 0.528501293177963 0 0
0.602916910024128 0.592180161826875 1 1
0.910387860088046 0.893299996829787 1 1
0.795417290376816 0.779991924775307 1 1
0.62277270569438 0.610461749115756 1 1
0.701792834449434 0.687347773163084 1 1
0.834227791702377 0.816512142808561 1 1
1.15401528921074 1.13190604307685 0 1
0.491563032485815 0.482091468539286 1 0
0.652859430717772 0.640086753690886 1 1
0.854023770769844 0.836854193584765 1 1
0.559707529739064 0.549799607786993 1 1
0.698448275017783 0.685562243574489 1 1
0.892994333145096 0.877201182769969 1 1
0.87384476490189 0.858688495077333 1 1
0.647490075126883 0.636282187446469 1 1
0.6958954870421 0.684510917654642 1 1
1.07197385937956 1.04948286207854 1 1
0.569406372707879 0.557905672674097 1 1
0.868529593755628 0.851248801643953 1 1
1.14138003000229 1.12124488796163 1 1
1.02477864760501 1.00649107293501 1 1
0.925118247220657 0.906963129888367 1 1
0.501721257791501 0.491932916800498 0 0
0.940991664090431 0.922600707553129 1 1
0.922189415140276 0.902871025218747 1 1
0.624033153290235 0.612717905340963 1 1
0.634745427962616 0.621696049589325 1 1
0.803089949254837 0.788406355378473 1 1
0.748178237530249 0.733442851176226 1 1
0.936525975475851 0.918552729208434 1 1
0.581256271240261 0.571303558914375 1 1
0.626167250280012 0.614459632972543 1 1
0.887884197441602 0.870867186558778 1 1
0.899762314667924 0.884148854566779 1 1
0.708303059411564 0.695004999043221 1 1
0.725280560416263 0.711233088791854 1 1
0.953066300561671 0.932905735431537 1 1
1.02488409063644 1.0034783898366 1 1
0.93205368616644 0.914636609184625 1 1
0.410543355840551 0.403636117947438 0 0
0.772055133892235 0.756426632357165 1 1
0.525657541573557 0.515601264824532 0 0
0.889524828497836 0.873967538765976 1 1
0.899223794713774 0.881981419163537 1 1
0.852795942892745 0.836492100172078 1 1
0.999445623418829 0.98278841679806 1 1
0.640072090850038 0.626381675770255 1 1
0.796631748020524 0.781782285803331 1 1
1.18838712774573 1.16656531696476 1 1
1.12667219100926 1.10544080695593 1 1
0.923739484302821 0.905859990147871 1 1
0.78942512283244 0.7754253048799 1 1
1.00285924468096 0.983425757029176 1 1
1.05116380863142 1.0298445190559 1 1
0.730141890604798 0.71754391137938 1 1
1.01781746081815 0.998129216956531 1 1
0.818018063050133 0.802615111768006 1 1
0.938304766455051 0.919479630636622 1 1
0.330958889168085 0.32500279001736 1 1
0.535920343124396 0.526351234950579 1 1
0.785129659320494 0.770777000411903 1 1
0.991397061018666 0.973775696609574 1 1
0.903617670709866 0.886101110965209 1 1
0.683840237669282 0.670716833438558 1 1
0.820956625337188 0.80448412653255 1 1
0.673295712732272 0.659916364897713 1 1
0.804874092390938 0.788994038293059 1 1
0.884653107343588 0.871299394362983 1 1
0.707747135102878 0.69625620023228 1 1
0.540256112763168 0.530318097940473 1 1
0.683978604181292 0.670230023646654 1 1
0.969450125894882 0.951375419612145 1 1
1.04679166952916 1.027330015085 1 1
0.93127298522047 0.912607745803845 1 1
0.810716284677789 0.794589857252099 1 1
0.964318749049931 0.947286342534708 1 1
0.9500465740003 0.933419645037608 1 1
0.708670243273007 0.694552381449327 1 1
0.599560410726325 0.587065080982994 1 1
1.07657930375629 1.05667118523615 1 1
0.739430797574127 0.724494111525192 1 1
0.77336341784259 0.756989384900059 1 1
0.981297178391172 0.962722638380831 1 1
0.928685702004818 0.910152857777948 1 1
0.624274952382889 0.611442605577146 1 1
1.00755154539446 0.9886035275068 1 1
0.769417419453718 0.754944745785724 1 1
0.615674334831036 0.603311636361547 1 1
0.438221013455632 0.429091944570604 1 1
0.540570481526272 0.529616578686817 1 1
0.96662761258596 0.949432903920681 1 1
0.728987534385467 0.714839486814301 1 1
0.964244546929009 0.946944345827539 1 1
0.687707447392777 0.675734597916726 1 1
1.0722103871095 1.05294502934844 1 1
0.966424927075874 0.950408309990879 1 1
0.8906892852817 0.874807746701737 1 1
0.840531109139651 0.825254160122523 1 1
0.903007159344658 0.886416699540788 1 1
0.877070632299741 0.861621538060072 1 1
0.904151952236963 0.887701016765049 1 1
0.901105000894236 0.886306571853458 1 1
0.665908502540227 0.652925647816228 1 1
0.791985198621934 0.777334602546304 1 1
0.821089174188574 0.80385925017319 1 1
0.655825922512397 0.642831531360439 1 1
0.777154575578644 0.762726499818759 1 1
0.614505905534182 0.599882942550088 1 1
0.478316766089957 0.468110145131009 1 1
0.881720922403993 0.864766162743618 1 1
0.722437136189461 0.710480045704675 1 1
0.819271357617021 0.805293758278571 1 1
0.77769256990929 0.761687964338498 1 1
1.28789698235565 1.26282676520122 0 0
0.874170044576355 0.858137113474394 1 1
0.8045673441604 0.787220710907468 1 1
0.898115878971601 0.879848684381405 1 1
1.13173166010076 1.11191510076824 0 0
0.908494989707742 0.890268253033625 1 1
0.844526205937738 0.826137400211226 1 1
0.831549476044767 0.816339852458146 1 1
1.02702346556793 1.00794827483021 0 1
0.881544480193296 0.865043982876003 1 1
0.807768762564797 0.793648391074431 1 1
0.801431102478595 0.787099040345534 1 1
0.587828484576731 0.577512624923446 0 0
0.987563351873719 0.968741154862354 1 1
0.816434096224975 0.801197987258978 1 1
0.696305427305517 0.683549750990229 1 1
0.911957613693849 0.895463674045455 1 1
0.792734136271831 0.777960908497221 1 1
0.960518029680943 0.942963877372699 1 1
0.821543480492619 0.804870461214015 1 1
0.908038713896514 0.891044411669286 1 1
0.873126501179794 0.856706796007134 1 1
0.990382966202492 0.972144382528098 1 1
0.755255266772327 0.740667932372924 1 1
0.820121321231603 0.804339509862335 1 1
0.692200309621952 0.678233718943166 1 1
0.989750546737911 0.972741966128413 1 1
0.717497425694518 0.702721702492109 1 1
0.895821171312467 0.879742802174229 1 1
0.936076055654584 0.918904869589568 1 1
1.0088317999951 0.990129877770911 1 1
0.800826319039582 0.78574780295016 1 1
0.535881461892491 0.524606438760928 0 0
0.843273942553717 0.82809982062868 1 1
0.562152741192853 0.550870472212003 1 1
0.804728137896624 0.789449425229636 1 1
0.889406110321983 0.873661764995735 1 1
1.08020870600456 1.06035074824849 1 1
0.609482231081773 0.597758086419845 1 1
0.952685018018055 0.935721682335859 1 1
0.601125930430653 0.590359932275121 1 1
0.5484232655625 0.53703681991621 1 1
1.00584557422915 0.986925015195148 1 1
0.791288305887278 0.776046842488603 1 1
0.797076535000845 0.782101428003783 1 1
0.892609340421288 0.877088757872344 1 1
0.77164635603976 0.757229907450574 1 1
0.931375516775259 0.914355022690878 1 1
0.786099250202868 0.771362581520035 1 1
1.0427692798341 1.02170287491947 1 1
0.780552229297153 0.763850982149935 1 1
0.548352528845966 0.537568858985263 0 0
0.898386799021157 0.881973996238189 1 1
0.4444931577128 0.43774012760896 0 0
0.857001375382328 0.840130374257733 1 1
0.905976973474799 0.887442974144652 1 1
0.986402091134773 0.968141061309338 1 1
0.699747738088453 0.684224645083531 1 1
1.10698426834818 1.08645850852415 1 1
0.93848998192328 0.919467709795859 1 1
0.822192840110358 0.806405405462145 1 1
0.690081755094534 0.676502811251877 1 1
0.756111529615848 0.741593885332256 1 1
0.832402419600114 0.815665281424646 1 1
0.825908843283932 0.810980395570607 1 1
0.696452016861215 0.682007481927099 1 1
0.897587624558365 0.880197158635891 1 1
0.528007442655386 0.518433718708489 1 1
0.828436862551086 0.811918835036619 1 1
0.687237867406143 0.674956956038787 1 1
0.578974517465848 0.569394436562967 1 1
0.671991374469138 0.658233391054186 1 1
0.582266575043141 0.569951169726582 1 1
0.691696507802945 0.678900844637973 1 1
0.64853306188681 0.636036232178065 1 1
0.782098817863162 0.76811947399576 1 1
0.88213215654544 0.865578096630037 1 1
1.00088683802347 0.981328304850284 1 1
0.69785777005833 0.686406933200035 1 1
0.814946005057093 0.799546168157555 1 1
0.361288324494344 0.353727912354695 0 0
0.757718737599689 0.744469530210277 1 1
0.868320958460657 0.852213200841001 1 1
0.792643640757495 0.778854190057006 1 1
1.10213017590232 1.08220977995755 1 1
0.531359844188833 0.522002210893744 1 1
0.685754934637662 0.673635174037044 1 1
0.596855169112855 0.585876374209347 1 1
1.06111024016579 1.04241948131276 1 1
1.01609522459304 0.99661419176254 1 1
0.567415962140526 0.555468336328211 1 1
0.901885612963249 0.885595338457756 1 1
0.822857618820551 0.808082764759863 1 1
0.761508700078032 0.748362689907445 1 1
0.553717893748481 0.543609104925876 1 1
0.814611283484627 0.800137056625188 1 1
0.601530057359516 0.591148863611971 1 1
1.09316342064273 1.07237846201079 1 1
0.814897037479771 0.79997689559032 1 1
0.85562260325453 0.840073372576351 1 1
0.620344619142799 0.609240845483759 1 1
0.559331531154101 0.547568762268954 1 1
0.744310155590004 0.73128729341802 1 1
0.665125010144149 0.652332418074612 1 1
0.549841004991741 0.538833266948857 1 1
0.587680496527013 0.576126337611966 1 1
0.686000579535807 0.672401639716336 1 1
0.896728190512668 0.880030821296953 1 1
1.04752530260418 1.02898334605723 1 1
0.650263972617327 0.637358724525614 1 1
1.01954454791063 0.998926035879976 1 1
1.03910337607395 1.01894870771863 1 1
0.950661615996477 0.933002748339282 1 1
0.882792535637317 0.86684536974744 1 1
0.863448572832207 0.846563391765372 1 1
0.969720233494881 0.952125592956495 1 1
0.950103000435284 0.933210724634466 1 1
0.854271342613528 0.836894158172939 1 1
1.18635574788315 1.16320097821507 0 0
0.506166048341677 0.498429807048268 0 0
0.954875814318987 0.936484784554077 1 1
0.792651459260145 0.777579657725913 1 1
0.698016028678723 0.684964269444279 1 1
0.959201592308535 0.941485561575647 1 1
0.996576208581845 0.980131452596776 1 1
0.654078838122199 0.641541193326377 1 1
0.679368435344759 0.66607376190145 1 1
0.605748176002741 0.593450278082659 1 1
0.909912170617751 0.89289654836997 1 1
0.973170017573917 0.954630407918936 1 1
1.03058012871307 1.01024396336374 1 1
0.620171399432109 0.607870749167286 1 1
0.981373217751773 0.962619866710154 1 1
1.07561558279111 1.05387538406826 1 1
0.519069543135838 0.508806158640555 1 1
0.590356793040692 0.579663969733315 1 1
0.864869763688365 0.847368774238008 1 1
0.940253908266213 0.922790552587154 1 1
0.795689532185939 0.779917541777639 1 1
0.850807912707606 0.834640845006392 1 1
0.917064382025706 0.900075078558767 1 1
0.609916583286409 0.598595739112185 1 1
0.497511594082798 0.487993697456709 1 1
0.980777677285625 0.962435289972216 1 1
0.652263136031821 0.641011313118643 1 1
0.575503237844909 0.565980537485147 1 1
0.663899028853836 0.65155684999357 1 1
0.440768083106873 0.432557776220072 0 0
0.732385208239788 0.719646117333018 1 1
1.02901909913564 1.00971403469252 1 1
1.15743875320753 1.13707116034989 1 1
0.712579866415238 0.698663292386889 1 1
0.769893056404579 0.75457677869807 1 1
0.746212887206886 0.732185280021951 1 1
0.902138303541038 0.886076504647402 1 1
0.511999782116062 0.501656332301186 1 1
0.701022433450838 0.687550625252472 1 1
0.663832479774661 0.651120759232726 1 1
0.987145962956026 0.970467157235651 1 1
0.940599250924792 0.923526886353806 1 1
0.748688361279356 0.735616974058658 1 1
0.779815370739641 0.765120323482309 1 1
0.719287042873182 0.706401190569656 1 1
0.783054988750151 0.767100764568301 1 1
0.97788157358115 0.958225300824265 1 1
0.697445884141087 0.684206931325447 1 1
0.669628739216921 0.657129498707453 1 1
0.835412795811194 0.821470023169097 1 1
0.405571431208328 0.397805723932898 0 0
0.87549473142209 0.859791160398301 1 1
0.526407965981033 0.515901439710239 0 0
0.763573427084291 0.749045893286212 1 1
0.94579898930993 0.92909285772161 1 1
0.891732257592105 0.874661279817351 1 1
0.980636934115098 0.959804156870748 1 1
0.733003965981087 0.716990265724261 1 1
0.736808154290502 0.723530944010556 1 1
0.718273987926113 0.705436505567567 1 1
0.804917370907167 0.789453229559333 1 1
0.829307803635895 0.814009966275947 1 1
0.749900558798006 0.736440621413194 1 1
1.04045073070336 1.01872309972141 0 1
1.0428869269307 1.0216105972212 1 1
0.931356558873471 0.913048750932242 1 1
1.0855536506745 1.06504473861606 1 1
1.008618168366 0.99011543161455 1 1
0.813516454365867 0.797305666967152 1 1
0.819785499152897 0.804010838926884 1 1
0.635256034407188 0.62477494454015 1 1
0.941193875316475 0.922279063827537 1 1
0.846159250276635 0.829423550738179 1 1
0.908465594048028 0.890328437000922 1 1
1.15289061034343 1.1329747129001 0 0
1.03057969199532 1.00982823332745 1 1
0.902804095741516 0.885081650272533 1 1
0.70061006948124 0.686927173309878 1 1
0.720055443944935 0.706741095543487 1 1
0.936705468832517 0.91687670815173 1 1
0.543046114505559 0.532240448995429 1 1
1.01791721347116 0.997758150414874 1 1
0.926102371300757 0.908064902492539 1 1
0.8363264995294 0.822536684722619 1 1
0.523533249630311 0.513381698496812 1 1
0.798575846390355 0.784172639346531 1 1
0.869416047757657 0.851500992823347 1 1
0.707973529670736 0.695729226156118 1 1
0.639967857694299 0.628642391286829 1 1
0.946904529119553 0.929717588477678 1 1
0.664107854965204 0.651114802843505 1 1
0.472360715265138 0.462693117406771 1 1
0.637957297680221 0.624321742109052 1 1
0.575741560491436 0.564994464091912 1 1
0.747366116265697 0.733171335022206 1 1
0.909043747685327 0.89218503601778 1 1
0.622770127028422 0.610591736886026 1 1
0.764892724085824 0.752389459686016 1 1
0.561277153311099 0.550235046187979 1 1
0.7884530376939 0.773382945939008 1 1
0.61672433706954 0.604274177419162 1 1
0.848718288931765 0.835628227451536 1 1
1.00631885205686 0.986262171542185 1 1
0.949901165989302 0.93367497618904 1 1
0.666184319110859 0.652972212183328 1 1
0.386918119477084 0.378368484063505 1 1
0.93818638105049 0.918400722996458 1 1
1.02018848277107 1.00114986723647 1 1
0.838152485990788 0.823205684626639 1 1
0.837126133899912 0.819570036411601 1 1
0.827841479602972 0.8118920890815 1 1
0.746580448865002 0.732615061657522 1 1
0.811047993132864 0.79557024714077 1 1
0.901207786433997 0.882380022862803 1 1
0.924898555264304 0.910214394627598 1 1
0.838686631169424 0.821920185010054 1 1
0.996560969269601 0.97815476575851 1 1
1.12655827181154 1.1068134941973 1 1
1.03202711939924 1.01320671971758 1 1
0.683520741494742 0.670991467741753 1 1
0.227099876414401 0.223222779425598 0 0
0.923935572169839 0.907301262256369 1 1
0.563521316535904 0.554280210737152 1 1
0.920032238720919 0.902553799390635 1 1
1.00603298472817 0.988075194360642 1 1
1.01863545927609 0.997711902581963 1 1
0.781391219661511 0.766228763212604 1 1
0.76004104333542 0.746269114692679 1 1
0.591364018001833 0.581225925535416 1 1
0.675874935356295 0.663886888037394 1 1
0.830170007510658 0.815904158761819 1 1
0.97696627138218 0.959027230303841 1 1
0.519794168883485 0.510579573504044 1 1
0.665622983109639 0.653320182982313 1 1
0.933069445115114 0.916704858592532 1 1
1.0252851265796 1.00725695925086 1 1
0.950097984560547 0.931948457188445 1 1
0.641846711775673 0.629699440854679 1 1
0.885954757296528 0.871047187438029 1 1
0.729909115306431 0.715264353195962 1 1
0.929986331605156 0.911583429602922 1 1
0.680530052352374 0.666015301123928 1 1
0.928191131240117 0.909516254113609 1 1
0.79987562575041 0.785144251645494 1 1
0.828352701910214 0.812426752594495 1 1
1.06415891981017 1.04455992882561 1 1
0.66261695600759 0.649641626339452 1 1
0.378016475304284 0.370311040139143 0 0
1.07511853105974 1.05351075395133 1 1
0.825894625952027 0.809489370230166 1 1
0.767484198017507 0.752331933355138 1 1
0.911730332969812 0.896027366156005 1 1
0.694886520174344 0.682758001485748 1 1
0.824793419624811 0.809803448009518 1 1
0.759568635265655 0.747424341075314 1 1
1.15708697423676 1.13597974218354 0 0
0.750754988046882 0.736960310501042 1 1
0.741018462418817 0.727322545909397 1 1
0.681849965193588 0.669224349333532 1 1
0.768340109823306 0.75444736795308 1 1
0.640639291341379 0.629423017107791 1 1
1.35904237396854 1.33287973852801 0 0
1.33529416968147 1.30872567575854 1 1
0.661829826958548 0.648538561625455 1 1
0.886766451229225 0.870030638366873 1 1
1.1178654542891 1.09620668872186 0 0
0.713878545487559 0.700159920839899 1 1
0.865841834170994 0.851118727446438 1 1
1.14077400635154 1.11980997470322 1 1
0.870269122706473 0.853472773518332 1 1
0.737332710285589 0.722528204614068 1 1
1.06027252316996 1.0390102959714 1 1
0.938522438414809 0.918865456806746 1 1
0.846801705388928 0.82908637353692 1 1
0.67667221380933 0.664004380342887 1 1
1.0063706568823 0.987863723277071 1 1
0.763453369405771 0.748722413000201 1 1
1.19508366908343 1.17242905945925 0 0
0.861517663318519 0.846109181670854 1 1
0.56161749659114 0.552423276949 1 1
1.19113053070015 1.16846453460402 0 0
0.923941174511615 0.905611518641033 1 1
1.01872265020803 0.999237465461982 1 1
0.787342208049444 0.771328687390627 1 1
0.839419568086686 0.826641966186802 1 1
0.882674835622792 0.867711761403595 1 1
0.903702198636955 0.886159293628642 1 1
0.631984546885826 0.621005601507341 1 1
0.891094883863599 0.874835383780186 1 1
1.01439973230996 0.995203899305804 1 1
0.719200380528525 0.706238120554229 1 1
0.54755777706348 0.537111739960126 0 0
0.909981945442653 0.893521122698931 1 1
0.48903154080771 0.477940904456246 0 0
0.926703862726586 0.907834110533529 1 1
1.07846043319165 1.05351050537986 1 1
0.714400263456307 0.703267290744689 1 1
0.665649295447386 0.653057005312095 1 1
0.959588979505922 0.938277328785221 1 1
0.760261042030026 0.746854736197382 1 1
0.789198215660516 0.775875673182026 1 1
0.642136280055713 0.629010780876996 1 1
0.96631080135986 0.946292662760018 1 1
0.500705003972242 0.491176085205919 1 0
0.656758455895496 0.644627232347906 1 1
0.408393077745597 0.400355686967024 0 0
0.893498672677594 0.875520397618974 1 1
0.923458857757481 0.908616668151833 1 1
0.748456743851139 0.733831332415932 1 1
1.08939531413931 1.06830766567963 1 1
0.731372350210252 0.716746948312223 1 1
0.669511430460928 0.656369230081903 1 1
0.646775473599029 0.636390950785331 1 1
1.08272653612068 1.06491008178714 1 1
0.827463612816492 0.813844664986709 1 1
1.03945885045034 1.0199956004487 1 1
0.629243699670551 0.617175311799865 1 1
0.7257230307543 0.711779059408488 1 1
0.605131864803491 0.59487330565522 1 1
0.82685310663333 0.809073576783115 1 1
0.960536415391088 0.940271518934103 1 1
0.834629884503038 0.817971498461865 1 1
0.721244040279843 0.706730673832368 1 1
0.845622118990049 0.8299090749481 1 1
0.844290476984447 0.827262854806792 1 1
0.904245374660864 0.887318637861411 1 1
0.856013803798513 0.838510792458506 1 1
0.646064420873712 0.63274464543382 1 1
0.855852595849452 0.840497619656945 1 1
0.876458825458008 0.859316565980211 1 1
0.65731191990592 0.646631753926353 1 1
0.869691214164848 0.852199511730082 1 1
0.955277677488897 0.936305783864285 1 1
0.80075362689445 0.786077385637676 1 1
0.662340470295521 0.650785830234281 1 1
0.962651210252878 0.94659577576639 1 1
0.761225216206354 0.747834838201822 1 1
1.05379844796837 1.03705296492826 1 1
0.72733514158904 0.713099003441441 1 1
0.606061664520498 0.592751624030749 1 1
1.03655099356714 1.01747719739304 1 1
0.814862493278008 0.79984795169516 1 1
0.434223085820306 0.425326339263342 1 1
0.680452262395397 0.668551713944002 1 1
0.373508006275992 0.366635320060181 0 0
0.902653871375553 0.884265367644145 1 1
0.860193784218082 0.845127000372208 1 1
0.493437286059019 0.483692085348666 1 1
0.762819137449795 0.749853355981713 1 1
0.652822724821579 0.640067700939129 1 1
0.667471825017491 0.655319050690773 1 1
0.973057250268575 0.95431005034979 1 1
0.382142310742748 0.375106554122973 0 0
0.759923306825895 0.747125997786582 1 1
0.67258326124925 0.658699963694314 1 1
0.685718227779099 0.672383628647405 1 1
0.640576500419638 0.628357681329484 1 1
0.749296590125855 0.734425823836058 1 1
0.484538037648405 0.475111106003453 1 1
0.914209648701793 0.899090890111269 1 1
0.981060977754273 0.96194702812612 1 1
1.06058430202423 1.03983691511814 1 1
0.618219488342687 0.605883277704303 1 1
1.15745486293053 1.13668012545317 1 1
0.801989799117543 0.783970684905329 1 1
0.681758363532394 0.668470763479801 1 1
0.91044257414822 0.893229974539892 1 1
0.521908210883293 0.510635941545004 1 1
0.970697562503347 0.953502579007278 1 1
0.371038575752556 0.364772937108252 0 0
0.793580082422558 0.779331485204257 1 1
0.942679689376712 0.925477334955485 1 1
1.05619133502439 1.03594343198739 1 1
1.01971073006456 0.998916635463453 1 1
0.715478539098441 0.70278093493313 1 1
0.855630369628035 0.83999011182945 1 1
0.826608820456465 0.811163894916715 1 1
1.17220911897589 1.14913383784009 1 1
1.02637350936531 1.00777626348132 1 1
0.435024861903866 0.426273946470662 0 0
0.723283568852246 0.710032906224974 1 1
0.799459748072437 0.785033561182891 1 1
0.733458345084597 0.719556514889549 1 1
0.532415407587747 0.523389991249406 1 1
0.714133543505195 0.7006335207813 1 1
0.879433664322118 0.862719280099075 1 1
1.07951538403308 1.05981886987658 1 1
0.593335975147994 0.581780961628834 1 1
0.512727799233628 0.503058761731436 0 0
0.916732306953513 0.899956435113701 1 1
0.733321903802271 0.721754361201713 1 1
0.920543605579895 0.904332732138711 1 1
0.790940875089192 0.775768535447112 1 1
0.662008761714676 0.648889444892136 1 1
0.729410299697214 0.714672628676049 1 1
0.404778019140084 0.397426983503372 0 0
0.958953079585444 0.937788707965089 1 1
0.770401589628396 0.755927603138871 1 1
0.672946899859345 0.661009366403924 1 1
0.647993618200745 0.634377428713961 1 1
0.915073231406286 0.89612366904138 1 1
0.887205132654295 0.871206713819501 1 1
0.924410399851013 0.90559111144568 1 1
0.83295430426231 0.817479416759429 1 1
0.629809389208959 0.618053130867704 1 1
0.504937896752812 0.494602746124353 1 1
0.912324137297643 0.896476442565865 1 1
0.870014733081481 0.854326921644605 1 1
0.644725676250551 0.633427628169241 1 1
0.539305600883154 0.529152584644265 1 1
0.767230166326412 0.752703903921133 1 1
0.638447383320786 0.625552637328917 1 1
0.69848526890408 0.684544332846206 1 1
0.61953475544206 0.608646666010567 1 1
0.846345593086914 0.831397328686212 1 1
0.892906106517189 0.875108838290674 1 1
0.529923861382284 0.520172661015876 1 1
0.698347507357187 0.685242838919629 1 1
0.817714837880846 0.801695922646522 1 1
0.795369479611693 0.77915646532783 1 1
0.6602108321852 0.648848396676874 1 1
0.742749412690218 0.728762474158366 1 1
0.506910269134862 0.496905322448651 1 1
1.06241904628911 1.04093600460036 1 1
0.841892522057341 0.825626048075226 1 1
0.940586579031149 0.921796647653071 1 1
0.721762468704314 0.709416451736455 1 1
0.739546067650807 0.724594054678933 1 1
0.72539464264154 0.71029933435593 1 1
0.692337928250124 0.679243661240138 1 1
0.912168904238983 0.893167655315966 1 1
0.88489550270487 0.868741180429674 1 1
1.07214673119501 1.05130645117714 1 1
0.861027133301285 0.844303733310656 1 1
1.14404804064703 1.12073629963323 0 0
0.567446559267552 0.559247258492172 1 1
0.853337923626708 0.837495150294743 1 1
0.327651124650307 0.320798984162551 0 0
0.776299172288707 0.761921155802643 1 1
1.02012655695075 1.00118662957957 1 1
0.630759173408878 0.619350094660139 1 1
1.1386425781095 1.11624659949699 0 0
0.678662332668052 0.665774506690855 1 1
0.518804372581574 0.507771190540654 1 1
1.06740553382236 1.04826404631693 1 1
0.94962496277406 0.933215834696951 1 1
0.849169162545329 0.832390150640142 1 1
0.712017827908712 0.700352245003681 1 1
1.15630600532673 1.13237949960126 1 1
0.831766056087834 0.818267512944793 1 1
0.862185720436724 0.847662832007346 1 1
0.965217287974238 0.946688069483563 1 1
0.773189449845479 0.758992257635464 1 1
0.582721593916775 0.572494396253995 1 1
0.872631029091956 0.857713363342293 1 1
0.597483598850299 0.58498180209595 1 1
1.13026021172833 1.11010745388295 1 1
0.732696853764751 0.719246654195251 1 1
0.872694987505548 0.857048559949149 1 1
1.16546905466671 1.14247103984713 0 1
0.783603887742226 0.767287379385106 1 1
0.400587713199999 0.391568309484776 0 0
1.01682519535795 0.997103753634486 1 1
0.656900260666246 0.644302552666213 1 1
0.999343487030965 0.981024407072017 1 1
0.907438184256961 0.889568946053808 1 1
1.10735050278164 1.08555375286898 1 1
1.23819979148905 1.21746707666794 0 0
0.312926350122316 0.308183570374134 1 1
0.694079409372777 0.681786492663003 1 1
0.688015166841231 0.672961128297086 1 1
0.555408373282494 0.546076603171911 1 1
0.410670510251915 0.401088391452831 1 1
1.01724660132746 0.998573235348954 1 1
0.817260866655098 0.801001460710096 1 1
0.60337478767792 0.591169270987691 1 1
0.795442256093026 0.781559997764831 1 1
0.893746539116207 0.878526022926612 1 1
0.997895003570616 0.979970248081456 1 1
0.665479464870199 0.653880065356136 1 1
1.04483068179143 1.0219680947633 1 1
0.818730700567316 0.800725782761632 1 1
0.748698133997089 0.735681664712501 1 1
0.852057717567575 0.837463905125408 1 1
0.775423799264934 0.760030692817136 1 1
0.868255863791751 0.851554164289056 1 1
1.05094699741605 1.03286677814404 1 1
0.870206308919276 0.853849440270224 1 1
0.678588445012164 0.665885569391311 1 1
0.831331784172721 0.816069735196738 1 1
0.814723380824753 0.798971422194554 1 1
0.765159932346958 0.750417619079728 1 1
1.06098492247618 1.04015895575882 1 1
1.10613410070539 1.08321909779169 1 1
1.04870547284301 1.0273657635756 1 1
0.562669531305618 0.55298636541091 1 1
0.67504571103514 0.663572256535189 1 1
0.878204029289662 0.859504425514381 1 1
1.33493126334648 1.30903358826738 0 0
0.512492494235643 0.502293767621005 1 1
1.00454810190429 0.985790085155555 1 1
0.816030220090264 0.800906752284883 1 1
1.00780756120525 0.989082679409395 1 1
0.958612504746183 0.939316021998362 1 1
0.758617520496795 0.745460432359535 1 1
0.73482392902108 0.722618957945658 1 1
0.921111376202487 0.906171821014696 1 1
0.708674599904866 0.695333053214271 1 1
0.624464734372249 0.612678865004632 1 1
0.776140611198026 0.761414922426141 1 1
0.804398319147929 0.789827199819669 1 1
1.01804982890595 1.00044691864979 1 1
0.491972286234842 0.481926247473352 0 0
0.726207866448808 0.714379782665467 1 1
0.878239357520339 0.861107225527748 1 1
0.974172599435638 0.95442293434223 1 1
0.609168584981874 0.597329690126845 1 1
0.656528850768179 0.643445968984047 1 1
0.86321269917007 0.845681803257741 1 1
0.778270795641584 0.762301373217664 1 1
0.695122450311383 0.680039879228329 1 1
0.835652850786324 0.818739460202773 1 1
0.837208757638913 0.823140927333807 1 1
0.952392746521759 0.931193091190222 1 1
0.723452867027124 0.710654427022174 1 1
0.609797416317445 0.596998650736362 1 1
0.900106593217369 0.882800655259799 1 1
0.575323796133184 0.564736253114753 1 1
1.10667762664055 1.08679264982341 1 1
0.461148026592478 0.453154675482041 1 0
0.762602401210904 0.747729799950005 1 1
0.955929315826755 0.937482838710362 1 1
0.848621785633481 0.832369473631407 1 1
0.858433783659519 0.842111077572355 1 1
0.711610534334387 0.696277569862108 1 1
0.665912151525653 0.654221074311772 1 1
0.622547666812503 0.610966223148003 1 1
0.98982891428048 0.972944882572146 1 1
0.813595811286904 0.798974868121377 1 1
0.894830114340836 0.877903902241179 1 1
0.920188067492237 0.903905829023162 1 1
1.12919679062602 1.1088352858359 1 1
0.67743064965414 0.665052836160719 1 1
0.712268915458394 0.6999065396784 1 1
0.764259800484883 0.748489520039152 1 1
0.521222073125906 0.512906197489169 0 0
1.23994700706588 1.21657039737461 1 1
0.53560187837228 0.523900341941366 1 1
0.841890381992426 0.82752575318841 1 1
0.611309639951009 0.601961025335771 1 1
0.903942271507636 0.888409257071199 1 1
0.775127247359855 0.760140206234373 1 1
0.943956153834513 0.92509177626245 1 1
0.733361916052013 0.718167239661625 1 1
0.80755174772763 0.792865040675541 1 1
1.05821399946097 1.03462059311382 0 0
1.02422328319529 1.00598648037971 1 1
0.736864569920933 0.722936060373007 1 1
0.521617696395731 0.511955597482144 1 1
1.17031238086794 1.14964871388482 1 1
0.780498323503991 0.766214494729127 1 1
0.746093378611144 0.73225030628294 1 1
0.5832775821918 0.573682862912399 1 1
0.671446663615006 0.657688479064124 1 1
0.976408107182603 0.95672810228996 1 1
0.584962365045441 0.573261325932963 1 1
0.520134582860399 0.511177097325834 1 1
0.877860318926497 0.863103918308336 1 1
0.577755074113874 0.567890579385787 1 1
0.92725157655821 0.911168920127691 1 1
1.0700577808146 1.05083952814887 1 1
0.6970023000802 0.684828912570592 1 1
0.78995455733759 0.776933183867243 1 1
0.740928612680651 0.725707934198976 1 1
0.736654415956217 0.721863742967555 1 1
0.551364817781041 0.541352037447651 0 0
0.931649510449003 0.91257923588681 1 1
0.666020698582463 0.653370945617588 1 1
0.721237835597899 0.706348046901371 1 1
1.2391703646175 1.21744918873343 0 0
0.775806982585709 0.761189782745428 1 1
0.758658340726729 0.745114178490836 1 1
0.891175632435359 0.874863618633656 1 1
1.10601898044262 1.0854863934662 1 1
0.880450129493478 0.862731529342417 1 1
0.723800904858868 0.711851714862955 1 1
0.911793858460036 0.895564362965772 1 1
0.837520711240364 0.824054459290532 1 1
0.476246951436225 0.468336394467828 0 0
0.692024525076756 0.679312151937875 1 1
0.493812739105974 0.485200026735355 1 1
1.04822654299593 1.02860542857776 1 1
1.29309790914307 1.26884398664451 0 0
0.905103075421241 0.888496320255398 1 1
0.711312803466895 0.698134833503745 1 1
0.876671862266887 0.859224124088132 1 1
0.507961195808032 0.498710324954976 1 0
0.703351490841703 0.690460220655815 1 1
0.874197317263256 0.859694154616694 1 1
0.746566226037375 0.733113871034247 1 1
0.611547301014471 0.598865564179513 1 1
0.774640803336149 0.760885224129843 1 1
0.710214941639234 0.696626870971487 1 1
1.24010779752668 1.21677466925406 0 0
0.936716475935722 0.920006073828781 1 1
0.753403591232536 0.739102030463564 1 1
0.778301982468215 0.761986337291786 1 1
0.498538604486634 0.488657271373235 1 1
0.535758817371323 0.526323461478515 1 1
0.430880443693037 0.421820066462739 1 1
0.775601653682434 0.762594098252767 1 1
0.815521230829594 0.799336647586221 1 1
1.13689147960405 1.11446766132179 1 1
0.643037016838471 0.631583233420477 1 1
0.834338609346637 0.818999598883745 1 1
1.11788119067311 1.09812047180757 0 0
0.93481502800354 0.916311324812164 1 1
0.569264419533104 0.557236954317112 1 1
0.92251193329713 0.906503394897688 1 1
1.08814194784072 1.06657343181094 1 1
0.522622481799972 0.51376446652706 1 1
0.634005483613836 0.621625108125336 1 1
0.793519834482819 0.779708595167442 1 1
0.736937651060926 0.723131272986453 1 1
0.81672558636397 0.799738073777329 1 1
1.04494962336512 1.02670568545661 0 0
0.861371173801201 0.845508885634888 1 1
0.883585476688564 0.868106213651539 1 1
0.871884243366316 0.854321045049895 1 1
0.713509630678915 0.701644568773383 1 1
0.671810620547345 0.657397948803467 1 1
0.849406444706694 0.835098608701793 1 1
0.801437671851886 0.784467243035039 1 1
0.63555057396262 0.624560258990731 1 1
1.0372276678148 1.01865624839683 1 1
0.856610022750729 0.840923382513712 1 1
0.836128956433821 0.820203448335831 1 1
0.666939135076301 0.654843156386863 1 1
0.990397484402374 0.973499988405548 1 1
0.812645518339524 0.797781229504928 1 1
0.645637405540245 0.633676806919508 1 1
0.960734306821127 0.943036155096912 1 1
0.631009588956308 0.620428079570553 1 1
1.0121899479046 0.993708733389943 1 1
1.21297737175355 1.19082615424455 0 0
0.909414645723936 0.89415458364414 1 1
0.864431412810474 0.847131578378696 1 1
0.5729888160274 0.563030081413667 1 1
0.857933377170302 0.841900040891245 1 1
0.849611598746649 0.834371245459818 1 1
0.791375585406426 0.777401156512189 1 1
0.589370428414284 0.579549375513547 1 1
0.858861270372819 0.84279518294351 1 1
1.0211477647576 0.999581764580206 1 1
1.02391024528561 1.00537358050766 1 1
0.814989101990252 0.798048643949676 1 1
0.899194986746848 0.879980648995366 1 1
0.848394792839818 0.83295478400506 1 1
1.00261948150586 0.984143973965328 1 1
0.833342776167981 0.817364398279691 1 1
0.588799353673973 0.577962843026761 1 1
0.732902120782217 0.719754419097489 1 1
0.924529680258178 0.906828109230213 1 1
0.755999807610804 0.741161676603548 1 1
0.922154808726596 0.906261958527151 1 1
0.643837882792873 0.631578728610114 1 1
0.934921720128273 0.917746111104971 1 1
0.840626417509972 0.824897281829794 1 1
0.883451380846665 0.866748036033873 1 1
0.68976025057301 0.677778421607408 1 1
0.7045126292743 0.691192482065843 1 1
0.806379500183746 0.791875406263481 1 1
0.744154281941871 0.731380328478785 1 1
0.84759527453221 0.832090492244156 1 1
0.966073344410255 0.948607149474853 1 1
0.773652827052263 0.759363974521807 1 1
0.649585945702207 0.63724675742236 1 1
0.830300793863576 0.815955779531003 1 1
0.919085569177707 0.9013490108441 1 1
0.892339700077792 0.876365222293571 1 1
0.637890180539147 0.62699338474852 1 1
0.517594564498141 0.508141654802281 1 1
0.786062559678157 0.772303501455163 1 1
0.659673688069729 0.646415910912291 1 1
0.523564280529605 0.511912189364822 1 1
0.728516722292383 0.713657545645032 1 1
1.01529009853167 0.997847642541273 1 1
0.861639868508127 0.846381743380029 1 1
0.86177901896587 0.845328192835284 1 1
1.11026962865281 1.09174864547864 1 1
0.833464004427326 0.815700004369366 1 1
0.706684342853669 0.6935830499229 1 1
0.874114766261907 0.855369877886081 1 1
0.630210094155767 0.620200130802713 1 1
0.729250775571296 0.715004852542167 1 1
0.908126981981062 0.89007479646656 1 1
0.636659550514481 0.623955400808299 1 1
0.830381547549613 0.813602481156821 1 1
0.528620568153262 0.51876560367854 1 0
0.828560369534962 0.813566444572772 1 1
0.621905836161371 0.611353157990799 1 1
0.748870387737026 0.735395044669955 1 1
1.32325839974543 1.29899070752111 0 0
0.650651838126205 0.639289518265395 1 1
1.0923948059719 1.07143238916222 1 1
1.03673107125801 1.01767750654656 1 1
0.637680426482254 0.624848725241798 1 1
0.372373995936291 0.365804699006465 0 0
0.650256588080241 0.637751389437375 1 1
0.889475716622068 0.873395965235657 1 1
0.754337853492901 0.740883125241028 1 1
0.816585634258504 0.802264315952969 1 1
0.527959911839823 0.518091334381487 1 1
0.977943931553921 0.958996287029259 1 1
0.617969371563516 0.607481402747822 1 1
0.450409202599852 0.443570907765605 1 1
0.740006203550569 0.727192294028295 1 1
0.53616147071038 0.525706167810746 1 1
0.708682032301777 0.694658115271458 1 1
0.733149784072955 0.720006346850626 1 1
1.23951307098634 1.21624691027788 1 1
0.839041692915039 0.822722190147497 1 1
0.595671641393911 0.584793143484886 1 1
0.770875240127519 0.754902266918847 1 1
1.18711782604974 1.16465724483964 1 1
0.370843527682131 0.363158520178615 0 0
1.14472475308379 1.12514408943117 0 0
0.716665957291445 0.703449284246805 1 1
1.02610465334312 1.00648474937195 1 1
0.369031644253519 0.362533008292938 1 0
0.880973674786656 0.863162302149919 1 1
1.14434871610023 1.12189270805789 1 1
0.873549905821527 0.857280967172405 1 1
0.428696864003209 0.420426276030124 1 1
0.672564951714931 0.660191107342298 1 1
0.787276115826697 0.770963122326295 1 1
0.866267688744186 0.851488522836915 1 1
1.01472445717827 0.99731605239294 1 1
1.08339018450227 1.06413261472589 1 1
0.934278933670375 0.918350640231359 1 1
0.638056007224588 0.626345524711081 1 1
0.799526998212629 0.786462920752224 1 1
0.78000061003379 0.767156781062932 1 1
1.10120348580546 1.07942454768299 1 1
0.663304441025355 0.649369631653199 1 1
0.845809455711776 0.830345705151119 1 1
0.796092995193118 0.780571874321821 1 1
0.793498960182101 0.779929124191626 1 1
0.947559444668655 0.930121140448274 1 1
1.14064777377891 1.11678367112117 0 0
1.03261621048744 1.013773384827 1 1
0.90182718038428 0.884782236842133 1 1
0.911075728895458 0.892340751153426 1 1
0.625899464276463 0.614121197441721 1 1
1.16562833004209 1.14451945862193 0 0
0.788314007736367 0.772422811697774 1 1
0.489752078551377 0.481645703678828 1 0
0.316606317295863 0.310026114403432 0 0
0.793699666386324 0.77854390463844 1 1
0.639003215251113 0.627160698205867 1 1
1.08469165467489 1.06442436849348 1 1
0.662186274067375 0.650535067506701 1 1
0.845435241966021 0.830009628243608 1 1
0.974065335456012 0.954763255839192 1 1
0.793891369818989 0.778798968014697 1 1
1.14566050901016 1.12489651281126 1 1
0.689327902878473 0.675591333436972 1 1
0.737950980857533 0.724406607463491 1 1
0.659576034788683 0.647067039888517 1 1
0.714014112246173 0.701921152707725 1 1
0.908196511409412 0.891897119595123 1 1
0.677351720843599 0.664139189206114 1 1
0.471756933533154 0.463638941618414 1 0
1.12635084971315 1.10474929253936 0 0
0.809702161041413 0.793323054827719 1 1
0.662430638401657 0.650804119026259 1 1
0.651285775047332 0.636913699356362 1 1
0.717316732168962 0.701977238494283 1 1
0.922195786026824 0.905050976742983 1 1
0.716343849877234 0.702207153374249 1 1
0.980323336400324 0.960382598936896 1 1
0.947090650418376 0.929254435348832 1 1
0.706013364909906 0.690554906698262 1 1
1.0502587064179 1.03014561535259 1 1
0.83611080922195 0.820126681735259 1 1
0.674740124233048 0.660089616494632 1 1
1.0140579907131 0.992957051428275 1 1
0.862316975669876 0.847077537372212 1 1
0.669364523989618 0.658105966993771 1 1
0.493229983680917 0.483360929399611 1 1
0.891650318303807 0.87496228398997 1 1
0.56854575125725 0.556862764999695 1 1
0.820531180298953 0.806053959625822 1 1
0.70304068593608 0.69062964247663 1 1
0.515670852013947 0.506538353428948 1 1
0.679819602890863 0.668525473009731 1 1
0.529077754269834 0.520554748878267 1 0
0.780838247403988 0.765623961429697 1 1
0.700668489820228 0.687516025957004 1 1
0.690668246312967 0.676964957818703 1 1
0.814705155220059 0.801446029448274 1 1
0.643325770600429 0.630950415118154 1 1
1.05564435974451 1.03477606947609 1 1
0.61809279121 0.605656280907471 1 1
1.06467121060518 1.04654549254638 0 0
0.737030518627592 0.723403363278662 1 1
0.701925049516458 0.689039558412911 1 1
0.913802957943764 0.895348837279333 1 1
0.417115921214812 0.407783047359039 0 0
0.488783479488232 0.478001347085288 1 1
0.673280315323687 0.660966272967186 1 1
0.523902465520235 0.51197052732619 1 1
0.708425462452637 0.695016280491934 1 1
0.697474907726475 0.683620240950187 1 1
0.824704376370365 0.809599590797388 1 1
0.475393730378466 0.466833978963039 0 0
0.718548893516838 0.705266053708886 1 1
0.740510983532914 0.726558353442988 1 1
0.603345315237258 0.592111498754058 1 1
0.919085283105046 0.902254097287186 1 1
0.556699928598947 0.54574143217208 1 1
0.671607118130777 0.659109012908247 1 1
0.79440404327316 0.779800124600731 1 1
0.67346260844284 0.659250414900576 1 1
0.739254484078689 0.7251342936198 1 1
0.628590190734536 0.616149706708835 1 1
0.601168408723104 0.589919576155687 1 1
0.767027634458869 0.753068489770434 1 1
0.61973210972543 0.608741742089225 1 1
0.750506620078273 0.736164530325661 1 1
0.845634185618684 0.829408148958954 1 1
0.947041091517517 0.927103562062518 1 1
0.742354538639474 0.727559027041925 1 1
0.714762200108982 0.699306541561387 1 1
0.719267687845518 0.706928406251672 1 1
0.658781834426232 0.646577761225176 1 1
0.655548319566088 0.642346077246447 1 1
0.553370671272046 0.544882100752836 1 1
0.680917159813769 0.66760995787516 1 1
0.879602313192499 0.863685562028223 1 1
0.603280234774308 0.592791387861319 1 1
0.592936109593231 0.581347265840563 1 1
0.787843025052344 0.773996791740583 1 1
0.961859703285828 0.944737852225002 1 1
0.988798004541898 0.971741402058142 1 1
0.786325723441787 0.770719798500451 1 1
0.792042565189229 0.77618690335743 1 1
0.745256066884317 0.730511664385052 1 1
0.914781290409295 0.898973068925719 1 1
0.904141185752144 0.886938466364976 1 1
0.609627998204558 0.59839610375887 1 1
0.732833937948258 0.721248141890468 1 1
0.998526522377565 0.979515455762707 1 1
0.823707117404283 0.80867795294075 1 1
1.22714966832681 1.20372120494117 0 0
0.922358510467911 0.905127601513749 1 1
0.845345678570406 0.826764064535605 1 1
0.892336241907601 0.874891210764264 1 1
0.861853359503934 0.846723777088109 1 1
1.01290197499532 0.991505987786065 1 1
0.556712732797266 0.546933799588499 1 1
0.820673061981411 0.806497345295739 1 1
0.598489157189948 0.586592039891145 1 1
0.7612326451176 0.746950280647294 1 1
0.72304400966285 0.710745501586564 1 1
1.13581475187906 1.11483868809611 1 1
1.28367723074695 1.2591151018377 0 0
1.16563134318226 1.14303759733295 1 1
1.01778000948543 1.00015670586219 1 1
0.939683677364277 0.923568050625219 1 1
0.576056989446623 0.5638393697615 1 1
0.913900237550903 0.898278011345244 1 1
0.738867634000024 0.725463345272714 1 1
0.790479053302341 0.77621379121893 1 1
0.920970675619992 0.903915003916884 1 1
0.928452054927319 0.913231842632121 1 1
0.630282354698607 0.61799861986631 1 1
0.885977264906532 0.869369682370649 1 1
0.868431857457079 0.852738957381637 1 1
0.501532743515969 0.492908761555887 1 1
0.54389045333262 0.534384152242937 0 0
0.702486394019595 0.689799401264778 1 1
0.668801076502563 0.655449837252411 1 1
0.686857665333994 0.671879772257546 1 1
0.589528590943882 0.578246409417874 1 1
0.528240355047845 0.517729649549547 1 1
0.416732387508827 0.409742928510661 0 0
0.488053456755138 0.479380438620984 1 1
0.770341687309655 0.755945290910563 1 1
0.58029810815461 0.570777056823332 1 1
0.823136021300996 0.807566217896933 1 1
0.475495642389354 0.466247830785015 1 1
0.580043057366444 0.570559934092802 1 1
0.832550164993267 0.815264699629237 1 1
0.674380013139031 0.662954770273734 1 1
0.669639980227235 0.657405743330151 1 1
0.785114262319497 0.770955085431146 1 1
0.936363610591094 0.919171641181316 1 1
1.06827789304688 1.04832284085828 1 1
0.818006889309026 0.803067124093799 1 1
0.867855385992311 0.851693793526344 1 1
0.866286483640871 0.850719410313654 1 1
0.606101313736632 0.593422992077191 1 1
1.03434635669553 1.01585453821854 1 1
0.845478901168768 0.828827010116562 1 1
0.743744104682547 0.729692474193568 1 1
0.841939066731284 0.826209216281328 1 1
0.844033151515713 0.828050503887456 1 1
0.548647924500018 0.537783319156262 1 1
0.837191620462471 0.822711337158874 1 1
0.499936066591497 0.491446590500815 1 1
0.847075592980013 0.830559715768784 1 1
0.813990135082273 0.797640337350685 1 1
0.644169043129728 0.632948540130161 1 1
0.827771406550271 0.812880777006949 1 1
0.961296051165653 0.942139754483989 1 1
0.623559993890451 0.61196925221014 1 1
0.587597376997886 0.57731388513402 1 1
0.855049251510679 0.841295381881062 1 1
0.752188102935332 0.737021036462073 1 1
0.678612546906549 0.665135542431348 1 1
1.17147870659252 1.14969038329632 0 0
0.882742735165198 0.866270028719002 1 1
0.699704210705289 0.684261931140432 1 1
0.768069096371336 0.753695550354847 1 1
1.09740668035257 1.07887218479658 1 1
0.701980493578682 0.688597099751096 1 1
0.845354457877777 0.829159886950095 1 1
0.81652241225256 0.802585827810976 1 1
0.90483351360507 0.889020506186288 1 1
0.74040235583884 0.727859738032091 1 1
1.28852698258094 1.26617836998873 0 0
0.775117899610006 0.758387281592039 1 1
0.972876027605188 0.955897959650455 1 1
1.03005407888186 1.00777746907007 1 1
0.537659883346687 0.528187686093955 1 1
0.903322634542642 0.886647838896874 1 1
0.821792150190613 0.80733393283456 1 1
0.892442898338381 0.875492653915848 1 1
1.05100384218701 1.0312200828273 1 1
1.11596107042778 1.09315533378949 1 1
0.278574800612881 0.272889878742016 0 0
0.843480158161952 0.828989269331876 1 1
0.795611835951226 0.781142389862392 1 1
0.342776923777324 0.336453752920871 0 0
0.559301630701265 0.550476433342376 1 1
0.494636524849872 0.48677348291527 1 1
0.899674773411139 0.881629465322413 1 1
1.08973734911052 1.07044357144035 0 0
0.642611761356583 0.630193826945555 1 1
0.653752521245211 0.642368979933981 1 1
0.698842473015297 0.686202822714278 1 1
0.707122858496839 0.693493530743931 1 1
0.812015017235443 0.796623712733713 1 1
0.803413583547136 0.787555831166702 1 1
0.814677091785399 0.801168407609944 1 1
0.765644620243635 0.749755047145499 1 1
0.526166496577741 0.514653813069989 1 1
0.547259266850408 0.537265197751681 1 1
1.08479032939507 1.0652550431503 1 1
0.731863568143495 0.717583100256396 1 1
0.901391187250185 0.885235103210665 1 1
0.924152211519555 0.905910764176529 1 1
0.850467587940452 0.835250914336381 1 1
0.472610785005001 0.463227266545562 1 1
0.658632344497459 0.647251889456112 1 1
0.806830095607514 0.790620635928208 1 1
0.750422318805012 0.736365934578191 1 1
0.503483003208957 0.493403479018932 1 1
1.10245593244852 1.0817218681305 1 1
1.00400750060292 0.984277135766709 1 1
0.746466763643905 0.732155561872907 1 1
0.971079268078405 0.953781932665125 1 1
0.73865134300878 0.723694491581156 1 1
0.891773598955449 0.875612774552674 1 1
0.872885809309597 0.856454099362668 1 1
0.62868275417654 0.615733031285185 1 1
0.590892577469797 0.580237212177844 1 1
1.03950299200489 1.02166130632065 1 1
0.713021555327175 0.698171170612755 1 1
0.737496160141316 0.724355592349045 1 1
0.943936434665631 0.926216808004365 1 1
0.581500657721632 0.569763694460368 1 0
0.728484827696709 0.714133249536827 1 1
0.829559889247036 0.814995828043641 1 1
0.725259385048511 0.711523423883402 1 1
1.13949063211643 1.11959857492026 0 0
0.773571678169082 0.759426891506797 1 1
0.669386767929513 0.656703885566829 1 1
0.455492729270468 0.448761506970797 1 1
0.603888924259067 0.592051679338849 1 1
0.599787701161064 0.58831868645363 1 1
1.18517737436775 1.16587074322468 0 0
0.848071282582482 0.828969836698711 1 1
0.985421247989508 0.966726759623753 1 1
1.11618686444289 1.09586192325542 0 1
0.766780093490964 0.753888357324938 1 1
0.688774561477747 0.676854516299239 1 1
0.435709253664098 0.428051008438281 1 1
0.594520153448339 0.582947807398476 1 1
0.748870113811198 0.734621028726964 1 1
0.735951725196937 0.721535540311387 1 1
0.861552143681496 0.845554045914528 1 1
0.859516641523683 0.839930765247742 1 1
0.339516587381102 0.334000923546078 0 0
0.924382761771545 0.905558113826851 1 1
0.742899232703853 0.72899809243042 1 1
0.79682971379634 0.782210977000927 1 1
0.868394619622231 0.853881986390364 1 1
0.827961662345839 0.811120168636996 1 1
0.828689967414463 0.813276364584531 1 1
0.585577329371852 0.576019814755945 1 1
0.95897923649313 0.941195059486336 1 1
0.669866907834429 0.657154748350192 1 1
0.909403148424949 0.891528972004101 1 1
0.861401669053619 0.845253836684854 1 1
0.576896482396875 0.56660114391 1 1
0.854330167520812 0.839067396534179 1 1
0.816369696644539 0.799403926419406 1 1
1.11570856834848 1.09448696016167 1 1
0.557193738343679 0.546197264238375 1 1
0.828618350844129 0.813391379916826 1 1
1.03189909984105 1.01358681704834 1 1
0.923806994453365 0.906538157192828 1 1
0.646078973987745 0.63378123045298 1 1
0.904843237037541 0.888700530095338 1 1
1.07618517041287 1.05715416889927 1 1
0.666591710010852 0.654837612154021 1 1
0.601512219076071 0.589423376602378 1 1
0.927835928869442 0.911267229454715 1 1
0.7325214312969 0.717393575751466 1 1
0.574418385789813 0.562272580699687 1 1
1.06938873316641 1.05117582222752 1 1
1.00001084580971 0.980759779420097 1 1
1.03162027706356 1.01164786483468 1 1
0.659745473989141 0.646689948553918 1 1
0.829262903505929 0.815018901804922 1 1
1.02544416203298 1.00604537799612 1 1
0.693699040335675 0.679965388195367 1 1
0.787061470362274 0.772875884700297 1 1
0.937422778361515 0.918822902919699 1 1
0.948445487307294 0.928089547207929 1 1
0.642848507505984 0.630306866984683 1 1
0.781186243019827 0.767759111715763 1 1
0.861798332852267 0.844542626879556 1 1
0.701282192394135 0.687084926188605 1 1
0.862060007895901 0.843659025741572 1 1
0.876417357790362 0.859758381493748 1 1
0.625942449404588 0.61204456869626 1 1
0.28290367552665 0.276507416400445 0 0
0.758717262220187 0.744795346729819 1 1
1.0684337457305 1.05030057650969 1 1
0.783825387031415 0.771126980630054 1 1
0.708825765067407 0.696948758194587 1 1
0.865694802253178 0.849039035857538 1 1
0.722660449499176 0.706708612715849 1 1
0.858356216195313 0.842644157731222 1 1
0.608094789803828 0.596653406148799 1 1
0.913094330913077 0.893223556656153 1 1
0.795721442105117 0.77970347510582 1 1
0.506290413160486 0.497359899629271 1 1
0.746779325937704 0.731453678949016 1 1
0.870203678594766 0.853545347578201 1 1
0.523670672880388 0.514695692030849 1 1
1.07873841528619 1.06080091882135 1 1
0.804657812063149 0.788905322990258 1 1
0.688992982067988 0.675719738425587 1 1
0.711643252409204 0.699421819287664 1 1
0.820878555840812 0.807493159481358 1 1
0.675659660532649 0.664369662204401 1 1
0.468512018027411 0.460485403847224 0 0
0.577067299321202 0.566355244611797 1 1
0.528147527897123 0.517994892623716 1 1
0.916230087528323 0.900076001468746 1 1
0.674597163313328 0.66176046789295 1 1
0.947637015994324 0.930262734959116 1 1
0.989995672558213 0.968020293120131 1 1
0.671384437945261 0.660204551804037 1 1
0.88279640349174 0.864309025182766 1 1
0.817694949079148 0.802460438793203 1 1
0.877356221731338 0.861398044987668 1 1
0.58611461563151 0.574789250026169 1 1
0.597383470268551 0.587272841252184 1 1
0.944790258982602 0.926133857797835 1 1
1.12593733018421 1.10399107121339 1 1
1.09139525544444 1.07077724052533 1 1
0.887642050413456 0.871138079725318 1 1
0.872407576833634 0.855535693935186 1 1
0.459562334908486 0.450784389276442 1 1
0.996412730658268 0.978454160702807 1 1
1.10787690932169 1.08641133893291 1 1
0.910907328873057 0.893357255584705 1 1
0.323601218823833 0.31747960362534 0 0
0.972205008178736 0.95428137899584 1 1
1.11835720902161 1.09872607574763 0 0
1.22064347034049 1.19897046259444 1 1
1.06084391087397 1.04221706008781 1 1
0.663709259824855 0.650281813326736 1 1
0.915503882632821 0.89954436885939 1 1
0.866945376229212 0.851219752857018 1 1
0.792669604825352 0.776475478352247 1 1
0.814358994359522 0.799582440150594 1 1
0.758851555041601 0.74605177872847 1 1
0.748365016817355 0.733591948571709 1 1
0.689862196240141 0.67710960994404 1 1
0.890944262838284 0.874142081664789 1 1
0.756534760448734 0.742686894148146 1 1
0.826282525366209 0.811690516270578 1 1
0.534959945588229 0.523826406089294 1 1
0.978740015295396 0.959793037486366 1 1
0.680097320119407 0.667664473632336 1 1
0.95763806934036 0.939591740881793 1 1
0.228857680532886 0.224945578777836 0 0
0.757438298062361 0.742431209719723 1 1
0.737551654857649 0.72388121642911 1 1
1.22237100312615 1.19796930738608 0 0
0.721197604743506 0.706855030631332 1 1
0.856632872198552 0.841683586061867 1 1
1.12616683176065 1.10648749855372 1 1
0.722348043933625 0.708171348880519 1 1
0.638031270181397 0.626082892200518 1 1
0.850604810034626 0.834278578040787 1 1
0.649721032339237 0.637261557720778 1 1
0.85088690875498 0.835368592758974 1 1
1.05144043079063 1.02950918647457 0 0
1.01667663767434 0.995421307147976 1 1
0.756405414491838 0.742078539607246 1 1
0.972055118116713 0.953254105921402 1 1
0.93881730140323 0.921859454392991 1 1
0.824244073841149 0.80883906956781 1 1
0.905797970800088 0.889629148726083 1 1
0.68311915881964 0.670222769045207 1 1
0.755142808106812 0.740071026494505 1 1
0.878214528726387 0.863516359730097 1 1
0.557565717915467 0.546456596060541 1 1
0.844531522949473 0.828118344887133 1 1
0.642786826108734 0.631664928222502 1 1
0.744161202813197 0.730408717031569 1 1
0.653472939408131 0.640099195540976 1 1
1.03292058392063 1.01396796765698 1 1
0.714589145179491 0.701563700018491 1 1
0.823136206978086 0.807012101454432 1 1
0.671654996468284 0.660106591257692 1 1
0.710314769395479 0.697240833138362 1 1
0.969490108983064 0.952294710205602 1 1
0.641789002500077 0.631259688644542 1 1
0.724604943313396 0.711767316671162 1 1
0.806966996581769 0.790888291688305 1 1
0.696764551200091 0.68454152340283 1 1
0.755702593934523 0.741597260478515 1 1
1.05858413103159 1.03759257546163 1 1
0.611638130438341 0.600513294530058 1 1
0.960218648267807 0.942322097087666 1 1
1.08980974599952 1.07111253398121 1 1
0.765326895349848 0.750395529445288 1 1
0.645698423605397 0.634289177517587 1 1
0.729025918419069 0.715470225436673 1 1
1.01216301943246 0.993359746270903 1 1
0.859053782250101 0.843566308701545 1 1
0.800881579669198 0.785492499632406 1 1
0.697672054478213 0.684386856087843 1 1
0.763237955569908 0.748000707745779 1 1
0.72122408938336 0.707845810206364 1 1
0.590296538190742 0.577843875757524 1 1
0.505338570961212 0.495334054750888 1 1
1.11481629814066 1.09437116404132 1 1
0.951249175841456 0.933466582015726 1 1
0.799979464797678 0.785508355306749 1 1
0.861634394064539 0.846469899070627 1 1
0.847869212690012 0.830737668110929 1 1
0.464366917356791 0.456992307104197 1 1
0.537931921214947 0.528423112255483 1 1
0.656475930317695 0.64519894894932 1 1
0.708511095632771 0.695558937326179 1 1
0.900357289090142 0.883993297273579 1 1
0.887032747381956 0.871709817673415 1 1
0.727964220005089 0.716361761837594 1 1
1.02290937443494 1.00230040186381 1 1
0.85412844567771 0.841363112713546 1 1
0.740402864524809 0.726329886365332 1 1
0.574592307937272 0.565340218640913 1 1
0.898678498240795 0.883760057878733 1 1
0.790270429836639 0.776175367517208 1 1
0.743836635279591 0.728907488539243 1 1
0.565237313197579 0.55587423365689 1 1
0.886903326752607 0.870573948087539 1 1
0.923917692912992 0.903962924146246 1 1
0.820545620959522 0.805704210988418 1 1
0.691941748810856 0.67845331659133 1 1
0.641538044566092 0.629052658985652 1 1
0.906943305069558 0.890228890346694 1 1
0.619312373800829 0.606890436335937 1 1
0.856620941029624 0.840721452397589 1 1
0.839198120070698 0.823952400249515 1 1
0.835214314698484 0.818124373897152 1 1
0.913140606299605 0.894286662345241 1 1
0.599523868585404 0.588257554291185 1 1
0.56264396117517 0.552884726106216 1 1
0.937573955022146 0.920983164256215 1 1
0.923996002362039 0.908063819030111 1 1
0.796881117647204 0.781413111144056 1 1
0.557337439255276 0.546208732103474 1 1
0.714870438988792 0.702414893924072 1 1
0.710333701558571 0.695832876019871 1 1
0.787446718419474 0.773805000860474 1 1
0.930398824982324 0.912592363220817 1 1
0.739114071825278 0.72667377788559 1 1
0.502647120544159 0.493270421783191 0 0
0.691902889398026 0.680383758693806 1 1
1.06252070105258 1.04262062574329 1 1
0.67305356863094 0.66040692718472 1 1
0.882037597744088 0.864258820151564 1 1
0.684269528722254 0.67269632232288 1 1
1.31305289885226 1.28802953611186 0 0
0.68228590161427 0.66955248888091 1 1
1.10500405424822 1.08366719393634 1 1
0.649803812259208 0.638984670089455 1 1
0.944241696686148 0.926777386709989 1 1
0.259945664775265 0.25603019605803 0 0
0.674474294840043 0.661606990596914 1 1
0.54287029615493 0.533223011345144 1 1
0.519398301387899 0.509038694541608 1 1
1.27739229715148 1.25848776465679 0 0
0.64113719162157 0.629416128738552 1 1
0.734022101451633 0.720864733856971 1 1
0.689437180792554 0.675338160234596 1 1
0.722592130527521 0.710411080999774 1 1
0.60133561855108 0.588393428477731 1 1
0.514452674055936 0.504826129580755 1 1
0.799266220730022 0.783949050746452 1 1
0.848687838570447 0.834448698728105 1 1
1.09575760489348 1.07667723945638 1 1
0.894512029452521 0.878127061937339 1 1
0.950297735536241 0.933710627522209 1 1
0.452005179615482 0.443898769405191 0 0
1.27851894332703 1.25822062269432 0 0
0.854023101356811 0.838930991061551 1 1
0.779184895046533 0.764023648848505 1 1
1.12496262948357 1.10382357546637 1 1
0.784442526960723 0.769188874934696 1 1
0.676940561681044 0.664677745944265 1 1
0.564364139902707 0.554399099486388 1 1
0.53535566560845 0.524655210323637 1 1
0.612867540479595 0.601214089381355 1 1
0.733953431295636 0.720704141774788 1 1
0.957023720536866 0.938817915825822 1 1
0.604559793336219 0.592614904783114 1 1
0.454424728685725 0.445742453597646 1 1
1.13030090951668 1.10905662295556 0 0
1.02777493518561 1.00591453301538 1 1
0.551203049769522 0.542100246324011 1 1
0.741422421835988 0.727318207619156 1 1
1.04556857263753 1.02490315628934 1 1
0.89249171772984 0.874172501036267 1 1
0.88477758916793 0.869709967747655 1 1
0.951353832905456 0.934550859441636 1 1
1.03993492028244 1.02163453923722 1 1
0.698811436002404 0.685732621107464 1 1
0.78459854400935 0.768935705608323 1 1
0.690343491980614 0.677728549991745 1 1
1.19045929581463 1.16965474619068 1 1
1.07315736467906 1.05014540971532 1 1
0.836842112460827 0.820269477956469 1 1
0.721143690546278 0.707981557354088 1 1
0.964695063028749 0.944235355998186 1 1
0.564353403377459 0.553827662675934 0 0
0.687225400046757 0.674843282888469 1 1
0.59184200079284 0.579261791335746 1 1
0.774231074566924 0.759764667281017 1 1
0.902052955252787 0.88699759685239 1 1
0.630093719347878 0.617452317991285 1 1
0.461723054676032 0.455002325188278 1 1
0.644276962948864 0.632225114243459 1 1
0.996086659621811 0.977334898629496 1 1
0.94866137046247 0.932811131520628 1 1
0.628178795418457 0.616787367882807 1 1
0.968490763214012 0.950771665740829 1 1
0.552939432187512 0.541382269181445 1 0
0.907797394127675 0.89060123366729 1 1
0.881276680915732 0.86508285729821 1 1
1.02407270251291 1.00664430126434 1 1
0.488677109084798 0.480648303763236 1 1
0.754565586679547 0.740748420449996 1 1
1.00770816937662 0.986878147003801 1 1
0.7011253610232 0.686470953217705 1 1
0.73746406768107 0.723352041631234 1 1
0.885199087487704 0.869505268551155 1 1
0.964141752216879 0.945053444308693 1 1
0.959677301117489 0.943614982889452 1 1
0.576463404137218 0.566716938162162 1 1
0.822170371031879 0.806488898399034 1 1
0.575393780794042 0.563418269193953 1 1
0.780594609446489 0.765610694768181 1 1
0.948355892054457 0.928123086529917 1 1
0.753831809942801 0.737978821420653 1 1
0.990913956371161 0.972184089071619 1 1
0.836035401997517 0.821721232704343 1 1
0.700584719777898 0.689588820624494 1 1
0.576383174317754 0.566022486129061 1 1
0.471638194840106 0.462626449663766 1 1
0.754627820002019 0.740862530957724 1 1
1.00662700209065 0.987564406058925 1 1
0.620481243784149 0.60950666158371 1 1
0.662220500462311 0.650753981087137 1 1
0.432800517669634 0.424666731303535 1 0
0.777798217212371 0.761098353418301 1 1
0.857949649199159 0.841135874823857 1 1
0.625554304621247 0.612966849555995 1 1
0.80519607449135 0.791231559573511 1 1
0.968165343080456 0.950002139303807 1 1
1.0419685104308 1.02081879406589 1 1
1.18364313099122 1.16245454286177 0 0
0.9713948101822 0.95317427288978 1 1
0.862960632639113 0.847484834207003 1 1
0.751942608597016 0.738024308627968 1 1
0.779519000789072 0.763495977552846 1 1
1.11007080089108 1.09043671865521 1 1
0.677741383704092 0.664332232815564 1 1
1.01909803434863 0.999841155307261 1 1
0.761305715679919 0.746001375415564 1 1
0.628053227619804 0.614871513920515 1 1
0.955705053650133 0.937158943845732 1 1
0.583339838849811 0.572921984762725 1 1
0.92244486562507 0.905400736324222 1 1
0.645111713503281 0.630825651159601 1 1
0.92261368830245 0.904267683338333 1 1
0.599800216598901 0.589990288751951 1 1
0.778288161652775 0.763332828928527 1 1
1.02126016901932 1.00172021970571 1 1
0.943443062389375 0.926263403301326 1 1
0.776256962606064 0.761745239778856 1 1
1.04331722615294 1.02269507081395 1 1
0.967677599214223 0.949352011519742 1 1
0.512840685302376 0.503669871616931 1 1
0.597058667574972 0.586587851129872 1 1
0.505789482845074 0.496172283840829 1 1
0.727986557158871 0.713846983904586 1 1
0.734232286644676 0.719760678684782 1 1
0.602726407057781 0.591893522303193 1 1
0.987371224231431 0.968475622169859 1 1
0.771400212261282 0.756500102785093 1 1
0.722461898446009 0.708874464029413 1 1
0.958997972246578 0.94089075620974 1 1
0.872304419716657 0.85543113241852 1 1
0.797344395806118 0.780786547473771 1 1
0.97708388592789 0.956525618916787 1 1
0.875117305674027 0.859120859543635 1 1
0.652412923361707 0.639995684209922 1 1
1.09205801057761 1.07030861258164 1 1
1.09102291310203 1.06995015005302 1 1
0.788828028104691 0.775093151690363 1 1
1.35414405151309 1.32658557477803 0 0
0.851017509561846 0.836332452174321 1 1
0.474387709415592 0.465359065230518 1 1
0.841454668268663 0.823555342790238 1 1
1.03269644845958 1.01307616401345 1 1
1.25168995091773 1.22767105931784 0 1
0.660116014619004 0.645648533138217 1 1
0.894280249494745 0.878377340653169 1 1
0.679650048708812 0.667313766580869 1 1
0.501390291542903 0.492662972639873 1 1
0.654916462156408 0.64374623521853 1 1
0.716050982655156 0.701543676402692 1 1
0.737811770754846 0.723265497798433 1 1
0.6734553190171 0.661545860419128 1 1
0.910766770657819 0.891841487882926 1 1
1.16360027032079 1.14214448529523 0 0
1.2242693700929 1.20268057881966 1 1
0.400046680476346 0.394526666004304 0 0
0.996313701199892 0.977022378026346 1 1
0.965591370164459 0.948939191656375 1 1
0.835111106688083 0.819177144395554 1 1
0.842370093469461 0.827826875352628 1 1
0.852125181023775 0.837192789496153 1 1
0.62193781841473 0.611097073118842 1 1
1.04837794125675 1.02927777703826 1 1
0.789475041748247 0.771858813454387 1 1
0.932253881652737 0.915237525549921 1 1
0.804040234765344 0.790360785796722 1 1
0.548833570873615 0.539883634718812 1 1
0.908199923942571 0.888844587476972 1 1
0.75489123903736 0.739171532294749 1 1
0.738117193504892 0.724272749771441 1 1
1.05302205722714 1.03417582511288 0 0
0.735376114881232 0.721800939774147 1 1
0.249584453224432 0.244289402581264 0 0
0.548000165024298 0.538119943839101 1 1
1.01917129206239 1.00055358815821 1 1
0.560802017272511 0.550021925709388 1 1
0.9585579817258 0.941451857848807 1 1
0.867341769254767 0.851727376383506 1 1
0.909033209077458 0.892330040045143 1 1
0.563320070316555 0.552669749091839 1 1
0.52776134328912 0.518458844553078 1 1
0.860327681734292 0.84492217906493 1 1
0.758709190235293 0.745088748363279 1 1
0.8371790297622 0.821113934392862 1 1
0.892165635114081 0.875950857039149 1 1
0.775409734432543 0.761851158147746 1 1
0.962373088538613 0.945314082275117 1 1
0.859054773678502 0.84340648836259 1 1
0.463061828984827 0.454182409752689 0 0
0.733120836810411 0.717809472393677 1 1
0.670949163282176 0.658027670264358 1 1
0.609152366969958 0.598076545604544 1 1
0.706333547936737 0.694260827280166 1 1
0.58046165704398 0.568923358370892 1 1
0.621886911725453 0.610004549285797 1 1
0.574404025650432 0.562566431225034 1 1
0.445441995365822 0.436864904690796 1 1
0.883855624762235 0.867456611938495 1 1
0.420570391784538 0.41220689315691 0 0
0.889666934254476 0.871117711651808 1 1
0.473709812974657 0.465371310077594 0 0
1.04873887560272 1.02902556376343 0 0
0.951470448829099 0.931944568348525 1 1
0.585391720873871 0.575154457363049 1 1
0.878782489909574 0.86324372464345 1 1
0.661186895612316 0.650210996528883 1 1
0.809334115181173 0.796051223927439 1 1
0.902586771843134 0.885363631351017 1 1
0.811732803494028 0.797581556411447 1 1
0.654326660726991 0.640914689097713 1 1
0.583638887945273 0.571114782761174 1 1
0.772500571352458 0.756680961967012 1 1
0.879693070193543 0.862038462461885 1 1
0.794637409457256 0.780582655594196 1 1
0.99162129176687 0.972092197818108 1 1
0.596627132662017 0.585989640176518 1 1
1.03285541353335 1.01196408747419 1 1
0.755757216819331 0.741060160695579 1 1
0.599190661521472 0.588565525159164 1 1
0.680170380309835 0.666370522092956 1 1
0.87236662299114 0.856205506171964 1 1
0.887987789787961 0.871860906876436 1 1
0.817379549127652 0.802489732935587 1 1
0.442421816393556 0.435091490921066 1 0
0.992216019524178 0.974957038803037 1 1
0.942685522334594 0.925206123492261 1 1
0.80959188006522 0.79524554560833 1 1
0.464473718045838 0.456420357553889 1 1
0.659045899947831 0.646404933179474 1 1
0.674320073855292 0.660501809335757 1 1
0.930453549253142 0.914663880940159 1 1
0.619084569130243 0.607665634011924 1 1
0.734862032518821 0.720576997543017 1 1
0.561650510382701 0.551946134767135 1 1
0.713219982157725 0.700035065150248 1 1
0.874990102541573 0.859253574790767 1 1
0.964065039916075 0.946779886298939 1 1
0.656689024752179 0.6436294505681 1 1
0.540075712870214 0.530353075078938 1 1
1.07551877152925 1.05592897057911 1 1
0.772070706013662 0.757816701748244 1 1
1.11316950893499 1.09090035977029 1 1
1.00867041467128 0.989459347503497 1 1
1.17917748081719 1.1569665627003 0 0
0.59476637494238 0.583318559895013 1 1
0.686019753001207 0.673536047809243 1 1
0.919998534054732 0.900584979040343 1 1
0.856425027378755 0.83906935313529 1 1
0.768085524479556 0.753821780606166 1 1
0.756167625514305 0.742365897504458 1 1
0.557307491178765 0.546478812504281 1 1
1.00893111096414 0.990682443467416 1 1
0.815465666094334 0.801495458963899 1 1
0.838966420368963 0.823494127645654 1 1
1.11016182088288 1.08858507361906 1 1
0.598631727642573 0.589417168106967 1 1
0.924104037325362 0.904506313895054 1 1
0.909357143296396 0.891970811405145 1 1
1.02750637230932 1.00933869364656 0 0
0.698037832399096 0.684286170487813 1 1
0.821253260316316 0.806082903274484 1 1
0.779518655295673 0.764864494562896 1 1
0.760109533364289 0.744522930446813 1 1
0.35859276928945 0.351739506067338 0 0
0.510316101100883 0.500827832265666 0 0
0.775585454284219 0.76002956471195 1 1
1.16857922090152 1.14586930750933 0 0
0.573058266647294 0.563718598507602 1 1
0.943457370420433 0.925947849012424 1 1
0.773775856860941 0.758831551156423 1 1
0.909162100918642 0.892548908369544 1 1
0.659588800650368 0.646476830625247 1 1
0.859482395934933 0.843546265120842 1 1
0.724160276974804 0.710490997775883 1 1
0.747088580285647 0.730544105242647 1 1
0.646878116387286 0.635739085082855 1 1
0.49659248685945 0.486221211924633 1 1
0.695030837709089 0.680268251225275 1 1
0.781470278379884 0.767374155481476 1 1
0.791608385721813 0.777747722043326 1 1
0.750799558530914 0.736783243941116 1 1
0.604765981763854 0.593334868838717 1 1
0.932534345233639 0.915823071079718 1 1
0.861886291610981 0.84598548887717 1 1
0.839072718194351 0.82198262733771 1 1
0.585208387846262 0.573266965585339 1 1
0.951564178099602 0.9342076703836 1 1
0.726107913367123 0.712287044356715 1 1
1.20742257476999 1.18310586781983 1 1
0.774933663753587 0.761399017916323 1 1
0.904197469271172 0.887822298522696 1 1
0.606352461598336 0.592732001680716 1 1
1.10187741745872 1.07983650824676 1 1
0.611199765504169 0.601504746827006 1 1
0.785945865890073 0.771650043190425 1 1
1.01097970832389 0.991210194478627 1 1
0.887063287193836 0.868325919602151 1 1
0.873978844341337 0.854834219388584 1 1
0.754194387182952 0.741166820904298 1 1
0.930379395586141 0.913640125102171 1 1
0.668744707295942 0.654622027230957 1 1
0.580822322213569 0.568518412125376 1 1
0.652331847543622 0.640443755364397 1 1
0.953476181949577 0.931507825321624 1 1
0.742586324725787 0.727914320615079 1 1
0.73344407141753 0.719470700488529 1 1
0.986189013440593 0.969135002139379 1 1
0.74654552041996 0.729641031284767 1 1
0.697673387115434 0.686195406611994 1 1
0.639065055029627 0.628093845886344 1 1
0.835307389993246 0.818387684818573 1 1
0.755048578249655 0.739968794535149 1 1
1.21176907836515 1.1887982713284 0 0
1.17392179254478 1.15389339958153 0 0
0.777592945864764 0.762224407086843 1 1
0.786664645773827 0.771794795811746 1 1
0.750962097694357 0.735570007427995 1 1
0.78803758446971 0.773153041144465 1 1
0.853187773127299 0.835680943879983 1 1
0.735138509798073 0.721267180115134 1 1
0.37652144631134 0.369698078309574 1 0
0.747390644140803 0.734629481577583 1 1
0.977388850369026 0.960184544257808 1 1
0.810089610780456 0.795723512052447 1 1
0.527307265958064 0.516219472066194 1 1
0.857198773304667 0.842798421482853 1 1
0.86974019891468 0.852762274641305 1 1
0.713726106432907 0.700611268664231 1 1
0.856773035565136 0.839756260014608 1 1
0.782515996204929 0.767332781047906 1 1
0.655716780906329 0.64522075814294 1 1
0.937022200151551 0.919999228673725 1 1
0.840530736022536 0.826619646343255 1 1
0.744870932191808 0.731690007677609 1 1
0.769710111559454 0.756507667437163 1 1
0.901300989590627 0.883773331029742 1 1
0.749923573180628 0.735151831972891 1 1
0.777411884292577 0.762168176924948 1 1
0.861138459801446 0.846985576011831 1 1
0.948959085026629 0.932472265973743 1 1
1.07157146864587 1.05099972166566 0 0
0.871957270074517 0.854195021580865 1 1
0.916899936344351 0.899398749478442 1 1
0.830222729271107 0.815198571431616 1 1
1.02475840516155 1.00535342948225 1 1
0.524682450527763 0.514677287286898 1 0
0.892194958268315 0.876917414932649 1 1
0.835268935869026 0.819050748156627 1 1
0.739910254547285 0.726974038279098 1 1
0.610066328875751 0.598503595930116 1 1
0.84234352989766 0.825807076727344 1 1
0.86111946425322 0.844520036165001 1 1
0.741209888216286 0.726300557525757 1 1
0.849270049198379 0.83460957429018 1 1
1.12413353549038 1.10407207423371 1 1
0.570670262014177 0.561555417776158 1 1
0.711084096919413 0.699292441580469 1 1
0.720701390234261 0.704164238310259 1 1
0.868711702421757 0.851171023954102 1 1
0.870332127795579 0.853110151987303 1 1
0.715990337983914 0.701583376440776 1 1
1.06487868407987 1.04505050801479 1 1
0.754751349591375 0.740245407017796 1 1
0.680634220617672 0.669491008533826 1 1
0.894700315849107 0.87944662781884 1 1
0.978354632197962 0.960676833144419 1 1
0.49082733024674 0.483115459793192 1 1
0.879012276838831 0.864132586998853 1 1
0.457797391889851 0.450330089498265 0 0
0.613975238643025 0.603019904018364 1 1
0.392305731554356 0.384546606617689 1 0
0.66096121559981 0.650659970238557 1 1
0.712929456186286 0.6971558643524 1 1
0.728230701783638 0.713689382323891 1 1
1.04780420571592 1.02640311215145 1 1
0.952323970029603 0.932851629735698 1 1
0.908334449481928 0.890328648541269 1 1
0.7204739030137 0.70691315072797 1 1
0.939267253727498 0.922168691008545 1 1
0.953053121829904 0.932774863505773 1 1
0.73669434401192 0.722525274951916 1 1
0.913084572912893 0.895022291176473 1 1
0.627280001078535 0.615235842039367 1 1
0.940416607777131 0.919185868110744 1 1
0.589022470770393 0.576715853177635 1 1
0.690108636803011 0.676234331392213 1 1
0.910043872057943 0.893206451825549 1 1
0.69291746987803 0.679909211613957 1 1
1.07360136163324 1.05308334729401 1 1
0.412015968114461 0.405497692577009 0 0
0.500319752392201 0.492646412066292 1 1
0.628292842358452 0.615375224590047 1 1
0.759235559494204 0.74329021283126 1 1
0.920358273161742 0.905637925943991 1 1
0.876524899163857 0.860061171183321 1 1
0.691723816796237 0.678575661637688 1 1
0.76561365163864 0.751382675918643 1 1
0.822363966046875 0.806161607463503 1 1
1.09331688007473 1.07444085037679 1 1
0.917707295741835 0.900538414525929 1 1
1.03919642399735 1.02010566681339 1 1
0.759345805302917 0.744691091945356 1 1
0.72900882340672 0.715351714512386 1 1
0.905296114281478 0.888273655058946 1 1
0.704264072178748 0.688916722550084 1 1
0.834136876523178 0.818220725491085 1 1
1.30432457592722 1.27903761106196 0 0
0.730956597949243 0.716778145172398 1 1
0.962669321492134 0.945970825038372 1 1
0.832248372037347 0.818277999348475 1 1
0.968490836488358 0.950301550982071 1 1
1.02930472236659 1.0110908185322 1 1
0.934095854772509 0.913821827664668 1 1
0.661185548377934 0.648910509847493 1 1
0.945222210897162 0.927591331978644 1 1
0.990707502406905 0.971823321486251 1 1
0.748666227291624 0.734092642519807 1 1
0.772902697355502 0.75930698198691 1 1
0.587800688046001 0.575096682776102 1 1
1.0006020488726 0.98034480597515 1 1
0.941207363884248 0.920902030722463 1 1
0.601268546231237 0.589974885809346 1 1
0.530376544438408 0.52181209497294 1 1
0.674953588785879 0.663585561707368 1 1
0.514677469745415 0.505752591406873 1 1
0.704506958186508 0.69043012910284 1 1
0.808801785287584 0.793159278352771 1 1
0.523563139324909 0.513203392384104 1 1
0.731511266724714 0.719031145251506 1 1
0.531061482900666 0.520579706386526 1 1
0.604410583057127 0.591835703331994 1 1
0.888300478799168 0.874541347710553 1 1
0.690987305768111 0.675604700354491 1 1
0.799172861812406 0.786218727867425 1 1
1.25197846655299 1.22913896925304 0 0
0.980416886570414 0.962223839032697 1 1
0.839357409575631 0.822274946728201 1 1
0.708412472935566 0.693424734007977 1 1
0.571098712291538 0.561319710181405 0 0
0.671894741262371 0.659541761075939 1 1
0.869437460134222 0.852214731250327 1 1
0.976801634118161 0.95597387623482 1 1
0.74256036528024 0.727051415176405 1 1
1.0593473118545 1.03762100240128 1 1
0.836502943432222 0.820164955455032 1 1
0.839063596851239 0.822955636894338 1 1
0.550693046027402 0.539274348403551 1 1
0.854679071787554 0.838922805050026 1 1
0.800357973946409 0.785480509798216 1 1
0.61868012902666 0.607788502231373 1 1
0.689068343174468 0.675930304381779 1 1
1.08976422797971 1.06822200814399 1 1
0.58109137793864 0.570114915214322 1 1
1.04085925198388 1.01919712295964 1 1
0.459067863723757 0.449994328832529 1 1
0.812461853269996 0.796459443342154 1 1
0.995052416647568 0.974684197303621 1 1
1.02844051989828 1.00981222023048 1 1
0.711635692519414 0.700560378210438 1 1
1.14235941202699 1.12126915994091 0 0
0.539870869743116 0.528562407638781 1 1
0.550438191746981 0.540267156283505 1 1
0.99772644090784 0.978793468020142 1 1
0.425236104695462 0.416795720952557 0 0
0.654937397819531 0.643408165989593 1 1
0.622575085092455 0.609970885609354 1 1
1.00475789732969 0.986768095993156 1 1
0.8673727327272 0.851250986039824 1 1
0.86559737440785 0.849684225162546 1 1
1.05130086490178 1.03290605996996 1 1
1.00612622445595 0.986351201914854 1 1
0.699369385539425 0.686766276493784 1 1
0.71799813860506 0.705812470887321 1 1
0.794282287787219 0.779282399445891 1 1
0.942285948140635 0.926211528001926 1 1
0.701303912548227 0.688863719050327 1 1
0.946041696169537 0.930684318238246 1 1
0.573326914612318 0.563029615361582 1 1
0.692116421471969 0.67960647595821 1 1
1.07453697983663 1.05424054008355 1 1
0.753695901493718 0.737884037644438 1 1
0.646561092371992 0.635459756003833 1 1
0.746294739263462 0.732432319793935 1 1
1.05161591834025 1.03077119799646 1 1
0.257010813222476 0.251975227635601 0 0
0.575797265690748 0.565280353443247 1 1
0.770467762374713 0.753885749316508 1 1
0.500836879861985 0.491254683992933 0 0
0.530577643841808 0.521071960331098 1 1
1.02416480372038 1.00504076280604 1 1
0.925140477610551 0.908141684772857 1 1
0.99113872714374 0.974606981530914 1 1
0.558522323992922 0.548595122586936 1 1
0.928726770985269 0.910056845710085 1 1
0.737116093436259 0.723377904610111 1 1
0.841906463149412 0.826388453559511 1 1
1.13767031183795 1.1163523651667 1 1
0.838128543949264 0.824452238937297 1 1
0.695739627293593 0.68239634406658 1 1
0.933280612706646 0.91544176408694 1 1
0.69890855757455 0.686816265190313 1 1
0.893657011619487 0.877236924015333 1 1
0.668157167020307 0.65559877374506 1 1
0.526353088671663 0.516684518027548 1 1
0.844667914815202 0.82754919178852 1 1
0.444654122504937 0.436272049559271 1 1
0.745252388661395 0.731119343228328 1 1
0.459370238574798 0.450522942874409 0 0
0.693439609200245 0.682317153168957 1 1
0.796570666445008 0.781336807941872 1 1
0.688352433263329 0.675660573738895 1 1
0.939166296426682 0.92114995803083 1 1
0.603232665555121 0.593082420862416 0 0
0.906192995527333 0.889369876916201 1 1
0.92855997615488 0.911475167437083 1 1
0.490583990216366 0.481226543560386 1 1
0.891399336272123 0.872524885819628 1 1
1.00564983432757 0.986652861546995 1 1
0.576628837247958 0.564827860718548 1 1
0.812819246620888 0.796881186392979 1 1
0.635961084824647 0.624014518771645 1 1
0.739991995509867 0.727320182940482 1 1
0.74722826004257 0.734184841242237 1 1
0.980811931324465 0.961691937044064 1 1
0.477257455512137 0.468829862058886 1 1
0.864972784827266 0.848025399429172 1 1
0.946247941731983 0.927002512316226 1 1
0.667662433803432 0.654044742524962 1 1
0.533982808223868 0.523515818717299 1 1
0.815253854597862 0.797987857503075 1 1
0.696067912693651 0.684027053478941 1 1
0.578275931120802 0.568032334430932 1 1
0.628582235482988 0.617159800712125 1 1
0.760329663263659 0.745904369575458 1 1
0.695271644308776 0.681678843395794 1 1
0.406475534230564 0.399926597048814 0 0
0.783893064263992 0.768085988229959 1 1
0.672029002716842 0.65930897166114 1 1
0.663402325682397 0.652341247001239 1 1
0.773630800390315 0.759751871797232 1 1
0.926870774777249 0.90844921852391 1 1
0.761923749947811 0.748499834293729 1 1
1.18712731049875 1.1656936643772 0 0
1.0374295691827 1.01803422826311 0 0
0.698259128052942 0.686344050572312 1 1
0.820796088891168 0.804973360740565 1 1
0.905722369980385 0.887504119533989 1 1
0.776329721792864 0.761890541113182 1 1
1.08430964319582 1.06367110786357 0 0
0.786639996253086 0.771307465373949 1 1
0.93315827053681 0.915717375935666 1 1
1.12362835065215 1.09936907716725 1 1
0.751627567516196 0.737844294273717 1 1
1.08843668683666 1.0673961032218 1 1
1.02764455698698 1.00936495830796 1 1
0.765255766972347 0.752729721211093 1 1
0.531789474462995 0.521807431282113 1 1
0.792496320065271 0.777408252151843 1 1
1.14568615443259 1.12500457883298 0 0
0.80619939549018 0.790268734534847 1 1
0.725467530823255 0.71164936667025 1 1
1.11884068754158 1.09712556238603 1 1
1.02700137083259 1.00812001427682 1 1
1.02408610895997 1.00534615069691 1 1
0.509680073641606 0.499710043114791 0 0
0.775163736219076 0.76232461347265 1 1
1.08626764257103 1.06717403250413 1 1
0.841427371235542 0.826360033523885 1 1
0.814125686677143 0.800493216912768 1 1
0.704336928810706 0.690560812642801 1 1
0.911556699006699 0.895194832287241 1 1
0.856378446181222 0.841753721059394 1 1
0.715340817028847 0.701271775738326 1 1
0.74877690326696 0.733973005981026 1 1
0.809858744114792 0.794592890347039 1 1
1.18460953108958 1.16191075119294 0 1
0.688844531646221 0.676429105587976 1 1
0.781635431803655 0.767767880634195 1 1
0.688009848324454 0.675341321849164 1 1
0.925452134538979 0.907206274407512 1 1
0.721691847068339 0.707871031515113 1 1
0.868612914719597 0.852368908850729 1 1
1.02369042765564 1.00321524567415 1 1
0.635892344849662 0.624653528899372 1 1
1.0075642743818 0.988615198362475 1 1
0.696175389941233 0.68324503833505 1 1
1.22245815688299 1.20046097095869 1 1
0.921343365678902 0.905885441936805 1 1
0.900856635699117 0.885247409129791 1 1
0.643405641867027 0.63243721200654 1 1
0.663447177759672 0.651765265864385 1 1
0.672090486556093 0.660156197143113 1 1
0.595486553104642 0.583880879732629 1 1
0.801859071896814 0.784749209086885 1 1
0.975754279182712 0.957799839890157 1 1
0.889970755513073 0.871428638142517 1 1
0.501454464623223 0.492006681837654 1 1
0.674264694995709 0.662182321265174 1 1
1.00861228317709 0.991245859669571 1 1
0.979790123517285 0.962263655793829 1 1
0.741497157024033 0.728560113442931 1 1
0.639144039699971 0.625942975965646 1 1
1.05539958417074 1.03413869689338 1 1
0.437947649380401 0.428985896835719 1 1
0.63255828939067 0.620968640765135 1 1
0.668974284240919 0.656144040462273 1 1
0.915754892496526 0.896501336483125 1 1
0.704757488479965 0.688883527012414 1 1
0.640543836105614 0.629340877251921 1 1
0.888794780361489 0.871794429987797 1 1
0.743298376738071 0.728670225219802 1 1
0.789073158362963 0.774667502150857 1 1
1.0576931400251 1.03889023023359 1 1
0.578699539605747 0.568370191099865 1 1
0.898554900362969 0.883342198930057 1 1
0.696178406048224 0.681014198574943 1 1
0.736913340086443 0.72468412415548 1 1
0.581816774976326 0.571250096417154 0 0
0.583479891496273 0.572805239894699 0 0
1.1610687576258 1.14067158738891 0 0
0.688761421218999 0.672268881061832 1 1
0.788289783068263 0.772179914651234 1 1
0.712840821015265 0.697856994591326 1 1
0.841100335249011 0.824390393569832 1 1
0.743705725755262 0.730363334126602 1 1
0.905053219527809 0.887236255021899 1 1
0.152455469717575 0.149680680319258 0 0
0.752941312686813 0.738323806705276 1 1
0.257755882941138 0.253320344345126 0 0
0.773377290420984 0.760403976952083 1 1
0.746182851517928 0.732635586791358 1 1
0.530738773763805 0.5207690645635 1 1
0.541324469543429 0.528688137111272 1 1
0.746036160879895 0.730379715987307 1 1
0.775698516115603 0.759336293770329 1 1
0.768701874984972 0.752864287371884 1 1
0.82938266075532 0.813478757241769 1 1
0.580994232027116 0.572018349418594 1 1
0.824429003344474 0.810638326564919 1 1
1.11755006330551 1.09501444184834 0 0
0.94686220323153 0.926058744548437 1 1
0.766060048438466 0.751671846618581 1 1
0.58957262237745 0.577600750916086 1 1
0.962407250278772 0.943380515823647 1 1
0.880841846587725 0.86405968387059 1 1
0.950910567610576 0.932365527865468 1 1
0.913885846890437 0.897693806639202 1 1
1.00226859853575 0.984133685187926 1 1
0.662995866790415 0.650346389650407 1 1
0.953041283038944 0.933320502382419 1 1
0.912587363702833 0.896105319540215 1 1
0.722865763328993 0.708402673579478 1 1
0.710648275133465 0.696740428852334 1 1
0.847799271411113 0.830228577997082 1 1
0.613780587186851 0.600920506857124 1 1
0.853822986754813 0.836575435906996 1 1
1.13154237051707 1.1107446669525 0 0
1.02582277534762 1.00665846918318 1 1
0.966018014277788 0.94740041895489 1 1
0.43238931852777 0.424201223582268 0 0
1.24907893260106 1.22703776630233 0 0
1.00083430178394 0.982254832683427 1 1
1.29516913200979 1.26902111107854 1 1
0.753355915781183 0.738353104093723 1 1
0.940354929970917 0.924456274235334 1 1
0.709884960797727 0.693791134561622 1 1
0.834631729057102 0.818665460788625 1 1
0.857786801817318 0.840546471435275 1 1
0.977422505131674 0.959615126065036 1 1
1.09339457841022 1.07238086171255 1 1
1.0554507644853 1.03437701017422 1 1
0.904307302234786 0.889022587034685 1 1
1.04668484588917 1.02879947483074 0 1
0.478362800765623 0.469935791882679 1 1
0.632972917123167 0.621930217296246 1 1
1.17008596579409 1.14943318652102 0 0
0.771658160424646 0.756947953317171 1 1
0.629940934953057 0.618063436051804 1 1
1.07033460365947 1.05163792320913 1 1
0.853870226138453 0.836122433781302 1 1
1.00221611006115 0.981602384620181 1 1
0.811523196735744 0.797564083935701 1 1
1.04665833296821 1.02734589117266 0 0
1.13807102851242 1.11262622543209 1 1
1.00842458391676 0.987821061253477 1 1
0.706156606979321 0.692335382500912 1 1
0.677296388767518 0.666399883340547 1 1
0.62485099955941 0.612821412518933 1 1
1.05577178283626 1.0359826914645 1 1
1.19134335572706 1.16877106292676 0 0
1.07730266315275 1.05832504345222 1 1
0.503623260266551 0.494854233171819 1 1
0.515318482605702 0.505513562056117 1 1
0.925603445808186 0.908627886874634 1 1
0.9639559941095 0.943899011270456 1 1
0.610655181897156 0.597584073118915 1 1
0.64324301221609 0.631446858745358 1 1
0.753803807843488 0.739074070635664 1 1
0.749955632654049 0.736346857481257 1 1
0.742117761974557 0.729001150490699 1 1
0.655149804103801 0.641655191560827 1 1
0.943950156381414 0.92410804126665 1 1
0.940879991257895 0.92353012256703 1 1
0.873647061831234 0.857666953038547 1 1
0.8536497290329 0.838608685329211 1 1
1.09178043485042 1.07074465523355 0 0
1.23800554160561 1.21694419515689 0 0
0.923718521757128 0.906414762896357 1 1
1.13973520535496 1.11795638764167 0 0
0.489851050689244 0.481778508675559 0 0
0.764050116401458 0.748014061414286 1 1
0.785343147139501 0.7715567036008 1 1
0.832351339855452 0.81405523789185 1 1
0.889703051211832 0.872396739375318 1 1
0.673321404774134 0.662988605209544 1 1
0.915727515326681 0.899159001759448 1 1
0.575851658068038 0.565852205457959 1 1
0.773977108649338 0.759486448991471 1 1
0.60730036748208 0.596610039941502 1 1
1.01080251769582 0.991312419189066 1 1
0.773791345897182 0.75979550036888 1 1
0.737700882728578 0.724978617908875 1 1
0.969746181294593 0.950448874786655 1 1
0.911269553729379 0.894211838499855 1 1
0.630034700025466 0.61736293543144 1 1
0.99120227006808 0.970812072820009 1 1
0.778431542786477 0.763997006223975 1 1
0.78270998726818 0.767004873200193 1 1
0.925439160600679 0.907722656117457 1 1
1.00430186927765 0.98565777445959 1 1
0.772306470477233 0.758807299136954 1 1
0.774312562636211 0.759307845142099 1 1
0.656574935711513 0.644686562018348 1 1
0.597266756977093 0.586099119586374 1 1
0.918569634158882 0.90128461571027 1 1
0.705789540194678 0.691827180941295 1 1
0.673144211762515 0.66064272562865 1 1
0.773507757611728 0.758312517144755 1 1
0.846085116385092 0.830243063934662 1 1
1.22925565269149 1.20578932504776 0 0
1.24188629832464 1.21796886830668 0 0
0.422588336526459 0.412606161480034 0 0
0.662319289670375 0.649959231470306 1 1
1.06352181378739 1.04134760619599 1 1
0.955824765447609 0.937097053367642 1 1
0.952122008329862 0.934851822637347 1 1
0.900700509745125 0.883892619295889 1 1
0.879300456038361 0.862537709799446 1 1
0.808110500482712 0.794028152879074 1 1
1.02831830175459 1.00692225102526 1 1
0.815118248349445 0.799307733079316 1 1
0.815772946722108 0.801491907535234 1 1
0.805828819543806 0.790891350062987 1 1
0.864371550490151 0.848947655051747 1 1
0.962179686970592 0.943521316456251 1 1
0.98426951282502 0.965202209157746 1 1
0.737811916244129 0.725207729599175 1 1
0.984182911908637 0.965247852556263 1 1
0.826589280952685 0.806361310397654 1 1
0.919589987570952 0.901406367171248 1 1
0.68601915978447 0.671912602744658 1 1
0.75216466786198 0.738419510739657 1 1
0.473263683165294 0.463389236551434 1 1
0.943755506248101 0.927041689283782 1 1
0.596732827487292 0.586141518742606 1 1
0.644772990169235 0.631851155731045 1 1
0.758844263256395 0.745132500168128 1 1
1.02449564307069 1.00533334399415 1 1
1.18564763512149 1.16383875836975 0 0
0.761060601301458 0.745005500263966 1 1
0.989025062720086 0.971514682622627 1 1
0.976395777500792 0.957053100107899 1 1
1.17096004694838 1.14879931604164 1 1
0.854876156495483 0.840124109904057 1 1
0.60916448665586 0.599056262069095 1 1
0.670014628122565 0.655613880818975 1 1
0.629244790710406 0.617449738646858 1 1
0.398242713420951 0.390823374509986 0 0
0.717722553282014 0.705024869606704 1 1
0.636860494712727 0.625389764133841 1 1
0.704835804538206 0.692017759075287 1 1
1.1643208309902 1.14385428333106 1 1
0.502411469762167 0.491395518034101 1 1
0.605628671937469 0.594279021644402 1 1
0.94901795690405 0.92973518117864 1 1
0.838185075618265 0.820298606330492 1 1
0.585212004383552 0.574556386327 1 1
0.908062748676057 0.89151223703798 1 1
0.5257542310965 0.515951754737157 1 1
0.630996915595835 0.618801575093932 1 1
0.71340276778571 0.700936056202125 1 1
0.88312720945637 0.867316980736934 1 1
0.604924930519991 0.592944396684409 1 1
1.00172302445727 0.981850270038198 1 1
1.08095089774268 1.06080585716512 1 1
0.792114765193746 0.77690041787192 1 1
0.553706717346947 0.542945804052539 1 1
0.667683661459189 0.654828290416781 1 1
0.600257974411158 0.590328956562246 1 1
0.571302674987281 0.561643730912037 1 1
0.886032719614044 0.869755385396945 1 1
0.69609134854784 0.682100695727518 1 1
0.300138435920627 0.294162152862941 0 0
0.655950301505756 0.642793452651794 1 1
0.690012942872737 0.676929921145346 1 1
0.822759301735724 0.808476831928088 1 1
0.451334417272374 0.441281564201654 1 1
0.451728527737087 0.439875356519043 1 1
0.691354290186038 0.677472050059155 1 1
0.951294244131951 0.933230819181549 1 1
0.569481870474317 0.558097328665284 1 1
0.97792218476737 0.95963205099141 1 1
0.867208314383034 0.852674043680474 1 1
0.461939020424787 0.453387929810094 0 0
0.585282720304897 0.573962657675081 1 1
0.681316291941127 0.668613796518591 1 1
0.993259996857084 0.972447974733493 1 1
0.971374589608682 0.953079692990877 1 1
0.59497196461983 0.585532837651249 1 1
1.05754211093331 1.034062240808 1 1
0.711378588730388 0.698557020392609 1 1
0.809357233325912 0.795107383976 1 1
0.878410334251914 0.86368426568497 1 1
1.17639589872761 1.15535378979003 1 1
0.633779150952999 0.622753188750301 1 1
0.553148242427164 0.542342192791537 1 1
0.732151034334877 0.715615178371881 1 1
0.725470167374896 0.711238320227366 1 1
1.01966426495802 0.99893593216727 1 1
0.581041536290192 0.570095053813269 1 1
0.706747457452445 0.692154334065742 1 1
0.569428359411689 0.558328176689528 1 1
0.724245314946903 0.710793259451435 1 1
0.539809407261331 0.530633316365882 1 1
0.882731187268563 0.866870819359925 1 1
0.618422504261645 0.606552472118616 1 1
0.85635369483556 0.841765508434963 1 1
0.859830142626174 0.844804093413271 1 1
0.560751127396765 0.549947876032333 1 1
0.786611039449999 0.773441559445103 1 1
0.657248876948094 0.644797770841025 1 1
0.878087903184118 0.862018755090364 1 1
0.893124157754274 0.87563321693204 1 1
0.767331679379043 0.754323039519853 1 1
0.67068904534243 0.658763221267962 1 1
0.881439235907419 0.863841801653766 1 1
0.89240101439546 0.87541409102763 1 1
0.74734961506709 0.730329511626575 1 1
0.798765242704692 0.784297322976339 1 1
0.505230690080415 0.494017372416543 1 1
1.01594519748847 0.998356690521493 1 1
0.71656802946354 0.702168854972004 1 1
0.8559581681235 0.838165371031175 1 1
0.969873971105519 0.953573862330766 1 1
0.886003994433814 0.869938703961298 1 1
0.574986076428387 0.563939326191117 1 1
0.674520914193845 0.662508491117621 1 1
0.778894562999151 0.765919356512407 1 1
0.61604850075563 0.604223635006781 1 1
0.758790707381397 0.745504637409988 1 1
0.822266186013842 0.805883646102323 1 1
0.474176160254916 0.466443325519222 1 1
0.972269316092318 0.953778049889658 1 1
0.839031588847289 0.822663422591191 1 1
0.992349372858372 0.97480366627099 1 1
0.668307307798111 0.654469799955728 1 1
1.13393657246733 1.11282255091895 0 0
0.846525503118108 0.831794602954575 1 1
0.678930426878059 0.666199904813541 1 1
0.729021139676953 0.71486054996523 1 1
1.03777023313488 1.01820733687191 0 0
0.855556266867771 0.838632130466179 1 1
1.06644332579222 1.04768269893964 0 0
0.802721643254152 0.786969251933665 1 1
0.568198154826985 0.556386439842998 1 1
0.597073999632666 0.584467321061603 1 1
0.83257116450437 0.816756615939583 1 1
0.896253932245542 0.880972021006355 1 1
0.796035238173924 0.781823860304553 1 1
1.0376006909356 1.01814538746462 1 1
0.725346448505303 0.710779825586996 1 1
0.680566775160119 0.669470363085287 1 1
0.540926353614443 0.531702668217113 1 1
1.06997690439213 1.05095203824162 1 1
0.585168113562084 0.573659228062723 0 0
0.661525833246193 0.649376282864801 1 1
0.957243191090298 0.936736446071796 1 1
0.456430564420929 0.449213568309318 1 1
0.861917041629935 0.847826499581987 1 1
0.638860960821104 0.625235831277487 1 1
0.758653598761771 0.743400080827003 1 1
0.971831059409974 0.952050115221188 1 1
0.25781976664149 0.253787901719771 0 0
1.03656703825124 1.01552328958584 1 1
0.62702721313583 0.615300932230001 1 1
0.765671606913144 0.753195476186227 1 1
0.732704792160097 0.716273945252711 1 1
0.861801863355842 0.845640496111415 1 1
0.894746622471128 0.875297880852016 1 1
0.832663387096179 0.818071834731108 1 1
0.957564281636287 0.94092594186123 1 1
0.754483172030296 0.73957763707831 1 1
0.745288032567325 0.73110652463535 1 1
0.760930517839183 0.747119282471603 1 1
0.504119439428853 0.495031836357864 0 0
0.734366306909048 0.721344860762712 1 1
0.89664055595037 0.880036559533208 1 1
0.834667531283646 0.819110403729783 1 1
0.633475128423062 0.622567861379082 1 1
0.837094494047893 0.82340963050393 1 1
0.74352613120807 0.728238411671836 1 1
0.807178078622121 0.791197155969979 1 1
0.994977995156857 0.974924493313761 1 1
0.904354911939747 0.888576791792248 1 1
0.986588644289082 0.967970816773179 1 1
0.868475075235133 0.849363100544779 1 1
0.8656117610989 0.846047263537654 1 1
0.534413522003616 0.524852010699459 1 1
1.16559826706864 1.14263035817267 1 1
0.768266270078782 0.754194448087535 1 1
0.881275807827836 0.865952990714395 1 1
0.603971675250406 0.59317042399715 1 1
0.625290856690865 0.614711190145016 1 1
0.568567865234498 0.558380231440562 1 1
1.34930452791711 1.32420944896307 0 0
1.03691868939923 1.01880215391404 1 1
1.05932139553119 1.04011540929118 1 1
0.640230587688194 0.624800949691615 1 1
0.923151165220088 0.90493888202105 1 1
0.666794067746433 0.653965443084633 1 1
0.979435585254783 0.959285733066381 1 1
1.02550256390746 1.0065397463485 1 1
1.15707069278966 1.13557816569823 1 1
0.94059325449634 0.923140005389632 1 1
0.661238944873805 0.647991223148788 1 1
0.256962302535499 0.252363056575691 0 0
1.21947264820202 1.19549015475217 0 0
1.12369826112203 1.10116288513397 1 1
0.746110051627793 0.732137251606808 1 1
0.794999336782206 0.780056963136193 1 1
1.13884607951455 1.11761577407502 0 0
0.878872138048935 0.86329585823372 1 1
0.540145862851089 0.529707689423309 1 1
1.24641844782876 1.22325581926562 0 0
0.870169573213902 0.853588397712147 1 1
0.803035392713861 0.787651523260793 1 1
0.940059262155203 0.923462517595141 1 1
0.686870602678501 0.672273583500372 1 1
0.79656772828375 0.781628400362352 1 1
0.868879455677522 0.854011846447081 1 1
0.67825868948625 0.665405196332821 1 1
0.321226382515571 0.314675505147566 0 0
1.01540843827122 0.996053357648429 1 1
0.612548421348199 0.601392279001902 1 1
0.657526644894557 0.646042832501466 1 1
0.872317163517014 0.857679643810479 1 1
0.935543520875101 0.917719626881563 1 1
1.02119662062392 1.00341004768269 1 1
0.719393248420765 0.706157956585498 1 1
0.92940223947507 0.911341824034599 1 1
0.537789357497471 0.528120811140509 1 1
0.833892296589874 0.817998365851836 1 1
0.325973891963678 0.318926287863633 0 0
1.13179528729874 1.11121762543009 1 1
0.820805900684121 0.807123382156497 1 1
0.504091053605238 0.494441448446548 0 0
0.702939680380391 0.687059461431619 1 1
1.02176983588258 1.00223823054943 1 1
0.749082482250252 0.734901063786918 1 1
0.771401202690426 0.756071311562872 1 1
1.27493273284955 1.25064142499144 0 0
0.784102374703431 0.768348428959427 1 1
0.879295371310129 0.862497818873196 1 1
0.746577837756513 0.730587651290685 1 1
1.13054854360629 1.11026589702322 0 0
0.856597133942446 0.839595963237092 1 1
0.820838977437891 0.806386178198526 1 1
0.898473592225605 0.881608038278828 1 1
0.841786041154471 0.82593198458823 1 1
0.920074006640243 0.902448139187441 1 1
0.661415666524152 0.64680785423182 1 1
0.961883040726539 0.946012837892431 1 1
0.728984863706053 0.715591165659296 1 1
0.656845624715072 0.644293995456911 1 1
0.827568055280755 0.811103563524577 1 1
0.728108458400429 0.712997426435882 1 1
0.683858938223309 0.67033478597449 1 1
0.617443999156925 0.606731249998251 1 1
0.701900310010411 0.687618328524287 1 1
0.797913874069107 0.784587796495548 1 1
0.383127673002866 0.376325959225381 0 0
0.821434828038626 0.806424642081747 1 1
0.885115244446463 0.869479711488921 1 1
0.993135081231604 0.975346272919286 1 1
0.849569477291126 0.832188205373261 1 1
0.879756543587092 0.862404213647297 1 1
0.862970087691261 0.846307137656263 1 1
0.895700926639733 0.878042944868646 1 1
0.88743155608929 0.8698762523407 1 1
0.819465078917565 0.805203175150141 1 1
0.818384485612379 0.803940715814558 1 1
0.593499933112289 0.584828284859223 1 1
1.11160299294301 1.09195780553138 0 0
0.828510901823896 0.812986885038045 1 1
0.812900276585031 0.798463450202639 1 1
0.828358356934058 0.812825809575299 1 1
0.85567087608213 0.838795307147687 1 1
0.672660685503388 0.660195772356357 1 1
0.920849940361976 0.905827377490951 1 1
0.705453166873422 0.692653008848617 1 1
0.687220374303555 0.675639424288948 1 1
0.433925357832092 0.426313340485151 0 0
0.950516693127032 0.931536578330365 1 1
0.982998526835577 0.96450198752468 1 1
1.03429277644156 1.01524739093297 1 1
0.658657519906774 0.64688767262382 1 1
0.713376027879116 0.70106332100846 1 1
0.854513287223665 0.839579290603327 1 1
0.706996437304172 0.694319275921355 1 1
1.02344618544852 1.0031594078839 1 1
0.85977938584781 0.842924608349501 1 1
0.910772781506329 0.892562028489591 1 1
1.16550174032923 1.14563224942157 0 0
0.837705460530815 0.821771673943072 1 1
0.95902312313393 0.939060081407984 1 1
0.712090695984195 0.698258362917537 1 1
0.922034494958054 0.905248436997887 1 1
0.780696773747989 0.766097227515424 1 1
0.920179519354684 0.904193408890274 1 1
1.06631432793239 1.04755399894121 1 1
0.358131371858165 0.350045710090862 0 0
0.496562968109278 0.485813507976194 0 0
0.494424374823423 0.485337165335081 1 1
0.889888614408858 0.873681688499897 1 1
0.576425528853409 0.565225980839614 1 1
0.686911792976034 0.672408903368656 1 1
0.796115219653579 0.780958205597798 1 1
1.04801874736803 1.02999727070691 1 1
0.683098233716472 0.670356910214407 1 1
0.578907457861145 0.566952415529146 1 1
0.743235722475314 0.729857337727178 1 1
0.718048420933661 0.703780650202716 1 1
0.277054793866225 0.27141401393476 0 0
0.887776242522172 0.870944391282839 1 1
1.00293050041569 0.982402737422553 1 1
0.994842790687001 0.977417280794824 1 1
0.700938328416799 0.688364144194544 1 1
0.730050371067581 0.716944930925134 1 1
0.698260994563109 0.684472169931424 1 1
1.20194740498447 1.17986973661024 0 1
0.845649851181969 0.827554151218683 1 1
0.589490613322114 0.57833428205154 1 1
1.07072492328907 1.05318512034112 1 1
0.494065291598019 0.48466755520881 1 1
0.766153249071079 0.750849381272158 1 1
0.865154939058534 0.848929823312831 1 1
0.471342508085586 0.46353805554829 0 0
0.738035044810692 0.724230535535801 1 1
1.02407528629702 1.00416339084772 1 1
0.765209652375175 0.751183415070879 1 1
0.855431896873666 0.838997460054666 1 1
0.712236914057906 0.698936153311894 1 1
0.669146149689654 0.656174037535502 1 1
0.766597301523922 0.753164349922356 1 1
0.86854117081003 0.850796354835525 1 1
0.997470371857604 0.977067690222035 1 1
0.685756435675078 0.675054825444468 1 1
0.6017059415576 0.591687357924258 1 1
0.777806911925617 0.76385282649073 1 1
0.720105542460013 0.705482426652067 1 1
0.814563244045068 0.800389170324656 1 1
0.402580036128653 0.393865503254502 0 0
1.02257910343631 1.00473194940134 1 1
0.80695372596628 0.791612982041779 1 1
0.529684734205363 0.520045621293178 1 1
0.680861341701693 0.667926743116021 1 1
0.901070449476339 0.882770295154496 1 1
0.737024394611633 0.724282342364604 1 1
0.955428238436941 0.938264172232529 1 1
0.782023092006995 0.768013114185114 1 1
0.767843985951922 0.753335522959675 1 1
0.366990434155998 0.359336963280373 1 1
0.71426837676912 0.702701685837654 1 1
0.586591713988822 0.577274198562497 1 1
0.790832894962193 0.775792517930488 1 1
1.02991939893229 1.00962310704108 1 1
0.858484216653942 0.841317341133911 1 1
0.865791801961528 0.850555392790148 1 1
0.637444393723857 0.62459390059806 1 1
0.897430020086638 0.881469847025607 1 1
0.906623914345326 0.889320668950974 1 1
0.911596750919343 0.895101507298214 1 1
0.697213284097579 0.684671882976097 1 1
0.804178451513799 0.787728828091756 1 1
0.670532985227654 0.658085256816106 1 1
0.668270767194846 0.655762007757786 1 1
0.994542039544772 0.97493294990966 1 1
0.993354583821079 0.973682572659861 1 1
0.719353328998035 0.704915944241965 1 1
0.594468414948746 0.583558878802111 1 1
0.461040125040151 0.452730261722701 1 1
0.84902378592676 0.833784924582168 1 1
0.958627256358225 0.941889355047268 1 1
1.19038336898636 1.17021964092779 1 1
0.69416676916949 0.681694176843956 1 1
0.890600334795896 0.871846215400775 1 1
0.945021708224877 0.927568835056899 1 1
0.771081578681144 0.757043399781933 1 1
0.460899536909609 0.451166134641056 1 1
1.04679943485841 1.02509209826957 1 1
0.70693281178154 0.693688213473745 1 1
0.968592430508065 0.9503343798512 1 1
0.944362666447331 0.928621331364789 1 1
0.493979070791442 0.48565657238596 1 1
1.02484568122507 1.00783848211099 1 1
0.646785431653045 0.635095288238362 1 1
0.710169433197241 0.695844947989783 1 1
0.860331392459174 0.843239206431652 1 1
0.931375998206846 0.911025717392388 1 1
1.03749148772975 1.01608001657008 1 1
0.948622980992209 0.932960460237298 1 1
0.892485488899726 0.877279411279812 1 1
0.932874619735092 0.91560116261543 1 1
0.785102855949399 0.771784349214163 1 1
0.459712570819526 0.449626353462653 0 0
0.692181091034679 0.678587915267399 1 1
0.572180336794619 0.562341393751207 1 1
1.0516869411152 1.03148885353494 1 1
0.583626703592147 0.571399263397703 1 1
0.925095317095143 0.907784437936251 1 1
0.779689019905993 0.765822392432683 1 1
0.62268791133956 0.610450926820822 1 1
0.727659320736208 0.712541318593324 1 1
0.560006175099584 0.547631538697272 1 1
0.692594010307966 0.678323178943763 1 1
0.498485161385958 0.488297655844146 0 0
0.691866191685208 0.678124006761562 1 1
0.700888051827324 0.686799218566067 1 1
1.31248974342687 1.28391658038091 0 0
0.670862478851148 0.657233495017127 1 1
1.03023172979732 1.01160426888885 1 1
0.800640099125171 0.784036742089766 1 1
0.686833828016642 0.674379184705681 1 1
0.663784352248846 0.652318180088241 1 1
0.907191649301364 0.891629751737042 1 1
0.987383653762671 0.969581117307496 1 1
1.14371014139199 1.12382589687113 1 1
0.697586328785981 0.68365319424082 1 1
1.11450500863267 1.09302655924093 1 1
0.990331870215516 0.973547341853837 1 1
0.779852303747745 0.764815917939312 1 1
0.77303799665576 0.757442041719952 1 1
0.895572351402926 0.878455142669751 1 1
0.463852148275221 0.456236023784129 1 1
0.734270377184372 0.720681928151153 1 1
0.834288340878731 0.81814283099729 1 1
0.617021336172862 0.60691818757082 1 1
0.936564371007735 0.920020486418127 1 1
0.432623154501343 0.425051497213527 0 0
0.906577238147995 0.889998006336176 1 1
1.35437256579282 1.32449346844442 0 0
0.958186471331979 0.940478344837819 1 1
1.03772608711325 1.01607627641914 1 1
0.976423764322415 0.960755817525582 1 1
0.728555998511926 0.715238220784912 1 1
0.844574716328342 0.828985112790653 1 1
0.628413433743901 0.617271718579586 1 1
0.707638099613191 0.695946127446842 1 1
1.01533692159672 0.996460883370123 1 1
0.623432680963965 0.613112129355874 1 1
0.676339319011614 0.663961734868593 1 1
0.708779666200915 0.695069862086917 1 1
0.670160238548367 0.656820767003564 1 1
0.70671797957188 0.693586127648564 1 1
0.939790788372109 0.921227670846921 1 1
0.995732604964431 0.977447871906349 1 1
1.01919878650201 1.00060685471297 1 1
0.814999162267224 0.799972471216847 1 1
0.684353486230059 0.670147163145098 1 1
0.97082074134804 0.952570950171841 1 1
0.677652079385778 0.663072652111914 1 1
0.691786481054376 0.678211942505873 1 1
0.925517513729954 0.906172233212897 1 1
0.646497110200152 0.634327457193549 1 1
1.22368982927753 1.20091827583349 0 0
0.829897476259728 0.814358649360508 1 1
0.880939813972595 0.864405827010043 1 1
0.745923202599234 0.732347933607649 1 1
0.689996793241423 0.67395337776124 1 1
0.742304153596313 0.726313174437435 1 1
1.02304443849227 1.00286113853659 1 1
0.797470690009777 0.78109405508417 1 1
0.723100756491842 0.708618232547318 1 1
0.881904135580444 0.864716678185285 1 1
0.886448519984939 0.867313459965662 1 1
0.709292561770904 0.695116299361116 1 1
1.06638633481639 1.04689665318182 0 0
0.937448064379987 0.921471696944119 1 1
1.12175947427263 1.10160798949408 1 1
0.551775276900501 0.543825927193806 1 1
0.803303856753885 0.787468282986054 1 1
0.837914367566932 0.822013111344809 1 1
0.909091699211086 0.891911834361882 1 1
0.427327528115585 0.42024548132798 0 0
0.530032459076309 0.519590785425342 1 1
0.638041142699092 0.62557843581153 1 1
0.942706655146433 0.924891524591695 1 1
0.29865512947213 0.29329115979504 0 0
0.783426312634372 0.768684653586801 1 1
1.09141689889391 1.07249222351438 1 1
0.793320639437655 0.778944505619127 1 1
0.704339401929453 0.690793648556076 1 1
0.877657156139444 0.863300844312071 1 1
0.73149311680368 0.718210234619859 1 1
0.565929438068324 0.555596062741639 1 1
0.886334159988102 0.868950017787354 1 1
0.675340790002901 0.664064510346532 1 1
0.76320374662339 0.746386996679491 1 1
0.546793917002435 0.538149200836335 0 0
0.712166873922418 0.697256526722141 1 1
0.403869883243936 0.396483532737424 0 0
0.643751279825457 0.631045150215892 1 1
1.17731151833612 1.1553700087844 0 0
1.02032021565432 1.00131281976482 1 1
0.749177756256906 0.734790032820762 1 1
0.483200648122856 0.474425307915077 1 1
0.885688266638465 0.870950717848117 1 1
1.05184411663073 1.03006134490729 1 1
0.568466198464822 0.558270027262615 1 1
0.77261975203188 0.759445776117429 1 1
0.741054228489401 0.726521386252713 1 1
0.479262896142828 0.471118476669677 0 0
0.977825709259904 0.960185509168172 1 1
0.850756419451845 0.835573822927084 1 1
0.659292955507947 0.647946380060554 1 1
1.0015966764807 0.98299090418639 1 1
0.734921450306203 0.722593211521563 1 1
0.931111634134762 0.915209194995864 1 1
0.59579128120845 0.583962926275794 1 1
1.11938359386101 1.09843811379091 1 1
1.10469310082703 1.08502573007922 0 0
0.480654624929823 0.471926548287675 1 1
0.784462612462648 0.767851942926723 1 1
0.62790494500881 0.617109532767874 1 1
0.820236507966087 0.804383737727439 1 1
0.787626758547168 0.772653415214695 1 1
0.570120688795892 0.559177277548938 1 1
0.935439198444299 0.91642064350558 1 1
0.993735559276883 0.975270355580732 1 1
0.819000024194466 0.804089383330207 1 1
0.832574587416747 0.816399714826994 1 1
0.807825515249917 0.793696190389034 1 1
0.68002599908702 0.667367407143148 1 1
0.88731197783838 0.871822220692528 1 1
0.514783996347927 0.505051126770636 1 1
0.528421744371842 0.518515351753768 1 1
0.82739056906244 0.811487205841384 1 1
0.841733905032852 0.826886669404645 1 1
0.379543231783379 0.371268106544011 0 0
0.75914997192664 0.744567758109994 1 1
0.792536375390625 0.776175502778358 1 1
0.965185880084753 0.94532065466949 1 1
0.488699825898658 0.480800298476264 1 1
1.02486239819764 1.00258843936276 1 1
0.715114628312915 0.701327782779504 1 1
0.947895551610658 0.930229165742868 1 1
0.501097875586032 0.491415123311668 0 0
0.70602123635614 0.692383945191767 1 1
0.830048440222943 0.815999127520224 1 1
0.959678808628904 0.942649043662653 1 1
0.742690880547599 0.730118842836883 1 1
0.871511117839131 0.856387011050361 1 1
0.81779416235291 0.79988722442267 1 1
0.533112994829023 0.523818479695163 1 1
0.645343452103796 0.634069622648655 1 1
0.559054616668454 0.548692096673787 1 1
0.572971298526425 0.562036126817885 1 1
0.830738371167128 0.815245019265774 1 1
0.58806360569826 0.576730679658522 1 1
0.913740771903472 0.898331766504744 1 1
0.809140832476423 0.79458166998563 1 1
0.766708024558765 0.750264186588158 1 1
0.911449181511253 0.893815253495109 1 1
0.813456014078864 0.796714491651934 1 1
0.972310129344937 0.954250328777392 1 1
1.13744732674616 1.11434657314784 1 1
0.982401177479155 0.965056743154895 1 1
0.876401023675835 0.85982985555741 1 1
1.02473137352775 1.00484646759534 1 1
0.615916647027213 0.604361952670763 1 1
1.06080691081971 1.04083764291154 1 1
0.79600565956371 0.779046997544107 1 1
0.745452427095061 0.732395379620485 1 1
0.515724902327191 0.507012760285578 1 1
0.688459141578587 0.674713286326263 1 1
1.27784639247701 1.25400710760116 0 0
0.70355692317979 0.692772486885629 1 1
1.0102023891205 0.991686039423987 1 1
0.739250917264676 0.725750758884477 1 1
0.732346870453256 0.717559414688806 1 1
1.04929209171271 1.02937440595646 1 1
0.702991062626428 0.690081269940495 1 1
0.359335073097466 0.352410732876152 0 0
0.364072673914844 0.357254886585979 0 0
0.306527751933058 0.301470893858704 0 0
0.923333511680814 0.90477272072865 1 1
0.684884152724563 0.672458408324316 1 1
0.723392040899239 0.70949443789117 1 1
0.927205052287008 0.909306557226705 1 1
0.686633868879323 0.673517013231522 1 1
0.779239896065171 0.764283337845575 1 1
0.634207563815674 0.623411475516314 1 1
0.672500655080624 0.66015800199543 1 1
0.521284536475542 0.512532722649463 1 1
0.870790455710175 0.85569838202389 1 1
1.17184884754931 1.1500303869934 0 0
1.25289626362903 1.22878966721605 0 0
0.706933663429978 0.692654568642681 1 1
0.966461744611807 0.948214202091669 1 1
0.6740416628267 0.661645934151538 1 1
0.830441043089813 0.814795880587849 1 1
0.694125484653413 0.678027835576157 1 1
0.938017006898551 0.921379062117605 1 1
0.738001511352345 0.723520867819971 1 1
0.755900994367948 0.741795054636248 1 1
0.780090171147381 0.765306156945605 1 1
0.564797754931916 0.554506359900964 1 1
0.819559776528579 0.804696936559964 1 1
0.580070497058007 0.570396653921495 1 1
0.71574269195188 0.702388524815525 1 1
0.699107097502407 0.685102597495983 1 1
1.02868940893703 1.00931879200521 1 1
0.822449469780795 0.806508217322476 1 1
0.905067967525972 0.888164811783793 1 1
1.14434471559871 1.12317509449966 0 0
0.918486991020111 0.901698720681591 1 1
0.658949278449432 0.647524664080044 1 1
0.593820065278542 0.582396970816503 1 1
0.873013033660543 0.857389741150918 1 1
1.05226246949046 1.03220454008792 0 0
0.98024608662027 0.960997079815235 1 1
0.740079266069255 0.726683143378804 1 1
0.96977026699852 0.951520706463246 1 1
0.876692553697149 0.85917163649281 1 1
0.736719369494772 0.72445687756009 1 1
0.770338018923548 0.755672612071903 1 1
1.35690211549688 1.3311109817063 0 0
0.738542926574899 0.725278216832716 1 1
1.05910155178311 1.03965080881631 0 1
0.795282899850473 0.779788012351645 1 1
0.928929223707542 0.912020576680216 1 1
0.923337323292436 0.906075737767306 1 1
0.482424072184393 0.471973669003676 1 1
0.655145861253894 0.642264361544186 1 1
0.226780104918085 0.221697995044754 0 0
0.807422130473104 0.792793956838267 1 1
0.997313118574482 0.979551196975377 1 1
0.848234924215276 0.830163613396174 1 1
0.758677753285921 0.743331045323274 1 1
0.71647402207475 0.702944723405976 1 1
0.776050268650218 0.762389713683924 1 1
1.18369321222841 1.16123128586776 1 1
1.07358800065299 1.05235050032297 1 1
0.871052599967107 0.855950962697819 1 1
0.93885508098219 0.920697986668045 1 1
0.77252986658039 0.754995762444827 1 1
0.72445914653989 0.711919427946419 1 1
1.05665090217729 1.03834795168712 1 1
0.922841048110042 0.906131809555137 1 1
0.519138919252562 0.509702405752538 0 0
0.766171875526238 0.751139735386723 1 1
0.94219536841557 0.924825135352594 1 1
0.679638647112977 0.66700963991096 1 1
0.730054502361606 0.716631395241028 1 1
1.04275063658009 1.02460608372242 1 1
1.04669785189564 1.02647686775881 1 1
0.371735039339405 0.366166333002928 1 0
0.697480580782454 0.683603647813668 1 1
0.764436634767816 0.750437456474356 1 1
0.63932864107635 0.628034287160243 1 1
0.696025357007605 0.683193514550022 1 1
1.01699006645667 0.998576986505477 1 1
0.616751639854425 0.60423150185502 1 1
1.00711392371191 0.987650568629325 1 1
0.951082952101638 0.934517825231746 1 1
0.717381917502581 0.703655647443018 1 1
0.916345716815135 0.898397682123588 1 1
1.11893199887192 1.09811894077625 1 1
0.955970988378853 0.938654357530458 1 1
0.564471563766461 0.554731795383508 1 1
0.718444666377263 0.704907729522004 1 1
1.17848030240588 1.15824790610315 1 1
0.498497216092589 0.489660883359362 1 1
0.749570399205263 0.735354573501117 1 1
0.678332148372279 0.666151935797155 1 1
0.644874816620846 0.632999499943581 1 1
0.860986767550136 0.843264804608245 1 1
0.942512266375839 0.924732114930916 1 1
0.881923614046828 0.866692278815351 1 1
0.947252936823002 0.931007338980856 1 1
0.40869547483627 0.400580509890143 0 0
0.978199382567894 0.958433107180741 1 1
0.900759088139393 0.884367968513556 1 1
0.934469904880241 0.919351291304157 1 1
0.70247346795156 0.687354763134849 1 1
0.863312613666027 0.847405571677774 1 1
0.515068121836549 0.505720610670844 1 1
0.378812645009463 0.37157136257417 0 0
0.936412600043892 0.918766009201019 1 1
1.24001230924934 1.2175351381429 1 1
0.386574227970222 0.379566367908635 0 0
0.920999941868767 0.903750558841634 1 1
0.832508216382377 0.814950864330151 1 1
0.937392809849807 0.91867068085644 1 1
0.936175298666401 0.91957379211674 1 1
0.788209841509659 0.77425237928439 1 1
0.48324432566432 0.474814960058686 1 1
0.702781219181411 0.690925403528827 1 1
0.88288939352924 0.867339869429566 1 1
1.22798195935105 1.20618110338698 0 0
0.787079647440448 0.771578437260023 1 1
0.800305321783255 0.783402372722593 1 1
0.928391295915076 0.910385568995994 1 1
0.656092037426254 0.644880620129851 1 1
0.88988212210533 0.873375031520087 1 1
0.8790546714794 0.862552571303624 1 1
0.416963474981433 0.409182760612232 0 0
0.858396739813851 0.841302494942329 1 1
0.547759347131047 0.537054230217522 1 1
0.712778529447596 0.700517622741336 1 1
1.05808973684246 1.03759677776075 1 1
0.701274395333915 0.687336022923197 1 1
0.8785827835597 0.859974738712577 1 1
0.692230423841075 0.68059015806691 1 1
0.880210735000713 0.863806329274246 1 1
0.93022835668195 0.911651377849028 1 1
1.01274014947597 0.994221680943449 1 1
0.730367730477363 0.717148116912614 1 1
0.956486456776922 0.939254192419308 1 1
0.734041047319042 0.720313097308219 1 1
0.540158219794193 0.529552460807174 0 0
0.996168157529949 0.976135514875444 1 1
0.653070513351138 0.63968423423962 1 1
0.560932471223005 0.550884209967019 1 1
0.590323514450067 0.579822068370643 1 1
0.663220231755342 0.651544687914151 1 1
0.581153456003717 0.569949679484432 1 1
1.1357032182961 1.11398197069509 0 0
0.877517527381241 0.859632064365475 1 1
0.82652996719566 0.809478531058126 1 1
0.327579950966762 0.322027734202552 0 0
0.324964648522331 0.318884220840158 0 0
0.956197408826917 0.936299943182758 1 1
0.635385253362621 0.624753259317692 1 1
0.848942503152046 0.834745615654344 1 1
0.905856274732841 0.887219426245149 1 1
0.849916836447673 0.833264046378534 1 1
0.916674398458826 0.899746405785464 1 1
0.892704640195108 0.87624439276307 1 1
1.07921922305831 1.05773608922216 1 1
0.5516178809181 0.540875052123029 1 1
0.804093868626615 0.788698416685806 1 1
1.04831436960861 1.02865601034577 1 1
0.875758694342256 0.858548101081293 1 1
0.936204898088447 0.917893813914383 1 1
1.07636867706032 1.05465385939753 1 1
0.636527882022305 0.624359776960175 1 1
0.907512381385124 0.888830131256342 1 1
0.719650875477758 0.703323190864091 1 1
0.579206784001882 0.565708025484961 1 1
1.07249347366898 1.05419409637903 1 1
0.564281452861899 0.552088165837098 1 1
0.717295687557161 0.701104086027246 1 1
0.758516475248532 0.744701968855326 1 1
0.629718588700702 0.61678194669307 1 1
0.894667667328183 0.87597840589567 1 1
0.752397790084039 0.737156079637414 1 1
1.22041140313931 1.20055298829433 1 1
0.749320748059835 0.737190811752466 1 1
0.523715424588782 0.514315590641726 1 1
0.428809493488855 0.421588766644154 0 0
1.05441379174534 1.03460804507797 1 1
0.866162828988501 0.849480504589757 1 1
0.615428093757842 0.603555352674209 1 1
0.832227697304621 0.816534151375174 1 1
0.352620672980986 0.345084909953028 0 0
0.826804794803988 0.812189030479938 1 1
0.995598923281722 0.976634672825749 1 1
0.675192822814288 0.660450858718724 1 1
0.814334828066205 0.799543589632534 1 1
0.770492056506748 0.756732238113908 1 1
0.690411054889607 0.677975457416305 1 1
1.18155631159394 1.15760009171639 1 1
0.618725930422042 0.608214407433255 1 1
0.928550230614253 0.911280634148987 1 1
0.726701978859604 0.713149503345569 1 1
0.362975225027238 0.355796472717322 0 0
0.61886632414055 0.607899404191063 1 1
0.891544800484987 0.8753510845701 1 1
0.654571597787955 0.642042073942976 1 1
0.520396332014822 0.510445165419804 0 0
0.684526505953974 0.671268159489841 1 1
1.40490026380959 1.38010503205381 0 0
0.667372155282954 0.655671963279733 1 1
0.748878193454752 0.735708949721326 1 1
0.884797332905345 0.868617085413898 1 1
0.659349395428527 0.647144625903695 1 1
0.800278696600833 0.784391340482204 1 1
0.895950399533928 0.876286451662634 1 1
0.805304215803125 0.791406488805603 1 1
0.840576872334726 0.825649791085503 1 1
0.825750811116547 0.810877618250321 1 1
1.20336845425474 1.17949492642437 0 0
0.725652249446746 0.711363102212533 1 1
0.585105100552012 0.575023350523093 1 1
0.742815933141996 0.727356513916173 1 1
0.641685238510503 0.630550360471511 1 1
0.659918599494861 0.648738313299067 1 1
0.679133232588605 0.665747609280443 1 1
0.589297390190392 0.578621877369311 1 1
0.918779691405116 0.900239799844517 1 1
0.905076298568822 0.885435944051522 1 1
0.985858605503194 0.965455436611575 1 1
0.636999955066541 0.625092095660797 1 1
0.673453885827906 0.661627542312498 1 1
1.04283297381281 1.02147710931481 1 1
0.829765619093162 0.814832898901358 1 1
0.582979671098194 0.571723502728411 1 1
0.578584634307524 0.567551443611958 1 1
0.623268314926481 0.611964717371307 1 1
0.906463969313018 0.89077988969571 1 1
0.819040384101955 0.80289521032891 1 1
0.673258615341394 0.661082709623067 1 1
0.595680462314217 0.585132406331988 1 1
0.981919721609748 0.96392951211106 1 1
0.853260177174645 0.837063444361472 1 1
0.812122777293816 0.79764099645636 1 1
0.68949891876526 0.677771528819387 1 1
1.07055231256841 1.04979045842854 1 1
0.609715602073446 0.597820964166536 1 1
0.805653257945221 0.788728472250386 1 1
0.94227083486807 0.924494679247651 1 1
0.642745508716907 0.632550358819475 1 1
0.866207886061136 0.850042223369405 1 1
1.05900990833912 1.03824890747683 0 1
0.834806082317949 0.818780745812185 1 1
0.580245546969017 0.568894020203402 1 1
0.952037969463915 0.933459990908795 1 1
0.741295947482456 0.726286056844428 1 1
0.948693822966519 0.930685110664666 1 1
0.637100876185346 0.625789512626962 1 1
0.679115261595874 0.665068736921499 1 1
0.580988606316767 0.569580326843039 1 1
0.786781858124719 0.771644829612842 1 1
0.976896926856926 0.959177277902702 1 1
0.955245860728435 0.936153217354106 1 1
0.831228317935171 0.817051644932218 1 1
0.565890024418512 0.556142488223077 1 1
0.449897922169507 0.442903995257783 0 0
0.924412011775248 0.908133142835753 1 1
0.864969403478697 0.850602031404211 1 1
1.0543144619773 1.03527538351484 1 1
0.955233647260951 0.937949913561855 1 1
0.756227586715922 0.742472827145888 1 1
0.911225661189882 0.891160867826863 1 1
0.490752970070921 0.479467820290308 0 0
0.881751567616896 0.865773579568649 1 1
0.729107655308496 0.713762307138373 1 1
0.424748990150286 0.417164776056761 0 0
1.07540303992522 1.05574145468818 0 0
0.779528972801739 0.766215685788166 1 1
0.907966410651483 0.889773197201031 1 1
0.956251621729719 0.937916788330208 1 1
0.780886835687563 0.766698454483879 1 1
0.608542553346408 0.598496252001638 1 1
1.03686540766472 1.01524347376815 1 1
0.995266968443999 0.976167387112218 1 1
1.12857312707546 1.1078568461868 1 1
0.605007155849817 0.594661079868734 1 1
0.693782800627094 0.681903610722662 1 1
0.99832176031113 0.980542100278851 1 1
0.670483085277315 0.656883790080265 1 1
0.771211012503004 0.757649020533545 1 1
0.549072635471385 0.53790804965713 1 1
0.77022668180092 0.757730655655948 1 1
0.886390513967678 0.870481743546181 1 1
0.86983419226379 0.853602004943429 1 1
0.84904740808804 0.834472596759056 1 1
0.735052256882473 0.721369416623461 1 1
0.839908786682195 0.82455982012941 1 1
0.855792139296267 0.839708207445307 1 1
0.847302210434121 0.833157441861649 1 1
0.630215586730124 0.619826895425699 1 1
0.539717945974312 0.52938512357099 0 0
1.07166537905342 1.05106370082278 1 1
0.715115951064231 0.703579940521703 1 1
0.761106061632247 0.746063392774282 1 1
0.700411869123803 0.687648365506123 1 1
0.702472387265996 0.688064644380377 1 1
0.795421662165442 0.780806196242305 1 1
0.976651546023655 0.955442027525588 1 1
0.633198324699557 0.621607224103811 1 1
0.733403858112783 0.718885954237685 1 1
1.04300991402184 1.02145644358364 1 1
1.09543915674703 1.0738770348388 1 1
0.64954010187811 0.635807410941079 1 1
0.842162485715283 0.825385525065047 1 1
0.852057242208142 0.83774824757246 1 1
0.714584186876836 0.701667152366085 1 1
0.643617094263245 0.630244059050686 1 1
0.957035304471643 0.939476644606122 1 1
0.939411010523235 0.922297485258131 1 1
1.00878978558228 0.99063986529761 1 1
0.428654796868023 0.421673080706319 1 1
0.883580115182218 0.867469369247628 1 1
0.404709433769152 0.397010516480709 1 1
1.05514319812388 1.03559492952485 1 1
0.785393878675208 0.771137506847849 1 1
0.346517899275933 0.339257356742119 0 0
0.995710277264444 0.977698119685455 1 1
0.993211611368164 0.973195441903105 1 1
0.897854502295276 0.881447535760314 1 1
0.756265460753055 0.74138307087455 1 1
1.02923208572476 1.00910584975409 1 1
0.597217427903339 0.584283482006555 1 1
0.972836605531213 0.955605139904155 1 1
1.1563551392101 1.13277515408679 0 1
0.575896727005584 0.567063088478243 1 1
0.821933537931254 0.807767346338114 1 1
1.01038560231759 0.991235153107216 1 1
0.752893805462189 0.737315149641257 1 1
0.942785012634675 0.925293209168006 1 1
0.753059705083164 0.737722270314382 1 1
1.04525788862626 1.02580371170075 1 1
1.03128332655181 1.01271099823232 1 1
0.979430567254922 0.959881825986705 1 1
0.78590786515848 0.772099826347188 1 1
0.746385869406603 0.733867533819625 1 1
0.877433180743589 0.862716862840791 1 1
0.876550528684213 0.861010508920437 1 1
0.521735674421542 0.510792970235566 1 0
1.05833211254101 1.03937547848775 0 1
0.793957355998311 0.780036898124725 1 1
0.830252092449192 0.814804602040446 1 1
0.983876865235139 0.967854936669317 1 1
0.935909199720072 0.918667356201497 1 1
0.907551498806557 0.89133740351304 1 1
0.721902745265287 0.709017299626176 1 1
0.751732714735331 0.734874345043818 1 1
0.773992688905999 0.759434561550292 1 1
0.741820374584698 0.728821874802724 1 1
0.714193812800628 0.700460061443745 1 1
0.973258375822796 0.956407825616188 1 1
0.999564972289158 0.982954415798905 1 1
0.773303773865963 0.759181545765953 1 1
1.35840481479999 1.33187029269021 1 1
0.727849852569166 0.713983516221165 1 1
0.612952055913751 0.602388593420385 1 1
0.915650918650474 0.897346453955785 1 1
0.73889761222214 0.724491478211613 1 1
0.787399769330201 0.773985586525626 1 1
0.784307957732026 0.770165221251567 1 1
0.753292222347748 0.73790091946826 1 1
1.17078870285322 1.14986700330771 1 1
1.08307059715446 1.06239167058458 1 1
0.437915294890988 0.430503554891596 1 1
0.525905796183883 0.516048334674608 0 0
0.50008986328659 0.491401670837995 0 0
0.485603399342805 0.477172295221088 0 0
0.708050455433018 0.694567283012816 1 1
0.863874660537447 0.84669371877924 1 1
1.10064248208449 1.07989380413549 1 1
0.849635042822885 0.831615937758184 1 1
1.01546741219493 0.996120279496039 1 1
0.699359718754249 0.686876660204198 1 1
1.14651906581568 1.12390827326202 1 1
0.726394910009218 0.713476336303112 1 1
0.723297216245896 0.710921821151294 1 1
0.712493466556883 0.699184309414063 1 1
0.624015596958722 0.611023917820977 1 1
0.791261496682612 0.776624469767285 1 1
0.66654106517558 0.654979922682146 1 1
0.747639020816801 0.730944501729143 1 1
0.890185476532881 0.872354414007834 1 1
0.521263630445995 0.511554710264341 1 0
0.962284071265405 0.945332438504414 1 1
0.806882386605099 0.793331945354175 1 1
0.910143377048592 0.893732662348136 1 1
0.455060468859294 0.446768286764231 0 0
0.754779841338878 0.742107711052001 1 1
0.533949583491239 0.524253816522416 1 1
0.917789775410194 0.902294072630542 1 1
0.954906903696917 0.935625012605157 1 1
0.981455214295503 0.962487591538093 1 1
0.945559148665985 0.926392278021974 1 1
0.768484921634198 0.754719699821829 1 1
0.960915272363995 0.944447299883592 1 1
0.895159440529383 0.877472129472363 1 1
0.575500345517223 0.563271240481873 1 1
0.995828452085232 0.976728708141819 1 1
0.70935073406693 0.694800106130214 1 1
0.685673598103262 0.670648737194113 1 1
0.822086457290106 0.806045547085098 1 1
0.694694186723474 0.68213674376445 1 1
0.83365830918996 0.818740827401392 1 1
1.09627182651747 1.07634924744449 0 0
0.965488463912667 0.947454907666412 1 1
1.08571396591799 1.06385141085967 1 1
0.725504162581253 0.712348293633624 1 1
0.935095797274615 0.917174199368502 1 1
0.462632646801093 0.454192103228451 0 0
0.660437590031371 0.648078646096874 1 1
0.830279420087218 0.814762006887865 1 1
0.465875739302615 0.45769250418598 1 1
0.969260323177245 0.951360506034267 1 1
1.04715050257129 1.02784625063941 1 1
0.852381544814966 0.83805271635811 1 1
0.71594353524024 0.700900489921563 1 1
0.852258643212357 0.83229149503535 1 1
0.999422914281744 0.982204446177404 1 1
1.11857478848219 1.10051200252683 1 1
0.861051774813644 0.844306978877576 1 1
1.08833005750934 1.06929686047873 1 1
0.800070719452387 0.785081638401918 1 1
0.801087464975565 0.786456346229483 1 1
0.725127234812729 0.710111250539457 1 1
0.952562668283756 0.936392166968129 1 1
0.678004949703734 0.66703044081071 1 1
0.435386625992474 0.427610601364817 1 1
0.781429872753532 0.765076612854505 1 1
0.904528598730541 0.88880790123958 1 1
0.816439780793841 0.801419086821863 1 1
0.600133449727994 0.589095946753908 1 1
0.856390997586843 0.838899361475309 1 1
0.790227910772802 0.77481267912113 1 1
0.648361715533691 0.636883653236082 1 1
0.910294391249905 0.89330391888635 1 1
0.635968676955325 0.623352227652993 1 1
0.770440834126528 0.755197025130541 1 1
0.759522222255132 0.745869828568456 1 1
0.874286422656144 0.856785414112399 1 1
0.696610255750484 0.684072844562677 1 1
0.841975319780749 0.827102373043369 1 1
0.653328302999622 0.641521518611924 1 1
0.885392952986167 0.868439187466793 1 1
0.795155280920627 0.779006564202342 1 1
1.10791553824122 1.08727804822504 1 1
0.186503934634799 0.180909301736637 0 0
0.655370306826783 0.643358134412291 1 1
1.03874465468858 1.0198641217587 1 1
0.778072476396351 0.76260610147819 1 1
0.950529613503743 0.930635990628428 1 1
0.92745193508576 0.909703045534316 1 1
0.650975374750062 0.637716436903426 1 1
0.703430201511456 0.691083803961282 1 1
0.671343733956886 0.659937600162366 1 1
1.08736320159177 1.06694415031589 1 1
0.906606329643499 0.890189653607428 1 1
0.742120823683086 0.728667164054447 1 1
0.647138776824384 0.635967571930139 1 1
0.629268230572298 0.618759840789383 1 1
0.791238085067078 0.777608832134251 1 1
0.773300966343644 0.758074596044944 1 1
1.21739841124045 1.19769637938161 0 1
0.809650682140452 0.793807519055968 1 1
1.08109115564787 1.06090174992112 1 1
0.389500824345 0.382959630151909 0 0
1.28135102974782 1.2588292782916 0 0
0.698655540530136 0.684234766379531 1 1
0.725114718337697 0.712476871390532 1 1
0.912768415851455 0.896800792061025 1 1
0.847509972434717 0.828823679805691 1 1
0.784701209300782 0.769453169514506 1 1
0.757040490970817 0.742394800191277 1 1
0.668492036233575 0.655571197084577 1 1
0.663846960242407 0.651611935399706 1 1
0.735164220591761 0.722063204633156 1 1
0.974065698290187 0.955857019994287 1 1
0.684830311026387 0.672790795204375 1 1
1.15066671790416 1.13162219708113 1 1
0.64761016550178 0.636435084170591 1 1
0.578032703963705 0.567113924216543 1 1
0.916828049068076 0.899607893133758 1 1
0.856919295155309 0.840636582676356 1 1
0.79139893009279 0.776582918324026 1 1
0.859673179781923 0.842079146499799 1 1
0.611275053829102 0.599295564800761 1 1
1.19593551775906 1.17463402549621 0 0
0.64623517069497 0.633862893040395 1 1
0.548543639507999 0.538028666634883 1 1
0.686875962633456 0.673228202048294 1 1
0.752644999068466 0.737214870211609 1 1
0.724413605551195 0.711223452409047 1 1
0.740207562769077 0.725405096652153 1 1
0.9925893477601 0.973400616561173 1 1
0.786750139852109 0.772437444601966 1 1
0.670929477659358 0.657720836251769 1 1
0.263135780183534 0.258245237403513 0 0
0.963918682052284 0.94604345164569 1 1
0.777627162571103 0.763657291140585 1 1
0.725950561985105 0.713321697212271 1 1
0.618120389067184 0.606624551629807 1 1
0.688111414014685 0.676535211202215 1 1
0.722150008455674 0.708872060406319 1 1
1.29720388899242 1.27471146198611 0 0
0.448927277625897 0.441137472847005 0 0
1.36561839438277 1.34074064316656 0 0
0.698131790900376 0.684912323353739 1 1
1.09348479524294 1.07291942419203 0 0
0.698211120829172 0.685710551490182 1 1
0.79209987400379 0.778132624645761 1 1
0.870466821371813 0.855013368173192 1 1
0.725679510504768 0.710827093600997 1 1
0.636285038532597 0.623923570566679 1 1
0.836143177524453 0.81915994717191 1 1
0.420283842018066 0.410787809270497 0 0
0.848331524373215 0.82981371103073 1 1
1.13702060897196 1.11537836958849 1 1
0.927398845160803 0.911151054232363 1 1
0.771090957216697 0.757556764567225 1 1
0.746170636277568 0.730940716144779 1 1
0.585010009853649 0.572852562368015 1 1
0.31234714193769 0.30468703930562 0 0
0.92008805585253 0.903766944725233 1 1
0.0640293487176148 0.0635016120496714 0 0
0.82787268388785 0.812012754592543 1 1
0.905408235088392 0.888367219298032 1 1
0.885407476029224 0.869858031230931 1 1
0.758448296945918 0.742129453837853 1 1
0.57822530143841 0.569094668639887 1 0
0.995067467748182 0.977372951416003 1 1
0.763193965679871 0.750499794919592 1 1
0.346736226611177 0.339233046978822 0 0
1.18825788433382 1.16636454996793 0 1
0.866144727761391 0.848764113013773 1 1
0.959883546549313 0.943557315462051 1 1
1.06588822251554 1.04589041924178 1 1
0.848578694661822 0.834111722317072 1 1
0.697809892522103 0.684947977606861 1 1
1.24935231609801 1.22614746544233 0 0
0.795839492255251 0.782151512428839 1 1
1.06740200108296 1.04582023507873 1 1
0.733064151026279 0.719201896077328 1 1
0.642901455005525 0.62987920040091 1 1
0.950266293860577 0.93254683153794 1 1
0.671368488568467 0.658494131322152 1 1
0.923373728434853 0.9034943999578 1 1
1.15073708699759 1.12954589181349 1 1
0.790230743091976 0.774915659809664 1 1
0.928885117535586 0.907944649607 1 1
0.523493638982853 0.514579283634276 1 1
1.27689421028966 1.2529885852632 0 0
0.585048518122348 0.574000551337209 1 1
0.580861262295983 0.570338840651184 1 1
0.557825541357841 0.548548571548898 1 1
0.632630854893189 0.622261142123002 1 1
0.90772396571402 0.89086360601707 1 1
0.82857795914395 0.811445119473224 1 1
1.05057117396178 1.02946587280688 1 1
1.20721818698428 1.18491469632699 0 0
0.968906031301143 0.951162880669569 1 1
1.00794228195863 0.988419548823585 1 1
0.747153838036084 0.73249920733647 1 1
0.657393261221697 0.645452089671458 1 1
0.531309106952297 0.522146257325243 1 1
0.682980417393778 0.670260107346762 1 1
0.94444136045474 0.928589464480146 1 1
0.995066941132563 0.97694183659252 1 1
0.459979761881014 0.450090962508355 1 0
0.951020521022494 0.93240443447424 1 1
0.490641624286468 0.482251183154061 1 0
0.617553312438856 0.605686323710422 1 1
0.543358267970854 0.534245123777744 1 1
0.896437215739784 0.879671169146252 1 1
0.626202799742429 0.614287900022201 1 1
0.781257081013852 0.765649517114077 1 1
0.919852380814197 0.903666030465568 1 1
1.17054181083389 1.14590196049914 0 1
0.962217171489363 0.944125393067078 1 1
0.7197243782196 0.706511496007551 1 1
0.878155462226627 0.860684121241223 1 1
0.736081651926284 0.723149223739594 1 1
0.461928308272985 0.453781431306987 1 0
0.916371845559585 0.899655298617771 1 1
0.581910881667952 0.569981275566057 1 1
0.259075557713818 0.253602897244896 0 0
0.904599149187005 0.888564574452712 1 1
0.850256744222301 0.833207248354042 1 1
0.910200827059591 0.892041587372674 1 1
0.530698504256886 0.519485063097161 0 0
0.981454645035963 0.963917274665846 1 1
1.02350290291616 1.00462424642664 1 1
0.996512242291439 0.979531886936059 1 1
0.937542204788144 0.920102112739066 1 1
0.814881048071887 0.799901971305015 1 1
0.793641579262158 0.776435032581075 1 1
1.25334839916378 1.22964656789288 1 1
0.638622321252964 0.626584999824953 1 1
0.775321047993261 0.76003216269166 1 1
0.650551725746299 0.636943885834248 1 1
0.834090992852239 0.81869418417329 1 1
0.634513725235403 0.622651176431772 1 1
1.00277068276393 0.984090912997413 1 1
0.885509466300728 0.869039508420798 1 1
0.537556830064449 0.527890384991412 1 1
0.635635133419705 0.624567398431265 1 1
0.881762997077594 0.866412072663191 1 1
0.624855184959128 0.613375824912257 1 1
0.646115612999995 0.633294085294855 1 1
0.747201811897786 0.73481427989201 1 1
1.07233827750486 1.05079302222128 1 1
0.718579976866764 0.705332791441844 1 1
0.991015432744582 0.969684226043618 1 1
0.776453963770475 0.761073777638983 1 1
0.809917556525666 0.79349420648074 1 1
0.532830455027861 0.523355173752403 1 1
0.738084584819492 0.724783415531451 1 1
0.955503834195071 0.936867531890352 1 1
0.671663981748823 0.658486377798877 1 1
0.841515655469489 0.825201709558165 1 1
1.24023639296688 1.21746026598995 0 0
0.776322828819025 0.761738223334662 1 1
0.791162328600624 0.776843863754938 1 1
0.988199318589222 0.969919184531322 1 1
0.752608475012212 0.736756224802407 1 1
0.65349839017213 0.641126946143573 1 1
0.622396723287674 0.611589108077507 1 1
0.868748226638719 0.849513706297647 1 1
1.07624178855587 1.0560305854946 1 1
0.672522297581113 0.660415892765579 1 1
0.773567517048927 0.75972741496331 1 1
0.913960829967399 0.898325644491803 1 1
0.522286622613329 0.510917890812355 1 1
0.641259343930861 0.629395620907931 1 1
0.993332872912564 0.973790394661446 1 1
0.898403779637681 0.88008751991435 1 1
0.608344568851332 0.597249907850702 1 1
0.678909370024638 0.666939742997777 1 1
0.57251224989109 0.561266160200341 1 1
1.00719893194958 0.988629230711591 1 1
0.781915308602263 0.767365495680971 1 1
0.817498365017027 0.801290620588101 1 1
0.838847946460787 0.823082288228135 1 1
0.755157792693892 0.740844437481312 1 1
0.930176806721936 0.914974223240521 1 1
0.629303382283226 0.617728427246976 1 1
0.509388047442354 0.499012942079571 1 1
0.423225949706108 0.415316212543107 0 0
0.93876490689203 0.919339865055302 1 1
0.496123010651695 0.487191425963153 1 1
0.803194246135087 0.786013801979395 1 1
0.980985325173595 0.961861023065086 1 1
0.920652306151828 0.903383350200577 1 1
0.795726722927837 0.779261501764536 1 1
0.811934159626436 0.797239290807787 1 1
0.733631250604056 0.720105055735802 1 1
0.862287861313639 0.846911857803089 1 1
0.782030313020008 0.764600336525191 1 1
0.631662745995926 0.618795369062068 1 1
0.550106796606634 0.539855797003032 1 1
0.56011202074039 0.549956897518296 0 0
0.80049210283776 0.786308370329298 1 1
0.881219795097316 0.866093278713241 1 1
0.647468578407352 0.635266912234193 1 1
0.509106184722086 0.499849821938654 1 1
0.740378881104698 0.727206800102964 1 1
0.845687117267518 0.835011413735185 1 1
0.83996037838281 0.825188613467002 1 1
0.521961878796297 0.512169428481121 1 1
0.831477152362235 0.815712359823953 1 1
0.46302085502874 0.454503346746391 0 0
0.467789741272632 0.45875114115965 0 0
1.21768396978493 1.19253833908496 1 1
0.763643925258107 0.748895549777631 1 1
0.768709332484636 0.752286562731557 1 1
0.826962842118305 0.809186260160029 1 1
0.545432968330639 0.535619810903499 0 0
0.647344938442799 0.63418542521898 1 1
0.768544714223512 0.754483576404563 1 1
0.765087803412615 0.752079264846713 1 1
0.741378001682426 0.726137558920035 1 1
0.692359445466273 0.679986953879774 1 1
0.935860351218337 0.920602347927106 1 1
0.865861988147596 0.849820302306795 1 1
0.694297384078319 0.681755431555584 1 1
1.13908730964456 1.11520418027461 1 1
0.420146960074891 0.410785814937337 0 0
0.770606971253232 0.756506384293288 1 1
0.977301493786859 0.958031577359228 1 1
0.959399623410565 0.94184908401564 1 1
0.742190379224106 0.726955770293248 1 1
1.0421565321937 1.02226176508397 1 1
0.711429031466944 0.699225461090757 1 1
0.855276597616163 0.839896991082145 1 1
0.29689163234126 0.290853964791656 0 0
0.665265579820721 0.652697367757132 1 1
1.15693223015376 1.13454885586843 1 1
0.843082753016464 0.828656580854362 1 1
0.984139306147244 0.96576700997336 1 1
0.894404368429991 0.878702030257529 1 1
0.765903352718178 0.750667314335016 1 1
1.00590185900199 0.987196132952631 1 1
0.576379523858791 0.56537328008922 1 1
0.815387243006263 0.799315660801034 1 1
0.851956135274204 0.838773538246915 1 1
0.79892019535936 0.783778396761963 1 1
1.00974309415517 0.991722619735153 1 1
0.512818289797068 0.503963933093451 0 0
0.481453842191853 0.47182525760264 1 0
0.909542031787355 0.893906529093951 1 1
0.762549289748134 0.749044277196979 1 1
0.640276623273005 0.628577313943123 1 1
0.720149975594862 0.707154661678717 1 1
0.846184137295765 0.831097025567437 1 1
0.975553570569887 0.958338200383959 1 1
0.769285339175386 0.75339924395082 1 1
1.2173204546172 1.19280750969118 0 0
0.57095519224374 0.558465216638942 1 1
0.472833199616869 0.465186633739723 0 0
0.971651825482024 0.953027907949231 1 1
0.98544281411244 0.970469364334033 1 1
0.973436519271621 0.954766319727226 1 1
1.04036417826835 1.02100204566693 1 1
0.939960168550283 0.920766932709425 1 1
0.692556614529251 0.677771427008451 1 1
0.770657726492735 0.756240201029603 1 1
0.950260292217576 0.933051158522912 1 1
0.907431867192683 0.889484022428254 1 1
0.85245715932978 0.836790869639685 1 1
0.898083342159525 0.881512252023516 1 1
0.724218971877729 0.710337787088335 1 1
1.09335428637594 1.07249468922625 0 0
0.945753149659016 0.925735689631932 1 1
0.939275496471599 0.922573180882547 1 1
0.699259889728024 0.686271079553539 1 1
0.525318394550548 0.515357634706359 1 0
0.883796666414304 0.867366669453835 1 1
0.61200154601636 0.599324995161909 1 1
0.908254125919087 0.891715849106312 1 1
0.779211294216974 0.765400278636205 1 1
1.12882825608952 1.10756101043712 0 0
0.807090330478585 0.791834665295214 1 1
0.592874465330549 0.583343179257216 1 1
0.764442146782471 0.748213686717476 1 1
0.677996800994209 0.664699620557834 1 1
1.18379034906896 1.16244511716156 0 0
0.557954325788723 0.545917197361405 1 1
0.438333615765534 0.43124212383315 0 0
0.851130102801411 0.835217738429914 1 1
1.0393945074966 1.01982986670577 1 1
0.480409644078225 0.472914703209345 1 1
0.817265361238288 0.80014934822845 1 1
0.89853775926795 0.883004852230514 1 1
0.794344053246622 0.774936584646401 1 1
1.12228095827286 1.10121062143684 0 0
0.845512658947663 0.828498409211592 1 1
0.631109122460803 0.618933841643959 1 1
0.987370276164774 0.967902002485123 1 1
0.69120263273402 0.677718877485808 1 1
0.675463285293615 0.662893699946665 1 1
0.870152689640516 0.852744768338394 1 1
0.843229109061088 0.827966766045044 1 1
1.08907158357904 1.0687382467659 1 1
0.872664431436028 0.85739947791367 1 1
0.715845772392508 0.703341280609981 1 1
0.710056822038599 0.696975259004963 1 1
1.00857696216392 0.991129950238201 1 1
0.641067527474908 0.629200391369237 1 1
0.637561407787486 0.624901464102929 1 1
0.592890761543507 0.581031728819283 1 1
0.896406525321694 0.877486749770614 1 1
0.7528278199072 0.738088516947608 1 1
0.518474656396721 0.509637816660685 1 1
0.698024016578999 0.686295756284753 1 1
0.946110709305764 0.927953537203583 1 1
1.10922425521909 1.08921553345715 0 0
0.902045690598887 0.884279833991503 1 1
0.888891735047369 0.870968771211282 1 1
0.766919502255524 0.753912948224593 1 1
0.817370235648856 0.803227079439904 1 1
0.929100848211553 0.910242691788588 1 1
0.718603339013056 0.705786780042183 1 1
0.656506830967801 0.642454645720908 1 1
0.865479489667955 0.850237736775479 1 1
1.28397127896128 1.2586727780921 0 0
0.659176271408363 0.646160547828311 1 1
0.625577904569065 0.612032015937305 1 1
0.69008710038028 0.677517440059087 1 1
1.01430500738404 0.995550112339753 1 1
1.05492144949924 1.03606988291457 1 1
0.977039869440243 0.959894869607282 1 1
0.481875647779122 0.47326905286334 0 0
0.71141221066965 0.699069376318396 1 1
0.709551253249641 0.696462835492714 1 1
0.821842611422283 0.807645610695367 1 1
0.949817758132212 0.932332599527806 1 1
1.10028015221858 1.07925992270299 1 1
1.02766002333201 1.00697477982971 1 1
1.13195205573762 1.10907872086922 1 1
0.592289323402573 0.58197192042344 1 1
0.986368056489942 0.967827456872039 1 1
0.814932481008199 0.799823269521593 1 1
0.689439346418462 0.675149085406328 1 1
0.769525815638833 0.754766272381949 1 1
1.00314888579487 0.984658815982414 1 1
1.0476774052762 1.02826611286687 1 1
0.838520496881984 0.82355547819337 1 1
1.05217255055332 1.03168582234228 1 1
0.759062007121683 0.746400351248256 1 1
0.722364945841959 0.710260070146984 1 1
0.811452169747663 0.797822767735391 1 1
0.897352207977551 0.880960481808037 1 1
0.890140906731002 0.873351945273814 1 1
0.879987495847619 0.8629283157135 1 1
1.09344663428634 1.07494604979738 1 1
1.12053267362147 1.09987459440689 1 1
0.431303342458386 0.4242192444544 0 0
0.969328131599929 0.951074682037846 1 1
0.876490292870946 0.860184865830941 1 1
0.893679030686585 0.878303642746608 1 1
0.618643636410562 0.607954393190167 1 1
0.576429337864677 0.565577234472439 1 1
0.916219748336502 0.899129931726617 1 1
0.697047275738608 0.684465115378459 1 1
0.792204668393538 0.778982080297441 1 1
0.635984979032792 0.624260018435776 1 1
0.713667870350964 0.701548750402877 1 1
0.96899772821768 0.952058858241088 1 1
0.626500912373668 0.615553138122891 1 1
0.806655566097835 0.791232900361223 1 1
0.616879560752594 0.605112758542975 1 1
0.996099892488083 0.980703055650378 1 1
0.58948693308953 0.577632577910404 1 1
0.954023215734223 0.937561715516252 1 1
0.693749143209752 0.679965083639289 1 1
0.66399373665535 0.651399950221936 1 1
1.22084451946389 1.19707338814142 0 0
0.756143688586078 0.73975709120273 1 1
0.91777165067179 0.90094320319314 1 1
0.896279718330539 0.880421444935454 1 1
0.874975752643394 0.859921460760382 1 1
0.909900795094339 0.891968469508856 1 1
0.728356984289532 0.713618749075214 1 1
0.769932778378878 0.75555370711227 1 1
1.03916058426821 1.02176564893195 1 1
0.851855151211511 0.835528192525472 1 1
0.823665349821756 0.808608928364295 1 1
0.616945006096948 0.606784238099848 1 1
0.842504459801761 0.826078980085393 1 1
0.546359329044006 0.534858932824164 0 0
0.858775145648695 0.844207147784542 1 1
0.792444853793228 0.777889655498914 1 1
0.884013317683586 0.868324635819242 1 1
0.823886656717551 0.806848702428594 1 1
0.790096839899806 0.775275147592861 1 1
0.828159762812615 0.813553522727074 1 1
0.979496502585001 0.961628844797008 1 1
0.43836283217334 0.430177462199981 1 1
1.37773718975356 1.35066880307313 0 0
0.663304790068782 0.651359715489532 1 1
0.781655243218323 0.764451900743239 1 1
0.925451374592169 0.907789846665936 1 1
0.989956424830303 0.972012733146332 1 1
0.621159423467626 0.610021547752312 1 1
0.978005285412689 0.960899190547414 1 1
1.02928560510802 1.0110743504412 1 1
0.735626910441107 0.722129440202806 1 1
1.0745807747131 1.05519691442995 1 1
1.03852882117097 1.01819641856801 1 1
0.621349005183468 0.609796983902506 1 1
0.691620758181141 0.677057858276676 1 1
1.17292488441942 1.15198526499294 0 0
0.678219923904079 0.6658706046565 1 1
0.434791677154101 0.427260973438798 0 0
0.84564528269495 0.830457944701914 1 1
0.848055239801791 0.836366600232525 1 1
0.87228775431197 0.854209516549601 1 1
0.868953013431117 0.851186188082613 1 1
0.66888647738201 0.65710182446137 1 1
0.956164730142727 0.93767004609383 1 1
1.1920601351376 1.16894131717845 1 1
0.776576572276542 0.763779113590198 1 1
0.665435489483408 0.653792721491771 1 1
0.896491519128666 0.879837982479109 1 1
0.794846100515632 0.778938667041333 1 1
0.986508019368316 0.968079761105291 1 1
0.424110784820266 0.415766083091532 1 1
0.689078216986406 0.676062408906137 1 1
0.57304342245595 0.561717978655008 1 0
0.556205945687988 0.545757732836792 1 1
0.737584500155903 0.721547984993164 1 1
0.775710950346566 0.759365807872887 1 1
0.888240903416474 0.87042240797439 1 1
0.679358844247904 0.668036468378311 1 1
0.99252999594916 0.972949095680242 1 1
0.756238789187968 0.742124342759405 1 1
0.718448415376221 0.704959331034527 1 1
0.912730043428206 0.896302388656803 1 1
0.842885443487496 0.828071315122411 1 1
0.814951986277706 0.798894058634467 1 1
0.575602538287884 0.566430276898625 1 1
0.941159026527894 0.924349560488348 1 1
0.621016690945929 0.60666607576165 1 1
0.891067625638359 0.873649122197703 1 1
0.478335724153749 0.468913718837335 0 0
0.909426910382049 0.893834564561558 1 1
1.06932435924594 1.04725375918813 1 1
0.917923265026594 0.900883156037371 1 1
1.10480021039464 1.08093847598801 1 1
0.710313010955756 0.698392644897368 1 1
0.898563165578694 0.882369799411999 1 1
1.01204370687722 0.993448810036232 1 1
0.68755818466225 0.673861137270244 1 1
0.599302048167722 0.58783601527396 1 1
0.711349349830506 0.698007627467609 1 1
0.760638026135268 0.745486255063974 1 1
0.820106831178884 0.805216786284287 1 1
0.422676317044064 0.414218986945092 0 0
0.56159599952208 0.551089116820533 1 1
0.792280787805835 0.778520514541112 1 1
0.760332103497296 0.746647003251973 1 1
0.667655054153265 0.656563309610167 1 1
0.661850789015548 0.647865075973326 1 1
0.911586614925577 0.895069204740635 1 1
0.972680218133905 0.954473311478852 1 1
0.226963035506435 0.223349943021434 0 0
1.01238482959332 0.995025213992126 1 1
0.969210225380596 0.953210069217954 1 1
0.954348788749899 0.936698949777257 1 1
0.7494739862602 0.735801363036134 1 1
0.926700854978933 0.911203701462185 1 1
0.726708630724694 0.713956966336001 1 1
1.03929897331327 1.02014292791476 1 1
0.63345353323144 0.621365576298322 1 1
0.982897009984529 0.964862367601594 1 1
0.760907548779548 0.747983427558041 1 1
1.14181713222241 1.1221684547071 1 1
0.814697793809786 0.798051301752636 1 1
0.988293124464613 0.97014133964569 1 1
1.00552026981674 0.986583530074193 1 1
0.79130415303085 0.776789631200933 1 1
1.00511838268012 0.985439577227312 1 1
0.926682165651911 0.909672131863978 1 1
0.492787586890184 0.484059394755046 0 0
1.18738007667774 1.16604248210419 1 1
0.703808714274489 0.690342136899357 1 1
0.651321519484146 0.639588142249639 1 1
0.939378359038013 0.920094114829792 1 1
0.820893403919042 0.804877267410951 1 1
0.827381059115411 0.811145448862513 1 1
0.840356552307375 0.823809681853428 1 1
0.524090582786217 0.512876840657817 1 1
0.894418258728205 0.878167491986667 1 1
0.724114213410564 0.711082288698489 1 1
0.91889055791348 0.902035279342256 1 1
0.909539123007427 0.891000604918533 1 1
0.901802192312723 0.886491200426176 1 1
0.432485925438904 0.424768443051124 0 0
0.680246362604396 0.669387762020917 1 1
0.78580077092422 0.770580183981591 1 1
0.69476679461088 0.682124672645756 1 1
0.708747502415373 0.695514530799385 1 1
0.877380412301994 0.859783508179361 1 1
0.904953987139593 0.887321366955838 1 1
0.92818897945203 0.911898510471974 1 1
0.673659475689711 0.660556074353933 1 1
0.583842074589693 0.573099004238663 1 1
1.11318326189201 1.09104459923688 1 1
1.00602467817881 0.986799639569881 1 1
1.18802887789668 1.16388305563995 1 1
0.878001538341034 0.86045256273237 1 1
0.817380884630899 0.80011958785351 1 1
0.710222087878456 0.695017470094459 1 1
0.825192976948754 0.810371277860303 1 1
1.04321010593705 1.02557342915607 1 1
0.593601948559123 0.582109707994537 1 1
0.623420292431862 0.609910654397982 1 1
0.912434858639728 0.895908818952697 1 1
0.99983283424183 0.980254123806814 1 1
0.729088878425452 0.715137388334661 1 1
0.88575502825921 0.86800223944237 1 1
0.769716963044623 0.755057219503381 1 1
0.925312338165019 0.906332095955996 1 1
0.703189732427115 0.691607779726054 1 1
0.93404919194726 0.917167307297413 1 1
0.78702560641914 0.772808954901818 1 1
0.430983076659219 0.423441249934618 1 0
0.700859757069185 0.688361230362569 1 1
0.787239231002563 0.771683016705252 1 1
0.943659365411647 0.92719134804169 1 1
0.279047309702417 0.274486896436792 0 0
0.572848490326041 0.560885730468092 1 1
0.747268896332994 0.733283109551596 1 1
0.668876867267154 0.655953776935535 1 1
0.983922824276897 0.963986595141768 1 1
0.954891893059339 0.939070144882598 1 1
0.609888764346537 0.599484363207573 1 1
0.445261531112503 0.436164857332414 0 0
0.724618551103826 0.71122754196078 1 1
0.628537274418274 0.613202141722868 1 1
0.897957152633729 0.880483567811378 1 1
1.28702746131444 1.26389758472723 0 0
0.715533860552155 0.702674321706662 1 1
0.58832628801206 0.57556951657071 1 1
0.899421819464537 0.880448995652027 1 1
0.694806448592113 0.682374865365027 1 1
0.881115732045577 0.865618416104713 1 1
1.22721216478623 1.2042085625215 0 0
0.60296060363899 0.590614989577586 1 1
0.651929115627254 0.640518429436889 1 1
0.912992842374586 0.895185013143554 1 1
0.419992274717641 0.412920517681979 0 0
0.925504386043379 0.906984770560031 1 1
0.67467365211972 0.661796261879035 1 1
0.779002723942705 0.765391368640294 1 1
0.817361628609512 0.801956884018233 1 1
0.829148923113816 0.811859187482829 1 1
1.09020876273226 1.06752481256423 1 1
0.848375383586638 0.831937568157889 1 1
0.812827153248445 0.797396685564312 1 1
0.869905994614995 0.855713016030999 1 1
0.693168247428432 0.678372985751889 1 1
0.970275844650487 0.951641892262639 1 1
0.826509120065516 0.81183394676819 1 1
0.468294305915289 0.459925270336682 1 0
0.833309228463267 0.817127070362527 1 1
0.969332144672746 0.949716451354492 1 1
0.616254756831849 0.60448732148586 1 1
0.673930799636602 0.662586929384281 1 1
0.819396929535314 0.803857506111214 1 1
0.923157671658684 0.9058366040556 1 1
1.08908795331637 1.06790897466572 1 1
0.697164226744535 0.682083764647087 1 1
0.478471577397528 0.469503035713173 1 1
1.02731661879385 1.00834215404921 1 1
0.820309551631455 0.804340706116886 1 1
0.783617979133004 0.770135023338148 1 1
0.740377506495156 0.727087245748231 1 1
0.719418466714578 0.706224833067592 1 1
0.667828068290975 0.655233549411842 1 1
0.793782162942941 0.777570401783655 1 1
0.908941549607674 0.891419745050878 1 1
1.19372820038891 1.17202676793896 1 1
0.882479220608855 0.86534203766822 1 1
1.0443205650086 1.02652688920821 1 1
0.772407026982281 0.758223417476456 1 1
0.451062272056198 0.44304278664428 1 1
0.79139282384803 0.777427588334914 1 1
0.612932076789871 0.600988114233424 1 1
1.05195120245945 1.03128176616993 1 1
0.69075061086633 0.67897471344212 1 1
0.656328134918237 0.645605387951501 1 1
0.926465306804051 0.909345975378686 1 1
0.711496220120658 0.698485357389022 1 1
0.571378356307422 0.560389014532793 1 1
0.771438138752525 0.755913956860579 1 1
0.828325581907854 0.814235721466546 1 1
0.881175656226602 0.863309183214866 1 1
0.614504758957035 0.601943449555548 1 1
0.505135172317053 0.495225322196469 1 1
0.638121183553767 0.626208593855586 1 1
1.00142692897216 0.983394600689904 1 1
0.659871335880079 0.647769596079483 1 1
0.621671150233225 0.610809165690041 1 1
0.558147160442412 0.548053789747973 0 0
0.88010110762834 0.864374729583914 1 1
0.649731386320075 0.638891381925305 1 1
1.03970669643472 1.02029678977546 1 1
1.13147499694614 1.10727421570901 1 1
1.05514550203039 1.03314829048774 1 1
0.895045897295845 0.878752200426965 1 1
0.767394756771938 0.754031892695746 1 1
0.901589985954387 0.889017411389391 1 1
0.799628058282339 0.785177624535487 1 1
0.979518446779644 0.961813198913392 1 1
0.850996131042879 0.835548754185615 1 1
0.687862417262974 0.675306907800084 1 1
0.605174630344816 0.594457679488446 1 1
0.743324780236926 0.728566955789983 1 1
0.901958630519941 0.886247222897395 1 1
0.815031326763923 0.796648832211457 1 1
0.980854092786399 0.962705912779761 1 1
0.768262113874783 0.754828879977069 1 1
0.784317133526868 0.768033993379549 1 1
0.632857920328766 0.619949462250557 1 1
0.728477157539891 0.715378746147619 1 1
0.656559758537264 0.644158250765314 1 1
0.710754268554367 0.697058897179243 1 1
0.913770440055347 0.894149649951778 1 1
0.967252682522984 0.948236749878377 1 1
0.909311604022727 0.894471096678401 1 1
1.18243394813569 1.15968197747394 1 1
0.581004116971178 0.568366221742506 1 1
1.02168243075876 1.00306406236599 1 1
0.81593085706943 0.801935375732589 1 1
0.696124287399561 0.683358368537222 1 1
1.01819700543299 1.00033535628264 1 1
1.04771512778494 1.03026986665286 1 1
0.732753748128108 0.716988062626806 1 1
0.502077652845449 0.49376574992045 1 1
0.878117013733074 0.862064878920486 1 1
1.15411972052513 1.13115819273545 1 1
1.17293888129009 1.15249473329536 0 0
0.878971261228764 0.861188634742935 1 1
0.579265224551899 0.566730093449173 1 1
0.622113981421034 0.610007096806209 1 1
1.09606589023401 1.07553733537333 1 1
0.730981264093073 0.717777154810667 1 1
1.04254820714244 1.02415190349329 1 1
0.566336615444074 0.554936126207053 1 1
0.983153122732097 0.963680586356226 1 1
0.86273326856705 0.846775585469941 1 1
0.804902247984231 0.790030330395801 1 1
0.859406888103983 0.843713267106629 1 1
1.00379582594507 0.986289489388452 1 1
0.762051396098394 0.747314680497887 1 1
0.798584999783181 0.784864751260692 1 1
0.664109382624681 0.652759855561604 1 1
1.07662027452137 1.05630081682217 1 1
0.835711267547537 0.820320126015017 1 1
0.755718354831378 0.742374549835619 1 1
0.674359451703634 0.661014594067074 1 1
0.559707688120262 0.548306843178577 1 1
0.79013897929545 0.775628679663744 1 1
0.875023847394683 0.857475553033006 1 1
0.570892877331247 0.561429680234166 1 0
0.686760279716552 0.672951407449901 1 1
1.20390181999907 1.18260674865121 0 0
1.03854726604399 1.02011636737598 1 1
1.08673090981698 1.06665271779369 1 1
1.13111120648876 1.10994670880798 1 1
0.605444655767203 0.593991897114014 1 1
1.18086998967714 1.15923139807758 0 0
1.00167096243788 0.983756316083244 1 1
0.455617127813748 0.444357066711193 1 1
0.686939186865393 0.674252583189501 1 1
0.952219765410484 0.934761205980473 1 1
0.819894371539119 0.804273160647186 1 1
0.723311837185721 0.709660699988141 1 1
1.04226763058817 1.02345633137014 1 1
0.652744284410641 0.640956979685848 1 1
0.935960061849256 0.917291529710832 1 1
1.27173664820957 1.2501626117143 0 0
1.0468577976264 1.02563776844605 1 1
0.703660860571991 0.690911123391851 1 1
0.898526083973012 0.88249013155595 1 1
0.565691768450961 0.555337494862197 1 1
0.842948979377875 0.827892089302679 1 1
0.810974702882437 0.794774295967589 1 1
0.747445211481786 0.731320701935791 1 1
0.642223351360301 0.632865637998487 1 1
0.775901688439263 0.760726525227134 1 1
0.928684673021719 0.911153016991652 1 1
0.451092992554878 0.443389622305336 1 1
1.05155676431566 1.02956676299196 1 1
0.864281444196856 0.847231620439186 1 1
0.818830730645663 0.801334130006002 1 1
0.815060464990465 0.800419193699821 1 1
0.704431279928393 0.692024761403867 1 1
0.840952094312492 0.82442282864725 1 1
0.544197778810672 0.532114985587001 1 1
1.0379898042506 1.01756662613325 1 1
0.806012214610931 0.789618732492803 1 1
0.697320265533714 0.684957250002397 1 1
0.971032076546242 0.954633235051299 1 1
0.686999607378043 0.674269523383935 1 1
1.02359853278978 1.00375854557836 1 1
0.84673472732562 0.83094264507027 1 1
1.379601086098 1.35304047478321 0 0
0.957253244063164 0.938752942266227 1 1
0.708280768134242 0.696651901879769 1 1
1.12024426748217 1.10164723787021 1 1
0.770085735391616 0.757329500152645 1 1
0.311589783022987 0.305501345212692 0 0
0.760630527230044 0.745731293948502 1 1
0.979065493402151 0.960766130731667 1 1
0.565664127714622 0.554650326478213 1 1
0.739148705976786 0.723066006910708 1 1
0.940146087191784 0.921869796180797 1 1
0.67418418640789 0.662365177131162 1 1
0.995978396873132 0.975648241215687 1 1
0.522455439161535 0.511501447266745 0 0
0.670140925364029 0.658591350617187 1 1
0.753049463745589 0.737846366987402 1 1
0.894353132752371 0.879448812366078 1 1
1.10168695383438 1.08313280919702 0 0
0.539933910055799 0.530598398787247 1 1
0.758369842817155 0.743473693904357 1 1
0.74001166832149 0.726975972873612 1 1
0.952241023676475 0.935109836488998 1 1
1.11006558824695 1.0910007826814 1 1
1.1679048073123 1.1477163362747 0 0
1.04075583352793 1.02150811949081 1 1
0.691549157553607 0.679352903032561 1 1
0.88142866821714 0.865289469933262 1 1
0.907172445754071 0.888488251707707 1 1
0.895527272794018 0.880412170168323 1 1
0.74284700958029 0.72906203886965 1 1
1.00416542914385 0.985041832004318 1 1
0.491608299933721 0.480987129555192 1 0
0.639175482255723 0.627228708867869 1 1
1.14297077474488 1.12366918093836 1 1
0.910924109587507 0.89129321573815 1 1
0.805910661249004 0.789217544468706 1 1
0.885432510717945 0.870016782938891 1 1
1.43206138273306 1.40795707530678 0 0
0.734291117447585 0.718543699886941 1 1
0.762692173130038 0.747398391686202 1 1
0.57880344604463 0.569413377788715 1 1
0.685020346643121 0.672784790693866 1 1
0.506957502150126 0.496442225625724 1 1
0.578241427333549 0.56776564509496 1 1
0.856463951089889 0.839810274045473 1 1
1.04250645098185 1.02204167701979 1 1
1.00702143123079 0.988362620760927 1 1
0.585519126516321 0.576367430369 1 1
0.768653005212503 0.755211682578124 1 1
0.75229721809544 0.740879492472625 1 1
0.798730914762833 0.782076860317308 1 1
0.704402204364169 0.691581647916201 1 1
0.872608696014895 0.854260766697088 1 1
0.780155688552161 0.764642839887387 1 1
0.539404798924032 0.52829489329534 0 0
1.04998583876618 1.03004785284833 1 1
0.712607180988244 0.700424511028324 1 1
0.655036263724868 0.642175710468578 1 1
1.23149955139867 1.20849194805973 0 0
0.514394692766044 0.505489204533139 1 1
0.94095582601253 0.923294649862835 1 1
0.81484447239465 0.798101653418859 1 1
0.675885378113159 0.662611265015383 1 1
0.236617706622392 0.234450500167003 0 0
0.84340052905479 0.828097266256093 1 1
0.655503889050933 0.644358956089055 1 1
0.702742919760222 0.690422278845677 1 1
0.29898241000501 0.292632118888336 0 0
0.577699714458436 0.566729940141423 1 1
0.551140657142586 0.540457025515635 1 1
0.520092544192238 0.510790268913587 1 1
0.796049380911633 0.780673711549386 1 1
1.14410997744707 1.12008518503106 0 0
0.820689883681662 0.804955456750493 1 1
0.583459089936223 0.572086185183766 1 1
0.89522817804353 0.877557861254415 1 1
1.0244199374955 1.00418216945357 1 1
0.910962490286602 0.894081480236025 1 1
0.891948260614404 0.875208980855729 1 1
0.552920778855788 0.543852358430993 1 1
1.05801246576008 1.03556518320684 1 1
0.702514639708632 0.691371916056434 1 1
0.964036731238998 0.945210142708391 1 1
0.444600769369216 0.436259269909071 1 1
0.729739762104227 0.716503547427866 1 1
0.608490614185307 0.597939981789893 1 1
1.14759619695713 1.12694828542483 1 1
0.450397632874003 0.441702386873225 1 0
0.933417066843162 0.91678566030313 1 1
0.74410630352608 0.730418317216281 1 1
0.742548243035678 0.726595542027118 1 1
0.860173146485374 0.845120793081477 1 1
0.70530985480109 0.69253637731171 1 1
0.696991720053993 0.684164295605235 1 1
0.865999431679656 0.846695037247591 1 1
0.883735619204199 0.868314459872398 1 1
0.8028448418109 0.786695448501301 1 1
0.833251186808181 0.815974573631584 1 1
0.720471368170122 0.706937984201638 1 1
0.800337318492052 0.785178668703049 1 1
0.738774688351877 0.725858071781794 1 1
0.932976379487623 0.914896228171252 1 1
0.955010724386398 0.934242171940923 1 1
0.742511442895657 0.727919286345527 1 1
0.74394933734197 0.728106507420829 1 1
0.853792138872024 0.837438316763006 1 1
0.382101512000701 0.376185226432638 1 1
0.679967865889656 0.668080784232679 1 1
0.548317107105777 0.53687510834557 1 1
0.659924619372382 0.647222603802278 1 1
0.578989593685525 0.567798264551811 1 1
0.688639689709388 0.677246883682183 1 1
0.465387549595159 0.457434654289098 1 1
0.564949195873138 0.554434663286195 1 1
1.03566313426456 1.01574535635252 1 1
0.516197709238619 0.505614110102981 1 1
0.806663472046663 0.791176166763421 1 1
0.744353790981376 0.730401750828893 1 1
0.85232993013653 0.835889400825701 1 1
0.901507367834024 0.885511626731294 1 1
0.622097940378604 0.609450497234277 1 1
1.00344023309746 0.985395202259452 1 1
0.807738702731101 0.792116822496678 1 1
0.770022737187777 0.754302911552786 1 1
0.403758052240285 0.395608856136661 0 0
0.915284663833487 0.899029238509513 1 1
0.763931839686404 0.749253702031226 1 1
0.691114016636574 0.675892278431194 1 1
0.884287996150178 0.865071290480911 1 1
0.656588592588682 0.644501599719996 1 1
0.827709433822333 0.813390522512758 1 1
0.518843239241393 0.509466386163297 1 1
0.545848833669957 0.536399823982013 1 1
0.835853292593117 0.82168363303166 1 1
0.865104990462644 0.850817944519815 1 1
0.554180232282795 0.544120438172915 1 1
0.879594234198153 0.86248951491318 1 1
1.04595595407432 1.02695697428619 1 1
1.15934991532633 1.13587711426364 0 0
1.09246766491481 1.07206113678811 1 1
0.504304707932184 0.495681294450193 1 1
0.755843811839568 0.739502023398281 1 1
0.615683901053842 0.604826392290991 1 1
0.640151234760868 0.628690740904676 1 1
1.03269873326006 1.01172912931003 1 1
0.599504008002451 0.587530576393478 1 1
0.676323181862004 0.662861245655455 1 1
0.714047376013485 0.700159719172478 1 1
0.343264771678223 0.335734367333966 0 0
0.962094854044064 0.943539014636617 1 1
0.987399567063255 0.968999953808382 1 1
0.612115346383688 0.60083796955174 1 1
0.658308461766919 0.645136420937082 1 1
0.418445194172298 0.410544716666655 0 0
0.939918831056733 0.921499544568562 1 1
1.03146576228379 1.0115888770787 1 1
0.783133860000433 0.769010378004692 1 1
1.09960588455137 1.07914128953004 1 1
0.698038103636331 0.685794655341532 1 1
0.955007405359795 0.938290587206591 1 1
0.56922265992136 0.559764651474035 1 1
0.828589907674381 0.813851706271759 1 1
0.757918194297354 0.744241606071448 1 1
0.514577951663354 0.504206241194389 1 1
0.963418490718104 0.945106391324858 1 1
0.955973740745405 0.93741503968605 1 1
0.655015008296877 0.641537995750664 1 1
0.529128947457165 0.518291508237084 1 1
0.880422743255805 0.86410716782706 1 1
0.903773111238248 0.885587333559328 1 1
0.756859244370472 0.741150753112394 1 1
0.938782840179471 0.922861057136144 1 1
0.77164618936358 0.758523449195318 1 1
0.518792836743667 0.5089333343677 1 1
0.971064429867986 0.952362126171392 1 1
1.08835018642404 1.06906223928361 1 1
0.68773509856698 0.6740696405253 1 1
0.784386643156775 0.769534795014286 1 1
0.615805622409402 0.60416759838897 1 1
0.393029885921369 0.385561571833457 0 0
0.896155096497601 0.879158382949495 1 1
1.09450910321341 1.07507234137143 1 1
0.679554173000972 0.666204724336771 1 1
0.883015449448463 0.867068274235827 1 1
0.852333208376389 0.83605129130185 1 1
0.469086679358787 0.462420497968953 1 1
1.26040459718501 1.23818944420185 0 0
0.44290183077916 0.435628578921985 1 0
0.518790813016127 0.509519244507642 0 0
0.442263845157892 0.433378685348623 0 0
0.445340565310355 0.435434706063601 1 1
0.759172044972713 0.744055784026333 1 1
1.03913343789827 1.0199647673943 1 1
0.887974997902019 0.870093552213893 1 1
0.736534600776897 0.721049446365845 1 1
0.703874144461016 0.690748180977065 1 1
0.723817526165352 0.710460921354635 1 1
0.992234068649365 0.975581705751876 1 1
0.622870414301157 0.613058230991306 1 1
0.803501311839519 0.78873138069625 1 1
0.768994319228643 0.752771175051142 1 1
0.850601784613083 0.836616268729137 1 1
1.05908494761101 1.03786849112843 1 1
0.681985068118995 0.67013408940716 1 1
1.32165958032703 1.29866498549978 1 1
0.929269333914437 0.909991853077097 1 1
0.769174070957753 0.753692141205504 1 1
0.909147509260117 0.893518320273027 1 1
0.834201992021416 0.816996492670838 1 1
0.758209236598441 0.741771648610935 1 1
0.602375010746244 0.592594006204662 1 1
0.785764010559824 0.769816081643966 1 1
0.648723221181877 0.635374083651004 1 1
0.78524768564659 0.770275829317729 1 1
0.881296787787518 0.865411724606288 1 1
0.715522172353977 0.702484218747701 1 1
0.852735912083021 0.835359568108536 1 1
0.456624295011396 0.448162786095362 0 0
0.687595684696136 0.673762015904756 1 1
0.650146802509434 0.63633288722836 1 1
0.806972740898346 0.790322182785977 1 1
0.993859563574126 0.975641805156428 1 1
0.562593037274024 0.551523195040054 0 0
0.928592939806033 0.912098360747102 1 1
1.06955859984585 1.04965962283325 1 1
0.884053685077324 0.869782240960082 1 1
0.920026389563735 0.90308015971377 1 1
0.663013396132341 0.649903432096875 1 1
0.858106661847791 0.842355315991474 1 1
0.509359463026578 0.500444399744138 1 1
0.874458268177159 0.859713346431381 1 1
0.553893841072136 0.542504979849696 1 1
0.789006700412593 0.774586055669344 1 1
0.574994824948715 0.563632881386906 1 1
0.759958461062349 0.746802803588764 1 1
0.500992033682765 0.491869635522338 1 1
0.773313317709549 0.759329878567618 1 1
0.38384740344593 0.376990423476345 0 0
1.01642594131351 0.997967811424174 1 1
0.964815685577964 0.946942261320697 1 1
0.952384826511055 0.934183599724268 1 1
0.974946980107804 0.955961482543218 1 1
0.599040637364053 0.587529352352338 1 1
0.965369648784014 0.946668510978687 1 1
0.910445257114502 0.895026456635567 1 1
1.02487944122633 1.005351296495 1 1
0.844206699499379 0.827831551991404 1 1
0.528223288557843 0.516606883521079 1 1
0.758314799193739 0.744712588207847 1 1
0.635235906350647 0.623144803330246 1 1
0.751387344613854 0.736542285281071 1 1
1.01382437910866 0.994320209967798 1 1
0.991345020972477 0.973059968717913 1 1
1.19550349326947 1.17234235954708 1 1
0.87454501913964 0.857900023579883 1 1
0.795648261730065 0.780336974643652 1 1
0.64649921895953 0.636428073836662 1 1
0.868230339164914 0.852821123775474 1 1
0.977125028850934 0.959995094107996 1 1
0.979754184881536 0.961978182495743 1 1
0.60578473249519 0.594877045451415 1 1
0.686796123630921 0.674086545198169 1 1
0.442353010363474 0.433959977909767 1 0
0.881602573109725 0.863482780570626 1 1
0.407110942987518 0.399455394555681 0 0
0.963685175012858 0.945803144445107 1 1
0.804957179896324 0.788093162583863 1 1
0.934846185609722 0.917742953484936 1 1
0.608720611592668 0.596997213165897 1 1
0.699334095120553 0.685595149310567 1 1
0.980069998581482 0.963005630274288 1 1
0.892946638777496 0.87524526733033 1 1
0.821172245326827 0.804016789917804 1 1
0.677799676997795 0.666103243152942 1 1
0.939623947213661 0.919639557636358 1 1
0.676964162108804 0.663522177586728 1 1
0.561921149025263 0.551381219991746 1 1
0.792947945976076 0.778025753724693 1 1
0.776871899018701 0.761093331370701 1 1
0.828163963389122 0.814004877705859 1 1
0.506899384644829 0.497249635866535 1 1
0.670996536590873 0.659671082241892 1 1
0.664171844343287 0.651571541985952 1 1
0.82953311825946 0.812733906984587 1 1
1.00200493411846 0.982689196703879 1 1
0.814755199924811 0.798866076344857 1 1
0.400329816466647 0.393575595355592 0 0
0.689164021156233 0.677885890829299 1 1
0.636820533415655 0.62315725316986 1 1
0.493860953093832 0.483776988339987 1 1
0.687270640240366 0.674993430194433 1 1
0.791217977573111 0.775786031382852 1 1
0.691114217650187 0.6774895516011 1 1
0.879839455778568 0.863755315327449 1 1
1.08755850163931 1.0671591617163 1 1
0.987014917845223 0.968928769538886 1 1
0.691818152494031 0.679413141004576 1 1
0.587867151166595 0.577628242238166 1 1
0.781519489007542 0.768232527591936 1 1
0.684149546013092 0.672371751622225 1 1
0.737644925430793 0.722856225094645 1 1
0.813073744274707 0.797266477216713 1 1
1.07825380220847 1.05606000845368 0 1
0.842953451183432 0.826007169135916 1 1
0.944782075524453 0.927770057648195 1 1
0.584796891153745 0.573410401073186 1 1
0.833617159195858 0.816453066686915 1 1
0.729738581948132 0.716029761661882 1 1
0.455735056486393 0.448108948152223 0 0
0.572341620734627 0.560535290197392 1 1
1.04564524846383 1.02485831474796 1 1
0.816770615250258 0.798765115072112 1 1
0.777440103334291 0.763194779516873 1 1
0.791361290840096 0.777043152109886 1 1
0.70546290331518 0.692832298540515 1 1
0.785738366566441 0.770975397370771 1 1
0.924796799334878 0.907224110760731 1 1
0.334673855637927 0.329047433011313 0 0
1.35592259706176 1.33087539180058 0 0
0.788579869015527 0.774483648880716 1 1
0.689099479286674 0.676629820947135 1 1
0.733561398937377 0.719770720417537 1 1
0.947278063223143 0.92982044732462 1 1
0.463070200347195 0.455322079466873 1 1
0.755859798351717 0.742776992650276 1 1
0.997501650405248 0.977588627451638 1 1
1.05477800922254 1.03414572825374 1 1
0.642325865583726 0.630818630819518 1 1
0.752905465910294 0.739383231439338 1 1
0.920197837392602 0.903411063821285 1 1
0.778605657812373 0.763763204993068 1 1
0.909036723962058 0.89053929872627 1 1
0.872860632487159 0.856542160654299 1 1
0.550453130673439 0.540631392644612 1 1
0.943797552983395 0.924515902597122 1 1
0.670940654280281 0.656918514139016 1 1
1.11006676359115 1.09016878800651 1 1
0.932559865484827 0.914350235231403 1 1
0.952530357018718 0.935033254370661 1 1
1.08302731926368 1.06491650397046 0 0
0.976143383867282 0.957304359488769 1 1
1.39140552710892 1.36804600744259 0 0
0.734978606802398 0.721022237426462 1 1
0.647935151779516 0.636804446047011 1 1
0.893392263000746 0.874499613730826 1 1
0.906250762088065 0.888345935626146 1 1
0.588193312960966 0.574813347404845 1 1
0.666413361157765 0.65382900943643 1 1
1.00309585488288 0.984621216659816 1 1
0.505501807904899 0.493007079263164 1 1
0.696447526703549 0.683177931239437 1 1
1.06545949539012 1.04407459409264 1 1
0.822702471480884 0.80913974486636 1 1
0.880860465578537 0.865607637212576 1 1
1.01381676362227 0.994588663302285 1 1
0.700148719214913 0.686953127469985 1 1
0.928348943755032 0.909196388907687 1 1
0.675868679020639 0.662855725603793 1 1
1.05692341130105 1.0378266287834 1 1
1.0236857154208 1.00470497165778 1 1
0.903324506857897 0.887306081054474 1 1
0.323551779664901 0.316594228989849 0 0
0.413460556998077 0.405569270550356 0 0
0.965812803155357 0.948011107388933 1 1
0.800971165957545 0.787398317187257 1 1
0.830384255975015 0.814465277817759 1 1
0.767493482776195 0.752209280687452 1 1
0.827747547479085 0.814153765231747 1 1
0.673684449464789 0.660317860254972 1 1
0.687004237743208 0.673779047740296 1 1
0.557265130524918 0.547203147550607 1 1
0.861985102552442 0.847254474426427 1 1
1.04454592626405 1.02501610625262 1 1
0.458573267046135 0.451300921781766 0 0
0.576763040520219 0.565832158466786 1 1
0.637913625151292 0.626319688179819 1 1
0.909858430455727 0.895021129983089 1 1
0.971911545769515 0.953231061202701 1 1
0.741514473556038 0.727093300540527 1 1
0.797680079247794 0.784157722432173 1 1
0.684302549091413 0.670545199096386 1 1
0.88958736504069 0.873427036939853 1 1
0.700521473167403 0.685684489708468 1 1
0.420822690774863 0.411900207642831 1 1
1.24678807686664 1.22137370314683 0 0
0.710300792588545 0.697658776951941 1 1
0.748738951110538 0.735106904610916 1 1
0.718849185168364 0.707167797921145 1 1
0.849739205211919 0.832709861809199 1 1
0.997315966979478 0.976432210117312 1 1
0.757631393314978 0.744234286681366 1 1
0.829368963925295 0.814863226550351 1 1
0.932762277179167 0.91625663409849 1 1
1.04929685639539 1.02842287817644 1 1
0.933933217938775 0.917359738774397 1 1
0.778748210293345 0.765180031902439 1 1
0.903219122465468 0.886672636031608 1 1
0.506786861519269 0.498108765389677 0 0
1.11442944856777 1.09496046739547 0 0
0.799681541665068 0.783385238798763 1 1
0.555214642300285 0.545991335863474 1 1
0.723829046340091 0.709150610272059 1 1
0.705274600053208 0.690625045345203 1 1
0.728481263323926 0.715415985767533 1 1
0.893349955889701 0.875531059809391 1 1
0.99131188291642 0.973320312060526 1 1
0.533952740511962 0.524781770633117 1 1
0.774619674648466 0.76022771421422 1 1
0.747938650079045 0.734052732534423 1 1
0.807279975106138 0.791515598811373 1 1
0.792955949747256 0.775935668598375 1 1
0.790245212920715 0.774899844016892 1 1
0.580211185882366 0.567724826571066 1 1
1.04409752773232 1.02554964109282 1 1
0.86010516375739 0.844857596679453 1 1
0.988321650682409 0.969133345206078 1 1
1.11385829713289 1.09157109110643 0 0
0.904249344681961 0.887494986125209 1 1
0.865081342015318 0.84880339623553 1 1
0.587103987402855 0.576545899811541 1 1
0.947805329751378 0.931623603401537 1 1
0.858349209264082 0.840199756695199 1 1
0.896090194394077 0.880775834381729 1 1
0.430611536526297 0.422774836156197 0 0
0.800754045245468 0.784893493596806 1 1
0.630228327643151 0.620290130333212 1 1
0.729650736741818 0.716117729567438 1 1
0.821487035484014 0.807140949510461 1 1
0.866496764075508 0.851039526640506 1 1
0.806799086195919 0.790748388957226 1 1
0.882798288085172 0.866295721396957 1 1
0.809179843204462 0.793201280037638 1 1
0.860029101155788 0.845100518324983 1 1
0.804601457221887 0.789597600657191 1 1
0.624470719198499 0.613388029219504 1 1
1.24548558580342 1.22124813260621 0 0
0.728138343609223 0.71398326839449 1 1
0.483883599564315 0.474932812230396 1 1
0.743162651380157 0.7289557266522 1 1
0.833856394883382 0.818718294461802 1 1
1.0692816232274 1.04996362822462 1 1
0.888247665059226 0.87084417254765 1 1
0.315694302476068 0.309456018721506 0 0
1.05286057915068 1.03286376864772 1 1
0.515698014530204 0.506842709100283 1 1
0.568404024007834 0.558560323714886 1 1
1.14014987492915 1.11866377289299 0 0
0.739813456914916 0.72644686352749 1 1
0.912591188205913 0.896623181064019 1 1
0.696004617203907 0.682931693596555 1 1
0.56486202074779 0.556081576964493 1 1
0.792814989603754 0.77870842034027 1 1
0.844382460099531 0.82781223026676 1 1
0.701618692260459 0.688372735428033 1 1
1.20017185440466 1.1797580435347 0 0
0.681167141660021 0.666285999934335 1 1
0.690036084544157 0.679339281075122 1 1
1.05480647385416 1.03505921721598 1 1
0.562862365485536 0.551769864709254 1 1
1.04806459234195 1.02853685266217 1 1
0.771317598362975 0.758197911713684 1 1
0.533245214275476 0.523204969666999 1 1
0.801246348408989 0.78517389031681 1 1
0.414658293372463 0.406335672180185 0 0
0.788272843109073 0.773205378138193 1 1
1.16389678370014 1.14218444712471 1 1
0.617793085774638 0.608162385420221 1 1
0.963314837678682 0.945286307332532 1 1
0.925680623873204 0.909234434419362 1 1
1.00775122169434 0.989034461504791 1 1
0.777368081555971 0.76331173452153 1 1
0.584397648792618 0.57588390742848 1 1
0.744890578390618 0.731311183310849 1 1
0.847791105056257 0.83161498137789 1 1
0.840960964653905 0.822592281326724 1 1
0.730443630983607 0.716461210679947 1 1
0.674759736631602 0.660969459190127 1 1
0.813260396409673 0.797628597107697 1 1
0.83457339387806 0.818642542251159 1 1
0.735999799175557 0.72122067024459 1 1
0.559510470481835 0.548611489448689 1 1
0.877629054053911 0.861533631582713 1 1
0.759747954977226 0.745195814641724 1 1
0.84037626525872 0.824887396014291 1 1
0.724872935941031 0.711922038587461 1 1
0.608301735169661 0.596259283690159 1 1
1.08922654139158 1.07053644152034 1 1
0.858736881430764 0.841450342228069 1 1
0.640898281662781 0.629204790347366 1 1
0.654041639309659 0.64143264574852 1 1
0.790787405297868 0.77504155561045 1 1
0.977696598226646 0.958824799683855 1 1
0.890176783488268 0.874057696716097 1 1
1.31599641371956 1.29060837251342 0 0
0.588576964983168 0.578673090874651 1 1
0.875422551129033 0.859935600710392 1 1
0.910703019144789 0.892392918115508 1 1
1.03438269758791 1.01627502600121 1 1
0.648277425254511 0.636279596569718 1 1
0.8712107780296 0.855849651812589 1 1
0.475946332540876 0.467100204542384 1 1
0.903539815935193 0.885476568474736 1 1
0.993143838590965 0.974395850897763 1 1
0.972990297148322 0.952934017033274 1 1
0.739275209341887 0.726565625581918 1 1
1.08689349796799 1.06538690165891 1 1
0.639545570783608 0.628468985604353 1 1
0.501296211120001 0.49383218950674 1 1
1.00106662699311 0.981755853954409 1 1
0.514606864273089 0.504493849884579 1 1
0.913277427024263 0.894336381883947 1 1
0.755941920575525 0.741919685923839 1 1
0.742572681858305 0.728289346041524 1 1
0.672622685170174 0.659630520208071 1 1
0.874121075517515 0.856272590864486 1 1
0.615147721468697 0.604597469902477 1 1
0.749692863668436 0.735369507526917 1 1
0.497651982054021 0.490035159613392 1 1
0.993292919700072 0.976811847706734 1 1
0.411592537198355 0.403611350853674 0 0
0.497783664950885 0.48828535436584 1 1
0.951061511910406 0.934404035434618 1 1
0.713854683429273 0.701846999023155 1 1
0.557248563567996 0.546637058674329 1 1
0.903397002596229 0.887351300026671 1 1
0.861695412431188 0.843964999691443 1 1
1.04490899466684 1.02390522590635 1 1
0.759586854480101 0.745671575434095 1 1
0.745676173601757 0.731348663809555 1 1
1.04625047836599 1.02517566967368 1 1
0.619354195846055 0.607712671971374 1 1
0.690517080731614 0.678993319219866 1 1
1.08661187131878 1.06623382997448 1 1
1.09044585300357 1.07080431580485 1 1
0.741189899340512 0.724833113547286 1 1
0.827996206030442 0.814167482055186 1 1
0.578463231684661 0.566315277790654 1 1
0.716482747637885 0.703026157724231 1 1
0.6852191479682 0.674476671375764 1 1
0.778414257493446 0.763931587480439 1 1
0.956574144823945 0.939086636323177 1 1
0.631058987096983 0.619453531059404 1 1
0.654017370337562 0.642068714117473 1 1
0.837018226418732 0.820131104103981 1 1
0.513951872101549 0.503966905534536 1 1
0.543297725592776 0.533154421934548 0 0
1.10132992554666 1.07949858705227 1 1
1.03539115544347 1.01651491753954 1 1
0.930053479373172 0.913836682766719 1 1
0.613142620030762 0.603182276074633 1 1
0.578437806288254 0.566743810580512 1 1
0.960629680708938 0.942768785228753 1 1
0.739642350690345 0.726912963763115 1 1
0.911222448137672 0.893750041895806 1 1
0.583983997729116 0.573089335688643 1 1
0.982194793124224 0.964855328924635 1 1
0.825533451629419 0.809764903104692 1 1
0.597300977555173 0.58640856339173 1 1
0.640711428339103 0.62911149407423 1 1
0.822858171920183 0.806276280452378 1 1
0.553637419322776 0.543863150130608 0 0
0.767044551080483 0.753687009855236 1 1
0.859718028838422 0.844488374890019 1 1
0.784400821119648 0.770440608877854 1 1
0.864735582384865 0.845848569620684 1 1
0.630550963582899 0.618209580122552 1 1
0.781959840265343 0.767510115251082 1 1
0.996040120699418 0.977247707832165 1 1
1.14015985290042 1.12071224097287 1 1
0.539935560715698 0.528464790120867 1 1
0.300778637948705 0.294551650716791 0 0
0.713103450911906 0.699530479617884 1 1
0.949689721413494 0.930439971373743 1 1
0.921600938200928 0.902163182485898 1 1
0.873059657409226 0.856542098419411 1 1
0.756581714036319 0.742737190399298 1 1
0.936987869011778 0.920736015311882 1 1
1.02048102477541 0.998869522073076 1 1
0.82306010336245 0.808153176776213 1 1
0.685241335990952 0.673068362500894 1 1
0.878232781459718 0.861284805592502 1 1
0.762000399041382 0.748348812228314 1 1
1.02467009825812 1.00328979860822 1 1
0.787664045089171 0.773556275792165 1 1
0.753224186409868 0.740131709265652 1 1
0.701006495593628 0.687499254229234 1 1
1.07192727217179 1.05130110656584 1 1
0.472561712606384 0.463956791857127 0 0
0.821137480387618 0.806272536617197 1 1
0.59863377323373 0.588698021511374 1 1
0.8456604207382 0.828494226298124 1 1
0.891140503562963 0.87460321318313 1 1
0.84655943601712 0.830218926210108 1 1
0.608943625419835 0.597520958804584 1 1
1.06825116669564 1.04684933879563 1 1
1.19534543914452 1.1727484135642 1 1
0.76588122870936 0.753563396585458 1 1
0.469987087214191 0.462352995113714 1 1
0.611709200067841 0.598029747396256 1 1
0.868451224650434 0.852625275647449 1 1
1.00256767308363 0.984372111697988 1 1
0.828623423877667 0.812963567449556 1 1
0.39692515748455 0.38938957608223 1 1
0.351288445831223 0.345588680270187 0 0
0.805744449150099 0.789856321614813 1 1
0.773845088643455 0.758870724855808 1 1
0.621837810295879 0.607971078381557 1 1
0.80739333886594 0.793939895361253 1 1
1.04187981110807 1.02088376080624 1 1
0.898805183965214 0.881918303992563 1 1
0.842295047455514 0.828065104105845 1 1
0.647304046803665 0.636067819229854 1 1
1.08168431358346 1.05978199387481 1 1
0.871463782068699 0.854831789931262 1 1
0.623387219860874 0.611621570266529 1 1
1.02884442386932 1.00840201806396 1 1
0.872368317142542 0.856207776816656 1 1
1.2065542784182 1.18237682625663 0 0
1.21555340455488 1.19167566859603 0 0
1.00653782729953 0.986315459187737 1 1
0.987664962418933 0.968944144506743 1 1
0.476648365359801 0.467699058838823 1 1
0.805245433461668 0.788734403392887 1 1
0.762589560498008 0.75048209929331 1 1
0.53641053618086 0.52746466026862 1 1
0.926639236161646 0.907645954417558 1 1
0.639073373487608 0.625934736300789 1 1
1.07614708264724 1.05694939955111 1 1
0.634877287519049 0.622081386795781 1 1
0.800286026871094 0.785035699438516 1 1
0.536246841503307 0.525794868294978 1 1
0.863208018258868 0.845156564103123 1 1
0.849822471626413 0.834491835531841 1 1
0.830791487700528 0.815930752608772 1 1
0.680565594531713 0.668177510432181 1 1
0.895867486456081 0.878306520833247 1 1
1.10436328464894 1.0853606796176 1 1
0.661457655770145 0.648344561294324 1 1
0.625860707437457 0.613886141823894 1 1
0.795451707062188 0.780605686619061 1 1
0.759234639221601 0.744182851143752 1 1
0.716503475550561 0.702397531823267 1 1
0.924224191853588 0.907316699896375 1 1
1.2473469382973 1.2238940324883 0 0
1.23969749057264 1.21676544779153 1 1
0.822351735135195 0.807180625235647 1 1
0.780878755388712 0.765050312062473 1 1
0.646785088937761 0.635506096586877 1 1
1.20509191583084 1.18148923707393 1 1
0.625356589441501 0.614281015907773 1 1
0.986151595752257 0.966986312007867 1 1
0.738162540490258 0.724705493254869 1 1
0.966020703709616 0.947552721381182 1 1
0.646985393201338 0.634995470484396 1 1
0.9138322756698 0.896322543541336 1 1
1.21170827884383 1.19137864126243 0 0
0.416354210008916 0.40935379949744 0 0
1.09950537369089 1.07883293349746 1 1
1.0639231140999 1.04449901689389 1 1
0.893637112541587 0.876793660404288 1 1
0.840381994237296 0.825653161695249 1 1
0.583105708581031 0.571188965376541 1 1
0.78109082120938 0.767268022155792 1 1
0.719297012992989 0.706051950910087 1 1
0.497911415863854 0.488732714100985 1 1
0.854685933570927 0.835945597523007 1 1
0.537483434489632 0.526548186328369 1 1
0.792678853985675 0.778152619716331 1 1
0.542986717179675 0.533331749204459 1 1
0.957228522004645 0.937864262633113 1 1
0.594578287259871 0.583357863509715 1 1
0.690462052318373 0.678442973674259 1 1
0.879767537774458 0.86122559163427 1 1
0.652043966018885 0.641091632465807 1 1
0.949114529817276 0.931742188543185 1 1
0.734895345830643 0.720756160471041 1 1
0.772889933708076 0.756759681806616 1 1
0.798352909664753 0.783166136668118 1 1
1.25362120403192 1.23198599243338 0 0
0.576171988038383 0.566408688859247 1 1
0.683183224296775 0.670391575276972 1 1
0.753910180965314 0.739364099251605 1 1
0.708299689028036 0.695280513746401 1 1
0.643445313497647 0.631324700382917 1 1
0.879156704378877 0.863425008500106 1 1
0.522442760369607 0.512185751861575 1 0
0.67208555380305 0.660528537554831 1 1
0.801744839728476 0.788543031360731 1 1
0.88096356273855 0.864973226562771 1 1
0.976019745104839 0.957780406136389 1 1
0.834421059165538 0.818738564207994 1 1
0.446433480591412 0.439221572584652 0 0
0.517479456366162 0.507569184165567 1 1
0.643381570615657 0.631760010559551 1 1
0.490985213910768 0.481698846506173 0 0
0.727393596334157 0.713800101393471 1 1
0.929990779055067 0.913247877100033 1 1
0.441168523320586 0.431805876597576 1 1
1.13957097875062 1.119122493133 0 0
0.992754056486672 0.974271695237253 1 1
0.697737961638727 0.685868602751017 1 1
0.73763288939715 0.725176661107017 1 1
0.715584251105936 0.702909714441327 1 1
0.443946693257995 0.436713779862033 0 0
0.615017254646611 0.605367295155455 1 1
0.682571318789587 0.669444224006585 1 1
0.71954602332502 0.706079251743148 1 1
0.882243674133003 0.865519351191985 1 1
0.955668854166945 0.937655299430308 1 1
1.03426793396942 1.01493108584042 1 1
1.00712647800683 0.989302330520829 1 1
0.668354791864196 0.655006011578417 1 1
1.02024923937369 0.999505115320765 1 1
0.968443602952212 0.948734350139346 1 1
0.767376226159709 0.75212598409017 1 1
0.653540459497902 0.64181069840236 1 1
0.47327818611425 0.464491635673662 0 0
1.12757876407973 1.10703177730484 0 0
0.562496160918076 0.55280826623239 1 1
0.893771307217541 0.877884884937527 1 1
0.723498441970962 0.709784727120237 1 1
0.842984405650486 0.826347371158621 1 1
0.946606145867677 0.928308658865809 1 1
0.541616617302544 0.532150618415929 1 1
0.917365786530835 0.900113716965358 1 1
0.949216165416354 0.929624785963848 1 1
0.764805623899709 0.749575611956528 1 1
0.852381366324025 0.835511706576592 1 1
0.67051497255833 0.658572058875798 1 1
0.757785632440598 0.741546111946871 1 1
0.679880348554564 0.66655171508787 1 1
1.06683468992402 1.04775798631132 1 1
0.841063226088272 0.827850828483006 1 1
0.536071911844659 0.526193135171128 1 1
0.875022618254045 0.858480763602951 1 1
0.526200363006267 0.516832832858544 1 1
0.882485353868621 0.867131997176955 1 1
0.69044476880797 0.676369413079178 1 1
0.969864244458764 0.95310601855844 1 1
0.621871935089657 0.60930312948571 1 1
0.595316306279398 0.584388665084572 1 1
0.522947868402986 0.512706269602448 1 1
0.598268397850182 0.587031011465428 1 1
1.12703957050766 1.10699004089887 0 1
1.20013635456097 1.17600482412142 0 0
0.90668036887811 0.891038288533197 1 1
0.749021014141462 0.736287169994552 1 1
0.719561733079199 0.707249800068648 1 1
1.11369376910262 1.09436541774587 0 0
1.05975198865689 1.03835033647088 0 0
0.705013793957791 0.694157803780093 1 1
0.680243113665767 0.667124060890444 1 1
0.49585515193044 0.487859971905149 1 1
0.60157485700733 0.588743708076412 1 1
0.580763723901011 0.570266918766532 1 1
0.560975153818023 0.550407467507165 1 0
0.736781974460567 0.723817199511934 1 1
1.02346005287731 1.00433133434877 1 1
0.865517091956968 0.849125899954512 1 1
0.843089956465109 0.828844353351727 1 1
0.740784568741783 0.725815274856935 1 1
0.842239890254329 0.825813102424912 1 1
0.84471700186536 0.828621916553549 1 1
0.918997720782607 0.897940206371614 1 1
0.622478460950026 0.610969515791578 1 1
0.736346590358811 0.722396318045137 1 1
0.959800648866042 0.941006894402559 1 1
0.754286278294468 0.740661426372879 1 1
1.05939660256948 1.03810681648216 1 1
0.596842735408082 0.586451629076428 1 1
1.13550619815389 1.11523458793885 1 1
0.789849708303414 0.774293512412999 1 1
0.95841925239869 0.94048009011317 1 1
1.10995116998393 1.08788521123007 1 1
0.841012971393076 0.82407775244378 1 1
0.933080740270512 0.917977105597935 1 1
0.830663504142216 0.814051816329407 1 1
0.937337839317424 0.91800847347578 1 1
0.826295021723743 0.810687152718299 1 1
0.784429949509023 0.769511973079763 1 1
0.648210728967736 0.6366161284426 1 1
0.51749025336538 0.508371642173518 1 1
0.997790585959641 0.977734790791325 1 1
0.508939469717069 0.497815210996928 0 0
0.861009011420235 0.844638262309052 1 1
0.902988415066202 0.88551021524624 1 1
0.597289983263232 0.586052372988989 1 1
1.01436334351385 0.995243021046489 1 1
0.591307257609274 0.580079261234803 1 1
0.262041438683885 0.256405148139025 0 0
0.740063049608468 0.725820554153376 1 1
0.592814625666584 0.580712131611499 1 1
0.932244339914555 0.915058385737109 1 1
0.752390450236108 0.738745927908125 1 1
0.559301737998988 0.54823573114419 1 1
0.954983264463413 0.937526017427863 1 1
0.665673924005679 0.654042435189315 1 1
0.931395803897221 0.914034785463685 1 1
0.842498814290084 0.826682308446712 1 1
1.11723111255534 1.0957446857933 1 1
0.77314070216742 0.75764202949084 1 1
0.8493678343296 0.834639943172716 1 1
0.460106717371793 0.452091472672194 0 0
0.368020342022899 0.361713623365548 0 0
0.690424015958521 0.677740294980962 1 1
0.67857169720454 0.667130557468511 1 1
0.564436769609731 0.55387436171826 1 1
0.887757217991258 0.871686614465495 1 1
0.911250099283694 0.895767694509371 1 1
0.813578598174213 0.79745625643901 1 1
0.978980075522393 0.958996994490895 1 1
0.645724330461139 0.632384870723001 1 1
0.959295448146355 0.940922000553102 1 1
0.645407695306578 0.633871760624941 1 1
0.776999796800939 0.762182749866898 1 1
0.627864416115069 0.614540718616326 1 1
0.551455082279602 0.542597070972638 1 1
1.13813147086323 1.11655203673994 0 0
0.824120633002972 0.808978837656526 1 1
0.332604010994256 0.325198278737178 0 0
0.688041055363882 0.676347116495253 1 1
0.812371853168722 0.797927267446602 1 1
0.958879563349675 0.940873109876977 1 1
0.550727499506684 0.540373342752069 1 1
0.825285444183012 0.808379604999106 1 1
1.2410480034159 1.21951054590973 0 0
0.835457416619003 0.81994728987422 1 1
0.933234130476128 0.916527936361219 1 1
0.70534960556694 0.691626437622852 1 1
0.840032273473216 0.82417347410124 1 1
1.02509073061204 1.00684552188994 1 1
0.590939056454686 0.580447993737096 1 1
0.69649249350795 0.683449990746878 1 1
0.725359852511982 0.712799476744635 1 1
0.832535542402413 0.817974213237553 1 1
0.761556912651472 0.747397903760038 1 1
0.644815975073428 0.633192330389678 1 1
0.813779767022791 0.795974502303632 1 1
0.726601003016801 0.713458530995316 1 1
0.866902463228355 0.850191755260965 1 1
0.524103145977377 0.514222273908444 1 1
0.544763817386242 0.534304491692083 1 1
0.546255589691949 0.5355149865856 1 1
0.795671004278772 0.781385722628933 1 1
0.938468979965628 0.920399091957502 1 1
0.474983816392124 0.465943545981712 1 1
0.939922405887045 0.922514197248659 1 1
0.558376490649577 0.546394319152614 1 1
0.461869009165454 0.453180411116283 0 0
1.12944443441698 1.11015126232233 1 1
0.80120726531278 0.785920233670828 1 1
0.448422085939428 0.439121005106399 1 1
0.717916383425074 0.705985903198518 1 1
0.79584155186517 0.7810224553247 1 1
1.12385901232404 1.10238160373195 1 1
0.708848535319099 0.69592050788667 1 1
0.419412924235076 0.411991765456282 0 0
0.773458241508725 0.758483196717954 1 1
0.609956150572713 0.594275455866319 1 1
0.667735831709323 0.655405773709319 1 1
0.891134300192984 0.876151855102451 1 1
1.18533971244247 1.16058756877492 0 0
0.731842047185992 0.717339802755892 1 1
0.58024827741852 0.570863601356805 1 1
1.04931769919296 1.03183578386905 1 1
0.739485988559939 0.727009166596538 1 1
0.672344732317905 0.659640682406528 1 1
0.445096154512746 0.436911045359424 1 0
0.813078390783506 0.797481122621147 1 1
1.01029151740617 0.991051649983055 1 1
0.826113376182781 0.809762106958408 1 1
0.859129879384654 0.843053155798418 1 1
0.817724240884261 0.802899747307067 1 1
0.560687949040204 0.550568764269927 1 1
0.679125223034535 0.667637976058379 1 1
1.04874285954652 1.03041701972527 1 1
1.17299306874163 1.15146451238682 0 0
0.653202694157255 0.641319210288574 1 1
1.28282732608166 1.25839848186807 0 0
0.924309884079872 0.9057406291034 1 1
1.00931077206749 0.990595364221455 1 1
0.784009129199771 0.770617277701502 1 1
0.711241240487385 0.698258723151474 1 1
0.618731760381341 0.607370949974528 1 1
1.01820610877201 1.000590655998 1 1
0.392239644717821 0.3842945427701 0 0
0.94489404644997 0.925880410979438 1 1
0.552676526601833 0.539833386198123 1 1
0.748113778970249 0.733815142122332 1 1
0.759325004867121 0.743997584864208 1 1
1.04816452961999 1.02825099648725 1 1
0.779743385921843 0.763273012057809 1 1
0.755748322899391 0.740513483487357 1 1
0.886078601856466 0.869370124221053 1 1
0.669478254494186 0.658723729306341 1 1
0.988716935821391 0.970170303218009 1 1
0.999177596640212 0.980869163148456 1 1
0.776038258141826 0.761640546641235 1 1
1.02549292741025 1.00680132908774 1 1
1.0745037130694 1.05385161108854 1 1
0.895452997644216 0.878866591717439 1 1
0.742727817991322 0.726967768162893 1 1
0.844712339712288 0.83076181456299 1 1
0.890841351391863 0.87443618625771 1 1
1.20741430742311 1.18372568925123 0 0
0.775733184982159 0.762747637102078 1 1
0.811535485698637 0.796284511751594 1 1
1.03055764223899 1.01007466686306 1 1
0.578543070372713 0.567883375772098 1 1
0.501656370930587 0.491433612297256 1 1
0.715367260249109 0.702392487028085 1 1
0.924916668042153 0.905623519454126 1 1
1.04813932498086 1.02871329234313 1 1
1.04799424646936 1.028160457992 1 1
0.809456740803734 0.794091166540282 1 1
0.629826303039606 0.618325632169851 1 1
0.965385192158737 0.946754879990096 1 1
0.697227946915726 0.68502780849494 1 1
0.627833477939734 0.614908957538432 1 1
1.23763573477596 1.2137986768444 0 0
1.03116284785465 1.01346002883087 1 1
0.670061024539087 0.655499815152434 1 1
1.11028879222739 1.08966796791586 0 0
0.856553402743774 0.839928717926234 1 1
1.01572421871877 0.995845411870538 1 1
0.832273529605572 0.817008105571668 1 1
0.842258517307311 0.827069726333318 1 1
0.790151607680725 0.773659380339661 1 1
1.16934222985386 1.14693587647479 1 1
1.00231497666212 0.984797980885245 1 1
0.578639496905601 0.569119627496553 1 1
1.06636748986145 1.04758427531291 1 1
0.585505558863215 0.574705043522327 1 1
0.927811129188071 0.910577858574361 1 1
0.627923825912631 0.61574835688564 1 1
0.896169278297577 0.878230860949951 1 1
0.816718082677838 0.800646741763005 1 1
1.01376325039215 0.993350109141241 1 1
0.645937086000757 0.635644735748584 1 1
0.817237561238504 0.804297365307818 1 1
0.826347192981467 0.811175908637417 1 1
0.749047305268665 0.734168568814641 1 1
0.518915231784645 0.507581843503423 1 0
1.047684835749 1.02582031045082 1 1
0.860035345890319 0.844864814522852 1 1
1.04797481723624 1.02925452104148 1 1
0.435645113251613 0.427668671796093 0 0
0.708118799775377 0.696192819430075 1 1
0.805901987604409 0.790505289149985 1 1
0.702313923394718 0.690011174963339 1 1
0.948477831207274 0.929385840518251 1 1
0.469883024736815 0.461850471201746 1 1
0.985456971296117 0.966346277092279 1 1
1.21182481020704 1.18653932936879 0 0
0.89909012708154 0.881246553454153 1 1
1.03888657139965 1.02080780695799 1 1
0.367060046567183 0.360999985477871 0 0
0.976737947737842 0.959151730314622 1 1
1.00944309630476 0.990401379009137 1 1
0.508997632768808 0.500126081160748 1 1
0.666974455396674 0.653606738570724 1 1
0.899727177493206 0.883183192241825 1 1
0.89274018560584 0.874352640569852 1 1
0.505919079936753 0.496020201836424 1 1
1.05967874983288 1.03930239210857 1 1
0.731012251801783 0.716981680317932 1 1
0.818231253556291 0.804461654158129 1 1
1.34878998932968 1.32271737405176 1 1
0.809230988300415 0.795126766775634 1 1
0.746914200691407 0.732031304170731 1 1
0.647434081360911 0.636565703012268 1 1
0.755137982127513 0.740601608455916 1 1
0.666229721322005 0.65477978918814 1 1
0.688598243832353 0.67606129000784 1 1
0.334820249701392 0.329711607776658 0 0
0.908136878950616 0.891464617836499 1 1
0.633749246542477 0.623657429940375 1 1
1.07197069126698 1.05359130560343 1 1
0.900899344410037 0.884739952536736 1 1
1.09907359792928 1.07696093363274 0 0
0.77159734849564 0.758242843883255 1 1
0.821560874208444 0.8064403169529 1 1
0.842797103106504 0.827565921085998 1 1
1.21530877209205 1.19409460304196 1 1
0.917960659470015 0.902935867105149 1 1
0.74650223819551 0.733711336644967 1 1
0.687438191140554 0.674464694113754 1 1
0.781845519398179 0.767034079811687 1 1
1.09662054095046 1.07497350020925 0 0
0.586895774332113 0.575530340174891 1 1
0.685809362223387 0.673486918237655 1 1
0.450917126755259 0.442243433115737 1 1
0.671407379219539 0.659870805681694 1 1
0.704303869584654 0.690318402819139 1 1
0.798643027033542 0.784203461474302 1 1
0.412842406046749 0.405165672552994 1 0
0.601820297560971 0.59164054117063 1 1
0.676711584450533 0.664650153912688 1 1
0.803364093006499 0.786716275468036 1 1
0.901141383086823 0.885276678684501 1 1
0.693168633652846 0.678782501432777 1 1
0.520771264981958 0.513071091383053 1 1
0.602524487271901 0.590550941021789 1 1
0.663585197937304 0.651961040695132 1 1
0.750262935230294 0.736618593760827 1 1
0.770710035881062 0.756413299057193 1 1
0.794039786467147 0.779600338513512 1 1
0.991790862685962 0.972884584612387 1 1
0.495859341053067 0.486277755051607 1 1
1.23499189256043 1.21243885906819 0 0
0.566790526041764 0.555752801155222 1 1
0.633115446186488 0.621107919987766 1 1
0.932007030118361 0.914326090862783 1 1
0.998625010600068 0.980978039103344 1 1
0.527217613035312 0.516954135314248 1 1
0.74283333608368 0.729185858469916 1 1
0.667551180127444 0.654592206040709 1 1
0.815756282090162 0.799276138162147 1 1
0.817563913033178 0.802434976061407 1 1
0.578482973160972 0.56858825144575 1 1
0.736224208329452 0.722634849481822 1 1
0.788186019646945 0.773194183164641 1 1
0.668015719046684 0.65700456840092 1 1
0.750210792581695 0.734699101037791 1 1
0.688555998041089 0.675308067136764 1 1
0.651835693397007 0.637243597940812 1 1
0.523090059019852 0.513178594946406 0 0
0.991095232604087 0.970950210948122 1 1
0.813699426093733 0.799186012849138 1 1
0.62753358978102 0.614869846678599 1 1
1.00600002102727 0.98655829687576 1 1
0.911277862579733 0.895571385291708 1 1
0.672228319948714 0.657469302139889 1 1
0.687926284873865 0.674981987785081 1 1
0.752884934931074 0.738995166929188 1 1
0.761078089291916 0.744949188426959 1 1
0.816756486117296 0.8014201555299 1 1
0.657341492176339 0.643989247059479 1 1
0.599879269390104 0.58777575233884 1 1
0.591265449998454 0.57927478807285 1 1
1.06141837435729 1.04122890840578 0 1
0.719539352851808 0.706852154668867 1 1
1.1051538363989 1.08225266125491 1 1
0.686683831362336 0.673671526732628 1 1
0.652966532642443 0.638643854804037 1 1
1.1013765678502 1.08076376519856 1 1
0.839817607786188 0.823177324704014 1 1
1.17472509617845 1.15246200768299 1 1
1.16342890620012 1.13835105080997 0 0
0.73738740255412 0.723975204418027 1 1
0.785144418646014 0.770517611065985 1 1
0.814221523290413 0.797002212179891 1 1
0.70074421263354 0.686554858112034 1 1
0.887690983437418 0.870983701294205 1 1
0.726033896801714 0.714259353345501 1 1
0.745556490892464 0.731611053458589 1 1
0.820715123910747 0.805379068651756 1 1
0.962879284150073 0.945125383468235 1 1
0.931995838355927 0.912825814828896 1 1
0.625045438158016 0.613475332221675 1 1
0.791209007948968 0.776784898562856 1 1
0.7072124630515 0.693277047683402 1 1
0.844520708262758 0.829240060098337 1 1
0.6068225145666 0.593974916677697 1 1
0.854979496764322 0.840412974575354 1 1
0.76745980385151 0.753456447999786 1 1
0.743824897586136 0.728939242857543 1 1
0.615589213667518 0.605881401964687 1 1
0.872574762625504 0.855745253294481 1 1
0.693922941007889 0.680438356037167 1 1
1.27632459699803 1.25242048098562 0 0
0.800786309718285 0.787621012886865 1 1
0.864867055826743 0.847783126149949 1 1
0.430493911649352 0.421271602325022 1 0
1.22956228181569 1.20760783752535 1 1
0.930428240582516 0.914028602915887 1 1
0.789483868316724 0.77477934688117 1 1
1.19183128530003 1.16715541358831 0 1
0.649045195218032 0.637562084260233 1 1
0.874419101800217 0.859199144887945 1 1
0.602635182236796 0.591642243221869 1 1
0.765215032082568 0.752038086563554 1 1
0.788069325797045 0.772317060964872 1 1
0.822958434132028 0.805181428930138 1 1
0.739142104099136 0.726894677078387 1 1
0.735318634249844 0.720881785504284 1 1
1.007910933883 0.989551772308823 1 1
0.699788436641095 0.684436252851803 1 1
0.915575434675867 0.899749545399382 1 1
0.746193081518227 0.732096064936492 1 1
0.808557160311115 0.792782078232975 1 1
0.641129312422942 0.627647430131034 1 1
0.905339010527226 0.889310387899369 1 1
0.978041785483566 0.960541999885616 1 1
1.13612375035634 1.11418090362152 1 1
0.85750427940265 0.841855229364235 1 1
0.986760498384104 0.967061823839166 1 1
0.33678154216875 0.331087555296962 0 0
0.709309944094397 0.697142538236445 1 1
0.510253671916499 0.500609765850798 1 1
1.16393091501491 1.1383573883242 1 1
0.976808927957492 0.958860897790197 1 1
0.557934826472596 0.547130790139912 0 0
0.825412671241352 0.808576462532294 1 1
0.38212307506751 0.373835567539281 0 0
0.636196654626145 0.625246460292433 1 1
0.689555732290526 0.676421949874603 1 1
0.928728623644356 0.910772328781944 1 1
0.720949799741013 0.708528559948753 1 1
0.781117808605608 0.76600757809148 1 1
0.978976031412294 0.959798336196206 1 1
0.626939774738829 0.613730154993292 1 1
0.624041919456284 0.61327689902885 1 1
0.88563913166179 0.868122734860322 1 1
0.420114869335915 0.412792731129386 1 1
0.582371271400438 0.571141756755891 1 1
0.674419138008112 0.661831520922335 1 1
0.823066584156544 0.808639328881104 1 1
0.705221206599453 0.691203848498189 1 1
0.990716031672216 0.971714050490207 1 1
0.989221196383723 0.968604118166292 1 1
0.910113256354884 0.890882509070972 1 1
0.989078501685864 0.969730280567583 1 1
0.511466195716274 0.501525372755248 1 1
0.633473310711488 0.622918252438736 1 1
0.619543003071119 0.608691413525668 1 1
0.794252308965289 0.779790477021396 1 1
0.991235887858995 0.973741714679244 1 1
0.969009795752785 0.950594390223602 1 1
0.662268904823612 0.648637948468776 1 1
0.945055841395061 0.926450264308158 1 1
0.529883600922625 0.518574847095175 0 0
0.663995742155521 0.651016922651958 1 1
1.00822038014121 0.990202652296653 1 1
0.529813167157165 0.52092629234628 1 1
0.906949862032957 0.888731103969618 1 1
0.753372512268161 0.737583017748584 1 1
0.455350497372518 0.447096188873388 1 1
1.20466763758161 1.18096926160702 0 0
0.872721779309847 0.85427099625444 1 1
0.687758121741938 0.674452254797903 1 1
0.718944368461672 0.706943470652875 1 1
0.727630644762071 0.714217655441291 1 1
1.02320067058456 1.00388626690758 1 1
0.732367614732508 0.71902280364092 1 1
0.936716444749637 0.918143826309811 1 1
0.732985502781397 0.717726040585725 1 1
0.635515830692449 0.623507955597455 1 1
0.876048077460059 0.858412575969699 1 1
0.748000253852231 0.733127387691571 1 1
0.628436715508401 0.61738150303984 1 1
1.31717510322269 1.29089605104317 0 1
0.814442359497095 0.797396798673223 1 1
1.0477967689307 1.03023079981775 1 1
0.766255551226413 0.752635144322801 1 1
0.717279058316926 0.702812275986576 1 1
0.750654154013239 0.737716213957496 1 1
0.68809101877376 0.675364911391317 1 1
0.881466662173361 0.866111930781875 1 1
0.6076934631132 0.597235664739721 1 1
1.03099857444805 1.01257787260786 1 1
0.765904901016191 0.752900671069532 1 1
0.817099386950285 0.803570730577972 1 1
0.953373737787485 0.935220798084001 1 1
0.597249394209688 0.586520130854601 1 1
0.753745001107791 0.738933193955122 1 1
0.806352270153708 0.790733172345615 1 1
0.599501810961299 0.588542430659401 1 1
0.530292853105801 0.521059485155357 1 1
0.863779069143774 0.848271735451159 1 1
0.882367762971605 0.86658673324023 1 1
0.806231398812701 0.790983247730976 1 1
0.726978594265445 0.71201392360072 1 1
0.878657802601619 0.862420301895157 1 1
0.655582287802848 0.642686801401812 1 1
0.611767908847868 0.600531947262233 1 1
0.581027832942352 0.56935868363017 1 1
0.827038515888659 0.813000961880227 1 1
0.900562545985433 0.884509085236644 1 1
0.653809450987442 0.641099591424169 1 1
0.593703322277105 0.582763243529216 1 1
0.911912369031 0.895584078108879 1 1
0.839068943682539 0.822393687945775 1 1
0.542491511562193 0.530023342130393 1 1
0.88465786214007 0.866821378144552 1 1
1.09294915677748 1.07281198505697 1 1
0.828276685962577 0.814612147548758 1 1
0.719348420032631 0.70755903366264 1 1
0.694820227810711 0.681419707105679 1 1
0.687631201363737 0.675067539880824 1 1
0.909543134133213 0.89437864351903 1 1
0.672375507649038 0.660413315210793 1 1
0.546122092574749 0.536294537724237 1 1
0.833012115880349 0.817767237789738 1 1
0.755670194595039 0.740024971594805 1 1
0.739355033597827 0.726275972065974 1 1
0.988435484261899 0.967489342686794 1 1
0.932181506189521 0.91566411134938 1 1
0.573894068165112 0.562155342094503 1 1
0.915524790269127 0.896439340098604 1 1
0.815253127063138 0.79902018608475 1 1
1.04122534692781 1.02284553201448 1 1
1.12286141301248 1.10308793090417 0 0
1.03738418341102 1.01854101183901 1 1
0.519067341196143 0.509192625327152 1 1
0.556131855002426 0.544743250581364 1 1
1.12968072884688 1.10894414197996 1 1
1.00393515588264 0.983570235963237 1 1
0.836079606687519 0.822255677945092 1 1
0.605064839239105 0.593828434793298 1 1
0.936189790427035 0.919005062565157 1 1
0.800071040205123 0.784958089856719 1 1
0.841008358782464 0.823105780198105 1 1
0.604269794780433 0.591460987410192 1 1
0.856382025782876 0.839588172609562 1 1
0.558184899149248 0.547882313315917 1 1
0.668712222558572 0.657382442047885 1 1
0.539357376382174 0.528838901862724 1 1
0.54611175473211 0.536628811105458 1 1
0.974028155023611 0.956627777762795 1 1
0.824418891595913 0.810003931871651 1 1
0.82938898191167 0.811950086392905 1 1
0.777345088244561 0.763458211160482 1 1
0.790951726214547 0.776095075158565 1 1
0.876044389391616 0.861235917778886 1 1
0.681251616963074 0.669171389409697 1 1
0.528158311124795 0.519852660009945 1 1
0.784388847699603 0.768912623422456 1 1
0.953784171599688 0.934994858338482 1 1
0.685327465964055 0.672656855702835 1 1
0.976860600629139 0.957758581978566 1 1
0.92642605667703 0.907027670458428 1 1
0.858343789041087 0.840880251299386 1 1
0.822494984795178 0.80593543893767 1 1
0.608077915767259 0.596662861933831 1 1
0.785517783514118 0.771486585056639 1 1
0.989870279129933 0.972351249986224 1 1
0.675979225038151 0.661858993803716 1 1
1.21401249698812 1.19079713497876 0 0
0.753867696818283 0.739410455983941 1 1
1.05383080378489 1.03488732806761 1 1
0.554753558136687 0.544464951825505 1 1
0.820006270827843 0.804285096448398 1 1
0.947729929803147 0.930633621509447 1 1
0.37981780048437 0.372944610261078 1 1
0.888936778641321 0.870701991520326 1 1
0.692651692706513 0.681605383222401 1 1
0.918139683794584 0.899253800262393 1 1
0.693299715171698 0.679052150159168 1 1
0.779190889818454 0.765128544869527 1 1
0.611685195074631 0.600062339498309 1 1
0.910115481744313 0.892255830365485 1 1
0.794201752536958 0.780557022612891 1 1
0.642714540700387 0.631473923299005 1 1
0.690606014508237 0.676512949469586 1 1
0.808257488613724 0.79304574432553 1 1
0.743474749656062 0.730008267494681 1 1
0.292346550147872 0.286454333643486 0 0
0.748084806932694 0.734840355998137 1 1
1.05095241068058 1.03329553423625 1 1
0.765346699264698 0.751280273797199 1 1
0.806562901352083 0.791815627405965 1 1
0.841842738024693 0.826038774627996 1 1
1.00925909192245 0.990237212367356 1 1
0.854046413189148 0.837975551801732 1 1
0.690429683478627 0.67731649069004 1 1
0.354915358257918 0.348612289707281 0 0
0.787664660825806 0.771887459634996 1 1
0.666403582656224 0.652919056905614 1 1
0.81028723158361 0.794446829043506 1 1
0.807682867507608 0.790787527816232 1 1
0.680975488160846 0.667549506430889 1 1
0.930507852467253 0.913631612317853 1 1
0.694089045057789 0.680792404823879 1 1
0.885368514782907 0.86829813168893 1 1
0.583027769979548 0.570543422253415 1 1
0.896875752431077 0.880352301580394 1 1
0.64785905495468 0.636241050634194 1 1
0.508929627066082 0.499307864569453 0 0
0.622620499457977 0.61021644551759 1 1
0.398202663934698 0.390532079301485 0 0
0.396010377380496 0.388059493404032 0 0
0.70137066510232 0.687060028695087 1 1
0.658689221578097 0.646759376999743 1 1
0.915880925697306 0.897329305029018 1 1
0.767943076753846 0.753226822335989 1 1
1.24683217733165 1.225288581912 0 0
0.779759712256596 0.766167840653602 1 1
0.617466497211375 0.607109725918274 1 1
0.513015018685526 0.503482984568499 1 1
1.2374556008444 1.21337886881301 0 0
0.923557781279381 0.906007181649563 1 1
0.854299709441965 0.838829806550372 1 1
0.626978707085287 0.616878653129899 1 1
0.675678553394708 0.662763888737719 1 1
0.748725968292432 0.735293848708082 1 1
0.951720213239661 0.934259480807048 1 1
0.93500430633257 0.916277996805881 1 1
0.708404715960358 0.695346351653755 1 1
0.64817481800511 0.6355323430998 1 1
0.497602134576535 0.48850295874459 1 1
0.868701003056469 0.851562295677917 1 1
0.980018366448323 0.960976086620579 1 1
1.08043803021067 1.06016070572903 1 1
0.753630747373793 0.73872516946835 1 1
0.878662736887235 0.862119608814589 1 1
0.922477995923824 0.903692876743838 1 1
0.675555913933459 0.663758641940837 1 1
0.483890051236781 0.473865147805286 0 0
0.732046505455883 0.718126268496077 1 1
1.13673239848802 1.11450007215791 0 0
0.776141011652661 0.763398690350114 1 1
0.704559106896419 0.691886003528105 1 1
0.66539349087714 0.653191468605746 1 1
0.938704528873564 0.921660401126917 1 1
0.622871510579758 0.611826523810164 1 1
0.916453344302006 0.89965135855504 1 1
1.24780153065741 1.22491687508427 0 0
0.950518198306257 0.932856283561035 1 1
1.02279322263505 1.00228548094205 1 1
0.803416863486045 0.790019072782797 1 1
1.08017145025278 1.05968644613446 1 1
0.44854434417755 0.439413467527851 0 0
0.655494571850738 0.64282786119257 1 1
0.791936952976754 0.777757049989249 1 1
0.711093636565061 0.697486271795866 1 1
0.989805668662297 0.972738865541372 1 1
1.06564492326468 1.04487995949683 1 1
0.697311931891359 0.682256520177358 1 1
0.706641448679878 0.693353964001583 1 1
1.23156601874018 1.20783211585223 0 0
1.03980039591366 1.01946816344028 1 1
0.802159804446019 0.787359774655149 1 1
1.00443078577032 0.986735618355516 1 1
0.454415795607016 0.446204679746625 0 0
0.919080304584787 0.903276120723804 1 1
