# Supplementary material for: Bias caused by sampling error in meta-analysis with small sample sizes
Source: PLoS One. 2018 Sep 13;13(9):e0204056. doi: 10.1371/journal.pone.0204056 (PMC6136825; doi:10.1371/journal.pone.0204056)
Supplement: S4 File — (ZIP) [file pone.0204056.s004.zip › results N = 10 theta = 0.8 tau = 0.5 sz = 5-10.txt]

"cohen.dl.theta" "hedges.dl.theta" "cohen.dl.cp" "hedges.dl.cp"
0.658829140024614 0.576770752780726 1 1
0.674626504653331 0.644510408600773 1 1
0.917576492313111 0.854043683449435 1 1
0.628033760855333 0.568058387058447 1 1
0.878033200106829 0.799501582726996 1 1
0.858845164436728 0.772881820669703 1 1
0.729488228852135 0.641048552537561 1 1
0.468775070678187 0.423003666721828 1 1
0.631018301824191 0.559048727634273 1 1
0.993299556804273 0.897713987059761 1 1
0.844055300576489 0.767852742565252 1 1
1.22281623367249 1.10955760378432 1 1
1.22710133937085 1.10906676051813 1 1
0.489297273582105 0.383229933680994 1 1
0.864151550694333 0.807142983699983 1 1
0.456783699537866 0.387834260120414 1 1
1.2986191357907 1.19034314960272 1 1
1.36027204906169 1.2204157221779 0 1
0.396270412289096 0.347166944901802 1 1
0.848813594175016 0.819550304302751 1 1
1.15050362958763 1.029463613402 1 1
0.724326167517454 0.62387455614679 1 1
0.819500592211469 0.697493085055986 1 1
0.562096672880907 0.501013056639257 1 1
0.529618612294668 0.466034207292078 1 1
0.738754803065334 0.664836801189517 1 1
0.868089384889728 0.801181902905224 1 1
1.07531567921763 0.989522967261777 1 1
0.866965723753277 0.75833644914144 1 1
0.712712600924363 0.646832455813832 1 1
0.655063098193199 0.653965487820954 1 1
0.724904969745587 0.660852039300061 1 1
0.964978115693912 0.847996703498181 1 1
0.561784186828868 0.498590382959207 1 1
0.803885991469015 0.716036547383592 1 1
0.349460959286173 0.329362709178193 1 1
0.636447913976654 0.575980581361619 1 1
0.802289037892463 0.671139153268049 1 1
1.0908751848367 0.945921933609286 1 1
0.595276199916107 0.560521993698466 1 1
1.12724710635729 0.97369818866269 1 1
0.416061592539709 0.411601425348738 1 1
0.115265454325292 0.0895747936204514 0 0
0.531679582402558 0.486098667777503 1 1
0.477583856815759 0.409618169595849 1 1
0.820381576089507 0.743825079888514 1 1
0.972896917722588 0.896208724470426 1 1
0.277704673832142 0.249109086936783 1 1
0.564035523359564 0.524084990489743 1 1
0.909836618103739 0.760741445860723 1 1
1.15610992336792 1.03374218374094 1 1
0.358756612708103 0.338131580461174 1 1
0.65748749803113 0.581798918830916 1 1
1.04762409519177 0.944383820700541 1 1
0.589529557272841 0.566013602032803 1 1
1.56707028503272 1.41166016547636 1 1
0.677236258574457 0.57533258469796 1 1
0.843016204481753 0.743974941226092 1 1
1.1882578373304 1.13950160445365 1 1
0.677043150664971 0.625229826191882 1 1
0.21615506552019 0.183054470715943 1 0
0.98645366501111 0.893044105475148 1 1
0.665790920677357 0.583555531402239 1 1
0.894952420330751 0.76345463444697 1 1
0.981137343843379 0.900440915132399 1 1
0.737912007794939 0.670958137840866 1 1
0.893017271750183 0.79536888110071 1 1
0.771916409375924 0.708381957968625 1 1
1.22819867421069 1.09636966596503 1 1
0.699775059012349 0.621634439567261 1 1
0.837863895208907 0.771818143317368 1 1
0.559826525369183 0.517963127873547 1 1
0.742117586098865 0.647795166212668 1 1
0.712958337982755 0.659955068003462 1 1
0.838827563199733 0.754777665994371 1 1
0.470742827891023 0.424025351594597 1 1
0.798382486775321 0.716713648608347 1 1
0.796592746372592 0.729997544927242 1 1
1.24407431803021 1.16847986667715 1 1
0.625886007067686 0.56854865524203 1 1
0.164525651758013 0.131492901693351 0 0
0.78698309237066 0.731795567163299 1 1
0.836150436148896 0.796746483003404 1 1
0.718566922113711 0.631799320798492 1 1
1.23138370689691 1.11095804008707 1 1
0.915431495526052 0.844952863395771 1 1
0.685582509286162 0.629899820822237 1 1
0.394086065851505 0.369906648850336 1 1
0.60383068412357 0.549576737117625 1 1
0.780753712194454 0.734098332354424 1 1
0.85134623164677 0.735028308914944 1 1
0.739482842861254 0.662550238904938 1 1
0.57864878781359 0.530189378138388 1 1
1.23241042489375 1.1224532644027 1 1
0.532290127923875 0.470435238244013 1 1
0.621416693272458 0.566231921607942 1 1
0.796799492109264 0.718060452020925 1 1
1.08997204151873 0.990046013064172 1 1
0.683747107120509 0.611285229685955 1 1
0.500092633843116 0.404138341492639 1 1
0.642307006327832 0.519149320272723 1 1
0.957610869119244 0.857538427943331 1 1
1.02266106268863 0.883485417329081 1 1
0.689667350559294 0.630408349753075 1 1
0.910536707864373 0.83068273063099 1 1
1.03579033869155 0.925818373747239 1 1
1.24498140193508 1.13045522832627 1 1
0.321436637281756 0.32009398550102 1 0
0.140055168618061 0.135794073389972 0 0
0.59710832346176 0.563046651826676 1 1
1.06974219601065 0.970548608613783 1 1
0.533836032588927 0.413227153194297 1 1
0.727240519491592 0.666640254858485 1 1
0.884416812799905 0.847304908601991 1 1
1.22419383669375 1.10640050960626 1 1
0.574526241352964 0.527318425788089 1 1
1.36062856115435 1.21147180188562 0 1
0.684758832846033 0.639062606219882 1 1
0.326469236571805 0.334856866188302 1 1
0.280166490532172 0.236155729948011 0 0
0.817437372868298 0.70009363723596 1 1
0.849484454214668 0.766136532989748 1 1
1.00870128567112 0.911875004673951 1 1
0.858034646532637 0.759077498104128 1 1
0.314551971681451 0.311841213452029 1 0
0.95967174343683 0.85007926042908 1 1
1.02867284991018 0.951827517671446 1 1
0.949452990338734 0.852977926625371 1 1
0.774126294377671 0.727371047449741 1 1
0.828244828603759 0.749113828495618 1 1
0.443458595493918 0.426223548255518 1 1
1.40590332200849 1.28021998169041 1 1
0.830794684766834 0.780779629777739 1 1
0.616157514775508 0.583238577938086 1 1
0.301238053214561 0.276104942284971 1 1
0.382633505114575 0.352032458469612 1 1
0.960338642552038 0.855904077297598 1 1
0.83483184486204 0.767997119900022 1 1
0.28006290553839 0.290923739439067 1 1
0.449879269541985 0.423587214078431 1 1
1.08333863830512 0.962127789881607 1 1
1.18515830883479 1.11023933593887 1 1
0.960385964740967 0.735078246884903 1 1
1.09875275276114 0.987252733710381 1 1
1.48659873049262 1.34548238527473 0 1
0.785954688856006 0.705581853106025 1 1
0.970996344168187 0.839397512411093 1 1
0.909447466841502 0.825574406245702 1 1
1.04495815312499 0.927175911047102 1 1
0.358527268029295 0.328106465477321 1 1
0.832020710139487 0.754198669690019 1 1
0.946113586473998 0.841441438325966 1 1
0.816840843926087 0.773041745363847 1 1
0.575675076150242 0.540519990162898 1 1
0.532877614211864 0.523485175206698 1 1
0.964832484519061 0.868221139082701 1 1
0.64151819459769 0.597201697994849 1 1
1.06628841570665 1.00133596283193 1 1
0.573905038878113 0.519955818203526 1 1
0.982888171806443 0.93062844044479 1 1
0.403506887874205 0.331617344901022 1 1
0.843140529260914 0.722648099023071 1 1
0.828598440998969 0.758550717662412 1 1
1.03496430796875 0.878379190227319 1 1
0.48628551676934 0.441790735691055 1 1
1.14536444129233 1.06751919031607 1 1
0.861833348330469 0.856110269376792 1 1
0.845305988340915 0.762804961568453 1 1
0.76802517321523 0.721911480535996 1 1
1.08165668366714 1.00397069211508 1 1
0.729459439738413 0.657743771788474 1 1
0.83716139026295 0.738935007984632 1 1
0.734090031224676 0.633885081926972 1 1
1.20948286725477 1.09429485830018 1 1
0.757974628203428 0.722910000546699 1 1
0.46451266818568 0.427899334449327 1 1
0.594764688130458 0.563224697604638 1 1
0.354236188140878 0.308056157358058 1 1
0.410736574185754 0.371586334915836 1 1
0.54785368997253 0.51229248750121 1 1
0.50242807174334 0.443990528270965 1 1
0.618539511470166 0.550820547236417 1 1
0.954440542003453 0.854715882020082 1 1
1.03815575869751 0.944179358197971 1 1
0.905935913681893 0.817476256959692 1 1
1.19111999905938 1.0305165900589 1 1
0.624021732101249 0.554333470700502 1 1
0.342439597368117 0.317320314979591 1 1
1.18427425256335 1.07756729149947 1 1
1.18263521032154 1.03527474072248 1 1
0.90817118284404 0.820214626962116 1 1
1.06895422250226 0.961412415166042 1 1
0.783489087438761 0.724943800740767 1 1
0.894452840080356 0.81199538496095 1 1
0.646976056472426 0.579360849297052 1 1
0.695956506897973 0.634735733957233 1 1
0.351307765358477 0.337264383738923 1 1
0.159209953994508 0.168943125336899 1 0
1.00134028740088 0.915951098708115 1 1
0.531834526247905 0.494443431114833 1 1
1.04780786462564 0.924036485748802 1 1
0.37812539769737 0.32532904176757 1 1
0.854786718638268 0.792929145260575 1 1
1.14540821379943 0.985076945374094 1 1
0.658544679093239 0.596017294203569 1 1
1.43528339547242 1.28378917279743 0 1
0.477502870342714 0.451355789826183 1 1
0.57704014397294 0.536888767962039 1 1
0.701143992549859 0.60228027737428 1 1
0.651776340131228 0.597792655125489 1 1
0.632577720773593 0.573031015169778 1 1
0.648428669602672 0.620659137422554 1 1
0.434180760258574 0.439781536533283 1 1
0.195691759864977 0.178158950742278 1 1
0.236879732748465 0.252774690671797 0 0
0.810148300643099 0.729537097593908 1 1
0.920762936178752 0.844358867557899 1 1
1.07177762332223 0.967079757053713 1 1
0.722697630735761 0.657522781607787 1 1
0.957876607162912 0.893529902140699 1 1
0.541870254543808 0.492000029833162 1 1
0.715289055614006 0.629233064010152 1 1
0.226298315473003 0.212331605351427 0 0
0.839980674110544 0.765353054373262 1 1
0.494953754110747 0.442620337971313 1 1
1.20230552862418 1.08787603038837 1 1
1.46320987907709 1.31094377456827 0 1
0.298257639875726 0.267866636285381 1 0
0.586539426804587 0.550852506570521 1 1
0.366788154717193 0.315421804673708 1 1
1.4324667968266 1.32200388340569 1 1
1.09295583916759 0.953073613969694 1 1
0.461219823294565 0.442218166451759 1 1
0.369881986476849 0.327937244956822 1 1
1.23151712728516 1.10101728494409 1 1
0.917271655135645 0.844980620518918 1 1
0.916985053462802 0.825275854838351 1 1
-0.0168012289107841 -0.0086855496386886 0 0
1.20853105738105 1.09688281274564 1 1
0.560937769798572 0.525057658126914 1 1
0.942951632309766 0.854095197563381 1 1
0.689236756413608 0.645081875486675 1 1
0.768535503332197 0.67556881738121 1 1
0.485874724810152 0.416819745308608 1 1
0.768937207188945 0.710931678008486 1 1
0.669796682475229 0.591968224215227 1 1
0.831377468336907 0.765356941297636 1 1
0.797397389858989 0.73005512499059 1 1
0.566010363876347 0.575633884487977 1 1
0.785350160006898 0.661880104323464 1 1
1.19484950943853 1.08924123488574 1 1
0.894402405178513 0.794876718677464 1 1
1.27738356950017 1.13676990795982 1 1
1.04373690846697 0.935066446931887 1 1
0.856334698345397 0.793168183834333 1 1
0.904244930399912 0.810672145537394 1 1
0.814099053883898 0.737774363398683 1 1
0.805954870757713 0.715198173489981 1 1
0.635818743772173 0.590510744366107 1 1
0.353820494630244 0.330027643938909 1 1
0.724278915196161 0.653747343956682 1 1
0.580557220495829 0.517349575943793 1 1
0.977269248190068 0.876454584804782 1 1
1.06985046974129 0.969654457626237 1 1
1.09800646067677 0.983530729650949 1 1
0.171027465457278 0.171381820145764 1 1
0.984427982547794 0.881481915095755 1 1
0.904662067780178 0.798673113415986 1 1
0.45509117542904 0.415153951175806 1 1
0.709050914598202 0.65521462380122 1 1
1.02629564418676 0.891502067613976 1 1
1.06725899957673 0.989945868150595 1 1
0.859772787382981 0.802645501211532 1 1
1.0267771106674 0.920114203317898 1 1
0.988690699563292 0.870599259975014 1 1
0.622145665266346 0.544134506835044 1 1
0.659433010219183 0.621044979116028 1 1
1.0883120420833 0.982682745111908 1 1
0.973569154350076 0.901571535989972 1 1
0.75936806726307 0.703188310107121 1 1
0.25351036914941 0.24671445285158 1 1
0.575662640396291 0.521669907578035 1 1
1.07034311297528 0.961894672056147 1 1
1.344534124394 1.19636330656075 1 1
0.768408107187962 0.687522375907669 1 1
1.23005031271036 1.09961931854125 1 1
0.449536514625903 0.408920464077274 1 1
0.743459637231391 0.663119579510307 1 1
0.596026171702915 0.535012593985285 1 1
1.54959718164803 1.39315886402796 0 0
0.307343336068247 0.260623084470888 1 0
0.925325379921178 0.839840444907566 1 1
0.88290641406142 0.808589767539085 1 1
1.17401118596456 1.0580647544847 1 1
0.813797753929695 0.721318341027619 1 1
0.125182851717652 0.149347180377071 0 0
1.11063633260621 0.985150617302733 1 1
1.01207062210074 0.907247351757893 1 1
0.875747734177193 0.820799456571748 1 1
0.977858490574538 0.841586443960567 1 1
0.848583978627012 0.776992644737217 1 1
0.738671721545885 0.6671904223622 1 1
0.991703780397777 0.857234444399373 1 1
0.639329636595391 0.56831102401197 1 1
0.397705286966464 0.404846755276313 1 1
1.44065440532268 1.31566025062952 0 0
0.615167137459995 0.559330148812505 1 1
0.773500445485432 0.732085489414828 1 1
0.803603090851331 0.712492633277073 1 1
0.981003622612531 0.916556624197024 1 1
0.76940824578472 0.692381150941962 1 1
1.11147703481173 1.03003741943791 1 1
0.980129290806373 0.868124232012173 1 1
0.309865196089718 0.292507748174409 0 0
0.87046625735128 0.775919639100686 1 1
1.23626821295044 1.12111681187327 1 1
0.515368113408008 0.475212210327909 1 1
0.563359784937885 0.50082720285174 1 1
0.799245846675693 0.714808715407863 1 1
0.542291147535334 0.475276405812043 1 1
0.476585643808307 0.447155776402382 1 1
1.10708736419796 0.994094525701308 1 1
0.661969564252841 0.606520135513014 1 1
1.23203558691422 1.06568012388619 1 1
0.802457286400401 0.722153143852052 1 1
0.868643626968636 0.81024142539777 1 1
1.08634860619192 1.01867216041479 1 1
0.873062483126261 0.797526835216541 1 1
1.01809680433026 0.887443830758032 1 1
0.372487566863638 0.315522710681173 1 1
1.03152088381885 0.949028665066955 1 1
1.00105922487206 0.888286917817155 1 1
0.712833650226185 0.632720406445707 1 1
1.2710597635542 1.10381406861726 1 1
0.920987646155292 0.814920579971295 1 1
0.563220974967019 0.512576800985856 1 1
0.972443160942486 0.875746915303376 1 1
0.647889050807361 0.5970753024463 1 1
1.12908550027773 1.02884070794201 1 1
1.42375785202021 1.28102735241157 1 1
0.760472936423986 0.685986334094645 1 1
0.609470255357303 0.554183577502953 1 1
0.0801407659510243 0.0178795708221881 0 0
0.563556580613756 0.50522770941605 1 1
1.01846444428055 0.92839737975284 1 1
1.18326962528006 1.07404233936303 1 1
0.489429699878172 0.44993299460944 1 1
0.571287451959073 0.53665092748655 1 1
0.475596263336745 0.430047239030152 1 1
0.843590691039393 0.760846285661308 1 1
0.602763465002686 0.544390706666343 1 1
0.276908733011377 0.23624567064689 1 0
0.410913143973876 0.349325682710911 1 1
0.391075751472948 0.354163500835946 1 1
1.05340422752563 0.93206891068282 1 1
0.457624713193147 0.393002597280786 1 1
1.1337510513448 1.05145541779039 1 1
0.783640293795528 0.723923774974362 1 1
0.787340774471009 0.734058816958435 1 1
0.824248028152962 0.768907733552289 1 1
0.501023335007766 0.458884093924624 1 1
1.08205785106993 0.95854220536581 1 1
0.864975870019648 0.767234145405638 1 1
0.60768659177001 0.578192504126526 1 1
0.632711128321927 0.586283154888307 1 1
0.566918880415347 0.50976025049873 1 1
0.520580787443635 0.484767089693278 1 1
0.858265767061449 0.775380540039515 1 1
1.09053722585406 1.00071136658643 1 1
0.688756776258334 0.611665615371195 1 1
0.891637561594877 0.831442312369769 1 1
0.464428612002892 0.443274396609634 1 1
1.21154932893262 1.09097886637691 1 1
0.532203231630187 0.507862245786844 1 1
0.253404486768447 0.212272517676981 1 1
1.23380460846869 1.090673894194 1 1
1.14976453634981 1.03592041578374 1 1
1.01644946748177 0.929522632395228 1 1
1.15624526803952 1.04340932921227 1 1
0.722394916717846 0.631861770717519 1 1
1.16756150188707 1.03493095405714 1 1
0.514838080803024 0.436327619140173 1 1
0.33951439953189 0.315410504293244 1 1
0.443030443287903 0.405718127641661 1 1
0.852357726026762 0.751572357318331 1 1
1.58598660443215 1.51281141824424 1 1
0.35158040635192 0.30690387242116 1 1
0.467878301772222 0.415529035572212 1 1
0.516345264559788 0.454919601450465 1 1
0.805784743661637 0.739426660063131 1 1
1.11630495491569 1.00096791285805 1 1
0.50680414384608 0.44058801678316 1 1
1.05743395161672 0.984931093445461 1 1
0.899535543783078 0.806755325444533 1 1
0.765073864472001 0.641539464685554 1 1
0.88893697423685 0.798403860801493 1 1
1.03063827434019 0.969139215108477 1 1
0.657184656457425 0.595733415513105 1 1
0.36765245486474 0.344935284350777 1 0
0.440413910529004 0.365627448334286 1 1
0.774922928770409 0.708409429851621 1 1
0.666705195597747 0.603996945768817 1 1
0.67101653622679 0.679023799029035 1 1
0.757303802833921 0.656215301934663 1 1
0.56694813863621 0.529436120740728 1 1
0.640191698382147 0.580569933633189 1 1
0.158604717408568 0.157569024111852 1 0
0.645276526870972 0.613434728015097 1 1
0.94240959834776 0.850656030843341 1 1
0.822738916000113 0.768367337484638 1 1
0.910317808279548 0.805474311410425 1 1
0.482555867229773 0.464430460278391 1 1
0.740388731919388 0.695933911746226 1 1
0.721223320487655 0.636751315340958 1 1
0.817191655721056 0.776870824534397 1 1
0.928232606317927 0.869396547392504 1 1
0.640576768092729 0.565691163860376 1 1
0.66971274581065 0.628423799938785 1 1
0.419643341092204 0.379506782341533 1 1
0.846470216626657 0.77388550193023 1 1
0.422901297337386 0.38165465421754 1 1
0.823960874509279 0.752969846016534 1 1
0.777049147430175 0.69809549688754 1 1
0.950471358983748 0.871547111639343 1 1
0.441382312488795 0.460771972810627 1 1
0.334574092835899 0.328853918025177 1 1
0.460987083317819 0.438913690501287 1 1
0.624132906219711 0.535255647596845 1 1
0.919403307024538 0.828624083045494 1 1
0.577444447389206 0.519742427961196 1 1
0.591429945737095 0.545669543748737 1 1
0.6331449919126 0.558289823336021 1 1
0.644710305677935 0.567290823336733 1 1
0.533991034322407 0.494098820099838 1 1
1.01562214408771 0.888298341242191 1 1
1.11984564537854 1.01501608210718 1 1
0.856721876794077 0.733527237138457 1 1
0.476737230461056 0.438714085130879 1 1
0.880744616607496 0.719875097093564 1 1
0.0929616775679406 0.0453457202189933 1 1
0.862241733850885 0.789097734215884 1 1
0.852350969144135 0.770879525488176 1 1
0.783602742526248 0.695054762074632 1 1
1.44804438533518 1.27302333211289 0 1
0.814829640904148 0.735787801379455 1 1
1.16686343898104 0.997519024092578 1 1
0.734757745905394 0.673436159037748 1 1
1.21267831402593 1.09454947602011 1 1
0.422468831021457 0.346771010209413 1 1
0.422121224298143 0.374687276738134 1 1
1.12008676242629 1.00605273725977 1 1
0.520386914267146 0.461247263772833 1 1
0.7257825811475 0.651913323823905 1 1
0.588662238288462 0.5282415743108 1 1
0.551316509296604 0.525918743119489 1 1
0.732785351455366 0.66904849522901 1 1
0.372004884560913 0.348079369499681 1 1
0.895180130033896 0.798792572677492 1 1
0.806242681041504 0.694491254880031 1 1
0.961411984977958 0.895861192500526 1 1
1.01080692341943 0.911028620229407 1 1
0.591899734275333 0.526001644554183 1 1
0.849661912222317 0.774661564674315 1 1
0.925207854008093 0.835201167952907 1 1
0.83210013323071 0.737487180325115 1 1
0.733288683836764 0.662454208293797 1 1
1.02545444109071 0.922377278467735 1 1
0.538553355066392 0.467383281060939 1 1
0.729657584823868 0.659778035888132 1 1
1.08433852069424 0.98984609923712 1 1
1.21686815078208 1.07425261015354 1 1
1.13434446347612 0.970497457243764 1 1
1.24280244363658 1.11863862309458 1 1
1.02546618978288 0.920966000357697 1 1
0.452844798480615 0.411949125126936 1 1
1.02679626879627 0.943159966662624 1 1
0.746483877043992 0.668967080163198 1 1
0.589540561734605 0.516476320080859 1 1
1.34685146372458 1.22335086530369 1 1
0.526508170728198 0.474649668483345 1 1
0.549654325080416 0.56955989903009 1 1
0.424240147557678 0.395380718726615 1 1
0.145590098980356 0.13263430237655 0 0
0.520551775934673 0.475755042928191 1 1
0.872810854490496 0.825498407721585 1 1
0.983008837423539 0.880019859092641 1 1
0.520115218010759 0.478212337309472 1 1
0.578680362277188 0.516627905867289 1 1
1.07923891682218 0.962450569025421 1 1
0.720472864701098 0.658033243892752 1 1
0.963922890856519 0.875224621410773 1 1
0.953409566905176 0.866908326317406 1 1
0.373967711733184 0.338809645564631 1 1
0.446697083840743 0.414590087705521 1 1
0.556667549290263 0.522477274410744 1 1
0.782184739808758 0.703091104932032 1 1
0.515446045017672 0.503859023564352 1 1
0.46883838253185 0.445098666799745 1 1
0.868771989353327 0.764293163536659 1 1
1.36929145889477 1.24381262850835 1 1
0.930270649440452 0.842021734432035 1 1
0.489046557120261 0.455796208963788 1 1
1.02868000296029 0.974293697094148 1 1
0.609972685462516 0.492295163246357 1 1
0.360905273649816 0.332506428715203 1 0
0.62898792622302 0.559393154179855 1 1
1.01043180755437 0.90270211619946 1 1
1.25508784692706 1.14092339355217 1 1
0.574957981437596 0.52892248614089 1 1
0.620094404869963 0.452833685071244 1 1
0.702498507200281 0.643804526603637 1 1
0.450313314654341 0.411359400770852 1 1
0.803621111644233 0.695745219935497 1 1
0.291219035034303 0.265559454039178 0 0
0.921752976845104 0.865577977213077 1 1
0.557027949083945 0.493016092838491 1 1
1.23419248216313 1.16301318463745 1 1
0.405972037735109 0.38032828033147 1 1
1.06121721495783 0.915043111792905 1 1
0.920455997774926 0.825943381162952 1 1
0.741252484505494 0.679432005710139 1 1
1.32111055145831 1.19254697565357 0 1
0.831273700424105 0.767482394765263 1 1
0.939811670069476 0.811378427111578 1 1
0.668474986187525 0.606850563744612 1 1
0.716532370299333 0.651438900322441 1 1
0.675879676925737 0.573502208305761 1 1
1.14116024526591 1.10607747395843 1 1
0.589186114304263 0.533206351909224 1 1
1.11739693494676 0.980645875336886 1 1
0.727032028102924 0.677857324019665 1 1
0.239976534791433 0.207610975472982 0 0
0.94557730791 0.822808182066905 1 1
0.877280781526237 0.773445665245096 1 1
0.656336807315457 0.521795759238692 1 1
0.35815121222496 0.331328778591131 1 1
1.06561299300744 0.969954979722339 1 1
0.15933738363155 0.152291463133143 1 0
0.517661985790187 0.471877636893934 1 1
0.0497796440224496 0.0367026135462751 0 0
1.36998498848045 1.22958680266428 1 1
0.941011160746926 0.851061104422829 1 1
1.083162026128 0.953875303228269 1 1
0.883082606698112 0.764637443098079 1 1
0.583227112928389 0.559272228865665 1 1
1.04807012878998 0.923231287241374 1 1
-0.00387064176423257 0.0115616740222516 0 0
0.688502196600063 0.629244027681019 1 1
1.02456712809155 0.928756449198652 1 1
0.367570251891648 0.34879909526355 1 1
0.595214674250844 0.529760902005446 1 1
0.935821061212825 0.85561090834816 1 1
0.798907566586075 0.704973290022321 1 1
1.18542355619346 1.03922524770847 1 1
0.58991677219499 0.539827339833131 1 1
0.78427035717739 0.711852023928945 1 1
0.957567660832933 0.869226670022234 1 1
0.658582645218893 0.585639069734279 1 1
0.714319457042928 0.651816616254286 1 1
0.240478871061718 0.234172359273763 1 0
0.903396900951716 0.807942880903952 1 1
1.01525664683628 0.92041382536603 1 1
0.887441583680022 0.804222237676528 1 1
0.934179862377831 0.879409600199172 1 1
1.12929665335942 1.06241693803009 1 1
1.10007860355745 0.983693601755972 1 1
0.851845005548809 0.765966992644953 1 1
0.990322368387904 0.896602710757257 1 1
0.917738332063913 0.813715507772896 1 1
0.856654264622611 0.809484013455844 1 1
1.37225574695622 1.17928651424489 1 1
0.448321852475611 0.407570657507402 1 1
0.910956624341056 0.813109991935673 1 1
0.787753280066549 0.72737141944981 1 1
0.543755957156768 0.517807600433788 1 1
0.691579656104488 0.639303935999048 1 1
0.823197207875231 0.710847062365091 1 1
1.09554766382527 1.10606593201499 1 1
0.273917932526428 0.251402410648664 0 0
1.17588436882246 1.03901605941567 1 1
0.750357175757462 0.661958344256974 1 1
0.298118414712135 0.28142196913885 1 0
0.752701348565341 0.666113976098644 1 1
0.862436295701428 0.785919342719358 1 1
0.784237570731926 0.667254126890185 1 1
0.94811866501236 0.837847361241139 1 1
0.590477362883823 0.535645303201484 1 1
0.625011402746871 0.573507466298115 1 1
1.00870628712522 0.975791588858922 1 1
0.427344579470345 0.383707256018588 1 1
0.268406445581158 0.235864884653489 0 0
0.375774292837268 0.33608275620234 1 1
0.841042492790512 0.773316578319453 1 1
1.25184688292553 1.06600805715782 1 1
0.865767068737511 0.771685429353131 1 1
0.855351333663772 0.757439829797671 1 1
0.225632750588761 0.156321369861895 1 0
1.3563158500637 1.20828297232717 1 1
1.0193093926447 0.963263416125407 1 1
0.45628473625357 0.408592594526991 1 1
1.2893484032744 1.1363923847963 1 1
0.81875707453068 0.798004540968008 1 1
0.988794210557588 0.878115700437785 1 1
0.662171806241822 0.551829922471104 1 1
0.705614879945419 0.685739421354526 1 1
0.498666405184451 0.396977363870272 1 1
-0.0197798045342998 -0.0354289800242439 0 0
1.07429688998421 0.944964220274542 1 1
0.596883106690157 0.554974052637188 1 1
1.13244112977801 1.01196634880417 1 1
0.885542852717062 0.765807477406405 1 1
0.254560480703786 0.211811084897826 0 0
1.11250567564597 1.02719238136239 1 1
1.32998183602543 1.19800957955373 1 1
0.847289467569085 0.766653185121204 1 1
1.04454453958676 0.910871115485508 1 1
0.579513152283627 0.550859982365381 1 1
0.911840531884261 0.812888479407012 1 1
0.433113430033048 0.385723911339508 1 1
0.858895146413971 0.80946753842003 1 1
1.08515847943879 0.948287650331845 1 1
1.01409649112686 0.888833014108846 1 1
0.854684791753861 0.77512131373169 1 1
0.618221678024225 0.539510551096037 1 1
0.510760935832766 0.461602799810736 1 1
0.962752558662329 0.894093674982657 1 1
0.818532438435644 0.743524148393963 1 1
0.959351084690955 0.869253649705287 1 1
1.21277569147634 1.11829690535864 1 1
0.430466621654448 0.383899420434232 1 1
1.40545238473065 1.27183855317281 0 1
0.857476191414732 0.870118369070141 1 1
0.824408422179874 0.722377218970329 1 1
1.03443474471299 0.935399324270804 1 1
0.706047352721104 0.640444201355726 1 1
0.759484142986507 0.703397449664574 1 1
0.836201127813488 0.769281539453436 1 1
0.792170596392138 0.750605194133042 1 1
1.09268284917234 0.985274794045189 1 1
0.970829146020443 0.884435375843224 1 1
0.91865157554389 0.835504825655889 1 1
0.505563329383335 0.467785183936692 1 1
1.27730595282382 1.17529893023871 1 1
0.986506746669338 0.892427122538395 1 1
0.982872857403226 0.934987493403384 1 1
0.736962419129659 0.646955204001995 1 1
0.753585219510922 0.706689709366563 1 1
0.576277543809367 0.523981916974088 1 1
0.399524008247521 0.364161333514637 1 1
0.518854294798889 0.519294063746511 1 1
0.773353923284227 0.724701882813303 1 1
0.936527684489878 0.871436773717413 1 1
0.942425474161767 0.835437952854888 1 1
0.78858312555976 0.716888788743867 1 1
0.469265684038166 0.448407438635008 1 1
0.261311395576701 0.187418551486391 1 1
0.526711438064834 0.466004578302702 1 1
0.534983764865246 0.434864216379973 1 1
0.482081269722756 0.435367570693454 1 1
0.763973720592041 0.708769715683774 1 1
0.413445484736472 0.389123965564315 1 1
0.469678102874377 0.420663484173325 1 1
0.564944160129361 0.516006762593825 1 1
0.456914085172781 0.460329834738803 1 1
0.588337527410152 0.562047497426109 1 1
0.783757091177185 0.70822202365353 1 1
1.14172450618513 1.0310314707662 1 1
0.791878487768483 0.728880154769308 1 1
0.796992998121121 0.748897289183164 1 1
0.708162037553337 0.670644867812029 1 1
1.35517851659128 1.17460165717567 1 1
0.679883212073508 0.627087749722554 1 1
0.27616296625571 0.317429131238259 1 1
1.71212013261778 1.50723694948708 1 1
0.27091168501198 0.246971048739755 0 0
0.997911863489163 0.950147718276167 1 1
0.500120715563154 0.47022801664797 1 1
0.873430092208844 0.765523099613007 1 1
0.94150623220945 0.793870889387537 1 1
1.34087279420499 1.18225325619047 1 1
0.479735422461395 0.446085324128781 1 1
0.751927534006005 0.653546614652373 1 1
0.965029022531401 0.859637841916177 1 1
0.629813434067058 0.56148206618247 1 1
0.687366538243014 0.630535398226415 1 1
1.41152116015136 1.28532152469891 1 1
1.00029926647461 0.910398866178272 1 1
0.772761958281385 0.678658565596639 1 1
0.995492101967277 0.852969930074352 1 1
0.744530832669736 0.664820260224173 1 1
0.744650551231791 0.675072967213855 1 1
0.92206520409564 0.805661652569061 1 1
1.01696687928828 0.925816978039287 1 1
0.230125198036617 0.202300159225116 1 0
1.31509040314243 1.14651214453495 1 1
0.444209439418979 0.386568117959512 1 1
0.639008248565805 0.582700410212902 1 1
0.652669520036828 0.599655961691002 1 1
0.524351828072594 0.478796286488109 1 1
0.498183328531906 0.420095974216064 1 1
0.910461674599576 0.846130095006492 1 1
0.576497407033788 0.513230573756691 1 1
1.27844907894984 1.12068835119581 1 1
0.566640500119554 0.498228960600473 1 1
0.840442271883485 0.783388995786725 1 1
0.471377845376186 0.473344570821924 1 1
0.518395565549314 0.481871928891987 1 1
0.846104108377815 0.752847473788648 1 1
0.793610837512293 0.765880024565026 1 1
0.728459046439203 0.666256452432615 1 1
0.998318448807955 0.867416583470502 1 1
1.17043724226654 1.02032409261574 1 1
0.810548840192807 0.710872492674986 1 1
0.807325275256011 0.749674131455253 1 1
0.935253233196749 0.875113457552189 1 1
0.675453955019095 0.616346368700588 1 1
0.472903165549384 0.456324349600731 1 1
1.2181207124947 1.10522684945714 1 1
0.950963607030424 0.854303804116867 1 1
0.946337791450713 0.818756422785881 1 1
1.22878406214486 1.11714240877152 1 1
0.269453346417878 0.248526110714294 0 0
0.718227125284963 0.676338041134497 1 1
1.10405644156128 0.999819842678258 1 1
1.01512347975758 0.941474399299969 1 1
0.527596847794549 0.484077807154881 1 1
1.04505888648093 0.945642117607984 1 1
0.64481913088215 0.587372773925394 1 1
0.758151637128598 0.69347588705356 1 1
0.2146756192991 0.182716266050139 0 0
1.19192629358166 1.04041692453445 1 1
0.980263341057921 0.881979047485274 1 1
0.767687188689235 0.695271819664103 1 1
0.673444412184968 0.596488444130606 1 1
0.63787605331011 0.577590471657263 1 1
0.736623247049547 0.664435485114596 1 1
0.66796473282061 0.582795265430461 1 1
1.28650613893748 1.1481955107338 1 1
0.844747834267858 0.772849353726782 1 1
0.759644186126148 0.656142156159209 1 1
0.463162748248998 0.426919973858171 1 1
0.433598049545206 0.409315330796703 1 1
0.388035436131521 0.344953235198542 1 1
0.334461810083015 0.322936434723312 1 1
0.939228376854834 0.890807129812978 1 1
0.697133312222085 0.623184075757087 1 1
0.671784987112994 0.572925031190814 1 1
0.678308634973183 0.636748555342588 1 1
0.505996046311915 0.449989262817793 1 1
0.783804181955303 0.708178680697153 1 1
0.821885353157297 0.808382524891621 1 1
1.16102979909881 1.05528857418436 1 1
0.82924698072187 0.740834439917445 1 1
0.850406188692153 0.785300332383569 1 1
1.11823774693922 1.01477036447379 1 1
0.465320940996326 0.357278503188681 1 1
0.60595312833325 0.570829860552324 1 1
0.828455358568649 0.735421766033956 1 1
0.456261741003945 0.420863364777948 1 1
0.25226431009313 0.226505033990413 1 0
0.773389297544971 0.701564097183114 1 1
0.959628971734074 0.885122832795879 1 1
0.663391878920653 0.613048354785809 1 1
1.19852225837144 1.06114557877278 1 1
1.07252126006473 0.95732569813864 1 1
0.333750919797787 0.310016590350794 0 0
0.857797780716162 0.745474239405031 1 1
0.301235194444905 0.272319714472185 0 0
0.251068052163478 0.222776445907504 0 0
0.343200106334589 0.294820318265648 1 1
0.507947595444386 0.439347849077629 1 1
0.639750820016485 0.610755177153705 1 1
0.731554215237829 0.704368484489916 1 1
1.35558151904647 1.16395973330558 1 1
0.330972726344193 0.301226336837945 1 1
0.223759745144736 0.187247635395581 1 1
1.14779962598558 1.00699426455208 1 1
1.31042991259792 1.14818224046561 1 1
0.797031900664736 0.755004430458185 1 1
0.719595218487719 0.675769550192126 1 1
0.46279002412416 0.43481170537794 1 1
0.480752684280596 0.447477631360649 1 1
1.02319209755984 0.922528337167305 1 1
1.55145996114164 1.41945926233545 1 1
0.569090479409346 0.533040355949558 1 1
0.616529850526287 0.544842913646032 1 1
0.769448356034741 0.692929448080745 1 1
0.196638312466854 0.188350810666109 0 0
0.934576344813388 0.820495637619578 1 1
0.510279128739425 0.475050051185652 1 1
0.546929149272707 0.462633104124329 1 1
0.776254574789434 0.700870797838227 1 1
0.373581651645294 0.322704856611893 1 1
1.42870059481525 1.2955633732552 0 0
1.01833691889986 0.91963711713356 1 1
0.74871447698586 0.650399774212844 1 1
0.503729212204886 0.474198029342688 1 1
0.434752336879238 0.414960515894815 1 1
0.367960012624462 0.32521113900488 1 1
1.01900369510815 0.95917269220779 1 1
0.525650938842321 0.497541340889065 1 1
0.333373353740576 0.292356032957208 1 0
0.466093084223372 0.425450182921665 1 1
0.700621510649379 0.653086874102902 1 1
0.327514955031989 0.279205938052317 1 0
0.866040740314336 0.781874601308997 1 1
0.382193498776042 0.313445468201585 1 1
0.581712841819294 0.577940622742708 1 1
0.831164152951955 0.732929377093669 1 1
0.448523865037012 0.412991422336589 1 1
0.466455215536464 0.423405073249042 1 1
0.915213913110615 0.852531198783331 1 1
1.14316364420069 1.07292653976074 1 1
1.23539066036717 1.06757324533164 1 1
0.798244147264741 0.755763029400948 1 1
0.607993878640581 0.613502456118828 1 1
0.806271661163427 0.720710645546937 1 1
0.561124585638678 0.510531817719126 1 1
0.776772917522199 0.695975111299646 1 1
0.537801750895276 0.492253484855816 1 1
0.666876509647029 0.59198760597133 1 1
0.582009317675254 0.586282886828581 1 1
1.32122634382496 1.19831711031676 1 1
0.911276436154787 0.839277103761124 1 1
1.10027118628167 0.983881670202445 1 1
0.750835356658492 0.692960428518014 1 1
0.193109049700141 0.162910595196963 1 1
0.854210528927674 0.841311574999297 1 1
0.881997672706172 0.814476101631837 1 1
1.14987132504649 1.03800227898943 1 1
1.05996122911843 0.916989759377132 1 1
1.02208306883007 0.924285330941466 1 1
0.853942704786925 0.786964255985111 1 1
0.369930430362554 0.341723084260943 1 1
0.536160179377221 0.486613724580396 1 1
1.29166605349708 1.17649452372666 1 1
0.816381827668226 0.712578190517405 1 1
0.79294011908909 0.742858163744846 1 1
0.53735941988095 0.488636764159084 1 1
0.274735303214827 0.255286574989975 1 0
0.400998393640088 0.339211055443225 1 1
0.236858228798772 0.215160107417037 1 0
0.613967835291231 0.573065969784516 1 1
0.326232504435547 0.275650998377973 1 1
0.510985422045508 0.562549989276875 1 1
0.630498245149552 0.574189414292247 1 1
1.13794961356606 1.01058405461752 1 1
0.692531761912594 0.641313819537109 1 1
0.925641075970552 0.842592259669622 1 1
0.760223498388353 0.694620927064913 1 1
1.26344345792301 1.1331155090823 1 1
0.369700869848935 0.316766280724659 1 1
0.920949609810542 0.832164023952856 1 1
0.855674412338751 0.772912042372343 1 1
0.326445733412725 0.305897680469963 0 0
0.584137938391315 0.526301013744454 1 1
0.520457502863794 0.492620948810941 1 1
0.818946366249984 0.745243621354746 1 1
1.17706552443075 1.04507396969238 1 1
0.758716715098065 0.703132202172966 1 1
0.746538497432621 0.683068513435668 1 1
1.16633580978777 1.04959249210519 1 1
0.4547043905419 0.401502842390964 1 1
0.724239103715692 0.658637510827975 1 1
0.198943782145031 0.195565938425314 0 0
0.788025237079788 0.769037504243146 1 1
0.536768265018055 0.47128561958365 1 1
0.648869650800667 0.584131803464657 1 1
0.708952371759468 0.642102573933274 1 1
0.51049952265272 0.452952722359341 1 1
0.622638058281617 0.556964626613623 1 1
0.692307369690673 0.673622340878567 1 1
0.499491759074725 0.477206861679504 1 1
0.577301190417089 0.497907548819184 1 1
0.928452945052679 0.876293260635637 1 1
1.39216751551734 1.21681872088232 1 1
1.14063532610119 1.01488401289686 1 1
1.1207074413703 0.999754627928942 1 1
0.518720986333449 0.485144682863694 1 1
0.597823069107671 0.443476562832558 1 1
0.947844834448397 0.852704168695361 1 1
0.605711526995957 0.520063416669776 1 1
1.19955476249334 1.05153003969486 1 1
0.737117917546364 0.632064168010456 1 1
0.712183942778025 0.657475660195751 1 1
0.775426517151962 0.687932715195328 1 1
0.146546425937313 0.135444181965036 0 0
0.934150776035544 0.819322538823943 1 1
0.825752155261548 0.705379825359846 1 1
0.473320224152214 0.379463727335829 1 1
0.574380387906757 0.627827555514055 1 1
0.642930337051707 0.563963827277068 1 1
0.614878385298178 0.56558374386389 1 1
0.776196848504883 0.687434472869606 1 1
0.794783485152087 0.755038381792331 1 1
0.51489446763264 0.4789271566436 1 1
0.661784148425984 0.604039218206845 1 1
1.08763307948157 0.989431342874614 1 1
0.953823930890679 0.868913446960575 1 1
0.700223259704037 0.642071209606494 1 1
0.472476781368856 0.44939407510867 1 1
0.688173583659152 0.640315513557711 1 1
1.0146377865918 0.929745282185094 1 1
0.417612473048051 0.365229272824385 1 1
1.21460834761867 1.11217833154744 1 1
1.39931409173907 1.198270463623 0 1
0.507940999813473 0.451520748782044 1 1
0.633024025610425 0.582634025287826 1 1
1.16719589508389 1.07283909321949 1 1
0.448327698514143 0.426410655001254 1 1
0.591621488828292 0.512593258155061 1 1
1.00101518562702 0.893972931726888 1 1
0.999534323354736 0.910497588667091 1 1
0.512514687871495 0.456121896874842 1 1
0.532586333243354 0.474969544501784 1 1
0.837541008737668 0.738604984282521 1 1
0.993825307788369 0.872520628196644 1 1
0.375354894739266 0.318961916036726 1 1
0.754767429462433 0.688065670636658 1 1
1.27659571277982 1.14389623879593 1 1
0.2469472921713 0.237868051701031 0 0
0.953511097199598 0.877418661450394 1 1
0.321924890700331 0.31071705115936 1 1
0.485011866988855 0.492067723055655 1 1
0.671994746017194 0.579457980960339 1 1
0.458793240538533 0.397200988382578 1 1
0.987394098296213 0.838985442236413 1 1
0.540542454019449 0.46390273761032 1 1
1.36592382168344 1.21599276747483 1 1
0.700988805847882 0.637421611340081 1 1
0.628278898257203 0.570645262234532 1 1
0.374814751846627 0.335506490127119 1 0
0.748381769003881 0.660441338852344 1 1
0.0966242571611634 0.0946375492690248 0 0
0.38185308374527 0.340152385618241 1 1
0.626078863742497 0.597373605580562 1 1
0.802803080172346 0.72207451100137 1 1
1.0202393274197 0.940024453531309 1 1
0.563328113626067 0.506273632438773 1 1
0.265458101526763 0.205058184066951 0 0
0.607801801838974 0.511753091927688 1 1
0.77169453720452 0.697927251564261 1 1
0.680785975106119 0.672030554972282 1 1
1.05567697483801 0.97586743298611 1 1
1.02196524499871 0.97119267018184 1 1
0.686944412470146 0.599746617175979 1 1
0.903788912148503 0.818093855026501 1 1
0.790235537656404 0.708877336883853 1 1
0.565977065438683 0.508031053721003 1 1
0.405146417969851 0.385808965450607 1 1
0.56326712645995 0.49612744815499 1 1
0.978430613361123 0.907276914948111 1 1
1.07628573452294 0.985953712233942 1 1
1.08161292438937 0.984881559560015 1 1
0.731178271815612 0.665256538336963 1 1
0.990302913154777 0.919294338001029 1 1
1.20892286957297 1.15598742964485 1 1
0.939924584497457 0.887658944966215 1 1
1.33115729254273 1.17999385701803 1 1
0.719079078356009 0.631814349001299 1 1
1.10762678618258 1.01200009721682 1 1
0.782118577264505 0.683079185900563 1 1
0.416782364462209 0.379191695819275 1 1
0.155641064839993 0.130345930230433 0 0
1.02318819415605 0.945429802264453 1 1
0.892864096019746 0.813282094709971 1 1
1.06200241854175 0.897220383977595 1 1
0.7672062622874 0.701244621165377 1 1
0.985343653465624 0.902509046647066 1 1
0.660798690985668 0.576135190586517 1 1
0.21215115630171 0.190915465760445 0 0
0.859441503970132 0.726753194349129 1 1
0.393662054045211 0.336824704539501 1 1
1.49570762421482 1.32031151292626 1 1
1.03109419029878 1.02201854928872 1 1
0.263988160733294 0.217763600747338 1 1
0.461819044856842 0.441224246550685 1 1
0.856856033878848 0.727560189647005 1 1
0.898689654281289 0.870602203743566 1 1
0.652856596367115 0.533920580465202 1 1
0.608686605613828 0.563304948274208 1 1
0.973826676480852 0.817776672484169 1 1
0.883945044482324 0.791401168648938 1 1
0.396044214522406 0.345559666756759 1 1
0.494539578481895 0.478557197714098 1 1
0.923896183166771 0.83868412842105 1 1
1.15946353738439 1.04983696218262 1 1
1.55353976808119 1.37673977858896 0 0
0.566827114833046 0.523996246297518 1 1
0.551516752050695 0.491968349208511 1 1
1.02235840610356 0.934950072791532 1 1
0.883664950545274 0.818147913532426 1 1
0.970530930579632 0.877025448994141 1 1
0.881344068625276 0.781909219215824 1 1
0.662922012243587 0.599328716947961 1 1
0.888663129475583 0.767525731499171 1 1
0.414200926358287 0.378825649249798 1 1
0.121402144914449 0.0839717605582862 0 0
1.06721173536898 0.968049167337474 1 1
0.623669995493866 0.569634121685254 1 1
0.524723148522799 0.452784955202211 1 1
0.739809268660387 0.645580415551244 1 1
0.778183410362653 0.707190355460825 1 1
0.270141671257375 0.232876980458417 1 0
0.702520592334083 0.642436996720426 1 1
1.3911491120053 1.21127198945124 1 1
0.425402729436389 0.353111994789719 1 1
1.16167158895528 1.0281581380383 1 1
0.644977008643787 0.610789610787559 1 1
0.598578098551283 0.532815901681658 1 1
0.908641984413391 0.811459531993659 1 1
1.09278442433837 0.988820228106123 1 1
0.183000199623787 0.165350584477398 0 0
0.700713032927565 0.629439473533076 1 1
0.8291048498753 0.710469250187785 1 1
1.13871386381491 1.03375519504053 1 1
0.877821699002049 0.826990218795006 1 1
1.40669158446023 1.23145720334654 1 1
1.03630930124231 0.93882642455446 1 1
0.42824281247962 0.403313531733698 1 1
1.02433935001321 0.951447391795243 1 1
0.861285825997931 0.777652228184003 1 1
0.770927670130078 0.712111625823644 1 1
0.887745491075148 0.818694501347962 1 1
0.380657136075437 0.371456291853519 1 1
1.7376102199347 1.56534289024334 0 1
0.472989385723723 0.443080717161579 1 1
0.910017863734899 0.871283095776698 1 1
0.806354505384166 0.732959920322283 1 1
0.485909801951928 0.43184963034217 1 1
0.306104855778891 0.275042909172154 1 1
0.919071301750841 0.864445787315643 1 1
0.871317499881676 0.767766974519247 1 1
0.489610104331552 0.426998026220295 1 1
0.381129022212568 0.350146463188456 1 1
0.86445043602507 0.807040563418716 1 1
0.591318055539643 0.550156598936806 1 1
0.338547175597689 0.320447423656314 1 1
0.434010496228355 0.387752011757519 1 1
0.873771972407147 0.799115013382446 1 1
0.94698271754517 0.846710786675038 1 1
0.390153514053648 0.376359631607294 1 1
1.251219813532 1.1129236071774 1 1
0.443286371750735 0.390938551873807 1 1
0.626169691293799 0.5678648637908 1 1
1.01185670372934 0.90846238124676 1 1
0.760691483188173 0.652227389250231 1 1
0.526986968280154 0.513117186026984 1 1
0.586666039370092 0.517899537328736 1 1
1.07716730385575 0.978804976228143 1 1
0.52435949194644 0.491307881416234 1 1
1.45710738083137 1.3516676922268 0 0
0.678976408974954 0.605640321473897 1 1
0.791241786335221 0.718129121223293 1 1
1.34402274833718 1.22478980105802 1 1
0.196675229511242 0.190093854813134 0 0
1.03639023874136 0.95106415402911 1 1
0.656982175177076 0.592232169532285 1 1
1.08832151008957 0.998539620874695 1 1
1.03104386022907 0.925594180255081 1 1
0.641619364071183 0.60177734267627 1 1
1.31820875396884 1.15805963058266 1 1
0.70430613951085 0.638877650229313 1 1
0.243894016924316 0.225184992998936 1 1
0.225181446607443 0.179134561839001 0 0
0.672355293081974 0.63761384883042 1 1
0.437374202410918 0.403251798625911 1 1
1.0212227377963 0.910459159955978 1 1
0.855208631191307 0.79212158482661 1 1
0.608258044873291 0.552508853022064 1 1
0.290821767669258 0.256037472264335 0 0
0.480075846257052 0.426084835149908 1 1
1.22536453889583 1.10082669434003 1 1
0.334215465147242 0.30705451101116 0 0
1.3829759471368 1.28592510240414 1 1
0.611348232653746 0.583124211480237 1 1
0.681649823587956 0.644889757135908 1 1
0.407040681819554 0.3573339899741 1 1
0.772582087650815 0.710075628333886 1 1
0.610784791139563 0.560271975837404 1 1
0.814398978127835 0.754377386791108 1 1
0.859857785958683 0.750732729491133 1 1
0.855248286983461 0.788144584047715 1 1
0.642293595447896 0.547025996202295 1 1
1.14893553949301 1.01250162781478 1 1
0.999506361624547 0.878403464511043 1 1
0.975091722079938 0.888931723601393 1 1
0.535558299913908 0.471071456196852 1 1
0.855488173460771 0.735828561885881 1 1
0.707543777758051 0.617055247380076 1 1
0.312263614554386 0.295144376332664 1 0
0.654810375456142 0.587258844412054 1 1
0.864130343425485 0.784278997945076 1 1
0.856605252176545 0.783012399188444 1 1
0.906593293490879 0.834321609691933 1 1
0.821732964122001 0.736312435715737 1 1
0.905516667488237 0.847347655553422 1 1
0.36068155547668 0.341652001730874 1 1
0.7507606308174 0.672791397504898 1 1
1.16189586279665 1.07344315474864 1 1
1.273103570876 1.19444340038798 1 1
0.659829786244641 0.593112925618764 1 1
0.908391787917116 0.840704214751975 1 1
0.659727982839507 0.610609486896037 1 1
0.835759431498526 0.779766899299414 1 1
0.483756453393449 0.412586319621807 1 1
0.542459621946117 0.493131015048453 1 1
0.653736498835838 0.563271542310148 1 1
1.02120810959932 0.911466914954177 1 1
1.12584151325146 1.0523259075269 1 1
0.753682043589945 0.637772113504073 1 1
0.493621026735371 0.477697369998963 1 1
0.641790151554989 0.608537900488625 1 1
0.88943759512323 0.789465901578212 1 1
0.997047431503315 0.915277776792106 1 1
0.854991288857985 0.789662226737324 1 1
0.830735762845631 0.735175528915006 1 1
0.507423733353865 0.47013964710873 1 1
0.913563486097873 0.836566306140434 1 1
0.509352204905689 0.459751832233249 1 1
1.02263687677925 0.953671527704874 1 1
0.627418799130711 0.605865784016822 1 1
1.19772967710787 1.11326116554417 1 1
0.821382947073462 0.736014773291802 1 1
0.859726998018108 0.791460568446921 1 1
1.18951315412482 1.04346242470721 1 1
0.397239210000663 0.385901280336813 1 1
0.912013735391925 0.825270608750976 1 1
0.792904154052998 0.710449088107537 1 1
1.01784757596748 0.922813951561221 1 1
0.420653686406861 0.37109245810177 1 1
0.659717901680496 0.640794079086465 1 1
1.43801367180014 1.25559153857755 1 1
0.729520440363324 0.575917764066157 1 1
0.547964928238239 0.488412028659731 1 1
0.846917838648343 0.792372635223277 1 1
0.854168959794829 0.707679898034656 1 1
0.502324102061788 0.473558329894678 1 1
1.08423160933206 0.997939614646607 1 1
1.00511218926583 0.892062564782742 1 1
0.395513046694592 0.344143188984322 1 1
0.857815598530392 0.73948425247579 1 1
0.65997595942163 0.590242211961699 1 1
0.748584497942567 0.676191651760852 1 1
1.40934601321712 1.2647794584135 0 1
0.83347243991333 0.743250669733054 1 1
1.029291877766 0.914991835521307 1 1
0.919794305931899 0.838520251495133 1 1
0.971756022831188 0.860207998974125 1 1
0.683026112703496 0.611601691760205 1 1
0.635721850710172 0.570318388964693 1 1
0.631234511977163 0.580103424699358 1 1
1.21797684412585 1.09512213378951 1 1
0.863362229470583 0.809395900848106 1 1
0.588537617822406 0.528711068823452 1 1
0.546571937612713 0.496395602150252 1 1
0.381401033073107 0.284577867386986 1 1
0.430406937227326 0.390903103875695 1 1
0.594956536138567 0.509256499856539 1 1
0.0837275041253219 0.0866314934110307 0 0
0.754436270581573 0.68410001722501 1 1
0.806229330351219 0.70772668141488 1 1
0.439434556044056 0.402923833008687 1 1
0.742791190336768 0.704312182616419 1 1
0.785356406366219 0.732270755938008 1 1
0.716881364997654 0.638914496188997 1 1
0.750115281455643 0.678565829404939 1 1
0.831644971837644 0.749674381292106 1 1
0.899874265544428 0.80464933863479 1 1
1.25898268144986 1.15082217370991 1 1
0.79151938137359 0.734211256803698 1 1
0.640786986529731 0.572537384946124 1 1
0.891268040819224 0.793738010554891 1 1
1.09497861360045 0.981065368394589 1 1
1.52628408901018 1.36147140833157 1 1
1.02075155063814 0.943462748470568 1 1
0.632657469296506 0.560952240159178 1 1
1.22184812910632 1.1061433825951 1 1
0.767123762693321 0.768058996277287 1 1
0.474654797030162 0.428141472401324 1 1
0.603274131673587 0.572445184692176 1 1
0.930516831074787 0.798153049598658 1 1
0.625666640216104 0.529306908857787 1 1
0.745457324944404 0.651456345475936 1 1
1.01318173212515 0.922257615297753 1 1
1.01035607498276 0.956643410455353 1 1
0.220619120784086 0.19767690738926 0 0
0.592749171406057 0.564959910033423 1 1
0.281713239221549 0.298513852011275 1 1
0.793456536833712 0.675736641931087 1 1
0.89417356195073 0.790058521410355 1 1
0.846472589225396 0.749425135012812 1 1
0.97230716536157 0.89601431129733 1 1
1.0734202400328 0.98661623579137 1 1
0.248964162689623 0.226617297489256 0 0
0.751864257103083 0.673643492565658 1 1
0.939514895750767 0.839873663842822 1 1
0.927224558567196 0.851310239833162 1 1
0.762532219439322 0.690615860061364 1 1
1.07428180389061 1.00257479727562 1 1
0.243035170266597 0.225478736178133 0 0
0.353254335204082 0.356114746009089 1 1
0.728812257508385 0.659646121624651 1 1
0.677835997701954 0.58627576433657 1 1
0.519046375836558 0.423465616150459 1 1
0.269728456657323 0.205230634400834 1 0
0.933940865061761 0.846249556390439 1 1
0.790185665930186 0.69813754635783 1 1
0.57526220005847 0.520433960066576 1 1
0.703825317894172 0.639525619154388 1 1
0.536616218758555 0.510285919881603 1 1
0.392427918984049 0.36178297593234 1 1
0.781089940294037 0.723979012474589 1 1
0.702653658158158 0.636996255807553 1 1
0.445915996031671 0.406221794728852 1 1
0.98399317805891 0.89016404007566 1 1
0.915163588733312 0.831794399389928 1 1
1.52313124183979 1.34457697735814 0 1
0.781653352691439 0.718417370997146 1 1
0.629430855339662 0.558490750113566 1 1
0.688444558242373 0.569713940788808 1 1
0.887433977275585 0.783999178385919 1 1
0.832593416161677 0.693934530512382 1 1
0.807189733390619 0.771589364785142 1 1
0.942630934050891 0.85852070086694 1 1
0.235200402516871 0.214128506484907 0 0
0.88269774675095 0.820331996822224 1 1
1.43149364037782 1.28290309319778 0 1
0.615912884119368 0.548012764026257 1 1
0.901836453374093 0.806857151292716 1 1
1.05149783327654 0.934076769900694 1 1
0.974139233374072 0.835175432665047 1 1
0.138416068975093 0.130196596149456 0 0
0.82786262721066 0.742586842260821 1 1
0.452314473225591 0.4830658610795 1 1
1.21222125584292 1.14372981000616 1 1
0.948315781149023 0.860940892458542 1 1
0.628430346746119 0.560247506157232 1 1
0.806046609384397 0.694883532321133 1 1
1.11532509491167 0.999020943436605 1 1
0.687317370930898 0.597620245220453 1 1
0.77021110578284 0.70035357585574 1 1
0.633048144149749 0.554786313483743 1 1
0.69921637269687 0.653496161690389 1 1
0.520662086549985 0.486086946408402 1 1
0.662466645892734 0.594237661205568 1 1
0.414770058342421 0.430122894176219 1 1
1.00298375598791 0.948511771865254 1 1
0.311381859326943 0.301359319180815 1 0
0.66549214513742 0.59099866031999 1 1
0.607694285271977 0.527552327416897 1 1
0.257409114213008 0.227556623768798 0 0
0.585646872319228 0.567447484012196 1 1
1.06525190231738 0.958495423425296 1 1
1.03977916713299 0.917485225353232 1 1
0.801707356170225 0.720232872201559 1 1
0.463743008655616 0.399491265130634 1 1
0.750086027926695 0.67156214150039 1 1
0.931011212625189 0.824334466570375 1 1
0.569657845361972 0.527425257828761 1 1
0.66904373845346 0.61350355367058 1 1
1.01551180810582 0.894069529852778 1 1
0.995736485434877 0.906199240114185 1 1
0.163114192313679 0.198694410294843 1 1
0.935766602600543 0.839695894186994 1 1
0.786568111543418 0.707769118060309 1 1
0.641036408430693 0.582045550528406 1 1
1.31836186088835 1.16778685559235 1 1
0.716835978993027 0.6529669767417 1 1
1.21524134918008 1.09065397818797 1 1
0.997543714498418 0.902900953844892 1 1
0.441226563546676 0.410538977526324 1 1
0.839815256282032 0.710426511390337 1 1
0.661046644866494 0.590387841824316 1 1
0.145573468931528 0.151563314386486 0 0
0.772229890216857 0.702673581590376 1 1
0.872741146998574 0.78435467499257 1 1
0.292837088714866 0.326606380330696 0 1
0.802168739302282 0.821369603903456 1 1
0.78145666698432 0.635221333581222 1 1
0.803020009886104 0.713892879443313 1 1
0.309762484689222 0.248069521876458 1 1
0.998204555644496 0.900771008906921 1 1
0.387583313124442 0.34401187635041 1 1
0.350916898300949 0.325270825138058 1 0
0.958488776708503 0.873816948809338 1 1
1.14488138935529 1.03839806619396 1 1
0.0544655477822638 -0.00503897474021495 1 0
1.01697426018673 0.918765143275447 1 1
0.771820209309185 0.650403908131854 1 1
0.506256683536725 0.452063957997242 1 1
0.645351879649933 0.57335553353552 1 1
1.38862612823129 1.31001314709558 1 1
0.636787614002864 0.582937088843989 1 1
0.914324275703538 0.829797658809466 1 1
1.09782273145327 0.98923153815757 1 1
0.743225739759998 0.682077239825531 1 1
0.819012671149991 0.747103876446552 1 1
0.751656401869831 0.679730922974601 1 1
0.987413388592218 0.891837129989935 1 1
0.703998807608578 0.647561108748358 1 1
0.646373209334739 0.562048817916685 1 1
0.584580210797065 0.518073648538954 1 1
0.759985453089265 0.691371059875959 1 1
0.818835712052783 0.761051793471303 1 1
1.18492681748767 1.08357225227524 1 1
0.578540003221795 0.526729995255279 1 1
0.684353250219237 0.619972997982979 1 1
0.707141851019662 0.628038901164052 1 1
0.844582415944054 0.770112371390828 1 1
0.5603094073119 0.495293675482485 1 1
1.2803805837757 1.16372042944981 1 1
0.738119855018616 0.658399495840421 1 1
0.868061649756594 0.776105147437808 1 1
1.11600926379509 0.983563061075105 1 1
0.882787831188602 0.788454675429928 1 1
0.57330903603793 0.519558943574929 1 1
0.130448950723319 0.163415213364853 0 0
0.754636141926435 0.702691081176078 1 1
0.299440790643257 0.274011787344846 0 0
0.525271255777509 0.46785877834352 1 1
0.883394208342536 0.793492562400219 1 1
0.641817058876561 0.609771730545963 1 1
0.615551806885561 0.559531473324233 1 1
1.04018466207905 0.955855987642016 1 1
0.700977555211403 0.65554936733509 1 1
0.293455175987058 0.274798613809753 0 0
0.719047954142171 0.654875555038967 1 1
0.379280178225509 0.33181875154493 1 1
0.538040859054001 0.510081872424394 1 1
1.04840289004528 0.935758693573008 1 1
0.360921533265948 0.327482707810407 1 1
0.194622541960169 0.162244699575682 0 0
0.465461051278674 0.448825402360235 1 1
0.293101852330306 0.274026027357887 1 1
0.342831660558723 0.355915884548846 1 1
0.3249370974082 0.336560459618704 1 1
0.593981795856008 0.557865869143723 1 1
0.383703019757197 0.338587035797503 1 0
1.00798703055356 0.935680946675995 1 1
0.603405256670476 0.552541395463323 1 1
1.01425076281515 0.901338070017474 1 1
0.861163397138874 0.791468809344495 1 1
0.36091002383468 0.327983826115416 1 0
0.67073787125382 0.651151840795843 1 1
0.589865065053121 0.562725929929929 1 1
1.34228746798101 1.22873321127947 1 1
0.870100909316115 0.791436867789439 1 1
0.564475030970257 0.507579496633205 1 1
0.739317197462445 0.677552284371055 1 1
0.929372273900758 0.870637790577608 1 1
0.681613676331717 0.604827243861431 1 1
0.993962287646675 0.898362625070532 1 1
0.520682844555146 0.458676408502806 1 1
0.957359279922611 0.893793000934411 1 1
0.213171767867698 0.185515416819801 0 0
0.815657612375786 0.71729409648273 1 1
0.523953087490932 0.481752220345912 1 1
0.537386362575812 0.477575304215063 1 1
0.518825269176215 0.437339151730756 1 1
0.469288772132944 0.385183976443662 1 1
1.07176543922128 0.979023786803778 1 1
0.567502404467575 0.550978383795639 1 1
1.15535759677411 1.03374281566017 1 1
1.08338111772053 0.964868510052321 1 1
0.912998568809223 0.847708655921311 1 1
0.958129704109468 0.90386755896415 1 1
0.329369909144751 0.35237465415922 1 1
1.08504551389279 1.01689041185613 1 1
0.463945792035809 0.430027116011174 1 1
0.902791273881707 0.865278812963916 1 1
1.36908013781446 1.18101783624847 1 1
0.133529637822314 0.0906180822498584 1 0
0.356593722348711 0.418906964574542 1 1
0.796540612383097 0.706773606670826 1 1
0.599155284061454 0.540773570219736 1 1
1.05075120447059 1.01986372623302 1 1
0.595401517679367 0.533883839709364 1 1
0.947147969916911 0.868426555279935 1 1
0.511701613192814 0.443912833980876 1 1
1.26590815990794 1.15836723610369 1 1
0.683150109810034 0.616858206598084 1 1
1.14502057719857 1.08139443482425 1 1
0.733653185817076 0.658030620365337 1 1
0.637809369698228 0.584067122093247 1 1
0.838514157671582 0.810445921819182 1 1
0.789547187715979 0.693725537479672 1 1
0.617379898863544 0.526143549443685 1 1
0.993969163634028 0.88701301676551 1 1
1.0456911077853 0.933111142598822 1 1
0.928968255346443 0.81722415638489 1 1
0.827808441213093 0.763484738479613 1 1
0.531741249281025 0.470305636983915 1 1
1.22432492000616 1.11377191651744 1 1
1.03509468951118 0.939482277813895 1 1
0.93767257370614 0.925282332585204 1 1
0.608318476731778 0.554251985113356 1 1
0.289108191965798 0.305863512160663 1 1
0.74525683605794 0.66521837736652 1 1
0.512736532017457 0.489455412387106 1 1
0.760182214749945 0.679666934659023 1 1
1.38112909475823 1.23977868082845 0 1
1.06231232746205 0.903874926526541 1 1
0.71358716094244 0.657389299041889 1 1
0.884837176168156 0.826058233133634 1 1
0.417498330171419 0.372077034268893 1 1
1.19014247613709 1.1127236207139 1 1
0.824511998684963 0.76603393611406 1 1
0.836424583670866 0.789840984153706 1 1
0.948350357025634 0.894828137466732 1 1
0.283926555256609 0.26886679377597 1 0
1.00634456682257 0.987566137176174 1 1
0.763194857378656 0.680716393092669 1 1
0.823119083685367 0.761845650607008 1 1
0.456520331003725 0.419149450157777 1 1
1.30582964279209 1.15223290767756 1 1
0.743172517158585 0.620087735235404 1 1
0.537744447381361 0.418623178008133 1 1
1.03675610541259 0.907852375263092 1 1
1.12543071242639 0.947558006223093 1 1
1.22805422292509 1.12724671211412 1 1
1.45014523613506 1.27960324977809 1 1
0.600960434163096 0.525534452454326 1 1
0.802940382489449 0.718301567624819 1 1
0.900767456976671 0.83841259950238 1 1
1.0064622489365 0.887115411612926 1 1
0.667869700432706 0.644019691597293 1 1
0.156007939152849 0.158730366840642 0 0
0.460501938098439 0.448378796450623 1 1
0.818226120459229 0.77028231983127 1 1
0.628154355509835 0.565279264866229 1 1
0.732783915822387 0.653449378049741 1 1
0.377512757547162 0.310797699245783 1 1
1.12714503532308 1.04168784896723 1 1
0.929574180729511 0.850560731656358 1 1
0.513700261557892 0.449494711786274 1 1
0.685782235934341 0.642461278449855 1 1
0.493415972147022 0.462074713414075 1 1
1.27079960396638 1.11936607357651 1 1
0.814685652714504 0.739728235443063 1 1
0.975604509609855 0.866285144095746 1 1
0.882528516388517 0.802487802872816 1 1
0.802780043849649 0.780700230227216 1 1
0.235133185268774 0.222381677482382 0 0
0.547868339037054 0.481590545439583 1 1
0.581990263022853 0.566166826689422 1 1
0.55136026279236 0.498188120360949 1 1
0.735109450180713 0.705664598868272 1 1
1.07137335158258 0.957739554933666 1 1
0.58299217125245 0.573256976273767 1 1
0.87176199023595 0.795454610528759 1 1
0.727333855174757 0.673915967453812 1 1
0.737594414646734 0.65479471301267 1 1
1.24893257725764 1.12263878982703 1 1
0.611246009530544 0.538430003823745 1 1
1.008290214804 0.890550389992095 1 1
1.23053353504571 1.12231549114287 1 1
1.31412307138928 1.18099462920659 1 1
1.09613365135401 1.0310469867936 1 1
0.58324731142192 0.534424368776461 1 1
0.758493659841554 0.712463957016939 1 1
1.01466572340364 0.926692671834821 1 1
1.07846384203188 0.970126539261458 1 1
0.477760578362243 0.405557942710644 1 1
1.01128464076242 0.931241548154186 1 1
0.769777005275407 0.743812897210983 1 1
0.437910434046335 0.391586616461057 1 1
0.883661936615644 0.802159359930305 1 1
0.880394935404337 0.823897345171345 1 1
0.89591771452146 0.795123421546749 1 1
0.655178102302223 0.598770589675002 1 1
0.838409955916921 0.768207102227398 1 1
0.801179918323747 0.735075124833131 1 1
0.450359520024144 0.395806632954109 1 1
0.749485872571843 0.691976237416897 1 1
0.0346920344012591 0.0928251307061652 0 0
0.934114386115624 0.856967020580274 1 1
0.768484921385495 0.720830655362639 1 1
0.512456722370693 0.49525122202648 1 1
0.983510989653304 0.833769199069416 1 1
1.09943739943743 1.03597349725248 1 1
0.607707178694387 0.565636692573926 1 1
0.769086792858984 0.734218699130851 1 1
0.815224787776213 0.686706998124443 1 1
0.923245771748627 0.783819175447377 1 1
1.03191953529721 0.943295113049355 1 1
0.318287477543298 0.288653362399835 0 0
0.844466527455206 0.78341232601271 1 1
0.726547831712581 0.657361115881519 1 1
0.881204869890575 0.815754850004509 1 1
0.795425669025209 0.72186989330002 1 1
0.540310946032492 0.520875352327646 1 1
0.834541734220707 0.74687217155502 1 1
0.82595057324675 0.753316456030665 1 1
1.30755924896956 1.21123205171165 1 1
1.13642369899138 1.01858509827971 1 1
0.292543075917824 0.245425509148348 0 0
0.263798141692506 0.248485809157286 0 0
0.556141291020485 0.497756091919469 1 1
0.881731994471307 0.823593060527062 1 1
1.02387488783421 0.93264199882256 1 1
1.03257069322429 0.957657299168531 1 1
0.312701946364252 0.286353631828905 0 0
0.829758746910016 0.763311678234525 1 1
0.726363948010433 0.661445705672716 1 1
0.654818743845044 0.579219330192774 1 1
0.685661219936364 0.643571817285402 1 1
0.41897144126828 0.403624482977792 1 1
0.515251617572093 0.474000397501351 1 1
0.77490016268789 0.694218951608735 1 1
0.367527585259001 0.346751774780032 1 1
0.703269271526779 0.629873897033605 1 1
0.270420611782121 0.180381257075688 1 1
0.778441297548678 0.714888108242488 1 1
1.06988925160895 0.923467376829701 1 1
1.1271744364808 1.03078498070046 1 1
0.961305016447285 0.875256434462995 1 1
0.552415405686431 0.488601414942849 1 1
0.843205800762976 0.772942699015864 1 1
0.414304838159565 0.349605008943941 1 1
0.375852340083587 0.362104769631904 1 1
0.950123518817387 0.821703627805528 1 1
0.796541088675072 0.713525225998781 1 1
1.13130514455609 1.03028309860326 1 1
0.678450537552916 0.651971253374889 1 1
0.319802932215534 0.302894207985712 0 0
0.776424721318446 0.745015461020757 1 1
1.03358702268727 0.916774339608237 1 1
0.97621838336271 0.850677934602431 1 1
0.656518340747942 0.602206762919768 1 1
0.994713566616862 0.914956368524128 1 1
0.441871718210012 0.447901650703589 1 1
1.08009635700745 0.985059756966445 1 1
0.930292626340359 0.851303038773139 1 1
1.16242147315482 1.07168923352311 1 1
0.639939094377065 0.568492815631215 1 1
0.71830851690703 0.609827735736733 1 1
0.725068968647672 0.657723265587271 1 1
0.794785639073769 0.703321341157712 1 1
0.583555358619722 0.522446458092842 1 1
0.407191414614468 0.351164795548601 1 1
0.378813199332315 0.310933576087202 1 1
0.513742597635915 0.422263273786524 1 1
0.967023276881398 0.893805767884812 1 1
0.725186550235638 0.668340791738975 1 1
0.841152811706322 0.755140099855455 1 1
0.98063419975292 0.945982339727539 1 1
0.605677467251903 0.527333253447696 1 1
1.16931485271635 1.08145083614431 1 1
0.820578468378902 0.749880309947922 1 1
1.02681237398225 0.94423536400954 1 1
1.09294591857692 1.02189087907771 1 1
0.92098699644258 0.832977483981423 1 1
0.32970890381 0.281494899455838 1 0
1.27469920483722 1.16827302894748 1 1
0.825982673431619 0.730824203317176 1 1
0.613010793588835 0.559571582301112 1 1
1.0640858743657 0.919149195408649 1 1
0.892092795232333 0.808094937194539 1 1
1.15358711780232 1.06475201882172 1 1
0.828137500555008 0.732653697773005 1 1
0.700123805796395 0.628181903547493 1 1
1.17366505770111 1.11640718212252 1 1
0.557262179567018 0.550199007095554 1 1
0.572145278726969 0.51208168115816 1 1
0.800339748337495 0.735291760488507 1 1
0.552925272503748 0.428695906867173 1 1
0.802181119673886 0.725207510616608 1 1
0.904793544396869 0.812808392706335 1 1
0.75568687718723 0.675597582605031 1 1
1.00333744442931 0.890198457205264 1 1
0.187045009796436 0.219160975017291 1 1
0.892128278820025 0.879997232692991 1 1
0.193013181124289 0.190819631999635 0 0
1.033091819563 0.916305408975455 1 1
1.03030587793161 0.919288655189821 1 1
0.648861350139417 0.563251936334616 1 1
1.4263544274179 1.25801743687231 1 1
0.726801372743283 0.653217644357114 1 1
0.571997750078229 0.518274472643015 1 1
0.495779056465291 0.494454899022474 1 1
1.4339015549432 1.30666010283454 1 1
0.692045321441627 0.633373884755659 1 1
0.945706388509473 0.841257411241723 1 1
0.462897917400383 0.391759191530081 1 1
0.512777915268482 0.455524209340799 1 1
0.924044620512263 0.742880372326499 1 1
0.654158941883798 0.613458427275101 1 1
0.729146145457807 0.63698328864535 1 1
1.54909793342825 1.39472304759206 0 0
1.2045102474496 1.11241115222773 1 1
0.736247788238459 0.635330028041864 1 1
0.421998532367409 0.419520343088637 1 1
0.953000819602318 0.845715783651257 1 1
0.000326019157175214 0.0235473560006391 0 0
0.414560216600778 0.369954274626034 1 1
0.883089329640534 0.805283098127701 1 1
0.739720642845675 0.648613838966364 1 1
0.953756273264019 0.864875485313168 1 1
0.572759178740784 0.523503117989463 1 1
0.736451809673917 0.652358622400501 1 1
0.371633350874212 0.310914465291515 1 1
0.936138540296103 0.866879692323139 1 1
0.823508939610775 0.701073686540551 1 1
0.221193844236438 0.198228943075167 0 0
0.363898013008335 0.324814584157452 1 1
0.658659784138109 0.606789038860638 1 1
1.08824236628907 1.00320298030992 1 1
1.19858668846598 1.06271205361237 1 1
0.656202309765701 0.62835115782373 1 1
0.70337294105679 0.662640491778689 1 1
0.971351838976512 0.88669665238803 1 1
0.494721934578821 0.45399709798077 1 1
0.706303679291976 0.655637568992625 1 1
0.432017468163798 0.383954201479334 1 1
0.797999564623585 0.726180524835912 1 1
1.1869874398975 1.05826771070404 1 1
0.465700037135486 0.410051647265367 1 1
0.667199868631862 0.584187904481899 1 1
0.930983721134702 0.839149634430599 1 1
0.899849668356422 0.814539951135953 1 1
0.672078405916206 0.566867417947018 1 1
0.167345470549003 0.148298300173976 0 0
0.835039584607279 0.742921786325564 1 1
0.814104264173387 0.757822391121998 1 1
0.582480312342883 0.520333420798311 1 1
0.423443782167987 0.364865275721221 1 1
1.18362875420662 1.07065346652984 1 1
0.483935928784247 0.428436312265317 1 1
0.795164746683161 0.721431512265634 1 1
0.681317871679994 0.664301207654529 1 1
0.990437030139092 0.915100774950547 1 1
0.759777067960118 0.68434817926325 1 1
0.631159212974917 0.580647662579927 1 1
0.820626720380357 0.717131704134158 1 1
0.638652908988931 0.579225483445717 1 1
0.889752026290842 0.793862394412847 1 1
0.335547158020352 0.264286255496465 1 0
0.744563615019703 0.645414076027772 1 1
0.899672564734826 0.814569066380995 1 1
0.175051589038265 0.143835912259968 1 1
0.879514116456333 0.728911476339917 1 1
1.14562765683365 1.05897600504734 1 1
1.37884852944873 1.21690263357619 1 1
0.681706529508463 0.613071080543932 1 1
0.789816226344378 0.724709329358546 1 1
1.22867730742644 1.06792300728334 1 1
0.583184958311904 0.511491140044472 1 1
0.514958037131613 0.469238125727406 1 1
1.11698089680402 1.01702326858697 1 1
0.838942497882994 0.777007621607658 1 1
0.538063688577918 0.507206708753569 1 1
0.902444195230849 0.875335090908475 1 1
1.13988278545005 1.09505522927004 1 1
0.5833046720984 0.540405334351659 1 1
0.365046343275367 0.346587013621714 1 1
0.905257381489771 0.801051228645442 1 1
1.42848322955022 1.32938006310598 1 1
0.0836951447483392 0.044617168657125 1 0
0.651673205749378 0.59815805250443 1 1
0.549647851751797 0.514872673212447 1 1
0.988882067893839 0.861246238577454 1 1
0.747127135072037 0.689342193744572 1 1
0.712437399190717 0.592107233435123 1 1
0.566671295262737 0.574143392459214 1 1
0.349513837916296 0.303476862097203 1 1
0.873834863905575 0.773675485376658 1 1
0.734094537063284 0.655888226053301 1 1
1.07239329727502 0.920247115510859 1 1
1.02920714139462 0.929365705125219 1 1
0.67447592743433 0.62559019510012 1 1
0.595396433988906 0.56063753256839 1 1
0.803397473440977 0.741137816559896 1 1
0.725268350362021 0.644041518351787 1 1
0.925041108408999 0.831090520357982 1 1
1.16227485995828 1.01962122419212 1 1
0.544051082030931 0.494481171176438 1 1
0.986580583363815 0.895480838888043 1 1
1.23124921806193 1.10110067680685 1 1
0.81089829982591 0.732101247194193 1 1
0.888082425406392 0.820857395903434 1 1
0.425342061688041 0.379313438238756 1 1
0.585603406628069 0.54915367750454 1 1
0.958596560705427 0.864175421311175 1 1
1.0611773325236 0.947630785743125 1 1
0.584588536298081 0.517450680605589 1 1
1.03786886792072 0.921131784868534 1 1
0.760136412019139 0.664385123047059 1 1
0.816653349726525 0.721418732239236 1 1
0.256790037746133 0.246834814708464 1 1
1.3270205716966 1.1840175383441 1 1
0.850051163500861 0.783844412448942 1 1
0.92240457964914 0.856529686413249 1 1
0.920209648907388 0.836729754040738 1 1
1.3959199290552 1.2361312781775 0 1
0.656910984749309 0.612378588811344 1 1
1.21286064594099 1.08928745187897 1 1
0.935436646788947 0.910988835435624 1 1
1.14882459925581 0.995766342947084 1 1
0.362602042801874 0.328398850405929 1 1
1.28133168201045 1.15029932558727 1 1
0.447191861253899 0.412329346751325 1 1
0.790051828193367 0.704601683824522 1 1
1.21373943910641 1.11082413400795 1 1
0.391938671493133 0.365856018686639 1 1
0.108973220941189 0.103782406446682 0 0
1.31392273402197 1.17632325786296 1 1
0.523641145073301 0.485844000565582 1 1
0.451823210137627 0.40582617023918 1 1
0.879434818281974 0.766774348083793 1 1
0.726568347885459 0.659234399272969 1 1
0.696807168996802 0.663365727862702 1 1
0.534507254286264 0.501149720254429 1 1
0.850997934346515 0.770640231591205 1 1
0.382747716687802 0.401914163957051 1 1
0.636243958741267 0.551925395600893 1 1
0.534472078152585 0.4349733980045 1 1
0.823333725334632 0.751852881541452 1 1
1.00876952630941 0.87859717352055 1 1
0.632122143396647 0.562551937705325 1 1
0.779760693609435 0.699040096877149 1 1
0.819904657349896 0.74841803055102 1 1
0.898792605322751 0.825954206837295 1 1
0.649233978322442 0.580573085655436 1 1
0.798870449659356 0.694949485997064 1 1
0.852029134772754 0.763967871247277 1 1
0.334222711438005 0.325095080617473 1 1
0.525604931570361 0.482282179542178 1 1
0.960981153912154 0.881036898756146 1 1
0.939802004263862 0.839452918438819 1 1
0.524298367513255 0.476494956387404 1 1
0.682613884613417 0.614379512172344 1 1
0.983381018033252 0.860227805550561 1 1
1.11421367156179 1.02298983146396 1 1
0.855605862535707 0.756047298158674 1 1
0.998910790763011 0.906165179473569 1 1
1.05818827893334 0.985707788601923 1 1
0.811860303115111 0.75851755004347 1 1
1.11349207347877 1.00457307331528 1 1
0.75304673245619 0.67676323443299 1 1
1.44528287920425 1.30098337293834 1 1
0.377186525466471 0.340710470186985 1 1
0.539679094311336 0.482141953993143 1 1
0.6166682648174 0.54978890431682 1 1
0.67272098989786 0.593900965810047 1 1
0.264285351352107 0.230028844904277 0 0
1.09798517329629 0.979832884165001 1 1
0.468570426970133 0.407466123212577 1 1
0.949815260581614 0.846809873293589 1 1
0.752443003846264 0.651325727160501 1 1
0.980645707239285 0.867894288756748 1 1
0.844566548936228 0.753763746084206 1 1
0.683561962258783 0.639311495288711 1 1
0.804031125853346 0.726210871786776 1 1
0.81160859278602 0.763025962173296 1 1
0.788620420395095 0.735366092741565 1 1
0.673610900194084 0.641080105615948 1 1
0.631936503314948 0.573063672104023 1 1
0.898847603891053 0.813532670749838 1 1
0.852643381032284 0.758402024538572 1 1
0.823244884261417 0.725061569277241 1 1
0.786349726703154 0.7913912795132 1 1
0.971017871850101 0.877883633888775 1 1
1.06722667415673 0.995104640479929 1 1
0.993506435586002 0.906414799677009 1 1
0.855251704096953 0.770391390758693 1 1
0.468623110101114 0.433166285143323 1 1
0.63462936830641 0.578783843309139 1 1
0.608743851228443 0.542911443079337 1 1
0.334043191481534 0.315187947322582 1 1
0.659541605058528 0.567144015367688 1 1
1.1712311965819 1.10527931618123 1 1
0.778331133814885 0.752767113495727 1 1
1.13618503203069 0.982848335836233 1 1
0.331297468015999 0.286533104009128 1 0
1.231224391095 1.13167385898662 1 1
0.191299551010983 0.155879173890087 1 1
0.829524628488302 0.742567338234713 1 1
0.268930077388421 0.268712841401992 1 1
0.437974899437287 0.427189534397533 1 1
0.943057393742805 0.847498802989925 1 1
0.572799031987175 0.543511803826266 1 1
0.545498563010361 0.503824808402758 1 1
0.583208754447365 0.542462396896057 1 1
1.15333083155461 1.03408618059532 1 1
0.946491234417527 0.853924333242844 1 1
0.596122151802729 0.491256781799061 1 1
0.567246435971533 0.517049728279931 1 1
0.562548580134508 0.394092588193909 1 1
0.407461443956317 0.356272079549681 1 1
0.96208187264677 0.842517094223143 1 1
1.4272159434024 1.30245441128136 1 1
1.29629892138914 1.21290050662909 1 1
0.466004001101557 0.450733634641849 1 1
0.718808551976189 0.657755839580769 1 1
1.60086496361038 1.46461957075729 0 0
0.635949684578371 0.561568104785446 1 1
0.925673768998119 0.884139921613815 1 1
1.22272711175568 1.11524335144907 1 1
1.47287653226486 1.3202004304315 0 1
1.03211696986503 1.01135280874605 1 1
0.616585189174494 0.542683536246992 1 1
0.57292648435179 0.544880598944463 1 1
0.638452071730199 0.5904774404459 1 1
0.047672012485706 0.00315430492311097 0 0
1.14536930993784 1.02700367799557 1 1
0.158127755433024 0.176373864270784 1 0
0.048751945040045 0.11459876527259 0 0
0.596211951913827 0.554220198062612 1 1
0.604307773176915 0.474942243371202 1 1
0.676083910928553 0.626625211992168 1 1
1.38985411084545 1.30967168552398 1 1
0.80019580432447 0.718959244478649 1 1
0.822647399996837 0.736531892728965 1 1
0.97245770909164 0.878245499210077 1 1
0.62074828750311 0.545946313062795 1 1
0.183800690987448 0.178827371274265 0 0
1.07459897121054 1.01204380682963 1 1
0.441939635173406 0.402675753159205 1 1
0.717781057196737 0.633776298128747 1 1
1.28166476593585 1.16891107205562 1 1
0.44606466601778 0.398032164000588 1 1
0.885172567329174 0.794227631069823 1 1
0.981139526174593 0.875306646614059 1 1
0.816706250997728 0.693709132669812 1 1
1.04606740676162 0.957824072892581 1 1
0.984423550632096 0.894674534916025 1 1
0.808047272301231 0.744689107610529 1 1
0.602263821243255 0.572215080983281 1 1
0.832062987674819 0.785098581058538 1 1
0.787411165435319 0.69838757165741 1 1
0.379070458138501 0.333503972801058 1 1
0.82082773152204 0.736120138725957 1 1
0.673565637891473 0.595467954377047 1 1
0.768330096371111 0.701976243330266 1 1
0.675690664208961 0.601716032305828 1 1
0.81987584522649 0.741662943118294 1 1
0.362244683812919 0.357266297033842 1 1
0.423345762452057 0.38500299976609 1 1
0.797716258564215 0.730859726058602 1 1
0.36368508631192 0.322413094238245 1 1
0.714255219067372 0.512669573791755 1 1
1.22238217066034 1.09071761032635 1 1
1.07477929553545 0.997772202981531 1 1
0.722617750596333 0.662694266691251 1 1
0.667424661205138 0.546709500446142 1 1
0.549362351067991 0.509345543520899 1 1
0.611924923686592 0.494648332253248 1 1
0.804813237369873 0.730912847798434 1 1
0.85518323094476 0.785650494059265 1 1
0.749347286388564 0.699330778189196 1 1
0.839452558372046 0.785160249729814 1 1
0.778871928206443 0.718361057377308 1 1
1.05613562967898 0.932527330332825 1 1
0.748145912268562 0.688160528479174 1 1
0.634432648267339 0.595387800762487 1 1
1.05559660984451 0.985969674221793 1 1
0.712518915228267 0.676841120871381 1 1
1.1862287103839 1.06487724794931 1 1
0.366844950412162 0.309355278324584 1 1
0.721722615761408 0.669849880432242 1 1
0.513280602041981 0.458611524812028 1 1
0.331577234080764 0.312697814871304 1 1
0.760927225849914 0.692540101855147 1 1
0.256388015614062 0.227119561544299 1 1
0.546276443529267 0.496777481426858 1 1
1.27126377609731 1.16920713180098 1 1
0.75058891992496 0.654034630542051 1 1
0.518004698738478 0.53307121666542 1 1
1.03152835778235 1.02611512462419 1 1
0.49936730625742 0.44980547669659 1 1
1.03446896353682 0.910703162185483 1 1
0.565406580807874 0.52964857722908 1 1
1.11664354608521 1.02455480268698 1 1
0.680823419176282 0.54765136632258 1 1
1.09960520295989 0.985647765403105 1 1
1.18384620674071 1.07832827278888 1 1
0.629674553489813 0.587716140404686 1 1
1.0250565786316 0.912117764379036 1 1
0.419179067682954 0.395964892788002 1 1
0.460062819571719 0.406037733770083 1 1
1.05837821266385 0.931313078431434 1 1
0.674782389410138 0.636026635565211 1 1
1.17559054690255 1.11616682720375 1 1
0.91762579258961 0.785538136488146 1 1
0.725554821423102 0.636147798296418 1 1
-0.0105766813067582 0.0272167014829291 0 0
0.730003682711667 0.67669403351832 1 1
0.51726806928859 0.508069599789003 1 1
0.854789137815676 0.762762097820748 1 1
1.03816336396746 0.950908927319102 1 1
0.707712058927302 0.640616091162009 1 1
0.894236070153887 0.801756932284612 1 1
0.532855016900265 0.539576376687631 1 1
1.26547032574414 1.12672018034569 1 1
0.679191256725158 0.607993541723485 1 1
1.05079831398428 0.920367827167099 1 1
0.902450769396497 0.807886970504527 1 1
0.630380986244847 0.593905365891694 1 1
0.757837041021544 0.70115614725069 1 1
0.742228598386188 0.644539626396948 1 1
0.83494440601661 0.764931880975749 1 1
0.298130696407023 0.251552578501472 1 1
0.160234217157514 0.191507450294358 1 0
0.54139416928645 0.514895896479148 1 1
0.881937537741128 0.724299279470326 1 1
0.607429237774522 0.53993721278582 1 1
0.622228876277099 0.582917940807639 1 1
0.599491101147317 0.540776395876397 1 1
0.401584895283471 0.353347679990929 1 1
0.498366668517711 0.441134021180843 1 1
0.321770953067272 0.259977759585664 1 0
0.642710307012961 0.573893481549987 1 1
0.777738398102037 0.707488483429071 1 1
1.04400164657292 0.929292987939157 1 1
0.963285149543302 0.870169582952823 1 1
0.531642212202637 0.445871869564861 1 1
0.951309574110469 0.882113453214817 1 1
0.829003154058982 0.726390154292954 1 1
0.917272266448042 0.846536013263629 1 1
0.589638091865914 0.560898753449358 1 1
0.618132575698235 0.568177634847745 1 1
0.643855786673452 0.591092626830015 1 1
0.955366310040222 0.88956644102947 1 1
0.839628887924868 0.778542502788256 1 1
0.365775634632054 0.34891117625865 1 1
0.954834480188869 0.897919152914361 1 1
0.809515133436723 0.723563922633505 1 1
0.538227991440867 0.494838936500942 1 1
0.643095340494084 0.580645122081813 1 1
0.379294593965168 0.368610717904543 1 1
1.12808816327098 0.994883876038337 1 1
0.527772890969938 0.470451986672958 1 1
0.340647958347155 0.345827430514536 1 1
0.68340762157988 0.597624147003849 1 1
0.600405891770976 0.527306348931424 1 1
0.97889845767511 0.866437011186873 1 1
0.327158726328258 0.28742963075312 1 0
0.858940089809604 0.791447851723682 1 1
0.511388774174744 0.433954442676601 1 1
0.720402875578964 0.63941904491479 1 1
0.502125603673945 0.459277769226072 1 1
0.7484089984865 0.686093682884993 1 1
0.655560436931203 0.56912350474689 1 1
0.667529127354148 0.590973946968412 1 1
0.775938706524804 0.704453559750294 1 1
0.831255231274072 0.75312378013144 1 1
0.593939095467574 0.553640177964382 1 1
0.569116915139567 0.513623267363316 1 1
0.473415498010246 0.409164768305054 1 1
1.26596357070397 1.19436724807221 1 1
0.900466482482838 0.827531579490674 1 1
0.8230448335559 0.756058442216566 1 1
1.23004041900257 1.10639587324026 1 1
0.266035799068424 0.245895349732041 1 1
0.854027904873757 0.760754759370357 1 1
0.432792908158435 0.386187047150123 1 1
1.12350354646122 0.994987510711618 1 1
0.898695915883134 0.77266257175298 1 1
0.615507803648403 0.558259851142278 1 1
0.385360357780944 0.372030875976415 1 1
0.86055058922373 0.762387143133475 1 1
0.583890528477049 0.503206095519499 1 1
0.640791819855025 0.587407891820472 1 1
0.505176432568457 0.419255555811248 1 1
1.65371893934522 1.43414010852034 0 0
1.36487594654106 1.26214578569381 1 1
0.695974319410978 0.646104775890946 1 1
0.858253583684149 0.786039093054782 1 1
0.500115743990126 0.430688979976119 1 1
0.508935583213148 0.393230456319991 1 1
1.16377747970356 1.05503375478367 1 1
0.843228594065373 0.792352890859268 1 1
1.0668716768097 0.938248062432756 1 1
0.533216169023052 0.486746641637322 1 1
0.0931185187439808 0.123968064059785 0 0
0.756578672706475 0.688845582520915 1 1
0.838723384293311 0.815643968413523 1 1
1.03974190145523 0.96914587445424 1 1
0.894411379468074 0.813756101386995 1 1
1.00196437707729 0.90687100513946 1 1
0.69286246522029 0.634379201455372 1 1
0.915256295006035 0.857980255828322 1 1
0.181363331047232 0.148134909957566 1 0
0.951437723316721 0.890645883474444 1 1
0.172735444936041 0.16776715470031 0 0
0.904572626507686 0.835212591701251 1 1
0.173662223745089 0.15560391451588 0 0
0.603441372245677 0.562599235793443 1 1
0.851257178049709 0.788068012804622 1 1
0.855375114845072 0.763996660007186 1 1
0.689976261587105 0.570118907820399 1 1
0.698039905953931 0.629202901706613 1 1
0.982136154748475 0.955446659186294 1 1
0.448181513422341 0.384759188611914 1 1
0.650248940051579 0.597531509372156 1 1
0.647687048400515 0.660773430631123 1 1
1.1832472312341 1.04001926665046 1 1
0.694277602631904 0.655396582671801 1 1
1.03025875968667 0.987511319365332 1 1
0.880380586985251 0.788896070221151 1 1
0.725627214206281 0.665550019944118 1 1
0.657228120015173 0.610679837788605 1 1
1.05662464570606 0.938226603062019 1 1
0.961833934849723 0.956348015836376 1 1
0.378609745043174 0.354509446426506 1 0
0.530291956196431 0.512938206466368 1 1
0.646872389978283 0.625864491623531 1 1
0.677594430166804 0.6246370417106 1 1
1.03622716553746 0.956963758885551 1 1
0.751937042418738 0.693062940039284 1 1
0.533134718397239 0.495843921752817 1 1
1.07067500352183 0.95536610683969 1 1
0.312541293536624 0.286955583725114 1 0
0.580506257973039 0.49292197620998 1 1
0.291611437550146 0.247948381353084 0 0
1.51248319328073 1.36221720489289 1 1
0.721447105856521 0.642036062223719 1 1
0.817575986523051 0.740890510124356 1 1
1.15529302912991 1.01904293039041 1 1
0.487866440244948 0.469292404879214 1 1
0.616242338673497 0.554631321454492 1 1
1.08322843038189 0.983017679331068 1 1
-0.148965783984943 -0.134046109294601 0 0
0.890289698689169 0.799413725425997 1 1
1.19497847710158 1.07249319479001 1 1
0.574382685389498 0.502455122072129 1 1
0.83868120494846 0.762750593693373 1 1
0.0464274255886306 0.0522633851211077 0 0
0.904895973966501 0.810126542684526 1 1
0.493282618609335 0.460481478778352 1 1
0.33729073855127 0.304153482543707 1 0
1.32302043491376 1.23398306716728 1 1
1.42170507105588 1.3122809491807 0 1
0.704498934782468 0.677846669054718 1 1
0.637112021545258 0.551992316648407 1 1
1.19672640370639 1.07974819604072 1 1
0.85988094389343 0.843487566974199 1 1
0.517709673987084 0.456603861533193 1 1
0.685543457351176 0.632823224080626 1 1
1.0129499577977 0.913880524027953 1 1
0.754996934367625 0.690944709875869 1 1
0.473104585327204 0.43036389177742 1 1
1.08326442092202 0.988612047947214 1 1
0.820315533970941 0.738365664206196 1 1
0.332547339667017 0.318573800751584 1 0
1.47841315171308 1.35910102700536 1 1
0.544132531169361 0.45901052659895 1 1
0.91988444820238 0.739337085271878 1 1
0.795758039563762 0.686245554406265 1 1
0.393645374820939 0.311491868727377 1 1
0.733485043855377 0.688471522502846 1 1
0.860010086603786 0.77507449343191 1 1
1.21884442901875 1.12959034319791 1 1
-0.15262800407045 -0.134996010280128 0 0
0.438721519478731 0.370192046279571 1 1
0.836680055419999 0.711137182179953 1 1
0.785229415388713 0.69386847887943 1 1
0.991381999868925 0.905761277597812 1 1
1.51456892462415 1.35273090576247 1 1
0.909724478035859 0.839705588604975 1 1
1.13361303246423 1.02705389891783 1 1
0.718434955319566 0.664288232521466 1 1
0.921064332339424 0.821253748654749 1 1
1.1184122087508 1.06644998145469 1 1
0.799611493879614 0.728566219002105 1 1
1.18350644826289 1.06007635731191 1 1
0.437266642514823 0.396450556173772 1 1
0.363319893631458 0.333538712049239 1 1
1.12932944189248 1.0354326889993 1 1
0.740873766911468 0.674519000570214 1 1
0.908414397860066 0.767858782097005 1 1
0.645041785939369 0.584788757062025 1 1
1.08993608604911 0.994581871438372 1 1
0.670181571576539 0.612615870961737 1 1
0.857795799827048 0.796225032682304 1 1
0.555107456149506 0.518487240238336 1 1
0.756711417558806 0.701573061324604 1 1
0.811966838766975 0.756310426031836 1 1
0.848199851524959 0.774637906175407 1 1
0.596922778597593 0.542271079297943 1 1
0.699232783268016 0.629549444816823 1 1
0.725700837403498 0.684448206408919 1 1
0.498166209980386 0.433817307544942 1 1
0.962070902641998 0.888529459925789 1 1
0.935686026874074 0.833719463047236 1 1
0.420685163564371 0.3974469239711 1 1
0.260528205345769 0.246346349090234 1 0
0.579720400996789 0.53405769048704 1 1
0.771193912027503 0.710192075878018 1 1
0.449302972551802 0.388250754329745 1 1
0.502694640989645 0.457152209972122 1 1
0.190229463407326 0.201697927287048 1 1
0.555658073814583 0.537441474542879 1 1
0.654526162412228 0.596820510959373 1 1
1.1226938793622 1.0023298306804 1 1
0.713392442670043 0.660343106771124 1 1
0.582289592164173 0.519149983300067 1 1
0.647583756183236 0.597051729700444 1 1
0.537769210295972 0.44513254073809 1 1
0.70725328913763 0.651659190882737 1 1
1.0601158467016 0.965641895260892 1 1
1.21777622321825 1.08881043818827 1 1
0.686173996491881 0.646454154564016 1 1
0.579953945966818 0.519358648886723 1 1
0.791461754885902 0.709593321266319 1 1
0.668658636077182 0.617518501760821 1 1
0.828857289764726 0.742532865918552 1 1
0.915794704877352 0.817100823370375 1 1
1.03295388948147 0.93135108784221 1 1
0.720079113010055 0.690600111204562 1 1
0.579063009529869 0.515639612443586 1 1
0.436247550726572 0.39683623136731 1 1
0.530386266803334 0.480206542066518 1 1
1.41686421189489 1.29025300901385 1 1
0.235416893070364 0.213035047581641 0 0
0.916336252994844 0.797940204103896 1 1
0.168668478999805 0.168921968942482 1 0
0.87331833746993 0.797798348532604 1 1
0.953517600023985 0.877535456050696 1 1
0.326603138402315 0.330899043152988 1 1
0.222975833930458 0.25082805804557 1 1
1.1862356454682 1.08996851811123 1 1
0.61400446015047 0.541922160812837 1 1
0.71979133630257 0.644665477617817 1 1
0.560921840947101 0.534018547756175 1 1
0.750003776588501 0.687809709994184 1 1
0.823998583067378 0.772346723358569 1 1
1.03771316390728 0.92847247421175 1 1
0.379538223969349 0.329941607175537 1 0
0.629070843920605 0.628491372204587 1 1
0.926733074123088 0.837346438890677 1 1
0.472720014730451 0.382575419765193 1 1
0.730844354717161 0.796590590637489 1 1
0.470534183004752 0.430621891550714 1 1
0.960112600438875 0.860830094450589 1 1
1.09929397185619 0.991961052185881 1 1
1.10779228021011 0.994585320882223 1 1
0.707205822919735 0.656400766817014 1 1
0.509980338780341 0.465136249218304 1 1
1.05934935249324 0.955911241538725 1 1
0.549284166318294 0.471209405785987 1 1
0.503470042667963 0.381364986256731 1 1
0.698711304011694 0.639127588712147 1 1
1.00687065624847 0.955644337144786 1 1
0.754916395759022 0.673573072296865 1 1
0.907970920170968 0.812753352351443 1 1
1.00938238917886 0.87622558205889 1 1
0.979089864935629 0.891040297444642 1 1
0.875115928624382 0.78174456058451 1 1
0.97153731999048 0.865675262949294 1 1
0.62918234937513 0.561246281590648 1 1
0.778871472728045 0.67948829244458 1 1
0.20547974650553 0.208796885325097 1 1
0.941562325155841 0.865080118330831 1 1
0.600802219636916 0.579102066895377 1 1
1.01072037867212 0.884263500211536 1 1
1.36393655546812 1.2046898721169 0 1
1.10824711624658 0.995069072739841 1 1
1.32338672347475 1.20490223017312 0 1
0.538670188888988 0.480473903390802 1 1
0.936076043447853 0.859451716544868 1 1
0.623778367875898 0.565857915765551 1 1
1.32153890664561 1.17010989860189 1 1
1.1062165247573 1.00364201242766 1 1
1.07060851517223 0.930081755745747 1 1
0.620053987410133 0.55979084650519 1 1
0.844731646588482 0.776338272287911 1 1
0.855929891063315 0.774632660043355 1 1
1.04211962257661 0.952734120004725 1 1
0.781057476062104 0.743551417618212 1 1
0.926028964046277 0.808243892497364 1 1
0.550237585465022 0.50852609120823 1 1
0.437320029742845 0.402312787575798 1 1
0.399837401325786 0.340842716860912 1 1
0.584040523722131 0.550395210327517 1 1
0.984776429094136 0.862458300729275 1 1
0.836813745628497 0.738072330847352 1 1
0.626835046271223 0.521013916566437 1 1
0.430811265951663 0.376625066606627 1 1
0.721495904683345 0.621580279981344 1 1
0.717205660066125 0.66066022739915 1 1
0.724495735956419 0.645736444078909 1 1
1.07830514742143 0.953257164942621 1 1
0.172917161956046 0.145440579501999 1 0
0.715988339624042 0.641292270695094 1 1
0.496812641105971 0.466473074269009 1 1
0.766589471182156 0.706217701983579 1 1
0.705329050924679 0.649147226323044 1 1
0.787367585598667 0.719625097261131 1 1
0.500201885373908 0.430875951327325 1 1
1.13978741811778 1.0338712170375 1 1
0.0236890097565383 -0.00301024718748392 0 0
0.823535391727498 0.734045183808517 1 1
1.0848142504811 0.957236482771903 1 1
0.921791518173415 0.833592802882767 1 1
0.41150839508704 0.408772621065748 1 1
0.61337131385583 0.584905619148255 1 1
1.31587955792015 1.1677938381992 1 1
1.23342875568575 1.07882267071958 1 1
0.905653182750037 0.813568962031301 1 1
0.909217694442026 0.831034271771908 1 1
0.547343029224476 0.518911052590411 1 1
0.823482119432706 0.74453315116187 1 1
0.845866719329793 0.774872833503677 1 1
0.653252804187736 0.631402166988283 1 1
0.820962569218965 0.72955461443494 1 1
0.576774914470988 0.490537111186506 1 1
0.765450604987582 0.691142029602327 1 1
1.08746761286542 0.971199452726403 1 1
0.722270293638502 0.672477231225497 1 1
1.07935087657076 0.976028966205469 1 1
1.15208895585215 1.01220315019419 1 1
0.535230714561069 0.468278832210737 1 1
0.639437910900582 0.551896914367118 1 1
0.552101889400771 0.494656994021035 1 1
0.863524520534215 0.78683048724821 1 1
0.872287806365283 0.765340467511503 1 1
0.473070986206322 0.420719499078928 1 1
0.954360774022187 0.842844041968559 1 1
0.969252778346507 0.893135874579632 1 1
0.89134074876925 0.812016070121531 1 1
1.40902787547588 1.32720894922637 1 1
0.628038362869644 0.554141445311791 1 1
0.893097200195924 0.779138280078893 1 1
0.431559155522052 0.398898891067624 1 1
0.824012846113849 0.749546112383758 1 1
1.05005391571645 0.934432188791246 1 1
0.687015088375275 0.653000574102428 1 1
0.77217452650862 0.697779383345513 1 1
0.347058654039985 0.297316975125085 1 0
0.876298495009307 0.776610371058311 1 1
0.52439177016546 0.522222051578835 1 1
0.942097745364995 0.833882605259033 1 1
0.529857710326305 0.478048042183309 1 1
0.634926454085963 0.565410548619722 1 1
1.91689238448539 1.65421752369523 0 0
0.992087451573126 0.895767394593149 1 1
0.436758146520186 0.38268570380207 1 1
0.800632399092331 0.734956246528257 1 1
1.06989594522296 0.962214633515108 1 1
0.423305477907999 0.337620836170597 1 1
0.707466160659807 0.624899331796895 1 1
0.737298697835756 0.641356295513046 1 1
0.682459687941787 0.653338531697291 1 1
0.844261821435222 0.762620613248153 1 1
0.63803668827831 0.602741003103686 1 1
0.656934845848176 0.569428164278465 1 1
0.468399617484045 0.418948985624566 1 1
0.51531145931466 0.433677698524885 1 1
0.823388625222022 0.785415837433528 1 1
1.11206793525122 1.00306928921545 1 1
1.22844818238123 1.10483558975106 1 1
0.827346047616595 0.755093807960114 1 1
0.788838959992254 0.741664387631319 1 1
0.854981683350265 0.77937418842789 1 1
0.242850162575838 0.193269971596826 1 0
0.694387802661379 0.617872781409312 1 1
0.987310511195159 0.892654995102692 1 1
0.482002256116429 0.468935427060201 1 1
0.923497304731852 0.850426168276099 1 1
0.90041350901701 0.836688767172152 1 1
1.46142513834719 1.22232774538995 1 1
0.834769445586164 0.785237566563832 1 1
1.29857894363817 1.20820659964134 1 1
0.919765789373005 0.881693171469889 1 1
0.841532605319585 0.774229096914532 1 1
1.28416281693015 1.1744473253864 1 1
0.298389624885886 0.230989195151395 1 1
0.850075704803166 0.743580555692983 1 1
0.758039379543312 0.7282830206466 1 1
0.618659176235111 0.587184773687772 1 1
0.913233217308333 0.842672725813213 1 1
1.03783439678334 0.916939259643268 1 1
1.0478075841625 0.943129728003007 1 1
0.908481670062715 0.863174536073673 1 1
0.6775611335933 0.615874667631536 1 1
0.841032006006152 0.751336299261803 1 1
0.619315343689225 0.576643663642944 1 1
1.17014512791073 1.05588632689941 1 1
0.835675947832579 0.760062681640829 1 1
0.543031327238352 0.49538469649068 1 1
0.616299744813999 0.57818274603989 1 1
0.760974029125475 0.657359939983794 1 1
0.44874914237308 0.394036719756684 1 1
1.14042798675487 1.03119004236571 1 1
1.00593111872154 0.893399424136876 1 1
0.425768656136278 0.376277290118583 1 1
0.597624277913427 0.576039582421798 1 1
0.616762213126112 0.562456232233188 1 1
0.655378970966473 0.593342058929571 1 1
0.141924382006438 0.118753891658492 1 0
0.587161030577612 0.522252520135016 1 1
0.689581517471078 0.613817373853664 1 1
1.29377937389666 1.2121428400198 1 1
0.958339279131395 0.851449129055335 1 1
0.737623535328716 0.700037070194318 1 1
0.422043445015719 0.386255767135231 1 1
1.02467857291801 0.901138503733607 1 1
0.953408408357493 0.838714016911282 1 1
1.07603160016518 0.982611835431292 1 1
0.674625625711315 0.639378065864927 1 1
1.10874181711018 0.992363264487653 1 1
1.54422918139099 1.37725660381606 1 1
1.18348263591383 1.0660060476002 1 1
0.685522898256769 0.63744077626832 1 1
1.30857602156278 1.15587785849779 1 1
1.03549166776665 0.954481220565489 1 1
0.938708100117557 0.834528431348564 1 1
0.983082749839478 0.903680626746248 1 1
1.04412605857367 0.916213651823065 1 1
0.909012804147839 0.870841368743976 1 1
1.12932399279451 1.0326078477807 1 1
0.8034659437403 0.645046050984731 1 1
0.949674498103444 0.839013195707124 1 1
0.157771117115579 0.168486808734845 1 0
0.415949844881578 0.368306618182915 1 1
0.94351390845977 0.81315855206062 1 1
0.662556200019954 0.63574196501973 1 1
0.877253565220479 0.795691789998219 1 1
0.859957577122028 0.783966880613026 1 1
0.806630778762005 0.758145635344784 1 1
0.937388747375118 0.822178466912034 1 1
0.27782962732316 0.264106178299952 1 1
0.251509458949393 0.242469580706215 1 0
0.636740129455436 0.549904430174368 1 1
0.586644837765909 0.537213100990733 1 1
0.536286760344795 0.426295609708057 1 1
0.565418998066291 0.454934647353994 1 1
0.743689861246127 0.660282467018508 1 1
1.12478618624091 1.02052751994655 1 1
0.374565376317007 0.340353883127992 1 1
0.36323147539853 0.325107289172217 1 1
0.898979619487781 0.79949564971753 1 1
0.94712091981456 0.872455106143105 1 1
1.20808247093342 1.11584833714636 1 1
0.421196804916803 0.418250591332194 1 1
0.632486149238266 0.658657798173924 1 1
0.356048819217366 0.324314137094368 1 1
0.795184750431893 0.706149828242063 1 1
0.385280157919768 0.362841729675763 1 1
0.782981295510117 0.71484948297866 1 1
0.687500295211329 0.622702591318757 1 1
0.557955611527587 0.497028789937199 1 1
0.623932617173119 0.540372800371233 1 1
0.116537392885741 0.107583127507584 0 0
1.02689816279351 0.926390652919424 1 1
0.639032305918105 0.59332654183041 1 1
0.420453832429527 0.369741570297272 1 1
0.507122553489618 0.475411825836252 1 1
0.328163440672539 0.282300152687842 1 0
0.488502746651126 0.437927710500465 1 1
1.21470722292353 1.08695483385304 1 1
0.75969458014108 0.681123295671713 1 1
0.958146520602516 0.881016780619392 1 1
0.554957716937759 0.493947529822801 1 1
0.593381685312045 0.553540967762557 1 1
0.729665271190933 0.666762503291692 1 1
0.612685337458701 0.567947659248254 1 1
1.11902118195782 1.01929671821831 1 1
0.81156448920471 0.714433884520124 1 1
1.26858597873251 1.14784545168578 1 1
0.875317494453011 0.775378464837735 1 1
0.838983326954943 0.789479943613648 1 1
1.25389145312937 1.11417025646119 1 1
0.789884516052446 0.701113994961328 1 1
0.817240673978799 0.696469334714169 1 1
0.963682311410942 0.894541533780453 1 1
0.674900748705208 0.615837418559627 1 1
0.390009893669611 0.366756270908978 1 1
0.752437020687278 0.694844886983496 1 1
0.458201191276105 0.411510116415802 1 1
1.02641600233229 0.958949012331169 1 1
0.756666261754808 0.745904873234003 1 1
0.458291270239651 0.393036534156765 1 1
0.606035379900625 0.587964390865524 1 1
1.04168932250284 0.848495514754809 1 1
0.827667231779584 0.773543681861628 1 1
0.117666379593649 0.13210747792198 0 0
0.705623550571558 0.581503640410545 1 1
0.819532137979944 0.758175438745487 1 1
1.00779351302656 0.85118904283452 1 1
0.956421899502773 0.857170053228969 1 1
0.94680097263745 0.822786847312352 1 1
0.874700234161249 0.773965203788076 1 1
0.702864256943547 0.657573226995255 1 1
0.88386034951694 0.82956011700315 1 1
0.823986700216246 0.731961910500129 1 1
0.548294002802697 0.4649563080118 1 1
0.279219798303967 0.274916209007232 1 1
0.75220645143922 0.710902018416805 1 1
1.07882736568421 0.98135594921662 1 1
0.371912799270281 0.330737369218403 1 0
1.28371205245047 1.17261984765002 1 1
0.514746732256748 0.444839694819022 1 1
0.947541709018756 0.875621842054381 1 1
1.15444934328178 1.05616548602788 1 1
0.885046595099364 0.810816844435892 1 1
0.947819828070799 0.867429149255187 1 1
0.496677515583994 0.439072851305135 1 1
0.64454665815976 0.551158253771681 1 1
0.682433938234973 0.553685147655637 1 1
0.873731198368367 0.77617369189977 1 1
1.13694571708551 1.02619749324917 1 1
0.347923247682929 0.31145347779 1 0
0.513958227265348 0.521543483479636 1 1
1.03921231784878 0.969336020259158 1 1
0.989252938440116 0.894782394188615 1 1
0.729345875871616 0.653044301475741 1 1
0.541976149803114 0.499259240801287 1 1
1.23842358258609 1.1404310320388 1 1
1.10430396053907 0.986317717005985 1 1
0.259808504574283 0.229909184432659 1 1
1.06151298985944 0.952287623019353 1 1
0.886524652199012 0.815685923631888 1 1
0.723822547878009 0.659480303304318 1 1
0.607908101385841 0.545409466615951 1 1
1.08426022086583 0.970379826876749 1 1
0.909902222565914 0.824173286555725 1 1
0.868963198961554 0.804653158266838 1 1
0.47284103816825 0.421742164808677 1 1
0.767346851920863 0.709035967243027 1 1
0.167335571692854 0.158980768661513 0 0
0.736647439143403 0.689714176014158 1 1
0.536515804321627 0.474166154124847 1 1
0.33768731677853 0.320894938860876 1 0
0.309870307534279 0.282479647234858 1 0
0.669535737849724 0.567899653296803 1 1
0.123594241466956 0.119170510170998 0 0
0.963194379615136 0.863348148117172 1 1
0.864511867619344 0.777287666665526 1 1
0.622086848861138 0.56517731083683 1 1
0.706835992153547 0.642785154077584 1 1
0.754857832539037 0.691038716268778 1 1
0.65716117022005 0.595306099902788 1 1
0.477615293888202 0.441077034757984 1 1
0.942075632279434 0.823086184446543 1 1
0.405445593681018 0.391846931711117 1 1
0.669086880731408 0.579597378848207 1 1
0.811524733055925 0.733071389930221 1 1
0.709395044840623 0.676608782520247 1 1
1.18223388240042 1.09476192053206 1 1
0.966190579986303 0.920405385008671 1 1
0.855956050438162 0.748059979390163 1 1
0.992154144626222 0.91023294626596 1 1
0.47150406630117 0.421824809288284 1 1
0.702620309041605 0.628466562178462 1 1
0.548735035429965 0.47655370422736 1 1
0.738820108519371 0.700514225744996 1 1
1.29804303186675 1.16908837262853 1 1
0.895428495839092 0.854904155684864 1 1
0.671516492385524 0.579254499565229 1 1
1.02471565730666 0.938980439053175 1 1
1.20634892492655 1.0614326698914 1 1
0.696250821115925 0.617569573725408 1 1
0.621021503296574 0.589061399529588 1 1
0.612261305311496 0.549809180113463 1 1
0.522621993861709 0.460593404928965 1 1
0.500150045955237 0.523920482632865 1 1
1.03412319256696 0.978263392059679 1 1
0.579121182750999 0.460830075794924 1 1
0.580469510726786 0.537065460559273 1 1
0.622348631037575 0.612485516536476 1 1
0.709577840282997 0.678481424876562 1 1
1.1036553169679 0.992343011908377 1 1
0.286039644147197 0.238851958230399 0 0
0.895320715169433 0.803552730394398 1 1
0.413798736830668 0.399200217851288 1 1
0.77554132534115 0.724466849120768 1 1
0.964124693953109 0.840790325489996 1 1
0.684437634893542 0.625256100148343 1 1
0.930864812921302 0.805773081924304 1 1
1.07389672050114 0.973562820148485 1 1
0.749947763725318 0.680513733685309 1 1
0.52149239311681 0.482691000262501 1 1
1.59570057573804 1.46211666312085 0 1
0.528179606375512 0.443536114168417 1 1
0.840782211364736 0.739852171077362 1 1
0.668993176039973 0.59587401293542 1 1
0.67562742319552 0.604574870522283 1 1
0.327365999747916 0.288305060386251 1 0
1.37538731317083 1.22339650454404 0 1
0.786246285915722 0.705719719671374 1 1
1.04172563963657 0.934956390827877 1 1
0.792443365540385 0.734011785151166 1 1
0.398966831277215 0.354535965301846 1 1
1.17115980701981 1.05106192503979 1 1
0.890898816141654 0.814208812594998 1 1
0.733456112862859 0.665064140108873 1 1
0.866641584057972 0.747079182185657 1 1
0.250348154486607 0.248870434528332 1 1
0.951821436680997 0.827513250506386 1 1
1.1247682108226 1.03074163304532 1 1
0.481243885683195 0.433985659256705 1 1
1.35693078523877 1.22043727401081 1 1
0.956975024515017 0.876438936153938 1 1
0.89703270379794 0.786974008489563 1 1
0.431514650103905 0.377486881853869 1 1
0.472362843078075 0.482114772228357 1 1
0.765450646712871 0.693522414605645 1 1
0.976188350231528 0.893263626158747 1 1
0.992448430995819 0.857701083503763 1 1
0.9757505799102 0.881908367294216 1 1
0.448943748460411 0.38296318213745 1 1
0.4295014789889 0.378481249468371 1 1
0.959833038562446 0.94414957761364 1 1
1.37476539842297 1.24145912804599 1 1
0.541932025851112 0.502858451135178 1 1
0.556982513029785 0.525871594702275 1 1
0.765095482009539 0.653818355985719 1 1
0.767855721129887 0.719107842571784 1 1
1.00447154423776 0.901176160329532 1 1
0.794215091356988 0.716591139810778 1 1
1.04484768884545 0.949326960258055 1 1
0.736889738554488 0.660035877904162 1 1
0.0531613001456368 0.0400204033498192 0 0
0.740408000112928 0.697771737765791 1 1
0.975282581359083 0.900960993364969 1 1
0.770148490939239 0.686914512562541 1 1
0.362702217675286 0.319794483737411 1 1
0.505690771534239 0.517476004304802 1 1
0.85748853679435 0.786937901868024 1 1
0.476251245535824 0.457656800733507 1 1
0.996301099832302 0.875667265950761 1 1
1.31433828595691 1.17867021410404 1 1
0.280854293830476 0.287651573036157 1 1
0.399853883620269 0.313404044174261 1 0
1.24843201496492 1.08212182435967 1 1
0.445761821423434 0.409731176822903 1 1
0.846205526112568 0.762303883704916 1 1
0.981610889166206 0.87453540848214 1 1
0.358217900530152 0.311014285496364 1 0
0.605663203806345 0.520721037639954 1 1
0.972647359059018 0.88805144743668 1 1
0.866619326221943 0.799738614785853 1 1
0.600819607184767 0.538267515789255 1 1
0.467221976705554 0.402411087888691 1 1
0.639522659091534 0.566047618275446 1 1
0.530950529514525 0.463996713737707 1 1
0.65085047257439 0.600212904919921 1 1
0.521566875432091 0.471459111548156 1 1
1.1067530171027 1.0620891118736 1 1
0.53322357573064 0.558280096532006 1 1
0.492316069381329 0.455589952923422 1 1
0.654181556717368 0.592480054167545 1 1
0.612687513623859 0.576931009013795 1 1
0.648929761979411 0.574973323146967 1 1
0.633149880641669 0.551161099057235 1 1
1.25103183383397 1.18462258861419 1 1
1.01297133656904 0.88196607233939 1 1
0.787402575220259 0.687012265821733 1 1
0.765095857851758 0.69135073585734 1 1
0.718830825039591 0.645804444217981 1 1
0.815343248682315 0.740412888729044 1 1
0.503240729069847 0.463410699381187 1 1
0.964114452741433 0.906967566784586 1 1
0.512777937612964 0.411482750906539 1 1
0.820732814992467 0.720440694209362 1 1
0.894972287004481 0.78527543427704 1 1
0.245208338784428 0.247380217828581 0 0
0.837125705689871 0.799521646102422 1 1
1.2789666202004 1.15991897364082 1 1
0.620533559508337 0.558193099912769 1 1
0.603074366231647 0.555718628831422 1 1
1.73954005354662 1.6658577354444 1 1
0.826099914905328 0.745334356807625 1 1
0.105207554287145 0.0947246595577725 0 0
0.844099507752326 0.759438020590386 1 1
0.968145321545507 0.893979705172974 1 1
0.602807005116111 0.539171423976526 1 1
0.231266333164106 0.175279308688455 1 0
0.78879761624375 0.736351225038357 1 1
0.870324921989031 0.782667653349377 1 1
0.492803017839654 0.447057328944845 1 1
0.705093779618775 0.644981309854718 1 1
0.841153741231704 0.76049852482453 1 1
1.32159714337187 1.17408641302252 1 1
1.29005234040986 1.12121010637085 1 1
0.718627311286321 0.654334200254748 1 1
1.31492220046211 1.17955841946555 1 1
0.40384990892134 0.372422290394604 1 1
0.492095774201442 0.459202726926411 1 1
0.711998886027324 0.644960359152761 1 1
0.615864787630684 0.577821519581372 1 1
0.823762689956546 0.786379555764256 1 1
0.578518329184182 0.540649479272765 1 1
1.46958713554559 1.36381815821459 1 1
0.493106562742399 0.441283841789001 1 1
1.08779352143004 0.883147467195925 1 1
0.836737747488424 0.733914125436568 1 1
0.894715477719314 0.786923525154444 1 1
0.452102263345925 0.432571910105175 1 1
0.744430977685087 0.708895859464736 1 1
0.78839439073381 0.722445338154733 1 1
0.341298426640792 0.298933844225942 1 1
0.801815449509063 0.760447688951846 1 1
0.528081021324924 0.492849764157272 1 1
0.861044950566287 0.751287795452473 1 1
1.10534822704362 1.01587606972565 1 1
0.948030473150128 0.884537379279336 1 1
1.27159612543448 1.1526298396235 1 1
0.594026922823229 0.504668726773427 1 1
0.875000852120542 0.781606581733217 1 1
0.434575532141722 0.400373613407225 1 1
0.620562161267518 0.522582269455278 1 1
0.743365679358431 0.669318579070741 1 1
0.628885816069084 0.5576638972673 1 1
0.898394111681618 0.844903000245275 1 1
1.07006401803239 0.985726146230411 1 1
0.994389104546131 0.904500845530276 1 1
0.953252900578717 0.87388792576169 1 1
0.197923852945502 0.181148175760119 1 1
0.33121282508887 0.276185372482317 1 0
0.0198596329716954 0.00772212559745091 1 1
0.672029217227872 0.609504902000896 1 1
0.777652844606547 0.729480566265285 1 1
0.770982281270433 0.71857031565144 1 1
0.576561449962331 0.508594109817476 1 1
1.20901288230471 1.09022177789474 1 1
0.715711685394034 0.623294443766853 1 1
0.73551396634365 0.70111758918036 1 1
0.691701949248449 0.614940704023597 1 1
1.09855241910327 1.00263351472308 1 1
0.717767544873386 0.667145546858615 1 1
0.958700137746692 0.843071723649512 1 1
0.831225242876272 0.737679179585185 1 1
0.0819261582237191 0.0509976905250852 0 0
-0.143142028437764 -0.123544381038935 0 0
1.38052597146652 1.20758534016992 1 1
0.894082872981755 0.811680479896697 1 1
0.3046184310928 0.273072549969879 0 0
0.790639193527033 0.781285415265365 1 1
0.627898539916046 0.550556877378474 1 1
0.250611825132707 0.243010660512284 1 0
0.56111257734822 0.490173819829105 1 1
0.752315763526874 0.69406654585391 1 1
0.987608548855456 0.86179795172964 1 1
0.321549363764615 0.339085136943865 1 1
0.826873483460092 0.767510812281464 1 1
1.69749830014718 1.49789928651519 0 0
0.335861074844488 0.327422023501821 1 1
0.521686837314132 0.460969927524797 1 1
0.691756836914696 0.612681554380757 1 1
0.740914107752637 0.638033254402342 1 1
0.634140998949295 0.572450958273483 1 1
0.87535255888219 0.774296771245993 1 1
1.13557956198592 1.03228217691207 1 1
0.772804463377607 0.725261186140218 1 1
0.582905053568552 0.523448020168554 1 1
0.311445196438299 0.29175004873617 1 1
1.18634694402569 1.06190879570105 1 1
0.98596151585936 0.888167796894425 1 1
0.450973916105538 0.391703881555891 1 1
1.01925892906396 0.916424080783308 1 1
0.847401126712292 0.754116031561398 1 1
0.59358467359476 0.556770569773221 1 1
0.767780787748202 0.660548137054345 1 1
1.19921410604208 1.0375802626827 1 1
0.832322003220343 0.737319277823879 1 1
1.13950676308775 1.06173227476175 1 1
0.718778862727721 0.647314456808725 1 1
0.782592342154369 0.712175026113451 1 1
0.239616381279026 0.215038304587814 0 0
0.512215384650708 0.438292598442629 1 1
0.917983212711656 0.819662314091624 1 1
0.512814839707933 0.476926706120317 1 1
0.622272820013796 0.555867081392104 1 1
0.835138044755717 0.792153318864292 1 1
1.22394698737444 1.14059532918007 1 1
0.667775317871211 0.638671793559988 1 1
0.639096214097651 0.58652686825351 1 1
1.02012473535239 0.929159761815572 1 1
1.04111728636332 0.959314839360541 1 1
0.387972361552171 0.360149289404947 1 1
0.957121406657928 0.868088752716172 1 1
1.08570476771812 0.992559679340993 1 1
1.20693739444035 1.03330234869019 1 1
0.914093747760673 0.80119277276439 1 1
0.816995037759966 0.719740437501239 1 1
0.880207677675729 0.800742028389668 1 1
0.579057179689736 0.499215435342417 1 1
0.593899705061284 0.522999787030247 1 1
0.714320558409026 0.751194163780619 1 1
0.787576274982856 0.715663025657466 1 1
0.774553070506011 0.710463837648863 1 1
0.95561992171659 0.858606630935349 1 1
0.656750447263398 0.534443421788728 1 1
0.889651323219798 0.817886107267523 1 1
0.660501972735148 0.617294536362096 1 1
0.767223134591408 0.747842262985452 1 1
0.905814648005549 0.818235924441231 1 1
1.28222444135244 1.17143581996006 1 1
1.01121177923729 0.920350191577149 1 1
0.856908270620062 0.79032822448303 1 1
0.617012182681626 0.558873822826363 1 1
1.11836327774222 1.01109277527924 1 1
0.912562203742068 0.829156446019264 1 1
1.21728764449681 1.02502020191807 1 1
0.954237297579091 0.878788886300081 1 1
0.676164792638644 0.594900246030774 1 1
0.699463077098462 0.622172710951976 1 1
0.269680265314478 0.234284215020437 1 0
0.548943421722201 0.485698464597092 1 1
1.92261713776 1.65713041513259 1 1
0.516129384553017 0.470846865596279 1 1
0.089446369850099 0.0920518944439387 0 0
0.254711003150063 0.224071728010848 0 0
0.68437988299033 0.633103280794142 1 1
0.178186825478068 0.184372914901921 0 0
0.832709559742929 0.78654602224363 1 1
0.893428570294317 0.836135035224163 1 1
0.88210086388494 0.790750377295966 1 1
0.950237208173151 0.954257031887012 1 1
1.18188254914781 1.06691788013551 1 1
0.307648095385799 0.284054216762529 0 0
0.586258725211472 0.51257482351593 1 1
0.564836361945933 0.503061327884806 1 1
0.508939018342666 0.510524460343784 1 1
0.706992463088764 0.663365432212756 1 1
0.872775059803809 0.770292471044104 1 1
0.581021384186961 0.490446416933794 1 1
0.598134593734485 0.515526606819904 1 1
0.541674312171498 0.548046474622413 1 1
1.3567602039752 1.26831071215247 1 1
1.01521670819393 0.91152989518825 1 1
0.257793384768112 0.235730441315114 0 0
0.793000993900305 0.729399478932982 1 1
1.11945288889542 0.990424465145743 1 1
1.4323701099291 1.28397966213592 0 1
0.563112908231603 0.542013854040805 1 1
0.128159503704808 0.103777263801242 0 0
0.863088492453446 0.788873534981892 1 1
0.941568459056848 0.846150571212229 1 1
0.912213204286712 0.795813086626134 1 1
0.617413859232244 0.547883637983561 1 1
0.254856300883383 0.212676305266075 1 1
0.796630715932707 0.72405075238302 1 1
0.232502821164129 0.212040993929313 0 0
1.34492323827359 1.20627420601844 0 1
0.805386215993 0.728711161052009 1 1
0.539360156961951 0.487322811890328 1 1
0.869474927695887 0.781139974217522 1 1
0.560695742540012 0.518966273465366 1 1
0.553825628106833 0.487079303964823 1 1
0.560047974538926 0.499366428812706 1 1
0.147755202379417 0.138556281704433 0 0
0.937889882988018 0.876154101356575 1 1
1.0990719086865 1.00122279387604 1 1
0.811003864529198 0.726391377097888 1 1
0.642463776899696 0.559674621503063 1 1
0.731613458217709 0.670587879438526 1 1
0.492504026396822 0.451714354731301 1 1
0.21190446559722 0.207131709901314 0 0
0.595439221707058 0.548529121283353 1 1
0.890242404627315 0.880799442441086 1 1
1.23271236988446 1.10645311510197 1 1
0.789389170328787 0.685669137269066 1 1
0.95400102520838 0.820041355739995 1 1
0.742177718588275 0.703723427109277 1 1
0.898497376326536 0.776470470141692 1 1
1.47613185113278 1.31861826713458 1 1
0.845576722428289 0.751006290452932 1 1
0.605328374178363 0.532143500639831 1 1
0.536914535934722 0.4489965315665 1 1
0.695298209489327 0.621092531356541 1 1
0.786758003716746 0.693860630595493 1 1
0.566816582353089 0.49769645223456 1 1
1.31015412020428 1.3159594374687 1 1
0.481919990745516 0.430235560944213 1 1
1.04531729477154 0.937665265838471 1 1
0.774002485538746 0.702292935828805 1 1
0.64491954999897 0.573144207392509 1 1
1.02165065492573 0.918158330067927 1 1
1.08362578351557 0.912767999911377 1 1
0.556737742063667 0.495180045604446 1 1
1.01372437873059 0.901178405300904 1 1
0.804785923036706 0.748787346070403 1 1
0.823487769156209 0.740708383702277 1 1
0.924818598736065 0.826579786421143 1 1
0.738122331425833 0.683175368612519 1 1
0.540418224610629 0.48665203629936 1 1
0.906079847558781 0.811811582959987 1 1
0.778433171978477 0.708730392137859 1 1
1.35057354349357 1.19699548437836 1 1
1.16801610578551 1.05609858596046 1 1
0.679101697110817 0.633505363558927 1 1
0.720265328220872 0.658499057689386 1 1
0.677130477855392 0.656981459949975 1 1
0.76642924969781 0.708855993344244 1 1
0.556286953128792 0.481152972681937 1 1
0.769479332782973 0.693919305306752 1 1
0.33434830573131 0.29811439918737 1 1
1.35549270808782 1.21075714243665 1 1
0.701266061396121 0.637962423319199 1 1
1.02151627374957 0.938802204027515 1 1
1.28470533316059 1.11169267186457 1 1
0.392568412206459 0.368057233691195 1 1
1.4985852985109 1.34668867581781 1 1
0.319070865687808 0.286594189710328 1 1
0.369419302358895 0.334062727727445 1 1
0.108915049570807 0.13131166950497 0 0
0.530141598998893 0.47792911436349 1 1
0.439161591579176 0.382807445653854 1 1
0.763081109689095 0.67927534538289 1 1
0.839531306267085 0.77236239722147 1 1
0.940408790276222 0.854410135469749 1 1
1.13492004265526 1.00524750592411 1 1
0.976077332819815 0.869062337193176 1 1
0.874086583618358 0.797619690426815 1 1
0.395471863689935 0.373366775639595 1 1
0.420136012876416 0.367082532025489 1 1
0.42590255574495 0.382187587458336 1 1
1.32475651910434 1.13541984371062 1 1
0.602279994912705 0.550959119779666 1 1
2.13365340854566 1.95738082903987 0 0
0.726980590838022 0.676866704993653 1 1
0.92827572151704 0.859411921585926 1 1
0.627792226822749 0.582842950851465 1 1
1.18609157324402 1.09248482793676 1 1
0.946368077754404 0.846007853382842 1 1
0.834115428640241 0.761381617890512 1 1
0.690123841726784 0.650241976619778 1 1
0.988520394391011 0.863190530719752 1 1
0.906158656274556 0.846602153271198 1 1
0.733601652717705 0.636884027416383 1 1
0.580444187969303 0.495008235652033 1 1
0.616608006181363 0.567119890777503 1 1
0.401570735051779 0.348904077639279 1 1
1.08082797498534 1.02039264204542 1 1
0.618789471976637 0.561001801616051 1 1
0.761133001488441 0.694746434602249 1 1
0.889295493101115 0.821894965233831 1 1
0.703570876651852 0.649465720169718 1 1
0.47580258968513 0.346474593646955 1 1
1.22304658942924 1.1044095657423 1 1
0.636380995973842 0.576060452898346 1 1
0.664096150728189 0.57544358457043 1 1
0.5683307015483 0.530878175733959 1 1
0.664277873194205 0.592695310731307 1 1
0.923606461162677 0.843842878235021 1 1
0.72992163705712 0.707496177066153 1 1
1.03062290299866 0.969543961693761 1 1
0.55224415619506 0.504506006006625 1 1
0.584401610848254 0.558313437407226 1 1
0.983181832279682 0.858457377583324 1 1
0.947481742413652 0.863992090524707 1 1
1.06766440164844 0.976751674429896 1 1
1.01653725854126 0.916133331158877 1 1
0.309077576324836 0.243130100797864 1 1
0.60637910728516 0.561523567511299 1 1
0.862552978413863 0.770011657133442 1 1
0.732855142255171 0.651129594039162 1 1
1.48266552596337 1.31746171765541 0 1
0.777149000733765 0.68309029612021 1 1
0.823798974307472 0.768223434634826 1 1
0.463529905251483 0.41891893451386 1 1
0.526735650471024 0.51632869062847 1 1
0.522184716065344 0.476604780563522 1 1
1.37039894116211 1.23786384861061 1 1
0.845896474289934 0.73641416771453 1 1
0.897646072814258 0.831233683592731 1 1
0.557818345362173 0.527550785600528 1 1
1.06214740940153 0.966188102192499 1 1
1.70265876018617 1.47716036403106 1 1
0.477115523526361 0.430636638692198 1 1
0.972128363912053 0.90301936095873 1 1
0.560991313658625 0.512793423508668 1 1
1.22784000846576 1.09106295905103 1 1
0.666259098997641 0.623619029993604 1 1
0.868742052284474 0.788724778339277 1 1
0.980197245285056 0.922902551465304 1 1
1.43895140024788 1.23426188528216 0 1
0.546969816402283 0.466780239397915 1 1
0.666114392567635 0.599099219174727 1 1
0.872386404000667 0.776361511106376 1 1
1.10549530986913 1.04375399217425 1 1
0.945382418952747 0.83839581391253 1 1
0.765027041251858 0.696796272081204 1 1
0.348032878230182 0.295375574775894 1 1
0.856150519738826 0.761078981376269 1 1
0.680733525024003 0.61810021758177 1 1
0.829210406492906 0.779550779628806 1 1
0.804966030020171 0.743820043998076 1 1
0.72902322280373 0.644504809837855 1 1
0.764107952347943 0.715824683094615 1 1
1.0004659567736 0.906421343250528 1 1
1.36881205125229 1.27062947227782 1 1
1.09121475179094 1.00293725638386 1 1
0.848463410504814 0.769475596093526 1 1
0.66642420981205 0.530864420950192 1 1
0.8798502993527 0.771585232511045 1 1
0.825575392813873 0.771387118570476 1 1
1.47340030698917 1.32222032338291 1 1
0.860551331972419 0.772357995428919 1 1
0.765607291140619 0.688905225730779 1 1
0.715775003110578 0.640306080410532 1 1
0.993143447885461 0.904494417521047 1 1
0.621852265900144 0.5643567558414 1 1
0.8719503386765 0.795076956568353 1 1
0.80469812102585 0.736404676187332 1 1
0.880266971593655 0.795162868470364 1 1
0.575540235688581 0.509011275254138 1 1
1.31675790290652 1.18123503288651 1 1
0.945385698064007 0.849995532239041 1 1
1.02934735654856 0.946354161981744 1 1
0.855909746821259 0.787216751681145 1 1
0.960384183601997 0.835812821999948 1 1
0.390742167984888 0.352421980490534 1 1
0.657837508191978 0.618148401504359 1 1
0.410366566391371 0.386736665697634 1 1
0.861256962923361 0.799086793857592 1 1
0.953974006459623 0.903394418967115 1 1
0.667754087083454 0.616020262036074 1 1
0.705588594398884 0.635318625738194 1 1
0.551509212801082 0.527964796953762 1 1
1.28386685098013 1.17509451758854 1 1
0.943809990380309 0.821698404009974 1 1
1.18400966038976 1.06872512517126 1 1
0.638381473991542 0.585425061667878 1 1
0.585326816526158 0.538624369035242 1 1
0.541162898933397 0.528486782046328 1 1
0.588995249041075 0.50567860916834 1 1
0.57846123142781 0.537689415515339 1 1
0.953209828762736 0.890276798749005 1 1
0.81862403126864 0.762737871198345 1 1
0.963388732628543 0.846382337189912 1 1
0.546285483445318 0.522525449213048 1 1
0.586655988037861 0.546716227135095 1 1
0.780349580597592 0.726294445911972 1 1
0.908634740402716 0.784196715910882 1 1
0.982738070058229 0.873631763535471 1 1
1.04406226940421 0.942220929237082 1 1
0.531063333963748 0.501367311851606 1 1
0.899135748714993 0.813683039259496 1 1
0.702737723371353 0.630350099870483 1 1
0.467506720392341 0.436709810319882 1 1
0.652316920052096 0.570554369762579 1 1
0.819151001502915 0.793121163729883 1 1
0.60036497204847 0.560455107744098 1 1
0.859763963131853 0.759138369989505 1 1
0.720464902091903 0.656013941904627 1 1
1.03197057994537 0.947402165943622 1 1
0.746425005313337 0.685779615280691 1 1
0.782353511816523 0.692777607210976 1 1
0.51959566305797 0.444405542314416 1 1
0.49883777692369 0.44498076150666 1 1
1.2244600829698 1.06961574223009 1 1
0.269109749549383 0.269562814907285 1 1
0.519469775291545 0.482190466276544 1 1
0.859487089629533 0.828079367000294 1 1
0.14695480544996 0.143516106759374 0 0
0.648630206413574 0.576069763331531 1 1
0.988078607534372 0.880386716855298 1 1
0.623807481908581 0.619301721252642 1 1
0.562871273622333 0.506875324764059 1 1
0.557733565647595 0.511621961912618 1 1
1.19500176409401 1.07115783876818 1 1
0.745075099674121 0.673678655733528 1 1
0.822277683415479 0.768207134398638 1 1
1.10110734986771 0.982666283931022 1 1
0.863857591218804 0.812460111548681 1 1
0.264994706651063 0.244131640766931 0 0
0.650215964935302 0.580239062858147 1 1
0.949740349748316 0.8292711281088 1 1
1.10687860944798 1.01886235621679 1 1
0.951566220526488 0.837815581089483 1 1
0.650964800577507 0.577076757629805 1 1
0.675626840657522 0.614938154389268 1 1
0.848662266542006 0.781383920992212 1 1
0.811454291997128 0.744263546002198 1 1
0.249812023903428 0.226118368233306 1 1
2.05441850827882 1.81421850725236 0 0
1.01599682696068 0.928855475699762 1 1
1.09163340837309 1.05141164466666 1 1
0.794473870979374 0.711635895855364 1 1
1.09253504015074 0.976975907147283 1 1
0.533268458325658 0.477805630216646 1 1
0.897029105151129 0.801640954355629 1 1
0.764529729565308 0.712922047289506 1 1
1.03206866492379 0.929729116127551 1 1
0.945998997493784 0.856716355965846 1 1
0.877038631360282 0.783134487439016 1 1
0.584250463493819 0.55680965285894 1 1
0.267941841102085 0.197538672204985 1 1
0.836173808572511 0.721844418187008 1 1
0.671535172577001 0.602360624606224 1 1
0.621284419109424 0.584229333879769 1 1
0.355313826211154 0.319363834480926 1 0
1.45478096175897 1.31445393978369 0 1
0.82622265890245 0.729748237780621 1 1
0.399069491109437 0.33913920360764 1 1
0.856490909994795 0.736418276624161 1 1
1.45387707289088 1.30260317525035 0 0
0.624111245720829 0.553958290352195 1 1
0.588085856219906 0.577008311899916 1 1
1.0445023773405 0.944261445920716 1 1
0.306760400096707 0.289081942670598 1 0
0.15565139631584 0.132570600193729 0 0
1.62861278107331 1.41784740241776 0 0
0.613408740003311 0.607480923297242 1 1
0.394222631818662 0.385948061160018 1 1
0.289028488301508 0.257934005329144 1 0
0.305263337290411 0.28786682227781 1 1
0.787757077915778 0.675790706137034 1 1
0.807427157281573 0.752529054002115 1 1
0.679942444359419 0.639273607859877 1 1
0.869189195754101 0.788606253016213 1 1
0.847331206929655 0.764809462524864 1 1
1.00583225968267 0.885747129054253 1 1
0.88924778081704 0.812412551594575 1 1
0.536806356363472 0.463712347043565 1 1
1.3293395127248 1.17799916141769 1 1
1.41482051565568 1.28439980248049 0 1
0.988437779655208 0.919194892510741 1 1
0.632822458751129 0.544459540295032 1 1
0.599253597541865 0.512542329780842 1 1
0.638479200980049 0.577140301773261 1 1
0.95386043527045 0.875735364903061 1 1
1.19006128595281 1.08065023993728 1 1
0.911636714278826 0.83503857683292 1 1
0.501891863821329 0.476909542590045 1 1
0.670786698547986 0.599604757377603 1 1
0.839719383554709 0.749119863694512 1 1
0.679422689461946 0.60406524862782 1 1
1.1659076994353 1.01924398329698 1 1
1.26117563990174 1.1157048604137 1 1
0.886350896904676 0.78071648519602 1 1
0.701857315232843 0.610927666507253 1 1
0.932116540530399 0.845366648627151 1 1
0.524879753296423 0.491751214017808 1 1
0.608728975373982 0.555704230064741 1 1
0.589243104081388 0.557640526530133 1 1
0.61185515159171 0.53777483902093 1 1
0.912266585931509 0.853781158180384 1 1
0.373361920578146 0.342349407953415 1 1
1.03824183390353 0.935526156145926 1 1
0.903505049613589 0.864025023102955 1 1
0.878399343856631 0.800388665689061 1 1
0.517423903772802 0.539290546834778 1 1
-0.0182524782689894 -0.0283944321856474 0 0
0.330672457115102 0.291104212855748 1 0
0.375932334941529 0.329996623265304 1 1
1.04521773636016 0.933972079539281 1 1
1.0509092057676 0.963959756162753 1 1
0.581583254818961 0.520943381990979 1 1
0.534728107129507 0.547803789598123 1 1
0.433235215218872 0.379994655557894 1 1
0.655769929265693 0.591113726195625 1 1
0.699487317414045 0.645433940956183 1 1
0.759468380245935 0.698735635875014 1 1
1.11198821290096 1.00931311165776 1 1
1.08048155577302 0.999957995933203 1 1
0.650521860300747 0.576694638172449 1 1
0.505621543441527 0.460564388691849 1 1
0.532897906549223 0.49410743676832 1 1
1.31303351938531 1.24735615914169 1 1
0.884635791670302 0.793664646134667 1 1
0.926897697766009 0.82822460935663 1 1
0.424749106009617 0.389666606875423 1 1
0.47710394772153 0.49346780900126 1 1
0.537623351561259 0.508399664451169 1 1
0.461862617848347 0.440290560704794 1 1
1.66398307799499 1.52356685992502 0 1
0.762696328396609 0.68980794678831 1 1
1.53463698716865 1.34577469642725 0 0
0.515731744600736 0.478873854820923 1 1
1.12349273413461 1.01150270969835 1 1
0.829935761948816 0.717745936290313 1 1
0.721204738035722 0.638035935912288 1 1
0.916496601476349 0.827813468541203 1 1
0.857155299126334 0.784250484537683 1 1
0.490838820124001 0.440985417959666 1 1
0.464222137849459 0.427358752974012 1 1
0.708100423880423 0.654970530248735 1 1
0.880597335542163 0.792759468889303 1 1
0.661224990157309 0.608686452799537 1 1
0.823320317878436 0.74966807381285 1 1
0.533218070900259 0.437041311287169 1 1
0.776863469632651 0.708025597796425 1 1
0.849194036558077 0.767893938324493 1 1
1.36591424091894 1.17948125612766 1 1
0.746244055950005 0.685029742063129 1 1
0.707911655446556 0.571650294090643 1 1
0.325596713787293 0.312611439571278 1 1
0.510323991386962 0.488833494104208 1 1
0.710886407025209 0.654279274407816 1 1
1.79700094422204 1.59618542601952 0 1
1.09067769575061 1.04529073835148 1 1
0.493358794408543 0.449711300696402 1 1
0.748289481217659 0.683289389493914 1 1
0.370565415869622 0.344049924432897 1 0
1.16715960675939 1.06090422608896 1 1
1.06107539634755 0.823354522070946 1 1
1.01342622575072 0.952245576804792 1 1
0.719685505539203 0.648186305070955 1 1
0.652508033026615 0.60569801953703 1 1
0.93931223425697 0.840098283275588 1 1
1.01755018787106 0.935198511248431 1 1
0.600138130795891 0.545539599552811 1 1
0.242161459840825 0.182706643811913 1 0
0.498156717053666 0.455033574702608 1 1
0.488340852824367 0.369425919682352 1 1
1.02502683454178 0.906081223968401 1 1
0.507228478689415 0.503772987684475 1 1
0.160587713608348 0.143159012727847 0 0
1.14013031934444 1.02019647412839 1 1
0.75919403581023 0.709244403781535 1 1
0.777405434457377 0.698889383239089 1 1
0.703903675790467 0.605786012177119 1 1
0.914629313185626 0.826665363906053 1 1
0.965423129590526 0.916706385927614 1 1
0.533118393812208 0.477191552704238 1 1
0.458703128546463 0.425262940286282 1 1
0.416349700565935 0.366547246296726 1 1
0.944467356641274 0.87049380931769 1 1
0.682377259296828 0.603176074575692 1 1
0.649981623162521 0.5358550378447 1 1
1.09843354484365 0.969018583277356 1 1
1.01614427483549 0.896870185088801 1 1
0.959998898181229 0.826475906328929 1 1
0.838314323895332 0.740583967361476 1 1
0.384606648298522 0.312600367277616 1 1
0.832385340207958 0.756348591117751 1 1
0.188923828964978 0.178649938241233 1 0
0.899211174057703 0.791937501709952 1 1
0.535022340628887 0.485532817843258 1 1
0.446908511901321 0.435013772870758 1 1
1.47870013645137 1.35407217912077 0 0
0.326050039473456 0.263584890750597 1 0
0.997796987677407 0.891144138512206 1 1
0.253956001978974 0.227786243850088 1 1
0.959926812140746 0.848870249218619 1 1
0.73754984205604 0.662985982035293 1 1
0.521473308904482 0.477300401149661 1 1
1.04657463751746 0.906930147808902 1 1
0.434800182904913 0.393869701018446 1 1
0.683946990540266 0.644665985473464 1 1
0.58472984213185 0.532050928361158 1 1
1.34497962097178 1.24305180663289 1 1
0.860409038842921 0.776905885634317 1 1
0.900987816913357 0.826341978209963 1 1
0.723588832410147 0.66188659303529 1 1
0.936707933246984 0.849663403798709 1 1
0.941119909455381 0.842176989040275 1 1
0.95140230860708 0.85263439039995 1 1
0.764227279251709 0.663978489736157 1 1
0.433191200774567 0.429504196956901 1 1
0.615597619887256 0.583869972422223 1 1
0.867800787067024 0.77417442757605 1 1
1.41761433086687 1.2753538329149 1 1
1.0003171194599 0.885541196190865 1 1
0.969136117112791 0.876723309429374 1 1
0.331245671186702 0.335324022565251 1 1
0.450538249812833 0.412693209619144 1 1
0.823231115406295 0.75849472984005 1 1
0.622528370896648 0.549601184988804 1 1
0.962937657355444 0.864268471768403 1 1
0.464105349958676 0.434547778810638 1 1
0.337339087849777 0.337652144354416 1 1
1.01334745622672 0.875125217807621 1 1
0.774187815711368 0.714726427709021 1 1
0.645726162719297 0.598415168803713 1 1
0.714726161370308 0.631087180303537 1 1
1.31858929016889 1.26107681739219 1 1
0.631465197033415 0.592449280683456 1 1
0.77982237905677 0.715567394196965 1 1
0.537356900597032 0.450078878398604 1 1
0.777950671243306 0.671967999494159 1 1
1.12678149603526 0.985255012880377 1 1
0.205976408097815 0.342409982347782 1 1
0.922043355868402 0.837061476983318 1 1
1.40299691306755 1.25752853033654 1 1
0.815357432323278 0.715633300421794 1 1
0.717797498388078 0.646936174276785 1 1
0.342291083249818 0.360759918486652 1 1
0.690065455552969 0.636564404942629 1 1
0.937354038238454 0.830329370062245 1 1
0.838003155821384 0.77780167097649 1 1
0.710114965737178 0.65462653579294 1 1
0.743050240028374 0.677130861355862 1 1
0.608771778150637 0.542295814899491 1 1
0.52328348882801 0.463894347653052 1 1
0.219027682149411 0.244611658403658 0 0
0.759409381030485 0.660652295299238 1 1
0.684971909719322 0.610206621595228 1 1
0.84299545133048 0.740777596283824 1 1
0.996908754855701 0.860797960975259 1 1
0.980352520258032 0.842398988396859 1 1
0.758817497352747 0.721536812120468 1 1
0.314428998702027 0.267069727226388 1 0
0.56457855158944 0.51077621165963 1 1
0.961995250279683 0.828297227342938 1 1
1.46470250262594 1.27801516623845 1 1
0.398578201987357 0.310568859659715 1 1
0.405883730824746 0.36234247134283 1 1
0.74961952263099 0.668804192893825 1 1
0.624754903324898 0.482410096169986 1 1
0.627006275834956 0.583315316879334 1 1
1.06848282576258 0.946778581289224 1 1
0.854017972044913 0.76173088422102 1 1
0.114790758640599 0.0709346654011936 0 0
1.31637609192545 1.06974655257102 1 1
0.470972519513262 0.381433353017419 1 1
0.669360198441242 0.602971306039283 1 1
0.630318321835564 0.569503912541788 1 1
0.428294749050751 0.459214558116183 1 1
0.796259882213266 0.669347857648014 1 1
0.648737295815711 0.618718250961054 1 1
0.940503997620667 0.805766304447709 1 1
1.13165344648439 1.00409779169521 1 1
0.343071166638795 0.324007899160864 0 0
0.475233162717825 0.423899985647275 1 1
1.40065176896699 1.23980331492059 1 1
1.02936987533883 0.900409677904452 1 1
0.590924137980331 0.543899699019478 1 1
1.00872253359584 0.97678456514544 1 1
0.365517160013348 0.342483065216042 1 1
0.741089848320047 0.704867640474706 1 1
0.309203360429187 0.292014199389238 0 0
0.95421236865301 0.949151019540719 1 1
0.431800957613273 0.410472243692219 1 1
0.321148901976156 0.320651359905662 1 1
1.06460157362182 0.967060598183222 1 1
0.614250179927769 0.548925017547858 1 1
0.672072071276234 0.622540291930382 1 1
0.867209302001899 0.757659689852808 1 1
0.993140663515101 0.896644941513895 1 1
0.885482266557305 0.759988232311804 1 1
1.1400319494934 1.07529877432774 1 1
0.876412138201528 0.787997898429169 1 1
0.614635513974164 0.531852001873525 1 1
0.792398466871156 0.706236625203606 1 1
1.27791539221314 1.12442777961883 1 1
0.733099058041733 0.649241834090434 1 1
0.993898391865467 0.76050666464678 1 1
0.494953575321551 0.453576134078971 1 1
0.442303508656227 0.380368113477785 1 1
0.286700834980587 0.287894431506481 1 1
0.481834278268205 0.415617233148668 1 1
0.749377705260468 0.678114125540228 1 1
0.784799300033092 0.719458547504305 1 1
0.761844950823942 0.717848837950605 1 1
0.766819915246741 0.696525236543964 1 1
0.68100383492948 0.611122011829856 1 1
0.362250290168876 0.337420360318961 1 1
0.891569559369336 0.809394981688762 1 1
1.19946294395453 1.13582395422863 1 1
1.15805230255258 1.05013280636411 1 1
0.764416337423145 0.691315671682546 1 1
0.60385285308857 0.486189355571541 1 1
0.963905217145273 0.864695372758545 1 1
0.596137570568587 0.543789794092483 1 1
0.140321413709659 0.132581045262048 0 0
0.827576053283661 0.749465226892596 1 1
0.815449012177375 0.737937651840326 1 1
0.398613282315052 0.339931206966334 1 1
0.99642548235498 0.915933000677633 1 1
0.448524694467095 0.390552424666707 1 1
0.984745692128854 0.876255013218059 1 1
1.04878268859356 0.947760504358025 1 1
1.11962721764731 1.07984661970014 1 1
0.688345725835953 0.689674571282355 1 1
0.785740525027194 0.68260959499612 1 1
0.636067840204836 0.567287883316731 1 1
0.934797991614759 0.840938482955868 1 1
0.706141252545813 0.603144272431038 1 1
1.09403864953943 0.991002841679476 1 1
0.801242543610183 0.749652259062379 1 1
0.940477049576436 0.866046133947296 1 1
1.16090240115573 1.04200737140953 1 1
0.644533433509975 0.572407051816565 1 1
0.131407487513611 0.144717423408313 0 0
1.0845485937557 0.978055611885902 1 1
0.767341817203378 0.751285681000271 1 1
0.409149451803684 0.383720144046895 1 1
1.15712872473207 1.05355531850502 1 1
0.955083845475133 0.869815392102267 1 1
0.659129002101108 0.610294554493973 1 1
0.58717497008723 0.661795943641719 1 1
0.311309854505671 0.252989349028605 1 0
0.913598731576328 0.826444095138168 1 1
0.638410075417226 0.599459312307131 1 1
0.231495057883333 0.206496532562842 0 0
1.03714605976862 0.923738181804764 1 1
0.311581775082012 0.237857312235563 1 1
0.961555858691779 0.903755430242375 1 1
0.880141285367649 0.790932811547626 1 1
1.16043128870809 1.01493609412878 1 1
0.649754113363609 0.568187484316949 1 1
0.914829594631843 0.831335301198081 1 1
1.19695232645365 1.08291155101751 1 1
0.617361020188823 0.560613777024783 1 1
0.683102721314843 0.610113909274081 1 1
0.393322819808346 0.358001541494183 1 1
0.583472881420695 0.531367484702959 1 1
1.23709002935937 1.13112625830263 1 1
0.815148293540136 0.739715926255103 1 1
1.31337110212582 1.20482104401027 1 1
1.06131404610646 0.954614811824421 1 1
0.910549972777613 0.859737154794682 1 1
1.28995658082613 1.16825055125885 1 1
0.61038320645656 0.600377510964636 1 1
1.03351111643856 0.938712213475886 1 1
1.04164686032309 0.922223190421176 1 1
0.746334071047588 0.669749395310113 1 1
1.04652799519959 1.01644922118981 1 1
0.740377319639353 0.711203736212043 1 1
0.851906492009685 0.726603017744257 1 1
0.847164348315821 0.762718906971909 1 1
0.6404299068651 0.542346128089927 1 1
0.882847056073302 0.798199843118285 1 1
0.248569718297768 0.220121802142703 0 0
0.142056101422657 0.116756172952013 0 0
0.509231203219761 0.448031795982892 1 1
0.961914063906512 0.833631348555302 1 1
0.517658404474635 0.479376787297838 1 1
0.568599842158676 0.521118976802918 1 1
0.985125076610561 0.880299746482487 1 1
0.920059035476795 0.832358268777979 1 1
0.370806435598087 0.334770966115207 1 1
1.10674716979241 1.01460634977571 1 1
0.94894765484569 0.886912189033422 1 1
0.700350984827937 0.680399773680181 1 1
0.472648659114255 0.397221875806712 1 1
0.760110914664163 0.715449887567581 1 1
0.977024311155021 0.861629771065302 1 1
0.448511602307424 0.381407566197578 1 1
0.992440272657045 0.869462652125739 1 1
1.36315052784285 1.23284888816799 1 1
1.11388881324448 1.00552229734366 1 1
0.603358060569788 0.549461391242724 1 1
0.0658564952772845 0.0886180970276149 0 0
0.632068863831723 0.529736438399594 1 1
0.765574241698063 0.71657444363 1 1
0.598546682851086 0.50496767794871 1 1
1.02696855771258 0.932879806005522 1 1
0.806888049487187 0.746876122754781 1 1
0.843203198994363 0.778180613876429 1 1
0.565612894321578 0.504897137895712 1 1
1.35058152793096 1.20998511796749 1 1
0.673367497956704 0.600882585680046 1 1
0.806654999660201 0.721297728586414 1 1
0.898127014882782 0.800474367697158 1 1
1.21274145932157 1.08899440665877 1 1
0.729589960669724 0.657337129511218 1 1
0.381475896773045 0.324874421549497 1 1
0.232138397068004 0.20270442200237 1 1
0.864319496917025 0.781688742276552 1 1
0.757843325764272 0.70952994421021 1 1
0.701567839268513 0.631808844922445 1 1
1.3618873733487 1.20718571675512 1 1
0.965143172656334 0.883534383475403 1 1
0.577133348538363 0.539228666339282 1 1
0.533564161674141 0.494092676288459 1 1
0.807705651327252 0.724615189964567 1 1
1.04894860494531 0.935366411249464 1 1
1.24746254158622 1.11538549387736 1 1
1.1818765875134 1.04234189504611 1 1
0.750220596375905 0.668414665272924 1 1
0.630244558598108 0.547499419846257 1 1
0.388468266835611 0.368871755820241 1 1
0.977501689781666 0.82251164318637 1 1
0.960934877998168 0.872022249115842 1 1
0.461283766206221 0.422156030904111 1 1
0.821458497009484 0.736984832058511 1 1
1.2783992236431 1.16434291744344 1 1
0.95681768693634 0.847380925402958 1 1
0.998307910926287 0.914606292739946 1 1
0.769896165417916 0.656503762780802 1 1
1.59374980145172 1.49907901357495 1 1
0.578207192080587 0.523192609449097 1 1
0.643725383445346 0.617145103577724 1 1
1.23607936455257 1.1151768117431 1 1
0.870554840110704 0.792466664068819 1 1
0.366503556034324 0.361789503870656 1 1
0.560196919150533 0.486667286478453 1 1
0.776348297031161 0.731799641987466 1 1
0.854364255396761 0.750304337420105 1 1
0.535114370704294 0.501020296497348 1 1
0.969134496036938 0.829145762747036 1 1
0.812469951504435 0.766947811497127 1 1
0.480386099505632 0.433034026117095 1 1
0.694284010131175 0.603272837713989 1 1
0.865769691840285 0.757993601944641 1 1
0.889351007856542 0.801927955310497 1 1
0.99753835580503 0.910595156581279 1 1
1.2866376535903 1.15125589030128 1 1
0.86743215761759 0.751536006884747 1 1
0.489460445986639 0.449808994830397 1 1
0.779377436657584 0.747960073395753 1 1
1.0752775248444 0.997198172873961 1 1
0.629384333437474 0.556746667248444 1 1
0.457299746283707 0.418872350480408 1 1
0.767499573367024 0.704253068454178 1 1
1.07356399430576 0.980393381131477 1 1
0.544981004622898 0.505518626274883 1 1
0.536254953802677 0.482246449643502 1 1
1.39755287199245 1.23326722805551 1 1
0.707982856506039 0.657713364189057 1 1
0.337324579867418 0.318367608098305 1 1
0.573142679195336 0.485266709760822 1 1
0.861476608693015 0.810006885537931 1 1
0.444431836978961 0.397185987374091 1 1
0.667849709515323 0.623374068959146 1 1
0.640267598441093 0.628740416165879 1 1
1.04289707129353 0.952254978221483 1 1
1.10724909247171 1.01928254908819 1 1
0.597753429710962 0.495120896308615 1 1
0.391577976854269 0.353802827128421 1 1
0.455394030509772 0.390895311438762 1 1
0.507384264253805 0.446982888248736 1 1
0.525312082717417 0.447654679549442 1 1
0.593142247894434 0.546522740946392 1 1
0.461450698160281 0.436928625991303 1 1
0.821109445777477 0.729330231426873 1 1
0.775005260336872 0.696726999031808 1 1
0.728590768522273 0.726073972291797 1 1
0.603319833329798 0.538160731896972 1 1
0.899138089105136 0.786739936015125 1 1
0.926125463196144 0.839766034742986 1 1
0.450204980700798 0.423949717696073 1 1
0.545591857911322 0.508805862522892 1 1
0.625963277103418 0.555161298632016 1 1
0.336144044274009 0.306111153153514 0 0
0.600345005462226 0.539856483081839 1 1
0.672726272539307 0.62537104924371 1 1
0.736667386670495 0.679112590254911 1 1
0.551077312792534 0.49839673147514 1 1
0.75923728120729 0.677625139227588 1 1
0.437871296154037 0.427912161649374 1 1
1.20839668248895 1.03547175856235 1 1
0.676822550510138 0.582261341927955 1 1
0.814069211750936 0.722194719740731 1 1
0.307714363011885 0.337613457360588 1 1
1.31132334110418 1.16110086151807 1 1
0.365544628497156 0.323799735513136 1 1
0.706178723546545 0.637104509039586 1 1
0.92990255422116 0.828433330747566 1 1
1.11173985435636 1.04823559433199 1 1
0.740944069798892 0.747263342154399 1 1
0.300546369188228 0.274374848556913 1 1
1.03933477119203 1.0057800239286 1 1
0.68646971833146 0.639151954351371 1 1
0.653579909597059 0.600085953517742 1 1
0.151786493299384 0.157687655729044 1 0
-0.0291071110467998 0.00693256850796913 0 0
0.567141657862704 0.559794139942937 1 1
0.939875539148786 0.825639793312097 1 1
0.785075062825775 0.724978829826568 1 1
0.941976411275801 0.85061926064391 1 1
1.1514853020346 1.05475033624678 1 1
1.29397210485532 1.12472293894024 1 1
0.849880949612636 0.75329722198246 1 1
0.769997695418664 0.710560128811174 1 1
0.692208518869539 0.61176346930907 1 1
1.07317273993678 0.967730177754766 1 1
1.270365497223 1.16019853159488 1 1
0.660577947641921 0.582296020603026 1 1
0.855054428302377 0.776395662753526 1 1
0.786075982778705 0.644884776490109 1 1
0.991014733523997 0.884893105129936 1 1
0.751377165742599 0.635901298795402 1 1
0.505680917874734 0.422445859363491 1 1
1.06433433307057 0.971624084685575 1 1
0.732822984354495 0.652707224175977 1 1
1.04402582451351 0.961338177820681 1 1
0.902868717930011 0.749119957136337 1 1
0.321939261044145 0.308313371955526 1 0
0.766196800824326 0.651425898491257 1 1
0.617471481354464 0.621283756500576 1 1
1.04611560676388 0.897556438600855 1 1
0.639418512922845 0.566896690328799 1 1
1.27583864478945 1.01714520770624 1 1
0.789226599953822 0.721660610904162 1 1
0.213572210570889 0.169469264574832 1 0
0.925199104188038 0.796295999286801 1 1
0.565831707756971 0.486909689015388 1 1
0.585823568446206 0.513023031224315 1 1
1.02160447740796 0.975429609995227 1 1
0.656205498291568 0.617253248541903 1 1
0.170293966203398 0.185788893306963 0 0
0.447450499215421 0.383159768029318 1 1
0.764946921353629 0.684229896406253 1 1
0.400183335317819 0.388121175295121 1 1
0.441406591332208 0.430823116086715 1 1
1.09310801178563 0.985430868684904 1 1
0.31321263112373 0.271677969417226 1 0
1.01467701978933 0.934840312938762 1 1
1.03155295862185 0.927776327373988 1 1
1.3687771279572 1.14209507822949 1 1
1.19802523250312 1.08787722539639 1 1
1.15233819147927 1.03759237841125 1 1
0.94607122659392 0.8070276000405 1 1
1.11430028273319 1.01434945143608 1 1
0.43793107294651 0.364384723409069 1 1
0.374866406597684 0.347466613616279 1 1
0.3413144972204 0.295790441337705 1 1
0.805974319086466 0.698040082743618 1 1
1.04578838277841 0.898661719353562 1 1
0.550758172485021 0.473668214950862 1 1
0.651735062746404 0.607011613160488 1 1
0.783998899910944 0.707301076919751 1 1
0.728920440925178 0.65832500325656 1 1
0.427744831420208 0.350892770817214 1 1
0.942914478931734 0.876299980494387 1 1
0.861771578013546 0.782265706063981 1 1
0.899690577349924 0.807523702831305 1 1
0.422050611812088 0.377518839507692 1 1
0.309699438118192 0.269596283915735 1 1
0.262397150466191 0.234703636915924 0 0
0.826228796271267 0.768996013814869 1 1
0.451036893319005 0.41314280590605 1 1
1.08860616623164 0.969774759555697 1 1
0.54301836298145 0.488795067874795 1 1
0.457082824289925 0.419849129300886 1 1
0.765259546876899 0.687789472042204 1 1
0.849460865880997 0.789771820859053 1 1
0.763674801173068 0.700376907071756 1 1
1.08911263086712 1.00485589031228 1 1
0.495012250018518 0.384557773325511 1 1
0.496435420093886 0.443948450614936 1 1
0.869389536629593 0.771247978054181 1 1
0.437737559527932 0.341645070455639 1 1
0.995236214287171 0.897427260968836 1 1
0.487107035548936 0.474945952055299 1 1
1.00091504864684 0.885053084523418 1 1
0.690942590652269 0.6219220837647 1 1
0.534793691705818 0.491100004293154 1 1
1.22339925958606 1.08833541696535 1 1
0.535362660639971 0.497847622178342 1 1
0.967306736348004 0.854191853089462 1 1
0.321893414617794 0.261235356392477 1 0
1.42117755073426 1.24765408200115 1 1
1.01006654228852 0.866329849395723 1 1
1.04077516502491 0.88597081104988 1 1
0.881287169590442 0.816607216178761 1 1
1.18139759633017 1.09973716486333 1 1
0.926112028905137 0.866719535641655 1 1
1.05054863235817 0.911349930373776 1 1
0.576434526782628 0.46894229703896 1 1
1.18426980156802 1.08219022005019 1 1
0.820410622731754 0.730323235472499 1 1
1.03009459810414 0.921339375328464 1 1
0.870128548931248 0.808063035991357 1 1
0.66366299584704 0.575814970086606 1 1
0.415398248857584 0.385812360090077 1 1
0.395058947113291 0.360349865009956 1 1
0.753092652290693 0.69527933118939 1 1
1.00243085038197 0.91802270224508 1 1
0.986546163035852 0.849659314118154 1 1
0.408826766315554 0.331954178453928 1 1
0.378422236714178 0.352442731682833 1 1
0.675253223985038 0.580282616719067 1 1
0.969456820216999 0.888606419363799 1 1
0.362042397057509 0.32779953184626 1 0
1.20822509500585 1.0780023885187 1 1
0.554899669971745 0.523763042854855 1 1
0.586963854318842 0.545762347179495 1 1
0.817726583817306 0.739304442469943 1 1
0.681926375506531 0.60257898257626 1 1
0.6513756234717 0.580648356122926 1 1
0.787833607152848 0.679474300922128 1 1
0.394439088829309 0.375139165018753 1 1
0.5141911011129 0.454543790934638 1 1
0.824941827919999 0.767669211827994 1 1
0.528229626761429 0.490974257699945 1 1
0.714707486916755 0.6408381201364 1 1
0.646459962210337 0.598011349503725 1 1
0.660642415679014 0.589390703329778 1 1
0.434562615118153 0.411936380159043 1 1
0.915566796219902 0.830544760071774 1 1
0.60389909579347 0.579406680011204 1 1
0.844230211431825 0.764547435412043 1 1
0.747043735958182 0.672819048524435 1 1
1.34726381068884 1.19056092169165 1 1
0.777030980069525 0.705966745018713 1 1
0.835799422580393 0.812081048444794 1 1
1.15342874042447 1.04869866148857 1 1
0.144535730606148 0.16269115871991 0 0
0.633646355288303 0.536012818199346 1 1
0.811619201894249 0.717805516931426 1 1
0.00675042903686078 0.00150789714107829 0 0
0.350274034340166 0.298766919180925 1 0
1.10483301074238 1.01520232940182 1 1
0.640719533833514 0.563058834337656 1 1
1.17062132934765 1.08373162380771 1 1
0.850974929566172 0.772887125213269 1 1
0.479220070923254 0.424774341892161 1 1
0.68808034500097 0.609877909698777 1 1
1.61030689178684 1.42568881060532 1 1
1.08570677700256 0.993826219647635 1 1
0.8150781709557 0.734154005979949 1 1
0.669060586603194 0.610698124371652 1 1
0.739066762900951 0.701434226320581 1 1
0.981120437850379 0.84385554743193 1 1
0.417269573960532 0.421310668100515 1 1
0.917053262445563 0.836520107337849 1 1
0.850799995322229 0.764499204419805 1 1
0.565496508763139 0.492739037790075 1 1
0.615942988490316 0.54838915294706 1 1
0.851560918166517 0.779479235502733 1 1
0.710490274804277 0.620885630900957 1 1
0.306056040809486 0.272487587664259 1 0
0.936746241128828 0.833781941964839 1 1
0.770992262006099 0.695554702511108 1 1
0.50200796046297 0.510806873556573 1 1
1.66221009714394 1.4854144688765 0 0
0.516742946055059 0.48004495967416 1 1
0.43034175486778 0.404559469973038 1 1
0.839621003350916 0.74952768789791 1 1
0.921615624048868 0.84119031341639 1 1
0.410178648140359 0.373476963759926 1 1
0.943879705554386 0.869246529932547 1 1
1.1316526142842 1.0004443137503 1 1
1.62029773502939 1.42496750927373 0 0
1.04964631112125 0.975228367579031 1 1
0.761699920816526 0.673442668663114 1 1
0.585916952655819 0.522409716856058 1 1
0.950499909090343 0.865341198366507 1 1
0.710575091065483 0.62539391642228 1 1
0.627137891538291 0.54474834864323 1 1
0.789125081894967 0.697199693878733 1 1
0.616791056294065 0.526609241757749 1 1
0.833128755938129 0.798085790309453 1 1
0.839429388314449 0.724103529579027 1 1
0.306807426851207 0.265767344133388 0 0
0.591124619860615 0.521036841456169 1 1
0.616944291680657 0.549232013147305 1 1
0.692208305698184 0.631405945755654 1 1
0.602101780165142 0.534803825030445 1 1
0.292513997474499 0.273281597483787 0 0
1.03465596984505 0.946998232221806 1 1
0.367055772388628 0.340659992461678 1 0
0.608460769945601 0.548858186138598 1 1
0.988707991585796 0.886697971063604 1 1
0.906087606574398 0.800378085684715 1 1
0.324028634902815 0.299665192086466 1 1
0.787050117621325 0.70714531455923 1 1
0.54212370337082 0.491433124231659 1 1
1.18028438310605 1.07063230277061 1 1
0.647512315702649 0.647785483370939 1 1
0.855418599510867 0.77826368567717 1 1
0.965931280222945 0.882113731407733 1 1
0.821867700840105 0.758019421664733 1 1
1.15839490372462 1.06420957063393 1 1
0.824809088979175 0.889743287619901 1 1
1.02871493964405 0.897294902674691 1 1
0.331086339969302 0.31604098750581 1 1
0.786636553056592 0.722942529184878 1 1
0.327056346825032 0.294514972573419 1 0
0.969528197451164 0.823872646459557 1 1
0.91666580982425 0.842330739485276 1 1
0.336978322004688 0.284802073524896 1 0
0.534110876221286 0.436908569606579 1 1
0.445941678758485 0.43961609443904 1 1
0.790700246031206 0.729587982606256 1 1
0.749110217043231 0.670341518020292 1 1
1.10953675556439 1.01732021598571 1 1
0.909668065962028 0.798653332568884 1 1
0.50898539067688 0.443101967728166 1 1
0.913022925561717 0.83540574981547 1 1
0.288903594409622 0.234171863796336 0 0
0.413787919370907 0.344704810653498 1 1
1.02768598476188 0.916132914891352 1 1
1.20345508565527 1.06975764999242 1 1
0.801836866130022 0.744942788856982 1 1
0.580480893630871 0.557361323549731 1 1
0.245576641008527 0.237849204022684 1 1
0.818726629221619 0.723066113222638 1 1
1.02501864535076 0.951357158155894 1 1
0.823073536285214 0.743113911298773 1 1
1.07427231664962 0.988553892648272 1 1
0.885261268620082 0.747947331888999 1 1
1.05023105543578 0.974371852955957 1 1
1.07432864439536 0.988255135883721 1 1
1.19041935057364 1.07569409888015 1 1
0.537136137103275 0.508804427082318 1 1
1.21392814791305 1.08192769290986 1 1
0.981629826124491 0.87367072938729 1 1
0.280061483477568 0.232363965412529 1 1
0.445919116807837 0.313840772727165 1 1
0.88514092850941 0.768461656707956 1 1
1.28878085790098 1.15774784362115 1 1
0.82095339094955 0.727261386090568 1 1
1.12189744236745 0.985655015229936 1 1
0.614433282074739 0.566873751980186 1 1
0.661365990601739 0.591666322068425 1 1
0.395576544683695 0.365068936418524 1 1
0.642442868450745 0.597618309000218 1 1
1.08205956909478 0.969633248730879 1 1
0.739554903709441 0.701529548234858 1 1
0.456372530878536 0.415253296206099 1 1
0.719030283337685 0.638591123401686 1 1
1.03816839476619 0.923930250518208 1 1
1.04919710259601 0.940335324284333 1 1
0.59450831883093 0.596283393654895 1 1
0.554648256111713 0.550566992448277 1 1
0.608653067382501 0.552458656208527 1 1
0.522595536587709 0.491406681045137 1 1
0.585260276063088 0.54100672928794 1 1
1.16865373257775 1.06790737619126 1 1
1.12963323696281 0.978444476545882 1 1
1.04224321748436 0.973327977986575 1 1
0.656497257064261 0.612100627445298 1 1
0.886854089197121 0.814142298587952 1 1
1.00639775486155 0.910704354232048 1 1
0.850137198446681 0.779469634287961 1 1
0.535738032218267 0.471172739001076 1 1
0.483031811494946 0.436443495787032 1 1
0.851888436997444 0.753159302327947 1 1
1.21061875464171 1.06478839633255 1 1
0.827262776212702 0.7894843828319 1 1
0.607711739857652 0.529943648658613 1 1
1.25730357113336 1.12301919470144 1 1
1.12060930176114 0.930521411746668 1 1
0.772281701095776 0.703856996461606 1 1
0.911717989023597 0.76111001844298 1 1
0.833482126603474 0.767629597333178 1 1
1.02333560955566 0.94969173079506 1 1
0.935647878258234 0.904668351579418 1 1
0.839056885206418 0.768091753005098 1 1
0.840644400906447 0.768532629043419 1 1
0.63535804107551 0.557577391820848 1 1
0.757683615338536 0.729644389569676 1 1
0.697297808155169 0.663861972850965 1 1
0.648375782631604 0.597618987836925 1 1
0.904433139037977 0.767692772919911 1 1
1.4864501820338 1.33117792084324 0 0
0.33816688778955 0.282033931227319 1 1
0.551300455309581 0.518325374686853 1 1
0.472223801544012 0.418250730347817 1 1
1.13207935074062 1.04377302381472 1 1
1.17330206452982 1.07974759200329 1 1
0.186945531389119 0.208759868486769 1 1
0.612766780209102 0.548932902744278 1 1
0.648316304408449 0.549231009491993 1 1
0.917640933021927 0.829370182558952 1 1
1.03716796417602 0.930359695373446 1 1
1.10467264215207 0.978079870454666 1 1
0.88225459809138 0.812507735009412 1 1
1.04893106116667 0.961244541040093 1 1
1.31938474914116 1.19741275386494 1 1
0.31805831131391 0.336656338237264 1 1
0.327022457085609 0.286465414697627 1 1
1.00761942082122 0.902640956101647 1 1
0.799962926873642 0.73160664927759 1 1
0.903150219740901 0.812873434467115 1 1
0.231621378828045 0.22648592478503 0 0
0.887390298324301 0.762484378319116 1 1
0.70840143413432 0.623940875313991 1 1
0.541981018626694 0.503923688165917 1 1
0.742250101765419 0.691675636403254 1 1
0.69074684740743 0.640089194988069 1 1
0.560921462363863 0.488079992253037 1 1
1.11948016788737 1.0288488502963 1 1
0.902334950731305 0.802287128206742 1 1
0.684459103877159 0.584783550384084 1 1
0.725846388377309 0.624543571273659 1 1
1.48247962530124 1.32298872033123 0 0
0.264203763684714 0.228961346468489 1 0
0.590536091169217 0.535715570389029 1 1
0.592701272285355 0.534056887952286 1 1
0.875136708713752 0.800343126417949 1 1
1.4336933489968 1.28449913483325 1 1
0.531251905094439 0.531566415030366 1 1
0.374369300271049 0.327985199103661 1 0
0.355369996211059 0.331316914030968 1 1
0.708213756563196 0.65369755742174 1 1
0.855177798361644 0.776819298193037 1 1
0.287887687617631 0.23512587426214 0 0
0.573896406768447 0.528305881198022 1 1
0.604336159284197 0.555689328340675 1 1
0.740956342239521 0.601217634386443 1 1
0.719856860433614 0.649066376613866 1 1
0.49085987539891 0.449316799028768 1 1
0.544438241447864 0.53412272790981 1 1
1.20324192690614 1.07793246265847 1 1
1.5005233781873 1.26675850090052 1 1
0.840280076836378 0.771370377159373 1 1
0.802175507135723 0.715196665189769 1 1
0.979284294955558 0.899340499124151 1 1
0.526436641838456 0.463382882731917 1 1
0.877703811262179 0.805514313723359 1 1
1.32355969473952 1.15806390540927 1 1
0.67095344770969 0.614631898721275 1 1
0.794344285259634 0.771931321486758 1 1
0.621572158202244 0.54211013190593 1 1
0.862183844550403 0.805363219539193 1 1
1.12863069150052 1.03964151203779 1 1
0.397148716445816 0.380023668488292 1 1
0.565196469126064 0.505890958520714 1 1
0.881625496221885 0.803240418704871 1 1
0.512123843650801 0.445003894770404 1 1
0.513985039387281 0.479039448049447 1 1
0.395823257671011 0.355194483639847 1 1
0.775266788903213 0.713813649957668 1 1
1.14453339319885 1.0456654586707 1 1
0.373188058225929 0.329500424989662 1 1
0.0654667063914733 0.072586448031803 0 0
1.07131752022894 0.984378170322958 1 1
0.471803600124376 0.464227632025614 1 1
0.316319573903125 0.274533997615937 1 0
0.962102561823846 0.901595657524931 1 1
0.993173729110888 0.927627818314422 1 1
0.463333499346568 0.516563019944417 1 1
0.522855473327974 0.475475349908158 1 1
0.513480826813936 0.532014605117376 1 1
0.828553308855319 0.760294875516369 1 1
1.50544663267553 1.35805581251852 0 0
0.645231422000798 0.596653687049458 1 1
0.703553146281845 0.640331586575281 1 1
1.0320454870466 0.928494823576269 1 1
0.697870376795236 0.656005269473396 1 1
0.902908501318949 0.822030460611999 1 1
1.63705515747724 1.4914469997618 1 1
1.5531942930304 1.3702088095473 0 0
0.677860038956403 0.612622006969424 1 1
0.863565832461522 0.760094251744007 1 1
0.708525599113738 0.639568279363765 1 1
1.19426465028024 1.0876295869135 1 1
0.347373264755446 0.306265312438226 1 0
0.842613430501009 0.765983883656892 1 1
0.683694205287414 0.637973900329204 1 1
1.01272763452006 0.854418861614065 1 1
0.442975971986169 0.398451814028346 1 1
0.607490319284752 0.553771803473278 1 1
0.919127667929592 0.829226863156903 1 1
0.563773123217371 0.529071560613998 1 1
0.790497208744466 0.722082015453576 1 1
1.17323094632847 0.945303449732495 1 1
1.32667224773167 1.16041553621305 1 1
0.865357486421026 0.785106439307573 1 1
0.809037757109381 0.74862675825529 1 1
0.534227559648436 0.477079457180788 1 1
0.902826385261244 0.781757595307913 1 1
0.692441473390136 0.653224397344466 1 1
1.04747521849139 0.822306028059424 1 1
1.18506151694356 1.09063750120856 1 1
0.247661715637131 0.245956817967374 1 0
1.55073525743829 1.35792497245516 1 1
1.03970733568684 0.917783175023161 1 1
1.11167252250712 1.0169876231441 1 1
0.517722696998741 0.444534052134036 1 1
1.13568227547795 1.01260952061991 1 1
0.491131828608328 0.446066951530377 1 1
0.538226374892451 0.489569605773215 1 1
0.542022697707371 0.495700763662281 1 1
0.583505246491984 0.511452203704962 1 1
0.404743437561483 0.356574161131583 1 1
0.972213784043191 0.879469954535113 1 1
0.704306459064101 0.639069953974341 1 1
0.951700583690899 0.859171592116586 1 1
0.745115765874319 0.665902678847912 1 1
0.670212667930702 0.604745446407305 1 1
0.953707663564295 0.866104393933896 1 1
0.980060056711724 0.99750523480486 1 1
0.841112164744332 0.766526144903267 1 1
0.754101771540331 0.684691509663228 1 1
0.327501747487402 0.303768586978468 1 1
0.743795153440895 0.653716214476396 1 1
0.277163773555959 0.237273130561199 1 0
0.703787225643808 0.658790896036885 1 1
0.533636732902119 0.489702097838906 1 1
0.702817533939867 0.701193530201913 1 1
0.609603057567921 0.549652940295393 1 1
0.383066542019902 0.343180003029417 1 1
0.857139072670646 0.786134542035233 1 1
0.851213400908845 0.794835602235325 1 1
0.960909472147002 0.826290536902515 1 1
1.00696078672436 0.895796232465013 1 1
0.717474006262095 0.634558992864265 1 1
0.923813725574984 0.836099392127058 1 1
0.561259042694456 0.506621336872041 1 1
0.472212688942124 0.394590818305663 1 1
0.581309465256958 0.501793449000061 1 1
1.06789413668845 0.981791059283533 1 1
0.361858441057803 0.302250461531187 1 0
0.752142787521904 0.657878911624956 1 1
1.43207778869093 1.10004205483241 1 1
0.928021347948408 0.861609169638129 1 1
1.05696621905644 0.938532734723384 1 1
0.522320374645225 0.458542962794425 1 1
0.441713381764953 0.387846180212462 1 1
1.2459758628657 1.12483501534187 1 1
0.602150870522765 0.533575679167606 1 1
1.27094096921284 1.17577876673034 1 1
0.741154555537986 0.688844738193218 1 1
0.787413733873678 0.676276739528251 1 1
0.848078216162162 0.781113090027215 1 1
0.62760981855177 0.570299331982662 1 1
0.619475691079222 0.514334557809939 1 1
1.20058661819779 1.07934756931982 1 1
0.295919305279722 0.283218765638085 1 1
0.730192381707827 0.674485088437728 1 1
0.984805544308964 0.89491034590587 1 1
0.693191465371398 0.650538521671366 1 1
0.862963445422025 0.767544732890875 1 1
0.4028096400911 0.370779384307873 1 1
0.565812103987804 0.519729579108654 1 1
0.955193279388238 0.870056985182878 1 1
0.82835644396136 0.739240121470015 1 1
1.24520051139449 1.1170222079441 1 1
0.794444092346196 0.708332027048758 1 1
0.883479414710915 0.781854695332571 1 1
0.89718671257103 0.790311035045733 1 1
0.613228438713633 0.570819269240074 1 1
0.897034822050438 0.811858967342088 1 1
1.05765894253229 0.915516098343098 1 1
0.70384797767513 0.642651082961985 1 1
1.22958811693506 1.10908188206618 1 1
0.630435561370981 0.560412627609184 1 1
0.612557244828302 0.558897943124354 1 1
1.43447321739774 1.27710890625118 1 1
0.99293416871659 0.925708060638792 1 1
0.284777608395992 0.260957896464682 0 0
0.754475734268052 0.672435923942205 1 1
0.924438519849024 0.855324355680753 1 1
0.834347562884725 0.735924469297773 1 1
0.788768468082595 0.706446123404344 1 1
1.06076476463752 0.94733725164295 1 1
1.07300338404818 0.985194403399283 1 1
1.15438997617708 1.0458657447847 1 1
0.439595764214661 0.439020550464873 1 1
0.493955172224542 0.428544979767634 1 1
0.641159424325217 0.633632423864276 1 1
0.875259754561759 0.778452449285751 1 1
0.871781834134264 0.781296666124494 1 1
1.08432115148277 0.98034632358255 1 1
1.24937114047313 1.14881127756751 1 1
0.756809224166011 0.750913927125387 1 1
0.521636686626609 0.474042502241504 1 1
0.784710846762314 0.806946597648941 1 1
0.722653935653168 0.668360749457936 1 1
0.762063395010985 0.705262130275852 1 1
0.489812039880922 0.4539063665465 1 1
1.09528173740857 1.01374641847152 1 1
0.87766611358683 0.805370504616287 1 1
0.370472345761215 0.336070344042245 1 1
0.573849123454858 0.526442893888083 1 1
0.74622164250632 0.647159673075865 1 1
1.30769052300315 1.20214740212184 1 1
0.835532552584433 0.755208722537753 1 1
0.757176775475267 0.736271436871345 1 1
0.747752300232422 0.694388956113724 1 1
0.706979617398705 0.668907081700454 1 1
0.853687560835411 0.754388168794775 1 1
0.607881646164732 0.547862251219285 1 1
1.07669079709942 0.967782808133956 1 1
1.56776856069049 1.50573789179955 1 1
1.31886725083657 1.15492491094197 1 1
0.40961390065405 0.373207155447493 1 1
1.31623548610802 1.25136248258835 1 1
0.967089153818568 0.836087086829454 1 1
1.23146897930517 1.2123720956498 1 1
0.860264301137024 0.77818153483407 1 1
1.54567021934905 1.3566446258495 1 1
0.421459354235928 0.368390926428914 1 1
0.825603937585315 0.730028698966645 1 1
0.707332739804919 0.636465763057301 1 1
1.00364020001746 0.917413731394739 1 1
1.10714414368902 0.974117184074165 1 1
1.43149546786283 1.29870853653511 1 1
1.10027537866505 0.945041458492099 1 1
0.334313583364097 0.278015510266582 1 0
1.21327215431508 1.07548952635989 1 1
0.421509135910185 0.380691778977208 1 1
0.874953527249658 0.818246689080621 1 1
0.589757950419874 0.536090667396941 1 1
0.470415820125482 0.424084890215891 1 1
0.525958361732741 0.460118683526985 1 1
1.01829557834464 0.935311159342157 1 1
1.07565022280272 0.95450630895856 1 1
0.696946800330312 0.642366705692961 1 1
0.96187516890326 0.92824225633994 1 1
0.991770038652192 0.882282532202671 1 1
0.47118840913398 0.307063816940184 1 1
1.00655863386286 0.943470917490833 1 1
1.27933097951076 1.12043979673406 1 1
0.630531944488532 0.551061848775701 1 1
0.831426797077151 0.710286805356133 1 1
1.0102867183692 0.962578086489967 1 1
0.605817079822802 0.557310169401657 1 1
1.30766614443954 1.13106572476147 1 1
0.958760359460941 0.867063744713069 1 1
0.863507538690042 0.758973814371941 1 1
1.34380304708202 1.19077308876396 1 1
0.494989406567811 0.425667430138537 1 1
0.881134830620774 0.800893544867372 1 1
0.468692775172786 0.403533733893154 1 1
0.316497308643685 0.284212934773632 1 0
0.779277001499019 0.720384345474303 1 1
0.903819024221589 0.821235063954919 1 1
0.599823735321201 0.553570124950628 1 1
0.778173748521823 0.705108412801352 1 1
0.821986493616593 0.714070338652229 1 1
0.905589988171005 0.83613683124405 1 1
0.524682480673973 0.438062605032816 1 1
0.547623631501163 0.472456761604332 1 1
0.583934564295248 0.598531058352661 1 1
0.661860498718502 0.622315392326811 1 1
0.698243406585852 0.635687227936708 1 1
1.08569113294873 0.98382246541963 1 1
1.207429131812 1.06822870803026 1 1
0.396333088232986 0.34370333499027 1 1
0.891890877776387 0.834319267504479 1 1
1.08196772502604 0.952165040969881 1 1
1.36650204848976 1.23794280069884 1 1
0.582948729175631 0.515066475539636 1 1
1.14462093185344 1.04112468270923 1 1
0.609533003104661 0.571537948197213 1 1
0.251960292271496 0.182898871451387 1 0
0.749479294090225 0.713486543351267 1 1
0.881733018311829 0.815120051449612 1 1
0.868854855347978 0.773566182397051 1 1
0.711651356210349 0.647928608402417 1 1
0.76021412390725 0.70771746167858 1 1
0.609078157611166 0.57007715714747 1 1
0.626557463322245 0.603134652662683 1 1
0.73951509487575 0.645498465300107 1 1
0.607001085106501 0.584825166225337 1 1
0.872287190494747 0.730481830818251 1 1
0.984683512500866 0.883949332692902 1 1
0.204162392329264 0.205722218498498 0 0
0.990849471667454 0.894177917691452 1 1
0.802387836118365 0.723308739426043 1 1
0.274144046013194 0.272347781070774 1 1
0.253768606268018 0.230357615608491 1 1
0.892313342552313 0.823345614050438 1 1
1.38061853041222 1.26087073453813 0 1
0.240890750236749 0.202674387032564 1 0
0.744832182428448 0.69389459808674 1 1
0.750209420282704 0.67049025569004 1 1
1.09067165311588 1.00610175008326 1 1
0.720239566562702 0.634986192490169 1 1
0.543361836519669 0.497942436523838 1 1
0.77705489855821 0.710851171584845 1 1
0.433851537412877 0.422930895339773 1 1
1.08453168550923 0.989252186632716 1 1
0.890745586699779 0.811560887583654 1 1
0.945635041303367 0.847215625596558 1 1
0.702592210637534 0.630031736667093 1 1
0.372536760234964 0.382750947271242 1 1
1.46891784934936 1.30270743375772 1 1
0.665137892503284 0.535362250324213 1 1
0.676884597951116 0.619222204338769 1 1
0.268724078677702 0.224699175858928 0 0
1.09267213232167 1.00899282000527 1 1
1.2695660886471 1.14907556013238 1 1
1.2144270179569 1.11247898368186 1 1
1.29874542245331 1.15237384515855 1 1
0.579619604942248 0.544806054226591 1 1
1.06463617956091 0.959985036508151 1 1
0.584389879898374 0.558968307204719 1 1
0.687889324784903 0.623678425906832 1 1
0.681475382340144 0.612727741330832 1 1
0.275918627656011 0.235901251204664 1 1
0.404359957584544 0.35157112431397 1 1
0.779268599593617 0.749609170960496 1 1
0.850564453549235 0.777371771080283 1 1
0.231792502538605 0.205282006656952 1 0
0.813417011479331 0.778170602302828 1 1
0.601191585750032 0.566013461203595 1 1
0.915873227874037 0.864763993309506 1 1
0.531892197364938 0.477708757361118 1 1
0.550953035293272 0.499115581712831 1 1
0.940615586286603 0.834312766904268 1 1
1.22675356108972 1.11415377104565 1 1
0.602496001513023 0.551318453960266 1 1
0.164714526878205 0.150726798533348 0 0
0.147561490576259 0.147288490203366 0 0
0.173174124563163 0.206803817845109 1 1
0.966282948353141 0.92936354271296 1 1
0.402187433734275 0.37928156304922 1 1
0.926480997307769 0.855235250506358 1 1
0.627958405547001 0.586263801764352 1 1
0.56970264700365 0.466632423429542 1 1
0.573059977062782 0.515223198979014 1 1
1.39508585375137 1.22901417143818 0 1
0.994689325734897 0.899748127727425 1 1
0.916212215089658 0.802235798430014 1 1
0.662057678732364 0.58186885725962 1 1
1.04478620173521 0.964737553795087 1 1
0.948530561871085 0.880358351232272 1 1
0.583692041822034 0.565624898448066 1 1
1.03944788171223 0.934658951264395 1 1
0.894622606363549 0.798304662073191 1 1
0.860725218487951 0.760574883145181 1 1
0.463743379590972 0.40657407607964 1 1
0.268470943546418 0.235861203949466 1 0
0.412060628446917 0.354279416513704 1 1
0.468567276699696 0.418912375886985 1 1
1.05018429705542 0.976701377095287 1 1
0.641933669164005 0.588242367867256 1 1
1.01550318900493 0.885216779205724 1 1
0.512209082839351 0.491084121809883 1 1
0.290413384460493 0.247632038676088 0 0
0.902088981420858 0.771480066307623 1 1
0.73269294516037 0.655791324739531 1 1
0.886690303642516 0.775345650219431 1 1
0.402408337886285 0.366760501723608 1 1
0.753231437855508 0.673584011464064 1 1
0.524563650952002 0.434935112469255 1 1
0.804699055587917 0.748375625171232 1 1
0.243002258531912 0.210812576763574 1 0
1.01371976212879 0.941245913495571 1 1
0.917998871357462 0.819231503611633 1 1
0.726588664730029 0.64895085911667 1 1
1.04485052766839 0.977549653339502 1 1
1.25841492857212 1.12451334479607 1 1
0.726465799857231 0.647044690085746 1 1
0.43510252209868 0.368469625955635 1 1
1.03786414927237 1.02208566857055 1 1
0.749429116079906 0.650539238632147 1 1
1.20179739187122 1.1059283752153 1 1
1.1275198153678 1.02861475888754 1 1
0.459963272085224 0.426680714674597 1 1
0.578260612151126 0.527164744582067 1 1
0.203823250690473 0.189649201535129 0 0
0.682721931961218 0.602952998325836 1 1
0.803195222227625 0.722202993203506 1 1
1.68531048800733 1.52454584275821 0 0
0.833004900761319 0.62635931382782 1 1
0.45044556293538 0.394685956550007 1 1
0.951248864699422 0.855556610147523 1 1
1.25630861159159 1.14197917605079 1 1
0.40856738930534 0.402847602332693 1 1
0.636856237380459 0.607455595499494 1 1
0.957689994057164 0.877280481803919 1 1
0.466422165805833 0.399822048245104 1 1
1.32085540037266 1.09059011171168 1 1
0.624529829393797 0.571125489076693 1 1
0.631812068595449 0.562016135738723 1 1
-0.0152309517810274 -0.0436569877108563 0 0
0.716438692545558 0.670278353219335 1 1
0.771884863346302 0.658770705913658 1 1
1.03377664883849 0.92287121118945 1 1
0.450331252723022 0.433578793596069 1 1
1.09731908627981 0.999491563238473 1 1
1.21341330441079 1.10045627581373 1 1
0.4450628821223 0.386149768196611 1 1
0.931267168531092 0.833240813917448 1 1
0.732654519386423 0.702714282200744 1 1
0.399036634022101 0.377883616533644 1 1
0.961265537920498 0.879251735144981 1 1
0.825170816983962 0.734558568346192 1 1
0.573998286522674 0.495029486332391 1 1
0.720395080793964 0.633159035316381 1 1
1.32637007359525 1.20580848222171 1 1
0.898001440742611 0.828406929012792 1 1
0.968271247721741 0.879477425755794 1 1
1.1064026963994 1.09156945751989 1 1
0.732944834664531 0.697669304834367 1 1
1.08576762408483 0.984042713260101 1 1
1.07335755921263 0.950964021680155 1 1
0.0856155545670322 0.0342768594920961 1 0
0.682034497785637 0.5904462452193 1 1
0.928498599858672 0.828884363424151 1 1
0.800953301691658 0.732999663910162 1 1
0.99610629637534 0.904707712228986 1 1
0.610522502844182 0.553536749508028 1 1
1.18041286850009 1.0395216945328 1 1
0.77680749851149 0.689973813037709 1 1
1.27426575387553 1.15713869122074 1 1
1.13448001340148 0.978723297131897 1 1
0.462649951654342 0.395947073796403 1 1
1.55297952527053 1.42966943010686 0 0
0.448828589560911 0.405247879506604 1 1
0.329605729605322 0.293373343763232 0 0
0.453790300975058 0.464748324952398 1 1
0.67685979843294 0.618391049457993 1 1
0.681496447868718 0.629179158561354 1 1
0.737349437359961 0.655053846583457 1 1
1.05022169471226 0.94805074306795 1 1
0.76199267986092 0.766294331210496 1 1
0.76377358363243 0.673476480445756 1 1
0.729457543170927 0.661287405730115 1 1
0.657317058556211 0.578462171621117 1 1
0.819670878800347 0.763066258484634 1 1
0.366607999803593 0.339621097320523 1 0
0.815207402135151 0.768543460470992 1 1
0.900410320788189 0.829440062916203 1 1
1.21009745284784 1.11398478918 1 1
0.909810242006541 0.825300997988122 1 1
0.783515541957858 0.687757540680487 1 1
0.894293073424578 0.808966795397507 1 1
0.307775107142013 0.261360694226013 1 0
0.459704653537969 0.410526854751751 1 1
0.702748493957871 0.721209306301192 1 1
1.05964779877419 0.964591203172239 1 1
0.598566036175038 0.557993984697155 1 1
0.679730949045036 0.60758668390444 1 1
0.522349235013461 0.484314554418883 1 1
0.755440844386244 0.716241668550637 1 1
0.81080926985088 0.728543694555437 1 1
0.734194047808309 0.680326150408961 1 1
1.05006142784212 0.919596317609234 1 1
1.14311391394119 1.03368348940514 1 1
0.637612989607704 0.542367716584399 1 1
0.734922212496812 0.649274658207773 1 1
1.15861375435102 1.03643807124125 1 1
0.992314311573791 0.92957344810504 1 1
0.79346654814665 0.708233879659568 1 1
0.904160505110014 0.811955902006746 1 1
0.253299644473531 0.224093279926191 0 0
0.337307825244808 0.314718702508917 1 0
0.498611393542914 0.444541939263589 1 1
1.16587559918169 1.0330066839625 1 1
0.920271167836027 0.876266074607637 1 1
0.927666868989199 0.838971786880697 1 1
1.17683388178297 1.0339579185732 1 1
0.785059651055149 0.714711868634867 1 1
0.658698447966837 0.626651292228943 1 1
0.56383360063381 0.475727318072489 1 1
0.703370635023117 0.635010418889894 1 1
0.667170422009481 0.592489422277177 1 1
0.428499010570987 0.385719318305922 1 1
1.28884492745274 1.14345157231832 1 1
1.04654262871811 0.882530370787274 1 1
0.937653360704813 0.871505280689435 1 1
0.95224247018911 0.876685034816889 1 1
0.913294967508238 0.829927245412645 1 1
0.850715624504229 0.793661113018748 1 1
0.67884516739833 0.614999137048652 1 1
0.895157713100619 0.825209089378311 1 1
1.39894372071945 1.30100282135187 1 1
0.746372615913972 0.688233072058943 1 1
1.07838795293515 0.980139011239329 1 1
0.973023423159063 0.868045172792217 1 1
0.0754159712730895 0.0660056737015172 0 0
0.725990506468707 0.650070991734975 1 1
1.09509383324528 1.00589703425157 1 1
0.643554429623002 0.588079567575564 1 1
1.22135891065238 1.16701316823012 1 1
0.82880516717314 0.723166985980662 1 1
0.615008236225955 0.62474397485085 1 1
0.776746463916778 0.740238965882566 1 1
1.03193691722207 0.935705880115564 1 1
0.560957049422819 0.434656314425294 1 1
0.369402593694508 0.3444394698502 1 1
0.66385671151005 0.596893134402071 1 1
0.658432615331763 0.613121229573622 1 1
0.635746405336508 0.565333218694911 1 1
0.541840530588486 0.574853048540796 1 1
1.07532009700071 0.910706966326716 1 1
0.672158146755872 0.617499855424719 1 1
0.609560688485676 0.562924889167623 1 1
0.191368772102109 0.199641263532201 0 0
0.621251295365514 0.623330017204851 1 1
0.603227862205773 0.522009752101424 1 1
0.642266853239062 0.592701039912583 1 1
0.718645973575457 0.698037344115179 1 1
0.968503422322098 0.891032584506881 1 1
0.679720879509785 0.618773987642904 1 1
0.852463966669003 0.683133079531951 1 1
0.925590493832254 0.816397362262143 1 1
1.1177525534714 1.01701914582889 1 1
0.662638404121209 0.604392910570194 1 1
0.65706141985319 0.577821280738114 1 1
1.77663521577103 1.57366139531647 0 0
0.664812601904622 0.614187463972794 1 1
0.846195061164397 0.755632701499027 1 1
1.09826959752884 0.995654002473127 1 1
0.469741072027762 0.444670654467154 1 1
0.320929471243036 0.282788412273863 1 0
0.543388874921355 0.507116732622753 1 1
0.59929816557353 0.554762394878784 1 1
1.1855483561221 1.06555667355502 1 1
0.836391198187518 0.763094276260671 1 1
0.666189571146313 0.621210737380194 1 1
0.776875452837771 0.660755353112898 1 1
0.284577618643174 0.244931576351195 0 0
0.646399038387835 0.617631248715824 1 1
0.757126227245351 0.774080399028868 1 1
0.333010910413269 0.298060755766536 1 1
0.847031213214199 0.764111491321819 1 1
1.06964110395557 0.990946173197833 1 1
0.591499541310846 0.554937812806733 1 1
0.634854625808077 0.554156428060238 1 1
0.407474246543915 0.392103139964147 1 1
0.530792691844677 0.475183014088953 1 1
0.85889067435298 0.829511640744934 1 1
1.15611420205822 1.04751173327289 1 1
0.416968120805358 0.383153444960995 1 1
1.01206502227327 0.940932895372708 1 1
0.614542718665376 0.587034643489803 1 1
1.23766396117065 1.14232070783912 1 1
1.22143094295331 1.11494628529444 1 1
0.48132732157757 0.447754731708874 1 1
0.566986910125574 0.532578297183308 1 1
0.465596185565345 0.42230586402575 1 1
0.945368179981874 0.87347750209501 1 1
0.578513657718065 0.525691735186431 1 1
0.863545361872608 0.797142435995368 1 1
0.755516808933832 0.704649437130079 1 1
1.06468279227572 0.942322276224525 1 1
0.512904057039024 0.473549008336177 1 1
0.784282641571348 0.711825107578734 1 1
1.20537052722548 1.1361195157781 1 1
0.339580629019103 0.318432353533877 1 1
1.17142501607226 1.03056993149291 1 1
0.879640400904491 0.793914643858574 1 1
1.03668264813028 0.925280667212144 1 1
0.736920661874175 0.669946657484422 1 1
0.38676833581799 0.356018088050212 1 1
0.522304227333158 0.472114087019516 1 1
0.403405289965491 0.353248182580754 1 1
0.207256117411222 0.193922159237323 0 0
0.409964880592922 0.400603286557873 1 1
0.859107200239615 0.777280266768932 1 1
0.45800425077795 0.394471912628593 1 1
0.591696686313766 0.558231680263309 1 1
0.818502081391306 0.749695932327929 1 1
0.517937727932457 0.489601036580848 1 1
0.29741081115898 0.306947807304168 0 0
1.14445989539722 1.02066047593901 1 1
0.489631606742756 0.453043047672293 1 1
-0.105930481235297 -0.0571944570202138 0 0
0.561422596317829 0.523264853141471 1 1
0.769964981022663 0.735465779945215 1 1
0.80656179599042 0.719368622718535 1 1
0.753659479954139 0.68301055052393 1 1
0.867029530960533 0.765391555129881 1 1
0.445762023917362 0.412643863849705 1 1
0.538700524150086 0.499311233228846 1 1
0.129897538360602 0.175759775002473 1 1
0.793180767742682 0.751471381017344 1 1
0.287218857478974 0.252513001650524 1 0
0.818024842178709 0.736139872436053 1 1
0.29403670835209 0.226642049696815 1 0
0.385949403894113 0.266577766250408 1 1
0.974357593729495 0.87901425243713 1 1
1.05382642846744 0.976749202470656 1 1
0.680436534421508 0.642907044822982 1 1
0.697856925029813 0.641162450129701 1 1
0.845887668874886 0.758806223692782 1 1
0.552495846125636 0.481220348163416 1 1
0.441901609328029 0.412582040626561 1 1
0.718691137862662 0.652431666176427 1 1
0.791241017799024 0.713813175148837 1 1
0.841179471727639 0.733492912981675 1 1
1.36875618000055 1.2381579828936 1 1
0.457207749074685 0.489209021594885 1 1
0.518969984404978 0.465161131749415 1 1
1.1351360093847 1.03160386063635 1 1
0.834590247997484 0.757561893267889 1 1
1.30994464949646 1.11483089657169 1 1
0.469757601627799 0.443152151630437 1 1
0.351511208384359 0.302415616863312 1 1
0.307419115497883 0.276788137495695 1 0
0.756043593015331 0.675204119770302 1 1
0.960823028782793 0.906112295830643 1 1
1.03085388128492 0.900063704475837 1 1
1.38134008481889 1.22765591943399 1 1
0.378982578499134 0.386171606529615 1 1
1.10751061450864 1.01733517922338 1 1
0.584988328550986 0.521298461558414 1 1
1.26645070041732 1.13941949280708 1 1
0.78217963836717 0.707442199527409 1 1
0.384838098029069 0.351558008760555 1 1
0.882312434320204 0.819728284273852 1 1
0.841844332372588 0.741304415118594 1 1
0.136415349773124 0.0923687605066692 1 0
0.869077287619278 0.778293437128882 1 1
0.78982106548252 0.710818391560776 1 1
0.966088213679048 0.906272243884283 1 1
0.71231610073902 0.609015087629456 1 1
0.834565831399895 0.777232970700482 1 1
1.1219730771896 1.01501468862586 1 1
0.702734260857456 0.678564732554757 1 1
0.502123234156338 0.443402223086718 1 1
0.750490635321713 0.708692826971017 1 1
0.703264627747004 0.631694459503384 1 1
0.417660129572735 0.361404237049217 1 1
0.998372687273698 0.897970814472688 1 1
0.892289834445145 0.808662598900917 1 1
0.768603916765741 0.713244372721321 1 1
1.27221950451419 1.15281664406664 1 1
1.20907168142896 1.04077820712925 1 1
0.411214040064744 0.38337685955296 1 1
0.79259230031262 0.763924327981397 1 1
1.01878044416446 0.911708286636593 1 1
0.55435726162716 0.517739452220055 1 1
0.753934893639205 0.667413040416642 1 1
0.925427277359489 0.835031967649174 1 1
0.390562490439747 0.372911204340934 1 1
0.82197562889967 0.743440979714782 1 1
0.2190550078941 0.157715881134393 1 1
0.608025151425749 0.571309195824723 1 1
1.0001179488569 0.87291938489395 1 1
0.796389987780659 0.715178640298084 1 1
1.06125837223297 0.995009670773371 1 1
0.442139775069389 0.38835150328899 1 1
1.03970108475216 0.929197444284975 1 1
0.514595418479237 0.458765093764784 1 1
0.709785479107594 0.643470672223715 1 1
0.838957979863676 0.778230002260082 1 1
0.991926751659106 0.879372661932561 1 1
0.746333287135105 0.665584481143815 1 1
0.913757184622212 0.829491209192233 1 1
0.619562974393819 0.558500156400531 1 1
0.675149186184546 0.660377934077408 1 1
0.693408543792983 0.633205373603109 1 1
0.458089742463834 0.394805625953747 1 1
1.34788434051152 1.24286109132295 1 1
1.14694243850607 1.03311458370107 1 1
1.03592791963026 0.933360324400016 1 1
0.914944408263578 0.845194252020104 1 1
0.714400582583355 0.670961023410558 1 1
0.598549991694741 0.565620402127494 1 1
1.02763109139399 0.905582604234684 1 1
0.943770538218506 0.853312993319873 1 1
1.05856276956059 0.960143224627386 1 1
0.825641215873716 0.720740368401902 1 1
1.21336010293962 1.09135516441822 1 1
1.37663546264314 1.24441346523004 1 1
0.609644791567954 0.549875627177919 1 1
0.447194809576154 0.417153422317247 1 1
0.541658262460552 0.499612617920777 1 1
0.676826075284577 0.624560065615932 1 1
1.05015798185575 0.946278853668664 1 1
1.36572639922037 1.24475037983874 1 1
0.257413703040587 0.239123614220874 0 0
0.775025999942842 0.703286969980218 1 1
0.782284899402082 0.69340568848981 1 1
0.543799481412863 0.48182551317444 1 1
0.633143375799557 0.56270005024657 1 1
0.341088471299731 0.265447549521246 1 1
1.20083156573798 1.10859800407183 1 1
0.912928626725874 0.783965188255862 1 1
1.24430632291299 1.12223060379338 1 1
0.138951096496587 0.126975129667518 0 0
1.03486575662634 0.944056550995893 1 1
0.822583106463765 0.739150437035343 1 1
0.581412158604004 0.530021067438037 1 1
0.583606273388426 0.539003784608049 1 1
0.953347914430368 0.877935212155317 1 1
1.14409778303668 1.03682358844185 1 1
0.70165443670127 0.632599964596594 1 1
0.626657675358653 0.56181820561764 1 1
0.814744049040666 0.831784030164927 1 1
1.02493371043126 0.909123308020134 1 1
0.170344394349344 0.190976278826556 0 0
1.19462258939012 1.08684738261195 1 1
0.493254001188133 0.472580871107518 1 1
0.827915517118931 0.758812760101246 1 1
0.661124520015718 0.568819666994598 1 1
1.1176088958526 1.02150664242651 1 1
1.11837357277802 1.00481733284737 1 1
0.653412886961739 0.590598504200168 1 1
0.695542742564933 0.644489399500671 1 1
0.73455179288931 0.717692526502955 1 1
0.554952302402214 0.549097265888178 1 1
0.246499382607971 0.208714186960018 0 0
0.932669008528263 0.765857138721571 1 1
0.678397409791765 0.61670886460419 1 1
0.753754688726318 0.712879303439755 1 1
0.660498331859871 0.609641753560516 1 1
0.332235417131253 0.304950856022732 1 0
0.372779282386425 0.326457611961997 1 0
0.833412985672498 0.768566352836464 1 1
0.943631627342143 0.835801819371353 1 1
0.830398803353101 0.759009183901244 1 1
1.11823691521264 1.02452396227661 1 1
0.571172312939239 0.533615751225665 1 1
0.606887215624985 0.565494435165064 1 1
1.03006038888692 0.893911091312587 1 1
0.886382549916844 0.788364184025037 1 1
0.810320206961818 0.75448339390477 1 1
0.346079587134049 0.31668727598591 1 0
0.958274455264035 0.847090377147354 1 1
0.196859457784811 0.196646031763171 1 0
0.935208658608052 0.845216039258644 1 1
1.07182241298834 0.993733926487826 1 1
0.410467961735572 0.376484425329185 1 1
-0.156840619005524 -0.0764002650002246 0 0
1.57120461013362 1.36802403815405 0 0
1.30956467033279 1.18092284650321 1 1
0.828045735533152 0.816773143669639 1 1
0.540079840390596 0.551616491835106 1 1
0.425455375530183 0.396679494410574 1 1
0.662605912409587 0.674824660069059 1 1
0.604101524563369 0.560693549159443 1 1
0.662483538911863 0.609029767928372 1 1
0.407026823324147 0.385401087655643 1 1
0.694470610862077 0.597427786112226 1 1
0.964311393070889 0.881473210625627 1 1
0.893350211593144 0.783456875108955 1 1
0.989705905971483 0.994012415287551 1 1
0.364763227640389 0.344285468660497 1 1
0.441295841513723 0.418443908798806 1 1
0.938243627225403 0.840496866120206 1 1
0.499634039924107 0.397827514080732 1 1
0.66535685649764 0.575034652227586 1 1
0.154765651569761 0.146011708696064 0 0
0.809567677789695 0.733568880110028 1 1
0.82944495988728 0.756339100738447 1 1
0.86453059559695 0.804567108063699 1 1
0.986756074145159 0.878570585138562 1 1
1.20893122958274 1.07658577760597 1 1
1.06017948275728 0.902422969461616 1 1
0.674618204656974 0.659665637053641 1 1
0.523925695359757 0.464397423166284 1 1
0.429821136235898 0.402572415713412 1 1
0.631057287663246 0.529623018604276 1 1
0.17850168886565 0.188828998265176 0 0
0.920121154795929 0.792857986500433 1 1
0.224032212160598 0.224394210784342 0 0
0.97539116318109 0.929571980593654 1 1
0.796161629075379 0.718523513831533 1 1
0.857395421247524 0.767820877493901 1 1
0.682396882379614 0.628806658064534 1 1
0.620871038239636 0.585269124143962 1 1
0.686764452608664 0.608751627407504 1 1
0.342887387517199 0.351479163650857 1 1
0.859109532226248 0.757192941055001 1 1
0.543328002861144 0.506495170887219 1 1
1.2872592301609 1.19087969996895 1 1
1.16188952543206 1.03765646839754 1 1
0.921985614016604 0.866547364747032 1 1
0.437109573138748 0.400767414912601 1 1
0.753440794697717 0.676562287850002 1 1
0.75873214933965 0.693619809813478 1 1
0.640841272227874 0.552760349397417 1 1
0.604112734320484 0.574289360515552 1 1
0.830334562573703 0.81605190223343 1 1
0.948849589573131 0.873473316008398 1 1
0.735056163272773 0.741471138057976 1 1
0.829558630688438 0.749251422459842 1 1
0.538656686244428 0.465354195675558 1 1
0.757833617088338 0.676547907192167 1 1
0.756403840508529 0.700608087875859 1 1
1.05915030254246 0.919717539805727 1 1
0.636047142224885 0.588651650234201 1 1
1.51885954724534 1.36298540362547 1 1
0.707509747239208 0.678758485611307 1 1
0.66348392924884 0.628266210990483 1 1
1.01860078984353 0.911882067666363 1 1
1.13694732802817 1.02327460935913 1 1
0.828875024941763 0.747565668931881 1 1
0.40988386567443 0.426252460863127 1 1
1.36331610517905 1.27355105876887 1 1
0.182135077405117 0.176925940988504 0 0
0.780036594635259 0.676791211014776 1 1
1.65968675630559 1.49341110684964 0 0
0.611858436467804 0.558966533345843 1 1
1.00353643502231 0.915251304117884 1 1
0.413890654030288 0.457338554470847 1 1
0.510556916038319 0.465294140782438 1 1
0.494606967036068 0.458014762769516 1 1
0.544373458912731 0.495782001134845 1 1
1.00306551062247 0.899824651023228 1 1
0.529491586575373 0.483855291075281 1 1
0.868427824375904 0.776453842762807 1 1
0.735205802496764 0.63299739867349 1 1
0.583971382945845 0.531016117880198 1 1
1.07210873902073 1.03456622455029 1 1
1.26868461893452 1.10701307165594 1 1
0.601577087353704 0.515787294089231 1 1
0.790084067945355 0.734634601084516 1 1
0.74770311446565 0.655933757006753 1 1
0.535069334558018 0.471385505573754 1 1
0.809631003333137 0.72002934835004 1 1
0.643925400295936 0.576559506163064 1 1
0.987530140426845 0.90521670935223 1 1
0.692512883583545 0.612257818471243 1 1
0.529512651795523 0.495707633190854 1 1
0.265869548399604 0.232023796453989 1 0
0.685955811020211 0.645670122569049 1 1
0.908810288958569 0.841824720474141 1 1
0.851341505720085 0.741468600214284 1 1
0.300635512265757 0.232623470860058 1 0
0.671720504204098 0.616814418528007 1 1
0.762563910685215 0.752183497532006 1 1
0.852234693381302 0.777300938936372 1 1
0.493068933851231 0.456945932647324 1 1
0.245814860888546 0.241362738170781 0 0
0.598807500464729 0.553858197435276 1 1
1.34169141775057 1.23484066582527 1 1
0.3480447981809 0.324448247410842 1 0
0.933831980701234 0.856130012966786 1 1
0.810260241673439 0.709856832063789 1 1
1.2506857330186 1.10954431111393 1 1
1.09067016352143 0.963248496777554 1 1
0.56399230940664 0.531699305326547 1 1
1.11319114873443 1.05483798457683 1 1
0.862612499164783 0.779629290315006 1 1
0.815213432916567 0.77273290322737 1 1
0.821824730455518 0.70890512819587 1 1
0.585983978969514 0.499420666666984 1 1
0.538917109696113 0.374954309733699 1 1
0.729060998970819 0.659679053258637 1 1
0.866073941063579 0.801243342169193 1 1
0.5545840483888 0.518432675899318 1 1
0.679187917117665 0.589872844176918 1 1
0.809485637502926 0.756279674380655 1 1
1.10157610966264 1.02267432765102 1 1
0.871621509793491 0.784983518310815 1 1
0.942609882534254 0.841050204533902 1 1
0.485974444210737 0.466133122345062 1 1
0.865357313562953 0.845174192451567 1 1
0.889955603101632 0.792106741970142 1 1
0.994267907055605 0.913741997094247 1 1
0.957966970236762 0.818810310571724 1 1
0.634526079106866 0.600564876410176 1 1
0.724531903647715 0.681797003163761 1 1
1.43026962269443 1.35715063176325 1 1
0.887045694934636 0.805427865063429 1 1
0.973378000191123 0.887252470117877 1 1
0.975452300993725 0.876800967272872 1 1
0.708932849473896 0.658841490907153 1 1
1.06120411272216 0.959407114779068 1 1
0.847291434145465 0.790445790521097 1 1
0.725749284255541 0.644758733680637 1 1
0.817731656375832 0.75114215334593 1 1
0.609112932282804 0.546108280682074 1 1
0.60901610786075 0.56216414622069 1 1
0.798590892680122 0.702747256060578 1 1
0.356334341683003 0.301707956095764 1 0
1.05111811778062 0.937352633485166 1 1
0.636732850292631 0.621098518473321 1 1
0.345030849417135 0.309380196326691 1 0
0.497582554087763 0.436923328308496 1 1
1.06016382626993 0.943665284838628 1 1
0.999008466979628 0.928158209761757 1 1
0.945394802781317 0.86229386230529 1 1
0.750784732781585 0.694116676188989 1 1
1.01114502165208 0.961174634361055 1 1
0.853075599355246 0.767831932218541 1 1
1.18653141372788 1.03437265221536 1 1
0.872623798173294 0.768141879023177 1 1
0.783381309320356 0.745950222982331 1 1
0.724870553830846 0.638206456008043 1 1
0.770485069842875 0.688492202878394 1 1
1.22910381477049 1.10823344915494 1 1
0.425787080607783 0.361430017067091 1 1
0.377722550424319 0.342198286711158 1 1
0.654593205845766 0.599059142990986 1 1
0.409141244964976 0.397664569977852 1 1
1.06413196696568 0.946918295731074 1 1
0.519281913184475 0.530530898398451 1 1
0.683576918206876 0.620813640015053 1 1
0.818964608181005 0.732625159146007 1 1
0.898910595796911 0.831985048072138 1 1
0.797412530952883 0.645093286504266 1 1
0.34561482300039 0.310736410570184 1 1
0.667810309920125 0.601058758279045 1 1
0.244743389245154 0.236544836203436 0 0
1.15956478768688 1.0195955771737 1 1
0.573422421511376 0.515291012491706 1 1
0.603244939329004 0.552274419466709 1 1
1.33489269611784 1.23931083311258 1 1
0.350099548858655 0.309289260560972 1 0
0.497509037393327 0.452557460642907 1 1
0.736196244597107 0.593088047631182 1 1
1.19195484668386 1.07836833398574 1 1
1.05241553427785 0.92118877162027 1 1
0.86915361075029 0.762124194145761 1 1
0.371808132554137 0.366333276290108 1 1
0.737813530352038 0.637763108078418 1 1
1.03159908869782 0.926888845894454 1 1
0.611823209095993 0.60913319997028 1 1
0.895521206643436 0.844800148484151 1 1
1.11024182877417 0.954509803711883 1 1
0.614032429682726 0.58030912435031 1 1
0.87558522032767 0.789295195008519 1 1
0.609712128519613 0.585750993926193 1 1
0.786972518987943 0.698853829422658 1 1
0.649586084344613 0.559263589414992 1 1
1.2830272539055 1.21720265321676 1 1
0.0817468612024457 0.0561951042538102 0 0
0.91598817105614 0.853710800376365 1 1
1.36208683400131 1.21830352786631 1 1
1.03467042675587 0.951924613263607 1 1
0.621662897487996 0.508734254123589 1 1
0.861995318088029 0.794382572288212 1 1
0.747736219255132 0.682439486868593 1 1
0.828325731383972 0.72400377408403 1 1
0.371310308996867 0.353276101766167 1 1
1.06167557080818 1.04614529437886 1 1
0.779134031056746 0.69153755750404 1 1
0.736625023415426 0.693644027262061 1 1
0.88980243287878 0.810673004570827 1 1
0.575293333114914 0.528878224031416 1 1
0.993866419756873 0.914879626881728 1 1
0.50382631622201 0.473895608675856 1 1
1.59655364621083 1.48985880735267 0 1
0.328702215863546 0.30258199850019 0 0
0.743381961214254 0.694265658935734 1 1
0.504081755226183 0.471109533399293 1 1
1.21969026070144 1.09308285159116 1 1
0.825564503272241 0.742359887348486 1 1
0.973719706796567 0.89348343044164 1 1
0.455767367155342 0.410089074501275 1 1
1.06112221001262 0.923142209254693 1 1
0.613094136301158 0.514480227356315 1 1
0.745661557656373 0.664461377348447 1 1
0.865314611565156 0.757849996542402 1 1
0.477727804905846 0.435742101513735 1 1
0.714908303511136 0.659792057478156 1 1
0.882881462094584 0.824612853127596 1 1
1.00094245683264 0.918759630828614 1 1
0.819628291031663 0.748780693713288 1 1
0.508533052047606 0.445919294589932 1 1
1.04722908166174 1.10258737046875 1 1
0.662132002450947 0.596103735754257 1 1
0.815411545892132 0.741051090673719 1 1
0.911584170246987 0.847836533795113 1 1
0.747311412355297 0.685621382105472 1 1
0.527480115164157 0.508346305255308 1 1
0.4449021372203 0.376721326990844 1 1
0.680980261109033 0.612039786830491 1 1
0.564488650711425 0.500368908890837 1 1
0.180946056551241 0.167445791075341 1 1
1.19204607565302 1.07570753979186 1 1
0.534296682174479 0.504591117488968 1 1
0.764765521426067 0.666110286525242 1 1
0.755834022054683 0.692558500192084 1 1
0.94273850096034 0.874672120605139 1 1
0.671750755052407 0.600485050296876 1 1
0.645402207495853 0.579123455467899 1 1
0.989133882579398 0.917987192631266 1 1
0.456331465164136 0.419309296991314 1 1
0.522656029494162 0.491546366839978 1 1
0.787755030786724 0.676076867370635 1 1
0.779633912173867 0.715947410689208 1 1
0.722638096205826 0.647684408622668 1 1
0.29653748842369 0.281137384283513 1 0
1.1434006499859 1.08149799762351 1 1
0.643349155477702 0.569602996055273 1 1
0.551393314017299 0.485200676555905 1 1
0.553878624593181 0.55534790547893 1 1
1.03610771776463 0.965843797716183 1 1
1.01539977320323 0.891000439986843 1 1
0.554098215969979 0.510936972623415 1 1
0.764924753349784 0.695101127854832 1 1
0.455403622670543 0.407987890177059 1 1
0.486813814165454 0.4846729685495 1 1
1.18805066287532 1.05972470107534 1 1
0.956376729432291 0.876070095159562 1 1
0.77170861078857 0.705013817314326 1 1
0.894566635948921 0.793224519797452 1 1
0.631497063537764 0.600223708125776 1 1
0.816919172205111 0.747174880802798 1 1
0.79214113317007 0.743102709757278 1 1
1.16794260440818 1.03871663919319 1 1
1.08016675063183 0.976648500063265 1 1
0.769798138241007 0.699938772102119 1 1
0.530883234422766 0.459870460283064 1 1
0.475987127889655 0.445148909583846 1 1
0.850632772299474 0.773655363522369 1 1
0.71110194955576 0.6213104777458 1 1
1.09575606807941 1.00913708288416 1 1
0.421005997144002 0.339216169621242 1 1
0.797711327845732 0.744636599445418 1 1
0.935912674524968 0.848535674869204 1 1
0.774122665041302 0.714162687793122 1 1
1.20371512291161 1.07763516177837 1 1
1.5588007567838 1.3786845620585 0 1
1.2663626946989 1.1463683136088 1 1
0.805829142010805 0.73454702859704 1 1
0.614701842914959 0.558673524180036 1 1
0.865261326344019 0.710226815383042 1 1
0.775753966925136 0.697942858554052 1 1
0.811266207417971 0.695531116767889 1 1
1.10500976963761 0.950172218374787 1 1
0.832232032440714 0.755344034767182 1 1
0.780896329011944 0.676543365342771 1 1
1.29359296439968 1.15972980400363 1 1
0.727510634863925 0.642967499686535 1 1
0.450257244458768 0.404820564793576 1 1
0.961286049414637 0.83308162838099 1 1
0.848923002025974 0.767013116387868 1 1
0.328729262026204 0.284198759854794 1 1
1.14889919478695 1.0359677000605 1 1
0.143513038949449 0.137775182755076 0 0
1.03894503473409 0.962386715851638 1 1
0.35785163474192 0.317708005581036 1 1
1.40481481939566 1.24177483850885 0 1
0.192171198424256 0.17180571134575 0 0
1.19937258164258 1.13559020673969 1 1
0.723387947774 0.66201868683989 1 1
0.772997891911383 0.71850655271081 1 1
1.04237270292909 0.915112389600471 1 1
0.573574307163587 0.536301704603884 1 1
0.664940107943451 0.616092878662145 1 1
0.703456424494706 0.640976245184919 1 1
0.5865359457714 0.546932406400107 1 1
0.901585894001931 0.818636784150018 1 1
0.831743656770282 0.755571759352518 1 1
-0.00154887317451834 0.00792784935189184 0 0
0.329514815509424 0.286174963744396 1 1
0.22877858019154 0.220338489549604 1 0
1.20310730732739 1.09689912629458 1 1
0.942894695298369 0.842423749760504 1 1
0.394958102411208 0.356978694685457 1 1
0.676769729786012 0.607612077606179 1 1
0.781488552077322 0.716991765848215 1 1
0.668644028104376 0.617945261512199 1 1
0.495666143459136 0.465449033831283 1 1
0.792351663102913 0.717516076343455 1 1
0.493836906684272 0.358976248880612 1 1
0.353769344973565 0.294966009962218 1 0
0.922275031800605 0.81234781698026 1 1
0.89211261570859 0.78695583748542 1 1
0.671188343846652 0.628418444859962 1 1
0.297914237100718 0.235894680182259 1 0
1.01615161071989 0.895122928340975 1 1
0.768841081492544 0.67095038853656 1 1
0.517546989839955 0.479301146445957 1 1
0.669720445608874 0.575684046494395 1 1
0.371553868725001 0.359781171697954 1 1
0.65925346245526 0.609474412631113 1 1
0.997186077172169 0.898950025830473 1 1
0.662853169753817 0.65346244803002 1 1
0.470394987351597 0.413239037702356 1 1
0.326736651684457 0.312382156870684 1 1
1.05228602027632 0.978239079788684 1 1
1.3132965729245 1.31250154443233 1 1
0.528338868499825 0.486203198709328 1 1
0.903011152876693 0.82603974859165 1 1
0.748376043190246 0.68180271182117 1 1
0.946607907719623 0.976347119613697 1 1
0.44591069431998 0.435906516593344 1 1
0.896069748817297 0.900424253211533 1 1
0.506183677172236 0.494252299268318 1 1
0.609190081794376 0.530228453652383 1 1
0.980828248925557 0.867199165338458 1 1
0.663696263591592 0.620735806207413 1 1
0.329476197276218 0.304693363540836 1 1
0.256827859146839 0.215115978686475 1 1
0.473947007889787 0.419500249789905 1 1
1.33666179881005 1.21762255811506 1 1
0.47188227873861 0.418314049889448 1 1
0.942275123959201 0.841784852086502 1 1
0.732350968264113 0.648443826466588 1 1
0.355334880155468 0.31635797299816 1 0
0.266748395138886 0.253960402511388 0 0
0.396256541874781 0.374371354709665 1 1
0.291529725572675 0.249913915430831 1 0
0.7507107503648 0.681469912969891 1 1
0.451711159190407 0.455904649518095 1 1
0.865869646620057 0.802981070457301 1 1
0.452597615752858 0.388281784117622 1 1
1.26896633072207 1.12967249595154 1 1
0.588025738343245 0.525999646366687 1 1
1.42659822803951 1.31114100841865 1 1
1.00394479990784 0.915930057864192 1 1
1.0389461776436 0.955597855518859 1 1
0.833356370113761 0.737746202280889 1 1
0.605414551034752 0.560722491453709 1 1
0.834153633617375 0.746261167574679 1 1
0.654624176759984 0.585868236899358 1 1
0.809657387083943 0.71517090138595 1 1
0.819580265297313 0.731535904252682 1 1
0.690989570331924 0.62222942190561 1 1
0.541941730619908 0.457377038628321 1 1
0.977491767507593 0.894141978051224 1 1
0.778277322347831 0.750076313295505 1 1
0.879802163696956 0.764631984108483 1 1
0.105119348563141 0.111849640452633 0 0
0.5698936375126 0.504555466828307 1 1
0.443304222141333 0.386836525146664 1 1
0.783960516507698 0.690196679828045 1 1
0.790812905959298 0.624062573126824 1 1
0.795452366771103 0.728388438347352 1 1
0.960747750956216 0.920843939797308 1 1
0.570023032422047 0.5053731619163 1 1
0.458731063153575 0.404991068010244 1 1
0.929202566640857 0.845164996303398 1 1
0.250184652588006 0.213928303337097 0 0
0.86327381623985 0.770112255927927 1 1
0.934638443994207 0.812928501181012 1 1
0.692662700696547 0.607756742708985 1 1
1.15650956987474 1.07578745808749 1 1
0.666058901018122 0.6036103634279 1 1
0.530990190554752 0.475074432264374 1 1
0.718601926583051 0.715623029692687 1 1
0.0920162681349752 0.077486233757756 0 0
0.551933969869536 0.496199307598065 1 1
1.0025692090195 0.891789711309162 1 1
0.928175676416516 0.871330682125878 1 1
1.07284553047468 0.946956240652263 1 1
0.538481656604265 0.503226453902706 1 1
0.561144151192702 0.523762400287205 1 1
0.810429121114903 0.690492826697556 1 1
0.47994064006725 0.440221428092061 1 1
0.792172178958757 0.733844591587151 1 1
0.624490609855634 0.540908326413848 1 1
0.87130941154512 0.732303756777399 1 1
0.534059756280443 0.408821485831364 1 1
0.92891004593792 0.863974311909836 1 1
0.597678965741587 0.511040761401629 1 1
0.689547975870806 0.611668379612416 1 1
0.395278429289494 0.371058204793429 1 1
0.761188499826234 0.686276262951286 1 1
1.19232570187367 1.08379536251573 1 1
0.758380137986863 0.692753927328058 1 1
0.903477109240013 0.835352609511396 1 1
1.46358310690219 1.31767451141705 1 1
0.545478330138585 0.468852964490374 1 1
1.27078525347693 1.14813081220259 1 1
1.04227180779537 0.942323504974689 1 1
0.79411638424369 0.683913979160944 1 1
0.858273143852004 0.791821581544443 1 1
1.0305587721221 0.93849793126227 1 1
0.825526993583604 0.772013557699899 1 1
0.476875726832865 0.467019104592089 1 1
1.40860177488349 1.24414247019044 1 1
0.63388007084724 0.560474518408619 1 1
0.636873042584014 0.573454774129019 1 1
0.601489019822406 0.559579223683826 1 1
0.407025080805639 0.391596821646979 1 1
0.864141567214169 0.779053336497162 1 1
1.00872299571417 0.967816340881275 1 1
0.748689210509067 0.676092343517881 1 1
0.65613075258973 0.609692766866263 1 1
0.973963127969043 0.872072574423468 1 1
0.659012026414256 0.597012047737369 1 1
0.604857531625044 0.47233182872462 1 1
1.23476983705606 1.15441151341863 1 1
0.795067573864276 0.711651845157992 1 1
1.50683349563092 1.3627555197784 0 0
0.00753993201054471 0.066780707482654 0 0
0.788512549932009 0.709220749055209 1 1
1.14883386462013 1.03021410463321 1 1
1.14624168807546 1.01206168119054 1 1
0.394336912107385 0.433608601427518 1 1
0.934326791603246 0.894112874306391 1 1
0.861270072498368 0.800548304987895 1 1
0.546479098620489 0.479849028262689 1 1
0.322007417872717 0.317675614616004 1 1
1.09179197886797 0.973682206077335 1 1
0.347824649438812 0.268143567367369 1 1
0.669166426095611 0.601120821479949 1 1
0.771785093670504 0.699936881786354 1 1
0.893260300298249 0.833094664257735 1 1
1.12824125793584 0.972581839595945 1 1
0.851915791578271 0.777138605908907 1 1
0.773598798849879 0.714329018189016 1 1
0.629773295421448 0.581731437757267 1 1
0.726047019119239 0.639476309693821 1 1
1.01827736189097 0.925381156367178 1 1
1.38214890856846 1.27588357604707 1 1
0.845174678590262 0.733874590915961 1 1
1.36576892718513 1.26905042540159 1 1
0.575248271261886 0.502172558498071 1 1
0.720546610513596 0.63217340834904 1 1
0.694316758514207 0.65532619610912 1 1
1.02968230050923 0.853058295015477 1 1
0.756267335491695 0.705238360999305 1 1
0.600002825484553 0.549596404974675 1 1
1.56561666279886 1.44835860436263 1 1
0.463041945049925 0.417741045240954 1 1
0.820562797915192 0.759011078535555 1 1
0.820477339563676 0.772927587033661 1 1
0.600277784973179 0.551551701357546 1 1
0.861104822377993 0.772823303570935 1 1
0.565040290637429 0.523778969851124 1 1
0.379997083594165 0.331611238072607 1 0
0.41195747411268 0.38926775567174 1 1
0.869704083276635 0.799848637190814 1 1
0.774762690208642 0.718434304386627 1 1
0.88784356967591 0.824828237011778 1 1
0.792879066858079 0.737307623043048 1 1
0.178873272767747 0.134136281274485 1 0
0.887811927926911 0.804457853248874 1 1
0.707490837819872 0.623666363618392 1 1
0.722324672873852 0.64768762302974 1 1
0.61208828618323 0.561070221422875 1 1
1.18292956175484 1.07625145472047 1 1
0.618467722794976 0.643777069495988 1 1
1.07793676202523 0.975118580335376 1 1
0.845890146299466 0.755031367169933 1 1
1.29381611637687 1.16457653035076 1 1
0.69551430088952 0.618801058622195 1 1
0.679391037146495 0.598773872849209 1 1
0.645803789607931 0.594639642792765 1 1
0.829289732760269 0.729532958470095 1 1
0.913726614619119 0.891217212195536 1 1
0.633508913943593 0.568266382107864 1 1
0.779638979101002 0.696992660569668 1 1
0.473132295370194 0.424378815596212 1 1
0.968614977400232 0.899946070689835 1 1
0.697986005444573 0.626162554052316 1 1
0.136419809418208 0.0941544500800241 1 1
0.587501403507565 0.541297001334168 1 1
0.357701010211477 0.37023540121902 1 1
1.04172022849867 0.938378557742355 1 1
0.745115696789108 0.68977348637456 1 1
0.281150391794308 0.260039457249115 0 0
0.683447598285525 0.609593345705068 1 1
0.677655521079745 0.611789850664945 1 1
0.07999640219268 0.0531325452502099 0 0
0.910094171709206 0.848362808460484 1 1
0.766070089319768 0.676238122353946 1 1
0.643484847708104 0.575305883242079 1 1
0.675166687496773 0.572831489374901 1 1
0.857386617558621 0.796800152391785 1 1
0.721038521092019 0.631790134518009 1 1
0.590807213788642 0.532358292426191 1 1
0.678593913079913 0.604106033709602 1 1
1.58549126785365 1.42162545015183 0 0
0.474414582202253 0.426355595858405 1 1
0.807339182045218 0.74163469876949 1 1
0.801008783072255 0.73178222137489 1 1
0.599350103381387 0.540477284326294 1 1
0.540825319823985 0.533895014674172 1 1
1.12861026801059 1.02176001499413 1 1
0.752004307610931 0.671447027791873 1 1
0.470635796298581 0.422628817454522 1 1
0.682342374870938 0.644810414324113 1 1
0.872461687531456 0.73915399974524 1 1
0.895409392521157 0.80890450883222 1 1
0.359080128684908 0.312501017364051 1 0
0.597824061454785 0.567688874362788 1 1
0.764394769669037 0.648110696782647 1 1
0.663212834012245 0.580613370224617 1 1
0.480584670279529 0.436839971515532 1 1
0.261631760560155 0.256275480400755 0 0
0.308804058386937 0.292738663571709 1 1
0.89539800269292 0.822026227163176 1 1
1.10622571523938 0.997736035651835 1 1
0.383028539264154 0.359923342970457 1 1
1.09698110144758 0.973945309997416 1 1
1.0349671909168 0.907146885535229 1 1
0.843336367075245 0.761287696966202 1 1
0.161687616798576 0.156854559856105 1 1
0.244804385836542 0.242458560055716 1 1
1.08026433162763 0.929910129177869 1 1
0.757996393893422 0.687315779783206 1 1
0.666765750538066 0.605968614982117 1 1
0.485020523936334 0.431589966782023 1 1
0.395679594581908 0.343997220180627 1 0
1.09592916782195 1.02842572300738 1 1
0.703793844140678 0.656514404681729 1 1
0.616504321647002 0.547453244905568 1 1
0.819438653113326 0.739277089858702 1 1
0.275320573372339 0.217628077416477 1 1
0.9169175712895 0.836770552621454 1 1
0.603996912550264 0.539608903330287 1 1
0.665557865796302 0.623280813749632 1 1
0.546993198095128 0.501192678060679 1 1
0.80225185748473 0.723773355537921 1 1
0.680564571276561 0.637461193840654 1 1
0.309004193230103 0.283557050336378 0 0
0.488206010405018 0.444188480682883 1 1
0.985118819966902 0.88919496508177 1 1
0.582384844423828 0.503584038212521 1 1
0.87821493929505 0.778749576100795 1 1
0.806870556624585 0.732680208199483 1 1
0.529180236790904 0.482212539425528 1 1
0.686017174891528 0.601778045273647 1 1
0.696046704521502 0.630211695446846 1 1
1.07052468844144 0.967055949367918 1 1
0.44451762010762 0.404514406213254 1 1
1.02489553600558 0.943832496880456 1 1
0.610137878830191 0.553216531032124 1 1
0.346741215003232 0.329464359012712 1 1
1.03238158413595 0.891348354655613 1 1
0.55094901460401 0.4894179877299 1 1
0.793256853101162 0.694055440662485 1 1
0.623077495035911 0.568036156362368 1 1
0.649470379800516 0.580705524689678 1 1
0.378380953164453 0.342057790163586 1 1
0.999963950396232 0.890050917693329 1 1
0.415644192831048 0.365977299123335 1 1
0.763327013452823 0.693386774905673 1 1
0.952112619672712 0.848404765254729 1 1
0.822518236606166 0.735916966600134 1 1
0.230425320529468 0.206808553776131 0 0
0.70237825833949 0.623563357263823 1 1
0.565961793019987 0.487550921000558 1 1
0.81648798095567 0.75427741540936 1 1
0.392132233080345 0.34376740342421 1 1
0.354512926115254 0.360454515993208 1 1
0.834093953157252 0.78974019099393 1 1
0.914751292079788 0.820621899622356 1 1
0.661743002145837 0.608843390791538 1 1
0.743794650035698 0.647034846643156 1 1
0.636542577753506 0.622158443975652 1 1
0.578931565613117 0.467366961619895 1 1
1.15989825430521 1.06475438415539 1 1
1.22595566614054 1.12778288594426 1 1
1.31371998851467 1.16208042940787 1 1
0.306108779831775 0.280666111005095 1 0
0.65210599189438 0.62662118571245 1 1
1.3695461672962 1.22646966268872 1 1
0.447137446602036 0.415022400765597 1 1
0.506707535868363 0.457297796969505 1 1
0.603317757946541 0.542677456220197 1 1
0.543250804077178 0.475818481252818 1 1
1.05531270036251 0.945351724515755 1 1
0.619783007114419 0.549173563024136 1 1
0.688960458380673 0.608146160274227 1 1
0.333988550558818 0.29167163560505 1 1
0.56055439976225 0.509094069017115 1 1
0.66344129847495 0.60410019613526 1 1
1.22671582029423 1.12877236291942 1 1
0.599597711771138 0.542735541180597 1 1
0.0416559911058101 0.0229390327371278 0 0
0.842302845727007 0.758318144784241 1 1
1.13787545580662 0.992006564706138 1 1
0.543999596187658 0.502132500312512 1 1
0.838768763864426 0.740887963852734 1 1
0.549054242643189 0.520999815778976 1 1
0.718894065832641 0.643828883372214 1 1
0.555252944513045 0.620920932962964 1 1
0.600435032189198 0.518057061010991 1 1
1.10657057179354 1.01244109954377 1 1
1.36899676076795 1.2651588965232 1 1
0.690712245049263 0.611451977512796 1 1
0.764372128111569 0.682789056447104 1 1
0.81261855357692 0.670830825294673 1 1
0.588042815471561 0.545947061902031 1 1
1.08946454510687 1.0029236642512 1 1
1.0080529382943 0.926640767933494 1 1
0.763437456859073 0.680117982919793 1 1
0.355330355333269 0.320366691225655 1 1
1.2087441600627 1.05912843802731 1 1
0.655907777378465 0.594082216150799 1 1
0.473598354941667 0.439490718632676 1 1
0.711376269697356 0.652657599877058 1 1
0.571158973959447 0.590999113189778 1 1
1.07307694740717 1.0019835629205 1 1
0.661938788854103 0.595142433142761 1 1
0.752541010887683 0.684211989767246 1 1
0.832603934894319 0.774869938694233 1 1
1.25974374941043 1.10461839801855 1 1
0.731564069906968 0.637376800543491 1 1
1.00136793590229 0.883062675893305 1 1
0.747865758661668 0.669596664793343 1 1
0.447225732667246 0.390729444557864 1 1
1.2473643784768 1.13034664174726 1 1
0.748491359251458 0.662943849635593 1 1
0.452976447668367 0.418680559615893 1 1
0.634461353744687 0.584672709602947 1 1
0.836408412030516 0.753177190871107 1 1
0.535971060743787 0.482306625947656 1 1
0.914823155994018 0.802335546505401 1 1
0.678724350085949 0.634960523277971 1 1
0.286805754378527 0.277096935244816 1 0
0.431740063951546 0.368427346333714 1 1
0.431369765740742 0.367790564418466 1 1
1.07790558505539 0.961877736848313 1 1
0.433561147175098 0.404821417761295 1 1
0.752439504516668 0.685553424484275 1 1
1.15693787163935 1.02253736441685 1 1
0.775842159650776 0.748648204262726 1 1
1.45881483058618 1.32855085447386 1 1
0.790196546221532 0.730362206963642 1 1
1.37727140582906 1.25254690420298 0 1
0.642812292983372 0.5598011044298 1 1
0.277800073490938 0.250542428801964 0 0
0.818279860568744 0.750567112581571 1 1
0.863872645241835 0.819788659914431 1 1
1.28648214443398 1.23825133166188 1 1
1.16632387974451 1.06452635754932 1 1
0.662717865291422 0.610309401129126 1 1
0.547439108184956 0.48859732139496 1 1
1.31006557459348 1.14022369523852 1 1
0.674624912617565 0.603008391983991 1 1
0.729134835006232 0.632893398143166 1 1
0.726045841028033 0.704547527842522 1 1
0.521235241770446 0.444583444809582 1 1
0.814393871718692 0.744652527840066 1 1
0.866178046851733 0.823778202586022 1 1
0.903263053832845 0.844403381243972 1 1
0.49911718673318 0.451511972543679 1 1
0.757431703927668 0.678407532674099 1 1
0.551763017717798 0.482565724108893 1 1
0.783316475139629 0.687049094961661 1 1
0.488726212011943 0.442564824794011 1 1
0.838639322844039 0.784875989613305 1 1
0.532222778699734 0.513876475930421 1 1
0.695387485390506 0.619974828007581 1 1
0.562066321609478 0.505538040997182 1 1
0.446601022840396 0.425884466419584 1 1
0.804466898677389 0.738035972561325 1 1
0.67464328982106 0.607202995775746 1 1
0.230708389130816 0.196482003790357 0 0
0.670396865493428 0.618159334047092 1 1
0.460139956719385 0.385513597397814 1 1
0.8260994011565 0.753154307294614 1 1
0.662571333882912 0.587213832027443 1 1
0.842486783097469 0.750151435129038 1 1
0.646744654629905 0.562255945568983 1 1
1.13321315431397 1.01183794156555 1 1
0.501188139808923 0.436945896932217 1 1
0.588214847595694 0.503863896267386 1 1
0.722435061184196 0.622526396664653 1 1
1.08126736273297 0.981528471286463 1 1
1.15173273609009 1.04917463634972 1 1
0.723967175492106 0.704241449915099 1 1
0.636811574379188 0.571538390040988 1 1
0.481685148203858 0.43928617077059 1 1
0.812694174014324 0.708352792416604 1 1
1.07598419845675 0.960888545740277 1 1
0.909213165198349 0.870789358275865 1 1
0.473667171351373 0.462853844541271 1 1
1.19720023675233 1.07016643640735 1 1
0.716722102240821 0.656667433274418 1 1
0.849820919546108 0.756843877588879 1 1
1.02536840994122 0.926046396710034 1 1
0.201442354798848 0.18792578388891 0 0
0.607354005921524 0.554929875565121 1 1
1.09950434941867 1.00079245969035 1 1
1.05917029079047 0.966466379055874 1 1
0.919044509574245 0.845244216028384 1 1
1.14113565662214 1.0097688279728 1 1
0.87046162238694 0.792869541722751 1 1
0.752906689483465 0.652095501262296 1 1
1.14226328695087 1.03271185493617 1 1
1.17589329448848 1.05845808001044 1 1
0.712160884600065 0.643695762269588 1 1
1.42365991911649 1.27039699039445 1 1
0.626050461313869 0.540637968042132 1 1
0.638752141426918 0.571482312266193 1 1
0.622192100747678 0.562769265050829 1 1
1.04167565135975 0.973229619579622 1 1
0.905678603008871 0.854532295511006 1 1
0.734364646126598 0.682171875264672 1 1
0.756585075285099 0.72094604353557 1 1
0.881442598807415 0.775871083206075 1 1
0.649761767336466 0.617319776301429 1 1
0.579182016605846 0.535058601930586 1 1
1.03094740365265 0.926681514917793 1 1
0.722081457922306 0.657666726590608 1 1
0.917802428591175 0.837016584443635 1 1
1.30205337452891 1.20248336913117 1 1
0.248332763293206 0.22148358698774 0 0
0.338863491529712 0.298362573547085 1 0
0.870926437847826 0.808769430870719 1 1
0.361919975790785 0.32483982097393 1 0
0.730523660488911 0.672116719255161 1 1
0.755502598515552 0.721767614003827 1 1
0.577696820465307 0.524674237908414 1 1
0.81640524568407 0.769898585435393 1 1
0.704842625635807 0.653359071330356 1 1
1.36011686916834 1.25983756206521 1 1
0.369104303314904 0.378498357627643 1 1
0.575095480367845 0.531548015627447 1 1
0.842249073214918 0.765874812637139 1 1
0.842457263916479 0.737768711254968 1 1
0.444871588845102 0.423012408146902 1 1
1.15527379005835 1.02705129370601 1 1
1.30110191954152 1.19855093761329 1 1
0.937507947211916 0.861427441194984 1 1
0.931810389839575 0.819473135397123 1 1
1.38204581065933 1.22868006021851 1 1
0.659387261023279 0.564441775532816 1 1
0.563423240525235 0.496968209150385 1 1
0.914745353952373 0.839174000128385 1 1
0.650543263076176 0.600139712470453 1 1
0.789682812081275 0.686336454329751 1 1
0.64661068630914 0.556028654618134 1 1
0.879985587981426 0.830028321857368 1 1
0.576216610873933 0.557556110068578 1 1
0.721244595125553 0.683725337679755 1 1
1.23305972555389 1.13800216329279 1 1
0.792165575268436 0.69423718278576 1 1
1.01379377834994 0.897772737905108 1 1
0.732590567319715 0.648344247508591 1 1
0.67087904607457 0.60528457632489 1 1
0.498403658670699 0.461863647434661 1 1
0.90448162673163 0.812295643163369 1 1
0.996201569568579 0.881877172974554 1 1
0.357183492073335 0.311645914466663 1 0
0.981628398149101 0.918575958676167 1 1
0.422174340378857 0.398341275059165 1 1
1.10072028012082 0.978480232379266 1 1
0.833707267176727 0.763718662064207 1 1
1.02727759987518 0.935360416598234 1 1
1.17910682514574 1.07418735015237 1 1
0.828643448157944 0.753228993270622 1 1
0.902942342332781 0.892237492381741 1 1
0.822309192592794 0.706497468771862 1 1
0.710246627453787 0.648757498129784 1 1
0.426829790851277 0.484764936114613 1 1
1.13334308707817 1.01906513290138 1 1
0.427842804076783 0.401565936000437 1 1
0.768407903409512 0.738452291818306 1 1
0.471300071410679 0.410112796187507 1 1
0.406930072485747 0.388592911060643 1 1
0.549048200068592 0.494703219331343 1 1
0.705177111691467 0.636916325585725 1 1
0.57277711685516 0.526377624863807 1 1
0.281545155517119 0.265145212516591 0 0
1.11161547608156 1.00702402801547 1 1
0.39868619441789 0.381286806317391 1 1
0.60700590300511 0.528104455937481 1 1
0.803369208524646 0.768002406238243 1 1
0.850687359187384 0.743356825538704 1 1
1.05856156173651 0.97963721106186 1 1
0.525793533942684 0.447651129726135 1 1
1.03028820084127 0.913729021961407 1 1
0.504113756797466 0.472572839126883 1 1
1.31817691502034 1.20889147231866 1 1
0.862494235843387 0.783887833705565 1 1
1.14980866972997 1.03648238225335 1 1
0.70305049053525 0.646513091094961 1 1
0.582162750602958 0.548499014056017 1 1
0.497453631205471 0.472280821423512 1 1
0.784540691543486 0.71095749157503 1 1
1.02924032163743 0.946149588787591 1 1
0.671947816111504 0.602142115901222 1 1
0.771868793150151 0.663909587325358 1 1
0.73418391303256 0.637224827968603 1 1
1.02448257681344 0.944617982390263 1 1
1.03756799445786 0.927205512522174 1 1
0.88714019719083 0.787749663583239 1 1
1.0099868725659 0.915872384341211 1 1
0.587378486015341 0.54081924644408 1 1
0.722916817147389 0.587554621501471 1 1
0.948249413428127 0.897998922496645 1 1
0.986520553574479 0.875646706654496 1 1
1.06811817423077 1.06349702160604 1 1
0.597931683207294 0.486434777670289 1 1
0.316360401505055 0.264352851990156 1 1
0.763229315188037 0.710250976302941 1 1
0.913139344542212 0.824626577303995 1 1
0.773016056387746 0.771284035316482 1 1
0.95839055992127 0.879014406663872 1 1
0.742989080695147 0.661602002348579 1 1
0.963647775494086 0.871542469107839 1 1
0.487352366561279 0.432643420959484 1 1
0.376874450788959 0.340107655965127 1 1
0.647209066059027 0.576978293642605 1 1
0.541565940124032 0.518927172711945 1 1
1.3165292741743 1.12925872363329 1 1
0.863757435006905 0.791860185296993 1 1
0.954222024315947 0.887951120383602 1 1
0.42797895260655 0.394621207049914 1 1
0.524167538287413 0.47529484089727 1 1
0.84194068371203 0.744126898185502 1 1
0.75523121841433 0.69400810784012 1 1
0.763828630266702 0.703332612242926 1 1
0.941495984503388 0.868658673408273 1 1
0.616757304221848 0.632721776240647 1 1
0.821529369489349 0.721622765792329 1 1
0.516251807469815 0.442391655565101 1 1
0.687204572726717 0.637482343436957 1 1
0.582940352449585 0.568112397535366 1 1
0.788252531773976 0.713163676788152 1 1
0.7978493690669 0.712999570202631 1 1
0.635636607094968 0.577508562101086 1 1
0.652956032109047 0.599880881981771 1 1
1.07482566416432 0.952960996061316 1 1
0.694650838902253 0.590967608170415 1 1
0.630247485318359 0.607627904980469 1 1
0.940522903727844 0.847731267514546 1 1
0.521043815764166 0.522137117975674 1 1
1.00144274667989 0.878343867316671 1 1
0.11378825825892 0.08795938234374 0 0
1.15946891990524 1.07718762008316 1 1
0.663967988819443 0.609716177844279 1 1
0.545287340091921 0.487312298510319 1 1
0.412262735275123 0.38044252707279 1 1
1.25586670863542 1.1395694145916 1 1
0.674784593129086 0.613239703967152 1 1
1.20108454310822 1.05190247887458 1 1
0.942473637937747 0.848551734869412 1 1
1.11470912129122 1.00095195778017 1 1
0.441805059341637 0.390619061734628 1 1
0.855485707809499 0.754953950602779 1 1
0.85534479788176 0.740286513844453 1 1
0.674734680874309 0.606327070371277 1 1
0.667539477741241 0.618357486496333 1 1
0.0116233895089903 0.0193082258080736 0 0
0.881595754002527 0.741220805758329 1 1
1.46618227526336 1.34686002341317 1 1
0.79035898350458 0.706871038081896 1 1
0.734397582759295 0.676681269347224 1 1
0.739203045162507 0.645740654675682 1 1
0.664080927870874 0.61387789861661 1 1
0.669050979268293 0.602393107171145 1 1
0.0610509629404837 0.043901352710984 0 0
0.413637090436998 0.398798855332972 1 1
0.475622118231156 0.436211768763353 1 1
0.378194594232066 0.315430889435555 1 1
0.668219129462175 0.590573827741111 1 1
0.582074030544489 0.550009270927824 1 1
0.376838402042405 0.350063011587281 1 0
0.652602153517251 0.58630664726811 1 1
0.74204875465749 0.655129567898483 1 1
0.776278347357296 0.713166750788453 1 1
0.837021895780109 0.761053955416006 1 1
0.627416320375864 0.589693639826689 1 1
0.533170964296721 0.37861227403637 1 1
0.553119085080676 0.500546949978062 1 1
0.596388052469001 0.507604174039428 1 1
0.862572703680367 0.784840445454195 1 1
0.574627479997227 0.534681141862862 1 1
0.512327467766996 0.466485059703066 1 1
0.355030729107706 0.365588794329059 1 1
0.847679855319315 0.771607562808202 1 1
0.640441272468121 0.580013563001315 1 1
0.337781621811285 0.275854284126333 1 1
0.363859934973459 0.332231860413802 1 1
0.855646921910186 0.775296358302324 1 1
0.447738516039258 0.394045063627302 1 1
0.905343227821917 0.813389120861617 1 1
0.486925520309713 0.44142823976592 1 1
0.65889538041598 0.606596062930758 1 1
0.605762073794935 0.550528708369024 1 1
0.849217205930069 0.786129656689191 1 1
-0.114532656004139 -0.13530540257514 0 0
0.557603318805086 0.51465129614071 1 1
0.45528792525972 0.425343520446873 1 1
0.602000859584412 0.566517162433595 1 1
0.692860520685609 0.619931549247663 1 1
0.526281589166285 0.457316287782359 1 1
1.16114116792692 1.11665300260931 1 1
0.822599406018321 0.752145181285872 1 1
1.02347334184959 0.877875322895108 1 1
0.919122093405917 0.852906761269857 1 1
0.855708078763948 0.782228795287281 1 1
0.822471407775491 0.757761853667709 1 1
1.17556083256029 1.06136597954044 1 1
0.708183944345742 0.647775191452371 1 1
0.540931123819134 0.499656976281639 1 1
0.694399644367687 0.645024500252501 1 1
0.959075190587504 0.862041998649665 1 1
1.04444472451753 0.934137725150475 1 1
0.673163008720856 0.569755313486262 1 1
0.66653198489722 0.571536007181913 1 1
0.62296266318916 0.550387243704426 1 1
0.215269637227809 0.186137341607548 0 0
0.621247523324386 0.568808466552932 1 1
0.787588025137175 0.729999370555865 1 1
0.552787203709877 0.48367522493883 1 1
0.513751856104993 0.467591931801079 1 1
1.13332452614958 1.04122040781805 1 1
0.903508084369059 0.806813972201285 1 1
0.449081081145832 0.407378045983866 1 1
1.21139709618134 1.07325052959508 1 1
1.54569346106344 1.31726951212874 0 1
0.654446366907735 0.690345521816654 1 1
0.507140484301679 0.46136715326208 1 1
0.302393778657061 0.296618391938898 0 0
0.417259954659085 0.390633841518729 1 1
0.771245291155348 0.699072058909554 1 1
0.64972661132624 0.619822192195316 1 1
1.30639706671249 1.26114835621803 1 1
0.841311005525248 0.760991943897234 1 1
0.546219568407669 0.426463138384062 1 1
0.601131177296773 0.545467963091046 1 1
0.658219913904514 0.587894740005398 1 1
0.919737402320212 0.843217304146547 1 1
0.775646781711525 0.711009671520091 1 1
1.00085934450365 0.891270529083028 1 1
1.31199179835935 1.18973797163965 1 1
0.317435495797311 0.341303607960692 1 1
0.864479712904638 0.74688493291965 1 1
0.413501357173222 0.39345219629437 1 1
0.733955677986005 0.682582185743528 1 1
0.503901784272715 0.494343722141519 1 1
0.871765698525041 0.77975099262362 1 1
0.706655779429994 0.63326700483672 1 1
0.530070247379194 0.470585193985538 1 1
1.26883202596526 1.14873515704799 1 1
0.520736265031118 0.469086535676912 1 1
1.00411121051678 0.894125412792584 1 1
0.951932454719991 0.853669617965166 1 1
0.495948391618115 0.472682231262001 1 1
0.325720739962624 0.319156520862371 1 1
0.617000448253502 0.540358912229748 1 1
1.10964619960101 1.00629933683125 1 1
0.695830258825683 0.59840765040824 1 1
0.889525282893994 0.794651678211394 1 1
0.948587566173469 0.858282450559215 1 1
0.551699817965655 0.488708228040242 1 1
1.21053786673278 1.09880078742775 1 1
0.532881778492356 0.472882701939907 1 1
0.225725998167043 0.216582121591404 0 0
0.761996324790465 0.721731578773923 1 1
1.17443445493648 1.03109283809306 1 1
0.647785371644229 0.604367355251031 1 1
1.052713049347 0.923095998476414 1 1
0.928503896734877 0.851511283106301 1 1
0.96103757690484 0.859603007178355 1 1
0.655906584018687 0.532032466567736 1 1
0.970752199664667 0.873408923551535 1 1
0.592527909786866 0.567188710714519 1 1
0.842226552918161 0.744050053487768 1 1
1.23786566115563 1.12909957097982 1 1
0.866663750803929 0.750515480689429 1 1
0.0847032465651322 0.0717272400624925 0 0
0.590345410549753 0.548338828850691 1 1
1.38864278960398 1.23840339471527 1 1
0.914089894120387 0.835616770500302 1 1
0.664957347815356 0.57188698450221 1 1
0.213523065007507 0.185757574092759 0 0
1.42223961219662 1.25128283688533 1 1
0.741854557358387 0.661407395036917 1 1
0.693147276428019 0.626511064103243 1 1
0.243731623906094 0.190299881238939 1 0
0.55887743676684 0.503851513208916 1 1
0.329380979238649 0.309037490916821 1 0
1.17121019477411 1.0635593042623 1 1
0.699213585807003 0.575196729740011 1 1
1.06534976974654 0.967668848577852 1 1
1.00001191059417 0.919276191787895 1 1
1.08404794986774 0.986326092119954 1 1
0.760034220688507 0.650562889667006 1 1
0.784902383390712 0.68002772032828 1 1
0.939635215758457 0.843695330718452 1 1
1.0172001214156 0.909446282556739 1 1
0.360273653035339 0.319858113853885 1 0
0.677984678788469 0.560914151956851 1 1
0.698200664912336 0.613355166746635 1 1
0.490950928933394 0.481739728163562 1 1
1.0934665646273 0.995909925484268 1 1
0.579331658189659 0.514565588064278 1 1
0.626536681683734 0.544492877207463 1 1
1.05873703997861 0.986694003333259 1 1
0.660650274351397 0.630589954236066 1 1
1.05608711034352 0.965058457896887 1 1
0.635022424100546 0.5459498361669 1 1
0.317013651617872 0.267646866206331 1 1
0.840019681253722 0.750450627639379 1 1
0.833154711625621 0.763551399814148 1 1
0.76616242952555 0.681676856908224 1 1
0.823433329321302 0.758113863594509 1 1
0.955907465555408 0.888604952690976 1 1
0.466883887606817 0.429356899673745 1 1
0.669559708511116 0.600067224927692 1 1
1.04818388379187 0.95773348281234 1 1
0.305107411354955 0.296719420152685 1 1
0.554143761035668 0.516778657514549 1 1
1.23422163879699 1.13078434988056 1 1
0.575667272015759 0.547189950272835 1 1
0.988939875579824 0.925006178047951 1 1
0.345921948918134 0.330303929293933 1 0
1.02586565694664 0.932838283045408 1 1
0.588947382874027 0.528454052421103 1 1
0.492214146191233 0.4649321634789 1 1
0.547971258089138 0.508918085220497 1 1
0.962264058987804 0.867815256190895 1 1
1.06646772472931 0.904646290208807 1 1
0.886322812031217 0.80922074590661 1 1
0.660832007014084 0.628415194594294 1 1
0.872906923080407 0.785274194415939 1 1
0.780391689620282 0.720489838885529 1 1
0.751260147549272 0.703145852402593 1 1
1.36394034080748 1.26408500440635 1 1
1.02673484684652 0.896462410078837 1 1
1.15144378667224 1.02191453268214 1 1
1.1525594823609 1.06228939047574 1 1
0.696318619295502 0.629910848240325 1 1
0.773916463168644 0.6114305546872 1 1
1.33186981929944 1.22381007018099 1 1
1.0128110003704 0.897105156321856 1 1
0.829150403386571 0.765913950798539 1 1
1.07252324021515 0.985955056120655 1 1
0.554461470578087 0.501155008353147 1 1
0.638051286175594 0.583135059087091 1 1
0.775186403114115 0.702718178076158 1 1
0.706176938584451 0.632835405667545 1 1
0.829990936205124 0.781496478158357 1 1
0.328509153754839 0.281958719858778 1 1
1.01356111697538 0.883107022096154 1 1
0.643072886587432 0.652706294573733 1 1
1.11752780974684 1.01171073058483 1 1
0.559937451621801 0.493026581013459 1 1
0.676171774634274 0.587763787468096 1 1
0.767259560894282 0.702667826911495 1 1
1.15972021816709 1.01707166972769 1 1
0.533889369533649 0.467743329008138 1 1
1.10132472901394 1.01807148583175 1 1
1.16514950803408 1.03242721612331 1 1
0.620041210402982 0.567625095084395 1 1
0.388802176041917 0.372874965311746 1 1
0.728250683095639 0.67212541363931 1 1
0.795620577990872 0.709169262121763 1 1
0.911045134026813 0.834837002947982 1 1
1.22701065189926 1.05146357606301 1 1
1.58750839485142 1.44673020876408 0 1
0.605062502656814 0.578011191559625 1 1
0.41126186697936 0.380900455549614 1 1
0.121656069439206 0.109054882335218 0 0
0.589012730266727 0.550747019245131 1 1
0.68666408854002 0.601830430569931 1 1
0.34306772739833 0.301065796788703 1 0
0.136978778604647 0.147875887789499 0 0
0.894349659472955 0.858825959832555 1 1
0.872077305011476 0.753255035841979 1 1
0.824614990528709 0.727756248554761 1 1
0.831733689129355 0.752389739552097 1 1
1.29755465318742 1.16369919228767 1 1
0.473595839214529 0.419160444003283 1 1
0.200357628221871 0.157416853112454 0 0
0.529951506938835 0.569569853682197 1 1
0.40346283624307 0.352945819534015 1 1
0.745517586103334 0.673552954639163 1 1
0.516678401766615 0.47604416032354 1 1
1.05895518960871 0.942766159195962 1 1
1.06702227282407 0.979978550414768 1 1
1.01471164412165 0.933161891818167 1 1
0.652357751692346 0.591910771182468 1 1
0.794385352136808 0.724986706525792 1 1
0.0538363856130553 0.104490777965109 0 0
0.84311396618917 0.749044995475518 1 1
1.01952121018013 0.894314386033404 1 1
0.476829439378477 0.491258353931631 1 1
0.457545418699985 0.464786825711384 1 1
0.503714056726449 0.557826749626999 1 1
0.462745491878299 0.430704511581535 1 1
0.638742786142544 0.546670696508064 1 1
1.30210889889852 1.15690529207683 1 1
0.75760054972 0.734577198820022 1 1
0.837777262571838 0.765147763768052 1 1
0.841516553965714 0.744043670145264 1 1
0.374721049680813 0.347629055170245 1 1
0.210268372668213 0.217369135986203 1 0
0.805523460743037 0.741467413288085 1 1
1.35140837605278 1.23738339798019 1 1
0.310366300782148 0.28953587412387 0 0
0.924743306261496 0.858128317853043 1 1
1.1316266936977 1.0104239464932 1 1
1.05123811732727 1.02466357745465 1 1
0.342366696554218 0.314677221308136 1 1
0.942553393208427 0.864000803662647 1 1
0.793529780648246 0.712204663155608 1 1
0.806207437803423 0.742091812840772 1 1
0.760867543528345 0.718795715329212 1 1
0.205532259771709 0.184097737926165 0 0
1.02318290340724 0.915055180636064 1 1
0.946271337310903 0.873331987162597 1 1
1.09255965571958 1.00722328580461 1 1
1.14978837599921 1.01424734203407 1 1
0.193940304690362 0.175202444039281 1 0
0.607172422584902 0.54096940010609 1 1
0.841743610683181 0.804168550394079 1 1
0.433823776007839 0.41826892119649 1 1
0.892582249777963 0.818609592462779 1 1
0.359067088319241 0.31641819482228 1 0
0.478424183934484 0.48471786553197 1 1
1.10713688681418 1.0123401567647 1 1
0.543188399360764 0.552913055942838 1 1
0.627581981706966 0.51539206887467 1 1
0.83517950981328 0.756843571923115 1 1
0.779603078866543 0.720625681593201 1 1
1.00343497674127 0.883332873620802 1 1
0.0714455842002866 0.0649643936707236 1 1
1.02448183125845 0.920740423028432 1 1
0.817629386031644 0.806463816813624 1 1
0.437516263259675 0.404851563958767 1 1
0.806130717925003 0.739002685893847 1 1
1.08569405018256 0.947622681554186 1 1
0.448252481963038 0.391878906901727 1 1
0.593088286708131 0.564577002284014 1 1
0.895701387265899 0.786293492877484 1 1
0.855020070215065 0.806624076027986 1 1
0.924857643522756 0.818960507496686 1 1
1.14055741948215 1.00534296604912 1 1
0.360522367111006 0.322242506343725 1 0
1.0581310422194 0.957217989018361 1 1
0.395019170955429 0.372087732259828 1 1
0.715210593003412 0.642569289596143 1 1
0.861828353834779 0.774481217915218 1 1
0.752607776497852 0.70577632634991 1 1
0.614193798054732 0.547253077569779 1 1
0.529196878952871 0.484349593891012 1 1
0.496965028932613 0.434520352540757 1 1
0.451795124265874 0.385680260184888 1 1
0.613948052026204 0.558682658594563 1 1
0.785353445673133 0.700731755012946 1 1
0.41707184309937 0.414611018142121 1 1
0.81046467795396 0.782255837253723 1 1
0.775303382568708 0.736727189919379 1 1
0.910638127439145 0.817672993648829 1 1
0.874767464556742 0.747927927380415 1 1
0.87891269082041 0.762884568992576 1 1
0.686361053169423 0.577640862064351 1 1
0.459272905240922 0.390346379200033 1 1
0.232615268661823 0.205964024193463 0 0
0.421031514599664 0.41762371580028 1 1
0.391291873033861 0.325942350949874 1 1
1.08636612599704 0.911434947167816 1 1
0.60080739952425 0.585725180763842 1 1
0.873592835816031 0.80839618082922 1 1
0.46512228869023 0.420218131900559 1 1
1.01276667502852 0.955498990998536 1 1
0.268323410609637 0.235484786410343 0 0
0.177445110031102 0.166866813223551 0 0
0.906079909908206 0.799673522450381 1 1
0.694919272346036 0.622387923899775 1 1
1.04265677108432 0.979496521143866 1 1
1.1225515907573 1.01294960058043 1 1
0.857056577443425 0.76489590164279 1 1
0.4886641985645 0.425203284076134 1 1
0.610081523251839 0.531458366038348 1 1
1.15918719355376 1.06190220807722 1 1
0.422504330911538 0.406934666520531 1 1
0.536553013809922 0.491167239559982 1 1
0.777508344840758 0.684756172435433 1 1
0.858700527128559 0.748393508546531 1 1
0.135948898118427 0.168285158930487 0 0
0.268164227093267 0.294335494194686 1 1
0.788224722299722 0.733294366239206 1 1
0.582121443206053 0.530639093621193 1 1
1.03327860663962 0.991268986145471 1 1
0.819834993408403 0.736324234181965 1 1
1.08498127835101 1.02332995966669 1 1
0.175793050995254 0.128453769215548 0 0
0.361022996215607 0.337468883156439 1 1
0.678651510102498 0.591530938104846 1 1
1.1022498648614 1.01452309677825 1 1
0.421561817731921 0.430541089292872 1 1
0.939743711398419 0.832262056247058 1 1
0.873471604514066 0.817386628145292 1 1
0.679376544774708 0.598824297061328 1 1
0.426830727595057 0.304850629358751 1 1
1.09377781454924 0.982448038107409 1 1
0.852885844744937 0.783395780921547 1 1
0.754923663899979 0.689719331134686 1 1
0.223842430277188 0.234887262039999 1 1
0.659197859275852 0.54385546327368 1 1
0.83050833038954 0.728386734338719 1 1
0.891943102258201 0.808291846964765 1 1
0.465771975215066 0.446383385092516 1 1
0.79560828783449 0.746875142573085 1 1
0.737276818945454 0.685395100564119 1 1
0.520840576367565 0.468960041869448 1 1
0.663946370855242 0.611377538548021 1 1
0.50234233411779 0.440624957018219 1 1
1.08049306431397 0.953188755735823 1 1
0.257245173422616 0.226983817030134 0 0
1.16800283341181 1.05447140601303 1 1
0.088057235423745 0.088901451937229 0 0
0.732005900510141 0.666166369209756 1 1
1.16827977921021 1.03878651428943 1 1
1.33446908006963 1.1555113885816 1 1
1.15611366756841 1.07888826824531 1 1
1.00844861351889 0.919220879182192 1 1
0.74316600455325 0.643671649796867 1 1
0.208570633510716 0.20693092667287 0 0
1.23315518335595 1.07105400316214 1 1
0.648385660606551 0.601019351597158 1 1
1.1256388914995 0.976458792730673 1 1
0.832607960056659 0.729419895718928 1 1
0.527106087555596 0.469298104884825 1 1
0.759259042042961 0.709945484268136 1 1
0.76832719580882 0.693301490801333 1 1
0.81361901959873 0.739180989602924 1 1
0.846591419025932 0.763917259586126 1 1
0.963610654691748 0.852755799662679 1 1
0.410108989024033 0.369585985239226 1 1
0.670669762441057 0.593502789136853 1 1
0.720587261734194 0.645017054942304 1 1
0.784301632350961 0.662994279595567 1 1
0.342041948908217 0.300966117736095 1 0
0.890101899636161 0.823586276376676 1 1
0.834204396606472 0.787386159502043 1 1
0.746369700649046 0.63931288930881 1 1
0.435342809529349 0.416779360813694 1 1
0.905616612797718 0.821931517266718 1 1
0.400290021000968 0.362295845832133 1 1
0.618385734663177 0.573679270520494 1 1
0.473636044194637 0.464423266795754 1 1
0.874705969588356 0.78503862081533 1 1
0.564693587171342 0.568680149669951 1 1
0.641125364218728 0.562714994870639 1 1
0.403177602885922 0.370020826673916 1 1
0.463615348078851 0.427022698224332 1 1
0.239224841414412 0.237672932178843 0 0
1.24367000369264 1.13006735239937 1 1
0.920402793421664 0.823060585732129 1 1
0.655654581655727 0.573578853252853 1 1
0.605770577674399 0.552562937931994 1 1
0.935005404277161 0.84495647446251 1 1
0.89908765424752 0.822911399044501 1 1
0.236814468295401 0.207913426243219 1 0
1.26246202447695 1.07422230713135 1 1
0.65405427348935 0.585551820527981 1 1
0.74313842822713 0.672214644829156 1 1
1.42689802759284 1.3124300526816 1 1
0.531933955879566 0.534231010308501 1 1
0.962492940473905 0.921891740220321 1 1
0.683328708018104 0.627512017689118 1 1
0.756110477032002 0.672883261494168 1 1
0.763704442242686 0.714569014960639 1 1
0.683042488141059 0.655895334113783 1 1
1.08077150382049 0.985004501216081 1 1
0.705040068652791 0.621923446564382 1 1
0.987995201059942 0.815514276095929 1 1
0.852618363292901 0.768724413373129 1 1
1.36467844276885 1.23463540393397 1 1
0.569524267614825 0.533157566500389 1 1
0.857697145745831 0.790366101687064 1 1
0.686182126455895 0.607437818712638 1 1
0.595546981346714 0.519988061605711 1 1
0.434248686086753 0.389216279046363 1 1
0.540597490529645 0.537705299102296 1 1
0.88446792473337 0.748078173308895 1 1
0.267365566812598 0.240730939584125 0 0
0.528836848765946 0.490922071508092 1 1
1.43222390377797 1.25935445842088 0 1
0.351324830707176 0.310763047449418 1 1
0.509832515314294 0.434996644674989 1 1
0.500365390615883 0.42598996157835 1 1
0.344053945307068 0.308586505541603 1 0
0.988312256853481 0.915062830419582 1 1
0.400081965273256 0.325982602457417 1 1
0.107981416925773 0.0812976161022801 0 0
0.409082578078892 0.364767955267707 1 1
0.833081545042078 0.742720041584166 1 1
0.935233138099473 0.886150091927994 1 1
0.794267249170716 0.746286626607716 1 1
0.48916279811971 0.45526706722177 1 1
0.888297104770663 0.788137658238914 1 1
0.830269486941448 0.732763666386779 1 1
0.932630774879528 0.828580163166537 1 1
0.894603469771254 0.813848935132093 1 1
0.804769038335261 0.727126253985088 1 1
0.40311831618275 0.357846628678035 1 1
1.05472324106824 0.945170782684182 1 1
0.688743864399313 0.647595009824443 1 1
0.757877043951548 0.699802518337558 1 1
1.08071392926356 0.965939076627809 1 1
0.292511713340875 0.269563728914482 0 0
0.661774310805446 0.634764854358151 1 1
1.14342710701196 1.04279587250532 1 1
0.870297672338644 0.744321580762362 1 1
0.560348374430309 0.499742634353854 1 1
0.823980846814491 0.751319964277338 1 1
0.527669692826879 0.468182444577618 1 1
0.846490690984912 0.73520448379842 1 1
0.976858999990788 0.894624376870213 1 1
1.28074418495673 1.14939432641121 1 1
0.797349909913263 0.698316965477669 1 1
0.985609994657022 0.875793003923401 1 1
0.597354365980551 0.561549368649006 1 1
0.580024941594796 0.504758998395279 1 1
0.708948129225148 0.674384521186518 1 1
0.653907522632342 0.631996852786902 1 1
0.731599391664773 0.676283122964404 1 1
1.25788472397439 1.12541076197012 1 1
1.06027356695653 0.951608607514184 1 1
0.749046939046026 0.645040433156811 1 1
0.797131166660942 0.71860364731686 1 1
0.704243576064785 0.622512585026932 1 1
1.08463344043078 0.953514720208728 1 1
0.800619050723093 0.741763546861322 1 1
0.519550191254878 0.464994930731639 1 1
0.786121533310085 0.675024893671054 1 1
0.237554317476082 0.212756710496808 0 0
0.977848508728369 0.893185269438465 1 1
1.38564826688385 1.25681939220533 0 1
1.19226238217432 1.10000334424204 1 1
1.15362689553598 1.02278147433044 1 1
0.678645684058241 0.581276103075768 1 1
1.05154767835706 0.975069047457333 1 1
0.882492578440535 0.817006128610784 1 1
0.964828053072535 0.851226653651383 1 1
0.362142701206381 0.330287180425349 1 0
0.963313201366991 0.85219722207502 1 1
1.09889596631317 0.96049150146232 1 1
0.68130265168918 0.61348234641244 1 1
0.934555361413964 0.827428126653856 1 1
1.22123930153637 1.16013950411175 1 1
0.616715874759009 0.558548506740431 1 1
0.530845846179655 0.488641762947754 1 1
0.207821300720984 0.192509666633473 1 1
0.461430380174524 0.441152754338275 1 1
0.513835221917383 0.441050852043832 1 1
0.266074479638991 0.241057515573785 1 1
0.348778066527968 0.310728512981004 1 0
0.5023524108762 0.451366768922011 1 1
0.738139486490474 0.682177995941371 1 1
0.754090865418505 0.675026049418478 1 1
0.656588669882201 0.577924864279176 1 1
0.0656681625702475 0.0439214825393456 0 0
0.913595174663097 0.880277285007037 1 1
0.74010400930075 0.690585444641984 1 1
1.25585472322728 1.12014485245156 1 1
0.73256371222332 0.666761143359465 1 1
1.07827521869269 0.977874178329263 1 1
0.638742299835444 0.597678803652657 1 1
0.651187778992569 0.608346642206202 1 1
0.75920202454878 0.69842263075224 1 1
1.0655399808927 0.984729748778562 1 1
0.708564031020195 0.675478890898296 1 1
0.777456070930689 0.809445907430714 1 1
0.717058318073591 0.65631465355895 1 1
0.726762287551509 0.63310293807952 1 1
1.0123825071299 0.951563798904979 1 1
0.530282691579216 0.489318790165973 1 1
0.404680655938856 0.356630115911379 1 1
0.530016699291207 0.518678663014702 1 1
1.15549603099102 1.05253637240286 1 1
0.606864937985462 0.616431815901935 1 1
0.687428707292991 0.619642084266688 1 1
0.911655683707415 0.811539746307362 1 1
1.41566336738079 1.25572951252818 1 1
0.524341075133347 0.487492535728098 1 1
0.582552855610818 0.539290315898865 1 1
0.767619081647525 0.683847441649965 1 1
0.725802241824912 0.63740502576919 1 1
0.562059261415993 0.525715498986987 1 1
0.410673034855149 0.360188829666724 1 1
0.647910665893625 0.571684582445801 1 1
0.484907222246242 0.452848183836154 1 1
0.756876315822308 0.680220747515217 1 1
0.806250539057241 0.716852435979186 1 1
0.889939059204259 0.76837855190772 1 1
0.419052819788696 0.35146532453903 1 1
0.269700406088747 0.246203773554488 0 0
1.26326688078632 1.16805337669427 1 1
1.07880104623916 1.01809188729606 1 1
0.520421159437651 0.457103229856634 1 1
0.48073569018248 0.4422291822482 1 1
0.685833789762776 0.629178920816631 1 1
0.761594425589412 0.689775696190835 1 1
1.65744863646288 1.53154838361479 0 1
0.393300451815589 0.338103381189974 1 1
1.12061948602753 1.03089368349529 1 1
1.64162313462167 1.48049187626175 1 1
0.593703963847433 0.543138025480915 1 1
0.867030056218723 0.797643405643867 1 1
0.592880415709205 0.538747503200123 1 1
0.911653820026274 0.813410014161472 1 1
0.529802764430668 0.509412749969761 1 1
0.768374237685372 0.680462917053388 1 1
0.0567449237854375 0.0705145573477938 0 0
0.611031677852064 0.555938368859211 1 1
0.959361313135693 0.885029659233443 1 1
0.378849770040786 0.349391820615167 1 1
1.0324468101855 0.92748778433618 1 1
0.394448862664374 0.342361635980842 1 0
0.63366457325981 0.584959513006142 1 1
0.69531404326468 0.669871228165955 1 1
0.226703134759308 0.251512206114627 1 1
0.228176603781446 0.214353927318588 0 0
0.646151250568596 0.578010949933724 1 1
0.510654733716596 0.458809968388903 1 1
0.878980919925255 0.776519056436228 1 1
0.543088570295837 0.484834781171674 1 1
1.10496348596588 0.991226191247715 1 1
1.10827037473858 0.997291911817985 1 1
0.396765455006304 0.399960101427387 1 1
1.03128812047652 0.911636699649691 1 1
0.931228420967577 0.836950479551148 1 1
0.924427365747447 0.832611302796118 1 1
0.690354324272251 0.596048623603834 1 1
1.455003116091 1.34336228976232 1 1
0.622736905455502 0.582622417904467 1 1
0.558033929616424 0.523894070382442 1 1
0.797493673429158 0.723714688731212 1 1
0.733287568853328 0.716719111010777 1 1
0.476377364448289 0.562328797663392 1 1
0.453445669476874 0.447364203728272 1 1
1.11514111234861 1.04646917872053 1 1
0.896195894710501 0.857764606862319 1 1
0.430587434467164 0.395066617898997 1 1
0.719689353540566 0.669366774291617 1 1
0.598790769784861 0.582694336708621 1 1
0.812289501209855 0.743945357774963 1 1
1.00593853091754 0.890043584558969 1 1
0.619241958595003 0.48843743857493 1 1
0.746820361104172 0.669419761947638 1 1
0.760093675616154 0.683030746102693 1 1
0.52143877147333 0.47713818190348 1 1
0.968049267804908 0.892522837398539 1 1
0.500393653422701 0.463622032305712 1 1
0.410279919000375 0.373114896794126 1 1
0.544353669710324 0.482937192355322 1 1
1.01558632629677 0.933235753990805 1 1
0.927091804284632 0.825267923848895 1 1
1.40322358777059 1.27664944122108 1 1
0.689124912733624 0.610993620251701 1 1
0.650568153855652 0.59030858191303 1 1
0.606159420547719 0.58217984689305 1 1
0.387228229852952 0.344300310912962 1 1
0.67164813152303 0.603573891308528 1 1
1.09240623647762 0.980640690037687 1 1
0.959282278283615 0.805583850984139 1 1
1.05834484303987 0.955748903266566 1 1
0.99871541600381 0.903278808610654 1 1
0.751906569733194 0.686837558524568 1 1
0.548852810313162 0.494286244774647 1 1
0.478122168421746 0.443096189768313 1 1
0.780088405296364 0.706608798545773 1 1
0.878137596973675 0.779587939100687 1 1
1.02168555392398 0.913234244581825 1 1
0.923993181908464 0.841609158680431 1 1
0.754919900708481 0.670113821548169 1 1
0.2998764170486 0.295455027176498 0 0
1.00524011813 0.881025037622813 1 1
0.920207075054613 0.781086538727791 1 1
1.39761885519199 1.27123774644391 0 1
1.14166565886053 1.016731671848 1 1
1.17407634602766 1.05539146137087 1 1
1.03342156084173 0.997133709049468 1 1
0.600950142150845 0.558095353939327 1 1
0.913895410312632 0.793331692364411 1 1
0.896215585739926 0.829075566489978 1 1
1.02725539045686 0.93454203043315 1 1
0.576995414755219 0.511336666631131 1 1
0.473813218575225 0.479088656728629 1 1
0.872525693028517 0.766064938527076 1 1
0.592953840576125 0.547954009343406 1 1
0.569040535165458 0.506266955269641 1 1
0.835563389615183 0.722047277014125 1 1
0.538866732750382 0.54880723940791 1 1
1.05673693399496 1.00896760168881 1 1
0.580782326667147 0.529505857827535 1 1
0.878694749969191 0.81320542178017 1 1
0.643354677154523 0.605873212616382 1 1
0.68902552541672 0.638589898282026 1 1
1.0964290165637 1.01309595886468 1 1
0.817275627989762 0.739486594226734 1 1
1.39486970482064 1.25646842194557 0 1
1.12047351602451 1.00430519402718 1 1
0.829842989016703 0.761682975297675 1 1
1.36081540902215 1.23865356393668 1 1
0.958821364270011 0.873112972943166 1 1
1.00013722675698 0.902762546250534 1 1
0.549717063814078 0.454117507329652 1 1
1.31249114625433 1.17963644146314 1 1
0.390265860674913 0.35006661983654 1 1
1.2249657518478 1.07368061738663 1 1
0.629618996030892 0.599824513857836 1 1
0.48338229730281 0.426198401976937 1 1
0.609473525756704 0.528767754330119 1 1
0.680197717766463 0.629574501149445 1 1
0.759242940568118 0.677949036722299 1 1
0.874240979676378 0.778229388095175 1 1
0.53934793660818 0.572751728201012 1 1
0.823167887251825 0.737312160339185 1 1
0.967012661215123 0.876950615380341 1 1
0.134314201247221 0.104830990589286 0 0
0.260987745961666 0.229467291537172 1 1
0.883525547912173 0.819351282202902 1 1
0.860081597395931 0.780546102606434 1 1
0.643121138935652 0.625745100350264 1 1
0.830406472209474 0.76077490622244 1 1
1.18382957753435 1.04904932256424 1 1
0.747758218301251 0.618228170524366 1 1
1.02468786221871 0.917979551548338 1 1
0.744099348311927 0.666239275720133 1 1
0.812038994442868 0.754015979520169 1 1
0.780398279448066 0.72100463902474 1 1
0.913309484105098 0.798008330970482 1 1
0.731204505233568 0.656701392574935 1 1
1.23441622527044 1.11305337523285 1 1
0.732763108578963 0.677305372724071 1 1
0.572845734623747 0.554808422525301 1 1
1.07052795035135 0.96789896584122 1 1
0.72879881026171 0.689586805091101 1 1
0.916672419723213 0.841425146219076 1 1
0.394434927423168 0.346966481196859 1 0
0.387380762579195 0.32760074072183 1 1
0.445011409075835 0.406539176806121 1 1
0.504368297791553 0.458497078319497 1 1
0.64317530436972 0.579697105426891 1 1
0.972284157461478 0.887696183806262 1 1
0.620412750229298 0.535699632363261 1 1
0.818081517435731 0.755412096460991 1 1
1.13945680131803 1.06104991993055 1 1
0.954278321974213 0.864187574297693 1 1
0.605370986620293 0.504137875731439 1 1
0.771123648445556 0.692631235790706 1 1
1.3117504527556 1.19089353529346 1 1
0.461609098865445 0.4090885529463 1 1
0.147158034273237 0.116834041761086 1 1
1.09263964844801 0.980357192923039 1 1
0.880220682891012 0.801986089219502 1 1
1.02391422274761 0.896472748889383 1 1
0.135577525311096 0.0765869761664349 0 0
0.621916428347585 0.562283226815837 1 1
0.493547210788169 0.444866675968663 1 1
0.977513141306196 0.899929388301329 1 1
0.77042822078332 0.681246908572355 1 1
1.26548886670564 1.10695036909038 1 1
0.250888034335332 0.233580149493624 1 1
0.720873910226481 0.662381428260662 1 1
0.632934525791255 0.581415639151025 1 1
1.18198108296683 1.05912536267772 1 1
0.837144882966286 0.741284086063029 1 1
0.961387745907448 0.886591132972599 1 1
1.20543601656621 1.07729282503986 1 1
0.777005190434875 0.70824148745994 1 1
1.03003285843793 0.882527182451661 1 1
0.534940428053508 0.527081457914543 1 1
1.09843008194931 0.975977154147498 1 1
0.324912230941104 0.274727059875111 1 0
0.582673952024752 0.532654066070316 1 1
0.766685968251817 0.646909159460047 1 1
0.625413131111441 0.571659588028324 1 1
0.825851576043382 0.741504971977781 1 1
0.820888783372759 0.775321108828063 1 1
1.19579990369659 1.04442810569068 1 1
0.82306346195131 0.7545908875104 1 1
0.807788181820762 0.712898071936687 1 1
0.880047411559827 0.80017370166166 1 1
0.791735010888432 0.748072124125426 1 1
0.727479052672813 0.658140486242368 1 1
0.854431841356473 0.774958976758963 1 1
1.05773332957192 0.972666744100675 1 1
0.5144214474622 0.451074858720307 1 1
0.764052783200124 0.719834030532713 1 1
0.544559562611028 0.484705199678829 1 1
1.04952626168866 0.991553668483017 1 1
1.05618018932255 0.994059092084708 1 1
1.14368688535492 1.06401201859436 1 1
1.0611165428194 0.971368042861122 1 1
0.864336901011586 0.770402511530565 1 1
0.89522200146932 0.837249581632856 1 1
0.824065315540637 0.763743451894396 1 1
0.502019520714872 0.476704397240581 1 1
0.747857308400923 0.684263752384326 1 1
0.48149112399113 0.423653463294222 1 1
0.935039248150459 0.873038752997203 1 1
0.948860993513718 0.840760685861434 1 1
0.751137042234082 0.619306870384941 1 1
1.08370076183912 0.993870532374365 1 1
0.67093995912904 0.565966726755148 1 1
0.504302687503529 0.491068151039764 1 1
0.756572360156124 0.681886479342576 1 1
0.954790493792327 0.813628717952026 1 1
0.0378624074002795 0.0812912966682123 0 0
0.266281238061741 0.245245166909995 1 0
0.862942258205529 0.764366178635425 1 1
0.66764952808953 0.577749555202529 1 1
0.447804304609822 0.417343606092353 1 1
0.876738958184969 0.787746599863728 1 1
1.55335934889939 1.34320797799122 1 1
0.692494756871626 0.599677790657799 1 1
0.974794222521539 0.887956722177214 1 1
0.682119260575443 0.626977789026216 1 1
0.404717260063384 0.368155968113002 1 1
0.727437038220492 0.636061678065645 1 1
0.733745748601233 0.625862362655289 1 1
0.587778620444888 0.527115685981097 1 1
0.901893073906126 0.809177271679666 1 1
0.992812762455494 0.87480808325922 1 1
0.639145189051143 0.570613659432666 1 1
0.422971834881793 0.40933997480246 1 1
0.44839211588207 0.400917239072172 1 1
0.956158506231851 0.83753589622458 1 1
0.640109400932388 0.584975978033574 1 1
0.851967787597452 0.766594824745929 1 1
0.272469849537545 0.236064102250713 1 0
0.158698694199531 0.152153418274678 1 1
0.786472826316901 0.672273001682936 1 1
0.543389800097902 0.491959099782695 1 1
0.810652346943437 0.699324898381906 1 1
1.59003661058963 1.48223442941888 1 1
0.862629637000714 0.771106113408277 1 1
1.0259718239506 0.904779689489991 1 1
0.99238445092604 0.898439594555318 1 1
1.46358893604501 1.25327889092326 0 1
0.574234505854837 0.507271348598663 1 1
0.510792103691863 0.474890209046924 1 1
0.51032866075604 0.469493888364827 1 1
0.587847017204053 0.522479860602451 1 1
0.599736788007695 0.540310243297159 1 1
0.745178103028933 0.681069196004868 1 1
0.977061468914851 0.877902618740231 1 1
0.863502932138382 0.806418820674722 1 1
0.866547207304034 0.805109336843933 1 1
0.391505614066986 0.388810120354173 1 1
0.643167074251014 0.602377287674173 1 1
0.807414427875345 0.748533920882696 1 1
0.763293163327197 0.68920490179152 1 1
0.2118702066582 0.156779672254356 1 0
0.383869320484126 0.357385134860671 1 1
0.888431783766724 0.767505306967074 1 1
0.859607263901507 0.75717542669522 1 1
0.578868052094352 0.526924097055444 1 1
1.41960265832026 1.25043481231922 1 1
0.63346300021042 0.579339791968498 1 1
0.97152864627195 0.897745388472151 1 1
0.703505664694549 0.630575453737987 1 1
0.777094875139357 0.708884629501846 1 1
1.10675228964413 0.984455842424359 1 1
0.97210403030414 0.889331108513039 1 1
0.700105976377253 0.622941557477817 1 1
0.336228891948808 0.332505017782504 1 1
0.505746122767844 0.452738609107846 1 1
1.15060300084877 1.09342707971144 1 1
1.3059245023258 1.18600362753991 1 1
0.737664190211884 0.735164743924304 1 1
0.853448535972339 0.753006349788211 1 1
0.768628124165905 0.719981544148583 1 1
1.25652584408065 1.10684603762018 1 1
0.615505426231652 0.558856593757066 1 1
0.778944289975936 0.635773480635775 1 1
1.29555222950949 1.18929782582578 1 1
0.659621834456935 0.600612685636653 1 1
0.388149129056529 0.339929179442391 1 1
1.26525887065496 1.15398393876998 1 1
0.48713399908234 0.428054156245129 1 1
0.539576913209004 0.488447860324476 1 1
1.08771759357276 0.993608476267232 1 1
1.89791137375455 1.73566785377637 0 0
0.556284134540235 0.510988394761251 1 1
0.655845773284575 0.588389726742529 1 1
0.833806415194339 0.756036159899356 1 1
0.926680181633847 0.807871737520249 1 1
0.334473339380676 0.28324863812301 1 1
1.00714383997145 0.958202287443444 1 1
0.42169021513439 0.365144948039992 1 1
0.412260778379301 0.39956398778943 1 1
0.91559484479589 0.848847139296231 1 1
1.36317251058253 1.20622320973592 1 1
0.901124633107284 0.819832248257291 1 1
0.68458753003798 0.640807541233145 1 1
0.919923371134169 0.845893329635683 1 1
0.837857207079064 0.668626268142273 1 1
0.684941975439795 0.64036050896794 1 1
1.11109238852886 1.01140424470239 1 1
0.905499139992603 0.914990574288809 1 1
0.886261949981574 0.798487752388322 1 1
0.897833235750456 0.817734948473922 1 1
1.1640853485518 1.06576715094584 1 1
0.625683896871521 0.567985494303773 1 1
1.14062089770412 1.06187835942988 1 1
0.891134993846805 0.825047124880479 1 1
0.850652626515077 0.753092703286138 1 1
0.967634130455672 0.826199021005443 1 1
0.961290914453442 0.861221190940868 1 1
0.858730270607509 0.758060349715497 1 1
0.586465810658878 0.53750766006398 1 1
0.384988973400373 0.354740002221278 1 1
0.672814661901537 0.594085759882407 1 1
0.973522084782269 0.874281393733192 1 1
0.795872677200416 0.761994791091728 1 1
0.796828861124674 0.701272223629461 1 1
1.1615119036316 1.00344220192215 1 1
1.44397756215479 1.29311375592357 1 1
0.54388612778503 0.481441925238566 1 1
0.612288643062146 0.566371015096171 1 1
0.827926797422822 0.742603395291074 1 1
0.771870526827744 0.707971452405789 1 1
0.984420567836335 0.869846033477062 1 1
0.631455143617513 0.594759470191456 1 1
0.909630987246573 0.817849264462688 1 1
0.664083544638712 0.609524595404062 1 1
0.908804956633244 0.855642139042067 1 1
0.655300745822402 0.609253465205851 1 1
0.771754923866298 0.702839777104572 1 1
1.05821163773639 0.957948414911871 1 1
1.40824447136622 1.17305919495281 1 1
0.932679975919946 0.817032347734661 1 1
0.99583711515196 1.050800041617 1 1
0.629527350409327 0.630730357761585 1 1
0.634589742743345 0.601432317421992 1 1
0.940765357791628 0.847694059168688 1 1
0.641682128395898 0.561894840330901 1 1
1.02187655382905 0.923831116806071 1 1
0.64488526078902 0.59087276648356 1 1
0.881874638009717 0.763150017660105 1 1
0.329213759304068 0.299580369672949 1 0
0.404387394958461 0.339131986433205 1 1
1.57701144062563 1.41393423597083 0 1
0.778358411803132 0.728214568369663 1 1
1.11346293688714 0.974938471927493 1 1
1.37902340583686 1.26105542841718 1 1
0.681078887065342 0.605792663453058 1 1
0.985383389747189 0.873119006924826 1 1
0.737257677055461 0.657128029193023 1 1
0.430404856267572 0.394490999713239 1 1
0.446555219725826 0.429776660083365 1 1
0.955637043054745 0.874098259811168 1 1
0.893102488916327 0.781641076783849 1 1
0.757140799840536 0.68386457682164 1 1
0.911215277928661 0.833364985551155 1 1
1.23861424398899 1.22019998732033 1 1
0.968894191966372 0.821690263386451 1 1
0.980862769989618 0.907523785301578 1 1
0.857516923847661 0.782286090612636 1 1
1.1256632991667 1.01013825909374 1 1
0.870051964146236 0.729880084603782 1 1
0.954416455297304 0.854716878204522 1 1
0.837326683423964 0.677398274057219 1 1
0.531447145024331 0.501880299616812 1 1
1.12088911802398 0.969686837877604 1 1
0.574157111530613 0.525509290029083 1 1
0.785490498559065 0.724589349275648 1 1
0.534254781063315 0.48267449475154 1 1
0.265207643424028 0.128796018214746 1 1
1.11188428189885 1.00947740703432 1 1
1.01722334316109 0.923879012185747 1 1
1.06836921045737 0.989988806327886 1 1
0.763864087228165 0.693302542329203 1 1
0.685461949433747 0.636037679268454 1 1
0.551881975614804 0.486022477868107 1 1
0.939596149173529 0.824236501131894 1 1
0.359427300288017 0.283932930115701 1 0
0.858790448645845 0.766531807784908 1 1
0.741653052651955 0.670327401742736 1 1
0.683367844062594 0.613266986617522 1 1
0.831142797610083 0.773058621701578 1 1
1.20168032843931 1.09938040178375 1 1
0.703415925589955 0.634876190349459 1 1
0.473160941005975 0.454528200120284 1 1
1.13809834514662 1.01035903135988 1 1
1.10817206452506 0.993711833817357 1 1
0.597080830997145 0.545195543786874 1 1
0.601280847392932 0.50054373661314 1 1
0.462074942679589 0.38734312831651 1 1
0.521106515334753 0.452964247168633 1 1
0.564352299667523 0.516380382165252 1 1
0.463286542479928 0.416781907598695 1 1
0.862105723180777 0.758466555686793 1 1
0.595862096169186 0.533812460346572 1 1
0.893374634673655 0.822489639888194 1 1
0.358350924209545 0.322103876329971 1 1
0.804185238266604 0.733055446684214 1 1
0.875740912140006 0.787323530468103 1 1
0.945089730198977 0.875574418142775 1 1
0.781597719793528 0.711596306122505 1 1
0.742188927984634 0.680008450833645 1 1
0.671025233613403 0.600188631008961 1 1
0.527048069634753 0.495651515676616 1 1
0.816466337079117 0.712771263204156 1 1
0.879792094018356 0.746517125480245 1 1
0.580190550130474 0.566719360235235 1 1
1.05116258918404 0.944179190664969 1 1
0.457341551562788 0.351981653377988 1 1
0.812042853117615 0.737138897148992 1 1
1.0397052914488 0.949186297138874 1 1
0.701843024809884 0.639366415553445 1 1
0.934628058203364 0.844834014726679 1 1
0.428007309132471 0.388955020951107 1 1
0.406047114378867 0.414682995727257 1 1
0.735937539794396 0.678811844428874 1 1
0.426179120537584 0.348817485329919 1 1
0.547810958743643 0.537554823165062 1 1
0.7148381852878 0.696246824013499 1 1
0.510056643257721 0.473899233752894 1 1
0.523682458967683 0.495672183722537 1 1
1.23349618654592 1.1600572219788 1 1
1.31920791449939 1.22679545203759 1 1
0.678087507934219 0.593433116894041 1 1
1.07004092959387 0.997262034188993 1 1
1.12282561952456 1.02032359964756 1 1
0.890112148591188 0.784577701566539 1 1
1.02373753855535 0.921915328704355 1 1
0.53886951789667 0.481568176235344 1 1
0.881568743884299 0.795493532715328 1 1
0.392101320542674 0.354462212256833 1 1
0.223441634970023 0.236975882008902 1 1
0.887416361433893 0.762306825197519 1 1
0.408723249597873 0.365761424129207 1 1
0.44426339506205 0.412465048064136 1 1
0.529677588892688 0.450238807322793 1 1
1.49004981245786 1.35863216814518 0 0
0.819672547230103 0.731808489002103 1 1
0.50687245747105 0.465879863119944 1 1
1.14184803465555 1.04490968194932 1 1
0.745451396875924 0.749161971400906 1 1
0.763586046355082 0.723333238712809 1 1
0.508971584115667 0.482072931118189 1 1
0.602733067369944 0.569580624466705 1 1
0.995545742360738 0.889123792418836 1 1
0.402569033610487 0.347381638746285 1 1
0.791687755510454 0.751760416200638 1 1
1.01420321456166 0.923698153984662 1 1
0.812345382480663 0.747248654597955 1 1
0.515848063706121 0.467408906889403 1 1
0.868919309035245 0.796010042011761 1 1
0.695924970608024 0.613390729275793 1 1
0.916585629929793 0.745939487410974 1 1
0.901475087201659 0.817283860924889 1 1
0.678121119085817 0.600980208416443 1 1
0.222259063815626 0.202649608923487 0 0
0.726379905943643 0.664181223852744 1 1
0.657867845976511 0.60908935182022 1 1
0.451682090973336 0.398424988519165 1 1
1.12685244576388 1.03190941531421 1 1
1.20163719878981 1.09342490472877 1 1
1.2744106743469 1.14572631382195 1 1
0.584834387007088 0.528156764923049 1 1
0.53825833137261 0.501941132591921 1 1
0.422825391814968 0.384793555918054 1 1
1.30349090837239 1.1868893260053 1 1
0.791665680033534 0.726975468879297 1 1
0.67656003973027 0.612678724801276 1 1
0.775265655010811 0.7044263778359 1 1
1.36501589793658 1.22353256512566 0 1
0.673181435789059 0.58190882167526 1 1
0.501715628020074 0.440074311485991 1 1
0.487653036028964 0.429553247392035 1 1
1.09681484637534 1.03931013370645 1 1
0.896685902245594 0.822471367828806 1 1
0.390677421982583 0.410115003093845 1 1
0.609528070802977 0.584488479626591 1 1
0.508859321423579 0.441658641906575 1 1
0.564562859096887 0.514678616594647 1 1
0.298664556302403 0.287672758284729 1 0
0.445181292564945 0.391783662934536 1 1
0.525451125025016 0.482892712096051 1 1
1.0352075697326 0.967561725370292 1 1
0.374522879141125 0.352476040520547 1 1
0.988573061869877 0.885131461698893 1 1
0.361676662729706 0.362493048539913 1 1
1.04672351099991 0.974771372310907 1 1
0.720552253965109 0.600918583675479 1 1
0.767675101155228 0.699235779568625 1 1
1.23188405082508 1.12371794501903 1 1
1.16319887337307 0.973179441838516 1 1
0.558723542970112 0.500055524454675 1 1
0.631125697268729 0.572650348309019 1 1
0.280895174093162 0.197630959541274 1 0
0.713775386026209 0.62886126682872 1 1
0.910757975658583 0.772734207251606 1 1
0.888355833999785 0.790225417781529 1 1
0.835707975229138 0.728712152238117 1 1
0.879213519601312 0.813142089905732 1 1
0.246058286488879 0.220066024652015 0 0
0.568904876748204 0.528516437991757 1 1
0.735564959967023 0.642203312423319 1 1
0.0366320726713505 0.063384962511467 0 0
0.835666988640767 0.793141160168985 1 1
0.97550304760539 0.886082569313774 1 1
0.329628410334441 0.314958694463646 1 0
0.640740166066563 0.600954614188081 1 1
1.20803247831233 1.11704906653009 1 1
1.28033978149349 1.15498139091605 1 1
0.995641440487364 0.921118733584041 1 1
0.117741587602363 0.104157592907327 0 0
0.367656323596101 0.332095774399929 1 1
0.879295943905404 0.791193499446354 1 1
0.633682687431049 0.580303321753185 1 1
0.690126077648798 0.679714060847986 1 1
0.657058050352811 0.557983329805593 1 1
0.528775216750553 0.469697129394988 1 1
1.04144445630885 0.964328802149949 1 1
1.27330197048193 1.12424513314317 1 1
1.04447151682293 1.02156212515511 1 1
0.484405973036415 0.426410508542262 1 1
0.69675074549932 0.628556502482412 1 1
1.4930693296852 1.31659987003678 0 1
1.28056138560587 1.0346044995313 1 1
1.04770700230523 0.941865302580702 1 1
0.86140472044156 0.83057955383334 1 1
0.594962961850849 0.545927008558043 1 1
0.531111705470842 0.534134299786584 1 1
0.771315826231942 0.668566067860328 1 1
1.14043303698261 0.972711356323928 1 1
0.695535019083395 0.604202864921169 1 1
0.833770197112468 0.74953634759089 1 1
1.35647726080336 1.201356349498 1 1
0.286809341705625 0.295732421406524 0 0
0.926489953955373 0.859434256258231 1 1
0.175377021232007 0.161004190276525 1 1
0.638090283742945 0.59140264002562 1 1
1.00448586910249 0.874241328228983 1 1
0.675209637277475 0.61735727377109 1 1
0.598691238912179 0.552398323861501 1 1
0.97046292543653 0.872112728719273 1 1
0.364257873627457 0.325466612706241 1 1
0.904640693921532 0.840028460288944 1 1
0.697616342780907 0.649243076296439 1 1
0.606435835112946 0.538242764450364 1 1
0.514351137072517 0.452173819520202 1 1
0.0977970234147862 0.0931977306755385 0 0
0.61706222572445 0.560216048055312 1 1
0.637329585574677 0.552016240360994 1 1
1.1472469978842 1.25637216122475 1 1
1.01586018856127 0.896626038231172 1 1
1.47263729485159 1.3211035685391 0 0
0.50102925038243 0.469234867755419 1 1
0.699408270400759 0.598595618632705 1 1
0.837235838630163 0.768486352972002 1 1
1.04855867179976 0.950266331833918 1 1
1.04805992700486 0.947980665614533 1 1
1.30744117532508 1.06594117219749 1 1
0.850700407045604 0.786005998804362 1 1
0.813327636378157 0.701253363939216 1 1
0.950203486284454 0.924228519666561 1 1
0.636903015709373 0.582348575198444 1 1
0.957304385347202 0.871909298529497 1 1
0.525749524305074 0.489610979973424 1 1
1.023780454702 0.929424591131255 1 1
0.425423311396647 0.371682634983424 1 1
0.982552939500959 0.90950422015124 1 1
0.640257305823181 0.571220790272494 1 1
0.950371817786259 0.88399354405956 1 1
1.0540520566528 0.983978775199336 1 1
0.277001456323354 0.230378888832272 0 0
1.07079000191145 0.985690485237834 1 1
0.854033047661254 0.774357571980677 1 1
0.72537585730451 0.675782609176755 1 1
0.221162038127758 0.232428172665634 0 0
1.15066676677267 1.00190783983651 1 1
0.566626752333925 0.524123520843051 1 1
0.67944296749453 0.630215123307408 1 1
1.11470485675041 0.97938274667434 1 1
0.836514720298221 0.715043482903376 1 1
0.976375198861645 1.02074901601864 1 1
0.642419543994243 0.576400486185139 1 1
1.01183803620423 0.877979134013771 1 1
0.581555083431884 0.543955562838109 1 1
0.96953343641586 0.915348804095575 1 1
0.784334021396501 0.685985364098585 1 1
0.954200356340109 0.885993565945569 1 1
0.456932892941824 0.445213386167584 1 1
0.595974890757149 0.55068536778368 1 1
0.417629638649196 0.418570036434028 1 1
0.883606967299758 0.706458533747741 1 1
0.220968009455995 0.227268229829952 1 0
0.61467392187032 0.523842172565287 1 1
1.05199771527874 0.977582812683664 1 1
0.572772374152654 0.523235133899083 1 1
1.3997563790029 1.28989127395942 1 1
0.809043781157669 0.734376881727318 1 1
1.08705355612957 0.965291030270567 1 1
0.776448407488322 0.72452919168216 1 1
0.5250592286709 0.489826713865021 1 1
1.01042962822158 0.923055730262673 1 1
0.764924528371982 0.675293987304449 1 1
0.878040373976885 0.782415930947817 1 1
0.888519348585212 0.795329551266782 1 1
0.689662015973303 0.61996190698739 1 1
0.925767711657519 0.828010034252801 1 1
0.60479713760404 0.553760132059256 1 1
0.191617561636421 0.162401457338723 0 0
1.26093179896634 1.14272458591815 1 1
0.499791701164529 0.484147504768585 1 1
0.469489972577753 0.361685663623245 1 1
0.553701305168358 0.473777176193748 1 1
1.00116714685195 0.870876237315027 1 1
0.563278496133363 0.515055796181614 1 1
0.520714996800821 0.471619640989843 1 1
0.743551113442346 0.68469081296252 1 1
0.430252633840929 0.406168563683121 1 1
0.712823657695232 0.659627990687306 1 1
0.873753886511748 0.80589088478005 1 1
0.88761941239245 0.801445914679175 1 1
0.422472563848261 0.405589865457909 1 1
0.611309229667355 0.589100442825396 1 1
0.875014046681265 0.804406003645863 1 1
1.03656914862859 0.906605743451469 1 1
0.625742563886769 0.564247716437654 1 1
0.804066273369677 0.73853854953782 1 1
0.835345883528238 0.792119825606703 1 1
1.18826860671752 1.10729345034925 1 1
0.795360848077786 0.704997371509631 1 1
0.778498897369535 0.723049063478827 1 1
0.933373229550049 0.854867802470521 1 1
0.588930344816744 0.530992400118083 1 1
0.444494057753299 0.400804798148167 1 1
0.864635017773444 0.787741203955629 1 1
0.600156751677519 0.574919187406563 1 1
0.902294728426542 0.834407154212983 1 1
0.733487206324554 0.688349622834115 1 1
1.05905351500385 0.957173077734927 1 1
0.526593983370144 0.419898895342979 1 1
0.739023339557469 0.701017742445463 1 1
0.453278341509974 0.344340346302633 1 1
0.875408535930463 0.75184593925741 1 1
0.470536137397389 0.415778227313367 1 1
-0.387872788263812 -0.304313050385945 0 0
0.902020908281554 0.841539347861126 1 1
0.501757132599187 0.407597128662195 1 1
0.432880583015362 0.404389265236841 1 1
0.689641620751493 0.701882052833094 1 1
0.50795364075417 0.483467873019818 1 1
0.447767460075567 0.420297325235612 1 1
1.01982643852302 0.941272546814292 1 1
0.150554808283323 0.139789647256492 1 1
0.388150056806181 0.367538220787199 1 1
0.530730104269738 0.461384233998923 1 1
0.534755273689822 0.467216140646988 1 1
0.141596184364659 0.151120777684102 0 0
0.880408495239629 0.777336902545581 1 1
1.29807050173151 1.17888410313335 1 1
0.771909981234224 0.703273708849866 1 1
0.438028160232035 0.414060464503061 1 1
0.911058739534836 0.833221178261399 1 1
1.00914054042811 0.916583437160905 1 1
0.792413724516555 0.70065652390863 1 1
0.051026734823609 0.0515046214358075 0 0
0.425727617791903 0.374806330280748 1 1
0.779504875953161 0.697970700491109 1 1
0.792798955484041 0.712935354424831 1 1
1.01483181213342 0.891527388387239 1 1
1.06973028308866 0.926264847895372 1 1
0.93169618756282 0.842118196580448 1 1
0.545551237755061 0.504034809420047 1 1
1.15192521656427 1.02484695479473 1 1
0.744548964285336 0.67090785004786 1 1
0.594650661830547 0.557583413923916 1 1
0.818965618480724 0.681177957863739 1 1
0.413611042781014 0.416051033706666 1 1
1.19459000071332 1.0922126460831 1 1
0.591826428299562 0.494307315227373 1 1
0.849256888496229 0.774911259145961 1 1
0.41165801633838 0.34344804032098 1 1
0.50671315720161 0.440545002662392 1 1
0.873277079590139 0.809150806528347 1 1
0.637539066579098 0.585947882932432 1 1
0.937901041663087 0.838047003010603 1 1
1.35255869717573 1.19942703878991 1 1
0.497297651051531 0.441897926938443 1 1
0.802833140709545 0.751330340346184 1 1
0.883115774253251 0.813394061933513 1 1
1.14560275863218 1.03390928923146 1 1
0.804416035945956 0.732234459064306 1 1
0.645948695505735 0.595183603110908 1 1
0.849617146476878 0.785288328505804 1 1
1.12209120889085 0.980954567131328 1 1
0.799090772368502 0.694561953573245 1 1
0.822497388529699 0.736404311909329 1 1
0.446205089658953 0.390567755179392 1 1
1.08948895854212 0.994417051051811 1 1
0.530410624789939 0.480003465897741 1 1
1.09039777711287 0.975323953913444 1 1
0.45653520659973 0.437131958805325 1 1
0.677518900721595 0.622021644769478 1 1
0.869054275075467 0.768844669124061 1 1
0.606730436419541 0.577453516700789 1 1
0.510149634875698 0.545912110941251 1 1
0.618648500222885 0.554165763190836 1 1
0.700269820254296 0.621045965035833 1 1
0.940740078533461 0.872687377695373 1 1
0.421711198749126 0.378474638108659 1 1
0.765992137891859 0.671323595250771 1 1
0.207580243646111 0.219979812603969 0 0
1.02297581160741 0.903595961483444 1 1
1.05497676169441 0.934717295813322 1 1
0.492548978266787 0.483085181945821 1 1
0.305325313532266 0.24508670796377 1 1
0.6023325441811 0.54702246742337 1 1
0.525138967495677 0.490833781463223 1 1
0.994595869882393 0.889540799947893 1 1
0.896953023863647 0.806757029352167 1 1
0.754229381442353 0.611120346294504 1 1
0.450375234174206 0.393955061100839 1 1
0.706387211647105 0.639404823610212 1 1
0.530780041483229 0.475204713302546 1 1
0.683819356269764 0.625030052560377 1 1
0.850802851865839 0.779420964517043 1 1
0.519189952161509 0.490069106296203 1 1
0.985444641773621 0.869147622268657 1 1
0.775998883554836 0.700481171864287 1 1
1.36673050764585 1.12639987238305 1 1
0.555641451966465 0.477263992117417 1 1
0.659436810623982 0.604966467766669 1 1
0.944790416899436 0.821926002864958 1 1
0.476102119172998 0.416985822066103 1 1
0.998620736644719 0.919544896978163 1 1
0.794386193843876 0.709256774216293 1 1
0.61658805833565 0.539563322927071 1 1
0.934562239331128 0.79608153893103 1 1
0.507039033678357 0.46867479858387 1 1
0.609232040433496 0.53951336636027 1 1
0.61220039844134 0.562138792695893 1 1
0.770834895636053 0.677838369968921 1 1
1.12141099235409 1.03773073462182 1 1
0.718848387973232 0.675997037560165 1 1
0.850073366496177 0.79175183960266 1 1
0.57368174994069 0.517173420508965 1 1
0.714705238673472 0.576726065043506 1 1
1.07902561377162 0.986397893428874 1 1
0.441215753887347 0.390895155878196 1 1
0.823587760104742 0.779543671201769 1 1
0.643088459166178 0.616958908449125 1 1
0.776212845760186 0.701922024568399 1 1
0.879162126729913 0.758772346856177 1 1
0.615385287513319 0.647764075578611 1 1
0.816434645119596 0.74463476357962 1 1
1.68709426495947 1.53843109091386 0 0
0.564252460088551 0.498077918286584 1 1
0.700466388614047 0.642924012568293 1 1
0.640736066046481 0.58030297333866 1 1
1.09336383620592 0.984114670985334 1 1
0.635185410863523 0.587696349461768 1 1
1.27301543478225 1.15987091814063 1 1
0.791937065872095 0.730172370088804 1 1
0.692346151326143 0.614282101751799 1 1
0.770031206887887 0.708910121637288 1 1
0.872246720938118 0.789031345744394 1 1
1.26163774415254 1.18040882207499 1 1
1.19657610002032 1.08287906798984 1 1
1.01686245221065 0.900294859144191 1 1
0.618658842666048 0.548516205374863 1 1
0.664450497759984 0.61143268637115 1 1
1.09488515504103 0.987111374142677 1 1
0.516781602608107 0.462834681421407 1 1
0.348124937185011 0.299992331741322 1 0
1.03398186692342 0.914689683661727 1 1
0.595680215711886 0.529284907210085 1 1
0.545121606791059 0.502064304254908 1 1
0.338835122219951 0.359442140518501 1 1
0.89719471284095 0.817505506179867 1 1
1.16327547661918 1.04999880253603 1 1
0.820059087230918 0.712802443163609 1 1
0.553892725191015 0.453630820335542 1 1
0.691690927413826 0.62322551162573 1 1
0.138290331123891 0.133952675358774 0 0
0.984772212326487 0.883517708405962 1 1
0.957032825482738 0.85276133312513 1 1
1.03411897315379 0.920539577613488 1 1
0.999166642811158 0.8929455157131 1 1
0.844266332909872 0.73230445354214 1 1
0.561018888922138 0.513214713340914 1 1
0.751658132940045 0.714430509697086 1 1
0.764276122241551 0.692127274905149 1 1
0.0352143796821583 0.0676873598030703 0 0
0.50259940143073 0.476855768366464 1 1
0.797204500410641 0.74651635125344 1 1
0.639290342210846 0.572549649313691 1 1
0.701855041139478 0.595106389530825 1 1
0.586387832110048 0.540588866116505 1 1
1.25647514417696 1.15810601611423 1 1
0.869133180009671 0.83818601858912 1 1
0.575497767433225 0.515906982546643 1 1
0.852208666758223 0.78021213215651 1 1
0.89061992264962 0.817570279548388 1 1
0.482879736851472 0.437948700879078 1 1
0.652647814261527 0.609491571306655 1 1
0.46822662404126 0.43471729657209 1 1
0.82611164476761 0.756102853060995 1 1
0.681541827630508 0.672354781585795 1 1
0.694390284480644 0.638531652329829 1 1
0.529677406627216 0.466177529823806 1 1
0.570198721305816 0.548782026548933 1 1
0.673968765333433 0.64744241996972 1 1
0.61855221158076 0.556117318446632 1 1
0.117841997041859 0.123139916101426 0 0
0.54668129761192 0.498563178734963 1 1
0.829717401341508 0.743594338907323 1 1
0.445787791629598 0.403213504118479 1 1
0.615400441729836 0.55485617461956 1 1
0.353667157709069 0.322334605806328 1 0
1.17135881413289 1.14279971134897 1 1
0.45766730527712 0.411213329449333 1 1
0.664869205410168 0.602206853050181 1 1
0.981316856297418 0.831833965515379 1 1
1.034839507383 0.928982699746745 1 1
0.738549581513079 0.667815230401671 1 1
0.861363078833365 0.810726448098412 1 1
0.663845128371057 0.60130170311618 1 1
0.817974825365498 0.783722242441981 1 1
1.49404580270009 1.36399962068034 1 1
0.679460609014111 0.607873816937791 1 1
0.949891320364508 0.827108802909116 1 1
0.664718723521432 0.604008864714076 1 1
0.706947501253604 0.556918292245144 1 1
0.907783887355028 0.808422139048055 1 1
0.737287628165368 0.645742962998027 1 1
1.60904904450491 1.49924556555572 0 0
0.855657625611151 0.797204561191338 1 1
0.669050092026997 0.622256952137661 1 1
0.331654545156471 0.289651012768828 1 0
1.12250372569307 1.00764438286351 1 1
0.784534221837243 0.738052901572682 1 1
0.680496000892958 0.624661944093882 1 1
0.838146442656161 0.738524156723946 1 1
1.09894512919312 0.996724477402269 1 1
0.704539902234982 0.607295439682086 1 1
0.702464544028669 0.626701812521679 1 1
0.588830147102477 0.530881235510023 1 1
0.800414041351835 0.713881606536804 1 1
0.890111858542909 0.833473693820543 1 1
1.24844884407786 1.12065002730547 1 1
0.376949638039086 0.343598709500636 1 0
1.27725954094064 1.15827192346562 1 1
0.897053133748754 0.83289319218879 1 1
0.684753760797684 0.635286791113517 1 1
0.438135833759861 0.390468960139886 1 1
0.49388180131231 0.456958397971456 1 1
0.392822388669488 0.357974585524335 1 1
1.04873912679593 0.920506028388588 1 1
1.06493160700771 0.937663187105487 1 1
1.20623482929512 1.078131121139 1 1
1.46991152223831 1.33495085261683 0 1
0.477086493690932 0.445818939518205 1 1
0.609644043058883 0.546189906461752 1 1
1.22365789805396 1.10506104998298 1 1
1.12699659092942 1.04162894142859 1 1
0.453630034448167 0.40638638179908 1 1
0.914835156524022 0.84393555518249 1 1
0.505458835910731 0.46933006643469 1 1
0.746751535354635 0.688141204678376 1 1
0.84121074151159 0.807448430279133 1 1
0.56718493410526 0.515279431204243 1 1
1.11669425970924 1.00016167703038 1 1
1.52423237811139 1.40226811690658 1 1
0.757657068519016 0.686259146722058 1 1
0.467374040109276 0.434340029090633 1 1
1.17384324233077 1.05639404652438 1 1
0.590175647843207 0.533978558243776 1 1
0.607470348764486 0.526643649388128 1 1
1.10638977779348 0.995402241210209 1 1
0.826344982858383 0.777249204030785 1 1
1.19295061206148 1.05366168587902 1 1
0.385230083224419 0.333347909871528 1 0
0.551730663143636 0.496901934632688 1 1
0.968484127443219 0.892900029368741 1 1
0.933670532601894 0.839617047250798 1 1
0.752013848509497 0.692693515315081 1 1
0.833844396990787 0.746252753118034 1 1
0.878636617455664 0.793404631304773 1 1
0.410309032620225 0.377983877221448 1 1
0.95246799921531 0.859355818652413 1 1
0.348024048137374 0.314340757111051 1 1
1.34160357138935 1.1539665763256 1 1
0.468926260463744 0.413564661029568 1 1
0.345246883536074 0.381288110558651 1 1
0.38266314376186 0.349695516950582 1 1
0.706475873765029 0.648421935807633 1 1
0.924905780241901 0.854827994079602 1 1
1.3696046937671 1.26888615264314 1 1
0.620882019099431 0.549338214346987 1 1
0.523792996668392 0.509680263132716 1 1
0.501517071339642 0.426846002094279 1 1
0.780897313489168 0.724189346674992 1 1
0.747040749539641 0.668419271534374 1 1
0.997619845164857 0.873300510260775 1 1
0.866417608599565 0.755046518178838 1 1
1.04765933635766 0.897068736581699 1 1
0.50803890510687 0.453066058173542 1 1
0.719982377849888 0.68466107095815 1 1
0.849804157728843 0.763109645280345 1 1
0.699476162456378 0.697571462298992 1 1
1.11618058326985 1.01441063029627 1 1
0.377048977495126 0.373611202195074 1 1
1.28575838763362 1.19583640483634 1 1
0.745097972212654 0.674219035914933 1 1
0.699897078400802 0.637257245906796 1 1
0.960849014306544 0.91115655465782 1 1
0.667348648590917 0.602433840112276 1 1
0.501695690040247 0.473967959062655 1 1
0.546239597740193 0.484381824673205 1 1
1.22971669132634 1.05403161650156 1 1
0.876077534830894 0.802133069340041 1 1
0.962368717453004 0.890094776879144 1 1
0.401571344362509 0.384172758185883 1 1
1.26258001106293 1.16301699287008 1 1
0.841563175963292 0.742369322756396 1 1
0.759698302636453 0.663801451167841 1 1
0.702024165404002 0.651518364813526 1 1
0.161639891069652 0.140876682417536 1 0
0.681723675063283 0.619853684924508 1 1
0.527585902145799 0.506324847730601 1 1
0.892561000962376 0.839639810004992 1 1
1.15937879661711 1.03987303066295 1 1
1.14101640036647 1.12044237066891 1 1
0.567820386983694 0.462466268182038 1 1
1.06057706364967 0.944531482569697 1 1
0.674049236977735 0.6295082768978 1 1
0.273844133021252 0.230952109067478 1 0
0.665072257397031 0.62478957084025 1 1
1.16588311106534 0.990339113989407 1 1
0.468787502267057 0.534081766082258 1 1
0.76961329953806 0.705753836944453 1 1
0.775309774196845 0.675051385920122 1 1
0.997676526641524 0.902069989320325 1 1
0.608867812825147 0.573073869044866 1 1
0.383884703725164 0.345055445675964 1 1
1.34649903977422 1.23161149048061 0 1
1.26322216331519 1.10393760744288 1 1
0.778092471858425 0.697679848436802 1 1
0.232431145168662 0.175170388552938 1 0
0.80904283244283 0.758353208933914 1 1
0.0928885654574122 0.0443420035483622 0 0
0.84440182946783 0.762806822010446 1 1
1.52689321827151 1.38910529622276 0 0
0.937992855395342 0.829851137091922 1 1
0.716705150233229 0.667820408804938 1 1
1.15884209716455 1.00574834135161 1 1
1.07340959590129 0.974790750340917 1 1
1.33569928049796 1.26668125312752 1 1
0.41592782340544 0.376593441065825 1 1
1.00546872024469 0.902067009387273 1 1
1.37195767070727 1.2472769646824 0 1
0.563871287785391 0.511129037810861 1 1
0.636556839263322 0.624234118651092 1 1
1.16872225533971 1.08001960337898 1 1
0.721413232004615 0.602063804747675 1 1
1.07416649557982 0.916460163841016 1 1
0.808355911252667 0.754875403583043 1 1
1.14923859005031 1.04466896795149 1 1
1.05292786622696 0.976004141007518 1 1
1.20863789999681 1.09215680725967 1 1
0.829471376947717 0.756600450967469 1 1
0.492995999957604 0.460301369189345 1 1
0.766906185580181 0.644328538402197 1 1
0.802149760386756 0.726030909219066 1 1
1.35980516930566 1.22436580162819 0 1
0.932079951069345 0.869000841932487 1 1
0.407455016160965 0.366040507887985 1 1
0.551263410016743 0.541410734351281 1 1
0.490629511939218 0.423755919112703 1 1
0.788616331548682 0.696870533592741 1 1
1.01397374340324 0.881531640740728 1 1
0.665271980566484 0.614397834870807 1 1
0.685987725879062 0.60479279587676 1 1
0.344992564416728 0.332437227914363 1 0
1.15317140848691 1.04862243308111 1 1
0.483978012495424 0.455139733185571 1 1
0.907674187496231 0.806141940735405 1 1
0.948017369832291 0.863091025786556 1 1
0.862954480792297 0.778067945951792 1 1
1.05720448767172 0.934885591343434 1 1
0.748279986436718 0.654658166161841 1 1
1.29459547752854 1.19870755539589 1 1
1.03993051062952 0.927848624584729 1 1
1.60000972663002 1.41767846374471 0 0
0.655158693594699 0.594685826307937 1 1
0.959590725352751 0.899122772579581 1 1
0.241187519264642 0.217538258771925 0 0
1.11099945502092 0.993375075002972 1 1
0.693483039765853 0.636829528480706 1 1
0.552862156462751 0.513621806122706 1 1
1.14744026896547 1.00973327005788 1 1
0.800906911880353 0.746842688886051 1 1
0.751307069520009 0.669452076014685 1 1
0.724735785633514 0.667185555332568 1 1
1.3533856048591 1.26884810916176 1 1
0.392856548781547 0.35558733453015 1 1
0.847687864491437 0.756639247466661 1 1
1.26450095647762 1.13283032188963 1 1
1.06508303535404 0.957841068561132 1 1
0.499122872110478 0.38614564336114 1 1
0.45394618073721 0.42715519092037 1 1
1.21364501768007 1.11617857353904 1 1
0.521430998694602 0.474232625474464 1 1
1.15525801276246 1.06970441060963 1 1
0.775729084431861 0.69795725557879 1 1
0.623596823013021 0.539463773947893 1 1
0.479345389274258 0.521328636030278 1 1
0.749069908886526 0.696920512824535 1 1
0.705329153990342 0.624629324338183 1 1
0.920815011305916 0.822599051635111 1 1
0.617938819523509 0.576241590117989 1 1
0.829761307392907 0.758829231481653 1 1
0.792090587451284 0.730309854033365 1 1
0.806400188727124 0.73638688838165 1 1
0.932365402794514 0.803123587094712 1 1
0.867487855530701 0.796180983772448 1 1
0.216804967446715 0.177356234328324 0 0
0.559521035661976 0.517125990086921 1 1
1.29031502952367 1.19920026540976 1 1
1.15643867724113 1.09699110756284 1 1
0.782158809537427 0.698930843542736 1 1
0.531838170078605 0.466165884021661 1 1
0.731061867303672 0.638379887430223 1 1
1.18537116085105 1.05413977555136 1 1
1.36642563951273 1.20306041884779 1 1
0.815740420627091 0.701536411345337 1 1
0.475335332020736 0.428055766976036 1 1
0.624980008996353 0.570835266407631 1 1
0.622563616455671 0.548740245503483 1 1
0.451692012759723 0.436781446288751 1 1
0.685414693952109 0.624844565565357 1 1
0.236749190438206 0.176260173477573 0 0
1.26390861735582 1.11888721347871 1 1
1.18123385770216 1.0482085432013 1 1
1.16115929906361 1.04384209580028 1 1
0.0760536833856786 0.119107658378488 1 1
0.795052695349928 0.700280391916197 1 1
0.329481247236542 0.271515310143006 1 1
0.725111815687605 0.684479832456271 1 1
0.872791031799873 0.791928913498735 1 1
1.00034635169795 0.938061083778591 1 1
1.15819231316862 1.07866462451462 1 1
1.24229145239315 1.12057806554622 1 1
0.586961015416178 0.496063425854204 1 1
1.45337245571739 1.39025541830757 1 1
0.843260655493075 0.771998136017556 1 1
1.07817282148718 0.88708656680859 1 1
1.33287868616845 1.19201270116905 1 1
1.17798774230365 1.06782691977499 1 1
0.594250909898906 0.51603886503281 1 1
1.41227935684915 1.25686201752185 0 1
0.549892627949833 0.488207029934393 1 1
0.600088266740561 0.531431222780812 1 1
0.718757369807947 0.654794802474017 1 1
0.480745480735478 0.404240996623762 1 1
0.928118729528168 0.840199891053613 1 1
0.397403636440934 0.378685824707375 1 1
0.505448782575815 0.5056976756429 1 1
0.411906121308639 0.351525501165078 1 1
1.44734689154202 1.35030182537683 1 1
0.88602511225211 0.761441354767965 1 1
0.873954383315237 0.756703949235918 1 1
1.21658716862034 1.04346670036394 1 1
0.310004387280097 0.270636155768776 1 1
0.624014611043333 0.540640558660005 1 1
0.959349953434705 0.861521181869418 1 1
0.655989518247625 0.587275995519092 1 1
0.398607628575798 0.343615963203166 1 1
0.564718798187746 0.440399964369938 1 1
1.19534653063142 1.1113224679603 1 1
1.15395547830065 1.08349536204561 1 1
0.409753786027622 0.385856295004458 1 1
0.853196712186298 0.749660764804875 1 1
0.650877818929207 0.611492684891526 1 1
0.404972618767998 0.376719745175379 1 1
1.05886448821319 0.957607441673817 1 1
1.56537303546131 1.48409118979515 1 1
0.895972510926636 0.817730791880244 1 1
0.948934995072789 0.863838200951165 1 1
1.34246537132502 1.2235804344072 1 1
0.547151578624949 0.495879537926973 1 1
0.336356119081548 0.272239335888702 1 1
0.967879936005351 0.809690593058279 1 1
0.339655648451452 0.307188094523991 1 0
0.893734607929 0.795719982406154 1 1
0.472948539635065 0.420143825652099 1 1
1.70072446774793 1.52869311245132 0 0
0.901691891652925 0.83147749276237 1 1
0.78167001903288 0.696631292647397 1 1
0.256561767566404 0.226661175279634 0 0
0.946965128399037 0.873838412664329 1 1
1.04705557518783 0.916094841818508 1 1
1.04831878071529 1.03810078606977 1 1
0.219822606482076 0.196477769358632 0 0
1.12744827452246 0.990528489036253 1 1
0.560773088535712 0.508808371284307 1 1
0.752674090712399 0.691490477038565 1 1
0.577241305763435 0.519738992129075 1 1
1.14132797238543 1.0073151390734 1 1
0.489948285162122 0.464666958173211 1 1
0.45026065751458 0.40424418589261 1 1
0.208582856722198 0.197800664770406 1 0
1.60546582747437 1.44424401634471 0 1
0.770405139821031 0.679024482642368 1 1
0.508793274196943 0.450015910974278 1 1
0.481390049377956 0.448637624504929 1 1
0.36271955263966 0.388468603427922 1 1
0.746484410905357 0.733834254114268 1 1
0.176769870827508 0.176921831382613 0 0
0.399542557431172 0.387157451764746 1 1
0.615524119002898 0.521922278598721 1 1
1.46719539244841 1.38142513626983 1 1
1.07227882216323 0.982929172363968 1 1
1.24095953304378 1.11718083077845 1 1
0.359039314428114 0.314910938764421 1 0
0.676169293844508 0.625340759734809 1 1
0.582281902584766 0.530143381410902 1 1
0.61520961906876 0.56173027660673 1 1
0.612311514681885 0.563716850194649 1 1
0.888944428548239 0.821505001417394 1 1
1.22630707737974 1.15797278006854 1 1
0.700640695818091 0.64349041056199 1 1
1.17315229478578 0.993519708050082 1 1
0.433574826686841 0.390337883168635 1 1
0.272572382230117 0.244691885515039 0 0
1.02142900007013 0.888053230737596 1 1
0.554791550961982 0.641058514794799 1 1
0.861887520626916 0.75177503044071 1 1
0.789206732447675 0.725901710948424 1 1
0.49646011594353 0.433731331005345 1 1
0.508255363968193 0.471861741256155 1 1
0.416997349266298 0.369280431400751 1 1
0.647393873608228 0.592789103197728 1 1
0.617795634007948 0.54944434650286 1 1
0.874869312552819 0.804223849408768 1 1
0.574773934599943 0.498198924602353 1 1
0.0965628925396851 0.0671777139051085 0 0
0.875616099748687 0.778488952009734 1 1
0.432403893083264 0.3672352958311 1 1
0.985082659651725 0.928870798411852 1 1
0.542909764319748 0.498262129991443 1 1
1.08738022507451 0.967289508118903 1 1
1.11296741559903 1.02281296187837 1 1
0.856127944542653 0.78269419612068 1 1
0.617452958323375 0.56785508057984 1 1
1.099181045257 0.958173912197495 1 1
0.786346395415405 0.649841031967807 1 1
0.913556469100408 0.829063585874225 1 1
0.529939147938753 0.476033310945019 1 1
0.457022182778906 0.417130200943499 1 1
0.326005417193989 0.297028145245269 1 0
0.389486477400055 0.35353936302362 1 1
0.595910385825842 0.568001873849453 1 1
0.721390901400316 0.649143340430669 1 1
1.85817814759813 1.65933097335424 0 0
1.30685458184187 1.23162694340229 1 1
0.48594516989258 0.441608140279967 1 1
0.614771736608806 0.568548671910082 1 1
0.918804974872225 0.86820227779514 1 1
0.260103713592779 0.246854843280783 0 0
1.04294273451722 0.91737361679264 1 1
0.987434378758821 0.891065282839679 1 1
0.859193209294093 0.787326926460716 1 1
0.374270692947842 0.375802809269016 1 1
0.683244980430474 0.592776054610205 1 1
0.455966582145743 0.381006146781436 1 1
0.858532653758616 0.769545866534336 1 1
0.77207791960415 0.728301359297141 1 1
0.954281629758375 0.842743981653676 1 1
0.807003849224306 0.710287108592743 1 1
1.08259437746588 0.985472949132683 1 1
0.435827330012893 0.318108609890592 1 1
0.902939340511929 0.817691845335513 1 1
0.782745769631255 0.68870088535678 1 1
1.26242142910437 1.16097595388385 1 1
1.11268783102516 1.04967486567993 1 1
0.811904000403637 0.711140686912742 1 1
0.880585286413381 0.797401640295411 1 1
0.595608953229851 0.552521664604345 1 1
0.582949876050714 0.520289767469562 1 1
0.498187347144107 0.470486437981344 1 1
0.900911304988505 0.792336477548142 1 1
0.899933788620933 0.824543949035539 1 1
0.723270386357791 0.656990710802668 1 1
0.399736876841743 0.350577399587993 1 0
0.46415896184562 0.4168020389839 1 1
0.913661563327182 0.820504948341598 1 1
0.80033798372868 0.733285229668379 1 1
0.877019323720925 0.816689412000515 1 1
0.484153617219037 0.434187705713505 1 1
0.575047758096741 0.522294138316915 1 1
0.869111920451767 0.759208264152229 1 1
0.783935585173282 0.724908006287065 1 1
1.15765380476686 1.027314547316 1 1
0.524344290361907 0.436484043227743 1 1
0.856596357610577 0.762926820264797 1 1
0.530082374526183 0.482477385304111 1 1
0.532625736068334 0.48135117253937 1 1
0.65419759985144 0.594280695300242 1 1
0.97226070964412 0.859168083757863 1 1
0.926990585294446 0.858604599613878 1 1
0.5678744492337 0.510333264412504 1 1
0.265662723613465 0.227518975214766 1 0
0.845472650074624 0.791343862192009 1 1
0.446678835877986 0.4384241482847 1 1
0.990844234573236 0.961745122714593 1 1
1.18036605300966 1.07500182236251 1 1
0.873361855063475 0.800765663939847 1 1
0.911227029548008 0.829991274400012 1 1
0.489141001467112 0.453136971880425 1 1
0.414890514605607 0.419529798814043 1 1
0.914003936866825 0.817290121434107 1 1
1.03272624517045 0.919057392929299 1 1
1.01337774324579 0.908742129671255 1 1
0.95066971835936 0.84314333361781 1 1
1.06844999547778 0.987051060635054 1 1
0.651687125309547 0.595648893100201 1 1
0.59967028919926 0.541696882320209 1 1
0.652352237943742 0.620156823539888 1 1
0.651846217135032 0.560356942414029 1 1
0.945737021399204 0.845296851164079 1 1
0.794509258969853 0.742523615585748 1 1
0.77878158898053 0.692022189917975 1 1
0.67252931968634 0.588783729871177 1 1
0.701773854920426 0.694841155716174 1 1
0.418677110426726 0.408371585469889 1 1
0.337445973870155 0.293995850494707 1 1
1.08765364250401 1.02211075994279 1 1
0.56436576434098 0.516116396659649 1 1
0.436043501113342 0.391553443954277 1 1
0.856691608049269 0.800989724884611 1 1
0.389808740634061 0.361362324870173 1 1
1.03579233637069 0.920183898732045 1 1
0.747183155485603 0.709574257294337 1 1
1.12658594910933 0.991154294234216 1 1
0.709273634267515 0.641996040141787 1 1
0.924161178617412 0.853202236275213 1 1
0.265321679094455 0.350907341116902 1 1
1.19068683847167 1.0800396263462 1 1
1.00427117632932 0.901468418868609 1 1
0.439187682327984 0.379688699344005 1 1
0.021307735033133 -0.0310981040536539 0 0
1.34799216577544 1.23642888231165 1 1
0.643973313397604 0.557857155089262 1 1
0.671424354084492 0.619946610888237 1 1
1.47967371111452 1.33049675816502 1 1
0.631316107371961 0.585140922323142 1 1
1.11018264308845 1.02858403632872 1 1
0.500566686486843 0.463502937430347 1 1
0.910762367801026 0.801147513104023 1 1
0.994316754690541 0.909272399275435 1 1
0.848898053597139 0.763308987135492 1 1
0.727859769156972 0.617607972457992 1 1
0.712284567629931 0.658050588667196 1 1
1.38675358131362 1.2419893212583 1 1
0.663671967131881 0.595402534848326 1 1
0.90893243303153 0.876042009680465 1 1
0.673639474391853 0.661327086846786 1 1
0.649065661732516 0.594720112606288 1 1
0.998702157152224 0.915578104167079 1 1
1.09323287908541 0.993233983836527 1 1
0.628273706376764 0.548797387635542 1 1
0.711997765625048 0.663194498025438 1 1
0.369209374458333 0.326740614050633 1 1
0.695181950643795 0.660048474949599 1 1
0.312195657248558 0.264127361992163 1 0
0.682563955848628 0.599500250942282 1 1
0.776328157240316 0.710929794271309 1 1
1.2263148904163 1.12050803617777 1 1
1.38808766392157 1.19398775395057 0 1
0.802805581831688 0.686048927957986 1 1
0.934521004352125 0.818179580472523 1 1
0.440517048192247 0.393042542929801 1 1
0.959178877274624 0.852010973746286 1 1
0.549532459718187 0.50532219124553 1 1
0.765079961714551 0.695894439963818 1 1
0.578611176340487 0.509597304242464 1 1
0.850552709976119 0.754989796214053 1 1
1.00639680843187 0.898311458014311 1 1
0.718710718073411 0.640305812634012 1 1
0.667235446420945 0.607607223742189 1 1
0.659006456777885 0.589334920802996 1 1
0.682703716621379 0.611987674655218 1 1
1.00243158706054 0.939785894993402 1 1
0.521866440817119 0.451642041523235 1 1
0.759456793770796 0.674935795185709 1 1
0.55862581636369 0.517188231145506 1 1
1.138198826711 0.990709093735853 1 1
0.851059812492224 0.774321767108277 1 1
0.720752539331021 0.652042185675632 1 1
0.242150679512001 0.227645770351801 1 0
0.421322217214923 0.407113939456652 1 1
0.864769371841934 0.831252509064974 1 1
1.50066218287143 1.37800366392349 1 1
1.20441291373368 1.0701373905551 1 1
0.852056509781857 0.752459796351874 1 1
1.00491998271097 0.90617715577486 1 1
0.851411321757113 0.776352560285729 1 1
0.564463993060647 0.523103694223684 1 1
0.988213138184584 0.861237008916687 1 1
1.11722555361363 0.916164449384307 1 1
0.532781563250211 0.439283088601603 1 1
0.637706408364396 0.549039194446051 1 1
0.881878291435605 0.811500752387105 1 1
0.980825139478896 0.898675001911709 1 1
0.782900156798087 0.742338340668264 1 1
0.698517004868977 0.594516630200637 1 1
0.429761329955425 0.418251981008951 1 1
1.11913722962921 1.02254596349689 1 1
0.29168083444386 0.275274766780879 0 0
0.491905648817436 0.402646018708461 1 1
0.879678115384448 0.773372561669256 1 1
0.892810207788327 0.825032910085065 1 1
0.469034106361605 0.445279835588726 1 1
0.255110878874415 0.233454827980771 0 0
0.33313480502947 0.344189766430224 1 1
0.819542424694766 0.733950668198129 1 1
0.35351898029722 0.326925374691049 1 1
1.27454107584488 1.14041607071756 1 1
0.909113644423208 0.823472166830531 1 1
0.869577697058309 0.826641914212582 1 1
0.598560566179592 0.56359575140933 1 1
1.14240339683241 1.01671603096171 1 1
0.37245506808063 0.313105127263295 1 1
0.871874590074115 0.75442181039466 1 1
0.66169102797054 0.570896519569316 1 1
0.402972576744621 0.384408545599194 1 1
1.39715516680036 1.2822763103064 0 1
0.568950325006667 0.493329094758588 1 1
0.448772497439312 0.397538424201164 1 1
0.843041794170751 0.745780132371765 1 1
0.551679629633369 0.497725033957123 1 1
0.379868662031975 0.406631053912705 1 1
0.861655291496134 0.760182899405975 1 1
0.752129699834749 0.644332725424447 1 1
0.365846564608658 0.331845419225222 1 1
0.84819165445499 0.787023185147492 1 1
0.724653761664103 0.640494623489507 1 1
0.490768915304232 0.455006233499575 1 1
0.60241800364018 0.608790940194893 1 1
0.584894487289927 0.500775897156148 1 1
1.0298162352115 0.957024694246499 1 1
0.946923644310712 0.877953485143438 1 1
0.77058414720437 0.69641589973204 1 1
0.535669319170248 0.539185988434247 1 1
0.75047471276849 0.69089245398656 1 1
0.656905177068254 0.611092444625103 1 1
0.725967176614367 0.669614267118155 1 1
0.440329045086869 0.3852240839451 1 1
1.01207346836597 0.870258098951639 1 1
0.957948035627622 0.837752371919153 1 1
0.719209487842045 0.673104765138407 1 1
0.871854969894016 0.811577141572834 1 1
0.761854701731104 0.711110075385105 1 1
0.744556816992833 0.698474933320657 1 1
1.02827713320711 0.930176107501525 1 1
0.484076078539217 0.424346129639498 1 1
0.667812820890607 0.61750649021532 1 1
0.514614313230878 0.472619685260224 1 1
0.655716904344756 0.582452706172318 1 1
0.982042180642375 0.965240374960542 1 1
0.627073019102374 0.527335469964262 1 1
0.773272342242591 0.69994103657616 1 1
0.230058435075165 0.242859636390701 1 1
0.90877192263009 0.811078158652639 1 1
0.561726754955235 0.485060505769754 1 1
1.44675890140229 1.28005644757394 0 1
1.37620531486895 1.21690481785556 0 1
0.593983716263495 0.571022110367768 1 1
0.825412926449175 0.747369720544644 1 1
0.888922712149827 0.759926683426493 1 1
0.714053606330001 0.665942544131052 1 1
0.702003748603526 0.627724583171368 1 1
0.379332138415954 0.328391860172099 1 1
0.75003950165135 0.706292010349277 1 1
0.206859455519108 0.197107790300426 0 0
0.436032777751577 0.406756315913895 1 1
1.21352764988424 1.08879455791865 1 1
1.04590029977582 0.99968600359374 1 1
0.251553729007939 0.226885891149857 0 0
0.733771903855037 0.665249683203059 1 1
1.26007129621153 1.12877983937462 1 1
0.438531140967717 0.384480096320189 1 1
1.14719182437209 1.01018789812392 1 1
1.43781460818081 1.40454244279594 1 1
0.442685755683415 0.39970117242985 1 1
0.233287508826375 0.149843325278712 1 0
0.937513183232205 0.859691772740953 1 1
0.73497055807366 0.635627200776684 1 1
1.22298299674584 1.11476931894099 1 1
0.309175681026088 0.297885145452921 1 1
0.958064514441027 0.854650392670113 1 1
0.19907303724461 0.18781483413603 0 0
0.664393012987839 0.57535935478336 1 1
1.30858156696677 1.16737965403698 1 1
0.753760693709338 0.693648540847438 1 1
0.860702105455663 0.785128601837815 1 1
0.54582055837938 0.480716783129559 1 1
0.971249421690685 0.845719112669686 1 1
0.408556961395279 0.3473171675994 1 1
0.636441754107954 0.581303629214176 1 1
0.592294422412664 0.557348094485838 1 1
0.64868975198236 0.591593946213154 1 1
0.374587677340083 0.33623619654788 1 1
1.079231084858 0.96596000333003 1 1
0.851000292480087 0.760577172515312 1 1
0.661031184240063 0.619783537979871 1 1
0.526104763389216 0.46593864927734 1 1
0.326346855089431 0.280508790314431 1 1
0.861592599601947 0.787972352695813 1 1
0.373232098705822 0.37115149972125 1 1
1.07577074582543 0.961386298732618 1 1
0.624875990128289 0.570886736691911 1 1
1.08070974275204 0.956183880088781 1 1
0.879085479232949 0.763421361155213 1 1
1.21982332249747 1.13001812156905 1 1
0.726542679075289 0.634737039211222 1 1
0.852686613899088 0.791755649890745 1 1
0.472205493615549 0.433116318008957 1 1
1.37904438583967 1.2398850539485 0 1
0.481560345132181 0.46237088482531 1 1
1.11150670428419 0.999603848197823 1 1
0.519931770162062 0.455535644563247 1 1
0.772613021714687 0.681625826944171 1 1
1.05391714542932 0.966916520414727 1 1
1.18628474718969 1.04642137545347 1 1
0.445101506659637 0.359560881230601 1 1
0.949076212248978 0.88286846639319 1 1
0.467518435662109 0.425120386188988 1 1
0.65127366818413 0.589696018657608 1 1
0.740449947648879 0.669297811202483 1 1
0.170939177062932 0.17221209879475 1 1
0.987686144350498 0.886729643508305 1 1
0.829304416689311 0.751826368370878 1 1
0.91639036766276 0.851313864224493 1 1
1.00307420405486 0.859804430026144 1 1
1.03198027335355 0.928730378246166 1 1
1.05871316684857 1.04216576980672 1 1
0.935897496182133 0.827594772366381 1 1
0.460429660314597 0.409707884926589 1 1
0.797679911861437 0.732823193486549 1 1
1.12276832565862 1.01244769358683 1 1
0.686350212462926 0.661780892851755 1 1
0.892364168039398 0.787959317771747 1 1
0.73988517648823 0.670762418605824 1 1
0.866000828775889 0.780651986782232 1 1
0.507762948720958 0.463357358398959 1 1
0.807894896867998 0.72764126339527 1 1
0.812398053023192 0.74115777070214 1 1
0.973456821341469 0.84767788055302 1 1
1.07139125493247 1.05173684846936 1 1
0.909160190250851 0.779835466839581 1 1
1.15028798034292 1.08868356112985 1 1
0.636393031364207 0.572089176936777 1 1
0.826349299167812 0.731058833980894 1 1
0.830324463439117 0.801177318134797 1 1
0.511962751020238 0.474969039313101 1 1
0.333087450667099 0.326578404878232 1 1
0.481427186017321 0.448575062438071 1 1
1.01704113510583 0.925792085827946 1 1
0.98087813851003 0.840286218522927 1 1
0.272614371183781 0.258498693868274 0 0
1.03896371489167 0.919745815173686 1 1
0.732359587375167 0.646034685304961 1 1
0.725181905576582 0.668401526255896 1 1
0.932035438055574 0.815630885393481 1 1
1.25531850936876 1.08576561725013 1 1
0.574997217421608 0.497389187291248 1 1
0.965658005914583 0.816044993753053 1 1
0.580378301641039 0.507149104397531 1 1
0.767186433402423 0.719014503480637 1 1
0.863992010836343 0.789442975559312 1 1
0.857486231499354 0.772722645849199 1 1
0.935223844301115 0.867639104085995 1 1
0.655000781404085 0.603631402551687 1 1
0.512410298991147 0.503452074209363 1 1
0.770860030119771 0.695489161923207 1 1
1.11455522999207 0.982786894251128 1 1
0.00532496227117493 -0.00814720341213563 0 0
0.579405034914876 0.494807487951377 1 1
1.11712192134111 1.01842140490146 1 1
0.973237224146138 0.853972520353689 1 1
0.762433760008583 0.697375711969409 1 1
0.919057700702365 0.796697644099268 1 1
1.05903495443997 0.978984837860704 1 1
0.472238048426902 0.434804467612024 1 1
0.303773926059361 0.278468367895353 0 0
0.491662120569343 0.464955199023609 1 1
0.938319154042604 0.847860590773451 1 1
0.602660087991825 0.557822536558573 1 1
0.909427891962354 0.81380705261227 1 1
0.511912596855348 0.469753365217352 1 1
0.70331983812507 0.627955820998776 1 1
0.471318053788617 0.44623950197022 1 1
0.616075975220372 0.556448337148277 1 1
0.57355045475756 0.562496881314861 1 1
0.82319025717286 0.744184031086639 1 1
1.08757906540442 1.01653052706262 1 1
1.02331094581039 0.904233130599885 1 1
0.612697591992869 0.539686162622706 1 1
0.480500002495794 0.4498999154239 1 1
0.610842052777538 0.537866211235611 1 1
1.59194107278962 1.37191747655345 1 1
0.560431055290805 0.510128431425445 1 1
1.26565128554881 1.14732794256029 1 1
0.891118816175859 0.804458641890795 1 1
0.458393389850277 0.440407894388344 1 1
0.605589590813843 0.538624952594382 1 1
0.877247465346786 0.853543186710993 1 1
1.22089558150696 1.08916878482019 1 1
1.20828181546322 1.05360903155496 1 1
0.933983717586839 0.861071774181525 1 1
0.703976815398895 0.622208126091965 1 1
0.648520077164577 0.569478539010102 1 1
1.01458266454689 0.91452698641673 1 1
1.47273563519867 1.30491904474516 0 0
0.50443546533687 0.462420461302635 1 1
0.819588262315722 0.687415943117493 1 1
0.437457933089541 0.456579680144476 1 1
0.843811962419788 0.775270122330236 1 1
0.764374922061546 0.715872219772052 1 1
0.621993398644317 0.567998793506709 1 1
0.718307291772957 0.709384210303542 1 1
0.836751937461881 0.767471760531911 1 1
0.111184509738402 0.102467187912506 0 0
0.454468074765699 0.417791486053979 1 1
0.279653639148102 0.255171853370226 0 0
1.1005252187123 0.979691026636205 1 1
0.928102623038461 0.741481356197126 1 1
-0.147890746660844 -0.13607902314755 0 0
0.634483446886152 0.568546878984401 1 1
0.339092332905947 0.295366924813197 1 0
0.708188459528745 0.638737087718728 1 1
0.175789381365661 0.161805354603471 1 0
0.824003534682938 0.736573225288702 1 1
0.405648431283408 0.381064848197397 1 1
0.680287674990296 0.606342089181417 1 1
0.327648635458615 0.301208356025036 0 0
0.842726457723596 0.714402427387338 1 1
0.413803182487253 0.384229137941962 1 1
0.633599042891562 0.578760278936628 1 1
0.231503268379949 0.260595333062616 1 1
0.957865948141547 0.874422739776285 1 1
0.71739564433404 0.67412590442617 1 1
0.981656980693937 0.878911213659046 1 1
0.553166299815974 0.492326980061026 1 1
1.03206800144459 0.931728987232128 1 1
0.398377203869553 0.358258408041185 1 1
0.424889265001488 0.3391651545787 1 1
0.534294007023055 0.477825438157878 1 1
0.589487597151662 0.576149054088143 1 1
0.663376880185452 0.600808874878817 1 1
0.459579766281048 0.42712736597577 1 1
0.631330949233818 0.588379456646996 1 1
1.36982017165657 1.21576584898096 0 1
0.52450451931462 0.459280407404646 1 1
1.31751605381908 1.22909159174598 1 1
0.913156553348115 0.878515333729954 1 1
0.625916629211443 0.566257715486598 1 1
0.402310739488508 0.351401769840647 1 1
1.09161780793555 0.999000024466166 1 1
1.05313613637616 0.958120646213445 1 1
0.872623295410533 0.767869810031304 1 1
0.890966740578596 0.822382339506109 1 1
0.6343756935755 0.570893368656958 1 1
0.878197987976662 0.802563604408593 1 1
0.900817860538549 0.809225192728965 1 1
0.546666849340256 0.502003153395495 1 1
0.694470577662666 0.641551865159284 1 1
0.831790239846809 0.72131994642566 1 1
0.901359617689999 0.806351666014111 1 1
0.708382318185437 0.667700547409952 1 1
1.126274768286 0.967044240292295 1 1
0.973356211915652 0.924547294672091 1 1
0.627212513804441 0.587048177269299 1 1
0.977612551043005 0.741273856830934 1 1
0.88526563084676 0.807503552304473 1 1
1.31032326413761 1.16018107404265 1 1
0.43531668207799 0.404929218980508 1 1
0.308190103285763 0.315596089409653 0 0
0.79931821497445 0.69288310455528 1 1
0.679351052857834 0.628640413384801 1 1
1.12914972774896 0.974416323822708 1 1
1.18833426918288 1.03609613363218 1 1
0.92522016212255 0.799013901494596 1 1
0.601457992737098 0.530747137418331 1 1
0.770747919355984 0.711423929327194 1 1
0.288820286890826 0.28244926508002 1 1
0.697261610320713 0.652902234273669 1 1
0.67271642710445 0.640634162297645 1 1
1.0305069248343 0.913470223041658 1 1
1.30938145127896 1.19886507889749 1 1
0.918326801752523 0.847723978497211 1 1
0.999192306276219 0.92672416151476 1 1
0.286421121529357 0.228530870161197 1 0
0.940238215515625 0.871465300878233 1 1
0.685765759033685 0.60080890406236 1 1
0.990869172021289 0.938499091313266 1 1
0.437067152308994 0.400105627267629 1 1
0.672489394827831 0.647010120739702 1 1
0.402131867922387 0.393880319297441 1 1
0.882850443151509 0.81781954925879 1 1
1.062600845576 0.944357641633521 1 1
0.641946230835533 0.595797216533562 1 1
0.517163463226313 0.504917913450925 1 1
0.802160981278101 0.707515300633116 1 1
0.675710654612723 0.611737936040959 1 1
0.925976882175353 0.837834748144836 1 1
1.1756403315551 1.13815396287467 1 1
0.888724308617066 0.812209687029452 1 1
0.938224994074746 0.822840522194581 1 1
0.14483651890713 0.134208452503964 0 0
0.745802387733817 0.70442000560523 1 1
0.619340430150437 0.55453291741781 1 1
0.919869203340499 0.828524850270483 1 1
1.0101040707797 0.872462897564348 1 1
1.22527502919828 1.0921923948047 1 1
0.504128634390662 0.499851762023807 1 1
0.824503918868306 0.712938878539619 1 1
0.583754387851238 0.517750733629642 1 1
0.558042448118998 0.476344684984438 1 1
1.28548886650607 1.20456209003488 1 1
1.22718575680203 1.13439178027315 1 1
1.16584766259301 1.06209760689889 1 1
1.30322610310535 1.16664248933353 1 1
0.904581779672868 0.799038210322236 1 1
0.742873607223358 0.659139877495853 1 1
0.428393966992374 0.404023269419131 1 1
1.28849590522189 1.14392882073229 1 1
0.904652893472036 0.794511800556583 1 1
0.808009892635189 0.744291884457209 1 1
1.08863720972649 0.958351737309187 1 1
0.448066539724342 0.366015890510488 1 1
0.6860399411714 0.592460828152573 1 1
0.67735104180601 0.636937504830738 1 1
0.503972808609705 0.474620285751841 1 1
1.30370292919514 1.26268910616678 1 1
0.835680960365493 0.751276545964764 1 1
1.00376920137257 0.913719869737839 1 1
0.725561725228928 0.614401249808893 1 1
0.504288343208324 0.435844266277805 1 1
0.762001155539918 0.694171563777737 1 1
1.12482138024016 1.01819654837569 1 1
0.421739995951434 0.370105723903692 1 1
1.29766407022835 1.17349483431006 1 1
0.579014922977184 0.521261639727484 1 1
1.15312683244153 0.912707046956683 1 1
1.52006440126529 1.3918648279435 1 1
0.665396056464699 0.633603237728444 1 1
0.888599689852846 0.81267354431136 1 1
0.513377852857075 0.473763979915708 1 1
0.550702791589643 0.48936183222512 1 1
0.775049424226331 0.706137321640156 1 1
0.919261430290377 0.855645100909436 1 1
0.188860059231461 0.193071342357573 1 1
0.574308668434576 0.511313841771156 1 1
1.15198308756078 1.03955601033814 1 1
0.837521315475003 0.727441152900178 1 1
0.159899810567703 0.127210559478406 0 0
0.703398257833397 0.65902486992135 1 1
0.42112925806971 0.364957688450641 1 1
0.546318385731649 0.523018789115637 1 1
1.0073055455458 0.908359784743548 1 1
0.878084743794412 0.781648413508938 1 1
0.468123787666177 0.422453455574268 1 1
0.608184145387357 0.549895776580746 1 1
1.34136890854788 1.2139703171151 1 1
0.361546363691399 0.331529004000762 1 1
0.759898354351547 0.690990301334014 1 1
0.848730394049675 0.778575574925228 1 1
0.703153816498827 0.672528920834776 1 1
1.07594460975946 0.935325212152152 1 1
0.695559502508269 0.635812699582017 1 1
1.09748821486818 0.997453074782895 1 1
0.692264554212518 0.615880080815274 1 1
0.543916425308376 0.474500148458511 1 1
0.747107589803619 0.677185113307375 1 1
0.667575460845697 0.657998130916077 1 1
0.686093036207218 0.634561941392974 1 1
1.30881720862191 1.24724375524056 1 1
0.736056894107752 0.700115381688748 1 1
0.497491787869935 0.44049958901651 1 1
0.633639066111403 0.567462060262937 1 1
0.633713749220898 0.601295985004109 1 1
1.20461776915796 1.08865425486049 1 1
0.737066360205202 0.654779243929908 1 1
0.781618081655646 0.720365068796153 1 1
1.24974925598941 1.13132004660511 1 1
0.0765665870264424 0.0664472304966056 0 0
1.19476477061835 1.09739429450597 1 1
0.700073001446796 0.635541667122754 1 1
0.236573429296276 0.200662019644577 0 0
0.994655370993816 0.881477508528156 1 1
0.464769051657599 0.436727897930421 1 1
1.10699230834857 1.0021302396178 1 1
0.351407519480071 0.295811329258879 1 1
0.588373662762816 0.541449892931409 1 1
0.768124468339537 0.714157045397879 1 1
0.20770138162657 0.191983672593407 0 0
1.48123006359136 1.38036321602924 1 1
0.922828579277527 0.811550767344967 1 1
0.316140359207157 0.306461465237454 1 0
0.73032484365763 0.626133190011346 1 1
0.809273738198214 0.715875648292929 1 1
0.966633848491683 0.917231918590394 1 1
1.36607765946198 1.21341373659583 1 1
0.96224660884397 0.845551165403491 1 1
0.78543452680767 0.723456307080179 1 1
0.832888257288974 0.740108739204774 1 1
0.529807314312953 0.496956213281807 1 1
0.582140373388156 0.527203628530753 1 1
0.747758806088183 0.698080901931385 1 1
0.808741086704261 0.684883695856418 1 1
1.12125084897228 1.02157861866433 1 1
0.35840693039881 0.354668588060527 1 1
0.831533430614965 0.768552342355951 1 1
1.41468274306018 1.25966708183322 1 1
0.785189070740197 0.74319404853357 1 1
0.048869344328673 0.0398587882921965 0 0
0.606456647486568 0.556586023030936 1 1
0.772899383331869 0.689856680100576 1 1
0.754945478586695 0.69456162695563 1 1
0.989451938730983 0.847577554512128 1 1
0.84539936049811 0.720623716982883 1 1
0.436116594843752 0.385625077296121 1 1
0.400333789493287 0.37756385071803 1 1
0.124478079831722 0.130591034240285 0 0
0.558261635582565 0.496440818377934 1 1
0.701846657491301 0.633912801731692 1 1
0.655931712574571 0.59351185545251 1 1
0.569760167652083 0.511825002318776 1 1
0.5717975755292 0.52308942417405 1 1
0.648626322805143 0.658365515444169 1 1
0.814654059137188 0.737226893400441 1 1
1.07160396910812 0.946895269505212 1 1
0.391686280189778 0.345605767492371 1 1
0.619806440515504 0.547280705966238 1 1
0.531680419400394 0.513538123661233 1 1
0.789789171912051 0.729926860008504 1 1
0.538158038414644 0.466925106046008 1 1
0.563595437765626 0.518431022708017 1 1
0.51436595891154 0.446190996040151 1 1
1.0446906289046 0.946073932657685 1 1
0.628278583913619 0.567177755627745 1 1
0.425338984438791 0.376625436915637 1 1
0.904846108292017 0.82040449990996 1 1
0.678186837879191 0.706378472951713 1 1
0.692840214926505 0.538480985321744 1 1
1.28531878653985 1.21923991327406 1 1
0.758591493469473 0.6898439349866 1 1
0.821405661609094 0.766130229026509 1 1
1.16702011368162 1.07486488894574 1 1
1.5106812203172 1.41288308993265 1 1
0.869129755613628 0.783988312683946 1 1
0.435721471845383 0.394185831223624 1 1
0.49695145645756 0.469995818564677 1 1
0.920388061518155 0.831164818036297 1 1
0.499829116908041 0.44127959278157 1 1
0.504796923614922 0.42717597243597 1 1
0.284718700399191 0.264450950215309 0 0
0.320333918201357 0.312963194892432 1 1
0.631381199915115 0.595268503158017 1 1
0.860375586105546 0.781972389185146 1 1
0.74287085344271 0.648087253165466 1 1
1.04978214840311 0.963048180464973 1 1
0.381291058671717 0.366741207895765 1 1
0.718425190282429 0.652243088309401 1 1
1.13250431344828 0.967969613204007 1 1
0.273022271413935 0.26447764712378 0 0
1.03124564268714 0.939846800006557 1 1
0.159976683614875 0.163886002849258 0 0
0.934313661083878 0.839163823676228 1 1
0.924247075105598 0.832871595517797 1 1
0.951452991111601 0.857044952353168 1 1
0.531492474533653 0.484934469367023 1 1
0.942350099028313 0.847401639890498 1 1
0.854598220096572 0.802038249527928 1 1
1.10876307898514 1.01714061881703 1 1
0.935064968725997 0.865528385419057 1 1
0.890211715889653 0.805520750198373 1 1
0.871563207850476 0.798639788405977 1 1
1.01629225710128 0.91298223035183 1 1
1.39963196729346 1.28359308986466 1 1
0.621388549437607 0.561922213901108 1 1
1.02729576780816 0.908447825993077 1 1
0.728191210574288 0.677778650759533 1 1
0.355792887002832 0.309536189745453 1 0
1.42019744967918 1.27738236024188 1 1
0.698122452542434 0.595932694575277 1 1
0.606488423711004 0.539628440220573 1 1
0.277157675212946 0.212435314111789 1 0
0.717686896097464 0.676057936305313 1 1
0.477671803065746 0.465868792077388 1 1
0.467391719820137 0.392216130300095 1 1
0.200298925070092 0.218523315802498 1 1
0.518910794958116 0.433065946827604 1 1
0.867920095738592 0.794680932570086 1 1
1.18426679461005 1.05072942495876 1 1
0.425370776189957 0.369750419766842 1 1
0.421309287224035 0.392978491351782 1 1
0.752250077061995 0.701770429188559 1 1
1.04735149404691 0.970568769042406 1 1
1.23671248407795 1.09174972018806 1 1
0.49180834554164 0.4591391675223 1 1
0.822967500071236 0.747253261743103 1 1
0.755030830620034 0.68451070820068 1 1
0.601138885567093 0.50893804036658 1 1
0.657840832599297 0.629283719766779 1 1
0.669956577188006 0.609691822658437 1 1
0.627389591808071 0.542908619785006 1 1
1.08010631208438 1.04426385128023 1 1
0.948459826982509 0.826881358627046 1 1
0.960392952284214 0.858476305342162 1 1
0.942320898169271 0.83526702718978 1 1
0.273192606055699 0.237027965039028 1 1
0.966640047389827 0.876855157264557 1 1
0.985935101508742 0.870108123203801 1 1
1.11150960464838 1.01218144936994 1 1
1.19003011688928 1.05680547039431 1 1
0.886990493778917 0.840107802806615 1 1
0.581285244982888 0.540309262404965 1 1
0.504267702563485 0.460235057016211 1 1
1.14235922107697 1.02536403757878 1 1
0.845424603437093 0.774862335117677 1 1
1.34574838361614 1.21075149289241 1 1
0.226559152470408 0.216259577030324 1 1
0.589490362617731 0.527194196681921 1 1
0.396919331481293 0.383902070148102 1 1
0.844256743162135 0.706710129234882 1 1
1.13425341523836 0.99075309687651 1 1
0.770624019188828 0.693782020117866 1 1
0.581260845155015 0.526586010163447 1 1
0.614703871140916 0.566704936745108 1 1
0.61442345365152 0.55209206238809 1 1
0.902249469410488 0.840715792545819 1 1
1.18781750471175 1.1053257740825 1 1
0.34484972029181 0.319103986206352 1 0
1.14952989225325 1.04064460560079 1 1
1.25660436278482 1.14035602087026 1 1
1.06274741672615 1.04515970866029 1 1
0.146856736674578 0.0919669174341382 0 0
0.790859210498436 0.734088939681095 1 1
0.752204749678931 0.658795863845635 1 1
0.420014303588169 0.376341906848822 1 1
1.34140977103962 1.21037132083558 1 1
0.685294741635665 0.61997621867143 1 1
1.31724168222387 1.22158822656062 1 1
0.941068819713556 0.849365815027244 1 1
0.954312206919063 0.845993327154929 1 1
0.654609530211534 0.591064980433439 1 1
1.38328347825612 1.22088638848757 0 1
1.05099334257228 0.938301546425979 1 1
0.882209813803884 0.832993677114264 1 1
0.793105776248803 0.722612834537242 1 1
0.364067087633557 0.328081422597547 1 1
1.01783958836248 0.946426749386708 1 1
0.851198748688046 0.785088962491145 1 1
0.673724303860335 0.62907972008936 1 1
0.83345441142279 0.804274159755534 1 1
0.315636605624967 0.28870803850418 0 0
0.735922727247509 0.660785270694299 1 1
0.669483935883113 0.617585630938461 1 1
0.705013476823689 0.668642726648629 1 1
0.503574681367292 0.504166749245292 1 1
0.274997243264279 0.270740104907169 1 0
0.990816577929951 0.924287410419453 1 1
0.664384903941943 0.613193978517376 1 1
0.730645714723117 0.676603839517539 1 1
0.997176491958315 0.882979518686123 1 1
1.15941941282019 1.04035337266823 1 1
0.51751933756168 0.475706303930812 1 1
0.967274609501101 0.87410807134223 1 1
0.94190534285861 0.848917988254718 1 1
0.805770578582012 0.753015415692916 1 1
0.986690964632189 0.917918219786567 1 1
1.05718064708402 0.885127222152182 1 1
0.557163742292331 0.516626240443858 1 1
0.948111524979696 0.831296174755783 1 1
0.761357161124425 0.704151061364436 1 1
0.780513106935591 0.697624495782121 1 1
0.425578422498853 0.402506851640327 1 1
0.550864202498862 0.491680159590921 1 1
0.881809930810373 0.802574807785496 1 1
0.598111333236116 0.568122511057162 1 1
0.640130136545726 0.586608735475923 1 1
1.15959163155588 1.03094882689212 1 1
1.6893197055021 1.52899349193769 0 0
0.877438268710487 0.776816707251795 1 1
0.330839605830323 0.321864493489098 1 1
1.11202346872507 1.02813069925226 1 1
0.562656746820569 0.529801115849845 1 1
1.08397644764796 0.9760143014484 1 1
0.516075871474081 0.443668264231309 1 1
0.574872361059569 0.577784192575461 1 1
0.764317583436401 0.700001514305404 1 1
0.975799298844209 0.886519155445757 1 1
0.639101218606841 0.564497636291213 1 1
0.275119893754599 0.236029044983837 1 1
0.984307403693827 0.873408542760086 1 1
0.680270352897851 0.676306637205593 1 1
0.662734731152121 0.591960854741675 1 1
1.07481701469417 0.985396229275544 1 1
0.630226341117505 0.58985503194183 1 1
0.213647304803058 0.177398988423273 1 0
0.5266607250414 0.472614596455532 1 1
0.807426231469579 0.748968459891914 1 1
0.972267539479181 0.900259869973804 1 1
1.20628176316734 1.05953727744641 1 1
1.04525603916254 0.908275441046511 1 1
0.804584469800201 0.736665681214798 1 1
0.584545187549961 0.515859107997504 1 1
0.737328140215606 0.654848149829166 1 1
0.448209827316127 0.457764104336767 1 1
0.797288585427648 0.724672432422824 1 1
0.651757501589903 0.589102083970242 1 1
0.678399654294079 0.624648872214884 1 1
0.944785066541984 0.87876539029571 1 1
0.232475443503449 0.26302263963518 1 1
1.16234268458859 1.04083182415494 1 1
0.599594962623697 0.559356464190405 1 1
1.10259380697893 1.04104964867478 1 1
1.14497200316235 1.02120577477485 1 1
0.475708880624953 0.437124736217287 1 1
1.05774163793009 0.999990139927588 1 1
0.947711157714776 0.825894668690054 1 1
0.912738145294133 0.826595531173463 1 1
0.612974349891985 0.554150229015627 1 1
0.852653893948427 0.743485072928139 1 1
0.781042454556251 0.718138736452343 1 1
0.566089072035254 0.498424947031936 1 1
1.49520477062176 1.30001578097385 1 1
0.368466607017611 0.400595633093806 1 1
0.450220961369969 0.430332060427234 1 1
0.288558016343839 0.248870856228895 1 0
0.559796129178947 0.477530256397779 1 1
0.829816884483086 0.755468999090585 1 1
1.28653688393185 1.32470744333002 1 1
0.230862593049383 0.211890754731408 1 0
1.25681596327781 1.12858933966163 1 1
0.789602880640679 0.720580375584361 1 1
0.030382542046551 0.0146070306328019 0 0
0.611289870082595 0.600426402528774 1 1
0.754216307790929 0.699291137257994 1 1
0.383453031743472 0.345683180264252 1 0
0.777882579910123 0.716692435849116 1 1
0.982713284760991 0.878061844049561 1 1
0.717073475914879 0.663697416144101 1 1
0.603960483357523 0.520668823280678 1 1
0.805656693786873 0.664672012632555 1 1
0.453056906262103 0.425123389149891 1 1
0.635240072132255 0.554866386506989 1 1
0.769406836025406 0.701957193839673 1 1
0.445895719869113 0.425815132680612 1 1
0.792998725201004 0.729517164099314 1 1
0.659910542326639 0.585019569399724 1 1
0.774281123245232 0.706785506180685 1 1
0.431483954450524 0.376876148348594 1 1
0.563568383471459 0.514645978350253 1 1
0.621269067726409 0.58155514813675 1 1
0.690117365255735 0.590880187139394 1 1
0.858175139125182 0.794030574703116 1 1
0.731959847119967 0.67553104360629 1 1
0.57813870223152 0.540038313191145 1 1
0.187942940763653 0.255905275010672 1 1
1.17474900949556 1.06497604529528 1 1
0.286163827057568 0.280500731852563 0 0
1.12226584231742 1.0132138076145 1 1
0.66348666089702 0.567835367081222 1 1
0.945315495985264 0.847698534591787 1 1
0.66367917494572 0.582761073276849 1 1
1.0533225208625 0.965006521390226 1 1
1.01714527916469 0.922518798301753 1 1
1.02618432909566 0.91376143796644 1 1
0.629564265434531 0.495251914585595 1 1
0.842804205230778 0.76649324988333 1 1
1.64061697779891 1.4594512667149 0 0
0.930347492410247 0.861696718918811 1 1
0.708528079517659 0.655181736918949 1 1
0.769674211388572 0.668348757578848 1 1
0.94137065028881 0.850607196486354 1 1
0.66698442326824 0.675045780992341 1 1
1.17788314273978 1.05762601660275 1 1
1.28877833492498 1.13593283574038 1 1
1.02675281038368 0.942753487282361 1 1
0.856629420964974 0.792906581093058 1 1
0.631896962482465 0.550888525310319 1 1
1.07862366907285 0.930942196348171 1 1
1.20485627418151 1.09215738303449 1 1
0.55499712954377 0.47922247478335 1 1
0.972120638843197 0.881055663848834 1 1
0.947690531085132 0.847265309674631 1 1
0.564016351265848 0.513947113399076 1 1
0.564856335822263 0.504944471623721 1 1
0.636260181127649 0.496539676452341 1 1
1.38241914803832 1.28875095617834 1 1
0.965424408457373 0.861080178406181 1 1
0.577364406583378 0.49568568073048 1 1
1.02419564453728 0.948611554520545 1 1
1.14164710504511 1.03852924689964 1 1
0.910628009208271 0.81883644837672 1 1
0.729026730953656 0.643769189348674 1 1
1.08648003326386 0.998058842529364 1 1
0.57416224627163 0.540409476912534 1 1
0.482288482476038 0.421808114186458 1 1
1.36716339168274 1.17657098592456 1 1
1.0281285872552 0.940750189463941 1 1
0.744890853883639 0.674513817699751 1 1
0.40737634891802 0.352780530484657 1 1
0.677413058664345 0.558087826622997 1 1
0.61100363653852 0.541776796666304 1 1
1.17946289103656 1.04865703749755 1 1
0.827511301347945 0.708589099606305 1 1
0.309815974475816 0.286019410049792 0 0
0.714656946313519 0.672814652699936 1 1
0.950930184609512 0.854318399996417 1 1
0.68250135023648 0.627724477419724 1 1
0.294105025127352 0.263372520177152 1 0
0.658341893818795 0.603454131342783 1 1
0.351408067473975 0.314256788883933 1 1
1.16860466852315 1.03893388553742 1 1
1.78006366364858 1.5850718441247 0 0
1.11648357721801 0.994518876498864 1 1
0.305584967539565 0.266585244356176 0 0
0.592026499975911 0.556706890230263 1 1
0.860105755690094 0.785586631374229 1 1
1.26393593069282 1.1341461463365 1 1
0.714757037802065 0.645921628653177 1 1
0.723869472271986 0.652806966453354 1 1
0.530914869239929 0.478322689001292 1 1
0.33629503397023 0.317368858656864 1 1
0.909058422412782 0.828615067275601 1 1
1.3446676816511 1.20202938355556 0 1
0.397387007343558 0.391326435141221 1 1
0.837821996650345 0.745492903071357 1 1
0.89144011288479 0.807088974162049 1 1
0.348090963831395 0.351854088011894 1 1
0.745874012276184 0.693509942271813 1 1
0.781179777203962 0.714092121487021 1 1
1.15214468083853 1.04549474285446 1 1
0.813966956405805 0.75088785798938 1 1
0.837530442691709 0.747871903046638 1 1
0.275959167045511 0.229366268125463 0 0
0.931965671557232 0.852437510328609 1 1
0.916076916140901 0.813870573623166 1 1
0.539998291327795 0.498607787308833 1 1
1.27740475284241 1.18808306732025 1 1
0.36140221388292 0.295984257754194 1 0
1.2785094231115 1.16494006656949 1 1
0.566035686646445 0.504008857030019 1 1
0.803231306594434 0.711181499196217 1 1
0.846621983265903 0.735591680322603 1 1
0.418756413667191 0.391636709220006 1 1
0.339650373013537 0.327740222815595 1 1
0.603129063178105 0.535678046785433 1 1
0.855328925920098 0.764790512501963 1 1
0.94100989197453 0.852313239282775 1 1
0.503829481282892 0.448279536591674 1 1
1.01556397894545 0.891065138625355 1 1
0.888827541216082 0.804547785249286 1 1
0.910856126100284 0.825938934852162 1 1
0.483515938080264 0.443228732909582 1 1
0.635024634541331 0.591426936056275 1 1
1.28711315023212 1.13911136223343 1 1
0.705637275554908 0.72139691429053 1 1
0.723757719333482 0.670371863418528 1 1
0.593122784337648 0.583463511135916 1 1
0.890355118607312 0.799053255106061 1 1
1.13649886221937 1.04704591417081 1 1
0.87951436283708 0.798246099339712 1 1
1.68508776225468 1.47480118182515 0 0
0.517535126547216 0.472840542960262 1 1
0.521259219907218 0.540513151231973 1 1
-0.0837171703345624 -0.089941894592469 0 0
0.955291164779764 0.869489254103638 1 1
1.04284904211658 0.950259360493904 1 1
0.244994707382228 0.220239593295676 0 0
0.28013120283019 0.257659148452055 0 0
0.655338573285275 0.562566511357179 1 1
0.838505089331506 0.763953039941562 1 1
0.692314520435609 0.671933613844527 1 1
0.230204190691477 0.223566549941357 0 0
1.15614924765368 1.02921350318281 1 1
0.503230814954583 0.467002539140155 1 1
0.937089972007371 0.841246565858389 1 1
0.79684539015396 0.711518063348339 1 1
0.814854774431956 0.750956027376758 1 1
0.543598586834951 0.460050699948538 1 1
0.526100117145549 0.466060096487077 1 1
1.02038821724193 0.926687134808894 1 1
0.534216508399673 0.461445054851368 1 1
0.540155630872306 0.478204548103676 1 1
0.33744989381998 0.250479496223887 1 0
0.905372964469398 0.792194908144523 1 1
0.986980679953572 0.922366782834681 1 1
0.53231150431746 0.479041924291037 1 1
0.930535917689945 0.849612866010625 1 1
0.832722574278905 0.734311154944872 1 1
0.427748663256658 0.406138102647113 1 1
1.00920869857261 0.933639744047221 1 1
0.148553352486104 0.151871424881848 0 0
0.811691954153832 0.758106697328571 1 1
0.695118316543238 0.60538338232635 1 1
1.04871339953727 0.92503726310191 1 1
0.690256353923772 0.621257445112102 1 1
0.115538206995822 0.112710659547403 0 0
0.381662027851423 0.351980212008627 1 1
0.848382421893946 0.669091184228866 1 1
0.619398178643081 0.527251931838625 1 1
1.09113545838189 0.978495558844589 1 1
0.524158124180525 0.508189027056923 1 1
1.35785048206425 1.2133038276391 1 1
1.16947657387775 1.02316298769738 1 1
0.892126873467555 0.812152160336649 1 1
1.02061511897662 0.946266516466403 1 1
1.06377827854192 0.936090181333194 1 1
1.1576013134801 1.05301497814733 1 1
0.590359872647958 0.546287303129626 1 1
0.568117278308248 0.55573698350825 1 1
0.0357778717490537 0.0575586496692952 0 0
1.24698505791885 1.13836644625694 1 1
1.04468632760971 0.960064369856785 1 1
0.616086017713689 0.485486686026675 1 1
0.924380609472875 0.846667604054416 1 1
0.781893432513044 0.672166985096023 1 1
0.75427280913052 0.675039414877525 1 1
0.67112465532569 0.621531370931351 1 1
1.46589955121865 1.31288501543439 0 0
1.35047597736561 1.27999989588415 1 1
0.64696923102466 0.541309078516068 1 1
0.32880918962616 0.328448342220418 1 0
0.415108740566562 0.378465275120619 1 1
1.0381615615216 0.942728753287402 1 1
0.660517806136518 0.595530466844227 1 1
1.24087350113178 1.0981984322314 1 1
1.27808246933261 1.1578136301476 1 1
1.11655503710897 1.00337833705804 1 1
1.07091395843007 0.975631814691847 1 1
1.10995383622219 1.01722177586737 1 1
0.841225913950257 0.773863125417028 1 1
0.164726894605165 0.236527827515561 1 1
0.983192377128169 0.88013435808372 1 1
0.784469511393202 0.720562249481939 1 1
1.29904713725834 1.18221753380552 1 1
0.314552606096649 0.281670607752427 1 1
1.16686532098605 1.02948236783919 1 1
0.712430850768362 0.620791712614425 1 1
0.717794203870145 0.624807169959312 1 1
0.610580257830264 0.553678260899126 1 1
0.840364744318952 0.759310263792121 1 1
0.726124779769492 0.634884812238695 1 1
0.770341726987045 0.651433274386072 1 1
0.978636291450774 0.903012926623234 1 1
1.3966449779574 1.2062505967073 1 1
0.982594784770621 0.928891185435971 1 1
1.18120995303335 1.10183865537196 1 1
0.623107154598643 0.572647658391322 1 1
0.946105603334456 0.870039274115892 1 1
1.0123830649157 0.899775153604327 1 1
0.449964753641905 0.414093591664119 1 1
0.583589013583066 0.554225536607379 1 1
0.419655200900151 0.414622450420178 1 1
0.89475556514309 0.826372636029443 1 1
0.916150805634208 0.810502353151241 1 1
0.604026095250102 0.542385222335332 1 1
0.412210636823113 0.34400247330223 1 1
1.04334432640426 0.962964116891083 1 1
0.620471707053182 0.551961947429691 1 1
0.504083227042007 0.472531315885417 1 1
0.426769104268853 0.381579893787006 1 1
1.00931777401996 0.951344901736681 1 1
0.690326104655892 0.634731937675484 1 1
1.26367088198573 1.16631177908293 1 1
0.703148532861157 0.638185456788329 1 1
0.782775994736258 0.754825212722432 1 1
0.176994843924521 0.168603986945155 0 0
1.13785869728184 1.01523842583364 1 1
0.565003716781334 0.511741933371831 1 1
0.907740125056102 0.820956065048943 1 1
1.08124655206011 0.979051288487709 1 1
0.692768120066549 0.637182118836935 1 1
0.574759053710956 0.513749626340107 1 1
0.609805115552471 0.565382737574313 1 1
0.226622690002548 0.229804237351405 1 1
0.114156843775613 0.114473078010302 0 0
0.594661251666119 0.547110015357474 1 1
0.860844827436085 0.79802302862395 1 1
0.828816080011447 0.734723512885831 1 1
0.933612556294287 0.831320474843265 1 1
0.31619402758084 0.286306352119234 1 1
0.661338633231982 0.604363253035679 1 1
0.67302324274558 0.597996171229823 1 1
0.726044412386841 0.664262073943426 1 1
0.639282493823585 0.603210537741975 1 1
0.438547271376422 0.380444335525204 1 1
1.33336411877255 1.20319218755707 1 1
0.899204295995277 0.810907565512017 1 1
0.832825187168279 0.755903145826479 1 1
0.866738214727638 0.784831595443871 1 1
0.626276508436597 0.532053350059558 1 1
0.628145488365746 0.567944193618096 1 1
0.345687030119095 0.319632450560045 1 0
1.01351851686357 0.929383151867726 1 1
0.381663794609291 0.372946830874332 1 1
1.02200611761189 0.914656420445825 1 1
0.742531414850885 0.631548832355422 1 1
0.654657159808362 0.576189500217182 1 1
0.975686618888278 0.901764317164993 1 1
1.02726156934151 0.913100981249172 1 1
1.0955503332743 1.01822437607766 1 1
0.936060550789385 0.805958912412891 1 1
1.01590205702731 0.88062933798492 1 1
0.772406494732946 0.71927890344468 1 1
0.303755742013598 0.327399254050675 1 1
0.452748665825364 0.40975521645629 1 1
0.798524749816929 0.739756404574574 1 1
0.0225215669151318 0.0797418504917117 0 0
0.582443619794747 0.51723198079535 1 1
1.0930468717016 1.01179939657835 1 1
1.0031071589687 0.886960805445128 1 1
0.782566602328758 0.741033095160368 1 1
0.173315535858704 0.152411791131709 0 0
0.621000867696818 0.535130661336 1 1
0.541818668612274 0.399219176991673 1 1
0.595762907970222 0.525663642425752 1 1
0.370256885239337 0.370930914078434 1 1
0.960087616047961 0.869552895623644 1 1
0.869872367267082 0.802478500013958 1 1
0.759299272135374 0.679194097650592 1 1
0.717607325945279 0.612781531833118 1 1
0.822864739357882 0.73223705975478 1 1
0.65256978819172 0.594776801428604 1 1
1.22549913630231 1.12904049344697 1 1
0.625187721714386 0.536738428592174 1 1
0.540722235569014 0.50189783787868 1 1
0.710776341245369 0.653702421347224 1 1
0.84804783021179 0.76175881724962 1 1
1.20679840660968 1.081249343674 1 1
0.709303018256683 0.656081875229449 1 1
0.690568585189303 0.615330921616821 1 1
0.428408930553731 0.373058793471814 1 1
0.890336369293887 0.818020455608883 1 1
1.22142025751679 1.08057144053691 1 1
0.779947883152925 0.715393771130086 1 1
0.139522448188293 0.126577306913124 1 1
1.23270503532297 1.11403206244955 1 1
0.54514722276317 0.487168581860001 1 1
0.754162439609035 0.671229505339092 1 1
1.32204915977412 1.21692633123426 1 1
0.81667627782397 0.71537753714202 1 1
1.19262732424083 0.992592170105367 1 1
1.0114029617984 0.953451559856657 1 1
0.666578253581322 0.603342419931315 1 1
0.761789853603322 0.688273639200722 1 1
0.688380253302817 0.650795642960398 1 1
1.8599903892933 1.672206492789 0 0
0.994434720227556 0.871433937909103 1 1
1.33266891829175 1.16196929053224 1 1
0.938706026166928 0.887565936702321 1 1
0.799163392356149 0.722034347636863 1 1
0.445173472350186 0.411481215257413 1 1
1.17801888774084 1.12592757773454 1 1
0.562121265935467 0.486913098700021 1 1
0.865700676980117 0.778934922229476 1 1
1.24165188156491 1.08542154532082 1 1
0.657546340126994 0.580391487361192 1 1
1.28254469061939 1.13136919611245 1 1
0.981278978449162 0.891880595815906 1 1
0.530546697006952 0.489924777838099 1 1
0.67757352372276 0.613215141335214 1 1
0.566920482926998 0.541345558373811 1 1
0.770725272494255 0.714591769567183 1 1
1.47384832550232 1.45791151845272 1 1
0.86076054143557 0.774287896675613 1 1
1.05131374954032 0.975759910817861 1 1
0.63507106792618 0.564849158748429 1 1
0.232536172696285 0.241328434750945 1 0
1.1210873112821 0.99369278582749 1 1
0.75567425688553 0.667523181896248 1 1
0.682338453984054 0.5958297083298 1 1
0.610472836430746 0.546128539104727 1 1
0.58545999042095 0.567403724451206 1 1
1.07866994444674 0.987520003381654 1 1
0.460171409428693 0.407712845210869 1 1
0.61135762402761 0.526280353102546 1 1
0.674707112363302 0.610632711277672 1 1
0.930733052385985 0.863722893317921 1 1
0.700397792107059 0.650423663575883 1 1
1.36001518659016 1.20526111422839 0 1
0.868351013964627 0.779162988224058 1 1
0.930910728853322 0.860007140646951 1 1
1.16020162548246 1.02529476387356 1 1
1.70410568378341 1.52099917546256 0 0
0.402182783485026 0.347802119940677 1 1
0.612560971600366 0.562175610640095 1 1
0.952229819308107 0.853523934201957 1 1
1.17556693375545 1.07930662272164 1 1
0.578461861487115 0.537161896118582 1 1
0.736766043155554 0.665507023639658 1 1
0.563777857895415 0.550249747222391 1 1
0.550470093281469 0.506155103975592 1 1
1.15355946318297 1.06316796981358 1 1
0.617460307813591 0.558318653801214 1 1
0.654212570427967 0.588318003522033 1 1
0.646783824415627 0.633609382592253 1 1
0.76745651489869 0.718949852499104 1 1
0.696552896744364 0.658107155605405 1 1
1.40100824470055 1.26487357227645 1 1
1.30855266031266 1.12759054279786 1 1
0.615918232334485 0.570473238663125 1 1
0.455268171758566 0.416454898309132 1 1
0.661352361805214 0.58886476060074 1 1
1.0475902203111 0.945886655834777 1 1
0.87584132730337 0.769227483920996 1 1
0.627215936589741 0.568200666328721 1 1
0.487184806923191 0.45297786732277 1 1
0.897596939308368 0.837269367350711 1 1
0.960034005696495 0.850358499737054 1 1
0.828913471187255 0.771098021281432 1 1
1.06506147625858 0.946747385039194 1 1
0.688401328944455 0.6246611954027 1 1
0.886066889820611 0.789902199750339 1 1
0.435330434786648 0.397296558925835 1 1
0.659444949569866 0.632060719405156 1 1
1.02626195216873 0.93641267337303 1 1
1.07694034565151 0.968095500290049 1 1
0.258255087081386 0.251055143310177 0 0
0.829181946179137 0.794008179546814 1 1
0.816369693568865 0.759426451282081 1 1
1.23125261591774 1.15259542832076 1 1
1.28276211711724 1.14061934295259 1 1
0.799623234050249 0.708294643138042 1 1
0.491568295252321 0.430936274570687 1 1
1.21749289580553 1.10073651917974 1 1
0.806021170142713 0.73796972347307 1 1
0.877823236394396 0.779922159202685 1 1
0.910902885096376 0.81691095343421 1 1
0.591152237647402 0.522152871457401 1 1
1.13910255624982 1.0146776741187 1 1
1.14458219318037 1.03373053844841 1 1
0.816678133814676 0.738014679527424 1 1
0.862397724711657 0.776824076334146 1 1
1.1831874617078 1.10706043381402 1 1
1.11459482165799 1.01213956803452 1 1
0.726880861105353 0.679631659078014 1 1
0.540968169393826 0.45506500458926 1 1
1.54779357626808 1.37358182914406 1 1
0.547474104086284 0.474977598568468 1 1
0.663098393605402 0.579226939014045 1 1
0.866243059304001 0.788309250002892 1 1
0.736333231743688 0.661185432455757 1 1
1.29988048409027 1.17993323493006 1 1
0.726376841371749 0.658335085135418 1 1
0.930278616543726 0.862822537890116 1 1
0.721997238266004 0.666000376996804 1 1
0.590784831799998 0.506945120596096 1 1
1.39949378444085 1.27652162875651 1 1
0.290929266251766 0.256971924453569 0 0
0.907219494209194 0.791464625574781 1 1
0.971273219162671 0.885389069446537 1 1
1.10575901665797 1.0481174413996 1 1
0.813609528821354 0.698053026655474 1 1
0.329026812069916 0.307782568535137 1 0
0.73872110454539 0.661450995403487 1 1
1.11482842294306 0.990161682685718 1 1
1.01190564886834 0.963918827128867 1 1
0.463733951260356 0.439658270287634 1 1
0.86603225465597 0.759756508433635 1 1
0.581290478919134 0.506109038882125 1 1
0.629451451211511 0.576061420438127 1 1
0.820251110521574 0.742597870231886 1 1
1.08776025658627 0.963228404870082 1 1
0.604740177661887 0.567810865439244 1 1
1.09207929982608 1.06597529092369 1 1
1.10440318259221 0.985460149097889 1 1
0.633912349200223 0.572273960184191 1 1
1.22797602063911 1.10096510687574 1 1
0.576471580347478 0.529026043380174 1 1
0.473900289884412 0.411669239435585 1 1
0.316611784110928 0.276396013335466 1 1
1.28303694139043 1.09499211966849 1 1
1.13795671364509 1.05387804932787 1 1
0.435216817082216 0.505717596782775 1 1
1.1361312894379 1.01207834778969 1 1
0.713233692114564 0.65184878972459 1 1
0.650665467950339 0.588848718726276 1 1
1.01167425570013 0.93687699003979 1 1
0.62118189266092 0.581654555496334 1 1
0.848757769452558 0.794403168493231 1 1
0.573338550923901 0.545257804575985 1 1
1.5197290964084 1.35146197440506 1 1
1.09458060627675 0.980800036105323 1 1
0.165825323926456 0.142264752553638 0 0
0.921697126629274 0.794760855547374 1 1
1.3330024865533 1.18773807371036 1 1
1.05440765954221 0.939785113743014 1 1
1.09447949649098 1.04855596538102 1 1
0.36686285972913 0.324149904234744 1 1
0.874358278411033 0.782981961730649 1 1
0.615979506744493 0.550533222887771 1 1
1.1931211277869 1.06565017386671 1 1
0.233648876889756 0.212906879001478 0 0
0.702910353987874 0.648897142779857 1 1
0.53860199611807 0.500351419922509 1 1
0.639292945765444 0.593321747956151 1 1
1.13982943773752 1.0366822822466 1 1
0.547338075546501 0.512425263942185 1 1
1.24979571432412 1.13709495706344 1 1
0.325447679501909 0.289621578723339 1 1
1.11541795321769 1.02659769548341 1 1
0.765234774150427 0.683505846768373 1 1
0.599090551571322 0.524622698016651 1 1
0.967308020180334 0.890352429607814 1 1
0.866312122083877 0.872124256287371 1 1
0.487340880523389 0.461062854216339 1 1
0.941500240584305 0.882597615588319 1 1
0.899049469918246 0.828895605909735 1 1
0.717980628008852 0.637195427554093 1 1
0.891429762094194 0.829794524232605 1 1
0.82359081473499 0.754898880612738 1 1
1.15816928471119 1.06605617147752 1 1
0.70981997762844 0.627370068488514 1 1
1.29130017404925 1.16377011104212 1 1
0.639395108119966 0.559105550130598 1 1
0.745985494832083 0.678926272079984 1 1
0.525716193322677 0.468137293199482 1 1
0.389060328857286 0.365586603521709 1 1
0.849434243148615 0.754840376231564 1 1
0.83328447398285 0.751002183958487 1 1
1.03018949242561 0.924885098553924 1 1
0.525998188250023 0.495213185512508 1 1
0.785667941677268 0.71468902782714 1 1
0.999543441228858 0.994387241833151 1 1
0.408493999644731 0.372906407080291 1 1
1.46905755866419 1.30617745327468 0 1
0.701334554896958 0.645393201079962 1 1
0.692856163905001 0.588986291325925 1 1
0.874891799740235 0.818805609071827 1 1
0.552022655097888 0.491100710127205 1 1
1.00665660292454 0.92480450246318 1 1
1.17867904084669 1.11614603418906 1 1
0.687287025269695 0.646819106943007 1 1
0.292670149333936 0.265486553500836 0 0
0.700503799347386 0.655896329270756 1 1
0.950103658820928 0.836542314456823 1 1
0.711165217252198 0.645281607756802 1 1
0.283415709558418 0.242463494142686 1 1
0.958569819135413 0.878117440472357 1 1
0.419442223906582 0.376208127404196 1 1
0.0639782770246107 0.0460355884597658 0 0
0.880540041637995 0.776717519791351 1 1
0.527632859238411 0.462482895474647 1 1
0.779407038877087 0.683828747396618 1 1
0.397445049569924 0.356002191360489 1 1
0.951433336110961 0.886184760915204 1 1
0.692272852370616 0.630394062208785 1 1
1.05555046017991 0.939305624393097 1 1
0.757650880377692 0.69486928757978 1 1
0.713371875058329 0.695582323376688 1 1
0.747557800180983 0.675330333135805 1 1
0.660613757663469 0.543234300326563 1 1
0.772340525389782 0.706381752657558 1 1
0.605438781182839 0.615013176065949 1 1
1.03987284929832 0.970192820747445 1 1
0.492748771729299 0.431158478946614 1 1
0.541077411105596 0.521026074794739 1 1
0.65724040125207 0.585804872577152 1 1
0.909258893179124 0.702169735246203 1 1
0.94418897424803 0.815579224027294 1 1
0.606958843361137 0.574095309068292 1 1
0.699783488324018 0.656066725030831 1 1
0.780704676757029 0.71038571583809 1 1
0.511210296650532 0.51107498087104 1 1
1.33024151427331 1.18846767512637 1 1
0.96801590825265 0.858689119792852 1 1
0.682592430422575 0.594327055415233 1 1
0.387758666409684 0.34145119623208 1 1
1.22350487778498 1.11997274217728 1 1
0.56696044476053 0.506714903342009 1 1
0.844725143643988 0.765177912515416 1 1
0.215505083507184 0.185711281810769 0 0
0.664833031092273 0.601746626482806 1 1
0.617359896770931 0.550826511199502 1 1
1.06802283152635 0.965529692223671 1 1
1.14388479922988 0.975236077408645 1 1
0.964366868893665 0.882071673662579 1 1
1.24128226433719 1.117107466178 1 1
0.6291052901681 0.500199772073407 1 1
0.53800075656786 0.562513355103786 1 1
0.728636678410147 0.647646897382653 1 1
0.745153412749767 0.678021013293567 1 1
0.730746973060464 0.639710926151845 1 1
0.840396558490953 0.776897605746223 1 1
1.32436020021966 1.22041268347856 1 1
0.916604497554173 0.824023172134755 1 1
1.01971577551413 0.906644497469387 1 1
0.579761541426004 0.541242220378306 1 1
0.970974100896709 0.878938033555361 1 1
0.175809388310428 0.160897820783463 0 0
0.428421224860003 0.392785632124738 1 1
0.249557157262449 0.228737854223109 0 0
0.709927841455613 0.645462666641893 1 1
0.91301990799568 0.841121733986816 1 1
0.96245724918095 0.866186005212637 1 1
0.372906401376995 0.302765478601977 1 1
1.03946482117336 0.944447819971687 1 1
0.831564311040114 0.758428400358381 1 1
0.318929886984992 0.276312209145888 1 1
1.13954929018857 1.04926043433333 1 1
0.439885591684232 0.379907896418815 1 1
0.689955779203044 0.632477933929083 1 1
0.934638278875856 0.828854436799389 1 1
0.998968136441124 0.913024182977929 1 1
0.557255619390535 0.536673962893235 1 1
0.71192337562183 0.620443665156514 1 1
1.30020052902673 1.15631832513521 1 1
0.932777015183354 0.825444992849296 1 1
1.11003134524348 1.0000518939625 1 1
0.94118496443703 0.739027330134507 1 1
0.708535038546403 0.647741481440074 1 1
0.897041126420912 0.84769125202297 1 1
0.703192425552801 0.647718106370926 1 1
0.872170612014573 0.766226135197248 1 1
0.689047870598679 0.699562467608395 1 1
0.608365646962166 0.611076787187899 1 1
0.807573018808519 0.719124802718417 1 1
0.904698000780944 0.852572455174681 1 1
0.489730385269284 0.433765803739368 1 1
0.677444837833177 0.604855098906289 1 1
0.758598816596271 0.699606838747976 1 1
1.05865771424907 0.93725161346285 1 1
1.28066071052509 1.14940856042112 1 1
0.801480110650991 0.693249472681239 1 1
0.577233055853233 0.524154173160981 1 1
0.812970690084879 0.747237993479395 1 1
0.744476586273044 0.704351262260382 1 1
0.45665103909255 0.43084109595031 1 1
0.53879228940827 0.496935017333839 1 1
0.827288993342139 0.763926031437167 1 1
0.761909112431709 0.681882736069808 1 1
0.522282044138132 0.448847146081817 1 1
0.763966292172045 0.699337214378121 1 1
0.22846051056693 0.224230328173667 0 0
0.853274510903959 0.751542137077437 1 1
0.878599655751628 0.824246499371588 1 1
1.28235372797599 1.20569796263591 1 1
0.368321603388594 0.327790696046765 1 1
0.974783392281439 0.888697153773248 1 1
0.746192701885219 0.612771562001104 1 1
0.527410953206727 0.481278485362604 1 1
0.68525355760667 0.614038298275975 1 1
1.08993437273368 0.979624384511062 1 1
1.01664747169133 0.889083720227499 1 1
0.95100799050074 0.813599627296697 1 1
0.532629028631522 0.48375328051261 1 1
0.612460369235604 0.567907264772326 1 1
1.41925994847704 1.26112111132937 0 1
0.671080807708702 0.618904812936041 1 1
1.14046400916818 1.0075111534736 1 1
0.609438371930956 0.573812051418335 1 1
0.559216405034006 0.530182838412789 1 1
0.207310501100876 0.202350026333985 1 0
0.894148984158398 0.715011095686186 1 1
1.02212132424911 0.91677273938351 1 1
0.856758496820397 0.763636882794811 1 1
0.841049438134787 0.746917148486617 1 1
0.0933782673922686 0.109231358686095 1 1
0.401213648355179 0.383673229955791 1 1
0.94447263134571 0.881513272335312 1 1
0.753709789875885 0.719307676915341 1 1
1.34577229209487 1.23541819975331 1 1
0.598411474184299 0.554281914150795 1 1
0.857273500655603 0.778394126108621 1 1
0.452195188102694 0.427743938913169 1 1
1.31846998779455 1.16537186187031 1 1
0.340403394118652 0.322974426905032 1 1
1.29574008285306 1.10661626613104 1 1
1.51823734796055 1.39135185792599 0 0
0.912988823809887 0.836551332274759 1 1
1.0291037859933 0.956775020437819 1 1
0.581539659175465 0.574781031347366 1 1
0.215760550933994 0.184752783603307 0 0
1.18179292201863 1.06542200330109 1 1
1.01349273243187 0.921800129095548 1 1
0.867997437428469 0.791016421662393 1 1
0.397081127361742 0.323867040300736 1 1
0.856080379587072 0.792460084866935 1 1
0.329325214495638 0.318660509972322 0 0
0.620848716340594 0.552369202874526 1 1
0.4874630619391 0.445538766083421 1 1
0.89055050706143 0.808707765983526 1 1
0.986790575230498 0.908654911016729 1 1
0.324077384819457 0.259696299542333 1 0
1.26087695569147 1.01883661729186 1 1
0.680707859342007 0.614279712999778 1 1
0.549065543989749 0.493030099932252 1 1
0.855588107526144 0.780449143551734 1 1
0.683878245159444 0.650624507826073 1 1
1.29114957043783 1.09181657648867 1 1
0.907374232273155 0.820351929636991 1 1
0.61387299771923 0.571824654021382 1 1
0.691320189402547 0.594203261231246 1 1
0.805101390469862 0.727203898596422 1 1
0.332831759035441 0.31112709653938 1 1
0.799907371934557 0.722307660204907 1 1
0.892947432493186 0.815085759037705 1 1
1.22011608480884 1.11991208439969 1 1
1.15406305505253 1.00480779076981 1 1
0.936955322978158 0.860763740941463 1 1
0.765875152480969 0.665456282785716 1 1
0.751870909542377 0.680646392655987 1 1
0.975444637879891 0.8874575628666 1 1
1.35792939954197 1.21314931154778 1 1
0.766793304660042 0.702566108376146 1 1
0.621706888256325 0.569337774272876 1 1
1.02574574748446 0.912944574502774 1 1
0.972140936096829 0.868025770414038 1 1
0.608361585320107 0.537827117593197 1 1
1.00933286046533 0.890496159360444 1 1
0.512058386012531 0.46433448228523 1 1
0.718240729151908 0.659941140398707 1 1
0.893458984413294 0.801221336139947 1 1
0.994843588240095 0.905309661718666 1 1
0.5892381875687 0.549502299855256 1 1
0.854706055264204 0.807935685102437 1 1
0.78381020063259 0.742556948485312 1 1
0.943627393222697 0.887471717554716 1 1
0.354694721057659 0.332826322472983 1 0
0.923579062865892 0.839738962704262 1 1
1.2021195867926 1.09155185860586 1 1
0.562819715615362 0.511602321117541 1 1
0.515192552511789 0.471178522184892 1 1
0.702734667141434 0.577523354692652 1 1
0.851211228563366 0.803069668509547 1 1
0.273926345992379 0.227996297321532 1 0
0.441807125915543 0.414350939301818 1 1
1.05855918305413 0.970966055258364 1 1
1.1427152878272 0.991032184348073 1 1
0.416279269936904 0.36197452528722 1 1
0.424041378308662 0.380122764489941 1 1
0.198357657541035 0.166296010149762 0 0
0.540640459791623 0.529762122020126 1 1
0.271172509754743 0.247809809740187 0 0
1.24059630356151 1.10604447565337 1 1
1.09462361200725 0.944695757983566 1 1
0.750409413797559 0.670104657985354 1 1
0.948055835139077 0.856624778475288 1 1
0.813601614978629 0.741219279640872 1 1
0.969887317712914 0.872691853476401 1 1
0.55197398681944 0.49683990961793 1 1
1.060919146719 0.949582420087116 1 1
0.586350196682366 0.537945837247397 1 1
0.769316086015059 0.698524696418545 1 1
0.611010268066308 0.539225421604852 1 1
0.699078379047093 0.567137562449754 1 1
0.627056132279012 0.51556397767965 1 1
0.666349507321426 0.582694761295029 1 1
0.975314015855928 0.854741723042784 1 1
0.59247922233089 0.527973226316379 1 1
0.366001201470385 0.321847319522984 1 0
0.405756589915649 0.352199385783519 1 1
0.130241240951201 0.120695369089913 0 0
0.87960988974126 0.771913559467006 1 1
0.802410724563778 0.7329035256683 1 1
0.753525234644402 0.717820631292026 1 1
0.741633415947944 0.650405827747075 1 1
0.699720839574274 0.623419177072655 1 1
1.23214594055645 1.08832761425151 1 1
0.608733893256528 0.545841483158808 1 1
1.27412009328974 1.17389182879331 1 1
0.774922059898127 0.686186444976175 1 1
1.27000157670683 1.16443923986978 1 1
0.824314778033587 0.773388988776881 1 1
1.20403635548928 1.10185099570835 1 1
0.339842217469151 0.275893818056591 1 1
0.602088200142409 0.529370373164662 1 1
1.1840576789457 1.06759408429909 1 1
1.22367453439947 1.11552790289587 1 1
1.05240697704981 0.952083960105434 1 1
0.865994240142892 0.823349620810828 1 1
0.572121158063615 0.520494018364505 1 1
0.535470703013726 0.481822333304275 1 1
1.30858808708393 1.20547434275367 1 1
0.616988991334621 0.576111900529632 1 1
1.26432870829614 1.14887081674759 1 1
0.840758333253256 0.768547483340861 1 1
1.11874559989659 1.01452688701581 1 1
0.444158064887308 0.387627658134931 1 1
0.50058004293266 0.438720469475362 1 1
0.906753473170512 0.833358772633068 1 1
1.27995634816433 1.16209734544763 1 1
0.57020173684927 0.553917651251007 1 1
0.533331056668214 0.483418463776833 1 1
0.846855812048015 0.791631024588556 1 1
0.688684459265153 0.636126212786348 1 1
0.655546830199506 0.576230642579657 1 1
0.708531457056104 0.659447410510177 1 1
0.709967002316547 0.630470473387036 1 1
0.457150993331676 0.396617383471372 1 1
0.784568608722831 0.714968830123196 1 1
0.631887365690625 0.564013168069056 1 1
0.47088541616539 0.434087780689228 1 1
0.508988934656196 0.460834504824811 1 1
0.802398841237042 0.705534370770504 1 1
0.846763597792573 0.835481917533726 1 1
0.765967505483402 0.710822940187606 1 1
0.816928114401378 0.733306543863625 1 1
0.560822272435497 0.493424044134382 1 1
1.44276770802979 1.33563683309936 1 1
0.890950598578112 0.815707414224833 1 1
0.584362517838647 0.531158218737507 1 1
0.93910126024873 0.863150449010054 1 1
1.22340119040646 1.08751048924157 1 1
0.767021290591678 0.696763251890732 1 1
0.14411404247601 0.137800204227879 0 0
0.853680774957034 0.783450276068546 1 1
0.516893902742295 0.462088344216045 1 1
1.2654861813097 1.18388295555398 1 1
1.30488176325673 1.18580312467146 1 1
0.925323487560907 0.805214158444989 1 1
0.834883714325871 0.719354731717913 1 1
0.538313363223676 0.477326192166264 1 1
0.393820236570202 0.340664149966067 1 1
0.851407577574981 0.765212445548337 1 1
0.781096465242347 0.721338111350164 1 1
1.09796962583774 0.979216062416427 1 1
0.586644176137683 0.526724160232377 1 1
0.836032077392067 0.776936172616647 1 1
0.956240837484468 0.844571688541194 1 1
0.139546347207715 0.142321614499352 0 0
0.721918094464693 0.651530286864594 1 1
0.62127994621703 0.582975733022372 1 1
1.15321698475133 0.954672791586065 1 1
0.765478762013538 0.7047764586864 1 1
0.882759828326475 0.803950400022571 1 1
0.300895299563675 0.322411167103619 1 1
0.300003922654284 0.280423214589665 1 0
0.639791657788548 0.599361960361881 1 1
1.07418869271933 0.981187005291405 1 1
0.704513758380605 0.645570163504983 1 1
1.50350409378512 1.34577168986305 0 0
1.33031058423324 1.1990131126074 1 1
1.55956816411752 1.44090619643474 0 0
0.86158671990015 0.868815600505038 1 1
1.04640385512538 0.832278546295144 1 1
0.850899154811535 0.811632616377879 1 1
0.827657270881945 0.815216197008308 1 1
0.523784284573708 0.448298336406717 1 1
0.383318537234052 0.329963824644035 1 1
0.198948714431912 0.156959771971096 1 0
0.708033807050206 0.698450885989251 1 1
1.10692560611815 1.01199911560057 1 1
0.831631444922347 0.763255458619935 1 1
0.499806826418558 0.44367318452401 1 1
0.749667527215763 0.693695627218949 1 1
0.983592270266412 0.87686641376007 1 1
0.802679960969948 0.71440874351615 1 1
0.554014141153647 0.53572353525883 1 1
0.79637069666539 0.782684146804521 1 1
1.26967902095755 1.11114484219278 1 1
0.50005377861247 0.469208822691547 1 1
0.734354654170258 0.66898253514175 1 1
0.911710395645168 0.78899720598114 1 1
0.747731357868714 0.74210496469204 1 1
0.862148851535865 0.785963041701966 1 1
0.832753830799299 0.730422492595943 1 1
1.61349591641727 1.45164804493925 0 0
1.03524699270697 0.947299059434082 1 1
0.894916470414859 0.812503252772944 1 1
0.461475347235407 0.462293026046507 1 1
1.08412083224846 0.961853169122363 1 1
1.074800242218 1.00098649424433 1 1
1.08301402095243 0.995683332088985 1 1
0.431409628446126 0.401440496170059 1 1
0.756868135428675 0.693023651821179 1 1
0.244503587847237 0.193332622565109 0 0
0.666350161083334 0.60150946869057 1 1
0.836821590884631 0.779061228893299 1 1
0.515495328511124 0.498348934976768 1 1
0.661446035398605 0.596000052057377 1 1
0.564727510355272 0.507506954642922 1 1
1.37829219709473 1.26521638067819 0 1
0.18104991122796 0.118391620381225 0 0
0.558855720194416 0.519782042252265 1 1
0.446550834724696 0.41301265188357 1 1
1.20924125970712 1.09935148715216 1 1
0.663687783176898 0.592802636047145 1 1
0.51100231040752 0.497192718666053 1 1
0.630123811752398 0.581410462653484 1 1
1.52743144050326 1.34780431642718 1 1
1.0584098906726 0.927192282362229 1 1
0.644617110546339 0.552131743333555 1 1
0.661251192954973 0.617547297408682 1 1
0.649252995948097 0.614855152062468 1 1
0.690642085237567 0.631118248105963 1 1
0.723558562443205 0.653728041901625 1 1
1.66886088680098 1.46529459280246 0 0
0.698964621266364 0.621215523668477 1 1
0.604126742974015 0.582986315652454 1 1
1.12474560143249 1.02643680262557 1 1
1.33140908547519 1.2045154873919 1 1
0.532992038813605 0.490111165652206 1 1
1.24164243969543 1.10279243888514 1 1
0.482856368032585 0.412759337424893 1 1
1.05657293348129 0.948209609264227 1 1
1.78011593250174 1.5240124598635 0 0
0.600752774284924 0.533660459739164 1 1
0.206222673256144 0.194135125523964 0 0
0.704738799904549 0.648732297062898 1 1
1.04559597698803 0.968627922613867 1 1
1.08458943792125 0.964110535267817 1 1
0.535792087367192 0.492573696699556 1 1
0.678168148586535 0.609025664504794 1 1
0.187505715163158 0.172667289889768 1 0
0.448684067199108 0.379734682174894 1 1
0.984766037538567 0.949066899179192 1 1
1.14906432908614 1.01395379483943 1 1
0.691832313830963 0.636259599887108 1 1
0.638501933128618 0.591202392788357 1 1
0.712577570519965 0.660921489494487 1 1
0.852407789513364 0.75107913054455 1 1
0.946114589681263 0.834069088041288 1 1
1.0250668480335 0.958742735039101 1 1
0.852746612748527 0.735477723676093 1 1
0.557542844839505 0.500092770904084 1 1
0.657282716098625 0.630541779967468 1 1
1.04034368739511 0.947220567165207 1 1
0.670331985842807 0.50944478486707 1 1
0.426703751517319 0.3839963735437 1 1
0.315984467515791 0.286238328249154 1 0
1.05834053212121 0.974725993467637 1 1
0.542628510988286 0.480138973034926 1 1
0.659480356875661 0.638527181662772 1 1
0.743173296592366 0.687881332788106 1 1
1.19110928431849 1.06103230246166 1 1
0.676167281396688 0.626796235681131 1 1
0.947399118248396 0.872806131018217 1 1
0.647096568239416 0.575207929761424 1 1
0.59374666834503 0.54133488784496 1 1
1.31072230858257 1.19037952083846 1 1
0.603101436254476 0.537530131549867 1 1
1.0257151513901 0.931979866162808 1 1
0.72186481340744 0.678690080210168 1 1
0.862229871442242 0.757239231362684 1 1
0.561572199444746 0.522325029347956 1 1
0.709285897551374 0.635914557560346 1 1
1.2733552403161 1.08799674283519 1 1
0.796810074946228 0.703817228143739 1 1
1.10404786013078 0.966992982800001 1 1
0.371496769967749 0.361286601927445 1 1
1.00668723415587 0.899009865233887 1 1
1.15180318285683 1.03990087902831 1 1
0.709610670015966 0.564915411755162 1 1
0.938232480087198 0.826798493675801 1 1
0.868775388743319 0.782703750892687 1 1
0.604787200286007 0.563949889241434 1 1
0.387275441098188 0.340634515956106 1 1
0.846915012526602 0.77271379828127 1 1
0.893098550340379 0.801192136407201 1 1
1.17196805736829 1.08651998035593 1 1
0.592106840675657 0.541963434296202 1 1
0.778761941367178 0.705982753755446 1 1
0.73561323131449 0.654555183459519 1 1
0.629528219020561 0.581014936695173 1 1
0.68527768104735 0.651789615604569 1 1
0.962289866299641 0.888048393793463 1 1
0.899383782104362 0.825478395438823 1 1
0.654290430453753 0.564845752157144 1 1
0.368918126861332 0.335913078630507 1 1
1.05531682156512 0.944916784887442 1 1
0.520346323916557 0.470004573225261 1 1
0.779441543176415 0.698267977722397 1 1
0.507830716061338 0.432510558042104 1 1
0.495279479889414 0.426932469797803 1 1
0.440040920226794 0.410973815731173 1 1
0.469357616746809 0.407682920416661 1 1
0.264758330991951 0.256381711219495 1 0
0.988973850752121 0.892436684185448 1 1
0.731913318901494 0.658830524228948 1 1
0.481484943447986 0.408981646258517 1 1
0.932354494323287 0.807985985073005 1 1
0.830622744887102 0.735837947820715 1 1
0.934061087491111 0.83964436628795 1 1
0.95620409137686 0.835970873453142 1 1
0.406522425217432 0.385480343971114 1 1
0.421300968113772 0.429202119017959 1 1
0.817387106749886 0.745976829538561 1 1
0.71236092374071 0.64546672080212 1 1
0.645514567267541 0.548320511423863 1 1
0.885705917968044 0.778542516851602 1 1
0.52831843687753 0.502475404686419 1 1
0.976966390456949 0.860289167148229 1 1
0.429669592612531 0.383554201174468 1 1
1.0219880616519 0.917408836535047 1 1
1.00802892537614 0.9047077225703 1 1
0.214995973544922 0.215899308976814 1 1
0.305598556735357 0.266443762343623 0 0
0.580501013411848 0.540216878347901 1 1
0.727509941778078 0.628331067980002 1 1
0.838483520945446 0.759789491253844 1 1
0.757737627830292 0.673717345598587 1 1
0.883493959334421 0.805191790485643 1 1
0.853037766435826 0.77321819724583 1 1
0.795310716995026 0.730098793849211 1 1
0.449705909638432 0.433481146054076 1 1
0.91389977599551 0.824311034975971 1 1
0.925645810755154 0.828919140424061 1 1
0.349822233324801 0.324251363119261 1 1
0.751418471261014 0.716172244910493 1 1
0.934045739169043 0.871869081210425 1 1
0.309878189203441 0.264688968502701 1 0
0.394438965208999 0.344520752273839 1 1
1.08154180483522 0.957738340523015 1 1
0.992367663462627 0.894705813963957 1 1
0.239372876561612 0.234398271504522 0 0
0.940378373166219 0.859551473906651 1 1
0.61460835103825 0.56299569864353 1 1
0.906408651649865 0.785707049062812 1 1
0.840990266456767 0.764047047727568 1 1
1.03580480366473 0.923731553513602 1 1
0.697719715923566 0.663512430583164 1 1
0.62440280721992 0.549183342720334 1 1
0.824968903875197 0.751763976368689 1 1
0.362959702891055 0.27958766837828 1 1
1.21720950536165 1.10714171669052 1 1
0.940227242435877 0.847060952292505 1 1
1.17815103231018 1.09460597361022 1 1
0.506608303723091 0.481634988392551 1 1
0.794877336871736 0.685427677580511 1 1
0.408203064249979 0.394942132253342 1 1
1.30989894049204 1.1944017843724 0 1
0.621453246678349 0.585370612177583 1 1
0.633366771701914 0.566214500012755 1 1
0.452041125784313 0.396391841278106 1 1
0.240630627004105 0.22262925987065 1 1
0.495324821698234 0.38777673517661 1 1
1.2168919560996 1.07063533483851 1 1
0.631368492468837 0.575100269139799 1 1
0.834850376940554 0.742435865636477 1 1
0.734983821438702 0.643508056714431 1 1
1.20212849038508 1.09128238527079 1 1
1.02534444625091 0.932966723615253 1 1
0.920033523763067 0.842772973179117 1 1
1.42525028966989 1.27643346799248 1 1
0.675606316470306 0.590172892146451 1 1
0.885181776800261 0.832073872720235 1 1
0.496532521632567 0.461062429373122 1 1
0.781662190254844 0.700950208946101 1 1
1.2683697578853 1.1434989286266 1 1
0.793011063088721 0.705157319043931 1 1
0.507327034782595 0.440183464139936 1 1
0.639535731647113 0.57186774585987 1 1
0.77595644806245 0.68345899198041 1 1
0.513119321304338 0.465511440617152 1 1
0.378376830420306 0.345538132397152 1 0
0.623999090414206 0.581545880074536 1 1
0.683769089318803 0.612391393442723 1 1
0.616001916346085 0.528506329144967 1 1
0.573287537533471 0.523655361723888 1 1
0.963244887126218 0.819664592869147 1 1
0.478369601515093 0.419170399760745 1 1
0.750191060003377 0.685101987056731 1 1
0.351023510347774 0.304253785229147 1 1
1.03040231081034 0.93078991643379 1 1
0.898710305975408 0.83102079105679 1 1
1.14797870213178 1.04577747054769 1 1
0.899124650430604 0.80555980111861 1 1
0.655031334797627 0.569507352606116 1 1
0.944725718208185 0.843541016591107 1 1
0.533647704506054 0.514178214812658 1 1
0.639663940443614 0.526912790455663 1 1
1.10077939037275 0.947690736799736 1 1
0.510395981709817 0.463990467300117 1 1
1.24966036902492 1.10165912320182 1 1
1.13075706134599 1.04783352971622 1 1
0.787953750271714 0.706929016576458 1 1
0.450203857050457 0.44076421923848 1 1
0.34891404598531 0.299816744148084 1 0
0.538872289592279 0.487361726354789 1 1
0.71056220035257 0.635043198897174 1 1
0.686394952368168 0.623718039346141 1 1
-0.0784946238235628 -0.0513779950933638 0 0
0.846896040210423 0.759731829946436 1 1
0.606205230562296 0.553632386368185 1 1
0.782442851915432 0.723593218059854 1 1
1.46284615534946 1.32085874828857 1 1
0.776588484201466 0.68887524655088 1 1
1.1277923134197 1.01890691829901 1 1
1.15181952075016 1.02641357525574 1 1
0.450308983454139 0.429862986115381 1 1
0.3232966353612 0.294589724630242 0 0
0.564288277818155 0.514177030714506 1 1
0.686384303393417 0.631579361160177 1 1
0.372640342518137 0.324836674750879 1 1
0.604697992456531 0.543863135088311 1 1
1.184365668258 1.04538210067815 1 1
0.379085734491334 0.35168107349784 1 1
1.1255265605352 0.999318656463831 1 1
0.972749914202452 0.894173255925974 1 1
0.740434797909248 0.675702701847771 1 1
0.794007052879633 0.717563847306806 1 1
0.449326143567723 0.423529233812378 1 1
1.2125924432651 1.12548035807055 1 1
1.06279757851189 0.976566063945368 1 1
0.640178756385046 0.590317910471839 1 1
0.068540335780199 0.0514935391891951 0 0
0.445007326086231 0.397472713815416 1 1
0.406302178698806 0.372991549128171 1 1
0.474941142754163 0.412994214797507 1 1
0.456451780956922 0.431205558648548 1 1
1.04153763051518 0.886890263759331 1 1
0.353610717514275 0.337945262609903 1 1
0.913066892812119 0.81080773007948 1 1
0.772784393651283 0.662367532931612 1 1
1.72959642901906 1.51240735045085 0 0
1.21039156848396 1.02228002418248 1 1
0.581253382182209 0.524877862422208 1 1
1.02759674567439 0.915891093578706 1 1
0.642419109049631 0.642226539178335 1 1
0.769735706133374 0.69665286028878 1 1
0.885520989878781 0.781211244935229 1 1
0.794227456421251 0.736084760268165 1 1
0.644869160699069 0.567643173227812 1 1
0.849143296978202 0.755572269358973 1 1
0.00151111077199259 -0.0129336313666845 0 0
0.712463405574657 0.672213639559557 1 1
0.238802270959845 0.234585970143049 1 0
0.635079302490462 0.564985446729603 1 1
0.612024142943745 0.56712368170659 1 1
0.648615840450888 0.544680008014066 1 1
0.700212395264253 0.658910019106318 1 1
0.806920252173893 0.736149465762838 1 1
0.645014931732702 0.593412321692941 1 1
0.682767028001881 0.562366341132642 1 1
0.482614535784752 0.472589815387802 1 1
0.884839417025539 0.777838322363833 1 1
0.525819914191626 0.491497992113447 1 1
0.9628596677557 0.877235042946037 1 1
0.76230464753077 0.606497947470642 1 1
1.0148982114142 0.939030142474202 1 1
0.552032160114197 0.497968912360796 1 1
0.452005163424081 0.40602168622355 1 1
0.724225140103065 0.672163266349851 1 1
0.439897600707751 0.410533069394411 1 1
0.934643888747741 0.848996433533389 1 1
0.71872522761298 0.567822273646164 1 1
0.542992513908828 0.519946980693514 1 1
1.45121010865327 1.31794265467814 1 1
1.27366228290395 1.17509668351456 1 1
0.702759218187139 0.62103556930736 1 1
0.764213294267937 0.652597567102238 1 1
0.699903494819339 0.647885891589989 1 1
0.446674289130127 0.41134977897519 1 1
0.372938105052576 0.331292780862849 1 1
1.25095430542082 1.16306664771004 1 1
0.667106725130362 0.658719123148321 1 1
0.835372581211158 0.730890484415554 1 1
0.742324667791475 0.660365512874635 1 1
1.04628996574636 0.958465685083442 1 1
1.15687237938232 1.0650314207292 1 1
0.580930627013097 0.524558426931018 1 1
0.622306607387814 0.567938026796636 1 1
0.985498310467845 0.901501284035323 1 1
0.724292735053287 0.63070904285668 1 1
0.918953449294806 0.881216026515815 1 1
0.50216741748415 0.487870270333616 1 1
0.672242949003914 0.596042512012904 1 1
0.50930443104051 0.519776742601364 1 1
0.787391771520337 0.707486087788436 1 1
1.00828001101808 0.884562585088075 1 1
1.05290147971486 0.971279075627556 1 1
0.571417341392798 0.522024611533248 1 1
0.785006264584116 0.709609274477397 1 1
0.793188290644428 0.701442432593036 1 1
0.685768112052313 0.642287874763424 1 1
0.933308866211313 0.806876675153729 1 1
0.764890642393622 0.689216924052637 1 1
0.466764890365474 0.449395011987827 1 1
0.69150346020357 0.603173002541685 1 1
0.028575557124517 0.00304125504975347 0 0
1.13048130294715 1.0367933029155 1 1
0.355446245352838 0.316521287948521 1 1
0.937641817709886 0.859766866169331 1 1
0.614088744969937 0.5842593119601 1 1
1.24120893365194 1.12102478007603 1 1
1.05859518034788 0.949417877219552 1 1
0.958286872731956 0.881094836810925 1 1
0.735903970908296 0.701244258929778 1 1
0.764946425008088 0.660679088998345 1 1
1.10336631996205 0.954736473719618 1 1
1.04122241720554 0.915868097975735 1 1
0.702582793661028 0.61863629240167 1 1
0.909677857639089 0.818692014726177 1 1
0.7128778021576 0.637981160864807 1 1
0.666116766222274 0.62617873897415 1 1
0.869491930916719 0.829679420223241 1 1
1.22540041702645 1.12610101544004 1 1
1.19395725063318 1.08588355223386 1 1
1.11615962356231 0.9935693629049 1 1
0.770637759178051 0.66152681658982 1 1
0.321035385407394 0.315164823116634 1 1
0.779919913199649 0.729828965611382 1 1
1.34858519305616 1.2364910307057 1 1
0.552674549634787 0.503174275522157 1 1
1.16395728878437 1.05544307937401 1 1
0.908275646228235 0.802165017245562 1 1
-0.351609279919445 -0.328453962373851 0 0
1.13574274017308 1.02019941398936 1 1
0.828357232279769 0.778292606897473 1 1
0.867506047760749 0.777860060639566 1 1
0.639945708438368 0.596969031388102 1 1
0.791508468350782 0.704806058537906 1 1
0.480302055007189 0.443298994923172 1 1
0.583054074787381 0.54590674173155 1 1
0.495672035503511 0.482852644032084 1 1
0.540636535460181 0.48043046558139 1 1
1.11967290381295 1.03705326837854 1 1
0.0748166469420435 0.0855001901777556 0 0
0.744568879767269 0.669289888388107 1 1
0.610813393069993 0.525618520744306 1 1
1.02304991486575 0.915261267248001 1 1
0.810375520908592 0.703589540524977 1 1
0.677898352653821 0.599929148422453 1 1
0.886977220123197 0.804110904975282 1 1
0.426772177052166 0.366057091960967 1 1
0.535384852086716 0.494915236844721 1 1
0.594738448184689 0.500579758914757 1 1
0.125720170462074 0.104006355798796 0 0
1.00813419387821 0.89168969984956 1 1
0.972873363393838 0.881126051700434 1 1
0.594514979213115 0.567434273659185 1 1
0.728350469261331 0.676991529836839 1 1
0.859293288061962 0.779807749363118 1 1
0.866395854215251 0.779600349979847 1 1
0.644785907969776 0.568999934158158 1 1
1.06302727135101 0.967223174412007 1 1
0.966415899390925 0.917552090487126 1 1
0.740220709696133 0.645517988968114 1 1
0.73309651437595 0.619886299230014 1 1
0.731365265048626 0.678059866257921 1 1
0.559012061004907 0.532885564980458 1 1
1.02323004019633 0.931401281777652 1 1
1.24442781149406 1.10320184461718 1 1
0.972668541056996 0.893968873801189 1 1
0.44623255509594 0.432421138507751 1 1
1.03944333311981 0.954489236763141 1 1
0.889445779192745 0.784055235974592 1 1
0.490217684913751 0.448698390560582 1 1
1.04148694066648 0.876517388104459 1 1
1.29872897884879 1.15728272317566 1 1
0.848371936226786 0.766561314317708 1 1
0.716826444500556 0.652580913116401 1 1
0.663166984914273 0.597579306071372 1 1
1.15492653005466 1.03009431647802 1 1
0.701756960666038 0.615832512959731 1 1
0.436373813885221 0.381121332867352 1 1
0.553392585883834 0.500290069988118 1 1
1.13393736761605 0.952543379189311 1 1
0.683223555091539 0.661668950782607 1 1
0.539093398805724 0.474308772799961 1 1
0.675475185205902 0.564395550914896 1 1
0.845039078640775 0.787981017874843 1 1
0.516624127974787 0.474299790562672 1 1
0.215498282442826 0.195339843974072 0 0
0.75922707391502 0.693040096505086 1 1
0.262343540489766 0.243873027385939 1 1
1.20234277153507 1.10424217615237 1 1
0.131472827816463 0.121280630601706 0 0
0.962746482833109 0.880953902840218 1 1
0.23911809432741 0.229119535618761 0 0
1.27412136914378 1.12672302506586 1 1
0.920229396029144 0.818290233689002 1 1
1.00627361545802 0.919751415035416 1 1
1.0137311230497 0.913942414812648 1 1
1.40659059041162 1.22505776563613 1 1
0.445616009251548 0.4140930299327 1 1
0.883958196979555 0.809540805710825 1 1
1.248945071493 1.09909094200001 1 1
0.865201576920023 0.762809871334555 1 1
1.47152876721941 1.40727879598652 1 1
0.849327268744018 0.769454615675583 1 1
0.431855058779585 0.407948918759742 1 1
1.0411032314277 0.938304755007714 1 1
0.964782906818189 0.877895895326386 1 1
0.599063057350882 0.541430711908818 1 1
0.914083196817404 0.825903043209992 1 1
0.536411321537745 0.480730983157417 1 1
0.591997765494971 0.538356906734758 1 1
0.0981940919420373 0.100923711705062 0 0
0.35979837741552 0.387027108020485 1 1
0.800631450477801 0.723654470104566 1 1
0.650427252669299 0.589778325254303 1 1
1.27915388720575 1.17862966093341 1 1
0.470194015324096 0.393593293243521 1 1
0.87031169498661 0.817938842737541 1 1
0.759375205073482 0.722771814834921 1 1
1.44586925604696 1.27683338280963 1 1
0.839910490881333 0.760328549973414 1 1
0.93183702066919 0.843490783507922 1 1
0.400975049130467 0.371323393899387 1 1
0.849159953929683 0.81403242216029 1 1
0.965658650679507 0.867682643698196 1 1
0.892881490041471 0.777156469028268 1 1
1.80344662087972 1.58424926617 0 0
0.719748040779606 0.651967130991132 1 1
1.13567346451655 1.04079937758726 1 1
0.669350828276775 0.626051259708696 1 1
-0.0111647076019241 -0.038611890676799 0 0
0.554293904153343 0.524971289366942 1 1
0.673358165894542 0.631555078814019 1 1
0.252186484589842 0.229476335294716 0 0
1.49796860388668 1.3707275092544 1 1
1.11059868911841 1.0180766737408 1 1
1.69022910676714 1.53219558434393 0 0
0.910038123004822 0.832646531992044 1 1
0.12747739638753 0.111385550137895 0 0
0.346129980317269 0.31134218953763 0 0
1.09729085484845 0.979356299661716 1 1
0.791031327109045 0.680967733929939 1 1
0.647931404812486 0.614174243952313 1 1
0.551268468175029 0.502161553769732 1 1
0.531280241387129 0.466866048860986 1 1
0.867747634817459 0.79098141628846 1 1
0.532346489361403 0.471024898485576 1 1
0.308694756764073 0.277346761003121 0 0
0.740282383001779 0.665777712416048 1 1
0.549306381149272 0.480055596679229 1 1
1.07538839427138 0.972928952063722 1 1
0.915212565984531 0.803345119074595 1 1
0.571502963056095 0.489160252685288 1 1
1.04155776954593 0.936996952282393 1 1
0.862277078272005 0.757809330136967 1 1
0.754603474050808 0.65944649177212 1 1
0.379705420855998 0.30316442719543 1 1
0.614811319550596 0.518625975209851 1 1
0.602543458825288 0.540415809477527 1 1
0.974551061788284 0.884982915038604 1 1
1.19500097441309 1.0599859933863 1 1
0.881486473926986 0.803085199288137 1 1
1.22566665231772 1.10941815768299 1 1
0.61656077195728 0.522379135332899 1 1
1.10005386453079 0.990653431122286 1 1
1.10603835081954 0.954742844380721 1 1
0.868543577422718 0.775661561504273 1 1
0.822122434283277 0.711266214192871 1 1
0.866995920425662 0.780440736742601 1 1
0.753833397428803 0.621572065559099 1 1
0.806259857115787 0.715229798030085 1 1
1.00551386724586 0.850545960736954 1 1
0.835529572075036 0.741923024280953 1 1
1.18841026286062 1.03068799318684 1 1
0.633104760247106 0.593285504485643 1 1
1.0171839226685 0.895637024210159 1 1
0.450888174658668 0.438337033425873 1 1
1.20800790342775 1.04093980642445 1 1
0.513575312122101 0.499348416168289 1 1
0.694812632951979 0.636980630175161 1 1
0.146360006001299 0.112282802951797 1 0
0.873148761413677 0.812047267963186 1 1
0.690304699592832 0.656733576938674 1 1
0.610429433685041 0.577439546518681 1 1
0.613597317063849 0.572013519332496 1 1
0.869971589702355 0.802837155206263 1 1
0.375665116272648 0.31915135118387 1 1
1.24400849759673 1.15608778352446 1 1
0.884623188384982 0.771241707890582 1 1
0.688160744757831 0.620676657954354 1 1
0.909599006858431 0.796757625810791 1 1
0.926702503465938 0.843535395732608 1 1
0.998986673973734 0.871151326453201 1 1
1.41265830501027 1.28274085594286 1 1
0.664881240783068 0.603769527731233 1 1
0.542758638581689 0.502264337547536 1 1
0.551387064146259 0.510411816830128 1 1
0.307118805366086 0.281439980488021 1 0
0.483915378182244 0.436122499488815 1 1
1.1060484203267 0.973683470648739 1 1
0.781598877640701 0.800755719426917 1 1
0.631219541718378 0.534411143302776 1 1
1.16419387213824 1.06818012346675 1 1
0.36467874030927 0.33977772155815 1 0
0.419820759696395 0.399120203896134 1 1
0.824432976381759 0.767877913787584 1 1
0.716303320942425 0.635570095565814 1 1
1.08611217690995 0.97631831676202 1 1
0.612331357825358 0.550671109893263 1 1
0.820174707366439 0.744269687614655 1 1
0.937426379620643 0.823343178288678 1 1
0.844611492807878 0.738814374843599 1 1
0.246569888853285 0.247025609181579 0 0
1.16713743362931 1.05672911363388 1 1
0.840096627395685 0.764516976164416 1 1
1.0212669788096 0.943754111984043 1 1
0.755721883590692 0.693796947819376 1 1
0.551390031814888 0.464476563426744 1 1
0.873238259149708 0.75603634499582 1 1
0.774995687137701 0.674973393943584 1 1
0.762415007826403 0.718867330291026 1 1
0.694476176089552 0.615255147275765 1 1
0.552868803878295 0.500770981656133 1 1
0.760744734126126 0.665532167429462 1 1
0.964116054345031 0.865919460574722 1 1
0.95923595746102 0.92207859981576 1 1
1.26004033000408 1.15411679413543 1 1
0.66684559949278 0.595853205516416 1 1
0.678637826124504 0.59146919622206 1 1
1.08583343831567 1.02069407479126 1 1
0.915575677324233 0.807977654359788 1 1
0.565486886289558 0.547104744195326 1 1
0.570339363163202 0.508146665985308 1 1
0.855885881043681 0.781964548270054 1 1
0.634986248490264 0.600186415381718 1 1
0.415502945722043 0.414023718083109 1 1
0.572655344506591 0.552832637609151 1 1
0.652841053841624 0.585753378753116 1 1
0.568933697986002 0.502896534725153 1 1
1.34631007514811 1.23022136376426 1 1
0.637963651509257 0.542652755151252 1 1
1.0141271999938 0.886383359858374 1 1
0.637375619474436 0.582226021804891 1 1
0.854004184841359 0.782257493408685 1 1
1.21473110906222 1.05739602373363 1 1
0.529334707345542 0.460387309749189 1 1
0.365970238775115 0.366417409021436 1 1
1.03944189162767 0.936006530592289 1 1
0.517158130937928 0.472932330390454 1 1
1.08718241393612 0.94007803837272 1 1
1.12004231007389 1.04799428974414 1 1
0.797572367565277 0.725559315772281 1 1
0.442760315678544 0.383181750361852 1 1
1.00181939789932 0.934135013968534 1 1
0.902371508087532 0.831896624446868 1 1
0.741260419363932 0.716570306187335 1 1
0.947626318586827 0.896793522990997 1 1
0.514480475771512 0.457427819643769 1 1
0.763138651118952 0.687061101112889 1 1
1.08639365433748 0.96648515396849 1 1
0.871262818162448 0.742673024923966 1 1
1.03520578174779 0.927590640530294 1 1
0.778286704130359 0.72562717871685 1 1
0.38612574689377 0.350310434790493 1 0
0.544099511957907 0.486528248313967 1 1
1.02058578537043 0.837661853559757 1 1
0.499966908402194 0.449062668641062 1 1
1.36882656367654 1.24366262607849 0 1
0.742676044509154 0.648626116392992 1 1
0.251231398006896 0.225676908004559 1 0
0.654675579117194 0.582237132418711 1 1
0.91886542104361 0.833707655824117 1 1
0.585203233096327 0.498455931009817 1 1
1.14988932933734 1.00516852207748 1 1
0.611697564466518 0.580457960728186 1 1
0.720432012496514 0.679848840930774 1 1
1.1261333894604 1.01730338436616 1 1
0.722182425978366 0.674140985816468 1 1
0.517723685107839 0.49692166691002 1 1
0.887110967024473 0.753125689256086 1 1
1.0760627583998 0.871577430876499 1 1
0.893081499368278 0.801935651282215 1 1
0.964259311622473 0.867026046219838 1 1
0.528389768417784 0.462195543111086 1 1
0.916732067582692 0.772675053838349 1 1
0.733077638229537 0.635703678566253 1 1
1.13843827706718 1.02993154659467 1 1
1.24778189476631 1.09868806451322 1 1
0.324706229903824 0.320192325328314 1 1
0.979511707012257 0.896751459392943 1 1
1.05741209882846 1.01502210162998 1 1
0.82555862142926 0.718429869484154 1 1
0.781710824766984 0.695917039403052 1 1
-0.0519452566888702 0.00650141145255926 0 0
0.76300200395007 0.699199571731241 1 1
0.951192223778309 0.858146928590882 1 1
0.409398899571605 0.354680610090698 1 1
0.695343291593159 0.628034819835967 1 1
1.02454165915308 0.954013788940382 1 1
0.994803263085018 0.927528114914213 1 1
0.677991733395372 0.652772257296183 1 1
0.944519262033434 0.840498550965185 1 1
1.0993512403202 0.9823193432709 1 1
1.32345790213838 1.19074562203505 1 1
0.748901137119163 0.701854571599719 1 1
0.875532032145448 0.808912401836191 1 1
1.09622713116512 0.972519122194052 1 1
0.375580594277719 0.369212758665845 1 1
0.545416386303813 0.463155343990246 1 1
0.986125388871033 0.910672315928002 1 1
1.18296467395319 1.01846045098276 1 1
0.76874210835236 0.776148007424296 1 1
1.02162004224249 0.936631604149871 1 1
0.527253942203774 0.507779052151639 1 1
0.948112583079688 0.875888916000171 1 1
0.750857386378044 0.709223219458349 1 1
0.320427884988224 0.271362069631992 1 1
0.622548237904632 0.606832904072587 1 1
0.913501993565945 0.835837572984869 1 1
1.07403236216082 0.997766900645339 1 1
0.864727631848089 0.813153444389183 1 1
0.622782915262936 0.575722262268804 1 1
1.30990785656067 1.2063124865995 0 1
0.33663853332466 0.309900398852762 1 0
0.626006354039465 0.564364697104786 1 1
0.8264707954055 0.759518905942093 1 1
0.691521023809581 0.618555541682722 1 1
0.925381432456475 0.840052050190451 1 1
0.823102109806884 0.758728556264838 1 1
0.824290397817001 0.780864338847201 1 1
0.388860961297501 0.355676139941344 1 1
1.05305412613051 0.902608364574941 1 1
0.507249292352541 0.449364791427251 1 1
0.722661771954078 0.650832127337882 1 1
0.841616077479089 0.737278411956469 1 1
0.728478657759143 0.731096653936603 1 1
0.44946568047062 0.419494536082078 1 1
0.536156693133927 0.482015843671506 1 1
0.58461519421577 0.513315108071933 1 1
0.497211875198482 0.475728055285858 1 1
0.517110432607532 0.494557063822364 1 1
0.850050568121767 0.786440318345177 1 1
0.74397075477485 0.650857745783661 1 1
0.733025337821106 0.661469900187802 1 1
0.523704594256604 0.471904003110501 1 1
1.0410973775834 0.950773669679661 1 1
0.610389324339123 0.582684662630636 1 1
1.11778339740817 1.00857905597935 1 1
1.31450796725269 1.21647363731991 1 1
0.772911796004365 0.705050305369387 1 1
0.862121117329016 0.770201690190675 1 1
1.22000273126529 1.08455687540012 1 1
0.912650756161153 0.839458415638417 1 1
0.618824830673621 0.576025757543381 1 1
0.592092549068981 0.576165995056589 1 1
0.878378017502986 0.789349692786393 1 1
0.652918904677553 0.562621906513785 1 1
0.750318157523806 0.639191131307161 1 1
0.298494715285552 0.266108439253562 1 0
0.524945627937836 0.514605304414498 1 1
0.263674419016064 0.21493440969562 1 0
0.743489098829177 0.67918081902768 1 1
0.588205064053109 0.505388922493364 1 1
1.40559966978828 1.27106518164301 0 1
0.369221895802743 0.348434441395381 1 1
1.02810264547654 0.938266035591433 1 1
0.832986402510665 0.751962507366441 1 1
0.592371333813395 0.540226620573267 1 1
0.563293282529494 0.548592025276238 1 1
0.584712720546546 0.521108254342686 1 1
0.766137767183932 0.693797410697036 1 1
0.863990096913768 0.78602301588752 1 1
0.490628289294918 0.415209851618577 1 1
0.564334265394669 0.518436084654676 1 1
0.759311824606136 0.644552993446986 1 1
0.809241103190877 0.724827587566809 1 1
1.07788628421907 0.976666020278249 1 1
1.14698791742947 1.03896141595584 1 1
0.529167924595995 0.471261968674004 1 1
1.15066017816602 1.02932739794488 1 1
0.86493411073843 0.797415112432901 1 1
0.144276444307021 0.137187261236423 0 0
0.36269835893905 0.388881729655964 1 1
0.0786919056571603 0.0445900764117084 0 0
0.81921439174446 0.765758753491789 1 1
0.827673587321278 0.760891352783878 1 1
1.24004890944777 1.17100982848285 1 1
0.603050276810483 0.552105768671797 1 1
0.980365314223634 0.864810019496461 1 1
1.06479305533859 0.953936164123948 1 1
0.585660969007352 0.548479907365546 1 1
0.559629308399363 0.559474775985292 1 1
0.587864299182144 0.557055355641007 1 1
1.19504076543602 1.07503072484732 1 1
1.0505851538988 0.946069277312526 1 1
0.612904529275761 0.591738577281154 1 1
0.992140417266862 1.01707101009112 1 1
0.741769512419185 0.66093550752856 1 1
1.19175962328736 1.09694306680481 1 1
0.874293182833904 0.791183286970272 1 1
0.291299512065967 0.263641449092498 0 0
1.27846966973058 1.14996727679239 1 1
0.193926516245305 0.174977669845472 0 0
0.83077564310248 0.756107228273037 1 1
0.795354245088201 0.737002829012546 1 1
0.790851950827757 0.753826197111692 1 1
0.530375015454426 0.448603441037245 1 1
0.651604490992475 0.596516494474893 1 1
0.660906501576253 0.605160805656636 1 1
0.526306304696137 0.483139516211759 1 1
1.2110483470897 1.09525279716829 1 1
0.836672701996102 0.675213344831624 1 1
1.16918648883909 1.05560179802151 1 1
0.719121019271659 0.660777997741127 1 1
0.692364828056983 0.616507403555611 1 1
0.825901885871129 0.726435768511337 1 1
0.755150827248807 0.660021600479812 1 1
1.04086286267903 0.95826099088404 1 1
0.557419079699065 0.520692328097851 1 1
0.636812997976217 0.566983507481471 1 1
0.357475276814235 0.304482489850205 1 0
0.464230304123328 0.406320314013658 1 1
0.319582116721823 0.27537758050633 0 0
1.09916918377296 0.992170506393277 1 1
0.886976080929645 0.789705266951189 1 1
0.417485453262066 0.406079145119475 1 1
0.717545783642515 0.651661981036677 1 1
0.847553454237459 0.757583890267459 1 1
1.1061679305289 0.981829199245966 1 1
0.406021749019987 0.4755031806508 1 1
1.36717580957994 1.22180958817962 1 1
0.592676747823977 0.475382587763776 1 1
1.20188954805899 1.06804297818571 1 1
1.02948248839736 0.920271469254419 1 1
0.684909437740879 0.595163738875741 1 1
0.384801939524583 0.344106275202433 1 1
1.14183056358768 1.03222146329535 1 1
0.72292910391409 0.674861325571958 1 1
0.885272828301013 0.747130464508572 1 1
0.926801965828881 0.851972068385729 1 1
0.892012101806223 0.817472264652509 1 1
0.84559287263543 0.75050983227588 1 1
1.03915870473722 0.933229027843399 1 1
0.781286686287903 0.723314961122859 1 1
0.689954591291951 0.607663702182087 1 1
0.648736291560418 0.614195526217185 1 1
0.803192472935851 0.688453720265235 1 1
1.25574568829241 1.14263388621236 1 1
0.595709014016854 0.555530426300971 1 1
0.885691373057881 0.789270567931752 1 1
0.678598058401631 0.618554111329433 1 1
1.12807129791315 1.02329574211793 1 1
0.706260604252901 0.640453190991786 1 1
0.615074530505281 0.544519484293181 1 1
0.807507726588226 0.727519689613884 1 1
0.808901397915276 0.768535282066954 1 1
0.67264193265401 0.578356961973249 1 1
0.809790964166488 0.728037003927359 1 1
0.535353767873028 0.484216475723318 1 1
0.502455136407125 0.465052819724477 1 1
0.697543525540531 0.691218024563603 1 1
0.371828969940292 0.339599446625295 1 1
0.674733684361668 0.610629399147559 1 1
0.838117631999104 0.766696170693245 1 1
1.28523694663087 1.15642163107883 1 1
0.582491063125326 0.544746890471551 1 1
1.17003075230251 1.03535498008368 1 1
0.63833039765946 0.634849582724042 1 1
0.430217954046678 0.40087554406113 1 1
0.60818654423182 0.58104000992284 1 1
0.243467361503433 0.212562705616986 0 0
0.383562477231362 0.377927526440169 1 1
0.476319814825105 0.449039717156422 1 1
0.820402383812221 0.725643139786134 1 1
0.774425687994955 0.6861227876587 1 1
1.02480975184779 0.938938624766942 1 1
0.705839608300418 0.614651752730259 1 1
0.643321005934881 0.581812692572888 1 1
0.656163034198558 0.57881485120242 1 1
1.22132360670186 1.08961581532048 1 1
0.432734823945453 0.402385463043622 1 1
0.853776707515755 0.758907645369935 1 1
0.696097529609876 0.636443267673688 1 1
0.883753248801862 0.816527449265458 1 1
1.02062373543245 0.966899526149001 1 1
0.231634324336642 0.203001097504233 0 0
0.167172280146875 0.191016404231499 0 0
1.03359894391119 0.949971065586459 1 1
0.572250911054072 0.503925934099303 1 1
0.590753943922898 0.557657558101357 1 1
0.379383759946839 0.353054917921069 1 1
0.512981079730173 0.434558881544741 1 1
1.20804521857391 1.08672335821171 1 1
0.566890839116329 0.50920420700671 1 1
0.712101771977867 0.634010002090245 1 1
0.510995771605011 0.434426815197953 1 1
0.941454498645229 0.850757173218723 1 1
1.36403510484294 1.25034636404874 0 1
0.290811143456681 0.287319737074346 1 1
0.17315160679611 0.212244098026144 1 1
0.477733264050444 0.42500359843226 1 1
0.577894660467694 0.539634212114102 1 1
0.849190373062433 0.773219484945437 1 1
0.129375227106832 0.152551586461776 0 0
0.896035214503217 0.669718295629265 1 1
0.721484958025866 0.724843183802895 1 1
0.897645195573396 0.810845020723555 1 1
0.839050034333161 0.772581531279489 1 1
1.02528174944521 0.935100247414789 1 1
0.411772389110765 0.353264320235889 1 1
0.849503053633173 0.77753187102229 1 1
0.382934638049398 0.355976016894798 1 1
0.328463819308836 0.280359060227136 1 1
0.664184014605846 0.581482775585032 1 1
0.728008410659523 0.636942714883775 1 1
1.11776448682072 1.01091660597368 1 1
0.978764508415503 0.90818297280743 1 1
0.697059216905757 0.67280210855736 1 1
0.44235944751079 0.432709451071764 1 1
0.914256125540793 0.857977887792212 1 1
0.672825734042941 0.615896800103115 1 1
1.46978224470541 1.34498301178187 0 1
1.10678089573 0.988543995961086 1 1
0.241732357706373 0.237268098013064 0 0
0.713848740182333 0.660609861641771 1 1
-0.0910474201300631 -0.0722735548164375 0 0
0.566159609073819 0.489625064962416 1 1
0.838384878692547 0.776000234362501 1 1
1.17642400197423 1.04793962964529 1 1
1.03771496673931 0.949781974640606 1 1
0.29311462023913 0.261351605507082 0 0
0.650979141880841 0.61726416593158 1 1
0.779798524122283 0.721192455665841 1 1
1.36410809427866 1.25437961706749 1 1
0.108278837310851 0.0749125236996229 0 0
1.09363883284853 1.0207516110745 1 1
1.03066836767142 0.892411560055483 1 1
0.709664682945012 0.603198184490122 1 1
0.845811585179781 0.750848117699148 1 1
0.746759041349915 0.654846546879394 1 1
0.879544926643996 0.76476928503788 1 1
1.20426769749315 1.06862093346004 1 1
1.03469507671762 0.964486439140181 1 1
0.593801866397783 0.582067947394452 1 1
0.75991690975691 0.692183032355922 1 1
0.87738792630188 0.843201025739818 1 1
1.02837058833717 0.904459903019153 1 1
1.10755258053262 0.972614299519101 1 1
0.888485087145916 0.835670009069226 1 1
0.889163080665911 0.812979477912631 1 1
0.757673188369227 0.669004836095224 1 1
0.900081125106808 0.823673360596692 1 1
1.0037234154464 0.940186207995082 1 1
0.757209849263645 0.706842657778551 1 1
0.424395920321537 0.393453664872566 1 1
0.715151250413034 0.642088227314674 1 1
0.41793023175467 0.407396682323154 1 1
0.480218122241267 0.429200039983884 1 1
0.97562370332837 0.976494185499605 1 1
0.432527088984997 0.354888037342662 1 1
0.634173942803532 0.572817990135107 1 1
0.731110568409236 0.654106728213893 1 1
0.949237598318833 0.875074024740591 1 1
0.705482789054933 0.622427547842195 1 1
0.479102644770681 0.429408033771042 1 1
0.65093707027877 0.598329674773567 1 1
1.16292409252634 1.11419645508343 1 1
0.440944833941466 0.419443666436276 1 1
0.498912714409466 0.473527131185172 1 1
1.03273971752483 0.939117024267553 1 1
1.16760647999688 1.06747476393168 1 1
0.817727031167787 0.698539022041021 1 1
0.632341448999296 0.594504323761688 1 1
0.900599967325097 0.812629329277155 1 1
0.995906104564531 0.890026219127036 1 1
0.649775506358737 0.5991944298752 1 1
0.457978265439713 0.411834818329708 1 1
0.512543035862305 0.475260889017592 1 1
0.373674251786046 0.342045041789882 1 1
0.523495275023825 0.509073658543083 1 1
0.710269890281676 0.679605022082455 1 1
0.628050657720964 0.58342064412895 1 1
0.749223322411089 0.669782586564272 1 1
1.00496860974688 0.922770720854075 1 1
0.770765035541144 0.703065377734879 1 1
0.462110506651956 0.420810929676116 1 1
0.921377670822404 0.816755587606736 1 1
0.622022514148411 0.566300823485934 1 1
0.650650973914224 0.563957142796357 1 1
1.1187188411581 0.977941826839782 1 1
0.653425640450534 0.568030264001131 1 1
1.50096276555063 1.3061213405059 1 1
0.819985052554259 0.722383727924439 1 1
0.853826094949754 0.849953558214929 1 1
0.548150342590328 0.46538547250281 1 1
0.515345616438468 0.478744294808641 1 1
1.10017650702923 0.992341086125718 1 1
0.846416842110549 0.77356707046579 1 1
1.02588435782203 0.953742663433045 1 1
0.657837888496734 0.562539635359392 1 1
1.00945709615219 0.905781070594892 1 1
0.404821479630958 0.331517583802552 1 1
1.05194517741857 0.959805280645487 1 1
1.04374582903005 0.971018548899164 1 1
0.934822898446545 0.85181852145593 1 1
0.247858335657847 0.231419195604808 0 0
0.645713782623715 0.610312887511116 1 1
0.664020953786838 0.604745665626408 1 1
0.57684432458189 0.520394534420677 1 1
1.01846803441263 0.939069516704996 1 1
0.907433811096508 0.781947508893564 1 1
0.814641626262848 0.744000864476352 1 1
0.735582544879999 0.660587495851598 1 1
0.68110049590891 0.611090496862225 1 1
0.7740726354172 0.702610884195944 1 1
0.936331700508405 0.813453526309588 1 1
0.768041191566072 0.701582518581885 1 1
0.668471927963158 0.536979869257255 1 1
0.35302961545841 0.281157715144099 1 1
1.19533508896032 1.08059720731438 1 1
0.962545702599158 0.888359681486693 1 1
0.800113053660054 0.714078677692884 1 1
1.04163465852182 0.94397448116829 1 1
0.563967199780753 0.513691413796853 1 1
1.02001966470734 0.917618076588349 1 1
0.468069438766731 0.415712358289703 1 1
0.603334226056508 0.499136023727766 1 1
0.745450664249436 0.680341085458138 1 1
1.00048712175744 0.900292507554562 1 1
1.17392517293519 1.07067462399198 1 1
0.323557769783029 0.295445954166433 1 1
0.998366615631501 0.911380280691994 1 1
0.673422021794062 0.594853679044485 1 1
0.600101964216413 0.571467074421389 1 1
1.26300484088443 1.1574826764382 1 1
0.820969835400013 0.770251978395607 1 1
0.866338301369121 0.796560656005403 1 1
0.633581105391456 0.561616140819047 1 1
0.898402434243063 0.800277169740197 1 1
0.452148720368147 0.392191378582841 1 1
0.809678444634937 0.734287027263001 1 1
-0.0438853213479151 -0.0265824296376806 0 0
1.02145473169925 0.961927368372695 1 1
0.698942706941213 0.650371992607694 1 1
1.15083082161007 1.04539070121372 1 1
0.565469357911671 0.513132159341373 1 1
0.927925996978792 0.8212446368783 1 1
1.12220284946506 1.00308457889718 1 1
0.441748064971816 0.425243232151035 1 1
0.438814655232766 0.382579509598258 1 1
1.3545229812433 1.26109114726572 0 1
1.19902543715315 1.08152220223404 1 1
0.463955568644433 0.439356858762331 1 1
0.230878701215216 0.201503694491196 0 0
0.709066720639003 0.608901266803438 1 1
1.47281030930431 1.31102576517139 0 1
0.2748192820583 0.197449527265733 1 0
0.266055198193143 0.248612454058989 0 0
0.882707081086232 0.77011004029481 1 1
0.299920442082769 0.315230233284506 0 0
0.315366894456805 0.273212527633484 0 0
0.780355842039734 0.708305949109943 1 1
0.779640991618432 0.6995139233859 1 1
0.477504869217516 0.442572497978839 1 1
0.498701820231636 0.486208684181285 1 1
0.383618082648229 0.339445417385792 1 0
0.946380946869007 0.845933472298357 1 1
0.44826579055235 0.43900937773537 1 1
0.52746771199837 0.498342494661383 1 1
1.02587960342448 0.894182463483364 1 1
0.328094897613322 0.307386597477817 1 1
0.958601588910688 0.872022116877073 1 1
0.80004323357788 0.705394022588366 1 1
0.855265269379947 0.835124413062545 1 1
0.609022378839352 0.569476697455291 1 1
0.913067635372394 0.77417165903667 1 1
0.98950385291929 0.901179254174895 1 1
0.292299118987235 0.269590643707749 0 0
1.18242352015069 1.03863614956476 1 1
1.15504822632058 1.04458062537683 1 1
0.76994108604223 0.695806057340453 1 1
0.0345292084214579 0.036023621933596 0 0
0.546034189913776 0.491652712329406 1 1
0.559091796499551 0.500477583554584 1 1
0.464310867088637 0.366766413881445 1 1
0.48870717206182 0.430543520279438 1 1
0.679173150636193 0.616426305500795 1 1
1.08982736694642 1.01310319243165 1 1
0.704204489487583 0.700936777025449 1 1
0.791353870585871 0.771317265348207 1 1
0.493688958226393 0.437856090130963 1 1
0.571698399932035 0.522706599171115 1 1
0.821545731771444 0.701483797121525 1 1
0.221825254060483 0.21612344978624 0 0
0.162736238601198 0.126405646028347 1 1
0.63921540307058 0.595650952532803 1 1
0.570167592267669 0.510768661890952 1 1
1.08531658139939 1.03928677038419 1 1
1.145091315029 1.05498433027086 1 1
0.966395053789567 0.861713720007968 1 1
0.426368435197291 0.36422668954618 1 1
0.728720284185833 0.701767434207757 1 1
0.266753995887433 0.306185176943896 1 1
0.567627548999846 0.504403765624122 1 1
0.951589947555549 0.835796859734869 1 1
0.724073639025788 0.637768388467098 1 1
0.852390289731362 0.751935059177062 1 1
1.2733786321599 1.13188103841195 1 1
0.636809590920852 0.574006262909373 1 1
0.998141129291729 0.920246577003196 1 1
0.603538992714339 0.538991227203496 1 1
0.554562290138083 0.47705581459765 1 1
0.605772705031619 0.536940498028344 1 1
1.08842190259315 1.00861702094466 1 1
1.29861172692295 1.16025233919964 1 1
1.0219383290651 0.9182800089795 1 1
1.33459957896013 1.20467570311874 1 1
1.13528081442724 1.06124334504849 1 1
0.634428875786475 0.561235522314275 1 1
0.525507446926506 0.469322310378326 1 1
1.31149383908687 1.14471038890861 1 1
0.642263317266236 0.616085506628664 1 1
0.980009647398219 0.892574651849915 1 1
0.452852104213866 0.409484365749812 1 1
1.06337080435462 0.985381843887381 1 1
0.951209273393541 0.995256456115553 1 1
0.266978996821166 0.210945466672305 1 1
1.16076611309906 1.06424030142363 1 1
0.746329174950598 0.675648803469623 1 1
0.786022789467129 0.723802786685398 1 1
0.96681609139339 0.890259895193004 1 1
0.888070895915267 0.787489218931917 1 1
0.575630423115245 0.521322871557992 1 1
0.446110209743829 0.421444317597977 1 1
0.929134542699236 0.876880370262049 1 1
1.01946703902145 0.942145042228359 1 1
0.725540574737064 0.663184952830582 1 1
0.588475350806343 0.5789258642282 1 1
1.19137847975598 1.04715816133712 1 1
0.940651573816704 0.827459668985683 1 1
0.326048348901745 0.298476751251497 1 0
0.839896908737989 0.761697308708924 1 1
0.868788765278367 0.792469378456568 1 1
0.797965873954636 0.690544395539302 1 1
0.753455921026885 0.703196573375891 1 1
0.444836355623998 0.383759540862087 1 1
0.471169881812386 0.429963229485982 1 1
0.888312630148716 0.792981317403208 1 1
0.921956968028821 0.84299221211513 1 1
0.847261410970218 0.775961248479961 1 1
0.460529275165817 0.436086099290466 1 1
0.879922901959173 0.818663477785178 1 1
0.495951736017688 0.454215236171426 1 1
0.694108660111319 0.644306497823875 1 1
0.638681010877558 0.5656350747992 1 1
0.915658531334515 0.812987846985926 1 1
1.23505208641534 1.11304876247797 1 1
0.62193586278876 0.605860246218756 1 1
0.613572377546996 0.484614284240386 1 1
0.145669724070753 0.14105009522234 0 0
1.0826517690081 0.9968757151972 1 1
1.11238014477032 1.01154340696114 1 1
0.543417228435231 0.536437621592144 1 1
1.1042272468496 0.962248131288147 1 1
0.781805743045109 0.718336888821641 1 1
0.694943168840804 0.63325791000068 1 1
0.833840436262077 0.824143854658148 1 1
1.20549544571426 1.04982631888948 1 1
1.0998615911679 0.996409704991311 1 1
0.433786205883332 0.394570232517375 1 1
1.31748510597947 1.18607054897952 1 1
0.404422052357436 0.35243989142416 1 1
0.886230550248051 0.791275068036353 1 1
0.521981140920608 0.49133079195186 1 1
1.32981039020431 1.22958287677814 1 1
0.645176444538632 0.612907263097299 1 1
1.13077790444797 0.972207959192317 1 1
1.06841074397239 1.02026537242313 1 1
0.709085856077204 0.611015294247522 1 1
0.345890417202559 0.338498256515495 1 1
0.81841779515663 0.741581112476133 1 1
0.696554850641606 0.618221090785371 1 1
0.694958131550391 0.600058906604427 1 1
0.771620978947896 0.707133526413207 1 1
0.732536325699563 0.660932063493619 1 1
0.88698328348276 0.820511917901141 1 1
0.896456797364327 0.820311022488054 1 1
0.890594318615493 0.730330867676206 1 1
0.985252762944105 0.886346238156092 1 1
0.99778003412909 0.901269368640168 1 1
0.910551704691039 0.815986296573461 1 1
0.927760629231884 0.857418789518981 1 1
1.18832443268989 1.0538285605511 1 1
1.12037143981092 1.05518704115491 1 1
0.678111312381299 0.627894663383818 1 1
0.779541008315634 0.693828898360211 1 1
0.724190476212891 0.620013814174359 1 1
1.23127120377238 1.12054194713256 1 1
-0.0774783543318715 -0.0310184590196095 0 0
0.689282266061169 0.621052928836246 1 1
0.867623464594385 0.787513581343419 1 1
0.513929443983962 0.505068370526738 1 1
1.01704296480748 0.928303707780412 1 1
0.427230084038691 0.404367754457645 1 1
0.127099588158397 0.145013993959208 0 0
1.21735932350061 1.06737793882282 1 1
1.26055726914812 1.16674046285282 1 1
0.781304097459198 0.732289527781101 1 1
0.817821707886762 0.760723092115763 1 1
1.03493823078427 0.968574998891598 1 1
0.753520872404693 0.68364190462944 1 1
0.409199459051235 0.338968942820184 1 1
0.425282712179206 0.376919037355199 1 1
0.721399154918548 0.627106785925053 1 1
0.487147353502989 0.421266476955294 1 1
0.629163594849167 0.511228914396239 1 1
0.588443677744203 0.575553327045823 1 1
0.578617813360089 0.517116445566392 1 1
1.29895229321684 1.11209622356227 1 1
0.812729657472762 0.708826025937421 1 1
0.813363734401955 0.731068878347249 1 1
0.60139563810359 0.531353704746611 1 1
1.06502803845901 0.943554531348973 1 1
0.383200568380505 0.39884981342942 1 1
0.452683128298639 0.41453664921746 1 1
0.571566514392655 0.527338126218701 1 1
0.627053491864626 0.57208627449138 1 1
0.700726737528562 0.634781423460428 1 1
0.474549992045163 0.443513866668443 1 1
1.06442272271496 0.986804149563467 1 1
0.811064511993254 0.761936837550066 1 1
0.691454179537748 0.66055096023459 1 1
0.591969805950244 0.518286611247738 1 1
0.632540716578272 0.554382175480616 1 1
0.123533957103934 0.0799346018878614 0 0
0.686031088785661 0.608258866715488 1 1
0.94054767628708 0.868844162477468 1 1
1.06980881792247 0.967054823912845 1 1
0.306384759954421 0.282837823399901 1 1
0.896225347694545 0.825197311240757 1 1
0.754996447990644 0.676972992333693 1 1
0.348807935650318 0.310379359811507 1 1
0.967189688612961 0.855784077260138 1 1
0.755840046807976 0.680327097134017 1 1
0.751394657290987 0.689511514528701 1 1
0.473863525470821 0.433956279804466 1 1
0.575649026335453 0.60288322774485 1 1
0.469110993535119 0.425787581104651 1 1
0.772429052456891 0.681725543546349 1 1
0.888138716737745 0.836512714735919 1 1
0.582814719793025 0.562651573617799 1 1
0.640562124025853 0.569345253493207 1 1
1.01246721760655 0.928471654674215 1 1
0.703195699388829 0.645977485705668 1 1
0.201218798111752 0.223942065626673 0 0
0.60459812484109 0.557110466935133 1 1
0.776874132020965 0.723049024780651 1 1
1.28698685748558 1.1875707054674 1 1
0.662874304498853 0.589030365616924 1 1
0.496203946063299 0.471112351395361 1 1
0.794905636531677 0.738853534586021 1 1
0.815567624173752 0.749312761120011 1 1
0.689759294685351 0.620175856955855 1 1
0.341511667379643 0.303506520038494 1 0
0.853616490953555 0.777935806494879 1 1
0.636778858999931 0.586549035188182 1 1
1.17299121987233 1.01466125597745 1 1
0.920033254492623 0.929298361020445 1 1
0.928284200611247 0.81502779599942 1 1
0.971841588628137 0.910594588382482 1 1
1.22057132354431 1.10850533619689 1 1
0.292504912381677 0.298980773087925 0 0
0.906016036831679 0.77483529563002 1 1
0.863910191704611 0.803199827393597 1 1
0.967769570466276 0.862742470335512 1 1
1.17643998312921 1.04616827489362 1 1
1.19760010829345 1.10830961705616 1 1
0.605989660902766 0.550025148194499 1 1
0.867715142351259 0.80811109985973 1 1
0.538369913579887 0.520795133798312 1 1
0.188986152731609 0.155798807910378 1 0
0.86181195422393 0.802064762442814 1 1
0.340312134239808 0.334906844574069 1 0
0.676236558495003 0.622481437067041 1 1
0.429402933952229 0.38420347198492 1 1
0.81805916693299 0.742581564437489 1 1
1.29686208176477 1.19052971456528 1 1
0.547099229413798 0.484437724192404 1 1
0.33295491528335 0.289820375236087 1 0
0.84703527305697 0.747481622571742 1 1
0.381561499321506 0.396913077700191 1 1
0.452465576653522 0.415773353557086 1 1
0.688165679755693 0.631416673735087 1 1
0.525969956981396 0.461997589399376 1 1
1.23130375876764 1.06369971540748 1 1
0.850381127317693 0.791155040611042 1 1
0.6143572458297 0.549100379731328 1 1
0.992998120359602 0.905750870685265 1 1
0.889431498389809 0.758046838734683 1 1
1.12128772661297 0.992250470710258 1 1
0.655286075038795 0.529676153634635 1 1
0.804022798743621 0.734192409611517 1 1
0.774266757133792 0.710672760801886 1 1
1.04886556715306 0.961329627603605 1 1
1.05460187540571 0.943516887462575 1 1
0.866342048570585 0.777449749296437 1 1
0.496265647122254 0.449899648867361 1 1
0.836956188006649 0.76913424837437 1 1
0.325076885867131 0.353231411408867 1 1
0.787216179735693 0.731778980597966 1 1
0.771163015174072 0.674270866640731 1 1
0.198958652593818 0.187479925873061 1 1
0.871628490430022 0.812476422998455 1 1
0.536042151873393 0.489555586404289 1 1
0.688583332099617 0.632976933892022 1 1
1.06376393028686 0.985850863510901 1 1
0.613574989825081 0.572060626201523 1 1
0.673961295063242 0.633937444895165 1 1
1.23143300457177 1.02211433217977 1 1
0.620976072171683 0.562050038740571 1 1
0.81863872243756 0.745592842172332 1 1
0.237156017376508 0.228531942334364 1 1
0.661275488467632 0.586251418304588 1 1
0.655011176071407 0.589850458806871 1 1
0.551969085374946 0.488890374768186 1 1
0.58078999038863 0.537744821929998 1 1
0.699936920588771 0.637161417630314 1 1
0.745329037894934 0.678685910999693 1 1
0.782841851920661 0.726315214446725 1 1
1.07818084101302 0.989164625424032 1 1
0.680673994715923 0.59929800399182 1 1
1.07928396233321 1.00210594711104 1 1
0.601224764274796 0.542195431448264 1 1
0.103024303479364 0.1034134131959 0 0
0.615473530893657 0.567547658761543 1 1
0.603074794181214 0.533697714978149 1 1
0.582971869579319 0.516947487048125 1 1
1.12037881329291 1.00361328525651 1 1
0.0953055087238562 0.10601291996671 1 0
0.848272083850275 0.800419342553849 1 1
0.85225615919674 0.729474215633228 1 1
1.15229552159187 1.03338544231301 1 1
0.790456323684911 0.706002438187065 1 1
0.989377609160931 0.931693633522072 1 1
0.825241707491896 0.733621855590476 1 1
0.70832135934907 0.650223724434542 1 1
0.471366716591132 0.435888138874794 1 1
0.637545895184457 0.569289518672943 1 1
0.585573616083216 0.514434039273746 1 1
0.820751588060165 0.756922005280132 1 1
0.797363384845418 0.782318042012844 1 1
0.875323427757487 0.780485268830444 1 1
0.435288105927095 0.387252193458091 1 1
1.27370461899676 1.13411338925249 1 1
1.18569476494271 1.08132387422235 1 1
0.597052012487535 0.535618800967357 1 1
1.21204614532972 1.10407238827593 1 1
1.0779027598276 1.06589915741814 1 1
0.567311009957634 0.516510151677732 1 1
0.599308472203535 0.538418754728064 1 1
0.530708351641278 0.481125006354596 1 1
0.446148773998794 0.409753712927584 1 1
0.446681854855423 0.441125507171797 1 1
0.541959435389051 0.505430984593033 1 1
1.0927841160794 0.986311635847329 1 1
1.35647703985287 1.21399598414253 1 1
0.710767323967833 0.624203117076424 1 1
0.416455522640852 0.386874052574513 1 1
0.531085610130928 0.453106541274867 1 1
0.747396403477389 0.666048478789387 1 1
0.591808542605829 0.517755720632127 1 1
0.440209703214086 0.380463977758364 1 1
0.701580786945915 0.652110975815681 1 1
0.923844738388875 0.783215007371749 1 1
1.1585632159337 1.03538910460343 1 1
0.629579242857788 0.581557429895446 1 1
0.225281091982982 0.218032763036015 0 0
1.42900307474193 1.21534940417922 0 1
0.943138020244753 0.833405057689391 1 1
0.57784490390048 0.584124577248499 1 1
0.734455656877733 0.639682571961435 1 1
0.652052474742972 0.603160412411602 1 1
0.719808425392237 0.649303399483324 1 1
0.911751502166691 0.800959729477038 1 1
1.06254301906771 0.973713138380329 1 1
0.684876673909291 0.637671087881158 1 1
0.913706349817003 0.804028652870754 1 1
0.970650298199163 0.874711178432548 1 1
1.14573430372516 1.02614466895297 1 1
0.82129213989489 0.716539531134663 1 1
0.708186026623603 0.635036887487192 1 1
0.750706734213844 0.655360930191139 1 1
0.366240009333424 0.343944194970932 1 1
1.02914753164756 0.91813282683771 1 1
1.04592557826081 0.99248596782631 1 1
0.448609471677366 0.376409227569855 1 1
1.05961751943028 0.951593470375567 1 1
0.865589301481815 0.791111618991317 1 1
0.625502877948983 0.564824918489194 1 1
0.666867624070525 0.606476013028307 1 1
0.934764401000081 0.873135044847091 1 1
0.627907634866337 0.571471478776961 1 1
1.28675256160821 1.15535150265584 1 1
