# Supplementary material for: Bias caused by sampling error in meta-analysis with small sample sizes
Source: PLoS One. 2018 Sep 13;13(9):e0204056. doi: 10.1371/journal.pone.0204056 (PMC6136825; doi:10.1371/journal.pone.0204056)
Supplement: S4 File — (ZIP) [file pone.0204056.s004.zip › results N = 10 theta = 0.8 tau = 0.5 sz = 50-100.txt]

"cohen.dl.theta" "hedges.dl.theta" "cohen.dl.cp" "hedges.dl.cp"
0.92508967673286 0.915904064453023 1 1
0.45207018344239 0.447690351991584 1 1
0.701152275584494 0.694378726510806 1 1
0.875223905756437 0.865686947999105 1 1
0.918479338206228 0.909400001244095 1 1
0.937212473633774 0.928731473463865 1 1
0.600897372405906 0.594554651876093 1 1
0.566473241267224 0.558991971017429 1 1
0.566206321440906 0.560678321910849 1 1
0.917449479822802 0.907659952646029 1 1
0.74364009944051 0.735980345972847 1 1
0.840246923642488 0.832963773508167 1 1
1.08311566304912 1.07201692227728 1 1
0.651647856920626 0.644909222304219 1 1
1.05886993102293 1.04840765380318 1 1
0.530280232948181 0.524323063239177 1 1
0.986397097656976 0.975654419400877 1 1
0.685633000903062 0.679009106799453 1 1
0.803842436526663 0.795555283612662 1 1
0.873364826249518 0.864037118969419 1 1
0.836512038077738 0.829033442741477 1 1
0.851020504754897 0.8405214803004 1 1
0.789432840226296 0.781045563011915 1 1
0.657501987664641 0.650163874463961 1 1
0.689470854033064 0.682089641157068 1 1
1.01575151272653 1.0052965298998 0 0
1.10498336760764 1.09305293158273 0 0
0.829770204745492 0.821465793489337 1 1
0.874186981082841 0.865120790343413 1 1
0.71792141909767 0.711477017124984 1 1
0.717053985098143 0.710444317931183 1 1
0.546939518907105 0.542096680247989 0 0
0.802719174796624 0.794872432101973 1 1
0.750673634534775 0.743564560929305 1 1
1.0766012650082 1.06624270415452 1 1
0.846729197400876 0.838314034483944 1 1
0.825604642704369 0.816942610343856 1 1
0.901083220957977 0.892440190203768 1 1
1.01395543233349 1.0028297713572 1 1
0.810856235847615 0.803679005800651 1 1
0.844774325629553 0.836219410201709 1 1
0.511931694610236 0.506733245563452 0 0
0.995260415847505 0.983544683392812 1 1
0.626663697323388 0.621291713912072 1 1
0.700015916728978 0.692709985478767 1 1
0.724009499680944 0.716443431635935 1 1
1.08495676074868 1.07409145517443 1 1
0.571902124950377 0.565822059443989 1 1
0.836843553922204 0.827607178449138 1 1
0.953313869159478 0.941693099253033 1 1
0.995450914916741 0.985553139223983 1 1
0.851190966822749 0.841412646356008 1 1
0.76721571389982 0.759993633538145 1 1
0.978408291316219 0.968783252220187 1 1
0.875690140016057 0.866306305259478 1 1
1.16147589183748 1.14872511566763 0 0
0.597121092980992 0.590646327070135 1 1
1.00952775675838 0.998208107540582 1 1
0.786418659546457 0.778458773339908 1 1
0.775500802638859 0.767746492979456 1 1
0.794442468425182 0.785629303851998 1 1
0.61518333456473 0.608859774571752 1 1
0.618901950525187 0.612897283958549 1 1
0.9901777932984 0.977929835650492 1 1
0.474159662614767 0.469399787217459 0 0
0.974941486303702 0.965116531778739 1 1
1.03360209557686 1.02189070794604 1 1
0.839154040172119 0.830186114977935 1 1
0.960801949371758 0.951588153016217 1 1
0.681232563050088 0.674000793842001 1 1
0.865408872982222 0.855152516635781 1 1
0.706313337630265 0.699650066987503 1 1
0.758449750811044 0.750908056004384 1 1
0.772630245613655 0.764448236935197 1 1
0.533855842419286 0.528783783849729 0 0
0.644678768589074 0.638310194184256 1 1
0.966214883400945 0.956438733358872 1 1
0.989984994959139 0.981038041183158 1 1
0.737703496275696 0.730118078877514 1 1
0.637297287177791 0.630690105195547 1 1
0.799530561700309 0.79119234941366 1 1
0.603268931050137 0.597091177831401 1 1
0.920985846635648 0.910739600388351 1 1
0.621134819304189 0.613920370198982 1 1
1.09459577915318 1.08315448467867 0 0
0.739302993876597 0.731258776832116 1 1
0.808334098012061 0.801490167047266 1 1
0.950608703429451 0.940981506631075 1 1
0.948230692259684 0.937601976058383 1 1
0.861047293392156 0.8532040186669 1 1
0.789111973409785 0.781044641910888 1 1
0.68766360645831 0.681613488158894 1 1
0.669981228675555 0.663119775399348 1 1
0.917933587874914 0.909231053795388 1 1
0.557653378058989 0.55207209587376 1 1
0.635433190889684 0.629606740430958 1 1
0.530972274582372 0.525487468963512 1 1
0.953077561825799 0.944127404725245 1 1
0.696747611646285 0.688974880006959 1 1
0.654616370968523 0.64671738131738 1 1
1.1093746594842 1.09809554966168 0 0
0.867544365699753 0.858563876436062 1 1
0.978395657397434 0.968251087303395 1 1
0.634906470287387 0.628986033173515 1 1
0.913414377243964 0.90460165302252 1 1
0.956449754207669 0.947580014865636 1 1
0.519473937670195 0.513766744284051 0 0
0.643607025984657 0.637632349327725 1 1
0.472784499708115 0.468639545957891 0 0
0.516325381618136 0.511330838681341 1 1
0.939062111621787 0.928658153780566 1 1
0.867953655002318 0.858795118588204 1 1
0.579266695357148 0.573188751458703 0 0
0.904875451852309 0.896400872937595 1 1
1.15649989642667 1.14554360233076 0 0
0.943693771515734 0.93393066543709 1 1
1.0654206624627 1.05337403843049 1 1
1.02555972784033 1.01546445207334 1 1
0.758296382278862 0.750721010576254 1 1
0.616687921246934 0.609849718902156 1 1
0.792297478235882 0.783538237386603 1 1
0.663924203621585 0.656502338606503 1 1
0.978066052411865 0.967718433610009 1 1
0.70806374862155 0.701169726365713 1 1
0.60989501028674 0.60433194550665 1 1
0.764713891089606 0.756429935430688 1 1
1.17442656615691 1.16182797334143 0 0
0.519924806909757 0.513641712240578 1 1
0.73740748765956 0.730423827089089 1 1
0.831301235815583 0.822728148233195 1 1
0.66607115975455 0.659678127901968 1 1
1.06823477128528 1.0583895939521 1 1
0.920771218922972 0.911554364113642 1 1
0.626633145864338 0.618722692152192 1 1
0.665975598392278 0.658940243433236 1 1
0.545161739458181 0.539745214492769 1 1
0.759340780218173 0.751827698384211 1 1
0.87238161186673 0.864191429861458 1 1
0.911130242166599 0.901112604501352 1 1
0.662836482424514 0.656100561935296 1 1
1.04133041785748 1.03037694452298 1 1
0.950294069254831 0.941546353838809 1 1
1.05249157653265 1.0420889294856 0 0
1.24256634515373 1.23037065867872 0 0
0.909502053194209 0.901290956674083 1 1
0.5556733965267 0.550882847892417 1 1
0.873868331666055 0.865311578554203 1 1
1.06521081578419 1.05513327153334 1 1
0.689612368902898 0.68235424185325 1 1
0.79587664961615 0.787182270161884 1 1
0.839514744267342 0.831863180028562 1 1
1.03997931729716 1.02919204784188 1 1
0.815150806561969 0.807431372231396 1 1
0.78761163960003 0.78071145010968 1 1
0.6209584159534 0.61375084655763 1 1
0.705962072242966 0.699473890458735 1 1
0.677987921216767 0.670611863190329 1 1
0.776650920449867 0.767638627774245 1 1
1.05953927092134 1.04816604499984 1 1
0.82314283340325 0.813406710704801 1 1
0.776484396013888 0.768862734163701 1 1
0.738445405301705 0.732048437593322 1 1
0.89907915081507 0.889929441112071 1 1
0.749880929551148 0.741972375190743 1 1
0.854998880715949 0.845868136422927 1 1
0.817408323607493 0.80822278356774 1 1
1.32038723277629 1.30807952586335 0 0
0.796026412053817 0.788008096441679 1 1
0.805333471428644 0.797696604667448 1 1
0.783867109733512 0.774874736422892 1 1
0.726144744218579 0.718713720513173 1 1
0.774521112844902 0.766194775948029 1 1
0.769503093815684 0.760649736604924 1 1
0.910130331543026 0.902145212729947 1 1
0.87566663587455 0.867371811040876 1 1
0.835355807457875 0.826460856994968 1 1
0.669226683005573 0.662042961597879 1 1
0.629463663752301 0.622728690224553 1 1
0.634077873158342 0.628547363629696 1 1
0.545083532685641 0.539858799599556 1 1
0.67968202911598 0.671866722906669 1 1
0.631994384538217 0.626179835761135 1 1
1.12609499045253 1.11417653652771 1 1
0.69160267148668 0.685517167175855 1 1
0.744425032471114 0.737485405983053 1 1
0.9687967391503 0.958640361185677 1 1
1.05823986513389 1.04736738499312 0 0
0.84315136869894 0.83420828384279 1 1
0.909760324228697 0.901079857064591 1 1
0.951130230653679 0.941237136402875 1 1
0.614424388688994 0.60898523685138 1 1
0.904155285984459 0.895056788839505 1 1
0.883494754809177 0.874361602113012 1 1
1.05374171236461 1.0445841200541 1 1
0.82681154236415 0.818492543622456 1 1
1.00724359883281 0.996538290234186 1 1
0.693792204909376 0.686853708508717 1 1
0.756033605280435 0.74864648167092 1 1
0.639693560075819 0.633246532317335 1 1
0.8695689052886 0.86227548735275 1 1
0.601172213993697 0.59523323555185 1 1
0.546633639586782 0.540021022830616 1 1
0.81333080753885 0.805286368078276 1 1
0.828347176766009 0.818384476670186 1 1
0.893555638461335 0.884421729381846 1 1
0.91246164359589 0.904215385441826 1 1
0.659932705486139 0.653087738708137 1 1
0.671633595657385 0.665693244475845 1 1
0.694017051996766 0.687055835689761 1 1
0.661332367754211 0.654526098836203 1 1
0.919011635749171 0.910052780851041 1 1
1.03460474791118 1.0243954687973 0 0
0.679224484568858 0.673270345005294 1 1
0.571888370243204 0.566553427282204 1 0
0.840498591988765 0.832416058618897 1 1
0.943299407497004 0.933326695741555 1 1
0.836599335885124 0.827934812696598 1 1
0.947475944010311 0.937981594680154 1 1
0.722592508099152 0.714993909341928 1 1
1.0252388314596 1.01637780804792 1 1
0.669081905774195 0.662556935483169 1 1
0.737043711986784 0.729844969122001 1 1
0.726415592157413 0.718151430663578 1 1
0.648866678850224 0.64221056309818 1 1
0.905198085506611 0.895862174017615 1 1
0.981298073893776 0.972091383916897 1 1
0.779831464459321 0.772782907391794 1 1
0.766155550263024 0.758338121259776 1 1
0.85182313003148 0.844198182022209 1 1
0.799607774102463 0.790420483855033 1 1
1.08691837957265 1.07733382278055 1 1
0.991273764469514 0.981016414877483 1 1
0.772034442872442 0.765591912193387 1 1
0.92386098737103 0.913937189985904 1 1
0.784107538107293 0.776308516413849 1 1
0.930851286388637 0.921795129712784 1 1
0.774181532254988 0.767523702086687 1 1
0.78300019214842 0.773709048228993 1 1
0.923627900586527 0.915381654038758 1 1
0.783739112295877 0.776066486653683 1 1
1.04746161359994 1.03663594011914 1 1
0.876255825046059 0.865685696331835 1 1
0.975769085327302 0.966179195998164 1 1
0.435607475288535 0.431821308373152 0 0
0.999771228372765 0.990044963390507 1 1
0.827892425576991 0.818698575525694 1 1
0.74533532743631 0.73811514188463 1 1
0.747498536788275 0.740738142696421 1 1
1.02746721371496 1.01529419325523 1 1
0.826903952111361 0.81780111651796 1 1
0.870834977183572 0.861672855599704 1 1
0.720416252493663 0.712509308096911 1 1
0.593388491762868 0.587362976153051 0 0
1.07684664816507 1.06566291333492 1 1
1.13446662903167 1.12228672008677 1 1
1.14212668564524 1.12930255799793 1 1
1.03253296494043 1.02017082494192 1 1
0.752234256707961 0.742986258254232 1 1
0.904655821370415 0.895515288088306 1 1
0.824920682468578 0.816248507321133 1 1
0.816874141883018 0.808729711525337 1 1
0.95388475586694 0.944880535236294 1 1
0.634017453006749 0.626493961344861 1 1
1.05536975280782 1.04512955130365 0 0
0.851958678802052 0.843597770293416 1 1
0.936192326237554 0.92666563166655 1 1
0.928305797759519 0.919095775490151 1 1
0.815718466187666 0.806606694570437 1 1
0.667735171981652 0.660539375188018 1 1
0.679685047267848 0.672849505627617 1 1
0.851139252609443 0.841920688846741 1 1
1.15313693492562 1.14058745858696 0 0
0.756616583880284 0.749370525274426 1 1
0.636259082523594 0.62965967413961 1 1
0.844181287229798 0.83510688303435 1 1
0.882646623787571 0.873437780608582 1 1
0.963042216837441 0.953381875468732 1 1
0.791407455875684 0.783086298136683 1 1
1.27735220726805 1.26562813495609 0 0
0.747665619034277 0.741046616001454 1 1
0.781522276774307 0.77309845507058 1 1
0.902043002089155 0.89163240939943 1 1
0.862151394497942 0.854537508750092 1 1
1.14166532410532 1.1293418897123 0 0
0.761756095805723 0.753046396772314 1 1
0.885820391144368 0.87754510046953 1 1
0.866611021220366 0.85736188747398 1 1
0.72100065316506 0.713199865958843 1 1
0.759727749854837 0.752200982362158 1 1
0.890337403604356 0.882110934986423 1 1
0.758388835917139 0.749893635833541 1 1
0.829720518491538 0.821561889571806 1 1
0.588915641150757 0.58181081307016 1 1
1.11162209410889 1.09981902715554 1 1
0.578667420429519 0.573110163558794 1 1
0.4389475786875 0.435262583784522 0 0
0.924545562386122 0.915393830674104 1 1
0.74150255422723 0.733334603103187 1 1
0.846532869980088 0.836888221618582 1 1
0.911316567499264 0.902371467560049 1 1
0.760532711177834 0.752995565512654 1 1
0.429990938089601 0.425172364846756 1 1
1.03761550137842 1.02651390010509 1 1
0.736746328093871 0.728606586201585 1 1
0.730805166279322 0.723096507931184 1 1
1.07161824744201 1.06236905601245 0 0
0.682567774063593 0.675124802717143 1 1
0.83164633397943 0.823180315358884 1 1
0.853158312088413 0.844016803506673 1 1
1.181247290389 1.16765876425764 1 1
1.03559060604366 1.02456575486511 1 1
0.92263754076634 0.91317133193938 1 1
1.06066015698528 1.05073631706588 1 1
0.854766997186422 0.84455406636945 1 1
0.704872773988212 0.697706763939485 1 1
0.988065178576989 0.97857185831623 1 1
0.796271779048943 0.788241062006996 1 1
0.834153450153074 0.824253770199973 1 1
0.630834491547688 0.624916447494481 1 1
0.549149462379912 0.542644697826467 1 1
0.800317566376442 0.792384730210182 1 1
0.756745292325515 0.749514157447647 1 1
1.03818147055317 1.0280618478737 1 1
1.32659380395406 1.31172298024748 0 0
0.726945278653939 0.720881076300808 1 1
0.955396139611345 0.946255841556562 1 1
0.783690377201275 0.775225906909455 1 1
0.792034953309636 0.784512579007766 1 1
0.983577558267561 0.972458862387005 1 1
0.640523624503076 0.634647982874984 1 1
0.9136161283835 0.904396593221343 1 1
0.944050463889394 0.934603372572852 1 1
1.08167537824705 1.06956724591301 1 1
0.945290539648781 0.935408382755814 1 1
0.892940360258496 0.883049658344523 1 1
1.2576677949989 1.24436315594327 0 0
0.710621528930052 0.704246978663925 1 1
0.652542885323412 0.646476218527906 1 1
0.861755480110315 0.853361093558419 1 1
0.948038235688161 0.93807225531425 1 1
0.657881749340032 0.650898069005176 1 1
0.79027828355213 0.78212795626917 1 1
0.668846210189546 0.66124178865387 1 1
0.963317618224682 0.954969856896895 1 1
0.732706849387147 0.725412969940114 1 1
0.962690448060921 0.953111359981187 1 1
0.628878766695848 0.623035259014724 1 1
0.62558883515913 0.61845437704593 1 1
0.854726443007098 0.845844017655729 1 1
0.984244688933107 0.974172129287428 1 1
0.961313616614663 0.952587686734358 1 1
0.557183321771392 0.551368994291952 1 1
0.818199361731102 0.808477775830718 1 1
0.464373471716881 0.459835157840484 0 0
0.483602192918759 0.478354184712381 0 0
0.880536957349187 0.871616668273514 1 1
0.779031128512649 0.770458566180323 1 1
0.537271804083729 0.531350613349723 0 0
0.99662951336427 0.987186243450281 1 1
0.67972538510874 0.673253849328054 1 1
0.685360280652501 0.679164789845653 1 1
0.992006728931743 0.981850843730779 1 1
0.601216378889724 0.595601714123875 0 0
0.569556462523231 0.564581518866271 1 1
0.752804313516562 0.745526943440442 1 1
0.711390067437229 0.703086425348147 1 1
0.59031204290709 0.583477808445141 1 1
0.840287028029686 0.832077805583599 1 1
0.791143429262456 0.783491137820063 1 1
0.592996326686107 0.58723726071273 1 1
0.550351017885675 0.544359522768286 1 0
0.90186158815229 0.891919004104265 1 1
0.695822957101189 0.689333183581395 1 1
0.948204406165816 0.937934431456052 1 1
0.605365058207481 0.599924260118914 1 1
0.869125745356539 0.860457117082728 1 1
0.686759163663735 0.679677742278433 1 1
0.627162254451917 0.621320057247436 1 1
0.791221610240225 0.783010765748314 1 1
0.686142737585275 0.679706908619617 1 1
0.831301744692378 0.82329622049612 1 1
0.792520395080508 0.784185969830916 1 1
0.85611727529735 0.847922375841116 1 1
0.827703858829542 0.820320735183548 1 1
0.84893567716421 0.840111795020113 1 1
0.986312712246031 0.975442602823736 1 1
0.844437265337785 0.834298033236606 1 1
1.11372958026157 1.10210280649441 1 1
0.489063193785825 0.483841190227578 1 1
0.889646683160734 0.88049773147758 1 1
0.893675918712373 0.884373762823365 1 1
0.739618998654326 0.731462329596497 1 1
0.827183337118468 0.819134327310122 1 1
0.745401313727904 0.736872464520048 1 1
0.88966053797032 0.879250405543604 1 1
0.70246887323184 0.695073620210978 1 1
0.667103949954044 0.659452862562144 1 1
0.906334954645827 0.898017956804495 1 1
0.839184164114047 0.830967193256176 1 1
0.640014196495391 0.633206496194624 1 1
0.792760584626745 0.784775589640416 1 1
0.882813327744045 0.872864357121465 1 1
1.07119721821312 1.06030078950503 1 1
0.815391149076506 0.806919142007361 1 1
0.928161418896012 0.917079451207046 1 1
0.991703257611235 0.980983357525517 1 1
0.678881350222331 0.670863995684921 1 1
0.973443821114065 0.963371480767528 1 1
0.627618815466589 0.621225412206653 1 1
0.849922964719101 0.842087733716303 1 1
0.841548736942554 0.833908581537818 1 1
0.742637429199568 0.737012563203619 1 1
0.975970167520574 0.965688063465725 1 1
0.523959825707052 0.518942428513604 1 1
0.878551217636237 0.869979131427306 1 1
0.852976652857648 0.844647643461255 1 1
0.917970329213003 0.909605249159598 1 1
0.729052039675968 0.720576530953134 1 1
0.601397464709488 0.594599221382361 0 0
0.898350749050996 0.88817256485409 1 1
0.865516838164514 0.856627361494166 1 1
0.850855480044803 0.842501555498854 1 1
0.620650581128732 0.615233696895085 1 1
0.716129914437813 0.708847593864094 1 1
0.660847893518491 0.65314813229522 1 1
0.622596884611792 0.615852074218298 1 1
0.856963188050535 0.848323837522164 1 1
0.768004969744088 0.760477269150585 1 1
0.691850839764135 0.685000727226407 1 1
0.778452602599857 0.770766878683342 1 1
0.701949453927213 0.695125062464657 1 1
0.391944632261553 0.388023856031562 0 0
0.6234880610371 0.61696343365945 1 1
0.881862454151336 0.872019432458209 1 1
0.953292661958164 0.943326414827706 1 1
1.13860840066307 1.12604356450026 0 0
0.671272798794266 0.66392161520815 1 1
0.840176662944162 0.832005476636719 1 1
0.693141276560195 0.685446961386116 1 1
0.717308258262523 0.709865307701174 1 1
0.909417709004154 0.899974499838513 1 1
0.72847809075396 0.721460776036148 1 1
0.99287931596561 0.981995414719351 1 1
1.07872291524205 1.06757595896404 1 1
0.790192978940127 0.781951067296853 1 1
0.961507157461285 0.949810197280135 1 1
1.07807675110448 1.06675228908797 1 1
0.712984488437641 0.705435550026536 1 1
0.831671999217143 0.822739576864807 1 1
0.68022556457271 0.673388231692744 1 1
0.880261319117914 0.871392380273831 1 1
0.800167384909878 0.791202400521365 1 1
0.943491729114476 0.934151980022667 1 1
0.73278866814568 0.725819894712909 1 1
0.778412661762821 0.770599521276699 1 1
0.646322235199886 0.640132682161187 1 1
0.632220209556476 0.625988008358615 1 1
1.09929406303333 1.08797913798839 1 1
0.919977138326714 0.910697543958368 1 1
1.08101398898167 1.07094225261103 1 1
0.874801085974162 0.865621154052874 1 1
1.03994087168946 1.02943819927739 1 1
0.755287395187701 0.747987919631486 1 1
0.881044055283655 0.872978578260221 1 1
0.73431735524408 0.72582038407688 1 1
0.66581459932637 0.65944799101182 1 1
0.870546792637348 0.861777935117459 1 1
0.709511794938449 0.700541280312999 1 1
0.686427117695267 0.679112959053811 1 1
0.839610227021126 0.830541201755662 1 1
0.732831213811347 0.724341426823881 1 1
1.35659176386524 1.3402943844131 0 0
1.05405037877149 1.04464840585298 1 1
0.743792240094281 0.737040575623419 1 1
0.418267439425189 0.414159003890491 0 0
0.780008361947792 0.77232994406708 1 1
0.525232520252186 0.520141965732022 1 1
0.635805155237998 0.628615581042741 1 1
0.849109990051926 0.840508680731776 1 1
1.01583239916164 1.00533450393967 1 1
0.757808471398189 0.750510379877675 1 1
0.718649671948808 0.710601491355387 1 1
0.469065132896119 0.464372326077582 1 1
0.619079364141697 0.612234448776823 1 1
0.618108169262303 0.611040875125606 1 1
0.836292712491591 0.828314097119092 1 1
0.798369498855907 0.791200750131095 1 1
0.691605122450607 0.684621799741978 1 1
0.765872553455178 0.758182190255875 1 1
0.576217094326931 0.570704585225064 1 1
0.614324567722479 0.608761807065023 1 1
1.18205340535898 1.16960693260167 0 0
0.65209339826332 0.644643103227021 1 1
0.5616586803164 0.556352693945126 1 1
0.91221302272889 0.902863246301017 1 1
0.920357645799477 0.911587606150161 1 1
0.605346404058089 0.598806440072921 1 1
0.96385818564825 0.954268648842883 1 1
0.71928390493985 0.712116784288696 1 1
1.13226935078324 1.12018178625481 1 1
0.524736463509076 0.520160660586978 1 1
0.54435586930032 0.537275573823647 1 1
0.782686706806867 0.774440513638689 1 1
0.737406899675421 0.729697064457428 1 1
0.666460215118293 0.659765981270141 1 1
0.809362724255897 0.800857756682498 1 1
0.77495586452495 0.766791799907227 1 1
0.878739490439763 0.869607828513968 1 1
0.849386604249549 0.841325281687557 1 1
0.835878606358097 0.828239957110604 1 1
1.070375708167 1.0572039114835 1 1
0.70318381382583 0.695436515041556 1 1
0.840588344104349 0.832153940729973 1 1
0.778802560729391 0.770835007257216 1 1
0.905590268984686 0.896602755527954 1 1
0.818518122738123 0.810247148540793 1 1
0.856644394579232 0.848913720159347 1 1
0.730666375824826 0.723811790680908 1 1
0.622145576459303 0.615772812003105 1 1
1.19737007086404 1.18525275591247 0 0
0.768563119968914 0.761391106945498 1 1
0.885299045810437 0.877179304398693 1 1
0.730162107723744 0.722110738640411 1 1
0.841293444243698 0.831218441429249 1 1
0.620276491727091 0.613191392560928 1 1
0.913229963624998 0.903404463032011 1 1
0.76169516133332 0.753058981362085 1 1
0.771253879287319 0.76363063238666 1 1
0.783959252945978 0.776213095827073 1 1
0.7375880817978 0.729634840593895 1 1
0.718076399170136 0.709661739619941 1 1
0.815484396060296 0.806533544480166 1 1
0.727245236052944 0.719770243907849 1 1
0.758110408787092 0.750474116292504 1 1
1.02341994128999 1.01157360868858 1 1
0.627813759567883 0.620902617033962 1 1
1.26773372995666 1.25502258679919 1 1
0.533962399222128 0.528452701179982 1 1
0.733509071616334 0.723567664733231 1 1
0.508237000501137 0.503334960094079 1 1
0.647317906420781 0.640877999685834 1 1
1.08292202953477 1.07225803383379 0 0
0.969493583899165 0.95977984445279 1 1
0.698383006144086 0.691964270070465 1 1
0.731340834227659 0.722975609126829 1 1
0.987351683097154 0.977138557482465 1 1
0.556746175930772 0.551636965259685 1 1
0.879671410825438 0.870326512972841 1 1
0.821208773675072 0.81232796688281 1 1
0.609421633742876 0.603613151903224 1 1
0.778529790590333 0.770163200965841 1 1
0.980314815473547 0.971138157787649 1 1
0.821992442000054 0.811994746919273 1 1
1.16401955858216 1.15226140710926 0 0
0.748349925307246 0.741364962650101 1 1
0.532739571766358 0.527711185192958 1 1
0.852075178612965 0.845031302816981 1 1
0.544165191941252 0.538871704845962 0 0
0.875344370287243 0.865775235981148 1 1
0.584104650554319 0.578227705275543 1 1
0.96687457120155 0.956900856590193 1 1
0.919159097634647 0.909755992216402 1 1
0.724334690885258 0.716668424460436 1 1
0.901642945379181 0.891658686076592 1 1
0.995559999738259 0.986149019145587 1 1
0.955259760024373 0.943477864938829 1 1
0.994287227046454 0.984221471564191 1 1
0.963510325590421 0.953593901322864 1 1
0.72432094242116 0.717501184667353 1 1
0.620447687647796 0.614509982211545 1 1
0.932592138534952 0.921819609315155 1 1
0.548508380804444 0.542483941441534 1 1
0.657814602339727 0.650648610597791 1 1
0.628592496488195 0.621671147829606 1 1
0.847835700893144 0.839619672972121 1 1
0.886985479155622 0.877853946478159 1 1
0.820863387614009 0.812309400509582 1 1
0.425250018714442 0.419950920829619 0 0
0.575599097786667 0.570027206413897 0 0
1.00519974296474 0.993989461676503 1 1
0.685951561790828 0.678604389029812 1 1
0.502379456373919 0.496303430987943 1 1
0.689594766305268 0.68180473117481 1 1
1.02475074755794 1.01511199763212 1 1
0.685915033079672 0.679541594584853 1 1
0.824636619060453 0.815055395837635 1 1
0.842444626747812 0.833224269356433 1 1
0.573535495781958 0.567114474073165 1 1
1.02160212571638 1.01126883098604 1 1
0.776699482230217 0.769384550513682 1 1
0.561204470263739 0.555504614036315 1 1
0.867245633243729 0.858391777418371 1 1
0.771816076414381 0.762866408641621 1 1
1.05015556530758 1.03969399879381 1 1
0.55246706652411 0.54687010545138 1 1
0.617704173798499 0.612073017628964 1 1
0.655086006661885 0.647478769308405 1 1
0.96142784039843 0.951740242412245 1 1
0.65553758417221 0.648982896527117 1 1
0.823227751294639 0.814413882073429 1 1
0.908041737870339 0.899352054943398 1 1
0.582972684335378 0.576309091464539 1 1
0.912605402379652 0.9021537512964 1 1
0.848899156215975 0.839219560754021 1 1
0.86622562151193 0.857342969318285 1 1
0.955336344108952 0.944334072037145 1 1
0.532964599923235 0.527975972585571 1 1
0.646725650198124 0.64049546707061 1 1
1.11774279153465 1.10598419726558 1 1
0.748785614762493 0.740962690110455 1 1
1.03887497851144 1.02821481622418 1 1
0.833152191730958 0.824221913567041 1 1
0.811920671229078 0.804306909637006 1 1
1.03473661911323 1.02364652468986 1 1
0.842666525488645 0.834125747940316 1 1
0.854698227932361 0.844901235914986 1 1
0.54685588187687 0.541184414600703 0 0
0.752431070153388 0.74520990814861 1 1
0.834362617148206 0.825242568941928 1 1
0.853376838022565 0.844963959174703 1 1
0.940152638915899 0.930600428715636 1 1
0.981881886855688 0.971354330808568 1 1
1.00024815460319 0.99022689098361 1 1
0.863377236976232 0.854973238049814 1 1
0.814177015430574 0.806779507974503 1 1
0.726963911082159 0.719980840410755 1 1
0.957186166965624 0.946974536425493 1 1
0.886609397544032 0.877954294298215 1 1
1.20681132910533 1.19552223972383 0 0
0.561974947809105 0.556661287297219 1 1
0.827675342371211 0.819021298210203 1 1
1.11028733712704 1.09915226699826 0 0
1.11971566928261 1.10813651580496 1 1
0.741997285416927 0.7350873599847 1 1
1.06672785574005 1.05544899276059 0 1
0.695187568415811 0.688059467572367 1 1
0.758052776168707 0.75060043294186 1 1
0.630519220445738 0.62467104323218 1 1
0.967762396279178 0.957844047876264 1 1
0.610513160496289 0.603907245117099 1 1
0.646018795094991 0.637934753229186 1 1
0.853857166258696 0.845245642331342 1 1
1.17527920995851 1.16446191983655 0 0
0.68829631225424 0.681548232895869 1 1
0.760413448531104 0.752021796543109 1 1
0.773564551353 0.765734022612057 1 1
0.524214961678349 0.518983420005962 1 1
0.852087737264817 0.842801029804203 1 1
0.690515261126613 0.683575694997752 1 1
0.599867767761636 0.594415786946616 1 1
0.954446400872801 0.945729364236535 1 1
1.12586476291915 1.11492648968487 0 0
0.950984875982913 0.940155725635655 1 1
0.797258871132061 0.788932980852076 1 1
0.726039767613426 0.718752332458868 1 1
0.549115015602514 0.543170391206229 1 1
0.71192078340813 0.704671071982079 1 1
0.671324435465057 0.664048817883844 1 1
0.623490653358706 0.617519059697074 1 1
0.859545665181803 0.851901634096235 1 1
0.977905194754843 0.968246025517055 1 1
0.530138722498338 0.525648142340742 1 1
0.711487869195357 0.703777106770338 1 1
0.821868761282948 0.81346629014816 1 1
0.609370893635509 0.602749025999603 1 1
0.746995943905692 0.738443847717951 1 1
0.688062113401814 0.681112557647027 1 1
0.973236967455665 0.962817061545445 1 1
0.969434872031072 0.960190772792145 1 1
0.889082688328096 0.880238293620609 1 1
0.953900352747254 0.944156557971738 1 1
0.746050085113563 0.738468156279367 1 1
0.324233737743446 0.321075146901326 0 0
1.0242149971983 1.01361534100062 1 1
0.394582843581404 0.389871697633829 0 0
0.93775654913911 0.928323462666682 1 1
0.602536997022363 0.596984632885723 1 1
0.874961512413718 0.866966638102888 1 1
0.966385083523765 0.955118733846141 1 1
0.807362189775379 0.798804944214251 1 1
0.720956292484039 0.714961073363557 1 1
0.933591621057704 0.922967664933716 1 1
0.623806309784543 0.6172884240364 1 1
0.721138132532864 0.713501481632183 1 1
0.587169335020055 0.581186500359109 0 0
1.11762880858523 1.10553757914297 1 1
0.784982217785037 0.776928458648815 1 1
0.554278508562205 0.548845774183571 0 0
0.694394942361322 0.687011132267881 1 1
0.50956910757034 0.50527996656457 1 1
0.620756925136681 0.614620737090389 0 0
0.997357705041843 0.987149177268803 1 1
0.904068677073386 0.89510905897476 1 1
0.683208157882066 0.676081853484364 1 1
1.10092822537174 1.0898091484676 1 1
0.721408315362344 0.713653716379973 1 1
0.718376681781493 0.711256424335616 1 1
0.786834571399333 0.77943899357469 1 1
1.0044210273751 0.994568861936234 1 1
0.389440154431956 0.384945680644372 0 0
0.91581380730858 0.905832583545717 1 1
0.811918453546688 0.803979641085369 1 1
0.875851959203881 0.867480808800859 1 1
0.88283767668893 0.873508606489486 1 1
0.873731800604093 0.86569819216442 1 1
1.0245460073103 1.01421672473525 1 1
0.785299986082116 0.778564817327144 1 1
0.866038157521274 0.857034041090442 1 1
0.772239390344146 0.763513110051124 1 1
0.733118691537546 0.72608714681174 1 1
0.852270135311662 0.844060757191874 1 1
0.872519330022385 0.862946970232521 1 1
0.576668543378981 0.570910450713796 1 1
0.761864930861373 0.754264381464384 1 1
0.980838763698867 0.969858990959191 1 1
0.499782092615683 0.495138896206346 1 1
0.739016038507586 0.730694420386236 1 1
0.982537514852893 0.972324471930334 1 1
0.873521888204705 0.864296785447094 1 1
0.965917515070405 0.95475054903719 1 1
0.809149697449431 0.801078371467732 1 1
0.549120813884426 0.542919602642232 1 1
0.838482494569385 0.82851078907837 1 1
0.627308744381356 0.620940196844959 1 1
0.816778839207777 0.809102803104955 1 1
1.03716137844115 1.02694691972449 1 1
0.89893825177697 0.88932947816523 1 1
0.748937879852591 0.741295130071043 1 1
0.880521996491712 0.87140017378872 1 1
0.358318202544101 0.354628457919786 0 0
0.966003194088772 0.954921951345564 1 1
0.696093483265993 0.689022353684288 1 1
0.602527951348282 0.595677770979804 1 1
0.517396416943658 0.511798721087298 0 0
0.90086529305582 0.891415580690776 1 1
0.759623522265985 0.751769989701879 1 1
0.884877786073183 0.876079173225465 1 1
0.778305023020276 0.770674937642598 1 1
0.588296611367677 0.582532911924272 1 1
0.705188030710828 0.698035041489424 1 1
0.620161069956373 0.613761673734116 1 1
0.651882867889042 0.645817219819389 1 1
0.745793083204046 0.738009448127905 1 1
0.496037266845496 0.491947794038481 1 1
0.743342940947067 0.73549717295994 1 1
0.953775714488791 0.944841027102653 1 1
0.894273786739851 0.88525372870063 1 1
1.50760198596743 1.49043048936626 0 0
0.692169947966882 0.685842386969233 1 1
0.725969824708348 0.71873167429351 1 1
1.18188654799126 1.16959451465228 0 0
0.747110312724738 0.739333849030614 1 1
0.949446252785967 0.939463728055895 1 1
0.948162144265853 0.93960523174966 1 1
1.01520857685716 1.0061157657249 1 1
1.01211097212204 1.00177248458437 0 0
1.11281634553314 1.10110397021112 1 1
0.38542388919228 0.381569097359487 0 0
0.577815170053204 0.57145932986635 1 1
0.566840980539027 0.560825220499086 0 0
0.823320014576789 0.815226637852478 1 1
0.81298457557593 0.804905016974245 1 1
0.64450442969391 0.638640275700169 1 1
0.751382869724489 0.744295998398376 1 1
1.04909318112796 1.03815684478006 1 1
0.635304591555991 0.629197115571373 1 1
0.63895583988728 0.631306218562248 1 1
0.802053558764521 0.794304875722484 1 1
0.523118295666321 0.517516461501684 0 0
0.526932921834912 0.521720351221672 1 1
0.660881703811644 0.653860618132803 1 1
0.69189573019901 0.684423949633452 1 1
0.957359582503125 0.947517625180401 1 1
1.05141858848115 1.03998657419687 0 0
0.543720338650989 0.536145785791279 1 1
0.345804999658254 0.342056025102629 0 0
1.04961500604451 1.03699851160598 1 1
0.665367752213868 0.658263103062955 1 1
0.863984414938826 0.85597641879718 1 1
0.88475975500447 0.875704680817079 1 1
0.645148883622974 0.638933402718295 1 1
0.659883843458586 0.65355971260038 1 1
0.924605284788532 0.915453996507663 1 1
0.994344800866907 0.983816886504561 1 1
0.621599815727945 0.616097503418323 1 1
0.704695033132331 0.696376585836879 1 1
0.926004005195675 0.91659954222067 1 1
0.540559947620509 0.535776235355896 1 1
0.869043440665571 0.860044909994451 1 1
1.04421292933378 1.03422704881254 1 1
0.743945337478338 0.736170685017969 1 1
0.998959447592653 0.989615545597414 1 1
0.751333799391629 0.743752611578145 1 1
1.19927493526446 1.18863347788786 0 1
0.98807807363396 0.979806556080399 1 1
0.741966254325673 0.734857781308391 1 1
0.740171862138434 0.732184227839696 1 1
0.741159726318246 0.732357306558457 1 1
0.599967795864772 0.59336237895128 1 1
0.90403520208677 0.894326607483445 1 1
0.714781525578272 0.707552863508149 1 1
0.953228021878095 0.943643807255419 1 1
0.638458756659197 0.631531727454189 1 1
0.828747177207139 0.821277182713135 1 1
0.712623922890388 0.705198868814764 1 1
0.941326374088056 0.931888276534516 1 1
0.624855717343064 0.617743084437819 1 1
0.842832167535653 0.83366476409264 1 1
0.972061175596393 0.962248546695831 1 1
0.78530114785761 0.778462481498681 1 1
0.344234897656187 0.340873151136631 0 0
0.883061477898841 0.875507264843739 1 1
0.954056172643397 0.945732277910182 1 1
0.909586302306973 0.899751862475256 1 1
0.748216425215281 0.739997382901689 1 1
0.631337066279352 0.624986057587122 1 1
0.817163567223885 0.80844247149871 1 1
0.618577043371667 0.612712408210598 1 1
0.844905516239134 0.835059766813165 1 1
0.769537408911268 0.761204732071756 1 1
0.849486501482865 0.839557203194246 1 1
0.376270163520265 0.37320631292342 0 0
1.04303109348576 1.03232263811746 1 1
0.617108198643031 0.610896565204843 1 1
0.968307064972262 0.958316340847056 1 1
0.835502820428067 0.827484794698553 1 1
0.555471697414299 0.550271522279965 1 1
0.771873238794792 0.76317746239013 1 1
0.91632269576153 0.906835567032303 1 1
0.956699695634982 0.947392270489444 1 1
0.867200609760344 0.857916207524166 1 1
0.992277367102535 0.982712078876038 1 1
0.624195461682387 0.617538095274315 1 1
0.342650303784057 0.338251142212088 0 0
0.83566122854587 0.827877111501434 1 1
1.08845008699679 1.07801685159666 0 0
1.2823891983129 1.26891394799277 0 0
0.730474597453077 0.72326517669178 1 1
0.700967357553908 0.693556657930833 1 1
0.626052940526789 0.620240578917645 1 1
0.748952894206073 0.740619134647592 1 1
0.613679440911997 0.606498130370925 1 1
0.929734019056303 0.921561426487526 1 1
0.603020366564089 0.59631889624932 1 1
0.450614559529696 0.445595510352047 0 0
0.540813139219795 0.53529641492094 1 1
0.846428360659894 0.836855924358973 1 1
0.95714652606574 0.94670629608715 1 1
0.88343033537803 0.874462430888159 1 1
0.529249229454054 0.524838412506311 1 1
1.12400210738325 1.11331374996775 1 1
0.603682831346554 0.597012560948832 1 1
0.889586798654088 0.880213201360515 1 1
0.653106635135216 0.647181407641372 1 1
0.932993965085079 0.924038303157868 1 1
0.728109161255931 0.720620161322076 1 1
0.642715936717814 0.636241091706259 1 1
0.718233806258311 0.710483871556073 1 1
0.637280978068005 0.631434292819792 1 1
1.01106873625033 1.00108299779649 1 1
0.703763264766025 0.695835976177385 1 1
1.0995677981003 1.08916088472465 1 1
0.506521898828931 0.501136265083117 0 0
0.766719653560124 0.758998813217918 1 1
0.622079791379512 0.615920089605051 1 1
0.501295432991364 0.496760700099016 1 1
0.607210684221004 0.600838986560961 1 1
0.468690909998297 0.464030169693237 1 1
0.779544996954789 0.772372947756694 1 1
0.833928862172731 0.825661910279418 1 1
0.520099023832899 0.51496302931172 0 0
0.777029373593068 0.77012350913761 1 1
0.834542557478553 0.826801004410777 1 1
0.503130366259326 0.497345396776756 1 1
0.847023217113157 0.838601696093796 1 1
0.743167073517754 0.735372531839104 1 1
0.868775466775258 0.859955832925857 1 1
1.12451943172807 1.11265204501172 0 0
0.512895805596818 0.508682290408853 0 0
0.81781716733187 0.810620073129062 1 1
0.761156695566215 0.753299198049963 1 1
0.633714083483913 0.626544650325418 1 1
0.96813892018133 0.955788755277159 1 1
0.795653990349222 0.787375656852029 1 1
0.437153018409986 0.432518888709195 0 0
0.562309400936244 0.556704428270928 1 1
0.355454764360207 0.352264409111082 0 0
0.796202378948087 0.788380084185717 1 1
0.681946644720526 0.67429738805719 1 1
0.797840920210903 0.789096517811799 1 1
1.20615941369645 1.19147557716398 1 1
0.891726066184512 0.882841852039059 1 1
0.719184483301637 0.711593687281787 1 1
0.714459609224451 0.707356474237798 1 1
0.840866675653386 0.831615952671693 1 1
1.14968616229083 1.13807196905847 1 1
0.658974895535608 0.652288361710926 1 1
0.780886504076343 0.773020664429529 1 1
1.01145766667876 1.00213675282458 1 1
0.902488714743887 0.893245943529146 1 1
0.726146195810357 0.719012298383282 1 1
0.633748973404388 0.626965255860548 1 1
0.763573253090196 0.756059281372855 1 1
0.59329207754677 0.586527418458895 1 1
0.911231249807784 0.902769636373988 1 1
0.819061600484735 0.810511379065137 1 1
0.709165628207872 0.701498305608248 1 1
0.731253856355437 0.723640718521462 1 1
0.959265953185309 0.950067349176929 1 1
0.853395064904732 0.84475439658342 1 1
0.562806407144776 0.55698040059913 0 0
0.880503440052885 0.870385094228389 1 1
0.989328024629656 0.979917415567448 1 1
0.6214050413515 0.614896225006551 1 1
0.61992642980902 0.612718794981099 1 1
0.694778587633238 0.688040149328785 1 1
1.02332612738101 1.01207086467264 1 1
0.460559008786807 0.455868948811363 1 1
0.789813587343213 0.781480690946572 1 1
1.15227465161017 1.14067440647947 0 0
0.652154651875255 0.646162385499216 1 1
0.739370593427683 0.732281970018576 1 1
0.74707082574351 0.740278891964776 1 1
0.79878473825056 0.790407630894607 1 1
0.545073168068595 0.539084126362885 1 1
0.9265672492779 0.916155140174791 1 1
1.10097424875472 1.08958831341802 1 1
0.935150258144681 0.924996791066073 1 1
1.0589172208016 1.04897182350022 1 1
0.789387486269872 0.780901561082168 1 1
0.625907766384178 0.618557456956029 1 1
0.561110748274257 0.555102793854217 0 0
0.95375184314958 0.943327247225543 1 1
0.743683847591529 0.735263879002977 1 1
0.892843069070013 0.884124542791783 1 1
0.74219162453207 0.735049611495036 1 1
0.985566288761214 0.974986420501786 1 1
0.897722895900917 0.888160315182541 1 1
0.880983581865734 0.87137185637223 1 1
0.414043716117043 0.409135914093866 0 0
0.863237922723927 0.853695298244385 1 1
0.617313790628957 0.610805195674054 1 1
1.06991726711193 1.05853991706091 1 1
0.79925382414494 0.791430408743311 1 1
0.952451453350346 0.941647112734998 1 1
0.886537778763522 0.877286569815565 1 1
0.714995204671657 0.707205080850568 1 1
0.535982337251217 0.530932619933289 1 1
0.789496134918518 0.781668855573322 1 1
0.841124493065444 0.832448683606297 1 1
0.702067893818958 0.695070721750535 1 1
0.823771364103145 0.816878576794649 1 1
1.02629274366426 1.01533864172628 1 1
0.996869880651403 0.988001220975422 1 1
0.792292490058735 0.783937666773791 1 1
0.936633105651997 0.927984029939138 1 1
1.1057504029071 1.09395449661194 1 1
0.726241482110625 0.717499626110398 1 1
1.0626107624327 1.05167096514535 0 0
0.845089904716442 0.835819520856921 1 1
0.991277420398587 0.980984698908588 1 1
0.77671860809616 0.76820514079772 1 1
0.806892828488379 0.798830980503496 1 1
0.612109276554861 0.606708408450119 1 1
0.945092395279667 0.936070147193674 1 1
1.05959513423736 1.05023733798817 1 1
0.771376372814357 0.763309881829488 1 1
0.602784927259921 0.596790118296023 1 1
0.793320561533373 0.7850250918819 1 1
0.738850538255354 0.731790533297289 1 1
0.763874715724271 0.755813306353451 1 1
0.938235162854275 0.92850699497792 1 1
0.65191596622741 0.645467509477699 1 1
0.94828184092783 0.939961160958767 1 1
0.494624386869002 0.489515274652365 1 1
0.671318552189593 0.66491639415098 1 1
0.745870844693111 0.738017639918673 1 1
0.704613043952129 0.697559750895945 1 1
1.12613996032469 1.11389035125539 1 1
0.684704223047776 0.677435024807749 1 1
0.887232356172925 0.87950866499213 1 1
1.12459175038078 1.11352671477099 1 1
0.799715923405844 0.792553695641608 1 1
0.817015591384535 0.808715274790994 1 1
0.645353410330296 0.639217304593771 1 1
0.89454593923411 0.885312555312516 1 1
0.825452837978962 0.817161745551849 1 1
0.741309913395478 0.732938568747886 1 1
0.964006800948411 0.953814902412108 1 1
0.689407777731734 0.682008531585303 1 1
0.736878404374704 0.729983905667793 1 1
0.744625782287302 0.736763278811116 1 1
0.738299709726583 0.731088703595245 1 1
0.782187585641889 0.773627998292937 1 1
0.692177259884587 0.685635250726006 1 1
0.787692916024796 0.77989786588569 1 1
0.730547038664733 0.723907063739981 1 1
0.584633878024688 0.577017829406579 1 1
0.940778639327521 0.931709417576045 1 1
0.820412359069221 0.810893944818024 1 1
0.681315969104123 0.674499541395483 1 1
0.777543663327403 0.769756962735046 1 1
0.767027795334367 0.759954541085086 1 1
0.724688356514964 0.716008282030307 1 1
0.973484943937798 0.963330931384678 1 1
1.17705620591646 1.16424813406769 1 1
0.546806251890205 0.54060931893732 1 1
0.9962639678173 0.986335624844782 1 1
0.627140820787004 0.621028248999807 1 1
1.14341424043815 1.13153219834893 1 1
0.795774353471564 0.787312195651984 1 1
1.01175909566689 1.00200945009167 1 1
0.468564110017847 0.463320470553787 1 1
0.658871873089152 0.652739169582073 1 1
0.758034640599831 0.749997729630216 1 1
1.03497306647263 1.02428823060401 1 1
0.760316463511808 0.752650158729413 1 1
1.03906021532548 1.02821329365919 1 1
0.595953845142932 0.589826784809409 1 1
0.696615314622357 0.689778992087022 1 1
0.737246288364165 0.730653479452302 1 1
0.885000852049367 0.874683064357046 1 1
0.644789763792124 0.637124752740675 1 1
0.839567097425191 0.830730132363076 1 1
0.452078472926339 0.447351018576354 0 0
0.919608693994155 0.910106358191934 1 1
0.722042829650958 0.715341688251518 1 1
0.730397535128884 0.723143906510798 1 1
0.438822340322822 0.434274870887508 0 0
0.546237345315515 0.540159211866945 1 1
0.549509910044056 0.543530212836438 1 1
0.928552253042193 0.919703025034076 1 1
0.597785471249198 0.591570431409701 1 1
0.764949432365258 0.757419369524629 1 1
0.806814614197077 0.79931753417805 1 1
1.05684475450213 1.04722571603999 1 1
0.698019143816413 0.691338902442726 1 1
0.519842972208665 0.514404840134973 1 1
0.692750870773823 0.685468453950423 1 1
0.940980485944265 0.931095934028902 1 1
1.10131709835416 1.08977662301357 1 1
0.848032274279012 0.8394980350324 1 1
0.878892246568097 0.869203676842186 1 1
0.737219102750481 0.728626988075516 1 1
0.775952591447074 0.768126301714522 1 1
0.88100990791751 0.871270845917586 1 1
0.743208792239762 0.7347300712023 1 1
0.702119007727494 0.694687992789091 1 1
0.837822761035177 0.828632705790713 1 1
1.14114168626885 1.12908648354833 0 0
0.82186219328158 0.813518701222449 1 1
1.27745954456678 1.26692340932616 0 0
0.589847040995498 0.58375681151388 1 1
0.619083874736133 0.612725585270749 1 1
0.926111530913299 0.915502826263579 1 1
0.743179422054101 0.73454365089446 1 1
0.953262265814584 0.943652018248126 1 1
0.534553695666256 0.528581212377641 0 0
0.966701755737273 0.957394303399089 1 1
0.844750526305481 0.836037633239066 1 1
0.916368626924765 0.907756138846472 1 1
0.826932464261705 0.818547637121056 1 1
0.516470021355446 0.511743223379754 1 1
0.567421968267651 0.561334668775517 0 0
0.803743674349371 0.793349884961929 1 1
0.95800880950845 0.948019032303092 1 1
0.799506131829964 0.791274778616218 1 1
0.653168913298785 0.64698587765151 1 1
0.759169666323972 0.751390215207901 1 1
0.96636338968346 0.956473297414312 1 1
0.890187994367469 0.881275399813867 1 1
0.823798777303491 0.815236665555392 1 1
0.861946640864078 0.852626404541819 1 1
0.414557372326531 0.410518042834745 0 0
0.981127060716168 0.97051271728798 1 1
0.709571164271451 0.701176977380439 1 1
0.7765038256011 0.769216834205104 1 1
0.664820576582297 0.658422047373604 1 1
0.702470671525146 0.696023926759016 1 1
0.975619226621539 0.965598195474747 1 1
0.814623398865973 0.8070484499611 1 1
0.827131872344863 0.817418987508127 1 1
0.703966615579188 0.696567220855548 1 1
0.741479183841553 0.733231752810478 1 1
1.00908133977086 0.998059655637158 1 1
0.896131743189897 0.886764016897812 1 1
0.896830823067934 0.888490155071001 1 1
0.794924559931634 0.786283184872382 1 1
0.802495599518292 0.793812210867875 1 1
0.770393500566957 0.762984863030287 1 1
0.893411053214947 0.883649847819513 1 1
0.863280470330245 0.854304982909646 1 1
0.904617880767047 0.89560331784754 1 1
0.662287709815694 0.654845349023975 1 1
0.750104210108177 0.742518411252388 1 1
0.939840664273924 0.930465663397877 1 1
0.914848864034214 0.906414964515232 1 1
0.514836226005763 0.509877587554372 0 0
0.69242962799905 0.68568347538488 1 1
0.966065033516409 0.956056775090593 1 1
0.748615739232699 0.741552424754159 1 1
0.651608751545282 0.644378923834346 1 1
1.06820088110176 1.05816610085032 1 1
0.683397296255492 0.677391263910888 1 1
0.567793705564579 0.561784852514633 1 1
0.691606141221967 0.684482828074952 1 1
0.521300304879918 0.515544371834561 1 1
0.802453894454559 0.792448634956391 1 1
1.15942452941853 1.14816988193323 0 0
0.797949552226769 0.790469226373124 1 1
0.901185163279083 0.890921853850572 1 1
0.603477486610274 0.597550130845307 0 0
0.570334703411978 0.564781963261604 1 1
0.941707519927136 0.931958151298134 1 1
0.785682884139684 0.778418165481159 1 1
0.739588442463588 0.732397741810928 1 1
0.583546040576241 0.577166643302516 1 1
0.651981397721585 0.645779886953336 1 1
0.667441925836475 0.660222235857821 1 1
0.601411226866264 0.596362137561647 1 1
0.894613659111296 0.885589869394572 1 1
0.648073634947628 0.641350961039685 1 1
0.977593070279341 0.968044047303299 1 1
0.696868195764595 0.690561867358645 1 1
0.528255269372389 0.524158504015135 1 1
1.21789830799072 1.20408786918217 0 0
0.575790575757599 0.569450449126516 1 1
0.701331218810401 0.694657120458816 1 1
0.695081013763515 0.688225459203434 1 1
0.92507278447652 0.916591663620825 1 1
0.660910365880105 0.654187053147493 1 1
0.840868512669476 0.832372920296459 1 1
0.8659845661159 0.856688240240742 1 1
0.57973800322555 0.572449831142195 1 1
0.694114399792295 0.686796743601396 1 1
0.703875629588123 0.69686752334423 1 1
0.677610298622386 0.670502341258079 1 1
0.589322422285275 0.583166569627894 1 1
1.03265395516516 1.0219091802031 1 1
0.709949921544762 0.702210091441967 1 1
0.900390473926243 0.890672587712581 1 1
0.947685145401447 0.937922285354253 1 1
0.807157249701851 0.799238463776233 1 1
0.764183433531268 0.75656411195946 1 1
0.811878684082151 0.803989397614225 1 1
0.779217919165922 0.771442299057902 1 1
0.876701153515745 0.86642145209064 1 1
1.12465538594488 1.11238280390987 1 1
0.620364777137199 0.613916637424766 1 1
0.809709087570226 0.800724454183849 1 1
1.03135838725411 1.02069953352835 1 1
0.501973733916503 0.496952554474712 0 0
1.04058161064909 1.02938886544672 1 1
0.765576035055267 0.759032912373866 1 1
0.763964447440445 0.756373946523003 1 1
0.566307249658271 0.561152826925298 1 1
0.805174902299172 0.796008807158344 1 1
0.665988124763545 0.658633207662612 1 1
1.03786019929081 1.02727562852198 0 1
0.549304334464448 0.543017141235454 0 0
0.822935142505032 0.814022068858115 1 1
0.778333432587844 0.770464313011409 1 1
0.626508038902291 0.619935541467523 1 1
0.62994921396645 0.623605005242899 1 1
0.877050144739601 0.867659496142596 1 1
0.884050077549667 0.87607028717265 1 1
0.745604793334271 0.738703361227494 1 1
0.540790878851708 0.535560890735009 1 1
0.782961095193848 0.774199414342985 1 1
0.924232589915429 0.915077190970385 1 1
0.702165283510508 0.695069368690384 1 1
0.829245549048723 0.820399900786849 1 1
0.673460018326603 0.665901856248372 1 1
0.940014490467152 0.929800435935108 1 1
0.788665872605151 0.778958342762438 1 1
0.53867410307279 0.531695190489541 1 1
0.525074462542376 0.519572690655132 1 1
0.538623594361025 0.532843306269734 0 0
0.778933215391284 0.76994304787155 1 1
0.789455695652458 0.781911520710829 1 1
0.818859175058459 0.810352554884304 1 1
1.02354455945386 1.0124218139267 1 1
0.570308094627732 0.564025176181997 0 0
0.865437277978917 0.856083996006674 1 1
0.823536904578253 0.816265275122421 1 1
0.932358745868465 0.923294468012371 1 1
0.591488301077001 0.585600363281838 1 1
1.06874206116873 1.05907502270064 1 1
0.942908903961327 0.931732408989751 1 1
0.627123098301095 0.620112554324762 1 1
0.688931056376361 0.682076352464103 1 1
0.670647622271571 0.663518256504095 1 1
1.02190711405028 1.0126567703776 1 1
1.08064214939225 1.06978955320666 1 1
0.719377874465627 0.713053184974603 1 1
0.845117235402923 0.83590709073809 1 1
0.846438654863274 0.837489085765424 1 1
0.830147248645972 0.821839632256788 1 1
0.804194500001147 0.795477857726226 1 1
0.879276368625723 0.87001038046465 1 1
0.721007210918183 0.714222923037136 1 1
0.491201793327478 0.485027989703557 1 1
1.05146138113298 1.04092149928694 1 1
0.879836120840836 0.871061681200925 1 1
0.809999403083338 0.801542208844743 1 1
0.700231559804085 0.692945806378204 1 1
0.892875850136029 0.884487511222857 1 1
0.671842594701226 0.665301485428504 1 1
0.588891363059006 0.583414563653614 1 1
0.720562632601109 0.712665858055995 1 1
0.613817500058297 0.607527327009565 1 1
0.789327829034133 0.781273627896814 1 1
0.909430967796637 0.901371976995011 1 1
0.454473302737623 0.450357694411943 1 1
0.94553348824709 0.934815319007904 1 1
0.739186937871074 0.732970222548167 1 1
0.689377119243851 0.681698238961499 1 1
0.872291618312005 0.863195675825253 1 1
0.90452812818115 0.895139335996897 1 1
0.509038754924816 0.503701962589465 1 1
1.0156580164402 1.00466103811915 1 1
0.725786377663179 0.718708861168451 1 1
0.69253926088982 0.68444235880851 1 1
0.910792498914142 0.902063266365762 1 1
1.03748672115717 1.02807915472413 1 1
0.62100560568758 0.615002129854028 1 1
0.85087030462659 0.843073917946811 1 1
1.19226560741375 1.17967602032143 0 0
0.61283706469655 0.606401478222184 1 1
0.853926885162319 0.84450791913081 1 1
0.992220199361017 0.981890733035591 1 1
1.07416172588273 1.06351428964816 1 1
0.677056927877041 0.670806133960937 1 1
0.77397462859435 0.765844992374229 1 1
0.773865966217994 0.765000871449155 1 1
0.963213291736376 0.953515073875927 1 1
0.585491944278839 0.579648220818415 1 1
0.603535040045267 0.59800366792902 1 1
0.892715145776022 0.882697990616677 1 1
0.881993324926833 0.872061008773981 1 1
0.769437707723284 0.761211119466633 1 1
0.952798893596268 0.943669189716366 1 1
0.890300212720628 0.881248504743397 1 1
0.759350768303655 0.752116503488545 1 1
0.651116033506631 0.644932704909425 1 1
0.505017829664477 0.499410067004772 1 1
0.787122174680298 0.778544683763939 1 1
1.05885905945862 1.04890396261112 1 1
0.559349846375862 0.552960692577383 1 1
0.650940758570353 0.644522982333137 1 1
0.939938620470802 0.92916458496026 1 1
0.820204653848582 0.811385175966963 1 1
0.893400091346392 0.884705885819478 1 1
0.778436450852997 0.770503572402384 1 1
0.887536483826117 0.877238993988581 1 1
0.923342469229705 0.912593064767875 1 1
0.904822813478059 0.894799536395062 1 1
0.808053369914533 0.799101565740179 1 1
0.667104270441724 0.659872852359356 1 1
0.520753044542374 0.515861115690062 1 1
0.719626925684592 0.712393118543983 1 1
0.921893409530859 0.912961151399653 1 1
0.911629208934285 0.902966477153936 1 1
0.757375709764189 0.751159400841516 1 1
0.867834689576219 0.859691299997755 1 1
0.65541950805075 0.648981865248588 1 1
0.726791198691401 0.718344002497596 1 1
1.14363236798768 1.13306146575559 1 1
0.872755474827281 0.864754405619023 1 1
0.781432524902544 0.77373053775849 1 1
1.02799961820045 1.01837040702433 1 1
0.761309501334894 0.754907532527026 1 1
0.610492001934864 0.604318996515101 1 1
0.890134258184998 0.88068500436835 1 1
0.765429202028865 0.757623608984351 1 1
0.801354277392283 0.792339635687802 1 1
0.748064948352179 0.74092124375228 1 1
0.796451521618717 0.788388334716547 1 1
0.708901307763648 0.700954159251041 1 1
0.389144673372462 0.385607858209083 0 0
0.749154430937419 0.74120084750115 1 1
0.50933132999657 0.502886163051163 1 1
1.13288805555602 1.12192479347291 0 0
0.818748909916682 0.809387916122942 1 1
0.827818187040857 0.819535821167676 1 1
0.927197626711726 0.919285460996454 1 1
0.958544713979136 0.948943169360017 1 1
0.691018315266092 0.683362644802332 1 1
0.477883436519857 0.472961846726973 1 1
0.929453877858538 0.921028776418289 1 1
0.526957894071584 0.522081742791814 0 0
0.700526190786591 0.693008176554769 1 1
0.907981094993597 0.898395281101814 1 1
0.707540838382444 0.699986214775559 1 1
0.737232704137917 0.730761062860215 1 1
0.584637391506631 0.579058842860199 1 1
0.786646375462112 0.779063187185875 1 1
0.755919871547416 0.74859146213397 1 1
0.992682182454862 0.98355917704472 1 1
0.917922487180258 0.908583075517526 1 1
0.811327981271834 0.80393285512203 1 1
1.12093221834315 1.10855254239384 1 1
0.690459655400447 0.683154378748461 1 1
0.673557369838851 0.667557202784321 1 1
0.621618021727907 0.615395609200163 1 1
1.12514139752619 1.11452414435307 0 0
0.984719362759336 0.976135143530143 1 1
0.847843390924945 0.839035152105301 1 1
0.835579277548181 0.82602378897457 1 1
0.893396416413829 0.883901439819925 1 1
0.661917856476884 0.655362871564278 1 1
1.01558760048819 1.00620802983616 1 1
0.998331917196605 0.989019840217834 1 1
1.00873840695576 0.997919033131473 1 1
1.04551170200013 1.03426917217018 1 1
0.729835805146212 0.72208978208028 1 1
1.01347257295903 1.00228409835775 1 1
0.66361502532552 0.656288145409473 1 1
1.01440182182106 1.00355956686024 1 1
0.6819588088116 0.675997490132875 1 1
0.633500519259985 0.627180819032726 1 1
1.04524610644982 1.03406293793644 1 1
0.536093572435231 0.530835428456267 1 1
0.885026162510919 0.874646433769635 1 1
0.878694244764917 0.8704655457526 1 1
0.798185223256377 0.789893450889923 1 1
0.698491367444692 0.691109285068519 1 1
1.02636820208509 1.01662478494148 1 1
0.766690553129187 0.758436145602747 1 1
0.74425993500796 0.736424535478965 1 1
0.651966722612195 0.645435566057613 1 1
0.676227876991156 0.669273631721886 1 1
0.832621109181769 0.824704548011084 1 1
0.923242022351251 0.91374475666069 1 1
0.250244187322383 0.247665318824117 0 0
0.638831796800502 0.631645555567649 1 1
0.724070027913865 0.715705804561131 1 1
0.450043040470323 0.444889044548315 0 0
0.757698611961888 0.749812982872314 1 1
0.682721268521651 0.676437127317971 1 1
0.758310285058533 0.750602669873013 1 1
0.631073980362499 0.623984966279777 1 1
1.20809058098124 1.19729411998099 0 0
0.64014841853993 0.633575545615543 1 1
0.714797668271115 0.707513797063666 1 1
0.931622498715028 0.920161721740344 1 1
1.16152646714159 1.14939140671586 0 0
0.914832500613502 0.905772886328036 1 1
0.772528023170463 0.763736953848034 1 1
0.625490407968761 0.6193784019986 1 1
0.917265055576356 0.908837948974865 1 1
0.858372779445379 0.850693644527149 1 1
1.08619141916508 1.07504611226343 1 1
0.621126216946048 0.614395213979608 1 1
1.07835240524251 1.06821512432927 0 0
0.865155903735713 0.855853412926611 1 1
0.840415415011546 0.831303300265171 1 1
0.62429076333613 0.618347646949832 1 1
0.524477232081475 0.518787583869993 1 1
0.96705964735229 0.956463350434828 1 1
0.721310105007094 0.713708303958497 1 1
0.992212921361239 0.981280005624107 1 1
0.563718213349371 0.557715020375886 1 1
0.940217719595249 0.930197578654034 1 1
0.894556842031137 0.885030150305225 1 1
0.812869119973425 0.803831835078142 1 1
0.762923116931595 0.755306622395878 1 1
0.736134509227908 0.72766979186262 1 1
0.771870182990593 0.763557981162938 1 1
0.703591231966388 0.696520999802458 1 1
1.07842471542323 1.06791649384757 1 1
1.28082051380102 1.26710927931432 0 0
0.719803299586334 0.711657538624553 1 1
0.617236480241992 0.610645179518029 1 1
0.791564613689623 0.782927149827989 1 1
0.633229826360297 0.626757751748737 1 1
0.952512511583525 0.943303783803649 1 1
0.760025327712709 0.753228050582195 1 1
0.89647642547396 0.886463748810793 1 1
0.910055563306859 0.899846227326055 1 1
1.00814215263221 0.998983909930852 1 1
0.806150263409463 0.797477307640266 1 1
1.14077743401203 1.1310045282216 1 1
1.13677720306058 1.12503447942567 0 0
0.593822775655957 0.588338162373196 1 1
1.10957328651515 1.0969453554662 1 1
0.976564441874556 0.966649402840005 1 1
0.901114141450069 0.890695756632091 1 1
0.806426061466222 0.799168991200348 1 1
0.984236759356087 0.97491139199526 1 1
1.01658497815721 1.00670315790689 1 1
1.09813581267754 1.08557697111422 1 1
0.730809227618396 0.723428314422598 1 1
1.02092087734223 1.01196304099684 1 1
0.848220508221766 0.83973783189051 1 1
0.715627999596256 0.708416165003899 1 1
0.542115894410428 0.537484810781115 1 1
0.648120385374463 0.641367186295825 1 1
0.506095244079514 0.500759534471659 1 1
0.863597693021307 0.85488654662395 1 1
0.948628738486231 0.938421849349903 1 1
0.876661195117433 0.866937308696004 1 1
0.699803831551385 0.692010624200792 1 1
0.773730070623027 0.76670371161344 1 1
0.786233786853513 0.778373683308801 1 1
0.645491163742443 0.639260645799287 1 1
0.87652465018575 0.866352077391363 1 1
0.579298353288986 0.574188770117586 1 1
0.954545066577187 0.945103869062107 1 1
0.930941298601013 0.921145327627244 1 1
0.429473219593395 0.424588138643049 1 1
0.721454754173584 0.713684907702606 1 1
0.754012212666409 0.747013287065098 1 1
0.996215477314628 0.986840890705496 1 1
0.712777621624519 0.704364242699609 1 1
1.19113715670438 1.17883615395421 0 0
0.896150032941068 0.887522597101197 1 1
0.914454900885123 0.904668397112987 1 1
0.900126912139192 0.890668172859359 1 1
1.00268006575831 0.990937828013065 1 1
0.981381410379315 0.971315272510679 1 1
0.909075275763524 0.900518600941638 1 1
0.745958601670786 0.738085073159019 1 1
0.755492437533842 0.749089851032468 1 1
0.503098287053254 0.499421683902705 1 1
0.941761111788065 0.93213766991803 1 1
0.514104909486609 0.509219586786708 1 1
0.503827929601471 0.499326280379525 0 0
0.593924829858426 0.586673491436576 1 1
0.718502989457029 0.711093092957386 1 1
0.925366662234215 0.916515101845023 1 1
0.770614587754974 0.762392071677287 1 1
0.676491556128856 0.668256531539726 1 1
0.779938290199222 0.770423150211564 1 1
0.905278150227654 0.896623589309099 1 1
0.354760017623254 0.351000217788941 0 0
0.542380226346812 0.537919070239411 1 1
0.769142377015643 0.7613364091473 1 1
1.18031534353927 1.16843373648847 0 0
1.1161570407746 1.10504290870925 0 0
0.743730512411255 0.736368834393602 1 1
0.950659768873021 0.941761719341736 1 1
0.684497072407873 0.677220112032878 1 1
0.653286540040334 0.646286691316982 1 1
0.517638076469213 0.511824084294301 1 1
0.690127174144294 0.681913334274278 1 1
0.79204717996882 0.783585119917972 1 1
1.07439023897111 1.06429925798027 0 0
0.995835592729742 0.984402977327643 1 1
0.850504269550527 0.841648291483835 1 1
0.744304826512364 0.736900097551345 1 1
0.85836471813535 0.84934396603281 1 1
0.72966511346072 0.72122797705293 1 1
1.01733584764185 1.0074418994092 1 1
0.548000298989093 0.542789904476705 1 1
0.866254095762697 0.8576913712478 1 1
1.06225816197039 1.05135741325417 1 1
0.992863151915801 0.98287447021994 0 0
0.852349912572081 0.843745726063187 1 1
0.734181238665611 0.72586530389601 1 1
0.832152820961529 0.822580457317319 1 1
0.87491778232172 0.865252645128483 1 1
1.03886911625438 1.02751268681231 1 1
0.834471975542283 0.82571984697092 1 1
0.582012034727401 0.575143017000474 1 1
0.84823436128369 0.838819874658407 1 1
0.839131905061476 0.830910458200713 1 1
0.681020365891487 0.67500503060013 1 1
0.880540572347086 0.871110170052861 1 1
0.806129955809769 0.797663613499725 1 1
0.713548414085974 0.706560560603502 1 1
0.770708666568013 0.762379734273507 1 1
0.889563846220526 0.880642617806514 1 1
0.861050945626616 0.851153712644177 1 1
0.745030045631082 0.737736831969794 1 1
0.369007161238855 0.365366334293053 0 0
0.816145713094238 0.808784897260298 1 1
0.872987896831707 0.86372325281838 1 1
0.712498206352957 0.705473484602966 1 1
1.02645002456155 1.01579279786372 1 1
0.93207597555673 0.922418052359759 1 1
0.90782244756425 0.899315157685249 1 1
1.08054299969877 1.06916759197138 0 0
0.908939037405886 0.899424609672799 1 1
0.923366256538711 0.91290857329467 1 1
0.959808130228583 0.949420476249864 1 1
0.626461919277413 0.61995372281569 1 1
1.00962387301778 0.998569566872374 1 1
0.435109859467746 0.430773292279841 1 1
0.994105712991925 0.984842918260446 1 1
0.679280843737554 0.672761667670091 1 1
0.668431641106838 0.662822889076452 1 1
0.593628676889168 0.587791085176668 1 1
0.773412862628641 0.765347888900763 1 1
1.04099632168994 1.03076097617073 1 1
0.903387570781666 0.894163627474824 1 1
0.710243035099671 0.702210042280187 1 1
0.77943289699872 0.770453310526553 1 1
0.806250365103062 0.797736645850408 1 1
0.731478819317219 0.724090900544864 1 1
0.843609666943355 0.834882776132553 1 1
0.796573285547831 0.788604190093995 1 1
0.884424462275837 0.874159330866542 1 1
1.1069848163384 1.09602647093603 0 0
0.859108132044883 0.850224894931307 1 1
0.97965687169309 0.969786708528693 1 1
0.952434865668885 0.942178109644244 1 1
0.556530295834435 0.551180728269197 1 1
0.971904721512403 0.962037038315152 1 1
0.854399085596785 0.84562998585213 1 1
0.530288527482777 0.525006258253332 1 1
0.824298224327717 0.815771098026437 1 1
0.860195275003373 0.850982251235886 1 1
0.81913528363616 0.810917223612049 1 1
0.83135001047891 0.822477057003254 1 1
0.902582806326782 0.894120384464679 1 1
0.901214490073328 0.891169512869276 1 1
0.714217854102592 0.707206777625147 1 1
0.880864649642024 0.87164639733134 1 1
0.696464414762174 0.689174404589354 1 1
0.666497297989881 0.658569297847559 1 1
0.895240672587436 0.885460134906706 1 1
0.905969464941726 0.896794458089813 1 1
0.911096307064266 0.901730028613421 1 1
0.863429325602242 0.855144830789999 1 1
0.394155560686975 0.390510725202096 0 0
1.17919828808104 1.16684337860655 0 0
1.04604406955546 1.03569637874363 1 1
0.769494891551551 0.761077628375669 1 1
0.675134584395503 0.669247612324089 1 1
0.884141716602911 0.874999275499253 1 1
0.756691641139582 0.748405848832441 1 1
0.824360758315692 0.815081313822871 1 1
0.75920368146245 0.750986619501631 1 1
0.993188169226282 0.98376215087721 1 1
0.915753019507976 0.904924026465547 1 1
0.70540091460629 0.698949296933619 1 1
0.846995952585582 0.838117586861609 1 1
0.812529532120151 0.803649627000121 1 1
0.698534913088757 0.691948981297386 1 1
0.419097412999201 0.414398154643982 0 0
0.344871079736603 0.34087690782452 0 0
0.579624022383691 0.573225172283202 1 1
1.19199690087251 1.18054599578343 0 0
0.872610464343081 0.864139209233218 1 1
0.719435960490439 0.712047078891026 1 1
0.774869766258097 0.765843880059291 1 1
0.84335451308428 0.832854751513952 1 1
0.720225940025872 0.712370375676171 1 1
0.780122264640834 0.772862597637663 1 1
1.3280308793936 1.31596629402957 0 0
1.01642944598529 1.0075871231486 1 1
0.70765081506818 0.699817652908214 1 1
0.561554313310737 0.555506798600324 1 1
0.905418766193505 0.896679791842399 1 1
0.764778563876573 0.756209537314501 1 1
0.865442080739661 0.856835339198979 1 1
0.721279623686889 0.713365195340207 1 1
1.0362913191974 1.02603280649215 1 1
0.659674873454371 0.653799328655644 1 1
0.86686477080879 0.858373964420967 1 1
1.00933836842222 0.999508934131317 1 1
0.935901999950741 0.926443268443182 1 1
0.843131633257243 0.834985370550418 1 1
0.820201021949025 0.812592901378848 1 1
0.89446712062794 0.886486617328138 1 1
0.560437792491131 0.554886723477974 1 1
0.671106460014006 0.664487793261977 1 1
0.791798420317624 0.78370751446035 1 1
0.723109500055044 0.71563794020114 1 1
0.7206904769139 0.713506098021334 1 1
0.66258129441548 0.656215062990957 1 1
0.886523329246804 0.877399355258975 1 1
0.712190127127752 0.705137762782856 1 1
0.809321511581473 0.800700729892692 1 1
0.95124028879412 0.9415162896403 1 1
0.709902779950749 0.702886206169935 1 1
0.81124968518357 0.803270699392873 1 1
0.777878711013043 0.769589447813328 1 1
0.657570800226654 0.650812667277361 1 1
0.743415848933368 0.735889899184735 1 1
1.03155277131736 1.02048834372269 1 1
0.653210182264298 0.647223679675533 1 1
0.657447087728044 0.650905862068903 1 1
0.993232515262346 0.982259368355632 1 1
0.875941374033659 0.866797006661785 1 1
0.830527761397977 0.821337695448055 1 1
0.748318578711822 0.741105172744725 1 1
0.950355937310812 0.940397056696273 1 1
0.710812547538222 0.704216131219258 1 1
0.977413453516701 0.967205342494107 1 1
0.824067590466966 0.8139499797311 1 1
0.806379037825925 0.798794549355472 1 1
0.758534552790904 0.75060102337327 1 1
0.534423407900671 0.528020108314858 1 1
0.55281720399939 0.546376471256541 1 1
0.901913990715394 0.892938432582709 1 1
0.693332214076508 0.687046650359271 1 1
0.616009624510803 0.608494729484008 1 1
0.709287640617931 0.701665075878479 1 1
0.793996456096998 0.785227874278862 1 1
0.665315266687269 0.658132856181672 1 1
1.06608201737028 1.05647818618808 1 1
1.15013722492668 1.13782683386821 0 0
0.700057007997899 0.692493675164835 1 1
0.555904857358658 0.550365539839693 1 1
0.557989108010049 0.553022798460556 1 1
1.15577340271103 1.14335532760072 0 0
1.04459152383513 1.03400289506666 1 1
0.690022760382632 0.682423081561681 1 1
1.07968076211358 1.06758674305635 1 1
0.91683308320771 0.907552055664142 1 1
0.757704727592659 0.749451950136451 1 1
0.856703973174708 0.848795555943536 1 1
0.776448579598204 0.768638301951991 1 1
0.952231046596436 0.94270628650057 1 1
0.958278250425316 0.94897601192573 1 1
0.532147597486987 0.526464432076946 1 1
0.758619880683944 0.75154146724364 1 1
0.546017150178385 0.540685259224595 1 1
0.830562570525982 0.822259102423901 1 1
0.755180287511734 0.747901350299632 1 1
0.693464721433234 0.686141377922034 1 1
0.82463552745018 0.815002881632686 1 1
0.826743422606451 0.819062121853038 1 1
0.856575763966256 0.848424928776887 1 1
0.646841442769241 0.638913299151738 1 1
0.999375612895092 0.988818095428776 1 1
0.538853168925945 0.533887975380603 1 1
0.800577381858523 0.792273329385374 1 1
0.68092035434913 0.674559919561198 1 1
0.903697274012924 0.893358863284039 1 1
0.725588699013448 0.716213385106507 1 1
0.732189023898588 0.723916032734439 1 1
1.22783929168272 1.21501894210369 0 0
0.501112938039453 0.497191310263925 1 1
1.08191511841902 1.07099711265407 1 1
0.543509977323124 0.536910830759037 1 1
0.7580294796061 0.750191187602541 1 1
0.528515097074318 0.52245429310285 1 1
0.851877266583225 0.84398335211842 1 1
0.936683072966288 0.926412461622477 1 1
0.80514495721774 0.797932655732726 1 1
0.993274555211458 0.983515139383538 1 1
0.847820317898132 0.839237218877923 1 1
0.718610009886156 0.709663493140978 1 1
1.07333292011456 1.06101452289852 1 1
0.906478375110229 0.897788929091318 1 1
0.888293993352673 0.878635457267083 1 1
0.992058407155178 0.98285905665058 1 1
0.904458313320826 0.896043744429955 1 1
0.570550639444976 0.565514521968249 1 1
0.971640449904996 0.961091064009096 1 1
1.01970674127439 1.01020883621732 1 1
0.6241302621984 0.618414981990312 1 1
0.674135268118446 0.667973651341629 1 1
0.797401396410948 0.788983682336595 1 1
1.00741040952079 0.996617332861018 1 1
0.48029682612057 0.474828048469998 0 0
0.632896702686168 0.625981922437723 1 1
0.60732205802378 0.602056058393945 1 1
0.589146942462218 0.583827889187004 1 1
0.929376769375997 0.920243754197486 1 1
0.968318622060455 0.956705435727374 1 1
0.879787897203885 0.870782057313058 1 1
0.717155872765093 0.709916634834485 1 1
0.7729119991757 0.76472089414792 1 1
1.04513083128392 1.03557288073615 1 1
0.916928199456668 0.907323955993569 1 1
0.928917335368088 0.918390253141816 1 1
0.680872692804192 0.674122550600253 1 1
0.857433468025957 0.849058424821419 1 1
0.906138748436597 0.896393967408433 1 1
0.954469987145793 0.944363980976455 1 1
0.890378525121253 0.881556843572749 1 1
0.868022520211024 0.859602430931262 1 1
0.621192462333982 0.615862631377381 1 1
0.927031680395609 0.918068440061855 1 1
1.07979955101744 1.07003344598444 1 1
0.865267302550204 0.855918311276682 1 1
0.932672185494736 0.923226016967504 1 1
0.725468120184369 0.71816373545067 1 1
0.771411866745515 0.762953380149143 1 1
0.840548969812329 0.832808604154268 1 1
0.974038585570361 0.963802012643096 1 1
0.659306757016238 0.652242878506019 1 1
0.93954625844719 0.928943891740695 1 1
1.02710602690922 1.0162527302793 1 1
0.512102968122737 0.506561282437766 1 1
0.698461371409238 0.69157457392052 1 1
0.805618334919298 0.798252075253947 1 1
0.978924144436125 0.969710219384386 1 1
0.77321864266762 0.766072227534761 1 1
0.582348322504615 0.577712002850881 1 1
1.16497228137247 1.15374110348337 0 0
0.6119518018051 0.605996714853172 0 0
0.753460397037845 0.746299432735168 1 1
0.73633572099807 0.729133126499252 1 1
0.742871286588722 0.735190639948553 1 1
0.751848373901849 0.742232643185657 1 1
0.971688064264995 0.962510703032183 1 1
0.847118892099844 0.837633053178164 1 1
0.765975829790491 0.758914373511576 1 1
0.742029684803423 0.735008474038339 1 1
0.523811232852907 0.519064271755943 1 1
0.575664876920895 0.570484935396313 1 1
0.955974891757854 0.946713928837424 1 1
0.356825462439265 0.353408487579209 0 0
0.733258121596611 0.725609704476296 1 1
0.807380276629312 0.799443644150231 1 1
0.688855540208916 0.681867807552815 1 1
0.976580350687547 0.964992761207926 1 1
0.806830235187337 0.799333290511259 1 1
0.684589474687065 0.678039603882219 1 1
0.50827177230491 0.50226525240449 1 0
1.02572399836028 1.01552118176596 1 1
0.816946851742008 0.809552969883437 1 1
0.62561051210502 0.619929817794509 1 1
0.803871307547944 0.794808390261545 1 1
0.748640142501902 0.742139607441994 1 1
0.764806256216696 0.756399764657059 1 1
0.915345676897625 0.905634118849673 1 1
1.04376494372772 1.03188291102843 1 1
0.752513798791687 0.745348196360835 1 1
0.815929514962863 0.807899788046471 1 1
1.085697705902 1.07310413097251 1 1
0.749827094938398 0.741821633301401 1 1
0.671035935031104 0.665223600370874 1 1
1.05827923215032 1.04662988708504 1 1
0.860695536175366 0.851668374770591 1 1
0.993762680602541 0.984567320022701 1 1
0.836391426699681 0.82620834356715 1 1
0.93886578540345 0.929109575019876 1 1
0.945870602089203 0.936820444418364 1 1
0.876345578492848 0.867838297936956 1 1
0.601686582838058 0.596147800575589 1 1
0.767585623067712 0.759179276621327 1 1
1.01951676794566 1.00957562994956 1 1
1.08036499222466 1.06905069516244 1 1
0.99957729994033 0.988612462083623 1 1
1.11694421683921 1.10575855925962 1 1
0.560685655631296 0.554539764499049 1 1
0.661042689504826 0.654870463646596 1 1
0.852365913036111 0.842832683799556 1 1
0.520243371013449 0.51425244547411 1 0
0.987933652842004 0.977122928219128 1 1
1.03762711395819 1.02670277885284 1 1
0.736281527678748 0.727763146364546 1 1
0.651918673795213 0.646073443606756 1 1
0.824831018722771 0.81606853100588 1 1
0.886498797481219 0.877292902437495 1 1
0.975133898624105 0.96428878038066 1 1
0.83248722617165 0.824076369972915 1 1
1.25288964922859 1.24133440509799 0 0
0.708294135807192 0.700688057434771 1 1
0.973172764884759 0.96193141095529 1 1
0.832216979441738 0.822930523296669 1 1
0.799492391608026 0.790932448705069 1 1
0.989990933432482 0.97972461891689 1 1
1.13566111397139 1.12389404443589 1 1
1.03352593409905 1.02292419930464 1 1
0.692591663871737 0.684234412890461 1 1
0.890929123052595 0.882789540394948 1 1
0.674882100095258 0.669007986044193 1 1
0.850416097234256 0.842579044109736 1 1
0.797156997930165 0.788437602108644 1 1
0.543555451417968 0.538733983208114 1 1
0.678306773644819 0.671732235765341 1 1
0.791507230106498 0.783196473346555 1 1
0.663927117093865 0.656079868803201 1 1
0.773458071686476 0.764348781734098 1 1
0.89668687774986 0.888081845229464 1 1
0.834938759204394 0.826959625327605 1 1
0.713919585205247 0.705442906029065 1 1
0.573365615558832 0.567382830099277 1 1
0.799917286778396 0.792907138421897 1 1
0.686678799330928 0.679127147643178 1 1
0.826201379787238 0.817935784112233 1 1
0.673471110372485 0.667614113666985 1 1
0.827349481023942 0.818416335604905 1 1
0.887566460384851 0.878795714728897 1 1
0.776419410565216 0.768848502660968 1 1
0.692944085891426 0.686274281010126 1 1
0.727842613435157 0.720415701786096 1 1
0.71876451735398 0.711157967995269 1 1
0.818077540270213 0.810149324016346 1 1
0.801877379609351 0.793876898430988 1 1
0.996249096310102 0.987002423800254 1 1
0.554521510320297 0.549003360114369 1 1
0.565048713376849 0.559414052178367 1 1
0.897665806868516 0.888845812344391 1 1
1.06306185310159 1.05313831193147 1 1
0.946552375270432 0.938505701296201 1 1
0.724080248379685 0.716820371411798 1 1
0.455331554011324 0.450999635419739 1 1
0.974087530164004 0.965466825673983 1 1
1.01186881416833 0.99957017812515 1 1
1.03938102670926 1.02881143747235 1 1
1.04277294001915 1.03324824447893 1 1
1.19399521910364 1.18135909800685 0 0
0.797706226620597 0.789841172440007 1 1
0.692955435030417 0.685788835594089 1 1
0.619283277189005 0.612963994828279 1 1
1.02748680386037 1.01728822667589 1 1
0.512562950608865 0.507413824662346 1 1
0.867544788766365 0.859144362385954 1 1
0.574321788599423 0.568008216427382 1 1
0.40558505794227 0.401543777930207 0 0
0.569573006574526 0.564007999584871 1 1
0.571267584243161 0.564322595655972 1 1
0.61602884430404 0.609032114791388 1 1
0.872939425893766 0.864735423419729 1 1
0.656353924978218 0.649983166352785 1 1
0.926704890896274 0.91667662033962 1 1
0.847876732572748 0.839954934266736 1 1
0.732428051294897 0.725220984843021 1 1
0.721661502142009 0.713098848106978 1 1
0.926910687477546 0.916315701180542 1 1
0.794308945063227 0.786129578007274 1 1
0.670332458694855 0.663496882430953 1 1
1.01185462016623 1.00208356142121 1 1
0.587897802455445 0.581703044859026 1 1
0.784644406127312 0.777548515677916 1 1
0.930767392375589 0.921797202137774 1 1
1.0679006222836 1.0546877752083 1 1
0.7276523866245 0.72099255032581 1 1
0.549163279439727 0.54423336187862 0 0
0.959547280506967 0.948282577355681 1 1
0.782887027961672 0.775575630131617 1 1
0.663466950726756 0.655952608137173 1 1
0.913343975911664 0.903426493135898 1 1
0.636306184997498 0.628798812998493 1 1
0.795228442521669 0.786397080018528 1 1
0.738144887558479 0.730778088774816 1 1
0.936686441711348 0.9283177424998 1 1
0.628667388788925 0.622316797058471 1 1
0.806710934317248 0.798370656323287 1 1
0.669403385031215 0.661381967554366 1 1
0.600529136239135 0.594265149448808 1 1
0.901174796929984 0.892036382377309 1 1
0.71046826517771 0.703011430180252 1 1
0.588602342886059 0.582711599442403 1 1
0.719647155202666 0.712587016477651 1 1
1.23792732203697 1.22614024039458 0 0
0.779007143726846 0.771288527231469 1 1
0.615413174264022 0.60920359242148 1 1
1.02006335172511 1.00999013461893 1 1
0.920861215580965 0.911252770125276 1 1
0.864908116425545 0.85689906692151 1 1
0.890877772815239 0.882448829152606 1 1
0.619964130772066 0.614755941662734 1 1
0.68084409892747 0.67448023064906 1 1
0.952900645614416 0.942486942014516 1 1
0.989889749026629 0.978703765207915 1 1
0.73319343701506 0.726485972352313 1 1
0.74621863553988 0.738571420931235 1 1
0.960885346564571 0.951170313488044 1 1
0.89649334723211 0.887112370865858 1 1
0.880639926045659 0.872867375864918 1 1
0.524868360647734 0.518958158545196 1 1
1.02810024540721 1.0181326819191 1 1
0.84286890528851 0.834562806956411 1 1
0.519296458448765 0.513531501784895 1 1
0.499951656658248 0.494346350997395 0 0
0.730283205930192 0.722710039372633 1 1
0.491307354180413 0.485720389544286 0 0
0.915397091133604 0.904896333893899 1 1
0.541460591963733 0.535939927149291 1 1
0.79602048807057 0.787869427491666 1 1
1.14051488974848 1.12867635864424 1 1
0.622829059087758 0.616048085130837 1 1
0.964655230215289 0.954885110280934 1 1
0.719972338453098 0.713128518688533 1 1
0.861059566098101 0.852165502103427 1 1
0.942245347069131 0.931950063526021 1 1
0.752639396592995 0.745832155538438 1 1
0.872511886840704 0.863292582655517 1 1
0.700788046238928 0.69421302718975 1 1
0.723234003710295 0.71477775831809 1 1
0.465394133759169 0.459186084019406 1 1
0.743372900843212 0.736256195245855 1 1
0.915342813777464 0.905300730084411 1 1
1.00177347552724 0.991561581333699 1 1
0.427015956549692 0.422099293037122 1 1
0.467787729865475 0.462498058458725 0 0
0.599582527071732 0.593515869389893 1 1
0.305323123932504 0.302165159635671 0 0
1.11429657350718 1.1031732664855 1 1
0.572367004506625 0.566223338060109 0 0
1.07149232442289 1.06023274211994 1 1
0.642047921686327 0.635878072064 1 1
0.432682703587527 0.428553836724536 0 0
0.844184594162274 0.835318139248792 1 1
0.813947093406329 0.8058950975289 1 1
0.796534170477105 0.787829614368848 1 1
0.974616274080453 0.964896451906182 1 1
0.854976053629105 0.845418627532562 1 1
0.612118687022194 0.60552324801369 1 1
0.734541329316546 0.727234388319744 1 1
0.735438531969598 0.728357351125685 1 1
0.967455166674747 0.958039069891567 1 1
0.867047417065294 0.85889930244489 1 1
0.538283188362273 0.53276027601803 1 1
0.624700364588452 0.618391596735446 1 1
0.684067648807116 0.677882690182279 1 1
0.76214356145837 0.753819563272291 1 1
0.681541464766732 0.672593914189835 1 1
0.916250759001945 0.907495915805615 1 1
0.904875740318204 0.895786486935474 1 1
0.568010652173833 0.561418895738491 1 1
0.857619927349334 0.84983301120124 1 1
0.66891591000728 0.661906264115066 1 1
1.02283705040324 1.01183251424837 1 1
0.847679119692718 0.839475902231809 1 1
0.841679407000581 0.832343555182018 1 1
0.893998480310686 0.885324112550453 1 1
0.454777898544838 0.45036903797409 1 1
0.840730682353485 0.833475883361057 1 1
0.499101903241203 0.493146765380596 0 0
0.960571901569894 0.949612482515291 1 1
0.720219810192742 0.712562051410814 1 1
1.19992969279052 1.18784318042168 0 0
0.760914089371355 0.753889479110484 1 1
0.745979571284523 0.739624684370356 1 1
1.07279174471848 1.06066697570773 1 1
0.613911353379384 0.608394987633127 1 1
0.985791593635396 0.974389537337387 1 1
0.760877253473393 0.752953944710023 1 1
0.584052171100176 0.577250692307144 1 1
0.871667155411491 0.863235487921883 1 1
0.494837261990982 0.490087242111908 1 1
0.977882158802096 0.966646991253933 1 1
1.00458545407357 0.99388328388108 1 1
0.657329631925864 0.651004821513739 1 1
0.95386939877467 0.944201337936524 1 1
0.646903989290533 0.640335482878224 1 1
0.749158887918465 0.740571097950199 1 1
0.670947605665708 0.664424732565583 1 1
0.607957788522884 0.601778740648074 1 1
0.754613867791926 0.747507200485776 1 1
0.70396459766542 0.696944320121336 1 1
0.589575260761775 0.5839696021485 1 1
0.739321589470218 0.732767113869738 1 1
0.643947081218319 0.63710226179837 1 1
0.713718338806038 0.707889554206403 1 1
0.659144493229408 0.653218020751912 1 1
0.645464545890527 0.638492665131661 1 1
0.693566495860731 0.687364748550815 1 1
0.790258120187412 0.781778237753694 1 1
0.548693200721154 0.542147200737962 1 1
0.950338247066823 0.940260376535091 1 1
1.05432808097133 1.04437620260961 0 1
0.696020078998322 0.688301787534367 1 1
1.09206323632183 1.07961210491932 1 1
0.467316915047383 0.462727573361368 1 1
1.09160344143635 1.08091176934422 0 0
0.436407777101517 0.432951400926057 1 0
0.745933537971359 0.738361950844154 1 1
0.807457663668143 0.799008842060139 1 1
0.498406068508875 0.493192911575283 1 1
0.681759861383127 0.67523354505768 1 1
0.70626661287481 0.698521882656318 1 1
0.63420771306786 0.62613932933377 1 1
0.708717495613106 0.700763821819544 1 1
0.45456640580115 0.449386210997992 1 1
0.785855009917843 0.777390730753413 1 1
0.840058151393428 0.831151226904729 1 1
0.696493341354352 0.690015389859641 1 1
1.05011974264957 1.03955581638531 1 1
0.652287075232656 0.645816630948728 1 1
0.655658188164443 0.649389733833466 1 1
0.956074076078705 0.947309202718362 1 1
0.775190067764559 0.768171837471416 1 1
0.803080877207857 0.795025606118884 1 1
0.526989228834265 0.522429110480543 1 1
0.610689305057125 0.604870735251455 1 1
0.982891086488263 0.973731802938028 1 1
0.809830427044612 0.800897779227508 1 1
0.749471856374871 0.742160996214506 1 1
0.489348084045792 0.484910878725798 0 0
0.862874891902852 0.853963820660392 1 1
0.458567407665778 0.453570952959934 1 1
0.747329198264948 0.740199958213856 1 1
0.60497596645823 0.598664833671855 1 1
0.904360949363417 0.895850692291973 1 1
0.518693842486919 0.513226040558385 1 1
0.746287859056686 0.739561952881692 1 1
0.754789367901245 0.74717494939517 1 1
0.737078715446993 0.730502387357547 1 1
0.880668097242147 0.871397748070666 1 1
0.867056452227368 0.857726056516342 1 1
0.6642854348559 0.656233404995214 1 1
0.917600553209032 0.907575783435618 1 1
0.885898752276329 0.875870416607516 1 1
0.759855613778089 0.751680125116339 1 1
0.61401719073615 0.607787980483817 1 1
0.665333277154407 0.657922130076126 1 1
0.918880803353056 0.908254358494907 1 1
0.840080765176652 0.831766949684916 1 1
1.02636833878632 1.01572884646245 1 1
0.981866003085323 0.972949771958134 1 1
0.872312206777994 0.863324024408546 1 1
0.667247100097118 0.660392509065593 1 1
0.880041682041 0.871431714104391 1 1
0.714521565774978 0.707265159843722 1 1
0.461863871492965 0.457633399313634 0 0
0.815319390185223 0.807772531622349 1 1
0.900458429814172 0.891870063124058 1 1
0.903703044955676 0.894871365593224 1 1
0.931639525124467 0.921794403114817 1 1
0.944221817433812 0.933770192334771 1 1
0.625558733851541 0.61917668189764 1 1
1.13686109615227 1.12517860014003 0 0
0.721640187043969 0.714522903401249 1 1
0.603261888972514 0.597227902007688 1 1
0.490368071135557 0.486270937922544 1 1
1.16553834660624 1.15427146320557 0 0
0.731415718957515 0.7248680231213 1 1
0.61307643664554 0.606969134357227 1 1
1.01289248929922 1.00226728271158 1 1
0.769275787699387 0.760820043502856 1 1
0.692366626227467 0.685229951698358 1 1
1.38962301595186 1.37595136714766 0 0
0.811037835852607 0.802390116251304 1 1
0.863650786081895 0.854578077314993 1 1
0.927587304447481 0.918151243691875 1 1
0.642058713742346 0.635383509379075 0 0
0.671529742244623 0.664237755075284 1 1
0.831170426748493 0.822358507579979 1 1
0.78427337309923 0.776019645601784 1 1
1.08689586639236 1.07480894388438 1 1
0.72582880783648 0.717518768870519 1 1
1.01540082706055 1.00599511186171 1 1
1.05772582434494 1.04791825901341 0 0
0.60461208150528 0.599024154772391 1 1
0.84097555231753 0.832101380081196 1 1
1.14598772885132 1.13455668110922 0 0
0.921657606674746 0.911936800050707 1 1
1.1269138113977 1.11461834821818 0 0
0.59247585008274 0.587129983664665 1 1
0.999506426757918 0.98974078495559 1 1
0.934138074187333 0.925022927096038 1 1
0.559793632421812 0.554120183085412 1 1
0.851819114317782 0.842905924961104 1 1
0.826490704988111 0.818495968613047 1 1
0.828937264174898 0.819796916313835 1 1
0.890144533097598 0.880611838082159 1 1
0.631371930894334 0.625404746587513 1 1
0.936276375447771 0.927381606196375 1 1
0.598911687616449 0.591515288566878 1 1
0.577202763290434 0.570224932613722 1 1
0.924386704388764 0.915284676912454 1 1
0.838359869644611 0.828889817585723 1 1
0.81774009553928 0.809750426170912 1 1
0.536861259892527 0.530457379297971 1 1
0.681940787434346 0.674814142998215 1 1
0.887600854955584 0.878023380013254 1 1
0.446994037932833 0.441029504943738 1 1
1.25787373630944 1.24490042825332 0 0
0.860555061823114 0.851874495990003 1 1
0.468792419696261 0.464672033541616 0 0
0.916342411802921 0.907390927787617 1 1
0.752001788573406 0.742959301305651 1 1
0.70265680804787 0.696082502455776 1 1
1.12785680432823 1.11566622209289 1 1
0.869591392660604 0.860568697771386 1 1
0.882248080486757 0.874522894148688 1 1
0.91846426405867 0.91030531694313 1 1
0.647511604783541 0.641040292521397 1 1
0.855358889790112 0.847768908924956 1 1
0.97395299654885 0.964362733829806 1 1
0.574471529110274 0.56745786788492 1 1
0.66425853605183 0.656229765850894 1 1
0.87067524662021 0.861700032237799 1 1
0.661722451300388 0.655561449240386 1 1
1.19533093753048 1.18360760003822 0 0
0.728472659316194 0.720858650150168 1 1
0.908016634460987 0.899917409037714 1 1
0.88426139797254 0.875222988052436 1 1
0.753575072729229 0.745966497704451 1 1
0.397530827542126 0.393242066586255 0 0
0.744850015071294 0.737820680828007 1 1
0.625133740310994 0.618741645528873 1 1
0.66819998907317 0.661321106301162 1 1
1.15459833470138 1.14391221610688 0 0
0.64499271466656 0.638521243558504 1 1
0.544598696537601 0.538742037836128 1 1
0.750641467627126 0.74329736035051 1 1
0.7850876478168 0.777838180831471 1 1
0.5047909627404 0.499964210724324 1 1
0.864170111585863 0.854613687967797 1 1
0.770938620546445 0.763842559518728 1 1
0.837888698872143 0.82784949891675 1 1
0.674785199737401 0.66792279391762 1 1
0.668539494512992 0.662111879145796 1 1
0.824706732137847 0.815427648268212 1 1
0.393117130113895 0.389014478931097 0 0
0.951759038403466 0.941833416901058 1 1
0.864084331477672 0.856188363211717 1 1
0.942674589481998 0.934257457549778 1 1
0.719842663427683 0.712304993793149 1 1
0.72606410769713 0.718995617055064 1 1
0.638862721938414 0.631949863370679 1 1
0.487662323030789 0.48328458660303 0 0
0.910057304748728 0.900947001539532 1 1
0.791865194527891 0.784501680934937 1 1
0.8777252247027 0.86878798569908 1 1
0.562358877881703 0.556731382611514 1 0
1.00265086602202 0.991901346089018 1 1
0.903677052931511 0.895207474102901 1 1
0.716193410650128 0.707813424438109 1 1
0.827919697654246 0.818596492998417 1 1
0.554494199578846 0.549206307944463 0 0
0.408428628921018 0.402949283748875 1 1
1.06278768527853 1.0532725866971 1 1
0.785701824951701 0.778212795950062 1 1
0.921624820757805 0.911999237949092 1 1
0.754731969463293 0.746997153443388 1 1
0.771652917182987 0.764533367376669 1 1
0.816140967856051 0.808482331167359 1 1
0.847612734740128 0.839331687270444 1 1
0.261752407823346 0.259512189325191 0 0
0.900315059203538 0.891759526448015 1 1
0.67754037400443 0.670581472053775 1 1
0.52481690366745 0.519247456653728 0 0
0.839522489000092 0.83120696516951 1 1
0.900596795959847 0.89251092254424 1 1
0.759077784522625 0.751025234154076 1 1
0.651158614780448 0.644088410409332 1 1
0.48469307250283 0.479718644200801 0 0
0.740487377121293 0.731595759692201 1 1
1.05306386315152 1.04272782299253 1 1
0.596225352424547 0.589276770334717 0 0
0.995213906141248 0.984885523499798 1 1
0.878616977616919 0.869280684986188 1 1
0.855940998672578 0.848113146505904 1 1
0.784366527402149 0.776316485972609 1 1
1.08464520550056 1.07493042348015 1 1
0.980253908820912 0.969024722007619 1 1
0.662983923127099 0.657391626134216 1 1
0.720536728940741 0.71319130518066 1 1
0.729232074892365 0.722225172641512 1 1
0.778485043524719 0.770697585886056 1 1
0.878865464982451 0.869869222702295 1 1
0.794848921390716 0.787855795155102 1 1
0.823386058626399 0.815382781795924 1 1
0.948092787686035 0.938785535494408 1 1
0.873619411422664 0.865120753454483 1 1
0.965468510094276 0.956807734948762 1 1
0.650999853846099 0.643986691956111 1 1
0.764369940701317 0.755786293628439 1 1
0.758095793947027 0.750451281474972 1 1
1.0078969302615 0.997536788951391 1 1
0.741453919060015 0.732716922914161 1 1
0.708830465846715 0.701587825125928 1 1
0.605099918409094 0.597842145035043 1 1
1.15905875688862 1.14642130112834 1 1
0.913476551248133 0.90501884287571 1 1
1.06358685580791 1.05230808955299 1 1
1.34649048697446 1.33264755753441 0 0
0.703995419156355 0.696248756131156 1 1
1.16949238478989 1.15905673173919 1 1
0.702239978824649 0.694808146008327 1 1
1.07474449235526 1.06331816430875 1 1
0.954360114924953 0.945956685204839 1 1
0.925572803097954 0.916201532409096 1 1
0.821318874771182 0.81358173145764 1 1
0.95310731300062 0.943970191381253 1 1
0.937004442603065 0.927845558831125 1 1
1.12606237508329 1.11581776462985 1 1
0.88728223646615 0.878819112321149 1 1
0.758075690789981 0.750111012727719 1 1
0.58813369394723 0.582764268706192 1 1
0.420132646885194 0.415858592738893 0 0
0.632007516828869 0.625452534501621 1 1
0.894297277644664 0.884979105680336 1 1
0.945878754545715 0.934937748005029 1 1
0.866995926784732 0.858171605990498 1 1
0.461851894421548 0.457433300611526 1 1
0.766919252933789 0.759097608103118 1 1
0.771809299187848 0.763698598027221 1 1
0.759127487913338 0.751816072433767 1 1
1.07376892308413 1.0618575387406 0 0
0.831127811194288 0.823613781449636 1 1
0.569234477305991 0.562399828814592 1 1
0.841375995795437 0.832998539104409 1 1
0.522552583213099 0.517668282782906 0 0
0.715947564076172 0.707962552230623 1 1
0.565174932654755 0.560129034477825 1 1
0.775235629661807 0.767388985413269 1 1
0.585152629913821 0.578386454634817 1 1
0.951002278699768 0.941785406451717 1 1
0.474602131813791 0.469269311323558 0 0
0.758374828605852 0.74994488447369 1 1
0.973796275520578 0.963445214187889 1 1
0.832166436106975 0.823931739679084 1 1
0.657903282060236 0.650904246812647 1 1
0.868598605401416 0.859312130761949 1 1
0.722230925318678 0.715459576698386 1 1
0.852830194567013 0.844223495055041 1 1
0.500150890762293 0.494556407146797 0 0
0.791058627532086 0.782706452948356 1 1
0.782004401872268 0.773000349898702 1 1
0.928803590740766 0.919928896053545 1 1
0.828086683096851 0.818479436493522 1 1
0.844003417916121 0.835492449469605 1 1
0.696307850731336 0.689558348470211 1 1
0.764388729168201 0.754945869892956 1 1
1.02983366016551 1.01980393620121 1 1
0.807236149617096 0.799234494352334 1 1
0.868060469061962 0.858030963277199 1 1
0.974181569353089 0.964190716128003 1 1
0.794442298907685 0.786252514897094 1 1
0.545428643937568 0.539677846720768 1 1
0.918000328551535 0.908790933791357 1 1
0.557999844930953 0.552917994808821 1 1
0.675823778570619 0.668973773144475 1 1
0.842288355289762 0.83297582136919 1 1
0.574555633941114 0.568031203358199 1 1
0.899945440690171 0.891447655823134 1 1
1.04194223127251 1.03171546204465 1 1
0.978240763041567 0.96900816690398 1 1
0.683560948022897 0.676942278695385 1 1
0.757408535563605 0.74879341065113 1 1
0.749507516578338 0.742118477536932 1 1
1.10239615983184 1.09222357526127 1 1
0.667811434545099 0.661594429258014 1 1
0.92463083134068 0.915566060067689 1 1
0.731254236127236 0.725028410339792 1 1
0.808340295395379 0.799401204320857 1 1
0.697634505995825 0.690334327689406 1 1
0.838903666859413 0.82952275684385 1 1
0.693566422834241 0.686617108311006 1 1
1.07088994807029 1.05943205870773 1 1
0.630250369946165 0.624485515083977 1 1
0.814715939217299 0.806374993771334 1 1
1.04382480719022 1.03261103417122 1 1
0.901520091325271 0.892855212970058 1 1
0.321062534868006 0.318544903697111 0 0
0.711966640265167 0.70524730627928 1 1
0.972259625317843 0.962245397026743 1 1
0.682435113831482 0.675176810011234 1 1
0.620458634202133 0.614720986636318 1 1
0.754620743051366 0.746667601783027 1 1
0.910360025068926 0.900411701275328 1 1
0.85244771086035 0.843271405157463 1 1
0.748088943192545 0.740450519185596 1 1
0.905748566958806 0.895025125386139 1 1
0.687890118657961 0.681531221130015 1 1
0.882331892015566 0.872708598719989 1 1
1.19604264379744 1.18396164529737 0 0
0.805305441150457 0.797032945992188 1 1
1.09386299726744 1.0819098256921 1 1
0.973775246997811 0.964590018635717 1 1
0.866522731153909 0.858173894305735 1 1
0.772915743280934 0.764683116712081 1 1
0.572007078024063 0.565961834560591 1 1
0.821673240260434 0.813751230867798 1 1
1.09866446020941 1.08664383029596 1 1
1.05406323698371 1.04356481531695 0 0
0.683140552038173 0.676939861692991 1 1
0.778362327674595 0.769986434497758 1 1
0.792178698247392 0.783835473705832 1 1
1.02066417259121 1.01101567788712 1 1
0.621036255156899 0.614111344169932 1 1
0.947524602284159 0.936338659227174 1 1
0.725789169324086 0.718379053141761 1 1
0.907240542152037 0.896921206676266 1 1
1.004036701204 0.993471714966326 1 1
0.910075461125384 0.900220711156138 1 1
0.906304345869691 0.898153507941887 1 1
0.830874330300303 0.822673768819551 1 1
0.753556437978042 0.745710129416402 1 1
0.896777520833373 0.887061530405201 1 1
1.09216758122566 1.07975002223185 0 0
0.697641175126052 0.69107766299298 1 1
0.73095861976359 0.724357814017885 1 1
0.817451631331377 0.808279922568412 1 1
0.737335494377285 0.730533308420817 1 1
0.912521484095927 0.902750349188639 1 1
0.642640124803628 0.635784299675139 1 1
0.549644578490912 0.54351014924277 1 1
0.796809758253244 0.789531051751083 1 1
0.79819647599372 0.789595185106553 1 1
0.932299028463473 0.922873587909854 1 1
0.868623765173231 0.861397411210289 1 1
0.753244249294282 0.745617352955431 1 1
0.923220384238356 0.913081657775724 1 1
0.823791860517585 0.81621235164189 1 1
0.723541691430967 0.716640387521578 1 1
0.497628953098226 0.491960096730997 1 1
0.575851701629952 0.568332301882178 1 1
0.882646225729703 0.874049876498869 1 1
0.716448459689266 0.709278749022226 1 1
0.932864846826408 0.923090654943001 1 1
0.787927560910791 0.779747393247868 1 1
0.656882647126747 0.649695940380643 1 1
0.772894351558305 0.764565179534735 1 1
0.80302022108198 0.793813276047875 1 1
0.845343878604435 0.835625387984035 1 1
0.817777994942634 0.810077093644616 1 1
0.577403627148591 0.571997670453607 1 1
0.884888457929573 0.87435609069691 1 1
1.11281466460633 1.1009446863598 1 1
1.04090901481259 1.03055621450849 1 1
0.598444142945818 0.592776140524439 1 1
1.05449319842689 1.04394272691559 0 0
0.935842847592028 0.926627705351098 1 1
0.788293500506954 0.780494092282103 1 1
0.849350237923545 0.841296271246395 1 1
0.947632899771697 0.937086996221643 1 1
0.890692410516481 0.881972396733536 1 1
0.904395888051592 0.896271822006789 1 1
0.593061294261476 0.584823700043477 1 1
0.928861344120701 0.919594402469541 1 1
0.623067057045335 0.615948714940691 1 1
0.742605251726589 0.735209911337321 1 1
0.600061821364851 0.592926648555674 1 1
0.828393555366908 0.821253962921447 1 1
0.954219341858447 0.945034208611866 1 1
1.11585904098433 1.10535102372998 0 0
0.826860944659459 0.81814195453209 1 1
0.80106753648691 0.793146204702686 1 1
0.435079868249283 0.431474416761175 0 0
0.719371759026908 0.713151953123076 1 1
0.850093351029335 0.840702767501517 1 1
0.814227498425109 0.806232409349502 1 1
0.831040816090747 0.8220223857661 1 1
0.60303570406491 0.595515487748676 1 1
0.858590403929341 0.850020775476325 1 1
1.01034535202151 0.999911802977498 1 1
0.653107130161119 0.645489382910916 1 1
0.768869939911525 0.760443997637815 1 1
0.785067318363702 0.777608119137984 1 1
0.827684219182178 0.81766485302472 1 1
0.888013791233867 0.878251138710159 1 1
0.744096707501385 0.736826415628061 1 1
0.937836570939677 0.929190943469009 1 1
0.79187556812421 0.784358337583941 1 1
0.942764048834015 0.934322824349689 1 1
0.597020813078939 0.590385343441662 1 1
0.712504033990243 0.706083002298474 1 1
0.599623412914851 0.593923846808853 1 1
1.01038192534059 1.00069216654887 1 1
0.914592784148277 0.905196038243609 1 1
0.474938806451056 0.469193209443931 0 0
0.922765334468028 0.912608820452441 1 1
0.725063099528866 0.717525886682864 1 1
0.648186897136995 0.642676873520783 1 1
0.657441941392144 0.651203299952553 1 1
0.569995643035565 0.563219878617676 1 1
0.922897212077763 0.913824199853636 1 1
0.875876987786813 0.867850695144641 1 1
0.721692362691917 0.714946088311238 1 1
0.957100408762392 0.948368903049555 1 1
0.6221077798005 0.616420148489826 1 1
0.922096921649941 0.913001755819516 1 1
0.577608100784646 0.571439925431822 1 1
0.52180891396615 0.516938072526515 1 1
0.937026015792557 0.927772733280888 1 1
0.967705357963098 0.958145323719531 1 1
1.11662256190241 1.10546683294557 1 1
0.852483842565096 0.844166946927095 1 1
0.77742549771744 0.770540497602948 1 1
1.04375142519748 1.03272473340147 1 1
0.825661121300202 0.816898058535942 1 1
0.661941624391977 0.654381056074005 1 1
1.00249747873485 0.993310960495976 1 1
0.850197307344752 0.840383345654446 1 1
0.805553320565068 0.797781489106408 1 1
0.469934653800519 0.465416979667581 0 0
0.674387445169807 0.666964862102481 1 1
0.765357654010288 0.758496528171745 1 1
0.735831503349634 0.728761479023129 1 1
0.489099349599635 0.482728446650624 1 1
0.95565215295077 0.946791762709844 1 1
0.903038828726432 0.893353461350392 1 1
0.732751569162122 0.7256203382374 1 1
0.752286713014301 0.744670261077712 1 1
0.504489223424708 0.498787544775323 0 0
1.08194957968568 1.07169921573897 0 0
0.713067619546112 0.704973144180524 1 1
0.948725527551821 0.939622101160814 1 1
0.825435962088997 0.815678224367443 1 1
0.594461529478471 0.589539840923537 1 1
0.768342151473658 0.760450795688431 1 1
0.955693228746305 0.947086845361461 1 1
0.547517228204543 0.541476142725624 0 0
0.804117210707334 0.795063536110118 1 1
0.648075287796185 0.641335991870771 1 1
0.909030573210667 0.899557290474169 1 1
0.978197879389694 0.968241246514452 1 1
0.60938207398116 0.602937658468051 1 1
0.745244738144681 0.738029491767411 1 1
0.737568877367388 0.729663626015009 1 1
0.801971193620157 0.792792157715083 1 1
0.937488153606137 0.9293789253608 1 1
0.666680458914808 0.659573612880358 1 1
1.0622398185561 1.05221501039664 1 1
0.7031561723997 0.695316740164629 1 1
0.423603856428361 0.418801375295268 1 1
0.977421489200315 0.966936536451012 1 1
0.778039685090849 0.770322827456555 1 1
0.822571419411655 0.814169369062617 1 1
0.622386330471339 0.616206385975505 1 1
0.940883448547344 0.931059364833111 1 1
1.04174188024606 1.03076724922455 1 1
0.933224104176459 0.924091050197686 1 1
0.785253051005674 0.775383220087658 1 1
0.847270604574369 0.838628168157187 1 1
0.669376989884745 0.663910682602627 1 1
0.896411052873305 0.886842523255541 1 1
1.02146316212583 1.01160243594934 1 1
0.92167184756888 0.912274261366192 1 1
0.794187852751102 0.78639196948156 1 1
0.739246255703043 0.731354832227871 1 1
0.958121240178681 0.948510590359157 1 1
0.687446184675683 0.68084084294143 1 1
0.922922580375497 0.913079682936078 1 1
0.954235436897738 0.9449515099501 1 1
0.442135933499971 0.437152778435125 0 0
0.826515587790951 0.818012791145586 1 1
0.623658335896746 0.616763939688174 1 1
0.972476480879157 0.963580428348571 1 1
0.795076542965882 0.786843092649046 1 1
0.77540010391969 0.766915438560978 1 1
0.381594768985478 0.377956719149054 0 0
0.53000994285245 0.523726324385798 1 1
0.696183978731839 0.689261939924549 1 1
0.997824555185483 0.987849974954593 1 1
0.585907080927625 0.580562184537588 0 0
0.843283258709413 0.834202013109208 1 1
0.544824181303274 0.538793540171966 1 0
0.845977266601967 0.837377326098301 1 1
0.773253057170776 0.765785950096294 1 1
0.754790144557315 0.746587565658521 1 1
0.783492158896556 0.774442580571735 1 1
0.741404344513672 0.734268090837776 1 1
0.756831876945426 0.748738281301085 1 1
0.953147723034907 0.944144579250666 1 1
0.884925167002089 0.877088108543458 1 1
0.881697102339465 0.873310816705874 1 1
1.0384299251913 1.02758201484689 1 1
0.869689328744697 0.860832423156911 1 1
0.916227902385594 0.906910621260324 1 1
0.591523934403399 0.585764099650685 1 1
0.778565349661042 0.771374672496736 1 1
0.967821840734991 0.957265039099762 1 1
1.10166993781684 1.09120689952967 1 1
1.28008203325441 1.26636858864431 0 0
0.99974535271923 0.989899843686968 1 1
0.685369693806665 0.678477870080002 1 1
0.841600899457679 0.833283613712862 1 1
0.82160606630646 0.813076475491012 1 1
0.913886623881867 0.90471651642738 1 1
0.790983992133599 0.783478417937498 1 1
0.622497686600925 0.616337474541167 1 1
0.383662629299775 0.379168312506056 0 0
0.830506489848329 0.822184178373758 1 1
1.00898628112003 0.999449572888154 1 1
0.638863211353079 0.630482870784143 1 1
0.667573074534249 0.661109682604814 1 1
0.854789950193919 0.846458270687894 1 1
0.647517455329174 0.640891760475877 1 1
0.935035969532261 0.924568374697006 1 1
0.947544530344227 0.936558848159621 1 1
0.855599166633299 0.846542870910501 1 1
0.530244830353693 0.52562834302222 1 1
0.929653682174304 0.919529457944728 1 1
1.05072919368017 1.03954899641855 1 1
0.74364783858563 0.736706871209049 1 1
1.05463451807047 1.04327574828613 1 1
0.760087199735566 0.752096966109082 1 1
1.10820833961419 1.09817662516053 0 0
0.871908145470444 0.864380576789508 1 1
1.2859024874705 1.27314285487431 0 0
0.458819956287912 0.453491231182601 1 0
1.0073535288482 0.997124158705101 1 1
0.502996079566518 0.498038084909335 0 0
0.784892126663049 0.777026888716032 1 1
0.740536363524741 0.732434466511693 1 1
1.09393108334357 1.08350797968842 1 1
0.83404852368168 0.824516978211423 1 1
0.803425614904923 0.795635375086467 1 1
0.692387470651874 0.685134197472592 1 1
0.73864204396796 0.730880718798469 1 1
0.901284644906801 0.89116611369199 1 1
1.00424867918329 0.993743485541816 1 1
0.670216688966593 0.663588024251828 1 1
0.993870705074552 0.98220370669306 0 1
0.869609023657472 0.859869639006341 1 1
0.775525449860665 0.767231380525174 1 1
0.616213238444111 0.610444705343268 1 1
0.579793244864131 0.573413783218343 0 0
0.750856534917147 0.743501534426897 1 1
1.09605952557318 1.08551130782935 1 1
0.665603760732044 0.658874421526838 1 1
0.723155616669382 0.715643035432862 1 1
0.596196310236597 0.590358822138734 1 1
0.767855690081953 0.76023413153074 1 1
1.10865864429619 1.096635107476 1 1
0.791107195154259 0.782545853917976 1 1
0.875274302782292 0.867044886788072 1 1
0.561941612143485 0.556491205878768 0 0
0.743351731411886 0.734389987492351 1 1
0.987140140206027 0.97754048184937 1 1
0.863730007155562 0.855423076617333 1 1
0.888750826363544 0.880675459795551 1 1
0.3776896218473 0.37382372437724 0 0
0.858656990670855 0.847750421099167 1 1
0.688135601226696 0.681490402406372 1 1
0.825881619791733 0.818110332169872 1 1
0.919596827409696 0.910281154916738 1 1
0.918738416531285 0.910108115993226 1 1
0.7672925232862 0.759442031807747 1 1
0.411615928585893 0.406930843723417 1 1
0.985530802041621 0.974759814129491 1 1
0.654022750437824 0.647923202905455 1 1
0.990914387510837 0.981226547137818 0 0
0.602453112291375 0.595851689637154 1 1
0.790478354603242 0.781232294873019 1 1
0.695472202639698 0.688365632396205 1 1
0.951433594900307 0.941035074435822 1 1
1.01386072296346 1.00299120682142 1 1
0.819642413276211 0.811981585395513 1 1
0.644640553835342 0.638723921200871 1 1
0.603171624569899 0.597000912252802 0 0
1.07585370249047 1.06459259347829 1 1
0.699030991080017 0.691718873378347 1 1
0.831637883859584 0.823687402046982 1 1
0.725291086654683 0.717950954886461 1 1
0.716279028285796 0.707798993770462 1 1
0.664245505665166 0.656682990753769 1 1
1.0773294118499 1.06682377412459 1 1
0.917598914896262 0.908240023639531 1 1
0.766090999710321 0.757322394606257 1 1
0.667147100807753 0.660609940768875 1 1
0.780917989460714 0.773339931776599 1 1
0.732089792316033 0.724818891969826 1 1
0.886441860005459 0.877576337113622 1 1
0.500873008821831 0.496177573404253 0 0
0.779780871704923 0.772060828939684 1 1
0.780374586306448 0.771610033806297 1 1
0.920188796630866 0.910970699310346 1 1
0.58436681684128 0.578935685371656 1 1
0.912104706341344 0.902359632806804 1 1
0.723615881338133 0.717325951834954 1 1
0.632975350848183 0.625438042061262 1 1
1.02505525556738 1.01397526675498 1 1
1.21686418476679 1.20382193546646 0 0
0.69179953828034 0.684309210993485 1 1
0.758335986900192 0.750646871958141 1 1
1.05390812163038 1.04268624131831 1 1
0.785917803144705 0.778161475589973 1 1
0.650189507098214 0.644305339024172 1 1
0.795946528175236 0.78761947534547 1 1
0.793564492007534 0.786455288176945 1 1
1.04415645403188 1.0324290010686 1 1
0.919096572361447 0.909897561763894 1 1
0.754571110619587 0.745496213551039 1 1
1.04706105040296 1.03500686747519 1 1
0.850454502460614 0.840237611723506 1 1
0.727905295294889 0.720212431398737 1 1
0.661427538410627 0.655576577541074 1 1
0.760938781333793 0.752652681094317 1 1
0.837488272549763 0.829528958841966 1 1
0.426053362773188 0.421886164443163 0 0
0.898903002844277 0.889049081129863 1 1
0.908253340654876 0.899932098624051 1 1
0.363932686235418 0.360254803528805 0 0
0.668772821838717 0.661310247502276 1 1
0.739527369193214 0.730555918137108 1 1
0.731456099143779 0.724422207066206 1 1
0.682363382667119 0.674996811733882 1 1
0.922979426267091 0.912648610642464 1 1
0.989298058326212 0.979360409787076 1 1
0.952854682516272 0.943831207270158 1 1
1.03016897021714 1.01887356146777 1 1
0.675647724966322 0.668754972698834 1 1
0.785455913110003 0.777715543525823 1 1
0.692086580579826 0.684551400457457 1 1
0.616213762081302 0.610286490114061 1 1
0.819877481547918 0.811834414135474 1 1
0.811202248316111 0.801993685772439 1 1
0.923806909267731 0.914662178164478 1 1
0.815049227620525 0.806986687846067 1 1
0.858564739573439 0.849508357338075 1 1
0.703954006619302 0.697330723059196 1 1
0.935915888233255 0.926170921839042 1 1
0.897576441936468 0.886889272243296 1 1
0.790849603372613 0.783228194824357 1 1
1.11094962854209 1.09892551396683 1 1
0.672080085109797 0.666128794169898 1 1
0.783544623474798 0.775841689421528 1 1
0.5909806156917 0.583482129135731 1 1
0.797748927443182 0.788431659234339 1 1
0.929200410282603 0.920174997761343 1 1
0.866923441351328 0.858193607123505 1 1
0.76678371614239 0.760090148029564 1 1
0.900524362939499 0.891077286531645 1 1
0.872082467644922 0.863732715851311 1 1
0.813079085784312 0.803802998762167 1 1
0.578391843731303 0.57276725868928 1 1
0.711578733535095 0.704693432030106 1 1
0.897985964013467 0.887942397198677 1 1
0.708286365255209 0.70068988806689 1 1
0.511834273391857 0.505910732478628 1 1
0.743265854996705 0.735662586353055 1 1
0.910678172353576 0.901799594760209 1 1
0.751978432648884 0.744562341450647 1 1
0.859741240982685 0.850772973756452 1 1
0.763619844211359 0.756019590591061 1 1
0.54059885979987 0.534436827930811 0 0
0.587517472948333 0.582509840226647 1 1
0.940450609327228 0.931293664955799 1 1
1.04190383695887 1.03256082330601 1 1
0.817330597118377 0.809369586676088 1 1
1.10414843154101 1.09172727952936 1 1
0.823244592299799 0.81494904850784 1 1
0.850449698863703 0.841859444936838 1 1
0.810149198545915 0.802016285951064 1 1
1.29373931033283 1.28102242068964 0 0
1.07787620274528 1.06761876459436 1 1
1.02394334890417 1.01299389022031 1 1
0.965893230639421 0.956984789137033 1 1
0.737481045039893 0.730764800698963 1 1
0.614447494881656 0.608228347670676 1 1
0.400423258305674 0.395643056460079 1 1
0.860104081906174 0.851703892871581 1 1
0.862599182749507 0.854745867011362 1 1
0.678790437940023 0.672220659622319 1 1
0.76632789256471 0.759217683931567 1 1
0.577570448686915 0.571152690317925 1 1
0.63230538870981 0.625116079566686 1 1
0.649652165300326 0.643046483047572 1 1
0.734895564587255 0.728028744565954 1 1
0.648335468751375 0.641468825302494 1 1
0.521396515412467 0.515944706338399 0 0
0.889361799230473 0.880259910459734 1 1
0.844631602571604 0.835585622101001 1 1
0.873619301059824 0.864892063444452 1 1
0.566802411819814 0.560971608846857 1 1
1.08694348157757 1.07642588028468 0 0
0.848123177147101 0.839565400232767 1 1
1.04337614809928 1.03407810311302 1 1
0.733764530667413 0.725844641837556 1 1
0.894817399015134 0.88590497073784 1 1
0.793277057543454 0.784608393857656 1 1
0.643903033622403 0.637263264238745 1 1
0.598918577421213 0.592568476845874 1 1
0.762578874025178 0.755239774348041 1 1
0.702897391426807 0.696913312267199 1 1
0.808437923675887 0.800329120432848 1 1
0.744149493741361 0.735826302040509 1 1
0.621057665872163 0.614097851063098 1 1
0.625220155615249 0.618395653232899 1 1
0.80602799543091 0.797273143625926 1 1
0.970256160525217 0.960436286176083 1 1
0.634837121110926 0.62854416806065 1 1
0.82916242060071 0.820561114203223 1 1
0.699216100996592 0.693213608813264 1 1
0.972758018998184 0.962943100903532 1 1
0.588699462683934 0.583079755859259 1 1
0.63249293789317 0.625242885366993 1 1
1.09700492270478 1.08528148165916 1 1
0.72495517173282 0.718014295052445 1 1
0.702651725619314 0.694617724493359 1 1
0.833218134382961 0.824560281086533 1 1
1.14257399444664 1.13199254354415 0 0
0.711656038168568 0.704583776296906 1 1
0.995894773358063 0.985746526233758 1 1
0.960056248579681 0.95075051393161 1 1
0.815849000512188 0.807695682062299 1 1
0.648355904883565 0.642400399951976 1 1
0.737554467678814 0.729819931773389 1 1
0.60996320354892 0.604364425527786 1 1
1.03305681738227 1.02081677352063 1 1
0.723636986368736 0.715040098464487 1 1
0.98221113600281 0.972416582929165 1 1
0.751286266785791 0.744142861622131 1 1
0.794557584144598 0.786556601802897 1 1
0.616073618634733 0.610948405178435 0 0
0.928821074164132 0.919814733191795 1 1
0.973982008965937 0.964055803923798 1 1
0.790461685608344 0.782599207948747 1 1
0.647831482468477 0.641832503010664 1 1
0.728735095707919 0.720709506395642 1 1
0.937583968181431 0.928933764489128 1 1
0.966104301837481 0.956219465590981 1 1
0.700375361131633 0.693170200428587 1 1
0.936880485200391 0.927020906378918 1 1
0.994127921639763 0.984878297694698 1 1
0.951190576640148 0.940822029534977 1 1
0.919460965784391 0.909942916997904 1 1
0.578021915412907 0.572295684321998 1 1
0.949656745982078 0.940370647542325 1 1
0.723656872761955 0.71681757185229 1 1
1.03589215102808 1.02421617914969 1 1
0.778567363599004 0.770248670864344 1 1
0.79354957755243 0.785043548026563 1 1
0.774568327644145 0.766501284771558 1 1
0.780121505273221 0.771211202501371 1 1
0.960537699648809 0.94993805241465 1 1
0.92141198324891 0.911295646966018 1 1
0.830921849174295 0.822222261464565 1 1
0.697573651844603 0.690542137653159 1 1
0.89091547196964 0.88131487669414 1 1
0.848745583509428 0.83989419627882 1 1
0.609696864843066 0.602384044768949 1 1
0.774415708135158 0.765902978252287 1 1
0.999795019458902 0.989817147844805 1 1
1.03374841596557 1.02289832754618 1 1
0.709651281554033 0.701671568990976 1 1
0.89692927791544 0.887821170858904 1 1
0.52934391788078 0.524037260404248 1 1
0.581678677210717 0.575498997575001 1 1
0.936213845900559 0.926635642090688 1 1
1.0643836719374 1.05395363265727 1 1
0.769723184733632 0.762827897431379 1 1
0.775454929790222 0.766894615520542 1 1
0.717504825124056 0.709281197262244 1 1
0.691920030751006 0.683598528508065 1 1
0.581136537933989 0.5745243162277 1 1
0.883392691504822 0.874332794123322 1 1
0.812416298957721 0.80341824888193 1 1
0.657208804354416 0.650208794170488 1 1
0.946336857255432 0.935220526878247 1 1
0.877269748183899 0.868714812355626 1 1
1.01010039453737 0.999983900827234 1 1
0.699995655160726 0.693519952374074 1 1
0.589821602363466 0.582831966531483 1 1
0.584036179924714 0.578198476225513 1 1
0.750457128507599 0.742354250867276 1 1
0.981038189851347 0.971144815119779 1 1
0.660334539719327 0.653594572852562 1 1
0.263639220290891 0.260521712260436 0 0
0.759372060434541 0.751654265022955 1 1
0.474787358310041 0.469189871416816 1 1
0.961597099377755 0.951708023051308 1 1
0.558544503925811 0.553280249940551 1 1
0.899688689734985 0.890083971433462 1 1
0.915112475453941 0.906056833456685 1 1
0.778513406759206 0.76996981400119 1 1
0.867585792483697 0.858023660721437 1 1
0.906004930928658 0.896872606681995 1 1
0.543636791659715 0.537437647779531 0 0
0.902292331103277 0.893780136487505 1 1
0.647452668389475 0.641493303651329 1 1
0.705857428544981 0.697566538434344 1 1
0.872057780481177 0.863018671623509 1 1
0.687936801865432 0.681122646544886 1 1
0.635581496669574 0.627993272574147 1 1
0.277782532803323 0.274412913404715 0 0
0.77141425945549 0.763313087255966 1 1
1.04579050930087 1.03480265633232 1 1
0.938204864603205 0.927897517645159 1 1
0.768213562694539 0.759313442876161 1 1
0.865233342909047 0.856152784130413 1 1
0.494418980473164 0.489518073851094 1 1
0.783430419736631 0.775367457354057 1 1
0.641021964305701 0.633587850727673 1 1
0.731823294842084 0.72432657544591 1 1
0.613386319274642 0.605971030750602 1 1
0.555642107683308 0.549520701873122 1 1
0.752032228742902 0.745277649325465 1 1
0.986673530692496 0.976500102014795 1 1
0.879891453177006 0.870672335782907 1 1
1.03348806534913 1.02287080156751 1 1
0.657769955877024 0.650954969244245 1 1
0.677634387630074 0.670602594423319 1 1
0.64483215277998 0.639036694624267 1 1
0.81394391093397 0.806348602846873 1 1
0.926309937894365 0.917281284625953 1 1
0.88635047422989 0.875373321995433 1 1
0.946692353287879 0.938122098477551 1 1
0.976976951585078 0.967988293785108 1 1
0.769385215300001 0.762433322892988 1 1
0.851064017088649 0.842520191810547 1 1
0.737345437620733 0.729117825629246 1 1
0.71138771630415 0.704200599305312 1 1
0.836513426114952 0.827717439121918 1 1
1.06012530204616 1.04941724261262 1 1
0.823386950294421 0.815266512786472 1 1
0.689425658255707 0.681121579258198 1 1
0.932395759336686 0.922178529112519 1 1
1.03667549774737 1.02594495624287 1 1
0.872403441397958 0.864233341075533 1 1
0.351134769544692 0.348005051909416 0 0
1.02214102717018 1.01199600621702 1 1
0.977873553661403 0.967157950310258 1 1
0.708985642727985 0.700322131005097 1 1
0.621485329211261 0.616395621250648 1 1
1.02238013213124 1.01196794955008 1 1
0.734519341872119 0.727543150860855 1 1
0.917019273183692 0.906322679586291 1 1
0.893267199392571 0.882208981847842 1 1
0.481817471683314 0.477130002664634 1 1
0.821636646635307 0.812912088707144 1 1
0.486915976710761 0.481836866823065 1 1
0.71090922262485 0.703236241314438 1 1
0.823863697059354 0.81582401328135 1 1
0.558344290562319 0.551010039058808 1 1
0.734260667569147 0.726122510396684 1 1
0.804115609798807 0.796151480328647 1 1
0.804454441446515 0.797065987983378 1 1
0.922254934107936 0.913518342846064 1 1
0.998294098171651 0.988652995305745 1 1
1.01785891089097 1.00801937385056 0 1
0.935069720858237 0.925917528276319 1 1
0.681631726251023 0.675647436030337 1 1
0.70252033631684 0.69597899693517 1 1
0.718169291062697 0.711470928005049 1 1
0.735902419679568 0.728211858302726 1 1
0.805065865131155 0.797025089293908 1 1
1.14937791508101 1.13749108131374 1 1
0.645640153774161 0.640199068986167 1 1
0.933285208446599 0.923188377350917 1 1
0.731448953409099 0.723508184019776 1 1
1.00623175511539 0.996594647972228 0 0
0.831523898079641 0.823170234694756 1 1
0.655024654893924 0.649060759232596 1 1
0.509954148476565 0.505344487949687 1 1
0.928992185519645 0.919089427694497 1 1
0.814554970402134 0.805902336605326 1 1
0.786116635804456 0.777978472207885 1 1
0.791030917653846 0.782407203734814 1 1
0.948746773385709 0.939350341647855 1 1
0.606139623338967 0.600422658107135 1 1
0.847052276888151 0.838631630537535 1 1
0.891590934210541 0.883641935848395 1 1
0.896114148169597 0.888765852508499 1 1
0.867763737139261 0.860022682193594 1 1
0.840272347191226 0.83096845555075 1 1
0.874105013777569 0.862355969815691 1 1
0.824720594194392 0.816053176279393 1 1
0.902002429731744 0.894110751875856 1 1
0.437878843674298 0.432759746666003 0 0
0.487085442926951 0.481601195457793 0 0
0.856026324609538 0.848366611892736 1 1
0.867934064166668 0.859671777101122 1 1
1.04345994090875 1.03330965840632 1 1
0.943431164073831 0.934100381895304 1 1
0.540255000530028 0.535292864971879 0 0
0.795108613256299 0.787398837865132 1 1
0.777988718597079 0.769227593394718 1 1
0.822388527694792 0.814053262931141 1 1
0.820526678131135 0.812241367299555 1 1
0.811455550945774 0.804048684310254 1 1
0.722817870318689 0.71428383719989 1 1
0.754421276160358 0.745881781287995 1 1
0.713495550255958 0.707116194864956 1 1
0.76434533510278 0.756454469604958 1 1
1.04831589829474 1.03767793388606 0 0
0.901613781099556 0.892388914512987 1 1
0.922740646642802 0.911998008899515 1 1
0.558234919126008 0.552220477145884 1 1
0.912089328909823 0.901902630651412 1 1
0.508561207065302 0.502931670995609 0 0
0.990054722046968 0.979873022576021 1 1
0.674283280003896 0.668018206760164 1 1
0.678127116255975 0.671242357391176 1 1
0.589020933497467 0.582766277880133 1 1
0.687129038388546 0.681106846578806 1 1
1.28577242994195 1.27260454869348 0 0
0.806964992993311 0.796663999105494 1 1
1.04903077918389 1.03875902077821 1 1
0.450944295422539 0.446891396557331 1 1
0.904195923701842 0.89571621807964 1 1
0.592253995950469 0.586901354857529 1 1
0.973916763027659 0.964229881447359 1 1
0.811967070572648 0.804084101898044 1 1
0.947487181260783 0.937325559571589 1 1
0.630627559076637 0.623746547823927 1 1
0.765025948555936 0.757935302801567 1 1
1.31959756780532 1.30580235392908 0 0
0.979577021549861 0.970386947806668 1 1
0.854905943169708 0.8443250809298 1 1
1.08455249661045 1.07242080430938 1 1
0.55650117102827 0.550177920678506 1 1
0.546091844093895 0.540248346797418 1 1
0.645644616678279 0.638782887246153 1 1
0.71985335997192 0.711619782125386 1 1
0.575103533113725 0.569193778855757 1 1
0.711460378326246 0.704379620154544 1 1
0.785321756764227 0.77899110683705 1 1
1.12848967931723 1.11743476088732 0 0
0.981534548503711 0.971195741047435 1 1
0.886434122983511 0.876650759974932 1 1
0.867438556434221 0.858761443492605 1 1
0.896340873742723 0.887299687396104 1 1
0.635099430385864 0.628577484990964 1 1
0.873094802605663 0.864211586874306 1 1
0.941317237922774 0.931526831200207 1 1
0.756387352784835 0.749325207198476 1 1
0.537576879243124 0.532851532728384 1 1
0.622605604933027 0.616707313125161 1 1
0.990916800190633 0.981026255930959 1 1
0.782522657768536 0.774942078596746 1 1
0.52907965360678 0.524370118843003 1 1
1.01374195542841 1.00282967669303 1 1
0.946151575487361 0.936121109274151 1 1
1.17217513388641 1.16061066133886 0 0
0.959757700122667 0.950434745775974 1 1
1.07567173163079 1.06533143904845 0 1
0.867431579074953 0.858946636916654 1 1
0.768638981800714 0.760755856251998 1 1
0.842015832449262 0.831846573201552 1 1
0.541413113471106 0.534793937426143 1 1
0.75229232067342 0.745455803094093 1 1
0.656292432777062 0.649219876470076 1 1
0.651844852391855 0.645595595133418 1 1
0.874973435011111 0.866173115934423 1 1
0.638069175165461 0.632390095857284 1 1
0.894359650884789 0.885942769765248 1 1
0.455846938910412 0.450881263813582 1 1
1.10814032327487 1.09795068730684 1 1
0.690412220711325 0.683015882465784 1 1
1.02150154517558 1.01147562703974 1 1
0.562827470682397 0.557771843566844 1 1
0.807338012527 0.800282286088679 1 1
0.801497804393825 0.792780194447097 1 1
0.684832753762465 0.677331562615368 1 1
0.533258618506921 0.52793641023226 0 0
0.684108768732892 0.676747189877697 1 1
0.559588671234843 0.553735413406987 1 1
1.06092861086537 1.05023166015562 1 1
0.713692421897385 0.705342353858643 1 1
0.729355855889425 0.722324229908071 1 1
0.985605371083414 0.974442727175915 1 1
1.07834233063972 1.06691766953776 1 1
0.64486336418102 0.637652130298374 1 1
0.898501441074141 0.889508262165312 1 1
0.716743762409356 0.709183918402565 1 1
0.512614486755984 0.50849228878725 1 1
0.851918216048615 0.84374812902616 1 1
0.653676191574633 0.646950595806298 1 1
0.756735965644972 0.749354692945164 1 1
0.846980789555257 0.837880606523598 1 1
0.891800133229017 0.882190070388613 1 1
1.02121974748794 1.00891203698676 1 1
0.646479914651601 0.638546894577467 1 1
1.02954082889987 1.01812556190808 1 1
0.842103222819218 0.833573081020499 1 1
0.629890201058447 0.623533391540007 1 1
0.72586626726578 0.718534934472468 1 1
0.704728857292336 0.697672533792763 1 1
1.08975473802318 1.07863238474244 1 1
0.673544891618372 0.666230402869883 1 1
0.96694428367052 0.956173781922594 1 1
0.718285665728148 0.711313649724137 1 1
0.503120644807583 0.498492477188023 0 0
0.696331420468949 0.688693005639 1 1
0.942960916244689 0.933427077288748 1 1
0.661897734302401 0.655340052935572 1 1
0.934926146988766 0.925020022374425 1 1
0.764345789646906 0.756512421945594 1 1
0.854464242669954 0.845855261884813 1 1
0.867307704088951 0.858100627974054 1 1
0.753395231006667 0.74649719157299 1 1
1.04577788969018 1.0348663025822 1 1
0.806947431951672 0.799037733401141 1 1
0.655811631560427 0.649634568649184 1 1
0.793343157982888 0.786455652190118 1 1
0.767307519945489 0.758882793704361 1 1
1.01308550145226 1.00381601230789 1 1
0.715007874360658 0.707934142655349 1 1
0.765151059808165 0.756944567117864 1 1
0.657454086045696 0.651058307848427 1 0
0.74918597854408 0.741611926742716 1 1
0.896745563867443 0.887341497192881 1 1
0.804971989934197 0.796764086512481 1 1
1.08052782947353 1.06953886856396 1 1
0.799346131540816 0.791138283412922 1 1
0.971092906974509 0.961075046100387 1 1
0.680763335751132 0.674274190541244 1 1
1.02148423462614 1.00909028631301 1 1
0.514014953355941 0.508476142587135 1 1
1.03777944087512 1.02710403761032 1 1
0.830226574902675 0.820756160445184 1 1
0.691398536297315 0.685079670360198 1 1
0.913468170093078 0.905136981631812 1 1
0.953532702731453 0.943250984681743 1 1
0.809808632303579 0.800662642365454 1 1
0.348963598057606 0.345053191421126 0 0
0.727836021687824 0.719968021441495 1 1
0.971401541732294 0.960802619951675 1 1
0.823134461465383 0.814427216473634 1 1
0.618457290529166 0.611895090317683 1 1
1.20326416270765 1.19095864722124 1 1
0.941270205367045 0.932089782041705 1 1
0.676952508860943 0.671064712285312 1 1
0.829963312282094 0.821040811618038 1 1
0.923076418022065 0.914012761081891 1 1
0.639689441992496 0.633800524261344 1 1
0.760944042993583 0.753381061323561 1 1
0.80202663966332 0.794545227980787 1 1
0.648934323070741 0.642311250049392 1 1
0.611159334612372 0.605452066706978 0 0
0.854704279068319 0.844261140053714 1 1
0.715681977002758 0.70847007162113 1 1
0.745784651616087 0.739078723368554 1 1
0.656685287669397 0.650005489001307 1 1
0.586641287120597 0.581471783325642 1 1
0.756310559090612 0.748132997348706 1 1
0.816909558891135 0.808174503678863 1 1
0.454907769355147 0.450891579098139 0 0
0.860310075450231 0.85187554168045 1 1
0.858087747283403 0.84925250818559 1 1
0.963820713952859 0.952871686998644 1 1
0.775213121551873 0.767842819623365 1 1
0.55680565786732 0.550469433987693 1 1
0.839405001596389 0.83094255206298 1 1
1.18854607213103 1.17628724442281 0 0
0.645011243991247 0.639157023976835 1 1
0.641954722535279 0.635443586819421 1 1
0.861619977918796 0.851288903039171 1 1
0.63271051042396 0.626573186753934 1 1
1.01296389540431 1.00377355168027 1 1
0.874374083472486 0.865951970117918 1 1
0.673637369052172 0.666777003874006 1 1
0.701509832931002 0.693385865613496 1 1
0.820321119450578 0.812570524585224 1 1
0.780816570105722 0.772471341702229 1 1
0.497166924122313 0.49222704821446 1 1
1.27173808857818 1.25852141512703 0 0
0.906968109791838 0.896720618271338 1 1
0.917751924784066 0.909318946223644 1 1
0.604294767613096 0.597513419363997 1 1
0.51154968293371 0.505241506932487 1 1
0.689030142554242 0.682294549537909 1 1
0.809730156714251 0.801700317909952 1 1
0.957900376018407 0.948614624680036 1 1
0.590444723546708 0.585074494797987 1 1
0.660778564078423 0.654987818244024 1 1
0.650666433594232 0.643772237278499 1 1
1.02648941274039 1.01630740825841 1 1
0.948317697961552 0.938660571606314 1 1
0.863759037709551 0.856003367163602 1 1
0.945196682360344 0.933818550395669 1 1
0.286295273364916 0.28270448435197 0 0
0.689009916281241 0.681681931591957 1 1
0.652498728487606 0.644830189164617 1 1
1.0901432234472 1.0806469128529 0 0
0.7338788703485 0.725756892234872 1 1
1.01940781633784 1.00903671678852 0 0
0.622011059214853 0.615677909299821 1 1
0.743835884879427 0.736783856625676 1 1
0.904878601763815 0.89460829910961 1 1
0.785730871082979 0.777508945944019 1 1
0.659862820457508 0.652409131689126 1 1
1.07047934886323 1.06164364253515 1 1
0.723722066230337 0.716248043690079 1 1
0.684743685942622 0.677837064284175 1 1
0.62048396236782 0.614651972790702 1 1
0.591194212713175 0.584607835019381 1 1
0.936281369781904 0.926489010857384 1 1
0.844142627007263 0.83517015885428 1 1
0.7587351689279 0.751423572554521 1 1
0.994146222875626 0.983448112077592 1 1
0.849406532302252 0.839747882642368 1 1
0.697406987211675 0.690394214839609 1 1
0.63554866329003 0.62943348643058 1 1
0.809402944633782 0.801902456542801 1 1
0.785205458014954 0.776725152491257 1 1
0.86193846868369 0.853294711383987 1 1
0.795397540139434 0.788526322821093 1 1
0.938592090364936 0.929369974557268 1 1
0.837231932511626 0.828097660455078 1 1
0.675281663541525 0.667377823123352 1 1
1.16339400629648 1.15064868787462 1 1
1.02796740651622 1.01783492806867 1 1
0.493069987177915 0.487160719520332 1 1
0.53415338685839 0.528945504742189 0 0
0.576826351250661 0.570385597711532 0 0
0.733863410572702 0.726189495150571 1 1
0.677208749523849 0.669419466819154 1 1
0.835965018282638 0.825821740550823 1 1
0.516471814255789 0.510635395141437 1 1
0.869825382422316 0.861803594424353 1 1
0.710401474870154 0.70282716501931 1 1
0.733513757022366 0.725697067942491 1 1
0.659605434343194 0.65232442271177 1 1
0.984835856040713 0.973633525513629 1 1
0.742746998335824 0.734315961084171 1 1
0.843380290768781 0.834856060748297 1 1
0.426628323782124 0.423494462046946 0 0
0.934698605805829 0.92440272417691 1 1
0.900470598077138 0.890570902033314 1 1
0.708772294775931 0.701004001891144 1 1
0.899435519790833 0.890924877338852 1 1
0.565439441176428 0.559500293815331 1 1
0.83976386313149 0.831962074477086 1 1
0.809590735513933 0.800501837003652 1 1
0.869614505981642 0.86102592738942 1 1
0.933490850192025 0.92384615246103 1 1
0.637029931365256 0.631139616767722 0 0
0.905807454319524 0.896419357452564 1 1
1.03450789876577 1.02401034906186 1 1
0.552870282031447 0.547222280767648 1 1
0.538598989644628 0.532412843998999 0 0
0.563533449982501 0.557443651821392 1 1
0.885072118591534 0.873151948772147 1 1
1.02427842604054 1.01350851002947 1 1
0.659201912117411 0.652214068274365 1 1
0.830619013456654 0.821999735024229 1 1
0.923779268326605 0.912963739775541 1 1
0.587354340388268 0.581877822654636 1 1
0.792061272682992 0.784390458249265 1 1
0.656708065528577 0.649982520151296 1 1
1.06186959286332 1.05091561816316 1 1
0.981144196406983 0.972616971477979 1 1
0.816488786527602 0.807502115888596 1 1
0.665383987753043 0.658610903577766 1 1
0.43868531141235 0.433468142541426 0 0
0.681349513343813 0.675209006943363 1 1
0.914631277257778 0.904578072026102 1 1
0.945045845001364 0.935373044841038 1 1
0.494804324677444 0.489864371680028 1 1
0.35858012907485 0.354969972242885 0 0
0.998874296567417 0.989062288856369 1 1
1.03664912768507 1.02678933832265 1 1
0.827012928517891 0.81812945645225 1 1
0.9450922266129 0.935984309921488 1 1
0.50350733170649 0.497059950991511 0 0
0.634665892387033 0.627618077166775 1 1
0.613221977747946 0.605784507407044 1 1
0.585650698472701 0.58013566242721 1 1
0.813101799367518 0.806309681769152 1 1
0.821610324941946 0.8123861202802 1 1
0.828724799419149 0.820052528682704 1 1
0.670797137897629 0.661846892566544 1 1
0.999324797391968 0.988709553316008 1 1
0.750324648426767 0.742643243790387 1 1
0.846503026462752 0.83805080524388 1 1
0.900351141237664 0.891575936557814 1 1
0.903935051552983 0.893562003078428 1 1
0.468866934247947 0.464614156622444 0 0
0.768501296004697 0.760657366052845 1 1
0.953839674922059 0.945500338607008 1 1
1.10477794672959 1.09325101287729 1 1
1.1022252043212 1.09188223566166 0 0
0.507919825539076 0.502328240038624 1 0
0.911495284104801 0.900738150101951 1 1
0.935946770748805 0.926969830790472 1 1
0.911755639597215 0.902351095936737 1 1
0.645095247994675 0.637901865425875 1 1
0.576880696620209 0.571047562643558 1 1
0.648290268704646 0.641321900010723 1 1
0.736640124201891 0.728649319341097 1 1
1.05518668243119 1.04441677557579 1 1
0.957086308364549 0.947978792428765 1 1
0.800951525423937 0.793386718625858 1 1
0.67469684039475 0.667329793959403 1 1
0.826082492324119 0.816079980884007 1 1
1.01088631656592 0.998817393319869 1 1
0.644959368081968 0.638544314757268 1 1
0.739030210490523 0.731382680108196 1 1
0.682371269749206 0.676399418407087 1 1
0.828513217630095 0.819659672383203 1 1
1.04597759204519 1.03383673381729 1 1
0.83667174294323 0.828527295597214 1 1
0.765814926414929 0.758625132369633 1 1
0.659299785092432 0.652910033622533 1 1
0.866905182554589 0.859497973351154 1 1
0.606941519329382 0.600861351991812 1 1
0.622170785563218 0.616658139583117 1 1
0.992940866840295 0.982530226497044 1 1
0.667091878087255 0.658870559508129 1 1
0.741730005402445 0.733387698954344 1 1
0.565092655396833 0.558828043768416 1 1
0.892660144660619 0.884145502883846 1 1
0.76838113897594 0.760117769917949 1 1
0.839722575362251 0.830198830738498 1 1
0.940164218071033 0.931900367828031 1 1
0.759770148213699 0.752650750525266 1 1
0.5819872896236 0.574197053993397 1 1
1.07492144008452 1.06328955612444 1 1
0.855689920616375 0.848590273906643 1 1
0.940918200547898 0.932667330183972 1 1
0.939185313984001 0.929308295626293 1 1
0.976893025739486 0.967751495781391 1 1
0.802157312652783 0.794291104022308 1 1
0.680323968151834 0.673880361933108 1 1
1.04007831341957 1.02967780247629 1 1
0.943709709324871 0.934366196264163 1 1
0.840213815109148 0.831737941368803 1 1
0.880078525044281 0.870851628832438 1 1
0.620926093411352 0.613707023383146 1 1
0.661095973823605 0.653217760418062 1 1
0.930436484215995 0.920308835939729 1 1
0.676360654335786 0.669353837371441 1 1
0.699713945021412 0.692602092879499 1 1
0.991329848157849 0.980963846749841 1 1
0.617184207251037 0.611252450585568 1 1
0.651868805620455 0.644826258694566 1 1
0.749757228832503 0.742282196688025 1 1
0.968116354845067 0.959015186971413 1 1
0.782320350260074 0.774830681619355 1 1
0.992531369784676 0.982898979304878 1 1
0.716283628585 0.708788306510226 1 1
0.713420817011542 0.705397510045794 1 1
0.891433715226852 0.88151146359201 1 1
0.736902015152269 0.729487813970936 1 1
0.978633987806413 0.96769752549751 1 1
1.03436251228675 1.02439380082946 1 1
0.622464900805905 0.616227192701187 1 1
0.649155977867175 0.640921658875918 1 1
0.810476517164666 0.801429828002604 1 1
0.707745089316684 0.700676455928867 1 1
0.746849410670835 0.739278415334556 1 1
0.832898492114354 0.82492728783799 1 1
0.621319105088822 0.61469162240402 1 1
0.915221202389997 0.906326935381108 1 1
0.977513168195748 0.967147273381069 1 1
0.889977275303447 0.879963110811976 1 1
0.903218964796922 0.892981387566629 1 1
0.627924555312155 0.620295842786292 1 1
0.646599174823223 0.639675949286522 1 1
0.730505180342499 0.722792066168956 1 1
0.859581518523721 0.848833317917401 1 1
0.726023572929228 0.718838709701481 1 1
0.663542279098548 0.656225582495454 1 1
0.97455798138587 0.964368387450828 1 1
0.807837937594189 0.799458784710524 1 1
0.790646717178399 0.783505191829605 1 1
0.643187961884512 0.636269226924508 1 1
0.951517196747771 0.942248904846281 1 1
0.607491282566469 0.601005495497483 1 1
0.924522887032703 0.914714511711513 1 1
0.631477494476276 0.624375883762011 1 1
0.651258760676047 0.6446454923191 1 1
0.459958300412164 0.455080966085478 0 0
1.02613741769599 1.01494962674309 1 1
0.702704191342908 0.694720348147504 1 1
0.779929671397785 0.771087067660812 1 1
0.924630546065479 0.915954103104466 1 1
0.838494875630906 0.828672917684043 1 1
0.877367899752779 0.867872539427351 1 1
0.625842154705816 0.618579781135644 1 1
0.697215057682117 0.690392483450878 1 1
0.711282138077152 0.703063977793939 1 1
0.841164952871068 0.832762390181126 1 1
0.919132863288893 0.910416090704456 1 1
0.753620724961021 0.745816084471744 1 1
0.645887928894345 0.638918470110097 1 1
0.985646702442701 0.975728886149189 1 1
0.826534638195456 0.819385170065307 1 1
0.850087330649426 0.841358655395404 1 1
0.761633502473117 0.754113636087717 1 1
0.893364778406138 0.882576950323288 1 1
0.80419617297897 0.796037151598622 1 1
0.490721486068164 0.485266421081965 0 0
0.549353603221124 0.544492272803952 1 1
0.610843963255961 0.604077170658817 1 1
0.710588901110526 0.703161566676667 1 1
0.641095887180663 0.633793188411304 1 1
1.05925213834052 1.04887121786497 1 1
0.761184270515558 0.753271194622319 1 1
0.975975702249452 0.966897975739538 1 1
1.01690986555397 1.00594092905767 1 1
0.901229882717149 0.893173187400492 1 1
0.812315606504445 0.804106662145524 1 1
0.774053376812803 0.765254582905653 1 1
0.693564129323544 0.68623820019704 1 1
0.929795650050639 0.920908079014264 1 1
0.96453699944169 0.954650003280541 1 1
0.715910570449571 0.708348654080333 1 1
0.766999170115936 0.759059431773647 1 1
0.965341497331115 0.954126220732182 1 1
0.735222731014429 0.72760020148485 1 1
0.807128861346074 0.798786450334171 1 1
0.548381811717594 0.542157324527716 1 1
0.893721219993481 0.884614859388317 1 1
0.705623323932298 0.697255533579392 1 1
0.752340020293923 0.744856971669488 1 1
0.635585337506493 0.629154263959927 1 1
0.8603672629182 0.851952394470056 1 1
0.893786862007305 0.884918003011149 1 1
0.736928075087388 0.728618122058713 1 1
0.791756282357418 0.783003043944067 1 1
0.978482179460398 0.969463719962426 1 1
0.698454581095041 0.69044824849121 1 1
0.61691853376371 0.61108159707666 1 1
0.81185871585831 0.803877296912876 1 1
0.784166209365122 0.775046751258358 1 1
1.01488905115733 1.00483043254957 1 1
0.688376880406688 0.681535530400064 1 1
0.879469026929907 0.870525074190714 1 1
0.712298255505363 0.704657636232243 1 1
0.701032292874313 0.694286821455446 1 1
1.09480057391515 1.08386050574591 0 0
0.900296052065793 0.892459173493386 1 1
1.00328362631181 0.991926693256495 1 1
0.733652454247566 0.725711704078108 1 1
0.511313889911948 0.506522886532616 1 1
0.868426449048586 0.859100182735002 1 1
0.725855086263021 0.719233164964644 1 1
1.08422145109314 1.07251641052174 1 1
1.17648269082678 1.16494508429075 0 1
0.966359394743253 0.95650625299913 1 1
1.13166817119282 1.12068036680757 1 1
0.8900525751069 0.880516698437323 1 1
0.712950589469813 0.704848242555842 1 1
1.02868771933219 1.01828284845055 1 1
0.901916044749101 0.892854113416713 1 1
0.925635214986405 0.917769314996559 1 1
1.00600434253801 0.99649348731334 1 1
0.840324496274826 0.831157616160049 1 1
0.968062112522085 0.958412780029642 1 1
1.09512911353035 1.08294193201894 1 1
0.647845089512975 0.641146832304135 1 1
0.626046683516216 0.618242081586191 1 1
0.956782994934066 0.945632648556162 1 1
0.70207367789713 0.694807117366645 1 1
0.915698286709945 0.906400104332693 1 1
0.805140320795804 0.796635578325815 1 1
0.448517461479451 0.444625059874197 0 0
0.750605774396917 0.743700399738152 1 1
0.663788823761662 0.657045746347647 1 1
0.682599784500685 0.676338064987144 1 1
1.2556403252002 1.24377084551675 0 0
0.804553213737524 0.796869372624228 1 1
0.669957557652787 0.663299589714305 1 1
0.682461130370951 0.675054265679397 1 1
0.856336491473968 0.84687836003413 1 1
1.14287164161425 1.13061816124141 0 0
0.77847701410291 0.770496491179779 1 1
0.825442608918676 0.817399954988972 1 1
0.925723908105021 0.916270098438178 1 1
0.826099655226474 0.817789593252639 1 1
0.835274566563813 0.827653115130578 1 1
0.487748859492399 0.482975282568142 0 0
0.731299801173733 0.722910024484806 1 1
0.622057208551464 0.616886602309176 1 1
0.520583808238487 0.514891886235575 1 1
1.07065739784216 1.06024350888332 1 1
0.937503129417502 0.929493078977943 1 1
0.732500236222516 0.724464620848677 1 1
0.749793812504985 0.741676820751406 1 1
1.16563103043463 1.15235043198598 1 1
0.853540388057243 0.843397342989419 1 1
0.97464309282407 0.965694862407017 1 1
0.805238401551928 0.796286762438744 1 1
0.726530289030955 0.719300951643599 1 1
0.861707903980362 0.852929578268965 1 1
0.607865381007807 0.601458881591445 1 1
0.542456953931021 0.536908901312098 1 1
1.08509232342787 1.07417971744883 0 0
1.01365636375236 1.00243706187708 1 1
0.486799205070017 0.482624563880392 0 0
1.00261616592992 0.991123848910718 1 1
0.88499421999823 0.875498570074974 1 1
0.806191826290395 0.798250412380896 1 1
0.741184215952227 0.73395994544881 1 1
0.472398957357453 0.468171958189081 0 0
0.593239386937079 0.587556149991086 1 1
1.02963195372161 1.01759355757466 1 1
0.78184769201074 0.774075877211681 1 1
0.847550510196944 0.839193478992119 1 1
0.724624498549444 0.716902561264062 1 1
0.750888080577501 0.743454061252028 1 1
0.855625669942509 0.84691691660114 1 1
1.18538521633524 1.17377358093832 0 0
0.538943014955131 0.533802044792757 1 1
0.682328310455016 0.675773560826211 1 1
0.806115434324151 0.799120675986979 1 1
0.985697760481948 0.975934750939626 1 1
0.609375245324631 0.603362485957351 1 1
0.626177060431921 0.619833190617184 1 1
0.841266313604965 0.833361111189205 1 1
1.00576378478657 0.996801532918528 1 1
0.721337793210319 0.714163450528834 1 1
0.705006216087195 0.696121790778471 1 1
0.828666662676479 0.821115459243442 1 1
0.751943101446265 0.743581941905976 1 1
0.73180504928472 0.723944258117971 1 1
0.675366081396076 0.668649748128823 1 1
0.697786036086055 0.690963836210532 1 1
0.770018774461206 0.762610034722613 1 1
0.909510034871682 0.899484896778472 1 1
0.860096002985246 0.851622488565568 1 1
0.756252027094217 0.749205273537153 1 1
0.814499787585588 0.805778037266099 1 1
0.732451561883762 0.724836466468097 1 1
0.967960163392638 0.957783149006926 1 1
0.683641466243148 0.677734321645984 1 1
1.0286416326953 1.01882370529433 1 1
0.936835190289669 0.926689057987339 1 1
0.690409940904775 0.683795895510561 1 1
0.73309580701919 0.725457102072599 1 1
0.929446217315089 0.920851109475743 1 1
0.807771471256969 0.799071104903996 1 1
0.703042044376188 0.695939213029449 1 1
0.627934522543675 0.621833777075495 1 1
1.19443499512866 1.18128473700737 1 1
1.02524928482273 1.01530932397723 1 1
0.750627057348734 0.743588263692681 1 1
0.828926791125912 0.820739816488379 1 1
0.893005106227573 0.883701935272337 1 1
0.615352327289519 0.609663193089038 1 1
0.840176591533736 0.829921914474689 1 1
0.908854011496763 0.899239033539151 1 1
0.529204504740971 0.523177631473871 1 1
0.869033606392821 0.860192323827791 1 1
0.892165016420458 0.883300876135273 1 1
0.858150942341844 0.84997224746525 1 1
1.10288396223641 1.09187004133473 0 0
0.710955281054147 0.703374007604913 1 1
0.596267432003611 0.590847526004412 1 1
0.639587150410334 0.632213308177086 1 1
1.12594972980229 1.11488474622872 1 1
0.464415226324807 0.458639781165141 0 0
0.651091287011236 0.64374448387698 1 1
0.640331771529805 0.63317141090866 1 1
0.944047097004232 0.933871917608857 1 1
0.951017695777545 0.942132343852349 1 1
0.730036614550331 0.723296108053406 1 1
0.886091290786554 0.877534332470534 1 1
0.868287406171345 0.858483633182975 1 1
0.810118826051354 0.802640498280631 1 1
0.693489810643072 0.68693827862425 1 1
0.67700882202762 0.67164657261302 1 1
0.779128628717173 0.770244448059085 1 1
0.9606769109503 0.951839889577483 1 1
0.720324881009603 0.712395217280074 1 1
0.787286181512536 0.779054427954076 1 1
0.752401945519595 0.745569858949354 1 1
0.721709584359984 0.713906349342389 1 1
0.841756909445787 0.83355095920512 1 1
0.9029050378284 0.893962473926999 1 1
0.947545202011997 0.936692296085833 1 1
0.628405208007225 0.621279086447755 1 1
0.618697605232107 0.611771982971856 1 1
0.821362319498228 0.812255444678131 1 1
0.786993189950224 0.778176709526758 1 1
0.687659211691227 0.679815561452434 1 1
0.736177197647873 0.729372871222752 1 1
0.707720394669972 0.700584310875847 1 1
1.00410663281992 0.994919171198027 1 1
0.87220776642676 0.863167588451554 1 1
0.639415000168213 0.633177575598257 1 1
0.845847595891968 0.837670198190495 1 1
0.870768637437534 0.862936141313773 1 1
0.813502480907182 0.804910196951701 1 1
0.850737358610883 0.841529455249729 1 1
0.604512277566639 0.598018801383804 1 1
0.679536111088419 0.673661663857956 1 1
0.762492334570902 0.75543236011515 1 1
0.81866346699767 0.810366763405698 1 1
0.785860712190807 0.778228037009466 1 1
1.01233113763818 1.00154094771495 1 1
0.805820051438933 0.797738744905855 1 1
0.908720274985563 0.899876036932573 1 1
0.896768051094471 0.887618844986962 1 1
0.770765397468663 0.763687033709281 1 1
0.306764587360058 0.304261378951568 0 0
0.747909252855148 0.740636629131563 1 1
0.826336224168837 0.818239352265982 1 1
0.491912465708836 0.486929821563604 0 0
0.808369887505837 0.799815384814373 1 1
0.850674395480572 0.841593179540975 1 1
0.978573587967553 0.967006053122708 1 1
0.689110259923054 0.681800588258174 1 1
0.999966845902519 0.988431344549915 1 1
0.765587923409697 0.757229524090859 1 1
0.983427378874874 0.974593193742383 1 1
0.887658335919988 0.877883067251425 1 1
0.57693446577522 0.570880334539942 1 1
0.789881738559583 0.781471608974137 1 1
0.814997039278959 0.80675005268334 1 1
0.909124398929225 0.899076883532823 1 1
0.672035836432336 0.665240893719949 1 1
0.471606174437097 0.466513256371087 0 0
0.85983401304321 0.850850033327273 1 1
0.675569759078133 0.666413814970273 1 1
0.694246745970201 0.686636957876604 1 1
0.552606610966933 0.54689362869606 1 1
0.70631713882252 0.698537750499904 1 1
0.912231796479033 0.903761111380029 1 1
0.839839667208142 0.832127889432287 1 1
0.751728950628936 0.743470190606693 1 1
0.816575058106038 0.809091941183894 1 1
0.672455813174837 0.666116657383498 1 1
0.858801627247507 0.849372144209906 1 1
0.838075579385784 0.829554421841873 1 1
0.877239456682388 0.867782348975974 1 1
0.591201461124929 0.584067961656664 1 1
0.974647451526586 0.965557963631846 1 1
0.568123522444744 0.562147818719261 1 1
1.16533654782604 1.15303327995392 1 1
0.861517601232615 0.852667013757062 1 1
0.912203801683199 0.903530128297572 1 1
1.18814539051768 1.17568586343478 0 0
0.713768282696434 0.706427032931764 1 1
0.477421353214507 0.472154311309452 1 1
0.796236485056254 0.787986792389764 1 1
0.859843363679293 0.850053869591825 1 1
0.920064437377417 0.910448729416589 1 1
0.649488364482718 0.64160681559045 1 1
1.00745085935565 0.996278410102905 1 1
0.727402830411835 0.719446131609678 1 1
0.755691583126803 0.747136694933423 1 1
0.681274421956952 0.673400966134301 1 1
0.493786288143105 0.488485857179471 1 1
0.612910879370705 0.607119553593796 1 1
0.693863390192195 0.686897503574516 1 1
0.831947287823018 0.824296222802132 1 1
0.984670985460214 0.97453287589798 0 1
0.631281956631123 0.624614571377227 1 1
0.596527110251639 0.590601262589058 1 1
0.788573185328769 0.781232967725654 1 1
0.421400079526246 0.417001365324492 0 0
1.07241561452885 1.06156846709458 1 1
0.507263336229673 0.501839723814106 1 1
0.863622231387674 0.855189131861364 1 1
0.833683751630957 0.824759985902431 1 1
0.949988122346739 0.941981324573576 1 1
0.949604645837183 0.941184485194932 1 1
0.95307057791046 0.942849036191964 1 1
0.88855077456395 0.876847604334885 1 1
0.53172582436271 0.525503800700328 1 1
0.898027274062164 0.887822779603971 1 1
0.789691901493516 0.781777578204948 1 1
1.02842865432117 1.01817051633316 1 1
0.899438309986631 0.889883172487277 1 1
0.883768200530276 0.875659652421825 1 1
0.877382064848094 0.868621310889064 1 1
0.756666586746953 0.749232797191613 1 1
0.557917225185856 0.551717087229822 1 1
0.861573114069289 0.852315618276482 1 1
1.09107540823962 1.07982609879578 1 1
0.913535367503101 0.903642155169335 1 1
0.950513347885344 0.939400416755395 1 1
0.918237780318476 0.908052881132945 1 1
0.572180487724551 0.566251989364582 0 0
0.991332203889197 0.979916506794547 1 1
0.913390204800525 0.904376069108189 1 1
0.910087161708087 0.900321991398786 1 1
0.781692239790623 0.773369334095718 1 1
0.759164629817719 0.751356446857018 1 1
1.01565397310886 1.00534580478962 1 1
1.09551032824443 1.08421059899099 1 1
0.794120746267846 0.78676611392524 1 1
0.736422192592205 0.728803473209044 1 1
0.900420239918768 0.890966226922123 1 1
0.746788803652098 0.738251926359762 1 1
0.465957408179404 0.461100604460306 0 0
0.986586994735 0.976047716805291 1 1
1.09390822637357 1.08279420674214 1 1
0.943703211819503 0.933206225138016 1 1
0.501902212548854 0.496775126693962 0 0
0.663578378437058 0.657180476562915 1 1
0.711340627000123 0.704092124440815 1 1
1.00614988556507 0.99653574892855 1 1
0.500695194398255 0.49580365432495 1 0
1.15802270555353 1.14593843125985 0 0
0.537410093075458 0.533074549972025 0 0
0.678098111374815 0.670572443067016 1 1
0.522480737537752 0.517871757209954 1 1
0.575272707430138 0.569657294438 0 0
0.815470831863942 0.808106577307414 1 1
1.16987627698215 1.15607726571022 1 1
0.502243546624528 0.496356377152506 0 0
0.917703268630936 0.908304430274786 1 1
0.92818523618322 0.918404162711313 1 1
0.553449838260218 0.548023325850601 1 1
0.870565122175651 0.862389797306115 1 1
0.768331341060366 0.760924187531946 1 1
0.722219155239611 0.714809170483218 1 1
0.664988668525607 0.65917126209911 1 1
0.472793829810733 0.467119321688469 0 0
0.629759507270564 0.624748407115002 1 1
1.05249340507125 1.04204608706862 1 1
0.852537055946647 0.843594109088271 1 1
0.879253239657102 0.870146491555632 1 1
0.799629470935019 0.79115626010404 1 1
1.09026395695408 1.07774624298376 1 1
0.913072038321064 0.903733484306015 1 1
0.578969788780367 0.573212119604379 1 1
0.712416291050169 0.704326864414857 1 1
0.632873260583523 0.625881377246536 1 1
0.712538241803869 0.705373554919132 1 1
0.479112071110227 0.473195050805041 0 0
1.04621900141685 1.03530345001875 1 1
0.753355209053645 0.746548934669604 1 1
0.882716355626999 0.874026520370234 1 1
0.635126870379762 0.628922649333599 1 1
0.796041133434188 0.788284590980102 1 1
0.78299017378351 0.775057042702801 1 1
1.2625625869002 1.25028026400959 1 1
0.971874042122308 0.963269007378675 1 1
0.750321435544718 0.742300851505427 1 1
0.615097101252122 0.609129407413387 1 1
0.860854631561333 0.852511298215764 1 1
1.12494780989327 1.11338406928724 0 0
0.734204588848981 0.726956210871357 1 1
0.747840946976798 0.741010621500262 1 1
0.829693475411669 0.819209499701238 1 1
0.568944910583798 0.562300964631224 1 1
0.722704894907649 0.715833731376474 1 1
0.927481646251727 0.919867710264239 1 1
0.686052375544471 0.678406528088543 1 1
0.38185215203831 0.37794531364888 0 0
0.919714924829477 0.910371047661307 1 1
0.95598299528919 0.947019137054152 1 1
0.630952144150014 0.624891804148386 1 1
1.22947587166176 1.21723200978965 0 0
0.59100912424923 0.585659569939035 1 1
0.774017780004293 0.766524680581412 1 1
0.974453925760221 0.963613550545713 1 1
0.80299315665209 0.794079004535083 1 1
0.700242227219695 0.691823749392341 1 1
0.559400503434344 0.553498646666266 1 1
1.07810327416587 1.06599308669903 0 0
1.2991927209403 1.28578643862657 0 0
0.847556755286876 0.839477892714849 1 1
1.0339030186657 1.02298358973529 1 1
0.578438667371078 0.572381488670722 1 1
0.881224598227864 0.872366984701681 1 1
1.00105744599786 0.99155095791026 1 1
0.769303519698533 0.761383256667498 1 1
0.760256366810013 0.751523021023234 1 1
0.976853172182936 0.96603200245062 1 1
0.911652255925922 0.902951258063058 1 1
0.638910470980103 0.631600418203414 1 1
0.693849458334015 0.687263906768653 1 1
0.734679763102276 0.727326342996187 1 1
0.525933066664261 0.519689905296126 1 1
0.816180205303513 0.808381405033829 1 1
1.12500571340687 1.11404062612531 0 0
0.666537096025749 0.660566892260443 1 1
0.922158624775703 0.913242426317412 1 1
0.600974264985427 0.595688318601442 1 1
0.800103192750347 0.792782633777821 1 1
1.09179092131709 1.07992991097932 1 1
0.950024616132716 0.939707066939855 1 1
0.677664952333452 0.670930586553922 1 1
0.800088351980248 0.793407326129656 1 1
1.05779715325958 1.0470641908862 0 0
0.933247514801956 0.923754813747228 1 1
0.462261930871255 0.458448470029018 1 1
0.554547584968814 0.549368098261792 1 1
0.904063158962432 0.895025137834694 1 1
0.762763685755055 0.755606861601054 1 1
1.0774880767302 1.06652082581803 1 1
1.0022500250193 0.992293851029727 1 1
0.94877469166937 0.93931728532501 1 1
0.628824550700745 0.621952975525906 1 1
0.671802569565135 0.664791242154799 1 1
0.765815762089084 0.758268987208149 1 1
0.874891586492259 0.865136856882678 1 1
1.06260673142045 1.05157109095361 0 0
0.752562897989293 0.743979456164474 1 1
0.7771706402714 0.768076924926229 1 1
0.686981235752353 0.680231531465777 1 1
0.373744854321031 0.369647181046252 0 0
0.674932084605061 0.668073166094153 1 1
0.966127000100983 0.957091900300297 1 1
0.699366690044031 0.691059398591046 1 1
0.756595627812068 0.748275776643319 1 1
1.03683375190409 1.0257740604959 1 1
0.836938560836316 0.828603949739261 1 1
0.538314636349719 0.532053039681564 0 0
0.75019101831544 0.74270395747247 1 1
0.765883055960555 0.75721006071487 1 1
0.793495143926134 0.785499594250541 1 1
0.677339388211187 0.671273362641622 1 1
0.590793219696491 0.583066423812461 1 1
0.665656890707266 0.65869856009574 1 1
0.859668634526805 0.850915201620649 1 1
0.685173955448795 0.677947686871432 1 1
0.931258849957477 0.921284876696377 1 1
0.465270553247638 0.458649247869003 1 1
1.08209489005296 1.07061209360103 1 1
0.718999087841761 0.711770780876927 1 1
1.02532978853241 1.01399747249054 1 1
0.576490700994758 0.570187299063922 1 0
0.747493869009013 0.740022733171268 1 1
1.28034348012927 1.26736872311026 0 0
0.636080470610571 0.630061905657746 1 1
0.464104072134549 0.45940476138808 1 1
0.862665402330629 0.852553650636442 1 1
0.970367197964573 0.961000812710417 1 1
0.600584805066618 0.593339114886455 1 1
0.93292949121352 0.922567924751677 1 1
0.724371788745187 0.717305148415118 1 1
0.736007735941661 0.728405011268861 1 1
0.56603706260877 0.560502223417034 1 1
0.954294435891777 0.943704313719285 1 1
0.931894960398728 0.922657562220435 1 1
1.00332719616356 0.992945112184845 1 1
0.73405807785054 0.726354665521327 1 1
0.787249904790483 0.779386930264915 1 1
0.693953147930667 0.68721265875459 1 1
0.809416835851269 0.801811191093708 1 1
0.86511482453821 0.855491960012881 1 1
0.794930106494878 0.787179213155731 1 1
1.00961980848599 1.00074918956524 1 1
0.878278760441821 0.869650664661689 1 1
0.707452485388595 0.700780751316258 1 1
0.828321316800906 0.820317410865249 1 1
0.967933999182721 0.957377832618102 1 1
0.819462842011976 0.811326307070024 1 1
0.712058567293434 0.704996512081963 1 1
0.905446744884243 0.897498056487956 1 1
0.731329646586614 0.723858567405221 1 1
1.0658822109431 1.05540882953956 1 1
0.89205521329711 0.883809496214958 1 1
0.598901236354445 0.592391786748049 1 1
0.730773363051284 0.721778748755656 1 1
1.02486364160892 1.01418313951192 1 1
0.694273268452669 0.68784325687535 1 1
0.732111400819696 0.724541017734339 1 1
0.780820179066926 0.772089276614189 1 1
0.895931467642659 0.885238135955371 1 1
0.938083235847412 0.927404180297674 1 1
0.940079427161096 0.928879459282427 1 1
0.851911810750435 0.84154935874882 1 1
0.707081841753195 0.697965824266059 1 1
1.12086610375711 1.10818396882489 1 1
0.944844843776727 0.935761334498281 1 1
0.639800826080401 0.63438907758528 1 1
0.778783570922526 0.771097500787654 1 1
0.919812086488534 0.911227105227231 1 1
0.747126584269038 0.739950581992076 1 1
0.605262084924228 0.599373542858525 1 1
0.834495268322301 0.82482790021056 1 1
1.07422519811464 1.06326813572238 1 1
0.89632194526762 0.88845502515046 1 1
0.524036331719807 0.519123515711396 1 1
0.610978986596454 0.604882229074435 1 1
0.939167115008457 0.929672531725411 1 1
0.619135173279878 0.612091844977419 1 1
0.698534717293613 0.691251033640932 1 1
0.685128514126139 0.677787758382973 1 1
0.917832845132505 0.907411302238956 1 1
0.774496457151316 0.766950593708975 1 1
0.915062662073077 0.906405759229835 1 1
0.928688714150765 0.918224999669133 1 1
0.899511732174248 0.890625936910969 1 1
0.801156097590222 0.794087798839655 1 1
0.837434607471941 0.829870144907656 1 1
0.766769902853172 0.758986959412481 1 1
0.662658599678029 0.656414347743782 1 1
0.924769514274371 0.915435410117886 1 1
0.875780686974815 0.867479736923176 1 1
0.912797457935496 0.903063917800122 1 1
0.317908365751985 0.314918651543952 0 0
1.07027647473005 1.05853304985229 1 1
0.590533605108041 0.584550195159581 1 1
0.820324932695151 0.812733406968876 1 1
0.791332734130211 0.784233819465231 1 1
0.701899668529966 0.693992992650988 1 1
0.80348788271646 0.79582470140381 1 1
0.901398670814472 0.893081277357826 1 1
0.825353951924812 0.816602506914251 1 1
0.814091358060553 0.804164875342876 1 1
1.008188701731 0.998383561485026 1 1
0.740440467409271 0.733902959716324 1 1
0.398124045159583 0.393133622487327 0 0
0.539967600563222 0.534185515548417 1 1
0.750793944145448 0.743229068745525 1 1
0.714594558848472 0.708065465770203 1 1
1.27079578836671 1.25847758417237 0 1
0.653720787882311 0.647469004051306 1 1
0.707562636225581 0.700120790317997 1 1
0.688696654775782 0.682137362785337 1 1
0.778702768936484 0.770841394973847 1 1
0.858482046881129 0.850676105288802 1 1
0.42116061063177 0.416167637000427 1 1
0.572793380316516 0.566626027468212 1 1
0.929430600511243 0.918928351564648 1 1
0.585451293308777 0.577878155399529 1 1
0.939496926736506 0.930277798056857 1 1
0.812419401886614 0.804279610472584 1 1
0.664532453841301 0.656823041651302 1 1
1.01953545906653 1.00856349750464 1 1
0.885347726111001 0.875769605498171 1 1
0.855126206068857 0.845614693307214 1 1
0.865731498752143 0.856950405454209 1 1
0.462168608920181 0.456827340602338 0 0
0.541064158917154 0.535847579768728 1 1
0.968657450958164 0.959164448760219 1 1
0.827074120020068 0.817676479710573 1 1
0.834333550883301 0.825733020925563 1 1
0.776556698603028 0.768078138230792 1 1
0.616191649558888 0.609785533625411 1 1
0.761596686585442 0.752393458818924 1 1
1.05873784153497 1.04878643205119 1 1
0.730299729493813 0.723229665749823 1 1
0.759622634471956 0.752335631528715 1 1
0.694622859477908 0.68831490180212 1 1
0.568813214458617 0.563369072762218 1 1
0.507209336024614 0.503064526238221 0 0
0.731440388172978 0.722868344223725 1 1
0.911577455435298 0.90280047942964 1 1
0.796111016368191 0.788483412882503 1 1
0.588450191587815 0.582871570834052 1 1
0.680277547561584 0.673752428155331 1 1
0.984912325948468 0.974082462264563 1 1
1.03473223657252 1.02275879425101 0 0
0.689945064504498 0.681826383072508 1 1
0.619018860797374 0.612912778151852 1 1
0.991400232072658 0.980963230137796 1 1
0.777424469914478 0.768192006746654 1 1
0.979333414951572 0.969489863447606 1 1
0.771233070570916 0.762581166622832 1 1
1.0349719852906 1.02419248346283 0 0
1.27813670249393 1.26519694740227 0 0
0.922411612545656 0.914312633719333 1 1
0.677058105154854 0.670762771381872 1 1
0.924200682672847 0.914752551725432 1 1
0.748263713975775 0.740847773201046 1 1
0.727444710516929 0.720715341929648 1 1
0.939198720756068 0.93016898953963 1 1
0.906277912370195 0.896603271458738 1 1
0.786077373553698 0.778344750900103 1 1
0.90260307507403 0.893036434180768 1 1
0.674658663792706 0.66733982312132 1 1
1.06757957393491 1.05701609191916 0 1
0.657938404180355 0.651805889409989 1 1
0.821511496747935 0.813854288845095 1 1
0.749885847231586 0.742416179425517 1 1
1.18348818647101 1.16981577390765 0 0
0.805407669101642 0.797462448206289 1 1
0.626127031886857 0.619686530312038 1 1
0.909163110629801 0.900028753490694 1 1
0.706387781611482 0.701038408214117 1 1
1.00654149798723 0.995801489977401 1 1
0.965057937066581 0.954515943366872 1 1
0.809599765898269 0.801873890783166 1 1
0.931295397545964 0.922664605312004 1 1
1.03254296975973 1.02024309282368 1 1
0.97295969318476 0.962794374030195 1 1
0.795285611204747 0.785935424776689 1 1
0.831826784298262 0.821819886336848 1 1
0.695489987083765 0.688245201543091 1 1
0.961551371854663 0.953334099075913 1 1
0.652951899275454 0.646200021390025 1 1
1.25862314502527 1.24353856655791 0 0
0.792293019041999 0.784592761915062 1 1
1.09583787187827 1.08418140820382 1 1
0.558850437566781 0.552274060081742 1 1
0.840829329217907 0.831843707457603 1 1
0.634667452119178 0.628336422135625 1 1
0.773356541377806 0.76600358127052 1 1
0.619305309939598 0.613201921538276 1 1
0.673067211386235 0.666383052494384 1 1
0.587386099083516 0.581088316727182 0 0
0.79983904204456 0.792241742735171 1 1
0.600443119781307 0.594888500375207 1 1
0.900345914417605 0.891481783214608 1 1
0.994631605636475 0.984834848355676 0 1
0.822805149342504 0.81349863772789 1 1
0.922000774280134 0.912923307492053 1 1
0.663410780614865 0.656476040527394 1 1
0.88297394433175 0.873487863792414 1 1
1.08270604742997 1.07164232395579 1 1
0.524758579459469 0.519094761442698 1 1
0.513458070332671 0.508421454334858 0 0
0.745496159427373 0.738266903401286 1 1
0.960648031246111 0.949681040187043 1 1
0.551875876680154 0.545958867726666 1 1
0.701251745738121 0.693256266556308 1 1
0.859449665045149 0.849953903551539 1 1
0.932105902726833 0.922704363404635 1 1
0.407582513097929 0.403582651702127 0 0
0.700114891197767 0.693982713018369 1 1
1.18671414456608 1.17279179908826 1 1
0.975815664735467 0.965180720543446 1 1
0.668971337842216 0.661938408452966 1 1
0.743630055923374 0.736604586298133 1 1
0.816382422663817 0.807656424397775 1 1
0.444643212715971 0.43966207482808 0 0
0.716973055822186 0.708967683341131 1 1
1.07003360735037 1.05945624630028 1 1
0.526117954785413 0.520964732122286 1 1
0.752549938389878 0.745069840269747 1 1
1.11827290200049 1.10678762142504 1 1
0.798829788817317 0.792037481941245 1 1
1.11916541740978 1.10744445391968 1 1
0.75442816132924 0.746835017788907 1 1
0.700971010051457 0.693287072954087 1 1
1.04457160959006 1.033764759722 1 1
0.857631127861802 0.849545160287323 1 1
1.2752976118344 1.26369929473195 0 0
0.93258071694688 0.923405816952109 1 1
0.653519752717698 0.6475087466256 1 1
0.469206619563279 0.464720077080321 1 1
0.80166038983795 0.793179040569348 1 1
0.708724888537227 0.701165932649545 1 1
1.03934937863956 1.02899121669692 0 0
0.507329481009216 0.501867609263673 1 1
0.7766317076825 0.769068475584348 1 1
1.05703043689563 1.04726002670851 1 1
0.952258658695093 0.942673391969849 1 1
1.07459287245392 1.06383723007741 1 1
0.787563196321597 0.779310831888981 1 1
0.950068906359221 0.940757975912452 1 1
0.945494401416136 0.935854333092003 1 1
0.85552638507616 0.846362075937254 1 1
0.914800731571827 0.905210102404318 1 1
0.645979518807702 0.640094543024873 1 1
0.825268204797391 0.817292584685508 1 1
1.03475773366116 1.02352334798127 1 1
0.792253247964712 0.783339488923078 1 1
0.881604852072216 0.872353829385782 1 1
0.686791759516612 0.680181242436522 1 1
0.826438764011559 0.817407546604986 1 1
1.12764700828596 1.11559786882909 1 1
0.81549111091913 0.807696255608866 1 1
0.837519633088419 0.828073935930251 1 1
0.814834967316189 0.805433354715451 1 1
0.886364612728641 0.877216142313876 1 1
0.884027896234344 0.874333794911274 1 1
0.539558253842604 0.532749098092169 1 1
0.60651454051939 0.600640555784801 1 1
0.884371047434565 0.875185530192592 1 1
0.647690625414525 0.64155355020989 1 1
1.02100354981407 1.0096203606888 1 1
0.804494904993008 0.796263383974997 1 1
0.74818783125535 0.741841800258511 1 1
0.524120565687009 0.518689977767402 1 1
0.854007476360916 0.845127827551427 1 1
0.610588855723803 0.603810676934502 1 1
0.810779490812137 0.802464283463677 1 1
0.658621830222567 0.652580161059232 1 1
0.627858377899658 0.620740641457129 1 1
1.08348919420653 1.07230623049048 1 1
0.936502177955105 0.926343566750771 1 1
0.425409526503527 0.42145839952271 0 0
0.846243760263309 0.83692855144827 1 1
1.07555224516319 1.06409922656808 1 1
0.670623033327053 0.663998294411614 1 1
0.438481133260511 0.43435021295281 0 0
0.727641111420606 0.718688253090151 1 1
0.724433991496919 0.717540590933241 1 1
0.924912418570623 0.915700503471319 1 1
0.673247764996718 0.665095138528032 1 1
0.654564963524986 0.647078720225681 1 1
0.902081649699307 0.89395581214419 1 1
0.994283804461607 0.984445961934544 1 1
0.857784879623922 0.850143307396938 1 1
0.650151187033304 0.644533348590409 1 1
0.785281998750332 0.778054420257028 1 1
0.911231274280793 0.901929187115459 1 1
0.672872841305389 0.666067126305053 1 1
0.936211870904284 0.927724894721661 1 1
1.3402744881712 1.32703150583784 0 0
1.03270921769121 1.02222317889939 1 1
0.72041641758779 0.714358901806752 1 1
1.01970706405782 1.01014341551853 1 1
0.810276620630318 0.801641336272953 1 1
1.15350395921785 1.14178331239155 1 1
0.997905072702866 0.987100514104938 1 1
0.786002183782693 0.779030712882499 1 1
0.683752293660372 0.676021551805428 1 1
0.588684069309505 0.582379386347525 1 1
0.706234090662341 0.698912385904015 1 1
0.784784467986816 0.778078039231369 1 1
1.11582347315931 1.10416107665324 1 1
0.925091570601457 0.915135638597552 1 1
0.935746933239788 0.924162915195379 1 1
0.568799621592184 0.56327605612789 1 1
0.890915685449964 0.881596442374262 1 1
0.837212258744403 0.829572597586196 1 1
0.810111100491909 0.801676235300078 1 1
0.776529196197953 0.767103069573707 1 1
0.454009988267531 0.448862490152344 1 1
0.700662589333478 0.694260671665935 1 1
1.01992665551475 1.01041439770464 1 1
0.702129608172697 0.695333145167913 1 1
0.700976887628869 0.693965983397667 1 1
0.801195263247457 0.791788054535495 1 1
0.710711623743535 0.703636920275438 1 1
0.56225319680462 0.557179968752002 1 1
1.00677073716466 0.996609723860138 1 1
1.00260848612032 0.992732968982958 1 1
0.880728672911756 0.8714929021237 1 1
0.944833232247754 0.934919113704551 1 1
1.02685794582356 1.01634886474299 1 1
0.587187293125821 0.581906107359812 1 1
0.858126605633357 0.848562225045409 1 1
0.956876658081114 0.947207389773451 1 1
0.931610232936717 0.92134698873997 1 1
0.875430404062004 0.866487398580862 1 1
0.667424512999945 0.659471040773336 1 1
0.971110684428924 0.961263921101704 1 1
0.902812602166739 0.892948699869767 1 1
0.811331110307492 0.802127790707181 1 1
0.553531955116284 0.548352677773872 1 1
0.825697422616638 0.816859630238795 1 1
1.00257847812507 0.990847287899828 1 1
0.884063509812098 0.87401510270585 1 1
0.925699143958915 0.915809374133256 1 1
0.897936009372474 0.888002208865076 1 1
0.5722389725539 0.566640297778084 1 1
0.703391736342796 0.69645503736549 1 1
0.638402622354184 0.631480187723053 1 1
0.718604888119759 0.710997303299254 1 1
0.834295752236704 0.82675706114317 1 1
0.785464434119392 0.777327744402149 1 1
1.05338586438531 1.042439651217 1 1
0.820379757055044 0.811144020573192 1 1
0.916037076971931 0.90421991891281 1 1
1.05832345215251 1.04679398155088 0 0
0.735822747642243 0.727022848203614 1 1
0.717544534841583 0.709776858760688 1 1
0.695166388854293 0.687796412267438 1 1
0.877596025151322 0.868875381488401 1 1
0.715931891843842 0.70804592265985 1 1
0.720773087311147 0.712690474798936 1 1
0.850358871048546 0.84200223984767 1 1
0.553234439264119 0.548342500521632 1 1
0.844905795196448 0.8360513424358 1 1
0.865931276333015 0.858491450554767 1 1
0.769973525513136 0.761459704472367 1 1
0.581316234245844 0.575305910233412 1 1
0.538654414491745 0.532771834488318 0 0
0.835274695976056 0.825599850334578 1 1
1.29612538358413 1.2802998509167 0 0
0.635464732123549 0.629687208892248 1 1
0.789937826448676 0.781307530396785 1 1
0.784621163596969 0.776751875203941 1 1
0.814482706514289 0.805679306283705 1 1
0.513255893408951 0.508025350445042 0 0
0.912439048696967 0.903369298852742 1 1
0.87453207957392 0.864798613218031 1 1
0.932197154478474 0.923004880297133 1 1
0.595662617544419 0.590057573589152 1 1
0.850207082501869 0.841040453885057 1 1
0.876040850058172 0.867496250300764 1 1
0.986340877253986 0.976476363552854 1 1
0.86525286312145 0.854726814755548 1 1
0.779282996361307 0.772105362032159 1 1
1.22846184262124 1.2173483817065 0 0
0.747140577959923 0.739786477404421 1 1
0.994615522490737 0.985169326045006 1 1
0.804032731298664 0.795937909875608 1 1
0.698778293421762 0.692004708068389 1 1
0.771872285972338 0.764090860425132 1 1
0.868816085546505 0.858724621244589 1 1
0.929486252980565 0.919716246667258 1 1
0.87157362860101 0.862103276162772 1 1
0.754215216239213 0.746586702857477 1 1
0.610737602824953 0.603793177494562 1 1
1.01397607561357 1.00412877612304 1 1
0.840738698171501 0.833066703922631 1 1
0.80695670476658 0.797421117420704 1 1
0.813366565705777 0.804945038910793 1 1
0.82355784382446 0.81536572989102 1 1
0.919800950529911 0.910539109664044 1 1
0.678099396847285 0.671152778730801 1 1
0.588526990000398 0.582372627671708 1 1
0.72580260315209 0.719455123044345 1 1
0.460963083063183 0.455851651406712 0 0
0.822482485990266 0.813707194414986 1 1
0.800654434820844 0.793064248441948 1 1
0.72409522210055 0.717111387279419 1 1
0.523749436619563 0.518626856564504 1 1
0.702409656003314 0.69647628593772 1 1
0.680105188571905 0.674037895113126 1 1
1.05756805608509 1.04572978619191 0 0
0.953200453466885 0.943247899099547 1 1
0.512721910338152 0.506170455002779 1 1
1.04902456396528 1.03817813710059 1 1
1.25094490524218 1.23757065463877 0 0
0.730262578037816 0.721671741022569 1 1
0.586522299566168 0.579822545385507 1 1
0.282840769145613 0.280125595082231 0 0
0.659600658982737 0.651960213503224 1 1
0.828792989843464 0.818703522712982 1 1
0.664409897526832 0.658716719524118 1 1
0.835371719069159 0.828025694042369 1 1
0.682213356151093 0.675109276524315 1 1
0.77811669375663 0.76922047260835 1 1
0.922352268321866 0.913771874448629 1 1
1.08159987554763 1.07047100835642 1 1
1.0186334407758 1.00820572043684 1 1
0.964411101196839 0.954894185401218 1 1
0.671304656707786 0.663895295876413 1 1
0.91700525443483 0.908952886561366 1 1
0.9188055726933 0.909948146775372 1 1
0.39409125689144 0.390906671180658 0 0
0.93674505108917 0.927283930111552 1 1
0.775333091667136 0.76788625533168 1 1
0.823157721612473 0.815439412048112 1 1
0.527431769411923 0.521705689126584 1 1
0.585696298599394 0.579797136485052 1 1
0.269733763739858 0.267575820863063 0 0
0.849987244571504 0.841684535213925 1 1
0.641397982737133 0.634573958296508 1 1
0.740926620641073 0.731985370694657 1 1
0.697858349300612 0.690468776678711 1 1
0.88113912822434 0.872222454048204 1 1
0.759341901231357 0.750526421486026 1 1
1.0142122032347 1.00274561725288 1 1
0.715255491299232 0.70754827302918 1 1
0.790972080132898 0.783472998725077 1 1
0.950274613518502 0.940717109427533 1 1
0.511304527102718 0.505778902541158 0 0
0.719561833671386 0.711737131537618 1 1
0.644807357841594 0.638711627578174 1 1
0.697231387488398 0.689902913146284 1 1
1.28189317539476 1.26895467941265 0 0
0.809801055267295 0.802544182511004 1 1
0.645456907863938 0.638500956016671 1 1
1.13401216455251 1.12217383160384 1 1
0.618102145622604 0.612502366543002 1 1
0.913744926804454 0.903696848946985 1 1
0.822231178823233 0.814320821214849 1 1
0.847841460425472 0.839161790431376 1 1
0.9037981231577 0.894710577485095 1 1
1.17569137678621 1.16430874330165 0 0
1.08255410885044 1.07262086584649 1 1
0.845938779075967 0.837318663835722 1 1
0.938251822751007 0.928926221324225 1 1
0.699046270148378 0.692008407512448 1 1
0.952928874479216 0.943646844031056 1 1
0.858353169621948 0.849070642659229 1 1
0.944737374695254 0.935043487831877 1 1
0.79006815738589 0.781621118768454 1 1
0.638998634557419 0.632630588416546 1 1
0.633403530656224 0.62720698804772 1 1
0.922136397112884 0.913805204068962 1 1
0.548518461006107 0.543373273606223 1 1
0.700259595433944 0.693394369076217 1 1
0.687976077350891 0.682023254579094 1 1
0.657206573889449 0.650407697688841 1 1
0.682064830762 0.67333874689061 1 1
0.685779180979422 0.678551715210058 1 1
0.599017241250764 0.593183570428312 1 1
0.506405686937277 0.501303526044431 0 0
0.666728957625268 0.65927174973894 1 1
0.686841481059464 0.680131230074098 1 1
0.60705010728857 0.599549637900775 1 1
0.782264884682308 0.774131636133414 1 1
0.901682358288365 0.893160034569456 1 1
1.027400079465 1.01748114455224 1 1
0.55962349027059 0.554491309758287 1 1
0.770166967360393 0.761905966044553 1 1
0.735419295179388 0.727655248065974 1 1
0.753264798937109 0.745624585941218 1 1
0.929371989559711 0.920401241385895 1 1
0.947478872316004 0.938355288940903 1 1
0.616090363295843 0.608606747208823 1 1
0.901375517062565 0.891471260186585 1 1
1.09268090534894 1.08133540422453 1 1
0.712830412233678 0.706064806984168 1 1
0.71946119749966 0.712027391977915 1 1
0.671638846622245 0.66591893497991 1 1
0.583758552676804 0.577628321713639 1 1
0.887074863639613 0.877557540844501 1 1
0.987443805915746 0.976570122290523 1 1
0.40646956869054 0.401557118533765 1 1
0.887569416051023 0.878588580274057 1 1
0.572752509616851 0.567335428495887 1 1
1.01027751544227 0.999225065764738 1 1
0.758169632462174 0.750578382475504 1 1
0.660071223844498 0.653948019218156 1 1
0.882432274581389 0.87291314916062 1 1
1.00129320671518 0.990997419035 1 1
0.906095330484303 0.897090367414151 1 1
0.856631728082591 0.847355593519168 1 1
0.466445703501022 0.461587623473475 0 0
1.00847205571584 0.999371669487467 1 1
0.538205637703986 0.532734514805309 1 1
0.599648451301654 0.594271434628146 1 1
0.916969783898572 0.907686775488775 1 1
0.405619628369413 0.40203455943209 0 0
0.855498153797551 0.84714010585786 1 1
0.981884739476583 0.972577806198303 1 1
0.906640665251441 0.896796024375458 1 1
0.818526734439795 0.809954046573097 1 1
0.67258194535083 0.665155469743418 1 1
0.960015059076392 0.947555110924354 1 1
0.468821362781123 0.463632471245127 0 0
0.606836610857246 0.600468868790009 1 1
0.88362689010225 0.874871902757617 1 1
0.920974748365991 0.912517764601678 1 1
0.703445346603721 0.697208771024679 1 1
0.854825441129114 0.846509752540476 1 1
0.539246084781811 0.534606950978771 1 1
0.86424302027904 0.855196254527665 1 1
0.739091531334664 0.731057757621826 1 1
0.677770791382605 0.670772735955195 1 1
0.706431933569626 0.697990587084024 1 1
0.849794438384733 0.841534634139925 1 1
0.828680118753169 0.820015836216503 1 1
0.865040445838568 0.856788915076914 1 1
0.783768501895993 0.776068260456293 1 1
0.892134999367302 0.882546700241251 1 1
0.900059410677276 0.890838981216851 1 1
0.628688644961642 0.622631950705403 1 1
1.02769485452603 1.01542987736775 1 1
1.03880050497754 1.02769189323207 1 1
0.688716396916578 0.682138705135871 1 1
0.854591942398286 0.845195568917875 1 1
0.861611367088108 0.852794236604784 1 1
0.873893316778048 0.864134846674454 1 1
0.739154422858528 0.732119514437185 1 1
0.827445824898082 0.819796667833249 1 1
0.973214005824977 0.964007118708113 1 1
0.589111504996946 0.58366864058932 1 1
0.564741011022201 0.558975930292326 1 1
0.798897854070744 0.791565498198415 1 1
0.873049050857021 0.863859818242991 1 1
1.20755618881142 1.19565395303096 0 0
0.88962043234802 0.880935651505107 1 1
1.10075335487947 1.08934587232703 1 1
0.959448206504137 0.949739726538351 1 1
0.909296413588334 0.899605664367081 1 1
0.830484709631938 0.820934157149326 1 1
0.996012400314459 0.986969528601502 1 1
0.846024591553219 0.836456005851059 1 1
1.0040012891365 0.993828677110315 1 1
0.871861425894468 0.862674332243265 1 1
1.13109775428006 1.11924202621758 1 1
0.91895344329727 0.910122626183585 1 1
0.723788313039929 0.717801876351459 1 1
0.929422512186218 0.921084350731879 1 1
1.02899240058051 1.01925492582415 1 1
0.846371503592057 0.835884428527164 1 1
0.737303806161998 0.730708719000796 1 1
0.999813847777112 0.990474556724594 0 0
1.10957982685539 1.09811199634227 1 1
1.06630379680097 1.05672565798904 1 1
0.762916586298017 0.754459864135981 1 1
0.371075158377277 0.367140023998223 0 0
0.587626226164064 0.582546152830412 1 1
1.04641149393404 1.03621689080907 1 1
0.658871074055082 0.650953267062987 1 1
0.699453193531517 0.69168775955372 1 1
0.882999929789371 0.873592008259026 1 1
0.902789626069608 0.893499581661495 1 1
0.667883032447249 0.66152450470471 1 1
0.621371545420438 0.615319019504025 1 1
0.595940518228189 0.590251531978812 1 0
0.705956431303347 0.699402124637654 1 1
0.770140447092987 0.761481394380644 1 1
0.838316318737802 0.830414635861073 1 1
0.978883162814007 0.968441058952118 1 1
0.731855574568513 0.72326691332614 1 1
0.83560153015798 0.827023062908976 1 1
0.810789682428474 0.802594893727877 1 1
1.11727092725001 1.10579280311762 0 0
0.423996319880491 0.419558853101434 1 1
1.13820158720349 1.12453293979585 1 1
0.540976770909663 0.536152119574746 1 1
0.988265429168441 0.979469500362515 1 1
0.712050248324704 0.705169031248771 1 1
1.02958527493878 1.01830988498617 1 1
0.6363295230191 0.629293129128667 1 1
0.485498377203777 0.478942216690065 0 0
0.493801139532303 0.488789206337855 0 0
0.963832493082006 0.954657565387855 1 1
0.818724910065718 0.810495226871215 1 1
0.838994036361892 0.830322917916711 1 1
1.27146482930536 1.25865983310813 0 0
0.908452270890724 0.899298590841897 1 1
0.958361274890718 0.948583843989135 1 1
1.02434083797422 1.01265926833637 1 1
0.667551799125984 0.661318389837643 1 1
0.954615830121711 0.944136642850393 1 1
0.778759718701104 0.771555889047143 1 1
0.872547016093517 0.863635016015695 1 1
0.904108474958629 0.894862101644755 1 1
0.807373037880218 0.799388647134272 1 1
1.16348528020399 1.15166550488669 0 0
0.665248386785151 0.658074588087612 1 1
0.338167990817354 0.334704032928468 0 0
0.750945224038615 0.744025336140393 1 1
0.776865105619015 0.768574548273396 1 1
0.593715351011833 0.587469417434983 1 1
0.645287631415941 0.638720121779228 1 1
0.843096780798138 0.834137667807255 1 1
0.709809621857566 0.702804024383682 1 1
0.671437391304301 0.66443564428753 1 1
0.484873249725372 0.479888030721873 1 0
0.572680345651366 0.566689961379915 1 1
0.905260662901605 0.895663767594822 1 1
0.936610810331265 0.9265489851075 1 1
0.870540257257624 0.861050992801109 1 1
1.08950906098914 1.07846165909918 0 0
0.732006063401222 0.725083579726769 1 1
0.65638162164638 0.650729858311016 1 1
1.3123118187642 1.29923536015941 0 0
0.774539110428358 0.766577833098936 1 1
0.632039498214674 0.626368171850751 1 1
0.760429090725987 0.753031702441699 1 1
0.583008537040198 0.577849040782471 1 1
0.723224381375975 0.71545163659225 1 1
0.747878903703146 0.740278939999631 1 1
0.759780322408321 0.752480204757219 1 1
1.17942490435976 1.1682915939197 0 0
0.989010512253803 0.978425528186745 1 1
0.869571055207389 0.861730627311689 1 1
0.86238617646124 0.854657619984419 1 1
0.628660718534657 0.622229511590235 1 1
0.853951227721166 0.844534622794516 1 1
0.769330810851197 0.761724644272117 1 1
0.805760328536484 0.798486435126288 1 1
0.781226044226992 0.773532052692117 1 1
0.599103339205011 0.592798931458932 1 1
0.393877352888679 0.390178332298934 0 0
0.72114597325464 0.713399995762468 1 1
0.85205356266168 0.842283298192141 1 1
0.433145910000263 0.428829327890165 0 0
0.610133923603498 0.604548609325854 1 1
0.70050608074649 0.692704880159039 1 1
0.813751774572367 0.805517798649465 1 1
0.727123623294674 0.720027166004795 1 1
0.487865583655165 0.483057594745425 1 0
0.87253128603958 0.864869301494265 1 1
0.820258638496392 0.810953416148502 1 1
0.517206179549662 0.512000954263374 1 1
0.576741669389276 0.570728060026885 1 1
0.865078379583852 0.857378784472163 1 1
0.875730408738319 0.866987355828415 1 1
1.00069519802028 0.990472404771898 1 1
0.602618737083666 0.597351698150483 1 1
0.949631728694093 0.93891477124337 1 1
1.0435125021825 1.03411426581681 1 1
0.891616574946982 0.88245324413309 1 1
0.592212818671882 0.584775883607978 1 1
0.627635976018322 0.62036615610384 1 1
0.695230362541505 0.688301792120611 1 1
0.695885622751996 0.688709798806626 1 1
0.646669958771713 0.639791978222031 1 1
0.919509661188635 0.910078368334529 1 1
0.946777248540545 0.937309011265642 1 1
0.798791221227942 0.791091079089751 1 1
0.799080513349551 0.790041337120137 1 1
0.749940219564202 0.742407240859522 1 1
0.552322378983222 0.547008101385647 1 1
0.412916603332306 0.407537848066598 1 1
0.428935441596056 0.425258639613819 0 0
0.675660643053721 0.669292750429664 1 1
0.684875990240177 0.677937981979119 1 1
0.759399099489603 0.752100335452095 1 1
1.13586749137433 1.12450501784287 1 1
0.661994711182058 0.654947632054858 1 1
0.660179801562889 0.653691321474802 1 1
0.727771102201209 0.720727665544314 1 1
0.926737814029926 0.916107032298265 1 1
1.39470916596939 1.37859572861246 0 0
0.814414563792805 0.805825365359306 1 1
0.658599679033356 0.651630038246845 1 1
0.827095875178194 0.818394833320934 1 1
0.698207283512267 0.690857077014405 1 1
0.996771975464655 0.9870994195988 1 1
0.889928183579071 0.880541689788015 1 1
0.804642131285672 0.796506896000921 1 1
0.791525553436625 0.784049222147427 1 1
0.783590336819524 0.777067371747663 1 1
0.735629723839337 0.728442360410241 1 1
0.70519214912095 0.697858733178768 1 1
0.79995266531619 0.791617880599273 1 1
1.04588469410277 1.03526395432897 1 1
0.661042351345989 0.653963759116589 1 1
0.92260209261096 0.912090611093542 1 1
0.624547513290574 0.618623884637345 1 1
1.00528119953355 0.99580961744826 1 1
0.769755990318855 0.762703741009691 1 1
0.942574320210311 0.933415354439251 1 1
0.834273188442018 0.825858419429306 1 1
0.565799697751614 0.559471679478092 1 1
0.70875837832257 0.70231799758157 1 1
0.792209552045048 0.784307874338885 1 1
0.645352522124087 0.637113365107566 1 1
0.635083386091104 0.628125722508713 1 1
0.681889954745453 0.6748110150679 1 1
0.583081569171645 0.57700817844795 1 1
1.18259127135363 1.17157940913543 0 0
0.807256644404426 0.797624273113327 1 1
0.989965168759864 0.978975342456234 1 1
0.838237701337719 0.829919662388254 1 1
0.958248982094287 0.9483083962988 1 1
0.42769646481904 0.4230348554452 0 0
0.672349725291636 0.66450549625423 1 1
0.942077746429672 0.93277901699935 1 1
0.815425794807321 0.806755985979806 1 1
1.00315764802026 0.994045659069179 1 1
0.955638714023371 0.946735781478098 1 1
0.677008978867326 0.670477766087241 1 1
0.63587414838185 0.629489551740848 1 1
0.454572780830006 0.449097783344881 1 1
0.483649277460808 0.479349848862392 0 0
0.937791488024931 0.927530674599238 1 1
0.634549077621705 0.628859183056596 1 1
0.76641124152224 0.759745304884614 1 1
0.688949195406206 0.681866789361381 1 1
0.769638745842155 0.761292788282775 1 1
0.715079748777093 0.707617032151639 1 1
0.368294094748222 0.364424469252778 0 0
0.63967176227918 0.634196420475914 1 1
0.822767202146123 0.814172472067886 1 1
0.749894924751713 0.743480425200848 1 1
0.776233923662525 0.76865868255482 1 1
0.810490868165863 0.802339451537482 1 1
0.854552912451799 0.845192187065979 1 1
0.694589773976639 0.687925681522961 1 1
0.619059077852558 0.61204956490717 1 1
1.19533299375826 1.18343197752677 0 0
1.0620215377283 1.05053704154962 1 1
0.803651359776847 0.795634719462596 1 1
0.738283276387841 0.731969824511719 1 1
0.658640054080639 0.652201662446715 1 1
0.621930934068463 0.615143023394547 1 1
0.806739864666507 0.799723529844892 1 1
0.856693978243058 0.848845792175662 1 1
0.980725221747969 0.970644363109161 1 1
0.917757349357644 0.908136536966237 1 1
0.729489565285732 0.722098202476887 1 1
1.13112033454833 1.11968594603407 1 1
0.713865582086091 0.707313291171318 1 1
0.536806101197104 0.530979292729416 1 1
0.711862265735032 0.705308940382506 1 1
0.719988593336981 0.71278343921592 1 1
0.601262141033294 0.595300228129975 1 1
1.01281399392475 1.00207175328904 1 1
0.841449499725964 0.832805455336258 1 1
0.846169111199468 0.83802762831186 1 1
0.636673656927908 0.629394060885236 1 1
0.878845866258295 0.869441104713209 1 1
1.05310299368138 1.04276695586348 1 1
0.492795709167183 0.487874692407521 0 0
0.989391838314186 0.979124004533164 1 1
0.911442912535611 0.900848888368262 1 1
0.761139094263728 0.753294708001147 1 1
0.529481938682853 0.524071398725872 1 0
0.918906504734371 0.909156429311612 1 1
0.998098720227929 0.988575022403935 1 1
0.475597968239891 0.469889171541637 1 1
0.624673235354716 0.618371488597353 1 1
0.857869059957766 0.848881111824299 1 1
0.620482894272494 0.614232291902053 1 1
0.545479175363674 0.540923485462727 1 1
0.239462746541477 0.237440020604545 0 0
1.0776099515262 1.06665135233705 0 0
1.10929293784074 1.09851735055784 1 1
0.319510927602331 0.316859936047415 0 0
0.872573201387567 0.86366173149124 1 1
0.607165813560585 0.601406640194363 1 1
0.882137566449724 0.87439305163754 1 1
0.365183254707444 0.361123866085653 0 0
0.977299070666576 0.968244284356372 1 1
1.0370301332828 1.02386019884588 1 1
0.850545826803961 0.842030773509328 1 1
0.583855918425526 0.579201173376577 1 1
0.478674963817261 0.472927412311994 1 1
0.876681124362458 0.867620995691524 1 1
0.414262505489954 0.410334544605165 0 0
0.869167917522794 0.859326223271632 1 1
0.865108965094601 0.856889640215261 1 1
0.666051759706321 0.658502227676416 1 1
1.02808300352035 1.01628264561728 1 1
0.576338195384811 0.569789498103785 1 1
0.65962953601405 0.653437535318061 1 1
0.647410082522167 0.641791235313408 1 1
0.692308575161202 0.684167180281885 1 1
0.815203946898527 0.807092723159312 1 1
0.956759375476173 0.947199574851187 1 1
0.50108638420087 0.495974822664002 1 1
0.618328442906323 0.61208337845555 1 1
0.784104804356578 0.775582392261408 1 1
0.800552533929316 0.792305580301657 1 1
1.00560022733272 0.996668438500035 1 1
0.809981640820853 0.802031898400533 1 1
0.912937081036453 0.902505355576868 1 1
0.542878818593914 0.537647610348976 1 0
0.960812832905218 0.951539043717497 1 1
0.784397725256599 0.776849965608396 1 1
0.552081592332414 0.546166275716741 1 1
0.713830591365582 0.706105385500746 1 1
1.23974955017471 1.2250871339225 0 0
0.998127264777418 0.988679139967528 1 1
0.68287574381592 0.67535040063676 1 1
0.695924856737819 0.68799969579275 1 1
0.433385426562188 0.428731337308054 1 0
0.781308311706209 0.772077356054002 1 1
0.751679233663819 0.744226495878857 1 1
1.05662989585461 1.04708699392005 0 0
0.78899717015271 0.781551674017995 1 1
0.639646499388044 0.632112694132542 1 1
0.789873624233824 0.781701641974498 1 1
1.0800999656799 1.06882865720891 0 0
0.842431491718192 0.833915023969616 1 1
0.857126362897981 0.848904422493757 1 1
0.691438896620987 0.684083267244534 1 1
0.709632406469229 0.702329471355189 1 1
0.744599457403726 0.736213071500535 1 1
0.531101609890019 0.525549787694945 1 1
0.382162704970982 0.378286317899075 0 0
0.51631107021123 0.510383187612477 1 1
0.819444526816092 0.811361537623952 1 1
0.735559966968274 0.727633579438733 1 1
0.607291463124289 0.600085541339625 1 1
0.966207782210802 0.956685012120856 1 1
1.21994918454515 1.20620076645834 0 0
0.83267477661881 0.825176668932939 1 1
0.742121811918226 0.733133126281356 1 1
0.822308732220991 0.812699034556407 1 1
0.903352469771127 0.892322997115027 1 1
0.562545052814711 0.557219777627169 0 0
0.654864973341246 0.648245699856214 1 1
0.628820691971854 0.622503885369947 1 1
0.980403089813789 0.971069673827101 1 1
0.654485744804074 0.647860808246165 1 1
0.539785344213202 0.534272674132985 1 1
0.596102616919893 0.590665839085613 1 1
0.918150925301993 0.908287199146053 1 1
1.08053678733748 1.06965243764569 0 0
0.728916373491288 0.721254660350149 1 1
1.07435336712786 1.06265179102083 1 1
0.839092253102781 0.830025921919375 1 1
1.04443469813549 1.03426049666023 0 0
1.02100057457989 1.00996218943314 1 1
0.902632015498523 0.89332007504642 1 1
0.559074591645086 0.553094027514737 1 0
0.684529127887925 0.677355217974175 1 1
1.05971835933912 1.04941037958408 0 0
0.621406334591866 0.61484170055904 1 1
0.562008185408003 0.555902626756089 1 1
0.82388121293742 0.815000997069857 1 1
0.941519558190812 0.931984036165984 1 1
0.617497916711073 0.612239475564989 1 1
1.20057749293084 1.18795799996956 0 0
0.727439267955895 0.719013682452501 1 1
1.02796390879862 1.01592526470668 1 1
0.838720332139272 0.831233674976502 1 1
0.577469683906848 0.571155613404678 1 1
0.628968675577357 0.62243651879565 1 1
1.01060491341879 1.00008387121117 1 1
0.622543324681164 0.616809239686745 1 1
0.643171153887558 0.636536208825337 1 1
0.963424122330883 0.954505126581935 1 1
0.833435637208524 0.824789326786025 1 1
0.837577986165206 0.828639424355243 1 1
0.82576086764191 0.817843344613553 1 1
0.776188186916072 0.766976046984189 1 1
0.770745858777233 0.764460488029697 1 1
0.791555518638414 0.78299614274596 1 1
1.22419677469162 1.21147317241302 0 0
0.782925152786699 0.774570469248997 1 1
0.874832696218301 0.866942333700305 1 1
0.609074560073619 0.602651474319368 1 1
0.553971108537044 0.548475336607295 1 1
0.875413751270834 0.865159398511483 1 1
0.413376155016873 0.409258569987079 0 0
0.927905241064802 0.918234804430273 1 1
0.734995720846101 0.728309007028051 1 1
0.620608571642483 0.612976161165428 1 1
0.863406182389422 0.854562045054256 1 1
0.699609095380245 0.692875292353223 1 1
0.744361234558904 0.737338513783744 1 1
0.724500151583366 0.71689248206302 1 1
0.637499903617565 0.629869636370819 1 1
1.00357770302632 0.993018301170077 1 1
0.861594252030737 0.852992349865997 1 1
0.627204962192542 0.620173923020059 1 1
0.907029984650028 0.898144232960357 1 1
0.413960542954831 0.409541707513235 0 0
0.869119832283454 0.859960884379888 1 1
0.849817347599926 0.840956853888396 1 1
0.645022281775308 0.638459750383528 1 1
0.460281666833536 0.454743041063146 1 1
0.78121534060871 0.772777443009707 1 1
0.705337399878871 0.699445977793439 1 1
0.9299108749477 0.92060502970139 1 1
0.68236602708487 0.674676712856888 1 1
0.739991108901032 0.732341757547932 1 1
0.722811883586603 0.716037191319856 1 1
1.05500553295036 1.04446564394118 1 1
0.843041099332595 0.833698345670448 1 1
0.49022706318359 0.485176320002683 0 0
0.795501917696765 0.787330192763615 1 1
0.800521107687095 0.79317610069161 1 1
0.830315075835916 0.821548772699733 1 1
1.10965846527728 1.09929490738841 1 1
0.620227577019053 0.614263515838093 1 1
0.967024320325595 0.957329071066092 1 1
0.953225533458364 0.943595296783327 1 1
0.690725606688863 0.683142366715075 1 1
1.06761760289986 1.05702181397043 1 1
1.0517954520438 1.04158745475414 1 1
0.963048049994974 0.951402799629132 1 1
0.946243522137321 0.93702185481168 1 1
0.594994727866705 0.588337800201011 1 1
0.424990024632932 0.421225642061816 0 0
0.706179789663619 0.699701535939057 1 1
0.907782701282758 0.898548428679505 1 1
0.982121500500309 0.970884833190195 0 1
0.581894255304141 0.575634775045847 1 1
0.814354049326356 0.805503353685985 1 1
0.751000955362578 0.743617326972844 1 1
0.994564732527066 0.983311715005731 1 1
1.01935075417606 1.00872463944654 1 1
0.728603354079788 0.72145934532155 1 1
0.84350059039012 0.833659074580696 1 1
0.888014880156048 0.878582821197618 1 1
0.871361833671634 0.862694946982671 1 1
0.940667212950691 0.930784777096248 1 1
0.809116531893486 0.800525783698127 1 1
0.841714499425471 0.833771016535215 1 1
1.03250413280757 1.02177868972172 1 1
0.855659636408192 0.846970026636987 1 1
0.943782213123266 0.934642690538809 1 1
0.884743347181422 0.876950475501727 1 1
0.880003938097948 0.870903944072368 1 1
0.964450272639466 0.954161685933443 1 1
0.868836850730545 0.860664316453881 1 1
0.866314033784379 0.856627524135222 1 1
1.07461420859975 1.06382576180573 1 1
0.591680472472565 0.585333760997143 1 1
0.480167836852571 0.476185591849421 1 1
0.670910816732839 0.664617237827824 1 1
0.368796684185214 0.364937306143296 0 0
0.907591040548017 0.897155578479332 1 1
0.731607297620222 0.724677503190843 1 1
0.509484577461614 0.504081178711481 0 0
0.763532201710227 0.755370538014765 1 1
0.976293169788004 0.965622158573255 1 1
0.869961680563146 0.860001138677497 1 1
0.80605692414158 0.798521889225263 1 1
1.05251358298773 1.04224754570001 1 1
0.900127624274807 0.891807968703094 1 1
0.891251890782362 0.881400832408087 1 1
1.05001697308376 1.03984370001442 1 1
0.743632681282964 0.734937178809507 1 1
0.817054907088632 0.809647615506916 1 1
0.806359804533793 0.798020001218378 1 1
0.789684055019073 0.780978237246505 1 1
1.10425767454882 1.09285483332928 0 0
0.904000722336867 0.893670622074282 1 1
0.511527703360484 0.505341606884118 1 1
0.949083619750664 0.939190029069618 1 1
0.693336485859587 0.68623685183207 1 1
0.662488075263054 0.655736785327201 1 1
0.52548219227087 0.520992978349465 1 1
0.758798178050913 0.750446473805676 1 1
0.987913618018304 0.977753936926747 1 1
0.886298316396457 0.877545591908372 1 1
0.869390307000007 0.860492174333753 1 1
0.706901042151472 0.698817730993171 1 1
0.793675630063818 0.786191984325369 1 1
0.414969456810849 0.41085694797033 0 0
1.07069234912492 1.05887028323064 1 1
0.857198491606371 0.847576148253798 1 1
1.00032973792413 0.990062145285981 1 1
0.984755866927687 0.975577270401733 1 1
0.440885940873778 0.436893339069137 0 0
0.664788659629627 0.658186040149934 1 1
0.684236215456971 0.67641072165375 1 1
0.801927966442493 0.794556404689746 1 1
0.849602742954732 0.840170019331315 1 1
1.01874749347457 1.00782886296356 1 1
0.508031727509973 0.502551620758386 0 0
0.724100972173092 0.716509631137047 1 1
0.908247340510507 0.899661970079375 1 1
0.689783478194848 0.682913325993859 1 1
0.796215468857842 0.787726696090818 1 1
0.738665891962126 0.731591601694927 1 1
0.790655395320926 0.782792442459783 1 1
0.457810334454029 0.452850440469353 0 0
0.735613819531858 0.729017653432289 1 1
0.648681988468359 0.641906024621489 1 1
0.591876425912649 0.584941739250794 1 1
0.75695287511185 0.748584176690477 1 1
0.659386677959635 0.652549679860643 1 1
0.710038904610357 0.703993050034575 1 1
1.05254473689624 1.04182893948739 1 1
0.848510535943724 0.840147450500821 1 1
0.595751193553555 0.589178004385579 1 1
0.776855956796342 0.767175747704144 1 1
0.89607737142973 0.88674478016324 1 1
0.479161639070437 0.475427438143885 1 1
0.841389239632941 0.833286562854609 1 1
1.18179890437157 1.16970655594141 1 1
0.804238394386219 0.795724622952821 1 1
0.547064158111103 0.541172133991006 1 1
0.534323488041727 0.529381035261466 1 1
0.748629247910532 0.740888800360779 1 1
0.869635479627206 0.861561978858169 1 1
0.804812886967334 0.795936968225533 1 1
1.06397091639731 1.05261173094531 1 1
0.781935732504296 0.773220085136882 1 1
0.753091799595256 0.745351023366818 1 1
0.699238632464418 0.691857720719922 1 1
1.03606714855422 1.02574222040544 1 1
0.905968869779542 0.896562507838313 1 1
0.609136828544899 0.602663970386375 1 1
0.722981284170704 0.716434467601342 1 1
0.924663351306463 0.913355064222919 1 1
0.865960710667107 0.856406637504368 1 1
0.946377042228295 0.936245987082677 1 1
0.834887562362854 0.826612586773894 1 1
0.330308494812318 0.327553710274371 0 0
0.65193066579547 0.646024239682625 1 1
1.00309977251841 0.99312278636234 1 1
1.01977448450301 1.00915314692817 1 1
0.769290645896981 0.761474073822538 1 1
0.806297064870535 0.79809382374496 1 1
0.88486172594142 0.875408822255852 1 1
0.649258880099964 0.642793599096691 1 1
0.712332617030659 0.705943337139306 1 1
0.797925243895602 0.790576227170439 1 1
0.75088664597833 0.743834411500441 1 1
0.861566802053267 0.853002364235313 1 1
0.519029686724795 0.513249090555175 0 0
0.757513232545187 0.750331258128576 1 1
0.788193679300742 0.779763177531617 1 1
0.955388505127808 0.943810105789535 1 1
1.1664877920188 1.1549497748863 0 0
0.678958803504249 0.672485606985595 1 1
0.894256490579839 0.884929270018438 1 1
0.863871681153108 0.855568757336879 1 1
1.18192515379065 1.16943753835346 0 0
0.581106947981372 0.575200373092902 1 1
0.667967585894034 0.661358230540541 1 1
0.563797260062029 0.557640425557416 0 0
0.809746356668722 0.801014233151022 1 1
0.61304086234178 0.606372380882242 1 1
0.511324064881437 0.505511047747077 1 1
0.726737466106751 0.719321934238213 1 1
0.773018403542178 0.764606472445993 1 1
0.604195521018743 0.59780055593017 1 1
0.904554609791781 0.894581801144345 1 1
0.66271617733887 0.655669439342945 1 1
0.549219851684234 0.54360324727701 1 1
0.675606269458187 0.668272652154235 1 1
0.851424708881838 0.842938209638418 1 1
0.521174636508198 0.515050916486881 1 1
0.674075136227658 0.666391287069751 1 1
0.662158457505599 0.656128371797412 1 1
0.779801516937379 0.771548608974912 1 1
0.817357528502353 0.808897050479439 1 1
1.12476895766042 1.11448846767531 1 1
0.955738860933691 0.946048410869462 1 1
0.642861053923293 0.634915802740453 1 1
0.98782138882537 0.978304751180589 1 1
0.731741304442706 0.724011261827896 1 1
0.696647845521253 0.689609385957386 1 1
0.650608523667745 0.644686044276826 1 1
1.11431602373671 1.1034181018602 1 1
1.03262609489183 1.02216378486581 1 1
1.06027066425079 1.04881857742618 1 1
0.732094432844569 0.724751308201959 1 1
0.841424140586794 0.833748378274756 1 1
0.767115496454449 0.758829664625832 1 1
0.679721001179398 0.67252587730301 1 1
1.08555395986214 1.07412051391429 0 0
0.66064416242627 0.653246030009714 1 1
0.730418118050306 0.722864812323559 1 1
1.10278070927208 1.09197981886176 1 1
0.765718836128493 0.756629563192291 1 1
0.815725222878712 0.807619683587492 1 1
0.877188937430082 0.867795649769352 1 1
0.992040164677658 0.981154784181863 1 1
0.894121717611025 0.88566284068541 1 1
0.753819018044372 0.746787280212789 1 1
0.99033803487861 0.981194053727262 1 1
0.687109434460424 0.680107090939856 1 1
0.95420272399284 0.94417418668593 1 1
0.776933192039849 0.768911023771262 1 1
0.918016574507184 0.909720277701797 1 1
1.05612362492021 1.04484153397168 1 1
0.939420172220767 0.929284294485781 1 1
0.957035726350486 0.947974484924492 1 1
0.605114429128247 0.599847499897648 1 1
0.750674546583482 0.742743676788522 1 1
0.676555112138535 0.669596495176738 1 1
0.698560764794959 0.691556720187608 1 1
1.13675959520554 1.12541718360536 1 1
0.868804531298049 0.860676005879113 1 1
0.819918426982434 0.812411834193955 1 1
0.688141364397778 0.680572990399306 1 1
0.972729261013909 0.962036834219418 1 1
0.805539675678866 0.797188825358304 1 1
0.7992924445541 0.790296922419769 1 1
0.906130314147834 0.898190422863532 1 1
0.92946605152273 0.921212713688855 1 1
0.963932562230441 0.951938389114466 1 1
0.485803424322259 0.480469296393763 1 1
0.739813068864994 0.733283503109134 1 1
0.83897742149056 0.829764633551072 1 1
0.68637827189802 0.678664308219643 1 1
0.65544817389148 0.648331499221777 1 1
0.568949488288509 0.563657104179435 1 1
0.608695372004234 0.602735121178807 1 1
0.674969857258036 0.667747859083802 1 1
0.497343088121358 0.492074249513766 1 1
1.09688910777366 1.08637681955022 1 1
0.833122837802738 0.824542739156071 1 1
0.661742278923975 0.654274067012298 1 1
0.758559879619356 0.749189449232929 1 1
0.862513172388408 0.854669791159217 1 1
0.63245333172153 0.626936547491896 1 1
0.85317532048644 0.844787171839777 1 1
0.778917237672743 0.771254984434036 1 1
0.925375087600671 0.913767481555239 1 1
0.406910859136261 0.40267476398528 1 1
0.394730044505217 0.389914917438508 0 0
0.94467986580812 0.934992074979283 1 1
0.972321047443211 0.96168357645493 1 1
0.553831621052547 0.547143545574583 0 0
0.876771540068971 0.868318921168544 1 1
0.571941042073541 0.566303456681025 1 1
0.681156708023215 0.674184706376554 1 1
0.770874715872352 0.762534515180329 1 1
0.672371112000834 0.666295398764416 1 1
0.809497489240563 0.801971322053763 1 1
0.931115125635941 0.921490087794582 1 1
0.787150271397511 0.779152958309215 1 1
0.659935408110042 0.653473653150503 1 1
0.485080369061156 0.479923617180767 0 0
0.838297742492557 0.829955880482588 1 1
1.02550831657844 1.01456045572754 1 1
0.467039101308343 0.461212682883737 1 1
0.95803354471979 0.94751852008607 1 1
0.689989388647178 0.682485528590025 1 1
0.670019182708929 0.663103827544652 1 1
0.720786102633834 0.713125283091641 1 1
1.01433301298517 1.0044484060389 1 1
0.564032112104323 0.558484231086577 1 1
0.963772130927606 0.952851953142294 1 1
0.837453354918211 0.829760595533661 1 1
0.633164300922627 0.626225234551594 1 1
0.45989228535566 0.455239472127428 0 0
0.709703168861698 0.702809885143001 1 1
0.659700208673731 0.654162272217974 1 1
1.3472972393096 1.3338166991207 0 0
0.866846196474492 0.857544868714812 1 1
0.851488916423926 0.842633543625882 1 1
0.606250314010405 0.600702866156676 0 0
0.655765730886007 0.649340144249645 1 1
0.774578904639973 0.767476970116147 1 1
0.602068720033316 0.595501955116797 1 1
0.794049800616078 0.786041210175672 1 1
0.578432824350153 0.572635796991525 1 1
0.567289738538827 0.561850693900622 1 1
0.808218015916511 0.799011200013118 1 1
0.563208007251488 0.556900328817767 0 0
1.13650324410908 1.1248388852023 0 0
0.656978672219653 0.651126683538436 1 1
1.08711138679728 1.07634123464141 1 1
0.778202388521979 0.770586379937685 1 1
0.898274958495756 0.889581393913707 1 1
0.345500012058702 0.342695340605718 0 0
0.750578061572328 0.742771404550729 1 1
0.887670583549673 0.878878871029686 1 1
0.655152707853602 0.649067487174013 1 1
0.615678992922864 0.609712067783608 1 1
0.770354051238362 0.762363328872952 1 1
0.580573486289373 0.574097897580039 1 1
0.641628059153509 0.634627571412383 1 1
0.589075861799279 0.581635128057251 1 1
0.572689610383274 0.565928019271487 1 1
1.08580800620083 1.073251382962 0 1
0.641732007437652 0.635453619403602 1 1
0.682349674401691 0.675416899586903 1 1
0.645764360449954 0.63914646709102 1 1
0.500872955878421 0.495575641917197 1 1
0.765067831085673 0.757095882633753 1 1
0.64464928780386 0.638852860825944 1 1
0.959263180599204 0.949312086760566 1 1
0.82255793167552 0.814543666719053 1 1
0.715380707776718 0.708818382552334 1 1
0.966029940311292 0.954492381542098 1 1
0.678052735356558 0.670262469963266 1 1
0.793636024419917 0.78475520505682 1 1
0.818148497629644 0.809786482203249 1 1
1.100835836364 1.08951385447586 0 0
1.0279606529945 1.01695377457572 1 1
0.429314657145695 0.425268972686455 0 0
0.775878504534007 0.768272714179106 1 1
0.901230606716942 0.89153193133 1 1
0.65994655986711 0.653667469087019 1 1
0.722131565009119 0.714260922296752 1 1
0.999663498847484 0.989859529567435 1 1
0.829406799327043 0.820459416971736 1 1
1.01918119836248 1.0084705209748 1 1
0.576139471357586 0.571013927099953 1 1
0.622148256535507 0.615762794817541 1 1
0.909983077763865 0.899964564261109 1 1
0.847846536703604 0.839939982903479 1 1
0.683326297119624 0.676341829948778 1 1
0.811834685575583 0.802130744653905 1 1
1.06483868066869 1.05164899035058 1 1
1.02706135188531 1.01596832072813 1 1
0.958315426131022 0.948789715569266 1 1
0.534113181031934 0.528965452456035 1 1
0.923302584081554 0.912987350116253 1 1
0.546983408544864 0.541545336127189 0 0
0.825020727858852 0.816929979901133 1 1
0.770541952867072 0.762775859472341 1 1
0.889780475396072 0.880713517192254 1 1
1.10766307098477 1.09744275780353 0 1
0.881974662669521 0.871702125695329 1 1
0.910100343505365 0.900672974593537 1 1
1.02596383245982 1.01531400296963 1 1
1.04254272241881 1.03177524572685 1 1
0.751814372647968 0.744163906304728 1 1
0.810574207330618 0.802831748310819 1 1
1.17202904410165 1.1597507899155 0 0
1.06831393822872 1.05592633227494 1 1
0.633391700454742 0.627595196183151 1 1
1.06921670382184 1.05801761907941 1 1
1.06682635832663 1.05598089502611 1 1
0.849923102266314 0.8408408496811 1 1
0.371996619704232 0.368501690120692 0 0
0.51080766153741 0.505588634879901 1 1
0.911878521220931 0.902451657519797 1 1
0.813785599874724 0.805952178350631 1 1
0.985221228349927 0.973749710488525 1 1
0.776051209803016 0.767794728705653 1 1
1.0768323998378 1.06480047758654 1 1
0.708701414168727 0.700888373562831 1 1
0.96943036268468 0.958110890047012 1 1
0.926118256751903 0.918207429792751 1 1
0.665020927754922 0.658985105372086 1 1
0.683834789212028 0.677634988116384 1 1
0.514866113523707 0.510234523020032 1 1
0.962871111410344 0.953352446053376 1 1
0.932235651337127 0.922167266801851 1 1
0.894009389258006 0.884405748731583 1 1
0.725554339391733 0.71712639078375 1 1
0.801591469575793 0.793812677797852 1 1
0.738159040507222 0.731425927828795 1 1
0.503474354918177 0.498111349071674 1 1
0.541218490338867 0.534952973357647 1 1
1.01767877390644 1.00773378865075 1 1
0.870825324018458 0.86087497575533 1 1
0.65724342383804 0.648996177446139 1 1
0.963368289803694 0.953096897512114 1 1
1.09910465032503 1.08673691094781 1 1
0.962424322396562 0.952019232986299 1 1
0.8198822760128 0.812749569516798 1 1
0.667007026199886 0.6607280559199 1 1
0.740547459224694 0.733016046974327 1 1
0.629884483716847 0.623135535119594 1 1
0.519679663237114 0.513797671178005 1 1
0.996138415618755 0.986389864243444 1 1
0.62496659163226 0.6188937220168 1 1
0.947042744414222 0.938064649633889 1 1
0.672965097009156 0.666675936072246 1 1
0.896462578763236 0.88784984638434 1 1
0.926931321610911 0.917941363471987 1 1
0.820225078710624 0.812695130206984 1 1
0.838947237439908 0.830482398007665 1 1
0.867991472682634 0.859407946924418 1 1
1.03112582479043 1.02141870449285 1 1
0.728002875066427 0.720664796419734 1 1
0.848616297787924 0.841598225619345 1 1
0.716337029001594 0.708733364409485 1 1
0.722406994974824 0.715127314490169 1 1
0.919063307180868 0.908764852616937 1 1
0.643436882139371 0.636654813433375 1 1
0.914679857701717 0.90504323750249 1 1
0.694050109348854 0.685869038661027 1 1
0.621601487830174 0.614849831814301 1 1
0.972738711332103 0.96110737835489 1 1
0.74217625310893 0.735587917529448 1 1
0.792945765981161 0.785808373808193 1 1
0.725718862388427 0.717428353106826 1 1
1.19222766662113 1.18059797820934 0 0
0.854492984041571 0.846003417962085 1 1
0.67417577144056 0.666413541319378 1 1
0.979611310418618 0.968588942126908 1 1
0.849900364547354 0.84223076702786 1 1
0.926186744335376 0.915800138991205 1 1
0.745021921900246 0.736130345203199 1 1
0.943743158475571 0.934442307156717 1 1
1.00878806668181 0.998231391934454 1 1
0.715271012064138 0.708078189422299 1 1
0.661912562867572 0.655499005592822 1 1
0.680696101366864 0.674295097225374 1 1
0.703100870328874 0.69678972831 1 1
0.747183397311839 0.740014602468293 1 1
0.904758869270825 0.896354552292945 1 1
0.636775649790804 0.63054202421089 1 1
0.892583660825388 0.884234599304544 1 1
0.897364368979219 0.887416204455964 1 1
0.851055801484728 0.841992009753034 1 1
0.805061082471228 0.796831022880902 1 1
0.897268078426212 0.888592521960818 1 1
0.818758134352786 0.81055427025891 1 1
0.842416717612308 0.834113145400357 1 1
0.715649149240735 0.70872363860636 1 1
0.505931919298406 0.50047759997888 0 0
0.686811235395462 0.679608390627436 1 1
0.793019802492136 0.785836326986574 1 1
0.765588438303628 0.756630111569677 1 1
0.97937375895542 0.969842816070286 1 1
0.793991638744334 0.786348616795408 1 1
0.780508656861621 0.773075110072909 1 1
0.890181154630094 0.880869314311925 1 1
0.58268388779516 0.576081994906884 1 1
0.748381344636235 0.741112254336106 1 1
0.719922445973616 0.711322253543401 1 1
0.630403425481288 0.624493396626944 1 1
0.885015824750077 0.876804432590358 1 1
1.32364940141566 1.3102995468662 0 0
0.630277432437063 0.623495102714539 1 1
0.895542141737388 0.886707028490269 1 1
0.5366514082871 0.53148293520358 1 1
0.825981781858797 0.816921315958186 1 1
0.892396563029679 0.883424764616976 1 1
0.611051018905392 0.604571996973096 1 1
0.583498473260571 0.577728051323086 1 1
0.903919561467841 0.895153431824986 1 1
0.751805785141731 0.743587868105768 1 1
1.09142877391467 1.08072465227064 0 1
0.931974949577422 0.922612562920871 1 1
0.909438323977094 0.899326163442557 1 1
0.612071255871081 0.605588289474531 1 1
0.637213836397892 0.629832508576829 1 1
0.871963982223409 0.86325660444842 1 1
0.504941687083804 0.500520868505495 1 1
0.893496608420459 0.883981781333311 1 1
0.586812096303497 0.579910031739669 1 1
0.967759676426396 0.958227947037636 1 1
0.736646692784882 0.727991949027907 1 1
0.729062505054503 0.721808566623245 1 1
0.950749330172613 0.940659246813454 1 1
0.898040020967941 0.889421513522404 1 1
0.629753606399588 0.623217151722557 1 1
0.750658122229214 0.742349178400816 1 1
0.864582575126845 0.854724433343361 1 1
0.933855189579456 0.924473346104612 1 1
0.857937715833189 0.847072708611281 1 1
0.901752353916277 0.892586241009868 1 1
0.699871504563664 0.693122534969747 1 1
1.03827706235826 1.02723266381726 1 1
0.676872458413915 0.670499588407297 1 1
0.625512276734014 0.619658891405022 1 1
0.957946768476662 0.947471248874557 1 1
0.677474761246326 0.669338733174489 1 1
0.785325441115385 0.777350249319528 1 1
0.748182778494848 0.740053511376785 1 1
0.91206796858257 0.90300300720185 1 1
0.885111407959844 0.876416563337928 1 1
1.04288333239565 1.03196034712295 1 1
0.704842083621241 0.698768672380093 1 1
0.697013036736919 0.690182016695823 1 1
0.548325272339955 0.54272449233082 1 1
0.706650455102991 0.699929577339472 1 1
0.895340581508821 0.885840864669021 1 1
1.00836345605691 0.998092651111025 1 1
1.05481166238603 1.04449851480728 1 1
0.799090650948446 0.791164388778223 1 1
0.732385876601719 0.725062176551629 1 1
0.686961500793564 0.680445698986632 1 1
0.973876960934341 0.96473587727496 1 1
0.923768804691233 0.913994388853389 1 1
0.454610536481548 0.449707609031869 0 0
0.83374698344588 0.824892583537201 1 1
0.816662153410848 0.809069864118938 1 1
0.877302115300192 0.868588449815144 1 1
0.651641687720933 0.645452006052081 1 1
0.61765713730587 0.610962914682782 1 1
0.467733618242736 0.463420217935272 0 0
0.858163665224466 0.849278851358992 1 1
0.535486967476727 0.530617934609687 1 1
1.01543889948278 1.00540474210318 1 1
0.672314595862769 0.665906810844852 1 1
0.637419817872445 0.630368249416146 1 1
0.724940992956548 0.717841234061116 1 1
0.618446907648685 0.612908401088646 1 1
0.505911577306304 0.500459909991009 0 0
0.642034916955613 0.634772249903578 1 1
0.644803731470861 0.637579775117816 1 1
0.606849176133123 0.600879260137485 1 1
0.673999262781806 0.667954217740817 1 1
0.592084316465923 0.586256909729114 1 1
1.02324553446697 1.01247544810539 1 1
1.05068880389011 1.03928930266577 1 1
0.817157905626705 0.809098394448564 1 1
0.677957353838938 0.670841610762547 1 1
0.782207462458676 0.774024505709228 1 1
0.825607617725193 0.817492860904033 1 1
0.824493490494166 0.816542487206397 1 1
0.821929642924242 0.812497314608912 1 1
1.17410653709298 1.16192724072729 0 0
0.635621883152164 0.629508178071775 1 1
0.929944401632609 0.919509123695843 1 1
0.781090152762948 0.773244771328209 1 1
0.673509591631972 0.6669754144831 1 1
0.69124571435133 0.684353891086139 1 1
1.04991365122155 1.03988637282595 1 1
0.820194651332883 0.811720831104729 1 1
0.887760001444849 0.878557588114196 1 1
0.759573725844482 0.751483469083476 1 1
1.03729887454368 1.02725634269809 1 1
0.86519363509205 0.856560696259222 1 1
0.956503107446219 0.946172294265575 1 1
0.679879125931834 0.672930072216131 1 1
1.04018371234931 1.02966699187621 1 1
0.924886423174153 0.913870435004328 1 1
0.463634555841672 0.458665776370874 0 0
0.62790584222983 0.621857520452603 1 1
0.978687856239725 0.968835775427665 1 1
0.954166458916954 0.944987097557313 1 1
0.871013996907629 0.86195611404141 1 1
0.985346949862739 0.974714528519318 1 1
0.665966584203596 0.659757264262436 1 1
0.65021159655007 0.643311460162953 1 1
0.721889123518714 0.714618817419652 1 1
1.16245232056222 1.15046409565125 1 1
0.567606861151609 0.562636668296643 1 1
0.663996566245396 0.657751809842574 1 1
0.594920484901492 0.589021721072541 1 1
0.688045645715945 0.680439459339411 1 1
0.909669546917383 0.901026611845987 1 1
0.809905269185682 0.801637498282953 1 1
1.06644588147911 1.0564667648524 1 1
0.897071354555222 0.886613046825559 1 1
0.623660572729664 0.616365280604822 1 1
0.641417767180229 0.635097025767504 1 1
0.757916883197948 0.750591449760659 1 1
0.730337046498456 0.722198418036817 1 1
0.810191154334584 0.801343916848189 1 1
0.733885756860723 0.726376412457412 1 1
0.848586715623778 0.841188390628325 1 1
0.839412329478306 0.831170786049787 1 1
0.913723702483569 0.904513095937192 1 1
0.64131089600569 0.634667119834526 1 1
0.592275850370814 0.585193777736401 1 1
0.885579363679189 0.876565554915511 1 1
1.02998894239645 1.01781096467435 1 1
0.697996352501597 0.691084565857347 1 1
0.706313887505275 0.698582575215072 1 1
0.903594361424488 0.89561684466245 1 1
0.368526551919212 0.365378638116254 0 0
0.744908728541382 0.737723861952255 1 1
0.68748384068757 0.679506516870675 1 1
0.885812652262705 0.877245012872184 1 1
0.656793139237922 0.650462374514431 1 1
0.861050124167352 0.852204073219416 1 1
0.922802729127668 0.912227810535102 1 1
0.636183370125013 0.627450428218392 1 1
0.524974332288534 0.519542718146117 0 0
0.718720742736004 0.711754390623855 1 1
0.876619145043885 0.867362862931308 1 1
0.820988931713601 0.812267654221381 1 1
0.617541167770613 0.611472303612379 1 1
0.971793156913915 0.960856881869489 1 1
0.951215096955669 0.940122363178384 1 1
1.07744166906234 1.065069692766 1 1
0.965509767195107 0.956241918069137 1 1
0.965203074355445 0.955788283485521 1 1
0.758271515409944 0.750017613937975 1 1
0.939682656201613 0.929601359465361 1 1
0.759392153086403 0.753553459876485 1 1
0.854386576119792 0.845287894742842 1 1
1.02320016196419 1.01202686327183 1 1
0.95474324888742 0.94427884507393 1 1
1.07903301178846 1.06923688100171 0 0
1.06760066715023 1.05628280078642 1 1
0.915906404971909 0.905621826863178 1 1
0.701057033666713 0.694129686297381 1 1
0.613500658519424 0.607436469022327 1 1
0.802726836299604 0.793376682779682 1 1
0.651307919343728 0.644486932533974 1 1
1.02548924625053 1.01454890090415 0 0
0.968413301633421 0.957590612293123 1 1
0.947575424514962 0.938090073859716 1 1
0.407681833426078 0.403080527088157 0 0
0.849435835617707 0.841860353120839 1 1
0.93628202123622 0.925988870990319 1 1
0.745142509277881 0.737738902682763 1 1
0.662486683438628 0.656058464811401 1 1
0.924783115889501 0.91559880899144 1 1
0.935660356826022 0.925948059076714 1 1
0.656443034151938 0.649725603210927 1 1
0.705010978709294 0.696120870050116 1 1
0.517977166979389 0.512352368538472 1 1
0.824423227185491 0.815523000356224 1 1
0.950994960609339 0.941789034358876 1 1
0.530221116064487 0.524867051095324 1 1
0.690239144644611 0.684108608723309 1 1
0.824543422709384 0.815901854077672 1 1
0.839585182865223 0.830530363684829 1 1
0.804594057226253 0.79513308605124 1 1
0.80031133798641 0.792916196720061 1 1
1.04146476105103 1.03001649833118 1 1
0.821013370012041 0.813413428415097 1 1
0.514786714265086 0.509382609740606 1 1
0.498322987499727 0.492811138357709 1 1
0.897606253632382 0.887270800783457 1 1
0.86452817073821 0.856501050620329 1 1
0.73422773899564 0.7265196687773 1 1
0.957876707087655 0.947025539803744 1 1
0.762172506579862 0.754102913258964 1 1
0.705189616782552 0.697632319405012 1 1
0.842131498436952 0.83339070558995 1 1
0.652507438919595 0.645187773451529 1 1
0.842055183086365 0.834369456652068 1 1
0.8406348455678 0.831513367176973 1 1
1.12817088441088 1.1171486199457 1 1
1.03419138364392 1.02462963083727 1 1
0.908194771620009 0.899171438740521 1 1
0.749122917119884 0.741741281878874 1 1
0.327495892800711 0.324644455348506 0 0
0.790358790212038 0.781894099163075 1 1
0.57035996269341 0.565318689696409 1 1
0.932823823185912 0.922844296908988 1 1
0.885805439840399 0.877221227920526 1 1
0.870941180831124 0.861433289003323 1 1
0.892346211483857 0.882668571251832 1 1
0.688450386923898 0.681526431871887 1 1
0.696126891347416 0.689511349369813 1 1
0.839162386687894 0.830702411914902 1 1
0.737610676840765 0.730687531116315 1 1
0.771706870465119 0.764102390729935 1 1
0.595276125789735 0.588509422059738 1 1
0.658932412336467 0.651911065732444 1 1
0.782619140465749 0.775520514809599 1 1
1.02505769729674 1.01494790375582 1 1
0.746212327911543 0.738356214074591 1 1
0.803151768095058 0.79451038830481 1 1
0.794121417329982 0.787321653505647 1 1
0.761132479349088 0.752579020159217 1 1
0.847578258993598 0.838556698770522 1 1
0.706619946567937 0.698768274788067 1 1
0.807734744695629 0.799022145124739 1 1
0.792340915323162 0.784431848419288 1 1
0.99175484300532 0.981641021011008 1 1
1.12830428663181 1.11731441920532 0 0
0.608179988574162 0.602015106499971 1 1
0.450595075142094 0.445816650228987 0 0
0.972860069344175 0.962183807183597 1 1
0.820191922647004 0.811415963040636 1 1
0.876131886736358 0.866858458671305 1 1
0.748791543628502 0.74182213208315 1 1
0.668062993449312 0.661574276661222 1 1
0.806490690652818 0.798712508048981 1 1
0.845930169945986 0.838267887936455 1 1
1.25898605090882 1.24716972674653 0 0
0.626958709881536 0.620892959939504 1 1
0.755553568858114 0.747656271616344 1 1
0.437044232311508 0.432604164081655 1 1
0.752302825962337 0.745123692044739 1 1
0.720123848628838 0.712682039068131 1 1
0.973194799124051 0.962630839407199 1 1
1.25000860569975 1.23676082738503 1 1
0.791093859002745 0.782597503129221 1 1
0.673987544643 0.66744618500248 1 1
1.27958086996752 1.26549221105892 0 0
1.03995799482615 1.02869736286796 1 1
0.828134146587041 0.820421662540743 1 1
1.06730177335609 1.05672894019807 1 1
0.822335510430839 0.813673464376977 1 1
0.842435466366896 0.83351748204625 1 1
0.999291990580776 0.989048828615984 1 1
0.808887358736055 0.798847478152593 1 1
0.399627331044754 0.394797154812261 0 0
0.671035706414791 0.664526235280297 1 1
0.889884208897157 0.880483623210255 1 1
0.791554721497903 0.783379961726703 1 1
1.05929964438341 1.04875343465391 1 1
0.770602151799288 0.762376352594631 1 1
0.487009568596935 0.482984298830884 0 0
1.05329397270534 1.04114302094422 1 1
0.930008085140616 0.920110213661106 1 1
0.751168856419631 0.744139868731178 1 1
0.590100363032324 0.584099249608356 1 1
0.899074685127006 0.891957637276705 1 1
0.943059001202782 0.934345100368541 1 1
0.578009915521978 0.571951170490522 1 1
0.699866193742962 0.693912016535038 1 1
0.933512274009692 0.923793671498411 1 1
0.845139465777266 0.836428590866452 1 1
0.639409626913122 0.633086671897148 1 1
0.70590498500988 0.698533738956092 1 1
1.00833250798617 0.997625516478893 0 0
0.56318182115423 0.556670118503015 1 0
0.985897526522864 0.974607777189503 1 1
1.0249721996549 1.01230468156193 1 1
0.713212999310666 0.707608750620959 1 1
0.735097133542222 0.727601832407451 1 1
0.985365693579486 0.973679901307596 1 1
0.78966313932676 0.781652262423848 1 1
0.906007391707702 0.89695081631809 1 1
0.851912164174706 0.842323427284375 1 1
1.00728116359326 0.996062248242272 1 1
0.611589431564432 0.605549640464133 1 1
0.803061720626834 0.794430151867915 1 1
0.313866476263906 0.310331101213526 0 0
0.818726616890577 0.809461481736075 1 1
0.760885452483235 0.754322915105879 1 1
0.838281029237738 0.829448039574007 1 1
0.878372485160576 0.868284993500351 1 1
0.589007628270089 0.582476840912889 1 1
0.685331170345373 0.678073167880888 1 1
0.698635515177087 0.692680397874654 1 1
0.90344079526708 0.895097195743681 1 1
0.821448634738248 0.814358889428486 1 1
1.01708282562711 1.0066400766088 1 1
0.424077965857278 0.419570459306071 0 0
0.707124496505358 0.699461119762819 1 1
0.60346344898428 0.597978547443812 1 1
0.787474810889226 0.777763141152649 1 1
1.10492632880942 1.09188121773374 1 1
0.486406185242962 0.480329786995137 0 0
0.766047438303193 0.758101354512876 1 1
0.897098365572072 0.888023617664708 1 1
1.11088340163958 1.09930381426328 1 1
1.30436390206876 1.29061376376605 0 0
0.961198638166692 0.950266564607827 1 1
0.857172300992957 0.847577164887819 1 1
0.895448004192027 0.88680299946916 1 1
0.769544116148682 0.761214812834145 1 1
0.619953147761642 0.614701928983478 1 1
0.942910938139964 0.932519089614355 1 1
0.80354797926439 0.795210304110895 1 1
0.873379688692866 0.863339152643436 1 1
0.57694357736961 0.571449584216923 0 0
0.905729393434004 0.897629397257573 1 1
0.775900399728059 0.768673564788155 1 1
0.852638305080255 0.844906552910202 1 1
0.768873565714683 0.760750923503862 1 1
0.744516899131948 0.735129350072302 1 1
1.02720818823563 1.01747917254937 0 0
0.506557082706997 0.501431203126926 1 1
0.536936226048057 0.531043868984531 1 1
0.998276673043428 0.988972629757222 1 1
0.596384668860579 0.589921903638115 1 1
0.704383024745718 0.696566026005675 1 1
0.734283234126607 0.72770098009195 1 1
0.762494781146037 0.754043466418157 1 1
0.701121343941645 0.694507647688512 1 1
0.689464028311808 0.681711398059591 1 1
0.765720776296175 0.758144672169277 1 1
0.953903749127907 0.944094219574262 1 1
0.678925477587607 0.671869688165671 1 1
0.732321446260838 0.725536383208425 1 1
0.770607390330402 0.761981152400073 1 1
0.711065060415176 0.70298676496388 1 1
0.67107352362937 0.663435862922652 1 1
0.769033722660496 0.760496199213373 1 1
0.860070371603989 0.8506719150628 1 1
0.847807669080064 0.840130753663497 1 1
0.872655126175709 0.862997389688074 1 1
1.05148729860787 1.03936709550307 1 1
0.560381555137808 0.554823221540935 1 1
1.13952118604659 1.12794320356063 0 0
0.66992377713537 0.661159320696855 1 1
0.677585442832552 0.670559033481933 1 1
1.06750055103781 1.05646443880594 1 1
0.632153498203664 0.625215642086876 1 1
1.08649318906077 1.07517729274904 1 1
0.379622098366594 0.376338616740644 0 0
0.958905181550908 0.948890929169155 1 1
0.81869609102586 0.810609323632995 1 1
0.734195142449926 0.725571337101557 1 1
0.868006456604301 0.858325635787223 1 1
0.840412764677582 0.832920558672776 1 1
0.845204289423334 0.83652175395992 1 1
0.667021717924292 0.660109688528157 1 1
1.22135252466579 1.20832188400589 1 1
0.958062670756863 0.948454685921132 1 1
0.30394030686968 0.301462927883082 0 0
0.712943866160602 0.705266766563108 1 1
0.857473588036765 0.848999139446558 1 1
0.796858008237318 0.788442789636595 1 1
0.417209488174016 0.413440191740784 1 1
0.656131966422428 0.649657278520021 1 1
0.80220304590807 0.794104756450196 1 1
1.00986268252308 1.00054576043623 1 1
0.757671220568834 0.749756594914366 1 1
0.317106638722993 0.313979628728089 0 0
0.512113226740719 0.507338256549615 1 1
0.680937911031125 0.675219066147063 1 1
0.867816524820223 0.859247345093839 1 1
0.850850589977747 0.841519673368302 1 1
0.653132103811937 0.646097460311278 1 1
0.709400462271687 0.702551063894928 1 1
0.677855152174582 0.670311692580109 1 1
0.824160535900155 0.813430172279468 1 1
0.645139530644143 0.638983037833908 1 1
0.711902864058887 0.705329008738777 1 1
0.653596088763234 0.645999905209374 1 1
0.951785611132144 0.941453431433111 1 1
1.04611368839773 1.03514475680554 1 1
0.904369758386339 0.895012804611242 1 1
0.794298757202426 0.786689511945215 1 1
0.702782896528299 0.695050084423602 1 1
0.713071230348813 0.70553444414431 1 1
0.928178027560614 0.919768602864216 1 1
0.783281965474395 0.775713479959778 1 1
0.543022930578506 0.537371131220245 1 1
0.730452333742271 0.721956859749055 1 1
0.773414691412203 0.765180732260142 1 1
0.845983092856394 0.837122760143175 1 1
0.75350279110039 0.745076059341476 1 1
0.754428312760254 0.747656200153 1 1
0.717335478368081 0.710501348612738 1 1
0.873044654512878 0.864114738175844 1 1
0.684616961548841 0.677709460486578 1 1
0.885097726147276 0.876185246678314 1 1
0.940232414369979 0.929959259167159 1 1
0.794972099987133 0.786587625692383 1 1
0.756182048819227 0.749372547815857 1 1
0.79589896300935 0.788099759991872 1 1
0.472948956606997 0.467572227030477 1 0
0.862412520523769 0.853107679998848 1 1
0.791566623222632 0.783176433016948 1 1
0.964610587523188 0.954269790203807 1 1
0.580583515678243 0.574930493039706 1 1
0.817206313696457 0.808139142219957 1 1
0.789552199617875 0.78043165396283 1 1
0.940379942737923 0.930673027103733 1 1
1.08183967454764 1.06954725275571 0 0
1.12740021762826 1.1165144029701 0 0
0.812261660078739 0.803882764652548 1 1
1.10019022576375 1.08758893995008 0 0
0.892934610186158 0.883737626261677 1 1
0.787538751984767 0.781121360002872 1 1
0.612962588099237 0.607048550128927 1 1
0.573430144113237 0.567271477315874 1 1
0.75064772484513 0.743268003098681 1 1
1.0058684390882 0.995619387412915 1 1
0.787138392202544 0.779804036902477 1 1
1.05790085393788 1.04648203493983 0 0
0.57245522081578 0.566385709836048 1 1
0.66593825425405 0.658463850212064 1 1
0.947742606236862 0.938151869435847 1 1
0.851539347209704 0.843438802380926 1 1
0.886549947947109 0.876877787601964 1 1
0.791511137975961 0.78426827569013 1 1
0.935727871083037 0.926190717863807 1 1
0.606348721270824 0.601309469570595 1 1
0.893478543926899 0.885326343861058 1 1
0.876150319866757 0.866886110084379 1 1
0.694041452765976 0.686469948452196 1 1
0.663956476423892 0.657983111581658 1 1
0.962605102632808 0.953645453892757 1 1
0.561674579870446 0.555721610444292 1 1
0.957958233849863 0.948680584284379 1 1
0.612270754427966 0.606318617602236 0 0
0.918921824528451 0.909730440209307 1 1
0.96988990292243 0.959945268958469 1 1
0.816506993546227 0.807844450751039 1 1
0.453529116140148 0.447873748553595 0 0
0.920025600156013 0.910507286072306 1 1
0.870253793413852 0.860860166156783 1 1
1.00154274155146 0.99192698272892 1 1
0.951085878979528 0.939654119208029 1 1
0.925006111037553 0.915159422989664 1 1
1.05741893832417 1.04797618291415 0 0
0.492835639144227 0.488687107232026 1 1
0.668725623262573 0.662080028407552 1 1
0.63984854614309 0.631954224237109 1 1
0.637884352075668 0.631979145743409 1 1
0.547087782369226 0.540881317382783 1 1
0.804767993793639 0.796880648238803 1 1
0.972793901094106 0.962362039056624 1 1
0.607975714356233 0.601467693233325 1 1
0.919512433679647 0.910675173655233 1 1
0.872721674176571 0.864690218725863 1 1
0.772895844534241 0.765181854579177 1 1
0.687670707755956 0.681523585925137 1 1
0.986594148828944 0.974705373715906 1 1
0.724462627611332 0.71540082181992 1 1
0.729809885091531 0.723144846011592 1 1
0.84259612153306 0.834426927909494 1 1
0.654556165065318 0.647487217604974 1 1
1.09651427646258 1.08486424845377 1 1
0.972125454017209 0.963469245651934 1 1
0.777769908820583 0.769908520414494 1 1
0.665620359714257 0.659231199687706 1 1
0.59118975397649 0.585527640635043 0 0
0.802770609693693 0.794720042729562 1 1
0.521100702959187 0.51572573583309 1 0
1.08986448461263 1.07841176935952 1 1
1.2014528392852 1.18763404528511 0 0
0.986165948463576 0.975364899619565 1 1
0.816053305254198 0.808535486707169 1 1
0.890428127764499 0.882162633900314 1 1
0.929694674222109 0.919056842481714 1 1
1.15525669060476 1.14224431290208 1 1
0.613853318354299 0.607542709785263 1 1
1.0600592929323 1.04925927993404 1 1
0.975326611435873 0.966000449076748 1 1
1.10606260053789 1.09473643681132 1 1
0.731813373310483 0.723860093400537 1 1
0.697606672808319 0.690829073707192 1 1
0.676367682152168 0.67016955814611 1 1
0.803807633109465 0.797294714034059 1 1
0.779504500898535 0.771981982053887 1 1
0.741684710143292 0.734983780212926 1 1
0.995623037396933 0.985689496822529 1 1
0.700481928965577 0.692974166417648 1 1
0.96483221005221 0.956248658782915 1 1
0.628173656403643 0.621369622416932 1 1
0.726852022779915 0.720040302872525 1 1
0.819233545952079 0.810030062827961 1 1
0.968264443347162 0.957187492551379 1 1
0.702544295549727 0.694921479951394 1 1
0.716398949362599 0.708545253780688 1 1
0.979995988747789 0.967638147132632 1 1
0.990913289850434 0.979684254199149 1 1
0.684116262722159 0.676126715511614 1 1
0.821774851754419 0.812236350161277 1 1
0.881763126655283 0.873939402950846 1 1
0.988219716414481 0.976019288533038 1 1
0.792469588753257 0.785295740033011 1 1
0.602786031650569 0.596272562633924 0 0
0.955313656134842 0.945920858147812 1 1
0.554846050106014 0.549439803224829 1 1
1.10907038449067 1.0982499160827 1 1
0.71016454537516 0.702913918213669 1 1
0.88309474446354 0.873883130946796 1 1
1.0067156926749 0.996167501981099 1 1
0.969771223746769 0.959777521855957 1 1
1.08791889029637 1.07597533665855 1 1
0.940834249209067 0.930213668856112 1 1
0.728248893418917 0.721225198468657 1 1
0.757084358083757 0.749143555741088 1 1
0.97074863340649 0.961846014483228 1 1
0.727575319869711 0.720471722415961 1 1
0.866138251124694 0.857303451135663 1 1
0.932765477311557 0.923765214577235 1 1
1.02015917318919 1.0100125182163 1 1
0.499192858252582 0.494561004382681 0 0
0.767459422482548 0.760801183560154 1 1
0.639072935292882 0.631558779184649 1 1
0.665891901490371 0.660589843729477 1 1
1.03878518056496 1.02773294710401 1 1
0.702044486669928 0.69404554115268 1 1
0.66873769513859 0.662734210798651 1 1
0.613817371102212 0.608784534041275 1 1
0.876377158184873 0.868328121511721 1 1
0.650692427479199 0.643714646562751 1 1
0.844240161623545 0.835063757577225 1 1
0.73796379339434 0.730420997502985 1 1
0.725035874865641 0.717477541216049 1 1
1.04882986206594 1.03554292140903 1 1
1.20355619233919 1.19183461472777 0 0
0.841630821259485 0.832953619325095 1 1
0.576455240913261 0.570925827357014 1 1
1.00306766231868 0.993212621481482 1 1
0.687783090937035 0.680866661811016 1 1
0.958873903128768 0.948767167795767 1 1
0.832827276427509 0.823813534221035 1 1
0.774568836296769 0.766188565418462 1 1
1.06211911945128 1.05081032541524 1 1
0.606934310014669 0.600496598010557 1 1
0.567700736847718 0.561836338375063 1 1
1.01125837131255 1.00233722919989 1 1
0.864829302284763 0.856303173445835 1 1
1.03155682350945 1.02169742337122 1 1
0.980828078474356 0.971522542379342 1 1
0.659690898041227 0.653328245914344 1 1
0.807241614596553 0.798680058571669 1 1
0.896335691059811 0.88667124143041 1 1
0.990072020463212 0.97921563883438 1 1
0.888232465309855 0.879228351347081 1 1
0.774399513673207 0.765673292813502 1 1
0.822963933344606 0.81423351223939 1 1
0.865624886123909 0.856438983741692 1 1
1.21983348613401 1.20798238188371 1 1
0.798556333111715 0.790187994686652 1 1
0.560037949418251 0.554768146610989 1 1
0.733487243186363 0.726541791658414 1 1
0.888967918792137 0.879106505242521 1 1
0.824507678325422 0.815674475050222 1 1
0.942733642480259 0.934540807353039 1 1
0.865215539783157 0.856827924698878 1 1
0.632947974000169 0.627633107731633 1 1
0.504949903828656 0.500759105356311 1 1
0.882857219066202 0.874295829650166 1 1
0.458803458258787 0.454817428565692 0 0
0.986617893666025 0.97650771881569 1 1
1.14459204117221 1.13306205060362 0 0
0.584630966987901 0.578889929756015 1 1
0.768966420324267 0.760972958705997 1 1
0.723919970201574 0.716190666056013 1 1
0.530905851005766 0.525884492535491 1 1
0.658174619735545 0.651728026015759 1 1
0.819225775360566 0.81212913892798 1 1
0.907998765047278 0.899362931174644 1 1
0.665349742128094 0.658148642201445 1 1
0.736384011296934 0.729456302996643 1 1
0.659789981918894 0.6529640837998 1 1
0.96282719535941 0.953166784399915 1 1
0.767884165080533 0.760164497664734 1 1
1.02544541411102 1.01471040530656 1 1
0.875997784311265 0.866005056599318 1 1
0.456373347333492 0.451096765535978 1 1
0.584229495245298 0.578357834211037 1 1
0.373732178593854 0.369479343457321 0 0
0.872748066408754 0.864309415677241 1 1
0.911581910125311 0.902074307388992 1 1
1.18328093873496 1.17007885685831 0 0
0.975848412969683 0.966807880285294 1 1
0.893225317588061 0.884465636927767 1 1
1.12918193083066 1.11883712751296 0 0
0.997363390011757 0.986493147875997 1 1
0.443063479146387 0.438047699261609 1 1
0.988300456629337 0.978237453429198 1 1
0.887783843704985 0.877979081104324 1 1
0.474438155256157 0.470163979715708 1 0
0.596674200805548 0.590560947675663 1 1
0.8084790107986 0.800790206039247 1 1
0.80448472714594 0.795799055981828 1 1
0.966447441816827 0.955560506999292 1 1
1.04536128174011 1.03495021767814 1 1
1.02999979511572 1.02008135180843 1 1
0.837646802479421 0.829810483488421 1 1
0.700194311644276 0.692273440174118 1 1
0.641639405308358 0.635801276345794 1 1
0.72105486830505 0.712594794894399 1 1
0.735358932104645 0.728983572627213 1 1
0.780906827427118 0.77181571827807 1 1
0.724709490074497 0.717748974551492 1 1
0.900318223767894 0.891299248255564 1 1
0.844327589210782 0.83607309064175 1 1
0.902736772215813 0.892362236052342 1 1
0.481473852487429 0.477250432467324 1 1
0.898323399522986 0.890567980997928 1 1
1.02122020035662 1.01113173061094 1 1
0.800823806869806 0.792796173167221 1 1
0.933036310827093 0.924085267759893 1 1
0.705631295086382 0.69885916958436 1 1
0.787411123719992 0.779812827512695 1 1
0.934315308800924 0.925339993133891 1 1
0.791080235796142 0.784053384853077 1 1
0.617957229338571 0.611431368509063 1 1
0.509923277480099 0.504650700469668 0 0
0.792478477690509 0.784307964652247 1 1
0.894062289519776 0.885226968546055 1 1
0.847478317830558 0.839327552423737 1 1
0.844456388766234 0.836841214008432 1 1
0.758479712484546 0.75084752563072 1 1
0.903958723869931 0.893538144852269 1 1
0.897085876695054 0.887419834735502 1 1
0.894628234256575 0.884345391554532 1 1
0.755311288632626 0.746592325766698 1 1
0.685529472372484 0.678518295526808 1 1
0.880177127265534 0.871407552506907 1 1
0.941400374844623 0.93167076122797 1 1
0.585665271604458 0.579292894262539 1 1
0.765728913332835 0.758155740393151 1 1
0.912888676468706 0.903157211205603 1 1
0.740682219313065 0.732538500987384 1 1
0.849263661048894 0.841584455737992 1 1
0.548457300967358 0.542733388219742 1 1
0.850407837815969 0.841727414658924 1 1
0.842546919435305 0.834258331233391 1 1
0.962090265249326 0.952573144375489 1 1
0.829355775393269 0.82129714082068 1 1
0.564105513302528 0.558169666621228 1 1
0.85257547348818 0.844077694729066 1 1
0.800440832311182 0.793300684213887 1 1
0.818457862511836 0.810539954564305 1 1
0.799898553197404 0.791513170398315 1 1
0.898724829482356 0.889655904535035 1 1
0.842844962437081 0.833956584506348 1 1
0.79256461844226 0.785170899298911 1 1
0.818887018578637 0.810568761681773 1 1
0.855832376405274 0.847090177280584 1 1
0.805261695850165 0.796858972692169 1 1
0.634208286014955 0.627630507360848 1 1
0.811294958237234 0.803885732871271 1 1
0.575053669106088 0.568447304728779 1 1
0.515163494756001 0.509046759808415 1 1
0.660020971392595 0.652543600227872 1 1
0.949792444494506 0.94026826431584 1 1
0.62535155173819 0.619329791875063 1 1
0.874079004729497 0.864281685493769 1 1
0.947239985212804 0.939440183774471 1 1
0.614727238359778 0.607436008519282 1 1
0.723120212973967 0.715579521687341 1 1
0.818136741119518 0.808767257741254 1 1
0.625502609373352 0.620060506312407 1 1
0.818462686186368 0.80973471755038 1 1
0.668848463245456 0.662217050993734 1 1
0.749106728025781 0.741010644684949 1 1
0.765296867602918 0.757102716402241 1 1
0.65986647661488 0.652779643822699 1 1
0.920667974796055 0.911072996763945 1 1
0.531398113834724 0.526581901131014 1 1
0.805004230424623 0.797451703967305 1 1
1.05243727812474 1.04210140698899 1 1
0.856431296388121 0.848078455364035 1 1
1.00522032584455 0.995203712420099 1 1
1.14435378993855 1.1326208860902 1 1
0.80560118583561 0.796287588152648 1 1
0.329445947684998 0.326203544253161 0 0
0.658082108816036 0.651578386269662 1 1
0.819410442149788 0.811282862055191 1 1
0.690900485174747 0.684792527556012 1 1
0.80221921108095 0.79511570448549 1 1
0.63571216380618 0.629432206729963 1 1
0.821600575496404 0.81283959478918 1 1
0.554285883949459 0.549053955985622 1 1
0.619024000947424 0.613431257537907 1 1
0.685695326779254 0.67922779226675 1 1
0.520273357968282 0.515068919963918 1 1
0.550048514496375 0.543854783697881 1 1
0.53892460547469 0.533145934090689 1 1
1.03758578094533 1.02703873102902 1 1
0.477308643986119 0.472636492449522 1 1
0.77540562129443 0.767261407466092 1 1
0.872715003033791 0.863417364107593 1 1
1.08042936013647 1.06877744272643 1 1
0.420362139818386 0.415856287558839 0 0
0.968762379864502 0.959899886856536 1 1
0.997599392996904 0.987468602681919 1 1
0.800152951232169 0.79193491082502 1 1
0.547484964926497 0.54241236818444 1 1
1.01173526400277 1.00009240475093 1 1
1.05027656635396 1.03926158601502 1 1
0.868675881684415 0.859893020161101 1 1
0.630656606272998 0.623517986187714 1 1
0.614711861996292 0.608102156593817 1 1
0.785146635752482 0.775740309797328 1 1
1.15554954043253 1.14511682049349 0 0
0.979200832023966 0.969879390502573 1 1
1.01670896657715 1.00638164475747 1 1
1.03974322768673 1.03008609177049 1 1
0.79331868346176 0.785929348709226 1 1
0.818162535828977 0.810532490235286 1 1
0.800838056448791 0.793803956112352 1 1
0.897359240837238 0.887291709247348 1 1
0.694358831075354 0.686332715714556 1 1
0.794814045962331 0.787148475245354 1 1
0.796464650021157 0.787930967983506 1 1
0.778672014197007 0.771566483722581 1 1
0.928265577634215 0.918759965328929 1 1
0.977118460770495 0.965465841670759 1 1
0.9928764515249 0.983385479775349 1 1
0.853138143518728 0.844834160021036 1 1
0.828826125178848 0.819658116788102 1 1
0.663227125870027 0.656188590521899 1 1
1.2337844185781 1.22095528080214 0 0
0.890628937119957 0.881718937347533 1 1
0.668343559811343 0.661630518365961 1 1
0.318109592986366 0.314232263037034 0 0
0.840544934881805 0.832357870179768 1 1
0.660268633682122 0.653664702361021 1 1
0.97392178754512 0.963904525692317 1 1
0.720517390798731 0.713700427501588 1 1
0.724736824957126 0.71719423134453 1 1
1.08042212033098 1.06842264152299 1 1
0.827960148758114 0.819948349243477 1 1
0.910068437315501 0.900168206296704 1 1
0.774578220851756 0.766019424233048 1 1
0.724917254495545 0.717394152985088 1 1
0.57944475763756 0.573239979560672 1 1
0.658271819644018 0.651898110932872 1 1
0.892498230858499 0.883452229498692 1 1
0.739422492408887 0.731600682387579 1 1
0.556472578916511 0.550773937806651 1 1
1.16894282453313 1.15666205723223 0 0
0.795187266649477 0.786899261236541 1 1
0.820664712461813 0.813436786123853 1 1
0.809165176469582 0.798070339690613 1 1
0.690612816487321 0.683125391530733 1 1
0.721627420298217 0.714284955951592 1 1
0.676310703618684 0.669311596993194 1 1
0.856982128277203 0.847898586592437 1 1
1.00069505854742 0.990833389940925 1 1
0.768029254006138 0.759865679189516 1 1
0.907763144667017 0.898029485280278 1 1
1.08308138595484 1.07221844509089 0 0
0.992591090653045 0.980398930293765 1 1
0.889300726586959 0.879745345313507 1 1
0.824169329896111 0.816563740123841 1 1
1.00689369959861 0.998310847984441 1 1
0.668012957882473 0.661057353763732 1 1
0.809657834146072 0.800294253635666 1 1
0.594449688256365 0.588263831322602 1 1
0.833039328925612 0.825354975406082 1 1
0.705748786022935 0.69847625176029 1 1
0.740970318955835 0.733374290700668 1 1
0.581108735588281 0.575739928566122 1 1
0.631908497824696 0.625678272530918 1 1
0.717763546528688 0.710765882565081 1 1
0.720147721804396 0.711943671978733 1 1
0.73822309723343 0.730239882129266 1 1
0.939422781568403 0.930956088845766 1 1
0.918417619052603 0.909237614384638 1 1
1.11621706945785 1.10379282204238 0 1
0.480535152075213 0.475127749455578 1 1
1.11105605515555 1.10067108923844 0 0
0.752535314110989 0.744583996833016 1 1
0.655169959361724 0.648572703402315 1 1
0.838334477861219 0.829120468980762 1 1
0.338174849831952 0.334575225156605 0 0
0.695553905861269 0.68728151556568 1 1
0.81749166699616 0.809441530410001 1 1
0.637160771231048 0.630152902163577 1 1
0.59056580333395 0.584075894977403 1 1
0.727907369011422 0.720409708537525 1 1
0.680361537677643 0.673127216575489 1 1
0.633380163036045 0.626463289104442 1 1
0.721467918716655 0.713954692236705 1 1
0.680505850161953 0.673009564421086 1 1
0.576060129635687 0.570546377627773 1 1
0.8672444406437 0.858542112983092 1 1
0.682229887645569 0.674647272299823 1 1
0.652580601243638 0.645955171789094 1 1
0.528273387036128 0.52295395987548 1 1
0.852047633890431 0.842342753827688 1 1
0.665363156137578 0.658594913814736 1 1
0.532793690459559 0.527025644070698 1 1
0.713649354812521 0.706449403446191 1 1
0.724010867207264 0.716912865006253 1 1
0.536274592015144 0.531077565065282 0 0
0.728984775992092 0.721286733843261 1 1
0.978242826198484 0.968011470338333 1 1
0.907210210734037 0.896622267664763 1 1
0.868377058251185 0.859185797810562 1 1
0.835332827237601 0.825711715708198 1 1
0.876097134206634 0.868185556909936 1 1
0.734528589306605 0.727291084386157 1 1
0.747274938259106 0.739084086935656 1 1
0.538594117459161 0.532931574397133 1 1
0.673233025672446 0.666282318345013 1 1
0.952936985573921 0.943608613411204 1 1
0.788029450617302 0.780178090978656 1 1
0.580387002818727 0.574204070489512 1 1
0.803130398686258 0.795228977753667 1 1
0.881688739065834 0.873433563206745 1 1
1.01243895206731 1.00234606366681 1 1
0.718128607799238 0.710853717593535 1 1
0.948941375976413 0.938512181960185 1 1
0.728970975007397 0.721109834596954 1 1
0.901902923008326 0.893483378427986 1 1
0.755056606731632 0.747658772991629 1 1
0.77986914585424 0.771574071552117 1 1
0.736470384831664 0.730160711042301 1 1
0.983843977515955 0.973377596195388 1 1
0.852649948236483 0.843720575232036 1 1
1.26633199959232 1.25293687346182 0 0
0.935713602963394 0.925933117254773 1 1
0.856675929883875 0.84651939790496 1 1
0.902481621766019 0.893531239256179 1 1
0.83796032518511 0.829782405455981 1 1
1.08892118430315 1.07664458299673 1 1
0.545272379177058 0.540016889096183 1 1
0.629051472183884 0.623632367289168 1 1
0.620333774527042 0.61379452348035 1 1
0.714045113856003 0.706527802887175 1 1
0.525714651521462 0.521018706209691 1 1
1.14019539076158 1.12854333339377 0 0
1.03026658658307 1.01941288727953 1 1
1.1351664115933 1.12204237590418 1 1
0.671107132682347 0.664497390911648 1 1
1.0300083438346 1.02032949175667 1 1
0.529621926825506 0.523361820125288 1 1
0.813738276730617 0.8059668694344 1 1
0.581919180382676 0.576713418733801 1 0
0.84466342532803 0.83602204981549 1 1
0.967356813456345 0.957030791476122 1 1
0.902445374719265 0.893928020416082 1 1
0.719598125536085 0.711994019337214 1 1
0.927550937770196 0.917851992353212 1 1
0.711498414367176 0.704637696454679 1 1
0.629685704456122 0.623494649328834 1 1
0.699754961972766 0.692106153938427 1 1
0.554027851803468 0.548864258130866 1 1
0.695485947118506 0.687705352172351 1 1
0.701435014801709 0.693333065556809 1 1
0.620737599721002 0.613772083266153 1 1
0.826394294718742 0.816903455542262 1 1
0.611196890974387 0.605224445734351 1 1
0.314162809429428 0.311032911891829 0 0
0.72666665959622 0.719027184381845 1 1
0.523216771080108 0.51802099862545 1 1
0.906923028957824 0.89780139195439 1 1
0.41517217505256 0.411477585847643 1 1
0.665911756571246 0.659427667260402 1 1
0.888822094648314 0.878929545861251 1 1
0.757072481331899 0.749930701004184 1 1
0.763680168907082 0.75539209284145 1 1
0.839846666955861 0.831616061618526 1 1
0.863383805556691 0.854728402178381 1 1
0.826945946986397 0.81896405307812 1 1
0.773822986935461 0.766293496143998 1 1
0.856129863679939 0.847035466834367 1 1
1.00417866981881 0.994465655292646 1 1
0.58117462180421 0.574427499364081 1 1
0.819805260043123 0.810857593962841 1 1
0.772604655656712 0.764540966332805 1 1
0.660877610088187 0.654118642755347 1 1
0.729077053122957 0.72267678655482 1 1
0.776771216658169 0.76890569774781 1 1
0.638583475968596 0.631908332992175 1 1
0.798459509048821 0.791153895998733 1 1
0.648519372758133 0.642905184825781 1 1
1.07056333024801 1.05894060939544 1 1
0.820679566492232 0.811987094547886 1 1
0.907945163845418 0.899188923301502 1 1
0.705521439196471 0.698736851548905 1 1
1.00082002913369 0.989440453923008 1 1
0.788459244980262 0.78078488291197 1 1
0.717473930816546 0.710630274354554 1 1
0.915347197851665 0.906987067959642 1 1
0.710444489958139 0.701352625083353 1 1
0.899969464641266 0.890225568214915 1 1
1.027155567547 1.01720461558022 1 1
1.02926555463673 1.01882738593007 0 0
0.892120216884038 0.880764455000397 1 1
0.735715341563385 0.728700900754579 1 1
1.0702572787738 1.06118363456583 1 1
0.739828028908205 0.732069193857757 1 1
0.770545796695702 0.762478253143315 1 1
0.912031020259403 0.903215759987573 1 1
0.729469432640829 0.722357995228821 1 1
0.668558426261169 0.662127071633413 1 1
1.33202668616007 1.32000192949293 0 0
0.613328235905751 0.606329807276753 1 1
1.0214917555737 1.0116234345155 1 1
1.15592471240209 1.14213777015597 0 1
0.705718436007093 0.69764919097643 1 1
1.03317834463361 1.0232047206249 1 1
0.66339974602569 0.65730025108758 1 1
0.793147199488588 0.784103138302968 1 1
0.855931117348337 0.846955263201439 1 1
0.915340235705167 0.904743599533492 1 1
0.359582149151997 0.355942686942137 0 0
0.910395005922593 0.902038345632163 1 1
0.963567448013987 0.952612312545842 1 1
0.463862769028239 0.45949807668736 1 1
0.788308489885729 0.781490682731445 1 1
0.488427669378252 0.484541946291786 1 1
0.759654070619721 0.751428429709843 1 1
0.946441384441784 0.937180498631187 1 1
0.613612961771943 0.606369905431778 1 1
0.55174864805834 0.546681734327098 1 1
0.666993245525054 0.66054219364323 1 1
0.794247079700442 0.786010011692525 1 1
0.927335931154684 0.917494025765661 1 1
0.898189708035225 0.888626032842829 1 1
0.839909723069927 0.832401056032281 1 1
0.698898485620552 0.690931075492493 1 1
0.54054686278552 0.53394413662943 1 1
0.793439519367285 0.785325665135708 1 1
1.09208070004761 1.08176587991422 1 1
0.572300158858785 0.566915748304214 1 1
1.0311402879459 1.02111220300617 0 0
0.962791487813557 0.952346118434723 1 1
0.622405252270094 0.616536754346293 0 0
0.463030420698424 0.458176903233502 1 1
0.713265981413447 0.70649247264658 1 1
0.743358986819425 0.734662216295834 1 1
0.868299155381549 0.858844388220855 1 1
0.638981045183258 0.631907191456237 1 1
0.891063240639286 0.882121317297056 1 1
0.764638493666435 0.756587360200358 1 1
0.795086336667867 0.786493910045111 1 1
0.927493299516883 0.918220831681837 1 1
0.784402485203688 0.775580309336954 1 1
0.942360987558959 0.932004128265088 1 1
0.823960448828995 0.815516093270391 1 1
0.678958744873581 0.671568226314481 1 1
0.784398217823639 0.777004797633781 1 1
0.903402752792478 0.895082649832715 1 1
0.776292238372976 0.767151248084617 1 1
0.830641771692084 0.82299937843457 1 1
0.706757537348332 0.699941828263358 1 1
0.610388738982904 0.603832157602538 1 1
0.727927145568653 0.719990735522272 1 1
0.77563692666659 0.768151225852263 1 1
0.691304347910258 0.684305794888386 1 1
1.10691058710826 1.09611780043682 0 0
0.611819685166643 0.605825655099658 1 1
0.687688508496709 0.680896179327261 1 1
0.52382368104422 0.518701218505624 1 1
0.64586642174371 0.638629032170771 1 1
0.706830062486367 0.699116445250595 1 1
1.04808231213156 1.03933393994303 1 1
0.93133143569268 0.919602396249005 1 1
1.01914851826965 1.00845487125438 1 1
0.800663829155504 0.792784018832971 1 1
0.809553594489615 0.801928324127959 1 1
0.82085038343245 0.813221112826558 1 1
0.21363505465988 0.211713751503331 0 0
0.635569056891982 0.628925827337936 1 1
0.714045813535468 0.707641275811077 1 1
0.728129864245227 0.720356878392465 1 1
0.79734840022398 0.789147520034411 1 1
0.827434600187454 0.817673085225337 1 1
0.380770304190609 0.377086181202084 0 0
0.830848690827492 0.821719952732109 1 1
0.660078821781999 0.653119876248445 1 1
0.68170253954469 0.674859936219878 1 1
1.01958472621249 1.00934600643963 1 1
1.02754855252491 1.01608508983032 1 1
0.862038090111864 0.853806666511761 1 1
0.589945452913913 0.58486441888763 1 1
1.0831723541049 1.07198799053509 1 1
0.839529494459809 0.831252329969036 1 1
0.89090947779163 0.881631264515722 1 1
0.831950629237095 0.823371295717683 1 1
0.65821882575834 0.651789256423024 1 1
0.802376470286766 0.794358460547545 1 1
0.837966215594073 0.828876751691744 1 1
0.919244684566277 0.908499735511001 1 1
0.594523275701614 0.588432009554196 1 1
0.780646148367407 0.772949601792565 1 1
0.837394897697082 0.829835173421039 1 1
0.735822710857692 0.729001279590667 1 1
0.823382995795727 0.814392761041054 1 1
0.836571394301876 0.828530371770145 1 1
1.01273416119259 1.00346281612222 1 1
0.936148535571779 0.927756374980493 1 1
0.600634407534274 0.594074307367403 1 1
0.818988620836086 0.811442055253252 1 1
0.704964175752309 0.697066891370638 1 1
0.482926263647553 0.477739228921702 1 1
1.12424545378473 1.11312840268099 0 0
0.818446307249395 0.809342227116137 1 1
1.19124250968402 1.17904993651717 0 0
0.670541157248944 0.662879796493256 1 1
0.94100272653293 0.932515685351029 1 1
0.910569001147875 0.901199050558726 1 1
0.873810045636225 0.8652913581107 1 1
0.6745646471091 0.667502150253941 1 1
0.823072831163461 0.813846744778071 1 1
1.02732192228241 1.01484551725311 1 1
0.669391246231698 0.662266755437795 1 1
0.632698213711734 0.626960665223357 1 1
0.931756439461241 0.92036391236424 1 1
0.843591258683663 0.834055308590326 1 1
1.03969049939042 1.02816390026377 1 1
0.89248411157587 0.883097770264989 1 1
0.487710126420875 0.481881418879373 0 0
0.375954830456288 0.371642332025113 0 0
0.84986461904198 0.841092723704142 1 1
0.884229499267565 0.875507830584182 1 1
0.866748843731081 0.858930737386593 1 1
0.858507472834478 0.851014704036443 1 1
0.859276211527262 0.849599786104615 1 1
0.617624278187953 0.609560697865504 1 1
0.994776660702074 0.985046360514794 1 1
0.732735355455824 0.724324193495091 1 1
0.865938661566455 0.855291027460434 1 1
0.863142828484979 0.853999043710136 1 1
0.625065703167468 0.61913371205758 1 1
0.844011409780108 0.8338712739787 1 1
1.01600201450081 1.00528463122936 1 1
0.704816119627421 0.697421362796953 1 1
1.09866801945706 1.08842240424605 1 1
1.00269335155632 0.992348709338995 1 1
0.673096256112097 0.666340964053179 1 1
0.794019044767879 0.786202783004208 1 1
0.736383051807322 0.729921555868814 1 1
0.663395701697483 0.657283802330971 1 1
0.337347132740285 0.334448140211023 0 0
0.630991500877982 0.624564878028887 1 1
0.577734452159462 0.571385312115888 1 1
0.775749626077127 0.768539353063257 1 1
0.69933509506307 0.691742446262278 1 1
0.831644248007648 0.823844522338253 1 1
0.933300838387982 0.921983244960113 1 1
0.77282686788486 0.765014037295054 1 1
0.884536165334106 0.874331363025511 1 1
0.833470680479346 0.825339158007557 1 1
0.84035921670011 0.83084049683592 1 1
0.518202401161658 0.512488036328527 1 1
0.635406168646072 0.629398952496431 1 1
0.991014197872272 0.980349935865157 1 1
0.948595195031164 0.938904955946528 1 1
0.906707429461746 0.89797170486967 1 1
0.683254628732324 0.675777146266487 1 1
0.948582218311735 0.938255728718232 1 1
0.485447752925642 0.479881493049612 1 1
0.874101738489903 0.86545837463128 1 1
1.03528164265 1.0249692844166 1 1
0.953750540312794 0.943369722579641 1 1
0.562869075319278 0.55683946079693 1 1
1.03727966646768 1.02742528243852 0 0
1.02009088816028 1.010080379995 0 0
1.11646305258812 1.106189547055 1 1
0.950898461345705 0.941334854668189 1 1
0.819947993616951 0.811198355440093 1 1
1.11479206616083 1.10413038952237 1 1
0.878475562266245 0.869420662385661 1 1
0.919907532753809 0.910153833029911 1 1
0.808062784375761 0.800056137743787 1 1
0.718655697675747 0.712377190864008 1 1
0.572999865808746 0.566254376094788 1 1
0.830828669577772 0.821916810802793 1 1
0.863703378056701 0.854191281617369 1 1
0.644635881400281 0.638640916386497 1 1
0.763227434979807 0.754752050248908 1 1
0.52154808870992 0.515483978308144 1 1
1.04189061900769 1.03041777011593 1 1
0.649495201803606 0.642178041376094 1 1
0.9402112609494 0.930726609092541 1 1
0.526884376133291 0.521799707169679 1 1
0.873469146908597 0.863916237901886 1 1
0.903636323773981 0.893662429563827 1 1
0.875726569731623 0.865040549508587 1 1
0.725552812256558 0.71794394164409 1 1
0.846343119905932 0.837747455988817 1 1
0.922188678735774 0.913037300319509 1 1
0.887911313600327 0.87904956451871 1 1
0.669933662548939 0.663052757675192 1 1
0.889254819061109 0.879060377000878 1 1
0.699349952128106 0.691524954784972 1 1
0.95929639817445 0.949583724798741 1 1
1.02452356970948 1.01279995231993 0 0
0.932626537128159 0.922244388833209 1 1
0.914650549637623 0.904858032310231 1 1
0.851426829683096 0.842923500313184 1 1
1.01280214801482 1.00278074511368 1 1
0.860105762525599 0.851373598215583 1 1
0.846493463626833 0.838371806212127 1 1
0.96761058976941 0.957891327176248 1 1
0.593506385961951 0.58687907054319 1 1
0.910399701712402 0.902075626592716 1 1
0.479172596877017 0.473868728980741 0 0
0.746522620810031 0.738739762340778 1 1
0.728770993617737 0.72188826191546 1 1
0.76851430248162 0.760730438813109 1 1
0.559250661752482 0.553047747650487 1 1
0.973692700074311 0.964394013551449 1 1
0.734706170472502 0.727339180132576 1 1
0.701062070149854 0.693870852237835 1 1
0.772494929423335 0.764962361594197 1 1
0.583887392686114 0.578037507956834 1 1
0.889112745589451 0.879868103277333 1 1
0.775570719977243 0.768124972190116 1 1
0.830223235644412 0.82202102799425 1 1
0.789734582514504 0.781585380387621 1 1
0.639630575619139 0.633379075589565 1 1
0.843766644992472 0.835163426401449 1 1
1.0106557916704 0.999569584160733 1 1
0.445271365136149 0.440833307144035 0 0
1.0275141174236 1.0165424870414 1 1
0.929293148927355 0.920830202807186 1 1
0.819591417891942 0.810820314081999 1 1
0.682537848345487 0.67661495971278 1 1
0.561910733149217 0.55591178837408 1 1
1.15168885621469 1.14031484072262 0 0
0.954095289593171 0.944815545992503 1 1
0.845502869810695 0.836919552954054 1 1
0.509171907126937 0.504072116801342 1 1
0.849868691601767 0.840445812279519 1 1
0.80192410021054 0.793536663112227 1 1
0.651197003481717 0.64376702112206 1 1
0.655640436359455 0.648260152586161 1 1
1.08874152859044 1.07836461574136 1 1
0.894317644802249 0.885658197502986 1 1
0.801223049259537 0.79349345649391 1 1
0.802064934089089 0.794320719503104 1 1
0.933184631958054 0.922275205670828 1 1
0.498484978287726 0.494370594676441 0 0
0.75879468505078 0.75119824882981 1 1
0.745760310448593 0.738911727502021 1 1
0.766626988856279 0.75876264402436 1 1
0.961754112315036 0.952053876300377 1 1
1.04685930355289 1.03711202651331 1 1
0.865070118326713 0.857119483962702 1 1
1.07939119465371 1.06735387920793 1 1
0.814819675823075 0.807215073746762 1 1
0.581236076042464 0.575234896381711 1 1
0.631927806440863 0.62596574038271 1 1
0.82248181658565 0.815476041371324 1 1
0.815732367436832 0.807703469949207 1 1
0.665403676664604 0.65798659665296 1 1
0.752138752121806 0.744935323370197 1 1
0.904012444688803 0.894918710967937 1 1
0.921176511888502 0.910625535480225 1 1
0.843588017241313 0.83572590924861 1 1
0.870397488968472 0.8613870766268 1 1
0.714280106889892 0.706614045966453 1 1
0.960013247274725 0.949970451774083 1 1
0.620087275869827 0.61307963081769 1 1
0.948177932687091 0.938199523027992 1 1
0.786003947521471 0.778483092201792 1 1
0.866825699656823 0.856320719498381 1 1
0.951212753102218 0.940426831878624 1 1
0.716054479539006 0.708803046558253 1 1
0.679066091990461 0.672437665931774 1 1
1.04445026189645 1.03374666237682 1 1
1.19587080289956 1.18384430494761 1 1
0.807533182729856 0.798481125668055 1 1
0.670341190774231 0.663018990744254 1 1
0.896833108920331 0.88854904591747 1 1
0.755878557753173 0.747700794713989 1 1
0.845413713175591 0.837815731624029 1 1
0.829203845950041 0.820975141374118 1 1
0.997667943101954 0.987726244762006 1 1
0.315621339177583 0.311644977574293 0 0
0.695180505029742 0.688831561664187 1 1
1.05072618106332 1.04005271197898 1 1
0.574639230522221 0.568640513183491 1 1
0.798201168339269 0.789665716787657 1 1
0.763281940719164 0.756126067099893 1 1
1.22399506184978 1.21164599301211 0 0
0.597906766475023 0.59235841982138 0 0
0.910332745631229 0.900438297371866 1 1
0.850262763652872 0.842735335940254 1 1
1.0773897647041 1.06650059142321 1 1
0.270118910856839 0.26742449012825 0 0
0.774722405801785 0.766777714079808 1 1
0.642929563457481 0.636954022622748 1 1
0.661143505817887 0.655281334374833 1 1
1.04578246897313 1.0357266935681 1 1
0.704874472506325 0.697520964386416 1 1
0.846815881493469 0.839314181167752 1 1
0.680544148768688 0.673180796142422 1 1
0.834358492964441 0.826774541053121 1 1
0.605798902864339 0.598717935323725 1 1
0.807175504771122 0.798883823328194 1 1
0.966994355206926 0.957305234528066 1 1
0.726619347013974 0.720066301558084 1 1
0.975552487622425 0.96658249785991 1 1
0.822899301259755 0.815037642413521 1 1
0.969121301291632 0.959964215942168 1 1
0.496557123625641 0.491397614395877 1 1
1.27338122917306 1.26200069422158 0 0
0.795974786982844 0.788218077226526 1 1
0.904905839800368 0.895636563666399 1 1
1.09263549437267 1.08127334862852 1 1
0.818450007291052 0.809586580817188 1 1
0.749938361301002 0.742311557001507 1 1
0.657288963910694 0.651223894407474 1 1
0.705444036946063 0.698024773954598 1 1
0.544489008068443 0.539176814131646 1 1
0.938312523462693 0.929134140354482 1 1
1.05790858624038 1.04677049956519 0 0
0.644091736924159 0.637076605391394 1 1
0.749880398019317 0.741971274526161 1 1
1.08251401917082 1.07038615452585 1 1
0.999484011173491 0.988249917331068 1 1
0.645157996748625 0.639205009930884 1 1
0.604744383829457 0.59876760692058 1 1
1.08936961232482 1.07777951541504 1 1
0.986365233428705 0.975669709522291 1 1
0.884597316602836 0.876633641847466 1 1
0.712291933124949 0.705677837886381 1 1
0.807230544998469 0.800283356560109 1 1
0.665512374106985 0.65807506891328 1 1
0.738237857526584 0.729424042304924 1 1
0.710441979167584 0.703209602473235 1 1
1.23385967168681 1.22196164285404 1 1
1.0799031822851 1.06732891984642 1 1
0.968583416473002 0.957882672986129 1 1
0.736956118373891 0.729164459227181 1 1
0.912448408784121 0.901274095311084 1 1
0.79441821883747 0.787135901288758 1 1
0.613780680828735 0.607401414606143 1 1
0.668863360787181 0.660723407335308 1 1
0.607147774745501 0.60121861426063 1 1
0.90413837775977 0.896108663757062 1 1
0.71432544022488 0.706731752662169 1 1
0.441634118736071 0.437422207506741 0 0
0.70304800074153 0.695241013044648 1 1
0.944758053331551 0.935036991027232 1 1
0.945822478997027 0.937609230948095 1 1
0.553037004929574 0.547777324577892 1 1
0.766134976650417 0.758798786789287 1 1
0.452864708450493 0.447593215566005 0 0
0.698444725389053 0.69151891412659 1 1
0.737223282131174 0.730563991170301 1 1
0.849832769851231 0.842569616863818 1 1
0.465027324347413 0.460387576141978 1 1
0.716768358450585 0.709949782065848 1 1
1.03013136442764 1.01867602304532 1 1
0.80345356896437 0.794677325276729 1 1
0.745333993835742 0.738090379273651 1 1
0.770885828479139 0.763549931953974 1 1
0.881707753587846 0.871809979138746 1 1
1.03835614921418 1.02884206085329 0 0
0.752276797230999 0.745242882842128 1 1
0.883495964908439 0.873829905302215 1 1
0.693239664907941 0.685156104863072 1 1
0.925593875104749 0.915741955596084 1 1
0.815690321842947 0.805801494045094 1 1
0.849179828733402 0.840656804635627 1 1
0.8696492989646 0.860911573938401 1 1
0.688862264515693 0.682511177655706 1 1
0.6134562839134 0.607919917310531 1 1
0.57337217671686 0.568208374251123 1 1
0.635015871904861 0.628358896417606 1 1
0.890341045579949 0.881845541078143 1 1
1.09791968188637 1.08756371381453 1 1
0.770856815436622 0.763296732457532 1 1
0.797957330774268 0.790908704319503 1 1
0.408406981591428 0.404473635181356 0 0
0.528049844326259 0.522430608163593 1 1
0.782322251069878 0.774432129697112 1 1
0.798643168336258 0.78943048705198 1 1
0.885461425323772 0.877019320704315 1 1
0.854949264715285 0.846598637828787 1 1
1.04575687649003 1.0353517665297 1 1
1.29792594986885 1.28481766107989 0 0
0.986102344873779 0.976005523744461 1 1
1.00423828560518 0.994306183535653 1 1
0.701030909523567 0.693229317565637 1 1
0.547066070551283 0.540685418011832 0 0
0.995506316480053 0.98604721877115 1 1
0.625263297074045 0.618710861795777 1 1
1.09282627307284 1.08121033373505 1 1
0.642615756360509 0.635050887665228 1 1
0.711684766060334 0.703968875765875 1 1
0.675318197433021 0.667744849931047 1 1
0.708987465602306 0.702134766110708 1 1
1.07385059836838 1.06238380483027 1 1
0.725844288281395 0.717227559724974 1 1
0.856673604815449 0.846953420074757 1 1
0.575425981775592 0.570012219526087 1 1
0.777943234823678 0.769785715476121 1 1
0.920118173773468 0.909889926574976 1 1
1.0981423417539 1.08784651024629 1 1
0.920326733604615 0.911084054278355 1 1
1.00037253815804 0.989900397295657 1 1
0.968112201686081 0.958243761123451 1 1
0.631879887866452 0.626116140008587 1 1
0.695493328994637 0.688289182634314 1 1
0.646290803720422 0.639550565431057 1 1
0.789754426027593 0.781757543498339 1 1
0.622651263207182 0.61713854786938 1 1
0.696442663251959 0.689259752928519 1 1
0.918204954065473 0.908778551566727 1 1
0.719429571040767 0.711430042338062 1 1
0.765620476327719 0.758115455456208 1 1
0.827485510424909 0.818387085458562 1 1
0.870282200535885 0.860072248294156 1 1
0.924246521162545 0.913396587384518 1 1
0.750381782823541 0.741990494394557 1 1
0.902750964728313 0.894387709522762 1 1
0.763503840103758 0.755857802800335 1 1
1.12886333476003 1.11526754050101 1 1
0.994896530043016 0.984738483516752 1 1
0.671524846242939 0.665078970132738 1 1
1.10429564718639 1.09149850550438 0 0
0.694003741331417 0.687275412616577 1 1
0.526346718250958 0.520989004493987 1 1
0.787059300682663 0.778081088249468 1 1
1.0701747085246 1.05932775323743 1 1
1.15874727122354 1.14639663471892 0 0
0.700491991124677 0.692671601013686 1 1
0.663411868497491 0.657160717751898 1 1
0.790833527906887 0.78253720461743 1 1
0.502507215091232 0.497673825013689 0 0
0.547138474419347 0.542014089825686 1 1
0.659349244788791 0.652424005583257 1 1
0.867260521658612 0.858170076313383 1 1
0.705474968140312 0.698053765454005 1 1
0.746864338415924 0.738033159606415 1 1
1.12131177425992 1.11016674044927 0 0
0.991365653965247 0.982062082447661 1 1
0.494276108577127 0.488144991017944 1 1
1.10747128121689 1.0951429098174 1 1
0.901737973227166 0.893173417497985 1 1
0.761787012399064 0.753882246405403 1 1
0.677328414674433 0.671331463462743 1 1
0.737465403114386 0.730930366348112 1 1
0.665647504952348 0.658895629829412 1 1
0.975761331766452 0.96655011087088 1 1
0.767986151730843 0.758882803420945 1 1
0.922140840995713 0.912843855010057 1 1
0.683185145781073 0.676539899531315 1 1
0.678478450756307 0.672018961297992 1 1
1.0405639998655 1.02862598803698 1 1
0.827024537319058 0.817813609631075 1 1
0.838824750465119 0.830430833383353 1 1
1.04390775537946 1.03352758747646 1 1
0.76301805633128 0.755230434273346 1 1
0.348690940145234 0.344432240858336 0 0
0.818545249823388 0.810684981837667 1 1
0.958078478556112 0.948135018177615 1 1
0.5826884630111 0.576783555569856 1 1
0.857329203912391 0.848933055453669 1 1
0.834297872026711 0.826005607579721 1 1
0.827907922474409 0.819885179497338 1 1
0.614272357455328 0.607515731640569 1 1
0.546505755263619 0.54102454625254 1 1
0.751623106359268 0.744535715928393 1 1
0.735756299363928 0.728206572160378 1 1
1.05636926330273 1.04519603494055 1 1
0.81546812007236 0.807537137250956 1 1
0.766221370250324 0.759023051875619 1 1
0.988323591114341 0.978874329555461 1 1
0.771379017675406 0.763850153019279 1 1
0.544674692229575 0.539081343745829 0 0
0.75704625292177 0.747497000631624 1 1
0.78847790678307 0.780079510133796 1 1
0.64774914251067 0.641144291375898 1 1
0.716977821898058 0.710345854805747 1 1
0.504196554158633 0.498699541535848 1 1
0.809043971850787 0.80006473926436 1 1
0.553291385245748 0.546873640733186 1 1
0.405611905768028 0.40102523955023 1 1
0.953295120097118 0.943589266665945 1 1
0.554128102286698 0.547980258507147 0 0
0.829313538475779 0.819514970261508 1 1
0.755757971124982 0.748204052491682 1 1
1.13855799980171 1.12589632176879 0 0
0.725423839330186 0.71730576048654 1 1
0.707125806681875 0.700508222547477 1 1
0.894876428941463 0.886019653892688 1 1
0.599837455733806 0.593628013224033 1 1
0.929396671307066 0.921292010909713 1 1
0.955114498971321 0.945169730898257 1 1
0.84406954425304 0.836185214762308 1 1
0.916051277442637 0.906072879729229 1 1
0.535276635604943 0.528423569375245 1 1
0.774323980684712 0.765812307118616 1 1
0.766335066476103 0.757370233680503 1 1
0.8783773579842 0.868959412320972 1 1
1.0270636802874 1.0157142682713 1 1
0.834515138807779 0.826876435866172 1 1
0.720495866857431 0.712411761973307 1 1
0.677615975606328 0.670778615786678 1 1
0.592399299985109 0.58620441353772 1 1
0.725311904278577 0.716874935284678 1 1
0.733572267397641 0.726625358451406 1 1
0.791940221036337 0.784466826081464 1 1
0.578446689991364 0.573020747361763 1 1
0.63376190101389 0.627624967993885 1 1
1.10777805536646 1.09752884011552 1 1
0.743818776003502 0.736680828704559 1 1
0.861087588422429 0.853405401530733 1 1
0.672109923854119 0.66542564766479 1 1
0.524636953352626 0.519181349857501 1 1
0.888939156941379 0.879937147345632 1 1
0.929811382860501 0.921505914659244 1 1
0.58424024832087 0.578497095442667 1 1
0.485497651862871 0.480634362547217 0 0
0.575052039164241 0.569854743328316 1 1
0.750441946053807 0.743229590676316 1 1
0.956929339812642 0.947227667741195 1 1
0.982381202509437 0.972113251764135 1 1
0.778531000535208 0.770288404278073 1 1
0.525182919427817 0.520148979450533 1 1
1.01127969167244 1.00072098671128 1 1
0.724405963030465 0.716393515536977 1 1
0.796732662961775 0.788210602951027 1 1
0.843718707302638 0.835485701201123 1 1
0.950985486322746 0.940510487578154 1 1
0.618008987100191 0.611770780871194 1 1
0.79876085081202 0.790911929585271 1 1
0.895533535340157 0.885085296611614 1 1
0.866951222894859 0.857528688849073 1 1
0.56415326169863 0.559010526322566 1 1
0.580840443251574 0.575497302816868 1 1
0.64749378717789 0.640110073591255 1 1
1.00289978997737 0.993070061037977 1 1
0.792343604606252 0.784715074282099 1 1
1.01764467982534 1.00777914791769 1 1
1.18397789126553 1.17122458918911 0 0
0.655748490044192 0.650137570242873 1 1
1.06749460792859 1.05526084714971 1 1
0.918625346460376 0.909277418021986 1 1
1.01630640445764 1.00647572103549 1 1
0.732659212558141 0.725175330494178 1 1
0.751513560049683 0.743772446297719 1 1
0.803349128393636 0.795093127101024 1 1
0.814353165653574 0.805261169259615 1 1
0.370805383888876 0.36702518019223 0 0
0.746496254688725 0.739691563346688 1 1
0.622378943513329 0.615611241245353 1 1
0.97979697712683 0.969926682998977 1 1
0.738094103847501 0.730926307960205 1 1
1.01063612863353 1.00074718692015 1 1
0.781409603662166 0.772817512916006 1 1
0.928336335994561 0.918941676531228 1 1
0.615933404775861 0.608464409475137 1 1
1.00811213020319 0.997532412927897 1 1
0.702928907107955 0.695239561757094 1 1
0.954424354587329 0.942247691017512 1 1
0.642689931205891 0.636334931246757 1 1
0.77385567282721 0.765506805731662 1 1
0.663793439413794 0.656380256952489 1 1
0.80202603492285 0.794210048467057 1 1
0.798474761617418 0.791523677205116 1 1
0.877365605806088 0.868401014567333 1 1
0.640879864731828 0.633666069657089 1 1
0.923382029795085 0.914092206336949 1 1
0.771194365515237 0.763151221062127 1 1
0.78646755412455 0.777887434698858 1 1
0.750534843638827 0.741893085595624 1 1
0.837448867838718 0.829806036461989 1 1
0.805344754440459 0.796922494116984 1 1
0.909150958183897 0.89982375448363 1 1
0.700839923962125 0.694541492276059 1 1
0.804650842682823 0.796456898739326 1 1
0.672197256814005 0.664047270701096 1 1
0.955793185315346 0.945668265807553 1 1
0.766743547010961 0.759747637827175 1 1
0.755146821908263 0.747362863841987 1 1
0.990298950801018 0.97984160572715 1 1
0.727514417179127 0.71819320572138 1 1
0.795624565062557 0.785911999063509 1 1
0.512038349164728 0.50743066584006 1 1
0.781920593702599 0.774601456277324 1 1
0.708038994953116 0.699618495301477 1 1
0.478422845055591 0.472823783862907 1 1
0.823885337739537 0.815532905825761 1 1
0.956659143504867 0.945403617690893 1 1
0.713689624599926 0.706234086253676 1 1
0.613037168094891 0.606437867826609 1 1
0.833013449561425 0.825429151324188 1 1
0.944763566108061 0.932517239809182 1 1
0.797799744638303 0.789596032840813 1 1
0.684318683620624 0.678223583297846 1 1
0.938207733305033 0.927980084962068 1 1
0.935788692992625 0.92585101924301 1 1
1.30973385922921 1.29612134390718 0 0
1.14645451663755 1.13627683534383 0 0
0.608651931918726 0.602179369535739 1 1
0.684282730272219 0.677521350543468 1 1
0.712722721101896 0.70521412622271 1 1
0.730394418463668 0.722885238777882 1 1
0.960990795200678 0.949694208841939 1 1
0.882174430421145 0.873419455108265 1 1
0.610722782978765 0.604662537756343 1 1
0.804440694978999 0.796980243307025 1 1
1.05475508387948 1.04518925071977 1 1
0.833297257884183 0.824625224317627 1 1
0.492303524276103 0.486903877789525 0 0
0.965972052459971 0.957774432171427 1 1
0.378051371988569 0.374086598034022 0 0
0.747042704027852 0.738812515305996 1 1
0.937262120505819 0.926766846505198 1 1
0.706381895507501 0.699154582095866 1 1
0.778859207381509 0.772249048796019 1 1
0.68745698645724 0.680694734309676 1 1
0.987589150338406 0.978715205683062 1 1
0.605890628178102 0.599278376741408 1 1
0.713960865757668 0.707935828125029 1 1
1.03113926902249 1.01991959505971 1 1
0.653430720846975 0.647466854008796 1 1
0.984520414635594 0.974487283933234 1 1
0.959506802740539 0.95125108819016 1 1
1.07700364595939 1.06690413075211 1 1
1.01850240911267 1.00710192355782 1 1
0.672001542940218 0.664988301623825 1 1
0.915246484367309 0.906123259054745 1 1
0.87846114857172 0.870115009754039 1 1
0.910625460799451 0.901142696962163 1 1
0.506603194087946 0.501238781998838 1 1
0.842922812033375 0.834965477309311 1 1
0.686050983685594 0.679143485843969 1 1
0.855951133445483 0.84729666802633 1 1
0.795822370295438 0.787036869286247 1 1
0.713634052292153 0.706250316876708 1 1
0.865984500475712 0.857487803571993 1 1
0.752877633470229 0.745273576308394 1 1
0.740254367924814 0.73341208344027 1 1
0.993844336266145 0.984226098040928 1 1
0.631736219268094 0.626495347232852 1 1
0.536950089107235 0.532299376871669 1 1
0.63597231738266 0.629196645095167 1 1
0.767284272731027 0.758521989398951 1 1
0.780859538869118 0.772837021945935 1 1
0.568852549424088 0.562343019200549 1 1
1.04227578661322 1.03199944244627 1 1
0.732987317444124 0.724846757028816 1 1
0.675661515450737 0.669724797525246 1 1
1.07404716776367 1.06434573309935 1 1
0.888581344615918 0.88002584675031 1 1
0.573580852490956 0.568438262548514 1 1
1.05958151612403 1.0495274580938 1 1
0.61816281437965 0.611579833633319 1 1
0.737621213613494 0.730102482325578 1 1
0.273538887031018 0.270591492182756 0 0
0.623659092661613 0.618446825044896 1 1
0.57368909874133 0.566015205497571 1 1
0.72379050000278 0.715816137365894 1 1
0.913338796521504 0.90312576373233 1 1
1.09631288965101 1.08456273860333 0 0
0.838075606313557 0.828787327933678 1 1
0.694265803306494 0.686650155980042 1 1
0.913983974637173 0.905505337753928 1 1
0.758741988109709 0.749903889347623 1 1
0.549346492936773 0.544131987866869 1 1
0.677379461942909 0.669889480150563 1 1
0.839238187340485 0.830863977808223 1 1
0.903983153879959 0.8922271499285 1 1
0.692047570057158 0.684078300477084 1 1
0.599792323592091 0.592696152759984 1 1
0.937889243878413 0.928691823762438 1 1
0.866671269778495 0.857775335752601 1 1
0.884320928273905 0.875245312918094 1 1
0.409947392014923 0.405447966860157 0 0
0.636958588502201 0.630550157604772 1 1
0.675055153004281 0.667446952555734 1 1
0.835769188555719 0.825970636548622 1 1
1.06166483041817 1.05112115182425 1 1
0.798919517774119 0.790930338271957 1 1
0.710514308160537 0.70331450929283 1 1
0.502441978761955 0.497628042222329 0 0
0.668794263419459 0.662035286425886 1 1
0.907839030972395 0.899636396310324 1 1
0.528547349602498 0.523689036245771 1 1
0.83862305458803 0.830856023846401 1 1
0.770342914529194 0.762170311829126 1 1
0.676339287559879 0.669115569232717 1 1
1.0738707144716 1.06352056972104 1 1
0.979544635663475 0.967904840727437 1 1
0.764782401409647 0.757727856824499 1 1
1.16735203052125 1.15483796058028 1 1
0.479933334009368 0.475097182863823 0 0
1.03805050354631 1.0284537662358 1 1
0.892369427887501 0.884248064860874 1 1
0.905888782726953 0.896586302769912 1 1
0.965087110677483 0.954938561986916 1 1
0.975692329150249 0.963710592702227 1 1
0.663024075541072 0.656680717925213 1 1
0.708165432883117 0.700579393690097 1 1
1.1117932682176 1.10008722188143 1 1
0.897197494999343 0.88752725426054 1 1
0.834324752575643 0.82607860374176 1 1
0.93174841464257 0.91963987169808 1 1
1.0022703922265 0.991688645144951 1 1
0.771591916673937 0.763092382315174 1 1
0.681223951703058 0.674744151885927 1 1
0.724272840201512 0.71756994446966 1 1
0.86810961234624 0.860007865098321 1 1
0.652431760648607 0.64579574365273 1 1
0.937723544617057 0.928199589841584 1 1
0.723396909052888 0.716305754637741 1 1
0.657649798602506 0.651237645068074 1 1
0.692383699823825 0.685326212093804 1 1
0.677793035066257 0.670522541862438 1 1
0.521691548010693 0.515964530728623 1 1
0.897340989604639 0.889957408796686 1 1
0.810570413971766 0.801009724447475 1 1
0.748383077826476 0.741878900967724 1 1
1.01029917360808 1.00059921420146 1 1
0.717509065272361 0.709962855092737 1 1
0.817795765138004 0.809226870435886 1 1
0.864046591974112 0.854033697917082 1 1
0.752166191383643 0.744979073477742 1 1
0.689758366839397 0.683153118375981 1 1
0.80580132652234 0.797320970168212 1 1
0.86009528176306 0.849816830993918 1 1
0.765636198140188 0.757575642872313 1 1
0.925296202335507 0.91520099400437 1 1
0.63668645039113 0.629957930706658 1 1
0.815280530598455 0.80690985526412 1 1
0.599818505560487 0.5932055026418 1 1
0.548269908053469 0.54287410470745 1 1
0.662887057183573 0.655995209063844 1 1
0.681164077142115 0.674557915996845 1 1
0.781213525071555 0.773244479598012 1 1
0.847999224554845 0.838701284823379 1 1
0.863744363041783 0.854186111676197 1 1
0.996546981735963 0.98468228326995 1 1
0.566433112111679 0.560491743236722 1 1
0.833578701370918 0.824857243497658 1 1
1.0243369709695 1.01324707481729 1 1
1.0317630645177 1.02186207721145 1 1
0.762648320520865 0.756197273758219 1 1
0.995778566586122 0.985993345456932 1 1
0.505633286888282 0.499229680608919 1 1
0.620669718652464 0.614540846357883 1 1
0.998015806316869 0.988400778628438 1 1
0.66739689276642 0.660509408757159 1 1
0.694252376652145 0.687853011522645 1 1
0.691360736195987 0.68318257357657 1 1
0.820262098566878 0.812540908155016 1 1
0.991377852842141 0.980478104440515 1 1
0.793461930497826 0.78467257106778 1 1
0.889816082119441 0.881351437864266 1 1
0.99787989956022 0.988155307625105 0 0
0.738747693131032 0.731172150569413 1 1
0.778886767206383 0.771599194737917 1 1
0.719805772579628 0.712484090475239 1 1
1.03381694478715 1.02494860604667 1 1
0.802062117473591 0.794965133660283 1 1
0.879634188420386 0.871197190841026 1 1
0.51148290667087 0.506522082440949 1 1
0.679129434566402 0.672706550389648 1 1
1.10595765015972 1.09503605138789 1 1
0.670150033118994 0.662757273205857 1 1
0.607238426944853 0.601440358115035 1 1
0.747955387214853 0.740161778327961 1 1
1.12628699930738 1.11420568775812 1 1
0.530445772269525 0.525415314695234 1 1
0.587336897470977 0.581645703500708 1 0
0.609071884663104 0.601524900032404 1 1
0.599139071724986 0.59310460342132 1 1
0.667934946668785 0.661056710217983 1 1
1.08247916657151 1.07177413743833 1 1
0.911328469174278 0.9029504335064 1 1
1.06061287344695 1.05172485834933 1 1
0.737631145443398 0.730542552179876 1 1
1.02014027833918 1.00939740697025 1 1
0.755091791421913 0.747693910787782 1 1
0.767155797844043 0.759769803697273 1 1
1.05470248819192 1.04398126966259 1 1
0.937201578565437 0.929049759631547 1 1
0.61404359815318 0.607208106498397 1 1
0.908309845294683 0.899253129077068 1 1
0.98837427071686 0.978665798749872 1 1
0.884018100986101 0.875206892987622 1 1
0.726036948871702 0.718543933514762 1 1
0.6251286550923 0.619057820752229 1 1
0.932125855317918 0.922391733212214 1 1
0.503114994034531 0.497661361559517 0 0
0.759948540525842 0.751952334247249 1 1
0.46141428675835 0.456292501970261 1 1
0.709818932109495 0.70351812251895 1 1
0.647723709043979 0.641152789511697 1 1
0.828815113279687 0.82039246759415 1 1
0.773289010673754 0.765256113457396 1 1
0.627244224441654 0.621696509603168 1 1
0.915980403044658 0.906944938575184 1 1
0.8349973721116 0.825933915832588 1 1
0.6384262313083 0.631494360769852 1 1
1.02018336616922 1.00863597941949 1 1
0.93779868494389 0.927763753719432 1 1
0.590822022829205 0.584709331582754 1 1
0.742123302086056 0.734628563007517 1 1
0.656103771037989 0.649527250761048 1 1
0.814193872776939 0.806320829192983 1 1
0.807129108780602 0.799430391878113 1 1
1.04886251320442 1.03774244594277 1 1
0.728057729675674 0.72005357538814 1 1
0.891355878581195 0.881471517745193 1 1
0.823301984855438 0.814465491665985 1 1
0.728040115947545 0.720128472587795 1 1
0.285420810053679 0.282198691788081 0 0
0.942364032291676 0.931446967718674 1 1
0.740986146088168 0.733792621645023 1 1
0.408132218277608 0.404360750239652 0 0
0.599338794914115 0.593322622553517 1 1
0.767183005000283 0.759109071483436 1 1
0.832459779418756 0.823969751835016 1 1
0.554319039731475 0.548554655318244 1 1
0.601138341664159 0.594385873798503 1 1
0.554075139815344 0.547506125093358 1 1
0.667057435821919 0.660489790800871 1 1
0.764571264239057 0.757118469288431 1 1
0.710002280523321 0.703020506853426 1 1
0.712509808916148 0.705863618920426 1 1
1.26210043451537 1.24927478680361 1 1
0.89163107603046 0.882628123576526 1 1
0.747769272892183 0.740451206976617 1 1
0.904478673809397 0.894583658517815 1 1
0.813717275651952 0.805272407104016 1 1
0.710797735862476 0.70361567031038 1 1
0.866354434349537 0.857539289117014 1 1
0.827386400788135 0.818532424713474 1 1
1.0986985658561 1.08815908326963 0 0
1.08380312824046 1.07094452219844 1 1
0.956081879394816 0.946256940535002 1 1
0.876168249739713 0.867211192549021 1 1
1.02845001149724 1.01834168854494 1 1
0.685135167331854 0.679447286141481 1 1
0.670999851435985 0.665007998901033 1 1
0.749275569381306 0.741178824931021 1 1
1.09855430922833 1.08821794989023 0 0
0.810034210856648 0.800960750439874 1 1
0.816337781259554 0.808581981167264 1 1
0.764772051988477 0.756487919938967 1 1
0.819453345726835 0.811614018906962 1 1
0.826328257529265 0.818625831111837 1 1
0.708090811613655 0.701113331209775 1 1
0.683126827758188 0.677286388711608 1 1
0.922735074760842 0.91415946503809 1 1
0.904764529025531 0.896145555396573 1 1
0.747196858125246 0.740355056735274 1 1
0.679337415171865 0.67223379406507 1 1
0.828061828837102 0.81999266134157 1 1
0.756088301276403 0.748594918170977 1 1
0.634189665892296 0.627601678483362 1 1
0.700183528155906 0.692124762784777 1 1
0.682166337706697 0.675051154815323 1 1
1.07697663300508 1.06560026517014 1 1
0.578538887543972 0.573417453904321 1 1
0.721406835212827 0.714508347381718 1 1
0.893483931529386 0.883786625785944 1 1
0.955916818643249 0.946177152804412 1 1
0.555433903211317 0.549728149574535 1 1
0.959086334460673 0.949697401451015 1 1
0.942045410285751 0.931362740854152 1 1
0.625795964850089 0.619941861925106 1 1
0.936790990378125 0.927479309826814 1 1
0.839378967590524 0.831245705046113 1 1
1.14948419415893 1.13871717043456 1 1
0.980695206745797 0.971731406107549 1 1
0.838521041834146 0.830620429331474 1 1
0.545188799404255 0.540357346488792 1 1
0.693166573628488 0.686526127805921 1 1
0.767683350861111 0.759952058779234 1 1
0.480957355551045 0.475784081910687 1 1
0.717338081432914 0.708951218899511 1 1
0.84575121793273 0.837632568358207 1 1
1.04557285818315 1.03406221370129 1 1
0.605920793323577 0.599754614212348 1 1
0.578975883485932 0.572807540706403 1 1
1.02575240601635 1.01588608364091 1 1
0.956039055125656 0.946918175195191 1 1
0.740320778133065 0.733404973792318 1 1
0.729816217615057 0.72139387683844 1 1
0.69082484068936 0.683571943510606 1 1
0.533024899950398 0.527182826887835 1 1
0.696413067292645 0.689870565833163 1 1
0.705829812968294 0.698236863006535 1 1
0.615707474949026 0.608669353615356 1 1
0.844767493944444 0.83395976026003 1 1
0.650701357130662 0.644059447327401 1 1
0.804684600318702 0.796320733468656 1 1
0.710124347033004 0.702228356918742 1 1
0.675132107383417 0.668564009258293 1 1
1.21042834188609 1.19909066519124 0 0
0.529643151710389 0.524463781820087 0 0
0.934117857985437 0.925293329305041 1 1
0.826439006188638 0.816634310608541 1 1
0.667935563621345 0.661880394726758 1 1
0.558017874568971 0.551906014894492 1 1
0.557336164514296 0.551388068357712 0 0
1.17683506028043 1.1653972399921 0 0
0.709007558769255 0.699672267685358 1 1
0.798908917491699 0.790666584157958 1 1
0.808563572541082 0.798859392200461 1 1
0.740219851524461 0.732156022843281 1 1
0.779775394741437 0.772460207138864 1 1
0.770877142466188 0.762733085305195 1 1
0.248552508998184 0.246067662050724 0 0
0.628601950436068 0.621929425462266 1 1
0.58314920637473 0.577918504181346 1 1
0.890299588697055 0.881369248218963 1 1
0.632348107337543 0.626353625503413 1 1
0.563320639620745 0.557230888190863 1 1
0.655496241055375 0.647724135961744 1 1
0.589113638297529 0.58222165639552 1 1
0.796664470292584 0.787350803412036 1 1
0.861057894998931 0.852200385928518 1 1
0.720443585175487 0.713036780842086 1 1
0.620226919223879 0.614395966587272 1 1
0.875968731040488 0.867945703117861 1 1
0.975410637819919 0.964703814145074 1 1
0.882523992855598 0.87253337292647 1 1
0.722206138555937 0.714860322957818 1 1
0.616265580716397 0.608912126040459 0 0
0.889628695808509 0.88009138541925 1 1
0.641472859744529 0.635170498100168 1 1
0.923611970188104 0.913419284641931 1 1
0.779391582255633 0.772636196488857 1 1
0.972064595744953 0.962221809898673 1 1
0.795434130627628 0.787596609303225 1 1
0.753179244181293 0.744446985087217 1 1
1.04145110910471 1.03195763568403 1 1
0.846330037625204 0.837029657467694 1 1
0.658810634281401 0.651513547732745 1 1
0.809912821543843 0.800666269129569 1 1
0.624308976098569 0.617186478238573 1 1
0.793704713929375 0.784887684000683 1 1
1.09818265579216 1.08716135522997 0 0
0.90530843812776 0.896631955821194 1 1
0.834651448969774 0.826174080099377 1 1
0.460798314534875 0.456093497585171 1 1
1.13075003144598 1.1203055134684 0 0
0.970303086182079 0.960717437989877 1 1
1.07439349507414 1.06217923349385 1 1
0.721822191349578 0.712679191714987 1 1
0.92410516500702 0.915851283657855 1 1
0.666526197358489 0.658152679933868 1 1
0.763880872938356 0.755733557128819 1 1
0.907133208562135 0.897995168830468 1 1
0.801568266986422 0.793406619799883 1 1
0.954701829500976 0.944579692677627 1 1
0.9190570291776 0.90921229857022 1 1
0.743144966781123 0.73660403076906 1 1
1.17805172925052 1.16689243139341 0 0
0.583163114198467 0.577956060898469 1 1
0.543669997336367 0.53894127458751 1 1
1.10784401510082 1.09702235433621 1 1
0.750358499338842 0.74307721256029 1 1
0.619584487576846 0.613014154195432 1 1
0.945294291010924 0.936218391299147 1 1
0.905826801510922 0.895295795949646 1 1
0.963485846085747 0.953062301770982 1 1
0.724592325158025 0.718125393242185 1 1
1.02271940251512 1.01249820384179 1 1
0.91917640962734 0.908443536117687 1 1
1.18707523422942 1.17458310468617 0 0
0.738594820044779 0.730994059369952 1 1
0.608611872811245 0.603214612711039 1 1
0.776858224021741 0.768638587736236 1 1
1.29767614598436 1.2847144162371 0 0
1.02181976374652 1.01141168396978 1 1
1.09860804074418 1.08845063330583 0 0
0.494470675407916 0.489238690177428 0 0
0.617737725756161 0.611811950625913 1 1
0.866806098951145 0.85819403146906 1 1
0.996188647626847 0.984823656129329 1 1
0.865779209714617 0.856415098378303 1 1
0.80251961550564 0.794758446781345 1 1
0.902132628632919 0.892258800755189 1 1
0.789515938098594 0.78206967906741 1 1
0.742314183779671 0.735325369027744 1 1
0.508656245968279 0.503047214934478 0 0
0.924111574807434 0.914258750252247 1 1
0.763626582079837 0.755931653582001 1 1
0.740364280287022 0.733205538388802 1 1
0.948163872939849 0.938688806877466 1 1
1.09802256391009 1.08691719996314 0 0
1.07997564251518 1.07065612753459 0 0
0.940572132819269 0.930988997062337 1 1
0.954386696559449 0.944776031544236 1 1
0.744037509770063 0.737579510298037 1 1
0.814416855103863 0.805110468685804 1 1
0.630094371344296 0.624104942040314 1 1
0.735233489469152 0.726202962653262 1 1
0.716579551109869 0.709521385225515 1 1
0.716669368486487 0.710404463618415 1 1
0.932173799428489 0.923111186792944 1 1
0.872509766269625 0.863723379192412 1 1
0.577727444000401 0.572275092355295 1 1
0.91286354934416 0.903585521207792 1 1
0.812864452681092 0.804516634166901 1 1
0.650315490637723 0.643697071953569 1 1
0.818299822576441 0.81088706275568 1 1
1.03804320071188 1.0258875716946 1 1
0.896323923844219 0.887389853950978 1 1
0.666247665352901 0.658857711724467 1 1
0.794717609329805 0.785858139327315 1 1
0.905430033978596 0.896190515199393 1 1
0.736291082658168 0.728254328176854 1 1
0.690505454982149 0.683685895137151 1 1
0.888710531395375 0.879159745440453 1 1
0.743605986627436 0.735771633696161 1 1
0.782820970580265 0.774645012027801 1 1
0.686648055124738 0.67969046145278 1 1
0.698308453876855 0.691320619970558 1 1
0.930382727896433 0.921737890416243 1 1
0.540169470166168 0.534307202225723 1 1
0.695559196601032 0.688829938001817 1 1
0.577654509749443 0.570978342454313 1 1
0.79265702766975 0.784818535662201 1 1
1.20921058917761 1.19685440297097 0 0
1.11090882573332 1.0985758958969 1 1
0.54423047844902 0.537612595307875 1 1
0.544760417942863 0.539367819924007 1 1
0.903320655345107 0.893161589235979 1 1
0.952624262735438 0.942866265796187 1 1
0.874092210795328 0.865917639092505 1 1
0.86994703156675 0.861596497216482 1 1
0.761116317446958 0.753266388301476 1 1
0.789904550744077 0.782208695895634 1 1
0.991747853445099 0.980633969624719 1 1
0.832457978249115 0.822884143303763 1 1
0.696728034573626 0.690048893564704 1 1
0.842589057747584 0.833737797465651 1 1
0.865779024115632 0.857459414119567 1 1
0.87454527870885 0.865296997456442 1 1
0.944284842650991 0.934635651192292 1 1
0.630677494687092 0.624214591054198 1 1
1.09726161503426 1.08592196407228 1 1
0.920832758595028 0.909242656291815 1 1
1.14299251971882 1.13074295894585 0 0
0.735701188187189 0.727362493927592 1 1
0.584940853582173 0.579678546789207 1 1
0.633327243683636 0.626264445949038 1 1
0.809429451363756 0.801743529997951 1 1
0.47800584121373 0.473722858970262 1 1
0.551725711260083 0.54581991967217 1 1
0.763095066750757 0.755066651903091 1 1
0.98145444853187 0.971294831896093 1 1
0.918645236390599 0.909537611677363 1 1
0.770428544681316 0.762304611271232 1 1
0.78735654228195 0.779736033767209 1 1
0.872293135926859 0.862587019023395 1 1
1.14030415025791 1.12909838315343 0 0
0.964211104600806 0.955032500567309 1 1
0.839904804090026 0.832052965231178 1 1
0.749985867694638 0.741385928154024 1 1
0.865597814671659 0.856615461149615 1 1
0.406407508808334 0.402106660266233 0 0
0.859879519862681 0.850249515805877 1 1
0.556034009239227 0.550640722211089 1 1
0.861287838394988 0.852111601005548 1 1
0.962018986731516 0.952461173139303 1 1
0.492294225618352 0.485927503749829 1 1
0.67391000537867 0.667145949789563 1 1
0.826025064395617 0.817363109292423 1 1
1.00633691347201 0.995027022493733 1 1
0.506935460332615 0.501940823904184 0 0
0.955368577160074 0.945596655469151 1 1
0.66470932732116 0.657971153090211 1 1
0.670333692740518 0.663709507607963 1 1
0.834312872821369 0.82596349794843 1 1
0.74678342137615 0.738985835075263 1 1
0.635850684897947 0.628372622413445 1 1
0.727956023825004 0.720290304530149 1 1
1.0135817717052 1.00292636675557 1 1
0.752234830858534 0.744663034419294 1 1
0.525561807601765 0.520051105032662 1 1
0.605957667735526 0.599725185350411 1 1
0.489209224142269 0.484686077658487 1 1
0.522218469343417 0.517737420525043 0 0
0.87575100351683 0.867393661715635 1 1
0.751335206642913 0.743760864950989 1 1
0.516958406231902 0.511958505817044 1 1
0.933981234277499 0.923000671959918 1 1
0.765639774334894 0.758119442441637 1 1
0.735130859890925 0.727164788121784 1 1
0.568487972612571 0.561795876057029 1 1
0.84870842726431 0.837689863911589 1 1
0.639011841215114 0.63257417596149 1 1
0.982033238182919 0.971774332588033 1 1
0.56577851131844 0.559915875406863 1 1
1.04138168619662 1.03086776487529 1 1
0.904061533399759 0.895871277864618 1 1
0.862201889845948 0.853422665596419 1 1
0.561935947432832 0.555550376925966 1 1
0.654217367110376 0.647090072543727 1 1
0.842608726277422 0.833084184059168 1 1
0.974937285832644 0.965070003773105 1 1
0.621397258877717 0.616103506410255 1 1
1.21901116562365 1.20437690494443 0 0
0.606257499676384 0.599970863554994 0 0
0.806602819084283 0.799222754197082 1 1
0.814763338085892 0.806917668219733 1 1
1.0337880287019 1.02371512505088 1 1
0.749327521473328 0.742947324590443 1 1
0.641036466757607 0.63443607175497 1 1
0.60197512914335 0.594312542279032 1 1
0.824452338718796 0.816232447602673 1 1
0.753607569782051 0.745315947516554 1 1
0.679435424372277 0.671994867598333 1 1
0.696945820830084 0.689677458665615 1 1
0.581155425492564 0.57552208387793 1 1
0.582869319815036 0.576579871966209 1 0
0.539564326261126 0.534362316159016 1 1
0.696521319213519 0.690001269472734 1 1
0.815286070754729 0.806548365060096 1 1
0.91204629412038 0.902847401842034 1 1
1.03271245755727 1.02273402289055 1 1
0.703713165642924 0.696109226534273 1 1
0.594143537056531 0.588623849592014 1 1
0.756083004307132 0.74850559718374 1 1
0.954275332523643 0.944512271204039 1 1
0.821674759111807 0.812873372451544 1 1
0.770127904768977 0.762962339786715 1 1
0.690445739051152 0.683871470489426 1 1
0.631953213744286 0.625128666245101 1 1
0.731853073148429 0.724441239357868 1 1
0.75782020138121 0.74961889181675 1 1
0.85059181968986 0.84234356794579 1 1
0.604242696248055 0.597145715251882 1 1
0.951108000896755 0.941387142374687 1 1
0.784762481298732 0.775628347095521 1 1
0.666427548013054 0.658476075899754 1 1
0.836133795047587 0.828083329453363 1 1
0.90112545257356 0.891191750021192 1 1
0.855178039723127 0.846507298303387 1 1
0.613040704500695 0.60688251101919 1 1
0.720859843579947 0.713752294880299 1 1
0.734225397705713 0.726936310499653 1 1
0.657114166313566 0.651518826586841 1 1
0.866769027996318 0.856867823220049 1 1
0.402625623648683 0.399028500586273 0 0
0.911545799891047 0.902340918603051 1 1
0.922959174420539 0.912074682154465 1 1
0.886506986956715 0.877909405124547 1 1
0.72539596056203 0.717126400794109 1 1
1.10606657008297 1.0952989004795 0 0
0.877219194149473 0.868277550861286 1 1
0.846000158648441 0.838364641355466 1 1
0.699189161412084 0.69178450469152 1 1
0.861152744779102 0.852812196067145 1 1
0.843903153444678 0.833998044639283 1 1
1.05927277197891 1.04969013432054 1 1
0.921732377859536 0.912078830986731 1 1
0.578479364074672 0.571748402053666 1 1
0.635792043820849 0.62871079208021 1 1
0.885147736413293 0.875510951508518 1 1
0.792393075692223 0.785098738385354 1 1
0.870197326005629 0.861394555616909 1 1
1.10798758412394 1.09590606075973 1 1
0.574002977486214 0.568217003426736 1 1
0.719273743841243 0.713193599019577 1 1
0.583769172037074 0.578424801945127 1 1
0.954777780586008 0.945041893388864 1 1
0.720681701406148 0.712679580670866 1 1
0.715165431812771 0.70819128722023 1 1
0.85757138128951 0.848345968080633 1 1
0.66444303045721 0.658189878296437 1 1
0.560563779874707 0.555959683562612 1 1
0.915823170260449 0.905367823971159 1 1
0.869067809388111 0.859750406438961 1 1
0.971883757180685 0.961603003989628 1 1
0.423107590296205 0.418426148660515 0 0
1.09782448997774 1.08504036966821 1 1
0.824476654002026 0.815644837454792 1 1
0.853002503716241 0.845502065970482 1 1
0.580244720914963 0.573188812352658 1 1
0.816743229195527 0.80831693576051 1 1
0.964240797831632 0.953313523320506 1 1
0.854859992808082 0.846728030504835 1 1
0.930096769785946 0.921355048240924 1 1
0.742099577011635 0.734477405747145 1 1
0.755980201517105 0.748011340350491 1 1
0.732861268060239 0.725625518126717 1 1
0.489448306293486 0.484715266078644 1 0
0.680276334900767 0.673787309438614 1 1
0.917673760491006 0.907902526246297 1 1
0.961414514753627 0.951887073582851 1 1
0.691578349852126 0.685402038979974 1 1
0.676237062626988 0.670507926780643 1 1
0.68805355189641 0.679494962707552 1 1
0.870147837603557 0.86000025974028 1 1
0.835742258228056 0.827077346476318 1 1
0.891782291473305 0.883146630426742 1 1
0.70178067711085 0.694604927108152 1 1
0.955542629968239 0.9438285572475 1 1
0.694994980694534 0.686420933298411 1 1
0.547730536995033 0.542472987944442 1 1
0.973951292613252 0.96424389823109 1 1
0.606713224884862 0.60001422417522 1 1
1.10821136802014 1.09789148537286 1 1
0.684085573745644 0.677943595169648 1 1
0.780538060561381 0.772798866669105 1 1
0.71820742064835 0.710837607221766 1 1
1.26835499151808 1.25587538611387 0 0
0.814862212499299 0.807374115121785 1 1
0.796575334791012 0.788947882368227 1 1
0.838593061650091 0.82782593169583 1 1
0.934166650785642 0.924298972311498 1 1
0.828119755757641 0.818177920467593 1 1
0.715158225537504 0.707485243515023 1 1
1.03953926509022 1.03013811745216 1 1
1.19931490498486 1.18715940386633 1 1
0.935333840996925 0.925612315540607 1 1
0.703812447623902 0.696265834974921 1 1
0.420277721386495 0.415843816907703 0 0
0.926634951349634 0.917108674432556 1 1
1.25935433523839 1.24599198426548 0 0
0.847660949919151 0.839140052452512 1 1
0.704197879862106 0.697658741934181 1 1
1.07889944533753 1.06840706714869 0 1
0.856587623513556 0.848257823826231 1 1
0.699140924899428 0.691753529361741 1 1
0.995429517917421 0.985474929595004 1 1
0.794568419852896 0.786135683688312 1 1
0.683591768772471 0.676064622656823 1 1
0.761321964721369 0.754386387189521 1 1
0.566856137950397 0.560189044867935 1 1
0.730785471851372 0.722790992756449 1 1
0.84899084218719 0.840802761237486 1 1
0.619749071729315 0.613506263562316 1 1
0.521403194851791 0.516232273768876 0 0
0.828999060418843 0.820400114756257 1 1
0.889987238597449 0.881544914909921 1 1
0.767993651603386 0.760955978360509 1 1
0.831191322191773 0.824035382376053 1 1
0.814898101797499 0.806492606548198 1 1
0.907609974267133 0.899035878822655 1 1
0.965803814697662 0.955663762951067 1 1
0.927297458396066 0.917662887716666 1 1
0.8380156586341 0.827918793824901 1 1
0.751341609847385 0.743986486185615 1 1
0.297407299492996 0.293841071928833 0 0
0.928252917952156 0.919327791492818 1 1
0.749241454410298 0.742519323883652 1 1
0.77314097237253 0.764647269076646 1 1
0.578094503713493 0.57059009933534 1 1
1.01174219223365 1.00122572686591 1 1
0.890814897955481 0.881136568386395 1 1
0.890608389946192 0.880867103598981 1 1
1.23367322103951 1.22055530639592 0 0
0.542897771408702 0.536793530493544 1 1
0.96571252221528 0.955823220725214 1 1
0.838495682929881 0.828936863897356 1 1
0.933492179020606 0.923984225200341 1 1
0.717437544930529 0.710090808649305 1 1
0.809203033199218 0.801022904019891 1 1
0.89904705418562 0.88992555370823 1 1
0.843039890812341 0.834842328363513 1 1
0.937495905707465 0.927993394879479 1 1
0.830362712205559 0.82067042583436 1 1
0.942621408466718 0.933640447072696 1 1
0.784866541323367 0.776938606114358 1 1
0.654187375239855 0.646605593310733 1 1
0.67634156780539 0.668968868376137 1 1
1.0676412672034 1.05672032794453 1 1
0.750183425164007 0.74126498152733 1 1
0.643898003802489 0.637121688623653 1 1
0.877563521118798 0.867819467573829 1 1
0.784078977069488 0.777050704529634 1 1
0.577289215202821 0.571167229211006 1 1
0.744401287985045 0.736807253939838 1 1
0.792965105261687 0.785381441769501 1 1
1.00231682200897 0.992872844164328 1 1
0.903015309076173 0.893159086747407 1 1
1.04857710984431 1.03708117504526 0 0
0.971939716958191 0.960587061148654 1 1
0.823374244460444 0.814288753736891 1 1
0.894948570631429 0.88592592332609 1 1
0.610588553356191 0.605275721888109 1 1
0.874897961561203 0.866209244770726 1 1
0.730150383780782 0.7236878358529 1 1
1.06874183368557 1.05822185778333 1 1
0.817851667588096 0.809352637988531 1 1
0.817265562469007 0.809008023978173 1 1
0.927418391986528 0.918515151507713 1 1
0.952569144242016 0.942682121182648 1 1
0.700780255990621 0.693379042567593 1 1
0.770583063922942 0.764174851238594 1 1
0.747908182976987 0.73998925106285 1 1
0.874547493970542 0.866786297957074 1 1
0.566634143043495 0.561098359335714 1 1
0.907987168234726 0.898919920072848 1 1
0.739763845739021 0.732461616736563 1 1
1.12389237622537 1.11274254969163 0 0
0.487286952741249 0.48220267010539 1 1
0.741484303938965 0.734618332375093 1 1
0.773048637099465 0.765791525811026 1 1
1.06473961861678 1.05434743037901 1 1
1.01201562653641 1.00052407972939 1 1
0.909009044565888 0.899729441901424 1 1
0.752174996988807 0.743670095727963 1 1
1.08133488092273 1.07177758558865 1 1
0.717509415166161 0.709603861796689 1 1
0.905765796174683 0.895614871805664 1 1
0.728921187636009 0.721128138552569 1 1
0.736344207723346 0.729260676664102 1 1
0.760253032240022 0.752285039693178 1 1
0.910611542970036 0.901802783254196 1 1
0.990861051435951 0.981456414568761 1 1
0.403952493807722 0.399272379360028 0 0
0.619686960585488 0.612267458833903 1 1
0.702385051423153 0.695813141115601 1 1
0.731127375019245 0.723702010526645 1 1
0.80586162296048 0.797783506870942 1 1
0.776865084765613 0.768810468322163 1 1
0.641762128252683 0.635320858577705 1 1
0.825129128358149 0.818114846292466 1 1
0.567747091544635 0.562160275794066 1 1
0.561308310535842 0.554960504166549 1 1
0.57705932321043 0.571495586633488 1 1
0.60498127151822 0.598206542775262 1 1
0.208788318222325 0.206503512302257 0 0
0.867270220145705 0.858935290090232 1 1
0.759799563162188 0.751158069524118 1 1
0.864486803493662 0.856305644377786 1 1
0.819688204108353 0.811456212976935 1 1
0.668178731431087 0.66118546629894 1 1
0.796874152603048 0.789008363129825 1 1
1.15539805277488 1.14401786732194 0 0
0.890336988604619 0.879858884521918 1 1
0.519800995119619 0.513901608988422 1 1
0.870981006913816 0.863304813086397 1 1
0.687339931191068 0.680301426601207 1 1
0.820951862032355 0.812051157922379 1 1
0.893493498285842 0.883873553171764 1 1
0.541769802977138 0.536523197344841 0 0
0.711459387681216 0.704227038881919 1 1
0.972184103636494 0.961961910707762 1 1
0.900874715445164 0.891248680750691 1 1
0.929460603478355 0.920222086722065 1 1
0.865808650633646 0.857262628267281 1 1
0.679055939282015 0.672044299283209 1 1
0.544484156313326 0.539305597775535 1 1
0.856686309256253 0.8472211361812 1 1
0.777516943696601 0.768916318390481 1 1
0.661814301944007 0.656354660385163 1 1
0.580052113087615 0.575210622943187 1 1
0.640276416358092 0.634298671038694 1 1
0.821211512639792 0.812137236307673 1 1
0.574388904445878 0.56915370074636 1 1
0.342808449283738 0.339155448729916 0 0
0.78368244609473 0.776287927032555 1 1
0.797279741514767 0.788535304747048 1 1
0.695869672398265 0.688577522102835 1 1
0.50388269169909 0.498852282757652 0 0
0.668322165281935 0.661082637873819 1 1
0.708356098893122 0.701913042137429 1 1
0.945390376675839 0.936199263215559 1 1
0.89966463349113 0.890689540773405 1 1
0.896796628156357 0.887741960844438 1 1
0.454388988195972 0.449250935077522 1 1
0.621646363254715 0.615531737603834 1 1
0.67433641977996 0.668289034286183 1 1
0.872433621178652 0.863262401487095 1 1
0.895557724500129 0.886603090122538 1 1
0.854303028049304 0.844014610293832 1 1
0.746900784570324 0.740354764580948 1 1
0.714157183724768 0.706582368242128 1 1
0.850456581809096 0.842309032652808 1 1
1.01227666506882 1.00161719922949 1 1
0.999916898154465 0.989560422533644 1 1
0.857712531933149 0.849574615435859 1 1
0.694884419453263 0.686760506198042 1 1
0.737746975865237 0.730620960006956 1 1
0.811636799561695 0.803236162395122 1 1
0.756963686719152 0.749268489958701 1 1
1.0519373479769 1.03983053011305 1 1
0.96540432012343 0.954933103878765 1 1
0.68622160053185 0.67889049386664 1 1
0.381105601010289 0.377067626967542 0 0
0.847203068161603 0.838831157748778 1 1
0.931462198657362 0.922494014522012 1 1
0.888194398919786 0.88032181028532 1 1
0.665148581244182 0.65831440633641 1 1
0.882595219603487 0.872822253128022 1 1
1.05177250582457 1.04136329503561 0 0
0.834452967757233 0.825949379719115 1 1
0.4966761238551 0.490634839430554 1 1
1.07425849529157 1.06142626416091 1 1
0.799058257702172 0.790795221192744 1 1
0.828753075277962 0.820246170921922 1 1
0.783396304612792 0.776629590327652 1 1
0.473479522504893 0.468707984329232 1 1
1.11000340243643 1.10000239335218 0 0
0.549307142027858 0.543779917780438 0 0
0.719754229444787 0.712169173626561 1 1
0.721747902621032 0.714355331218463 1 1
0.92522676118945 0.913956959241061 1 1
0.968259480302825 0.95701917320093 1 1
0.872935288988799 0.865257925480123 1 1
0.752158762465356 0.745211582451778 1 1
0.855513157977385 0.847465770843639 1 1
0.734118524570385 0.727896154231524 1 1
0.600878619352442 0.594046582875136 1 1
0.911306111761396 0.901429662468221 1 1
0.438114679034784 0.433916539636777 0 0
0.831323564875798 0.822487093651394 1 1
0.605377388639299 0.598969732773844 1 1
0.853335772676209 0.843746200349287 1 1
0.691260818095008 0.684674834946834 1 1
0.636298752500181 0.62876717841115 1 1
0.73543588809919 0.727536654597513 1 1
0.695424138526484 0.686733604242804 1 1
0.87973211196926 0.870279093023655 1 1
0.608489573638427 0.602078637849569 1 1
0.716804227972864 0.709271310747429 1 1
0.642721524693223 0.635069144672752 1 1
1.19116503654414 1.1760943468649 1 1
0.957117499356488 0.946328335854204 1 1
0.833166461767569 0.825046151945752 1 1
0.942090852497876 0.931731557588632 1 1
0.88344898497737 0.874032548469195 1 1
0.791147589274528 0.784034375275533 1 1
1.09861846431139 1.0883211251513 0 0
0.934187681167233 0.924879995634855 1 1
0.931965370347902 0.923218068997745 1 1
0.826144979790102 0.817249858353364 1 1
1.05940428063851 1.04873603960872 1 1
0.81239734538007 0.803979942305462 1 1
0.81750267415287 0.809431883961836 1 1
0.869285634148921 0.859776116975557 1 1
0.743373233140092 0.735845158010233 1 1
0.405248001902207 0.401796194940218 1 1
0.744478732231145 0.736766908622272 1 1
0.78160873415574 0.773506216345595 1 1
0.815678911772633 0.808412889189577 1 1
0.963589193173109 0.954831497894662 1 1
0.565537738790473 0.559551708256622 1 1
0.953752362630594 0.944419321724312 1 1
1.18203234780575 1.16841885157651 0 0
0.912023381321957 0.902512287047428 1 1
0.811801602125015 0.803157594359182 1 1
0.993712280981458 0.983815728852717 1 1
0.635996555997978 0.630496126583536 1 1
0.980888293013469 0.970850627339761 0 0
0.72391035801123 0.717020466677477 1 1
0.618685815960557 0.613506482854423 1 1
0.79953739412641 0.790920613951366 1 1
0.886256285107542 0.877508860219442 1 1
0.742395535882184 0.735285891501846 1 1
0.850172000378765 0.840740274688135 1 1
0.842422822293395 0.83390974378821 1 1
0.927556665527708 0.918216338607747 1 1
0.918050920153642 0.908263763853607 1 1
0.895892397516987 0.88653320218594 1 1
0.758548529561001 0.750353682552982 1 1
0.886300780141344 0.877385522473753 1 1
0.575939877143723 0.569363280689739 1 1
0.904311061240628 0.894479260703096 1 1
0.68195310134718 0.674040676558445 1 1
0.937729267878365 0.927501325202497 1 1
0.8132342713766 0.803415791052244 1 1
0.646812541430306 0.64047561820767 1 1
1.23810225033326 1.2252084607235 0 0
0.872661259329725 0.863064257761101 1 1
0.632789925225432 0.626492761015434 1 1
0.749535490527545 0.741481468511871 1 1
0.945256068473844 0.933302744704324 1 1
0.78366758981775 0.774540280740884 1 1
0.867523900150642 0.858253261954743 1 1
0.841368671726428 0.832347962992972 1 1
0.832718310164155 0.82267813843272 1 1
0.760383351271921 0.751898800630539 1 1
0.85268126351043 0.843832605953144 1 1
0.713908406578901 0.706450172004641 1 1
0.931044305101835 0.921376115642222 1 1
0.911413626032245 0.902575515928256 1 1
0.95956979912407 0.949777837929799 1 1
0.481819062044239 0.477905993188917 1 1
0.781369590696231 0.772802515822042 1 1
0.87318796702294 0.864077367888715 1 1
0.95345052136375 0.943027925252177 1 1
0.46313561249773 0.458944336288901 0 0
0.435653263899193 0.431465976497921 1 1
0.722820179436617 0.715482918039085 1 1
0.963151997007966 0.953247343751407 1 1
0.351736596968691 0.3479798554651 0 0
0.73354643409834 0.726181718621138 1 1
1.02396488618937 1.01375649255846 1 1
0.676602988174919 0.670253013874293 1 1
0.685846321656997 0.67907126766269 1 1
0.921621736460951 0.913614052351977 1 1
0.781573980088623 0.773951602081914 1 1
0.752511363265907 0.745687363921018 1 1
0.632756301079476 0.625695501613301 1 1
0.717389271899774 0.710412798529332 1 1
0.63584185196334 0.62770259717892 1 1
0.724021257611178 0.718073031375453 1 1
0.5966196136991 0.589630306620467 1 1
0.560911049652239 0.555248216050942 1 1
0.490508663981549 0.485448570576603 0 0
1.03898256045402 1.02862042686583 0 0
0.896192841337502 0.887503428762524 1 1
0.703610543499556 0.696708874239072 1 1
0.733092663260953 0.726421484073183 1 1
0.748169757164172 0.741630118525041 1 1
0.903260106204362 0.893314292720199 1 1
0.428574622368614 0.424527411138935 0 0
0.823410936898743 0.815465662529782 1 1
0.834481096665062 0.82497547464639 1 1
0.336852461195484 0.333968055865983 0 0
0.998000089363804 0.987707838811769 1 1
1.18815750408996 1.17690644945394 1 1
0.877239957580854 0.868796804919493 1 1
1.11667573095691 1.10536586945808 1 1
0.748630112145706 0.741549794345666 1 1
0.802804202431 0.794938319695096 1 1
0.441310484207946 0.437052221722734 0 0
0.900664559387371 0.891994975843514 1 1
1.11270868428212 1.10235313124691 0 0
0.583921722124651 0.578413247647639 1 1
0.835757763475565 0.826262655407014 1 1
0.714119719231486 0.707353934189883 1 1
0.776177364350384 0.768483376319776 1 1
0.777349274760059 0.769255859313142 1 1
0.682681668310856 0.67539039652051 1 1
0.905150659772608 0.89543585548465 1 1
1.04180759546427 1.03165960186417 1 1
0.754926360183075 0.747644320739728 1 1
0.885489474146807 0.876462400865426 1 1
0.805553584503881 0.798125978404022 1 1
0.714859896484023 0.707111132593182 1 1
0.882817663385678 0.874488830149884 1 1
0.380675151073575 0.376972628673505 0 0
0.702093853369659 0.695429590998353 1 1
0.724719655167672 0.716606714247886 1 1
0.931736309889935 0.922949274145861 1 1
0.549654417356603 0.543497730061265 1 1
0.69393693793601 0.687223832908713 1 1
0.949172465952429 0.938681333386379 1 1
0.843237243570724 0.834124629109136 1 1
0.565355691032233 0.560270766277458 1 1
1.04622022489561 1.0337306728178 1 1
0.717037799707589 0.709963157125195 1 1
0.823171096110813 0.814478985274466 1 1
0.46174433428475 0.455995245907129 0 0
0.536085173112976 0.530493155053993 1 1
0.91317751447655 0.904808133406186 1 1
0.946988403287634 0.938239160628058 1 1
0.873885770494195 0.866283348875497 1 1
0.934669930654415 0.925765122146004 1 1
0.753577351424637 0.745054130917354 1 1
0.639867933846085 0.633265116813035 1 1
0.713977249929461 0.707266306807286 1 1
0.639953524526566 0.633437748824442 1 1
0.585387415267427 0.579340464811617 1 1
0.843860731657448 0.834904840431879 1 1
0.852449959024018 0.842903475164771 1 1
0.833889551250125 0.826623668121979 1 1
0.633140695526642 0.626535467908334 1 1
0.788689134721449 0.778897140120443 1 1
0.799814131567034 0.791454840135929 1 1
0.789009217496394 0.780112515473706 1 1
0.895806746884199 0.886809160364972 1 1
0.983800146513554 0.97335352040417 1 1
1.00799838834807 0.998767891506845 1 1
0.968714570334985 0.958686559029841 1 1
0.725853076240717 0.717886273094881 1 1
0.686084097772609 0.679149505542647 1 1
1.19270658639313 1.18051646759479 0 0
0.844414137896635 0.835670314399106 1 1
0.859117384811919 0.851009354920657 1 1
0.38750123579924 0.384071122722577 0 0
0.836829648908219 0.826647061980546 1 1
1.14262106975136 1.13163260053915 0 0
0.627988740584226 0.622347101701922 1 1
0.794416104103809 0.786333038816721 1 1
0.719944658575038 0.712878971846238 1 1
0.754976013627087 0.746898016663783 1 1
0.756950468612434 0.74940907346827 1 1
0.838966831512127 0.830968426449702 1 1
0.61984054817337 0.613648271242162 0 0
0.496533006907412 0.491611926390031 0 0
0.543596377884001 0.538491308644226 1 1
0.905303275673837 0.895618015524318 1 1
0.851133722873178 0.842598498542879 1 1
0.722949695575372 0.714691508307487 1 1
1.09015871401812 1.07903079662054 0 0
0.863928346247857 0.854941439002169 1 1
0.788263046576402 0.779942488059338 1 1
0.59373962304978 0.588056526969898 0 0
0.548535355337638 0.543034450505127 1 1
0.636727339758276 0.630242610752419 1 1
0.855964161026803 0.848509280428665 1 1
1.10213773506525 1.09094060094112 1 1
1.12261041852407 1.11063973381529 0 0
0.923837579573918 0.913551981059914 1 1
0.913123854525887 0.904259235905259 1 1
0.698150708976138 0.6913082533837 1 1
0.837904986515211 0.829715941004154 1 1
0.75946686246301 0.749847212140781 1 1
0.99597498526027 0.986464806918304 1 1
0.48991904266796 0.484449680899581 1 1
0.63852953788551 0.631886075941669 1 1
0.870756649183185 0.862103962237027 1 1
0.627003585093676 0.620968063626342 1 1
0.797409113015035 0.789485803237247 1 1
0.457315283224048 0.452984227496425 0 0
0.6709019811443 0.663731119663511 1 1
0.934785168328521 0.924787430203384 1 1
1.07076872226917 1.06033655399028 1 1
0.900321928055653 0.890716092714536 1 1
1.08420950697827 1.07282312170264 1 1
0.920160350582362 0.910813694093928 1 1
0.879941979259991 0.870926139999676 1 1
0.660318508173109 0.653838882668196 1 1
0.688894289504362 0.682331700427132 1 1
0.92275350853825 0.913802377706849 1 1
1.10884286816165 1.09768558226807 0 1
0.678574709916718 0.671938164862412 1 1
0.684653436416801 0.677758966232043 1 1
0.903486286647329 0.894240948779809 1 1
0.83865747605295 0.828930231183308 1 1
0.740343776309764 0.733711255501912 1 1
0.594777635113555 0.588133634480446 1 1
1.31254758594302 1.29909546286858 0 0
0.862795738720906 0.854855382663627 1 1
1.01576059864359 1.00603920552177 1 1
0.936648229808484 0.926858203962258 1 1
0.912315271661396 0.902850393928955 1 1
0.909165221716164 0.900475692022134 1 1
0.666090225345043 0.658767641975645 1 1
0.938121269891671 0.927948092464834 1 1
0.371727592543249 0.366910507673994 0 0
0.92419614814694 0.915249366020497 1 1
1.07469106855979 1.06407556657015 1 1
0.783907907599397 0.77444177261912 1 1
0.741335744683496 0.73300703032891 1 1
0.851121032526614 0.842813659891131 1 1
0.775752408753108 0.768237814493811 1 1
0.982742800312315 0.973212377198169 1 1
1.05908191274447 1.04773244096066 1 1
0.849539489743423 0.841520962525073 1 1
0.916425481994276 0.90707761601265 1 1
0.555685742207296 0.547985712459643 1 1
0.770344403527591 0.763065521774535 1 1
0.967100548807284 0.958218517053669 1 1
0.816116644097451 0.808395989928933 1 1
0.609392012279479 0.603844912755205 1 1
0.700687725236509 0.692646729762335 1 1
1.06986151816301 1.05897156845859 0 0
0.856283451810028 0.847208409193783 1 1
0.630770678272065 0.624553738337956 1 1
1.04212348563156 1.03238660591756 1 1
0.647987512979195 0.64146275569011 1 1
0.449239937931799 0.445004414326912 0 0
0.741228605976333 0.733036313362328 1 1
0.839263642132871 0.831342429605185 1 1
0.502427152000115 0.497524376987222 1 1
0.911026206935717 0.901805411992828 1 1
0.954712154102964 0.944639934120346 1 1
0.486832629661837 0.481261017566523 0 0
0.816618072857265 0.807653858329471 1 1
0.94139723254826 0.932776349645454 1 1
0.85420889423601 0.845971055405988 1 1
0.972532576855406 0.9613940721066 1 1
1.05973397535007 1.04810162362751 1 1
0.934355240845654 0.924198671200391 1 1
0.905140132325808 0.896388613632886 1 1
0.541218858859191 0.536035237213532 1 1
1.07396426298304 1.06421260224291 1 1
0.476210853420202 0.471601340680617 0 0
0.690716770419579 0.683590326392201 1 1
0.877636344259651 0.868640262594502 1 1
0.865414112592958 0.857362903256891 1 1
0.953572393997125 0.942524421358426 1 1
0.629693771857808 0.623671239965019 1 1
1.01258584543656 1.00306117563669 1 1
0.90596356544196 0.898492439566432 1 1
0.435749177351638 0.431632290872046 0 0
0.800274766942829 0.791962879225474 1 1
0.731614630629221 0.72437234671478 1 1
0.94642747534917 0.938326452534776 1 1
0.909373356769668 0.899582575971425 1 1
0.831241203316415 0.822689677720795 1 1
0.377456773587437 0.373347303007638 1 1
0.549460789133577 0.543693644386718 1 1
1.00122303100506 0.99158453134116 0 0
1.00213880836715 0.992301684115406 1 1
0.398274925651289 0.394240976915582 0 0
0.849818887241209 0.841306613909714 1 1
0.668520404016568 0.660817518495473 1 1
0.745668250763012 0.737117826242009 1 1
1.08153758331302 1.07119614611112 1 1
0.92862931130373 0.919547454204556 1 1
0.540201402532914 0.535017380466865 1 1
0.90334445265795 0.895338016801457 1 1
0.626212701186454 0.620159620737238 1 1
1.16108923500941 1.1497802587464 0 0
0.787593337999228 0.779259944161339 1 1
0.720328886739593 0.712501339676887 1 1
0.874883968915026 0.865220497747182 1 1
0.58617550079969 0.580989399667478 1 1
0.936277082463165 0.927130215237609 1 1
0.860488979400081 0.851473262659767 1 1
0.532712074675457 0.5274630598922 0 0
0.701680398034751 0.694097246984408 1 1
0.800672945284129 0.791724382897054 1 1
0.849208348981895 0.841801817685343 1 1
1.02587345287949 1.01551483841616 1 1
0.761391000523168 0.752923211905386 1 1
0.816155875392252 0.80720170164912 1 1
0.694348950719009 0.687687902057363 1 1
0.688246032461617 0.681566586179955 1 1
1.01395912378803 1.00294125868247 1 1
0.97451921853369 0.964877191400433 1 1
0.750501898317351 0.743945616460563 1 1
0.934187521455004 0.925086760140804 1 1
0.661057628035956 0.654026617183889 1 1
0.715518890693514 0.708713932044354 1 1
1.1034858871083 1.09135406494537 1 1
0.50525563662419 0.499750667884289 1 1
0.402291196744786 0.398227347114788 0 0
0.446209188661154 0.442268751907273 0 0
0.524094353306656 0.51893464404822 1 1
0.665972845415501 0.658706147131101 1 1
1.00377477383156 0.99336462209006 0 0
0.794856498522986 0.786118824860499 1 1
0.811081288200923 0.802139264103822 1 1
0.49719553301002 0.491973720901093 1 0
0.46920610748299 0.463611455436618 1 1
0.856577395780748 0.846617165531881 1 1
0.757527536499066 0.750725123782739 1 1
0.738642519406949 0.732266235102135 1 1
0.83771881043565 0.828332043612239 1 1
0.837127252576996 0.827969232357259 1 1
0.854835995336894 0.846136693126322 1 1
1.00443649776159 0.994601916667693 1 1
0.878356441130841 0.868799771935567 1 1
0.828812857228825 0.819846807437521 1 1
0.691798577810406 0.684477456450682 1 1
0.822610544705977 0.814163304911049 1 1
0.654725605120379 0.647139902994765 1 1
0.880444008169523 0.872153492873313 1 1
0.818086752264703 0.808969960841191 1 1
0.616817140417791 0.610308855692925 1 1
0.918864134471992 0.90831682916897 1 1
0.627854131068747 0.619812435104528 1 1
0.538277385997093 0.532155390110743 1 1
0.937602691996659 0.928998284652627 1 1
0.667565262092188 0.659979067732275 1 1
0.754912401176785 0.745394069782414 1 1
1.02909427355438 1.01840604247935 0 0
0.710944377864973 0.703023943020547 1 1
0.73181010558955 0.72338475266774 1 1
0.867556599732585 0.858407045466245 1 1
0.988514137829905 0.980022956265015 1 1
0.793060431244725 0.786704789885888 1 1
0.53261217303571 0.527510242399602 1 1
0.545288069146648 0.540020151754 1 1
0.975641289995192 0.965052162030761 1 1
1.00185178353196 0.991517197107354 0 0
0.608007861032043 0.601953129345373 1 1
0.735464912542719 0.726938326050474 1 1
0.594530820358713 0.588279914404135 1 1
0.767510819387531 0.760379181330403 1 1
0.948561578119194 0.939064384407268 1 1
0.746963522701958 0.738356803718034 1 1
0.930656708985453 0.921392516963519 1 1
0.849385357579376 0.841332380717941 1 1
0.849568050257292 0.84093977642043 1 1
1.11898860302025 1.10736895745654 1 1
0.464758025025732 0.46050276013227 1 1
0.708722498283215 0.700929735335052 1 1
0.703609978751113 0.6957993912984 1 1
0.628459319965598 0.621766938288902 1 1
0.654086559926389 0.647970026815171 1 1
1.06081684555581 1.05046583216692 1 1
0.845880118399143 0.837547109627234 1 1
0.761557872531883 0.75364743023023 1 1
0.663914161035111 0.65691692873965 1 1
1.30593571757681 1.29333171260666 0 0
0.840687562750857 0.832938293473942 1 1
0.742855914612125 0.73533857906103 1 1
0.842408707042578 0.833860879020161 1 1
0.710847010714785 0.703378094999868 1 1
0.854325466315586 0.845451449736302 1 1
0.809585983091618 0.800197971836744 1 1
1.00016313329021 0.990486089690677 1 1
0.965442520975393 0.955972131347365 1 1
0.819954973115818 0.81211190495103 1 1
1.22437387691329 1.21115485747267 0 0
0.73972780683924 0.731571739355095 1 1
0.576220849093002 0.570908868213813 1 1
0.649037554641938 0.640987461965223 1 1
0.738475955425976 0.731324753970834 1 1
0.708615366631258 0.702101917070373 1 1
0.609828868972597 0.603341944683073 1 1
0.661054179549875 0.654599580947388 1 1
0.743701301219801 0.735394420849485 1 1
0.773539140279269 0.763978594858085 1 1
0.749050388703507 0.741118469665125 1 1
0.655627655012155 0.648797740933677 1 1
0.690437226979508 0.683421760327695 1 1
1.0126800661048 1.00119995679402 1 1
0.724968547753168 0.717951945880624 1 1
0.746413015863487 0.738600507460702 1 1
0.697268863595072 0.69001882423277 1 1
0.548604455171016 0.543356528206226 1 1
0.669450048504285 0.663550444367528 1 1
0.607065984591315 0.600417690173245 1 1
0.732172650833575 0.724243241106054 1 1
0.472989812226305 0.468752858208915 0 0
0.87357156861719 0.86495864376906 1 1
0.945661734383777 0.936327640452605 1 1
0.862509772292751 0.853516679587568 1 1
0.833130845884529 0.825367687558251 1 1
1.06579446067837 1.05487569461345 1 1
0.771190100465673 0.763593472841604 1 1
0.855624838007268 0.845313466967027 1 1
0.878972366399337 0.870152227842331 1 1
0.720344971087748 0.713383819174413 1 1
0.733895197960125 0.726922487284611 1 1
1.16736509497914 1.15456178071047 1 1
0.950128362383357 0.940811707312991 1 1
0.547755026739133 0.542303777219044 1 1
0.866634254677785 0.857984937739884 1 1
0.890766854367975 0.880830772030762 1 1
0.955440665470725 0.94579802315323 1 1
0.3259227833435 0.32325360616904 0 0
0.653576316779779 0.647017018789797 1 1
0.731431471528662 0.723169483048034 1 1
0.735557350773849 0.727922919512524 1 1
0.994622621949753 0.984903582887892 1 1
1.09938223739342 1.0874345651426 1 1
0.997161649865697 0.987817367367046 1 1
0.480510749903167 0.476070473475209 0 0
0.533408536498582 0.528792805480043 1 1
0.858142008422579 0.849001569371093 1 1
0.963876770610976 0.955323228633104 1 1
0.917562308833565 0.908307497625291 1 1
0.965035216189994 0.955873336379218 1 1
0.839240716825991 0.830873921670319 1 1
0.956796360813799 0.945875410008829 1 1
0.731781481499779 0.722669078469169 1 1
1.01765267791373 1.00731562281099 1 1
0.652615687434501 0.64522062483146 1 1
0.456400044608501 0.452078529298233 0 0
1.08439917879037 1.07403745149425 1 1
0.858392008419993 0.850602141254878 1 1
0.831327004899319 0.822760879920903 1 1
0.930914478571553 0.921405011026521 1 1
0.873450646835592 0.864981396690625 1 1
0.625573823880174 0.619898868311992 1 1
1.00390454698881 0.993057029467954 1 1
0.90252335792797 0.893352122264446 1 1
0.942858115049517 0.933636048478817 1 1
0.807131346064896 0.799131382990562 1 1
0.726419926405029 0.7199679038044 1 1
1.02955865055574 1.01981151419601 1 1
0.711719297904865 0.703322689437404 1 1
0.818758284573473 0.81086460635123 1 1
0.646401215408514 0.639674965978391 1 1
0.6323008754256 0.62663509561466 1 1
0.945858324290467 0.936883207664982 1 1
0.812480610916659 0.804509291291668 1 1
0.724753272745587 0.718254740669469 1 1
0.850215927676581 0.842013490970129 1 1
0.765223861160427 0.757678768108084 1 1
0.941151342121254 0.931621911805311 1 1
0.817713557909473 0.810722702868275 1 1
0.846194376042316 0.838577142963451 1 1
0.663638980735595 0.656091394785509 1 1
1.09093138438964 1.0793165694676 1 1
0.636976314558567 0.631520320993875 1 1
0.894487775068736 0.884770701023379 1 1
0.728721842559859 0.721820613357322 1 1
0.86407507056177 0.854524217827335 1 1
0.921289192129698 0.912088990579098 1 1
0.86906873353769 0.859092812969996 1 1
0.618700224224443 0.612199211081075 1 1
0.871891763184275 0.862397935987843 1 1
0.971788431308856 0.961021653202089 1 1
1.03159677792434 1.02091127176716 1 1
0.894207946940372 0.883972227568259 1 1
0.849730092249591 0.84010285164938 1 1
1.08515224001688 1.07546721211232 1 1
0.679033562997049 0.671201172243386 1 1
0.628556090682789 0.621484495639298 1 1
0.952821193787153 0.942874260655292 1 1
0.982543601849146 0.97294717437958 1 1
0.878006128063404 0.869520747539941 1 1
0.749737954094465 0.742118673415533 1 1
0.912232312476643 0.903086764634745 1 1
0.56261977795739 0.556967485752353 1 1
1.05875261146332 1.04865767697635 1 1
0.791287243371884 0.783697506268699 1 1
0.399862726419849 0.395388169395969 0 0
0.948279983702321 0.938889785295709 1 1
0.542167180500257 0.535928271425496 1 1
0.71825314686603 0.710952517389869 1 1
0.708994603967526 0.701598822012866 1 1
0.992015481140227 0.980515675763318 1 1
0.691602436566263 0.683872196935676 1 1
1.01058597388318 1.00076505313974 1 1
1.11843010422339 1.10575103454954 1 1
0.672192463849799 0.666352954071015 1 1
0.76573630118249 0.758164126096083 1 1
0.757840396442746 0.750626947290529 1 1
0.786403141068725 0.777304928092695 1 1
1.09882665371112 1.08605134475215 0 0
0.711928965706069 0.704666249330867 1 1
0.888881585815182 0.880428939270535 1 1
0.896516721868622 0.888499915754118 1 1
0.949941841308906 0.939756498395368 1 1
0.880459093888326 0.872087488555817 1 1
0.89216425404717 0.883654380033166 1 1
0.883225926378931 0.874979972092102 1 1
0.971537426322869 0.96210403320686 1 1
0.572394487080764 0.566050572065545 0 0
0.995479160398713 0.985855540777877 1 1
0.796742925480071 0.788973788229384 1 1
0.791038672704494 0.78273389759815 1 1
0.696160026236338 0.690011214144101 1 1
0.837951693885753 0.829318256801943 1 1
0.812274843161892 0.804407773451838 1 1
0.635575671939779 0.629206377171484 1 1
0.946767369201136 0.935354534996798 1 1
0.820952000994534 0.812367339522381 1 1
0.781238891289682 0.773965036156452 1 1
0.746231284440788 0.738602412529235 1 1
0.773368292664194 0.766286871032812 1 1
0.849294230644943 0.841868468115598 1 1
0.734625504769163 0.727486714432346 1 1
1.21675014185485 1.20248575852459 1 1
0.756769142718743 0.748573803097299 1 1
0.442288501064138 0.438291451977066 0 0
0.90005630558031 0.890598322855858 1 1
0.740413599110409 0.732331584011438 1 1
0.785691464093398 0.778271674606229 1 1
0.954389243346033 0.944446096741596 1 1
0.726280097626308 0.718619434227776 1 1
0.951816034244634 0.942880285863422 1 1
0.906533640303796 0.896573296486602 1 1
0.40035324777254 0.396709907101659 1 1
0.614138747092204 0.607355799597248 0 0
0.610030436923346 0.604570468763999 1 0
0.50871717547751 0.50411371926266 1 1
0.766645380426845 0.758395258142997 1 1
0.727245665845665 0.719145989401232 1 1
1.02493706428325 1.01420391500195 1 1
0.919205395882368 0.908629153425719 1 1
0.909461577031093 0.899882317304459 1 1
0.683011998748419 0.67645242215614 1 1
1.21872106010103 1.20616217428296 0 1
0.776646161625415 0.768985014601872 1 1
0.788699802740777 0.781534599274942 1 1
0.679705034154182 0.67297631530355 1 1
0.818386560182999 0.809741612505083 1 1
0.83540282599893 0.827197129865455 1 1
0.586183577603759 0.580731105958285 1 1
0.721554982184029 0.712845349019502 1 1
0.807612876212342 0.798686828089107 1 1
0.639285528996 0.63212979087029 1 1
0.844590618497441 0.836226448525594 1 1
0.714118821371624 0.707597149730673 1 1
0.770367676963158 0.763282979373923 1 1
0.621289928007253 0.615057884324446 0 0
0.665041387228066 0.659119097778773 1 1
0.537850815433531 0.532438291107653 0 0
1.12904626901246 1.11906256381999 0 0
0.836879734730435 0.82778414092866 1 1
0.752768383520322 0.744528621655225 1 1
0.708483571041809 0.70092748368663 1 1
0.841790487302337 0.833239105537876 1 1
0.734208843179242 0.7275231790231 1 1
0.843850702574436 0.834239327127354 1 1
0.616930905733746 0.610087802788617 1 1
0.914800540129873 0.905609358899474 1 1
0.876008056068164 0.866930272194481 1 1
0.654027784195602 0.646047208499493 1 1
0.881379021785388 0.871955341345021 1 1
1.09895810116552 1.08818905773962 1 1
0.960492245767167 0.950680194214898 1 1
0.99530726788082 0.985287790514701 1 1
0.928474720442305 0.918736098446315 1 1
1.00337350238185 0.992375054527294 1 1
0.656709527965622 0.650180689548805 1 1
0.824838115573324 0.816656902215249 1 1
0.539746005863889 0.534059149673393 1 1
0.723448956009937 0.715628595299411 1 1
0.81534454503238 0.806940161388127 1 1
0.584351459243914 0.578356005884876 1 1
0.940414118618702 0.930683850171993 1 1
0.83025067047017 0.82231381403386 1 1
0.809818653944703 0.801611542911234 1 1
0.784765416445475 0.775900207928111 1 1
0.830467402464089 0.820526805162785 1 1
1.06900953413721 1.058953978052 1 1
1.07129534998337 1.0605247028 1 1
0.92009202257871 0.910317151628324 1 1
0.946581201792221 0.936294415657431 1 1
0.993406629061797 0.983069140420941 1 1
0.826028794423446 0.817325128437938 1 1
0.883798789086155 0.874021589936363 1 1
0.873665149903743 0.866204032079441 1 1
0.883573585776276 0.875355029342127 1 1
0.467724836300551 0.462706950800859 1 1
1.1060074804285 1.09420577037036 1 1
0.865988707962673 0.857855225964463 1 1
0.843350062244754 0.83506530599519 1 1
0.573105325062756 0.567491899140285 1 1
0.936659949312728 0.926173012198006 1 1
0.806889960382669 0.797992485754424 1 1
0.684371314261539 0.677732528465818 1 1
0.921471589997544 0.912188242461144 1 1
0.698301628120755 0.691313753069035 1 1
0.655550503781504 0.648417379985844 1 1
0.824179467859514 0.81591246627565 1 1
0.846756923810636 0.837382712756227 1 1
0.791269396474768 0.783297178821345 1 1
0.807714101203503 0.800190002456899 1 1
0.848205347446052 0.840431456573907 1 1
0.88061135428928 0.871896682720643 1 1
0.840852867506094 0.831655321132235 1 1
1.13503097955268 1.12395027028828 1 1
0.322593415350207 0.318385768648977 0 0
0.964145752320902 0.954541562562993 1 1
0.907035944676256 0.89807967800943 1 1
0.663384283505121 0.656061342936116 1 1
0.775112715923848 0.766010583375886 1 1
0.774375270027125 0.766315257867884 1 1
0.619039362431159 0.612948048146355 1 1
0.781382062422454 0.774109830526275 1 1
0.681258217677307 0.675057512897936 1 1
1.06536671538165 1.05492166952319 1 1
0.879501255751674 0.870437221718334 1 1
0.822423136962102 0.814034168731317 1 1
0.557102331732992 0.551712516902623 1 1
0.87486225616525 0.866405656555829 1 1
0.785824011147621 0.778443262701588 1 1
0.955408567832606 0.945471358279114 1 1
0.981769051327314 0.972093692031377 1 1
0.806461308988789 0.798493751362855 1 1
1.08839436490187 1.07801001441659 1 1
0.406803516747135 0.402792918116282 0 0
1.17179629835766 1.16110312130383 0 0
0.696344883678848 0.688687426506197 1 1
0.449808446127455 0.445211014216323 0 0
0.834692169513701 0.82650452906722 1 1
0.7977743701025 0.788341345513009 1 1
0.72829417332218 0.71969987311374 1 1
0.867407241195984 0.858057453196998 1 1
0.805035584578297 0.796918662592912 1 1
0.892722336529302 0.883519096567975 1 1
0.920650765654963 0.911481937982306 1 1
0.951915049275388 0.941622144737357 1 1
0.915083250396939 0.906578316601165 1 1
1.07518378834398 1.06637198807464 1 1
0.676677161860884 0.670553803903049 1 1
1.0188376150014 1.00742807295501 1 1
1.03371865572322 1.02247089551871 1 1
0.99154854847791 0.980881146046981 1 1
0.919862015969254 0.910318379619364 1 1
0.793711713757822 0.784637326663653 1 1
0.505621591253022 0.500387370827652 1 1
1.06777515788149 1.058184087051 0 0
0.606913685231926 0.600922216427594 0 0
0.613005433642783 0.607161923175223 1 1
0.836046948437711 0.827086599877117 1 1
0.734708176013998 0.726247546190824 1 1
0.770466689285018 0.763002963747774 1 1
0.835347033482852 0.826330653031177 1 1
0.846582925416593 0.836953573895019 1 1
0.667220541959136 0.660877292821902 1 1
0.589409280328998 0.582788964243597 1 1
0.226394856055716 0.224115190831813 0 0
0.834666781872962 0.826442153894964 1 1
0.928385944428961 0.919301275783606 1 1
0.594831456755226 0.588806975238431 1 1
0.723526584943146 0.715824684141517 1 1
0.671214691805435 0.664491656723728 1 1
0.637888504145199 0.63138150443955 1 1
1.25637432316092 1.24404549670713 0 0
0.519685300658274 0.514977063376383 0 0
1.46590144386281 1.4514564458313 0 0
0.648837803210789 0.643087602027742 1 1
1.09818110485008 1.08736443513399 0 1
0.552325431625205 0.54677697221514 1 1
0.950517330802823 0.941926009158287 1 1
0.945227742747768 0.936290358663867 1 1
0.753304595732981 0.744747637165356 1 1
0.85881697122613 0.849675961889726 1 1
0.834236856666145 0.824749901573616 1 1
0.456147093296418 0.450607754937509 1 1
0.813148245467677 0.803605904819966 1 1
1.03925767072195 1.02841373462384 1 1
0.94578480519341 0.93716014965506 1 1
0.71959217844729 0.712769899800748 1 1
0.691805911744298 0.683559933334055 1 1
0.653170465126111 0.645401040029536 1 1
0.547963212254324 0.541465283479887 1 1
0.943372817246307 0.934438444326735 1 1
0.281248057019745 0.2782356953168 0 0
0.604295768669651 0.59847095412947 1 1
0.747829491949131 0.740307353105092 1 1
0.810604826466567 0.802653260431491 1 1
0.842732607985632 0.833612748176583 1 1
0.636477585444115 0.631105656124179 1 1
1.02167312013171 1.01190653732672 1 1
0.848088981828054 0.840566534882749 1 1
0.3732775782555 0.368836808983242 0 0
1.1391798491743 1.12744397296222 1 1
0.699863663934255 0.692962102710956 1 1
0.781708444220003 0.774382487535123 1 1
1.27457238216025 1.26053799979718 0 0
0.580468520943643 0.573980925097972 1 1
0.670954339803887 0.664601643620268 1 1
1.06823298555301 1.05776854789298 0 0
0.797027066881104 0.789678097802742 1 1
0.867337677744243 0.85790361420072 1 1
0.420683765551469 0.416187040109717 0 0
0.537230093857921 0.531579104859619 1 1
1.11469285644861 1.1034657568837 1 1
0.882861552742321 0.873271002294581 1 1
0.7196542427131 0.711113597518102 1 1
0.936716335797914 0.92769254666098 1 1
0.941460794459529 0.93102097756995 1 1
0.910309301838463 0.898834654415896 1 1
0.569815684800252 0.564127725216594 0 0
1.08274165241483 1.0725092052365 0 1
0.662212677709017 0.65517592187166 1 1
0.717700183586083 0.710002852029852 1 1
0.450451140419799 0.445566320248208 1 1
0.715754723849338 0.709758278730267 1 1
1.03101258356321 1.02019080131488 1 1
0.761560576910457 0.752716346518814 1 1
0.904382225044809 0.894478051726384 1 1
1.0511866262922 1.04108884191608 1 1
0.965817404279493 0.956700212155917 1 1
1.02538581505717 1.01425820962675 1 1
0.974481490009146 0.964432163392173 1 1
0.794063525755638 0.787038457872907 1 1
0.631937246560937 0.625296772826799 1 1
0.598238128332739 0.592077511512403 1 1
0.953410424719676 0.94479047739576 1 1
0.931734876238447 0.922965900933637 1 1
0.625168929896143 0.618017970848236 1 1
0.925854389996825 0.916462753055403 1 1
0.652244035098439 0.646232191942948 1 1
0.617890967062693 0.611555988574467 1 1
0.709535740397934 0.702527528340245 1 1
0.826245692748015 0.817644298159213 1 1
0.584418926042255 0.579073190654719 1 1
0.712809375845092 0.705617375994466 1 1
0.975625097458806 0.965894373143317 1 1
1.17577073446351 1.16231932552172 1 1
0.753872083227772 0.746335769357345 1 1
0.900822928164928 0.89155996232578 1 1
0.921476474540345 0.911395719112951 1 1
0.992384229981654 0.982427002436722 1 1
0.65937628193161 0.652416819246306 1 1
0.790605390147401 0.782475177068651 1 1
0.571573063386956 0.565393257368385 1 1
0.503516861087715 0.498335007418059 1 1
0.78037845936203 0.773175880679121 1 1
0.989734424923141 0.979029891254833 1 1
0.773782639476215 0.765832819732799 1 1
0.547482413713698 0.540985305441452 0 0
0.711536608540526 0.705278806128616 1 1
0.908919825333023 0.899527743372081 1 1
0.850689797995387 0.842390558333013 1 1
0.91670833465918 0.907725617947256 1 1
0.439536778513913 0.435567699782754 0 0
0.886625858766586 0.876439842875839 1 1
1.11052792637299 1.09965084504955 0 0
0.64135201128245 0.634347855434918 1 1
0.859561769222477 0.851152179927803 1 1
0.474099142437879 0.469217988773689 1 1
0.895395819912608 0.88676820665873 1 1
0.777408597690086 0.768908116748382 1 1
0.973070082658957 0.963091826812262 1 1
0.829198692200185 0.821300680849207 1 1
0.645174254991786 0.638953657504879 1 1
0.61217660654604 0.6066802886695 1 1
0.79117221999154 0.784167772917249 1 1
0.694873051599903 0.68754402066472 1 1
0.778418433618556 0.770405933356721 1 1
0.785879477560532 0.778964814682953 1 1
1.00495747558015 0.994481696334608 1 1
0.774947195311887 0.767271503286233 1 1
0.875055833791529 0.865120655649924 1 1
0.746324077387459 0.738049701832543 1 1
0.724720791660193 0.716728736999815 1 1
0.700731977685246 0.694194828610861 1 1
0.874348353296325 0.865645884017373 1 1
0.870512071900343 0.861640791404438 1 1
0.685311734289314 0.678745533258134 1 1
1.04105787862767 1.03027667000183 1 1
1.00512151176293 0.995040545880087 1 1
0.91275129029054 0.903264412439464 1 1
0.798780806134169 0.791194910023617 1 1
0.848041466483262 0.839063984968432 1 1
0.477905465359037 0.472941349654678 0 0
0.446777929243152 0.442308257149185 1 1
0.687676691343938 0.681460208020139 1 1
0.788787063437994 0.779008974067753 1 1
1.11468862864516 1.10333752543769 1 1
0.742146751920821 0.73465242434768 1 1
0.801179535440164 0.792537539327179 1 1
0.939647149454776 0.930655749299378 1 1
0.692943758643448 0.684962230180964 1 1
0.500702641529436 0.495790198667026 1 1
0.794480273489152 0.785561296028033 1 1
1.0093452176852 0.998482888103382 1 1
0.718325083628746 0.711278119066204 1 1
0.48273249017871 0.478863910010484 1 1
0.763017744392414 0.754299747870513 1 1
0.89576435024352 0.887310581874324 1 1
0.849507240809772 0.840862086734413 1 1
0.551088447130419 0.545245892487541 0 0
1.00078810198249 0.99064754464104 1 1
0.697469244712561 0.689881949565673 1 1
0.666836924608306 0.661171283572234 1 1
0.459060026533775 0.45435962260677 0 0
0.632917686066329 0.626055907479159 1 1
0.435758347494298 0.431095115738333 1 1
0.760040773789865 0.751938304800913 1 1
0.527972055485337 0.522434197248311 1 1
0.920588404623343 0.910340550101292 1 1
0.955223180853177 0.945208912050183 1 1
0.934757061929327 0.925054699279485 1 1
0.59047274146182 0.58390336228279 0 0
0.971072394962914 0.961135099239354 1 1
0.707058667031109 0.70025906478238 1 1
0.884842507402867 0.876567660426573 1 1
0.847880910400368 0.838041399747728 1 1
0.642443419501179 0.63536616429207 1 1
0.806741092870445 0.798447290726162 1 1
0.70892514447869 0.701865905100645 1 1
1.03090949181258 1.02105174322355 1 1
0.701093855395757 0.694815459182994 1 1
0.651725840859493 0.64492134571486 1 1
0.638306076626968 0.631463780433815 1 1
0.909354223199375 0.900313906819632 1 1
0.915717728979741 0.904726350571969 1 1
0.769878385640519 0.76296364143177 1 1
0.600193133854906 0.5939919660045 1 1
0.898678616690551 0.890053984185608 1 1
0.563266191249935 0.556996791408084 1 1
0.551337118642403 0.5456878489023 1 1
1.06452589468565 1.05333483297875 1 1
0.796591178440907 0.787140119788745 1 1
0.929518961830335 0.91913641582732 1 1
0.696855124813097 0.689162446422082 1 1
0.64390828957441 0.637740500735796 1 1
0.790019722945328 0.781774510161855 1 1
0.763236581541546 0.756484340667803 1 1
0.964114467073371 0.954711359490726 1 1
0.74615963078264 0.737970559700514 1 1
0.636812302585497 0.630397879367611 1 1
0.873227530955324 0.866212761430908 1 1
0.923553466617709 0.914332438067487 1 1
0.760106815823908 0.752234399165344 1 1
1.03750900090045 1.02561217183052 1 1
0.505269392665999 0.499575267392391 1 1
0.772731736469036 0.765043136331183 1 1
1.00389082637847 0.992445544741115 1 1
1.02986874162622 1.0193084766192 1 1
0.882996977341092 0.873563987694257 1 1
0.855760247301423 0.846734719980511 1 1
0.642645994176835 0.636691274776453 1 1
0.732066254356253 0.724980451894459 1 1
0.385372765633576 0.381667393687385 0 0
0.623529348703841 0.616944940085543 1 1
0.937261326653011 0.927975542834298 1 1
0.681585281554694 0.675470520794184 1 1
0.851876549619734 0.843759234964465 1 1
0.795520902507598 0.787919916767481 1 1
0.754546641180222 0.74613150828199 1 1
0.894574501138471 0.885511377160299 1 1
0.742794056830442 0.735136270333123 1 1
0.675436731968209 0.668275002659885 1 1
0.94646360278044 0.938080578946147 1 1
0.978262670190532 0.967627619118793 1 1
0.74552861095677 0.738153139875592 1 1
0.720889542773414 0.714199382242746 1 1
0.522411415884771 0.516615447055283 1 1
0.846767212634003 0.839120926922265 1 1
0.921972759376421 0.912917674552992 1 1
0.45181676724497 0.446808664834442 0 0
0.739320531389948 0.732137390450171 1 1
0.958227628670586 0.948893313138713 1 1
1.09458978865818 1.08417411366568 1 1
0.70823953977479 0.700689717950719 1 1
1.29722042509889 1.28368531193803 0 0
0.577233822198053 0.569694495686309 1 1
0.521237318020981 0.51667942270641 1 1
0.868764833272273 0.860118344111714 1 1
0.863634878124947 0.856372490994664 1 1
0.773006672614097 0.765055842315156 1 1
0.84869875295507 0.839697177479767 1 1
0.88739107001519 0.877155500004778 1 1
0.594418917657372 0.58777641156287 1 1
0.72810286528033 0.720276906955642 1 1
0.751316665340066 0.744066545828069 1 1
0.830574074716252 0.821512854728793 1 1
0.916105299819388 0.907794744776333 1 1
0.909412894671287 0.900285570459453 1 1
0.609037371093379 0.603484930752957 1 1
1.01769410788514 1.00716229289056 1 1
0.856463439835408 0.846701476756641 1 1
0.85763595044002 0.848749341433505 1 1
0.835194134876618 0.825941177917989 1 1
0.462546759962342 0.457796919480559 0 0
0.918646661958103 0.909226209928247 1 1
0.725206669992991 0.717588310175155 1 1
1.1917310123254 1.18078660539673 0 0
0.749891704719322 0.742525334324929 1 1
1.09745946272027 1.08706944945601 1 1
0.83501077408119 0.826569808662174 1 1
0.631758693547532 0.626552194756598 1 1
0.982668363823006 0.97056157206258 1 1
0.842868497339606 0.833814793254762 1 1
1.04358905647054 1.03338083178757 1 1
0.593996409161379 0.586643261177156 1 1
0.52739473005531 0.522387577760174 1 1
0.801337503692345 0.793114485380423 1 1
1.10048674764126 1.08922000509425 1 1
0.666394589920493 0.65989308356773 1 1
0.781111228241419 0.772189225235336 1 1
0.862777300708706 0.854940594351552 1 1
0.687458593337849 0.679005830537677 1 1
1.08478386367874 1.073795214277 1 1
1.05365718680887 1.04202957951864 1 1
0.592268642556203 0.586223590880995 1 1
1.01217868029954 1.00229258099113 1 1
0.719396126662405 0.712624664886301 1 1
0.61031868463967 0.604488887560959 1 1
0.69008905272713 0.682664509176866 1 1
0.917345635832842 0.907790563649282 1 1
0.981956171377873 0.971923699841478 1 1
1.10073956276879 1.08991064612334 0 0
0.779091475283372 0.771747145917693 1 1
0.745892385943619 0.738508019172675 1 1
1.08564693934882 1.07519698308612 0 0
0.827850223515345 0.819549061259803 1 1
0.438124306068179 0.433264112736293 0 0
0.571384775293072 0.566233161411076 1 1
0.819658944611719 0.810575977405418 1 1
0.7893710325679 0.78107042624412 1 1
0.5934740896241 0.587622538875537 1 1
0.649183012621923 0.643457976100578 1 1
0.882323588151824 0.872657098231737 1 1
0.951133894731763 0.941613410083416 1 1
0.807163810799933 0.798730262199137 1 1
0.811334472687412 0.802355186761398 1 1
0.613637196420621 0.608109834311471 1 1
0.959020300400574 0.949523093843143 1 1
0.946153486614223 0.935280357203769 1 1
0.632478212995897 0.626257464908469 1 1
0.615398101840151 0.608084807448898 1 1
0.940047615824581 0.930903141937365 1 1
0.964633653358537 0.954821620691754 1 1
0.769946888633063 0.762356811098831 1 1
0.431700663739671 0.426747823052894 0 0
0.527858416644856 0.523172660196923 1 1
0.906131415964691 0.896359691048989 1 1
1.02335751015191 1.01376051222683 1 1
0.905761904402397 0.89731196883373 1 1
0.592747428374615 0.586866820221494 1 1
0.645392080215268 0.639861478905756 1 1
0.722272824344285 0.715568779554825 1 1
0.76545529361711 0.758052726441244 1 1
1.16836801498185 1.15685720170849 0 0
1.00651917822028 0.995928838211456 1 1
1.13383148919079 1.12133341394146 1 1
0.961859616383816 0.951761069851153 1 1
0.645853814782202 0.639961564460675 1 1
0.781414965550661 0.773772627525378 1 1
0.741309860211224 0.734010451229601 1 1
0.710844226509617 0.702700560393894 1 1
0.762676836008689 0.753919061954972 1 1
0.799249695957147 0.791002706896738 1 1
1.15154869226142 1.13912491652973 0 0
0.903374167493551 0.893547866891795 1 1
0.900435120275048 0.891043952438835 1 1
0.850782015245036 0.842942723814275 1 1
0.730573991662107 0.723653520599106 1 1
0.806980979254428 0.80018842574108 1 1
0.847907279791411 0.839221047762972 1 1
0.869788689636626 0.860484541942129 1 1
0.801615492584393 0.793159091834973 1 1
1.11598164013001 1.10549475626354 0 0
1.05853356169243 1.04839471841727 1 1
0.467639214838477 0.463383446419827 0 0
0.943302304895243 0.933723057272475 1 1
1.00500847794484 0.995530641577662 1 1
0.867771902636563 0.859259118549301 1 1
0.857729903715355 0.849186024198583 1 1
0.55765757518347 0.551731173750795 1 1
0.996624032173691 0.986479111402967 1 1
0.890345531237353 0.881280732113194 1 1
0.750112290202656 0.74270612481817 1 1
0.80018949550337 0.792090159392418 1 1
0.772323212428395 0.765524348266848 1 1
0.862999644893909 0.85508829562429 1 1
0.925184899670948 0.916554312021561 1 1
0.895519016432217 0.886327792596001 1 1
0.854084355493928 0.845167001925365 1 1
1.06157931240903 1.05268860108925 1 1
0.664446915472483 0.657767957195355 1 1
1.14490115001857 1.13338544241748 1 1
0.844030845037662 0.834944062537425 1 1
0.686587599577414 0.67963633861252 1 1
1.24483915910956 1.2316329261792 0 0
0.695086917365042 0.687255990411392 1 1
0.986830627477281 0.977488650172147 1 1
0.928525298905285 0.9193923903709 1 1
0.895782218812525 0.887487397980444 1 1
0.88634289708811 0.87661013439748 1 1
0.749597661524481 0.740969680558405 1 1
0.811325465641747 0.803136054832519 1 1
0.819358856384256 0.811733063032624 1 1
0.844990336430889 0.835844879986207 1 1
0.775472363915837 0.767794426485467 1 1
0.713839733388419 0.707079880839655 1 1
0.824477883200206 0.815818367586445 1 1
0.695655979929483 0.68808166243149 1 1
0.762973740358295 0.755424669559769 1 1
0.681119267255374 0.674682895605163 1 1
0.929151287126982 0.919978457678625 1 1
0.736150410689835 0.727512425705604 1 1
0.949258503988519 0.939629058496243 1 1
0.774231986175616 0.766457443057205 1 1
0.830926158830086 0.82262877071833 1 1
0.518773954799289 0.513352697254404 1 1
1.21661480009299 1.20381068031962 0 0
0.889340624441515 0.879912370595408 1 1
0.8585597248024 0.848189691312431 1 1
0.94816441373944 0.938193485838788 1 1
0.969833009111691 0.960853971182982 1 1
0.811233912831588 0.803548104411043 1 1
0.795443273170589 0.788198893828294 1 1
0.865300454865563 0.857297581120804 1 1
0.707068320168292 0.70033500008199 1 1
1.07373716868166 1.0630367250857 1 1
0.795434771189034 0.78725972231942 1 1
0.757786015779673 0.75009528930421 1 1
0.605210738374777 0.59764976464188 1 1
1.0080892596853 0.998485329983438 1 1
0.542827214600346 0.537405505210874 1 1
0.66850011827266 0.662561097217801 1 1
0.781432629065554 0.773574938889651 1 1
0.699615516304319 0.692951037243444 1 1
0.866329032436624 0.856644465062758 1 1
0.762077204944848 0.753382191715821 1 1
0.659275659258707 0.652719249624036 1 1
0.826058790317704 0.816995076972398 1 1
1.11757857224324 1.10563608650491 0 0
0.822527363015144 0.815325031018131 1 1
0.617620912584874 0.611549534914051 1 1
1.0296761129619 1.01874667100605 1 1
0.874352138352169 0.864498805278553 1 1
0.860113634922861 0.850958638963872 1 1
0.542685901812865 0.53729963943033 1 1
0.607538424155442 0.601859234423158 1 1
0.621798722749347 0.615499754804351 1 1
0.492103044965443 0.487152530532152 1 1
0.909469102053521 0.898570156481746 1 1
0.81628493880402 0.806326255208039 1 1
0.987362723247049 0.976810663798113 1 1
0.725425013568286 0.719118447228558 1 1
0.940767298063388 0.931104200175942 1 1
0.970964163608377 0.961052275005635 1 1
0.75587342024647 0.748529920024636 1 1
0.861721700351589 0.853515363408546 1 1
0.852174894669807 0.844287087280266 1 1
0.840373093351712 0.831353497230045 1 1
0.511670680673586 0.507455780410923 1 1
0.913752210189114 0.905507940179205 1 1
0.768800371508982 0.758331490086921 1 1
0.894786021788047 0.884493512823966 1 1
0.48476431700435 0.479545021022944 0 0
1.08740846456823 1.07729801407559 0 0
1.06559339351625 1.05386079753437 0 0
0.887809667664202 0.878388588432519 1 1
0.800379108911393 0.790213084725872 1 1
0.694979386949996 0.687803670851356 1 1
1.04630928197776 1.03576013790729 1 1
0.746471907527883 0.738992505924088 1 1
0.629105810354008 0.622356697294086 1 1
0.601726338934742 0.594870796011271 1 1
0.725740069117955 0.718103027163883 1 1
0.713655565212129 0.705631769217092 1 1
0.877541586893477 0.869270795949421 1 1
0.76294085004902 0.754600550505656 1 1
0.79903250167106 0.790871662502321 1 1
0.679391074542887 0.672675222564514 1 1
0.825010955149653 0.817324795750686 1 1
0.733767268899302 0.72728117894963 1 1
0.753132596050232 0.744739006158433 1 1
0.716453219204927 0.70986115805376 1 1
1.01154554382736 1.00144879709313 1 1
0.35958256885242 0.356321812745161 0 0
1.00509603194071 0.995644236865699 1 1
0.856252142757438 0.849129777862643 1 1
0.959752983773355 0.950416637022247 1 1
0.843005405063272 0.834712216990669 1 1
0.856741589433395 0.848635074660303 1 1
0.674377744829069 0.668099847720726 1 1
1.12718420805699 1.11563511809461 0 0
0.655131290179693 0.648426399253758 1 1
0.905777559235481 0.896394495977055 1 1
0.908524136417859 0.899820110906534 1 1
0.979109136126407 0.970631344957962 1 1
0.701568910820626 0.693872440353935 1 1
0.971928955367805 0.961903570702445 1 1
0.882290431550056 0.873175832348066 1 1
0.812895669154719 0.80461850521735 1 1
0.964830288664834 0.954527631335111 1 1
1.01265781087086 1.00210553385498 1 1
0.658547077093318 0.652442598483016 1 1
1.08757017710868 1.07754849102655 0 1
0.476106870086396 0.471565574694464 0 0
0.7531817513083 0.746034727149623 1 1
0.705406774199512 0.698535803337314 1 1
0.965149806313265 0.954528469661775 1 1
0.894778408997084 0.885112725895955 1 1
0.668295294499437 0.661754935198704 1 1
0.613392642573227 0.605943323469302 1 1
0.746623814090583 0.739502865503399 1 1
0.901660190461699 0.892953777531972 1 1
0.962902196136194 0.952517880877305 1 1
0.839625430947802 0.829569615356301 1 1
0.785020432830837 0.777748334302623 1 1
0.601776291370865 0.596247572288444 0 0
0.786008171106638 0.779425994804899 1 1
0.861397323659723 0.852411001400604 1 1
0.767208219780735 0.759702570665181 1 1
0.82465569543578 0.816433487839663 1 1
0.831528865341051 0.822928440117124 1 1
0.927484518652772 0.917703202152024 1 1
0.902441550530337 0.894282881796543 1 1
0.8191523133658 0.810680460788573 1 1
0.663270569423658 0.656292911220656 1 1
0.891914273974943 0.88227336983793 1 1
1.0875046256248 1.07612266938635 1 1
1.11318133412124 1.10023792827385 0 0
0.911406172281109 0.90169466633973 1 1
1.06094557853988 1.04867604734085 1 1
0.801290034595992 0.792250725565552 1 1
0.830127337077068 0.821852466167466 1 1
0.939597183952693 0.930080750756332 1 1
0.438936765859936 0.435018607236337 0 0
0.828857921887147 0.819321887708742 1 1
0.75739908789085 0.750107847390919 1 1
0.871208771129731 0.861845209444453 1 1
0.869546725891579 0.86088472411569 1 1
0.80443491881457 0.795929624042742 1 1
0.796496651150108 0.788513849276845 1 1
0.99096998477304 0.979809124874303 1 1
0.676436194768615 0.670457443469996 1 1
0.788346977771489 0.780629353576156 1 1
0.764878564295039 0.757218264341529 1 1
0.629727926564435 0.622982655217111 1 1
0.815671850736723 0.807856068163183 1 1
0.961490626616764 0.951688259978487 1 1
0.902449366608459 0.894111250968591 1 1
0.635974923801831 0.629650753386778 1 1
0.530344055908589 0.52455031484364 1 1
0.759417769796479 0.751947118800739 1 1
0.668521616438661 0.661818262117615 1 1
0.810016535519032 0.801886735543813 1 1
0.970595435819683 0.962253886885818 1 1
0.759817754585351 0.752981397723455 1 1
0.421163591188788 0.416269745713431 0 0
1.10050157575523 1.0893106876321 1 1
0.769449433755367 0.759583664424371 1 1
0.694580548361684 0.686978889565651 1 1
1.07317225176663 1.0629643645106 1 1
0.748832706339025 0.742220830428391 1 1
1.05874261500512 1.04706866185015 1 1
0.754202323473935 0.74585694474755 1 1
0.923381472720612 0.91538255168878 1 1
0.927966147240211 0.918767176828131 1 1
1.23151776226161 1.21884946976682 0 0
0.678888490454684 0.67158868992535 1 1
0.597941044937048 0.59220995279187 1 1
0.630918196658994 0.624329302277669 1 1
0.381126260766392 0.377830913858161 0 0
0.650700129581961 0.643568756342079 1 1
0.679272394993595 0.672142618971743 1 1
0.853948624384691 0.846379421390333 1 1
0.816318488682305 0.808363804214639 1 1
0.675624589667012 0.668015822057352 1 1
1.02427182732501 1.01192622349391 1 1
0.56425128820953 0.558215941124533 1 1
0.809344183258737 0.801174738391809 1 1
0.687010884333175 0.679723702908445 1 1
0.741210975042107 0.733112162229041 1 1
1.14476472794146 1.13283866311701 1 1
0.472838206760505 0.468499302847784 0 0
0.522479318448999 0.517368546032036 0 0
0.629555873335104 0.62296177093914 1 1
0.867705141625437 0.858016582786521 1 1
0.749505829030625 0.741182740129693 1 1
0.696895738761715 0.691086849048235 1 1
0.80516468615358 0.796848406314032 1 1
0.930312104042888 0.919712257075534 1 1
1.31972800338459 1.30589949226418 0 0
0.650751486402692 0.643088528444161 1 1
0.729087526888946 0.722103531337838 1 1
0.982091015820073 0.972386036410882 1 1
1.11542391980618 1.10455975657428 1 1
0.758908165137996 0.751254927589359 1 1
0.638182537384281 0.631858729764538 1 1
0.750640061727002 0.74306959274932 1 1
0.859025312947965 0.850499847329923 1 1
0.897671869100417 0.887495734155271 1 1
0.898744764857023 0.889660930126714 1 1
0.899896571016575 0.891371450036428 1 1
0.929109815940306 0.919477621851072 1 1
0.931465002224965 0.922774362073039 1 1
0.886947255976649 0.877782162261195 1 1
0.370421505093213 0.366485617869288 0 0
0.771273192921119 0.764307359153742 1 1
0.535559213937148 0.530440352126218 1 1
0.89944967942968 0.890021890620419 1 1
0.764232706404415 0.757321926049779 1 1
0.681660373144498 0.675318485273315 1 1
0.815199457216678 0.806718896743874 1 1
0.816328445539781 0.808022452200052 1 1
0.596635562334749 0.590295490414897 1 1
0.527180732874535 0.521815313394573 1 1
0.963702092520935 0.954832784282785 1 1
0.956886404454297 0.946880914225261 1 1
0.551869786965102 0.546023340531129 1 1
0.668054194543921 0.661388690507193 1 1
0.445268309093198 0.441570841171651 0 0
0.953602289981764 0.944113449548554 1 1
0.735358522453265 0.727783581770841 1 1
0.508251284726942 0.503193820153572 0 0
0.601543276662474 0.595261798377474 1 1
0.800780367759639 0.792737886897414 1 1
0.621067631083545 0.615605153524411 1 1
1.10380926985578 1.09284510951989 1 1
1.04228035687933 1.02989502432474 1 1
0.943819989880814 0.93266374279812 1 1
0.734044606837928 0.727125378526524 1 1
0.874017439413312 0.865818337687335 1 1
1.01352181892066 1.0032720371785 1 1
0.716688113835164 0.709926616756241 1 1
1.05071049297968 1.04039917614392 1 1
0.746591199065013 0.73940887100222 1 1
0.592117003320976 0.586398244229018 1 1
0.669324738796185 0.662631376819612 1 1
0.676423522653737 0.669055106123206 1 1
0.864625690111159 0.856422870109474 1 1
0.770108840703222 0.760940530692577 1 1
0.863549352634231 0.855196286342416 1 1
0.572121964031281 0.566516901748849 1 1
0.862707794030034 0.853594851037037 1 1
0.66250270164073 0.655487855680046 1 1
0.78704967940629 0.778885509660365 1 1
0.670991038852303 0.664211946101499 1 1
0.712368545006688 0.705066873616271 1 1
0.834399314059967 0.824154355464665 1 1
0.750225796273327 0.742270893714485 1 1
0.953552164789847 0.945116977967812 1 1
1.09764949678713 1.08637852140651 1 1
0.810535926389227 0.800867864364527 1 1
0.864025902224579 0.855366449940142 1 1
0.777144911003896 0.769872602248147 1 1
0.679913816419082 0.672895779401869 1 1
1.00563904011093 0.9963158764202 1 1
0.992156826681097 0.983104469148246 1 1
0.700912704215401 0.691982404149751 1 1
0.540622954883466 0.53570552745855 0 0
0.992973676759087 0.983730508464973 1 1
1.20202201729862 1.1889919491373 1 1
1.01373452580082 1.00427167967577 1 1
0.922543093026329 0.912302772792545 1 1
0.658517939215426 0.65099965162354 1 1
0.68566076640894 0.678659274895087 1 1
0.776182928136727 0.76874296894406 1 1
0.744877410404937 0.737824802488824 1 1
0.975394415809399 0.965814377160515 1 1
0.56417767637922 0.558693234315207 1 1
1.03123873390194 1.01988416541059 1 1
0.846472268608547 0.837613407187927 1 1
0.950342971991306 0.94022957278837 1 1
0.892267334068709 0.883147341266588 1 1
0.895599250715609 0.887345138584816 1 1
0.812194578973322 0.803224612715426 1 1
0.857879948584797 0.849975085746797 1 1
0.855932505108906 0.847449465752361 1 1
1.03287180869261 1.02176417364066 1 1
0.944682093938464 0.93479213826764 1 1
0.724676841649851 0.717519830505891 1 1
0.857725149369095 0.848102393283627 1 1
0.485132707709058 0.479322509789989 1 1
0.694880717865543 0.688228677028788 1 1
0.780009785315243 0.771752694973029 1 1
0.657390970384703 0.651494666210512 1 1
0.784463916978688 0.776929552019642 1 1
1.07406644605692 1.063196107155 1 1
1.16245096806227 1.15086305190294 0 0
1.01356673888774 1.00351044912934 1 1
1.13751624866002 1.12617374201046 1 1
0.64903615631626 0.642007939345353 1 1
1.09726448678822 1.08676206883469 1 1
0.884496075178399 0.876685234746512 1 1
0.580864522683666 0.574371317979941 1 1
0.843854654555298 0.834758039238512 1 1
1.06629471918181 1.05549165479132 1 1
0.88851002281231 0.878920252349633 1 1
0.668310215139066 0.661656939031504 1 1
1.00193490502656 0.992322602891629 1 1
0.632129718108696 0.626212282687471 1 1
0.929765164946017 0.919554144916241 1 1
1.04631755217587 1.03701781102709 1 1
1.14778344886701 1.13592258625847 1 1
0.906700394993036 0.897204968223514 1 1
0.910676725919542 0.902259961075059 1 1
0.620554954140952 0.614573707094268 1 1
0.858228425687946 0.849722537996142 1 1
0.782998741493655 0.774407383951807 1 1
0.869334133661449 0.858518073874353 1 1
0.543931878009894 0.539899713472058 1 1
0.773873445757932 0.765547306095677 1 1
1.00433063814055 0.993845739264089 1 1
0.368198596011054 0.364853971285828 0 0
1.03202425566322 1.01993246534891 1 1
0.824429803541603 0.814852951398168 1 1
0.864381198442094 0.854053964373047 1 1
0.771694770107602 0.763474694099552 1 1
0.745522861061047 0.73882076564884 1 1
0.851234199385055 0.842398117774021 1 1
0.7073850689107 0.698731935249381 1 1
1.14772227779057 1.13539125527293 0 0
0.937633734625059 0.927301948407149 1 1
0.725595874177039 0.719236434713664 1 1
0.956969413650462 0.948442348721092 1 1
0.707530100720139 0.700320564968084 1 1
0.919033177248306 0.909610580352032 1 1
0.793412321980305 0.785566243303127 1 1
1.1499808251949 1.13749301921883 0 0
1.02573145149839 1.01463659171072 1 1
0.583075864099674 0.577451748913634 1 1
0.97229323687998 0.962558226737992 1 1
0.756324025218108 0.747693033580903 1 1
0.433494431945376 0.428868010396887 0 0
0.557675391955775 0.551937548265202 1 1
1.01957928418288 1.0092730596978 1 1
0.531271227139829 0.52563693487374 1 1
0.544238689517693 0.538454651468083 1 1
0.852062758232471 0.843592962072824 1 1
0.693929237123417 0.687523282187438 1 1
0.967958404229194 0.957474675051872 1 1
0.699631324509908 0.691057537625144 1 1
0.545596093529575 0.540522877631363 1 1
0.68628743745602 0.679085522528821 1 1
1.03016504763767 1.02066976598629 1 1
0.807962990552032 0.800530400396094 1 1
0.662018639916233 0.655183918531596 1 1
0.70338333665863 0.695228208713067 1 1
0.967598514999282 0.957723909185768 1 1
0.758769870806831 0.750732316208568 1 1
1.15559090791439 1.14487124424674 0 0
1.07240112372516 1.06287364738201 1 1
0.91865426434357 0.909921109357377 1 1
0.478292461307632 0.473389197256427 0 0
0.929888585034864 0.920930871050419 1 1
0.973910309701369 0.963154580319939 1 1
0.821375194622165 0.8141336702359 1 1
0.676512485950142 0.669631666149457 1 1
0.888489092070954 0.879202090450464 1 1
0.546138972543832 0.540790624114828 0 0
0.559282906828472 0.553636555708012 1 1
0.932195413199471 0.923502919509383 1 1
0.810086083836876 0.800375277295476 1 1
0.78532334599559 0.777214896070546 1 1
0.800727921824317 0.793264857067387 1 1
1.39130816534518 1.37865385945867 0 0
0.603222061613441 0.595892698448333 1 1
0.912918371062073 0.902970220712494 1 1
0.66842069622543 0.662242492662906 1 1
0.578069063568614 0.572589929909915 1 1
0.485031849865169 0.479079965825403 0 0
0.363216050979948 0.359006330608141 0 0
0.839338907414739 0.830409442760529 1 1
1.03897083943933 1.02816300791416 1 1
0.899628643647303 0.889943662110251 1 1
0.631535315096873 0.624973486013298 1 1
0.774533917305268 0.766847725348978 1 1
0.671219502080339 0.665992030539668 1 1
0.88068485924708 0.870588494601479 1 1
0.802007255527811 0.794053790608601 1 1
0.765159577344676 0.756974049229677 1 1
0.875006309243338 0.865548790166581 1 1
0.814292522746073 0.805505197360604 1 1
0.951133916965146 0.941746903502669 1 1
0.766788313029046 0.759059951743871 1 1
0.689528552282675 0.682252302610574 1 1
1.03906160664544 1.02783165794905 1 1
0.82184347763329 0.813618309783017 1 1
0.818223119834149 0.810039219746188 1 1
0.748802724733141 0.73944071184297 1 1
0.654028181438108 0.647133213118584 1 1
0.406010341608163 0.402786129222502 1 1
0.828568032237582 0.820505624370546 1 1
0.777602177169867 0.77002952806818 1 1
0.864101571293298 0.855425435479754 1 1
0.577601185987505 0.571016082225536 1 1
0.597324836228474 0.591041106789676 1 1
0.489444936081934 0.484319468237077 1 1
0.495155992591463 0.489903557717914 1 0
0.710674270796652 0.703500473406506 1 1
0.980745621673969 0.969412760599011 1 1
0.885790120618063 0.876714049382482 1 1
0.575385228750784 0.569288356618692 1 1
0.963891080318615 0.953627552586599 1 1
0.993075107545379 0.982934124902369 1 1
0.92046314110705 0.91138014436409 1 1
0.991382388058559 0.980999200258023 1 1
0.86551044746253 0.857302927576873 1 1
0.89116907859037 0.881651859464381 1 1
0.59969948648605 0.594787827241203 1 1
0.931847262855086 0.921823353073895 1 1
0.672450204668815 0.66557933351857 1 1
0.703530376346186 0.696615645084168 1 1
0.679555932050509 0.672854724216356 1 1
0.936311813469904 0.927173432066771 1 1
0.510850338371409 0.505565813436431 1 1
0.991692640526443 0.982064554081278 1 1
0.636372086976732 0.630442369956187 1 1
0.696849687706689 0.688632947763537 1 1
0.959480574068597 0.950677589728406 1 1
0.656801818131862 0.650021489954146 1 1
0.600042732991154 0.593927091494758 1 1
1.04425714667047 1.03111554962791 1 1
0.889859787465061 0.881408069319243 1 1
0.873693718707085 0.863823358057438 1 1
1.02865073896759 1.01640555476676 1 1
0.699571710694813 0.692476304307345 1 1
0.820455114980334 0.812029819567828 1 1
0.741196575416768 0.734075024953959 1 1
0.894083173745846 0.884781616269135 1 1
0.783375864219119 0.773806192455848 1 1
0.87729022587763 0.867833259851784 1 1
0.759857188921157 0.750523972724779 1 1
0.795617789817602 0.786939216647043 1 1
0.524086110174601 0.519187765471729 1 1
0.771884057170719 0.764321207804036 1 1
0.536322788069118 0.529760118426419 1 1
0.754287424326127 0.746751950434395 1 1
0.641892890692323 0.634923908765044 1 1
0.679812520355742 0.673636824784757 1 1
0.617816257541239 0.61165274231175 1 1
0.618504314641546 0.612638175419619 1 1
0.914993323177897 0.905514622490417 1 1
0.576885393691472 0.570181958584388 1 1
0.779771536813003 0.77184727158766 1 1
0.788446931986463 0.780644829520179 1 1
0.898279384704018 0.889516097017305 1 1
0.958235053378517 0.94836191920603 1 1
0.434079265992406 0.429480696759964 0 0
0.908655569780351 0.900136702389879 1 1
0.807672945224558 0.799558292915935 1 1
0.943758059339436 0.933404093157573 1 1
0.313036932306029 0.309542357942991 0 0
1.00025244302299 0.989741014219572 1 1
0.846121336275757 0.83683187648977 1 1
0.660987052258299 0.65367268667454 1 1
0.956056258728147 0.944938265179085 1 1
0.685285075742452 0.678458704666804 1 1
0.781805335054941 0.774778870421597 1 1
0.391478414348042 0.38764838857837 0 0
0.524624942633583 0.519432543264458 1 1
0.893436225296285 0.884883511476126 1 1
0.920892386097275 0.913032133490719 1 1
0.583868153814187 0.578343013114547 0 0
0.944345405365664 0.934047030372936 1 1
0.783607827857428 0.775641869740839 1 1
1.02630380494053 1.01394918073011 1 1
0.967017848879006 0.9571934202209 1 1
0.459544134818664 0.455599981747133 1 1
0.686671165300599 0.678236261548511 1 1
0.729558571612128 0.72248870490662 1 1
0.690029522421783 0.683663372766637 1 1
0.920207068057223 0.910289237457599 1 1
0.684572827286305 0.677333306205904 1 1
0.796194316933596 0.787563138693673 1 1
0.899893745420554 0.890398964951051 1 1
0.4449779142668 0.440247275303682 1 1
1.02825248760904 1.01718064493156 1 1
0.878046049156706 0.869708583794576 1 1
0.55968782244084 0.554567154733189 1 1
0.525769202293008 0.520315088247767 1 1
0.629730862983673 0.623772418815872 1 1
0.966638681370365 0.956313146457926 1 1
0.983526503708361 0.973470233106638 1 1
0.875697524647208 0.867539294306377 1 1
1.21808104541232 1.20624712240985 0 0
0.758370554676214 0.750511331228267 1 1
0.918749699339485 0.910340616279214 1 1
0.705828487668243 0.69843670671748 1 1
0.999050428127142 0.988756806506381 1 1
0.648011324609347 0.641804920212613 1 1
0.597574161934662 0.591654415478279 1 1
0.676903483310654 0.670324922606715 1 1
1.06165970237965 1.05039401861799 1 1
0.593086019662367 0.58685419816554 1 1
0.649155496889785 0.642125820750781 1 1
0.834935672477265 0.826790254436622 1 1
0.99142036022452 0.980370838960361 1 1
0.799864020511979 0.790819408286547 1 1
0.927211068307721 0.918421285105634 1 1
0.742729545151225 0.735960266510809 1 1
0.716424926320606 0.708677641601543 1 1
0.968136867195203 0.9581800771373 1 1
1.05799910477519 1.04756249788868 1 1
0.70242452220979 0.695092122661542 1 1
0.932764006532098 0.922792039065849 1 1
0.596737994735457 0.590658255269188 1 1
0.404505302800285 0.400133579618511 0 0
0.823078277559462 0.815137958146759 1 1
1.14664428086011 1.13592837050905 1 1
0.752246568625456 0.743590456268942 1 1
0.768830933381338 0.761628477206559 1 1
0.555844931593244 0.549595691966694 1 1
0.560035651180051 0.555413852600146 1 1
1.12323199934611 1.11299754054785 0 0
0.432945302633136 0.429214694124258 0 0
0.757773095078738 0.750354879621213 1 1
0.494046562157143 0.488880403382456 1 1
0.522036285305962 0.515969744788072 1 1
0.639072046949891 0.63227161147473 1 1
0.932910170330447 0.923571621431221 1 1
0.658632531450936 0.651477105496818 1 1
0.843169395875094 0.833010800912088 1 1
0.781484735011378 0.7731939576645 1 1
0.913254285124279 0.904020141036076 1 1
1.04573190033138 1.03588334625774 1 1
0.781127085340366 0.774180919813638 1 1
1.01434349410527 1.00440126652335 1 1
1.01995107597784 1.00744304542884 1 1
0.668070078298336 0.662121239979086 1 1
1.03502403063582 1.02390725816167 1 1
0.541622250615906 0.536664768469568 1 1
1.16173673264946 1.15034421278593 1 1
1.10603876704477 1.09414013205754 1 1
0.813633151660032 0.804867098848493 1 1
0.789832996897024 0.782621483263887 1 1
0.894210313876884 0.883985445534057 1 1
0.909236572487456 0.898740183344334 1 1
1.02436335302155 1.01464268077864 1 1
0.875532102520073 0.86629578410384 1 1
0.563844127669537 0.557765338277985 1 1
0.679048647198014 0.672293507188597 1 1
0.677115801673047 0.670915432457676 1 1
0.755792916773596 0.747781723130507 1 1
0.971210350275739 0.960754447763146 1 1
0.600124729543648 0.59385991619898 1 1
0.576823181328543 0.570428613970128 1 1
0.841553193922934 0.832113221603411 1 1
0.824876090281229 0.816183183213669 1 1
0.895949588695042 0.887344445432215 1 1
0.779904162240702 0.77089031696433 1 1
0.806778050121701 0.798892886385935 1 1
0.9957650876631 0.986359490217524 1 1
0.634086462674527 0.628136437584785 1 1
1.02243289817937 1.01173308899831 1 1
0.873496960772561 0.864226250954866 1 1
0.837172619935052 0.828606665614256 1 1
0.473452018389718 0.468643902499954 1 1
0.790498109214143 0.783735500671599 1 1
0.662198058138492 0.654698099540671 1 1
0.772556290936976 0.7653929229241 1 1
0.540898329835554 0.534967682829112 1 1
0.383008064855658 0.379201679891071 0 0
0.754185810920731 0.746869929491202 1 1
0.860519516297201 0.851685236656627 1 1
0.552774034628546 0.547037578759012 1 1
0.960741988735259 0.951795799469083 1 1
0.792717351657961 0.784552673066302 1 1
0.943774560122877 0.933924525458186 1 1
1.04467955209204 1.03395227196185 1 1
0.857177746419747 0.847575545342 1 1
0.994598488526531 0.984483121643766 1 1
0.781488984571583 0.774530785664035 1 1
1.06742824875357 1.05619866885794 1 1
0.692577990612393 0.685886412146941 1 1
0.602662503316167 0.595925900062893 1 1
0.781844726343795 0.774064245934521 1 1
0.821821313969419 0.812758844513011 1 1
0.70665140037461 0.699118393413694 1 1
1.02256421136787 1.01153190224986 1 1
0.872090322080966 0.863357091604996 1 1
1.07261082331757 1.06100504305534 1 1
0.878602185284639 0.869583022150879 1 1
0.823799239036301 0.815772243526473 1 1
0.79057527287443 0.783664627752336 1 1
0.910677562893345 0.901752838391991 1 1
0.98648800678922 0.976609299149407 1 1
1.05385457268924 1.04371313223286 1 1
0.795903728826338 0.787856769235589 1 1
0.724151237560272 0.717051815499749 1 1
0.651295023411263 0.644677875455943 1 1
0.739115326556416 0.731094017040322 1 1
0.429355366029721 0.424951935788445 0 0
0.820256577320694 0.811659742957891 1 1
0.863261394417751 0.852725229679088 1 1
0.818603348911128 0.810201516548773 1 1
0.775090428593558 0.766715066235222 1 1
0.598131185350439 0.592199352615276 1 1
0.878345693119444 0.869773594173916 1 1
0.891440032916158 0.882036219512403 1 1
0.880623308901569 0.869919307260389 1 1
0.703735014268397 0.69685090414446 1 1
1.02071404352762 1.00864006067708 1 1
0.613813346897576 0.60783605953623 1 1
0.726017253283576 0.718984684981761 1 1
0.700188719066131 0.693711857131177 1 1
0.824203196764934 0.815408937666502 1 1
1.02409272416666 1.01487830925867 0 0
0.39863846405635 0.394460502492249 0 0
0.569972721191497 0.564927167360316 1 1
0.680840384001062 0.673984866871878 1 1
0.793888986224353 0.785153886838188 1 1
0.935334598237887 0.925709689320538 1 1
0.70686253170456 0.699989011592294 1 1
0.585244729764846 0.579491679478938 1 1
0.814019691998321 0.807062267647761 1 1
0.872054228547705 0.863278825657576 1 1
0.498197673760866 0.492429923687973 1 1
0.65541104937734 0.64920487378919 1 1
0.588653606795069 0.582454336447362 1 1
0.567094696929079 0.561232672119784 1 1
0.886675622532789 0.877707276236894 1 1
0.945983162488794 0.936311610223188 1 1
0.983655539676164 0.973888942071246 1 1
0.582693191378906 0.576817065939339 1 1
0.472053428769373 0.467904316118505 1 1
0.830740779878859 0.823017255216195 1 1
0.766621458364807 0.759232224321283 1 1
0.996572069655707 0.985814839842702 1 1
0.833077802040564 0.823509763550438 1 1
0.889380661509242 0.879502477568277 1 1
0.844953892049567 0.835763433369657 1 1
0.97748088329608 0.968242999630987 1 1
0.551281471336418 0.545129640013427 1 1
0.760319559255352 0.752186480950738 1 1
0.817321132367839 0.809201896232806 1 1
0.542338480753505 0.537424041903133 0 0
0.630154482198005 0.623480178763675 1 1
0.886265606662958 0.876827869832195 1 1
0.651978247590145 0.644242771798812 1 1
0.830039456158835 0.821350219577277 1 1
0.753696740118992 0.745964722650916 1 1
0.817162362912374 0.808633744256781 1 1
0.662316271444099 0.655707948844228 1 1
0.680821661799328 0.673868539902408 1 1
0.450813886744894 0.446249128149295 0 0
1.26948070566074 1.25689772412714 0 0
0.782051051804807 0.774553371230443 1 1
1.0239094829461 1.01398999276802 0 0
0.898438817214098 0.888801359885658 1 1
0.733025142689205 0.725396207031269 1 1
0.419512892817957 0.415540727492767 1 1
0.885015796282546 0.876225394869659 1 1
0.807509016343829 0.798666695088766 1 1
1.01780048886235 1.00705352685416 1 1
0.763806629172882 0.756298707564011 1 1
0.76933521094143 0.762373050386412 1 1
0.823096451438125 0.814572347325682 1 1
0.858840993590185 0.850301300612208 1 1
1.05729310298049 1.04609132658284 1 1
0.968842353968748 0.959443833875041 1 1
0.555898316712137 0.550248423056006 1 0
0.867814760577614 0.85785424161354 1 1
0.577876954069074 0.571070734366758 1 1
1.10781965765589 1.09732378080556 0 0
0.809238639155613 0.800134053048234 1 1
0.809992694518912 0.80185482725936 1 1
1.03347414915817 1.02428373972157 1 1
0.767420781676269 0.758410940301793 1 1
1.13755089529748 1.12734727642461 1 1
0.637728413500009 0.630109076543451 1 1
0.579137029692656 0.573433325125116 0 0
0.92883166575352 0.91852412916497 1 1
0.830883204030956 0.822096440248298 1 1
0.757729621735544 0.748896071050819 1 1
0.996361783554404 0.985666379257964 1 1
0.980569789401857 0.970676080681653 1 1
0.609720627591386 0.602452470955768 1 1
0.744670422215252 0.736602483057668 1 1
0.959053125852255 0.949202388890147 1 1
0.88921422399206 0.881507365662543 1 1
0.865912417202995 0.858474427207404 1 1
1.04270672952329 1.03191137529391 1 1
0.679999270116984 0.673050140802049 1 1
0.648430896178367 0.640731014421449 1 1
0.636768994808856 0.630469552885932 1 1
1.04838013016053 1.03832463130731 1 1
0.882250221114243 0.873693759069438 1 1
0.962402764627942 0.953102391223067 1 1
0.508460453359855 0.503291723916791 1 1
0.698138231332125 0.690807662404572 1 1
0.989493729089581 0.979242146858508 1 1
0.742611849945269 0.735998256511536 1 1
0.790701012401715 0.782770582335106 1 1
0.680976242625248 0.674356344872005 1 1
0.751630068574232 0.745100718056793 1 1
0.612353671675542 0.605818291985305 1 1
0.701554730822449 0.694467349453118 1 1
0.611077331414248 0.604822640590737 1 1
0.688176160165142 0.681641213135707 1 1
0.947281651331668 0.937471878959421 1 1
0.687616818098435 0.681422372725755 1 1
0.777246723384724 0.768543208726564 1 1
0.775152036575982 0.7670840606565 1 1
1.08752130673068 1.07769343822241 1 1
0.936812045638637 0.926450943439406 1 1
0.806769575705594 0.797629758311301 1 1
0.925454555068931 0.917023384597925 1 1
0.45315314658356 0.447761554378252 0 0
0.61607469020494 0.610214793773954 1 1
0.649687436561639 0.64282954067951 1 1
0.382056499809873 0.377990772839785 1 1
1.1634836679739 1.15151105469672 0 0
0.793826180255239 0.786129706507903 1 1
0.775038723254164 0.767559815009655 1 1
0.73421418583527 0.727941679870933 1 1
0.988435064475289 0.977436744317906 1 1
1.01183270707297 1.00028317429504 1 1
0.915785102302783 0.907139858467576 1 1
0.917479500616302 0.909090678036024 1 1
0.925754794748827 0.916848527296868 1 1
0.834162581747732 0.825282163926143 1 1
0.69195081317546 0.685142525906791 1 1
0.873490034036564 0.865107885229867 1 1
0.783300191989952 0.775646378753307 1 1
0.47405837363505 0.469351515534426 0 0
0.934991806620446 0.926252077682012 1 1
0.831209649165244 0.82239989298235 1 1
0.729857595458504 0.723296489924261 1 1
0.801267561489465 0.792559570634369 1 1
0.715336857215316 0.707315069573219 1 1
0.657169738186217 0.651082523622294 1 1
0.820601896286519 0.811458974869008 1 1
1.02408836799697 1.01336050264608 1 1
0.635101034759273 0.628588984849488 1 1
0.928291057260474 0.919195438144551 1 1
0.862808023098345 0.853502621959105 1 1
0.898341439998536 0.889220980387014 1 1
0.831010156141555 0.821686289868134 1 1
0.93982600941102 0.93107178977907 1 1
0.709568836726328 0.702005093034343 1 1
0.928562474970567 0.919615484903628 1 1
0.790271376613436 0.782347176068714 1 1
1.00909597831232 0.997896286910728 1 1
1.18200042402374 1.1689941944718 0 0
0.784041369030424 0.775953071284704 1 1
0.794494565865029 0.785912269052772 1 1
0.419909282165314 0.415411008758208 0 0
0.666474053189972 0.660120117360742 1 1
0.800865384206079 0.791689951721798 1 1
1.04221618430032 1.03265737169983 1 1
0.338579681164656 0.335824705226594 0 0
0.686114425710681 0.678918385728427 1 1
0.648430829383975 0.642883364786567 1 1
0.821265009327153 0.812971655858744 1 1
0.6147835604543 0.608418584513674 1 1
0.864364118091939 0.856117657763391 1 1
0.74930568386742 0.741609752048453 1 1
0.916059396961993 0.905600526849834 1 1
0.670365477928635 0.66311598808758 1 1
0.902475528104598 0.894592216291251 1 1
0.748768914380867 0.740198026168357 1 1
0.749261473317965 0.741994162933705 1 1
1.09892843671126 1.08795996786806 1 1
0.660376118640447 0.652927430539172 1 1
0.638615735496682 0.631832474339807 1 1
0.729531109491174 0.722043688712144 1 1
0.993229046789692 0.983122037234404 1 1
1.00106212187437 0.991648126135534 1 1
0.723324750807868 0.7153455343947 1 1
0.700586074768476 0.693147462546098 1 1
1.12648387566443 1.11543719131325 1 1
0.531562595554029 0.526966792111677 1 1
0.803904861174686 0.795963974372857 1 1
0.912718290340598 0.90373741133346 1 1
0.835084645798613 0.826546680865079 1 1
0.908883584425719 0.899555082582197 1 1
0.393321862367384 0.389014178072705 0 0
0.771766716754668 0.76477844935802 1 1
0.776061505554477 0.768754260682535 1 1
0.889743605136423 0.880597265613041 1 1
0.85114967195784 0.842394894257327 1 1
1.02456136909995 1.01546398612193 1 1
0.648843240109955 0.640956831867534 1 1
0.785946604032744 0.779060234063254 1 1
1.05084276207979 1.03897846041182 0 0
0.661713742722466 0.654345366260384 1 1
1.00920981793025 0.999200634821358 1 1
0.777702413782814 0.770660085173105 1 1
0.5935505883638 0.587754456716217 1 1
0.958214440559741 0.947654140187632 1 1
0.563997413788547 0.557743687639859 1 1
0.800121799773267 0.79224602666073 1 1
0.928788183889526 0.920010257074741 1 1
0.622112770538208 0.616096277722177 1 1
0.892863732786753 0.883649102881516 1 1
0.885062168595583 0.876431509890965 1 1
0.933636584868212 0.92404131115948 1 1
0.690311423525388 0.683536787883736 1 1
0.660432327452188 0.654898678161508 1 1
0.630139227470584 0.623638576488167 1 1
0.9674625118906 0.956985018371082 1 1
0.802514064284191 0.792852427801768 1 1
0.76039045007112 0.752508257525006 1 1
0.658441951339084 0.651361498997926 1 1
0.793132071295704 0.784714278411372 1 1
0.966268784727399 0.956098241483507 1 1
0.813767277297035 0.805124078414241 1 1
0.41047491834942 0.406167966234043 0 0
0.870639837785174 0.862465165642782 1 1
0.961876801012574 0.952489901678977 1 1
0.785851642324761 0.777827158532876 1 1
0.584276100241166 0.577942763694038 0 0
0.724927970222383 0.716473945666484 1 1
1.04887251800888 1.03948811868207 1 1
0.828535680733525 0.819259679286434 1 1
0.816647532524914 0.807715717641919 1 1
0.677339987943886 0.668863232682926 1 1
1.0551501809675 1.04309948153132 1 1
0.92796020228564 0.918412141150088 1 1
0.730112545824291 0.72282015764556 1 1
1.14208653038723 1.13004843427773 0 0
0.687991567417526 0.681315028753828 1 1
0.94138236877227 0.932401350890624 1 1
0.887814062166289 0.877990682339501 1 1
1.01419906895575 1.00471742754247 1 1
0.762671228104891 0.754713199304526 1 1
0.786308196383761 0.779114945922367 1 1
0.585529926600922 0.579522230607198 1 1
0.880458033142061 0.871351048036458 1 1
0.814989281495926 0.807316135449471 1 1
1.05840759144433 1.04635274833263 1 1
0.710679179274755 0.703921637168339 1 1
1.09641160212171 1.08466736374082 1 1
0.854526612539161 0.84587035352763 1 1
0.62715293273981 0.621639328816548 1 1
0.952540289429028 0.941755686117367 1 1
0.737944727756123 0.730265023006211 1 1
0.923289456260406 0.912113372723065 1 1
0.643094396557474 0.636248871147348 1 1
0.745548673156063 0.737575063079792 1 1
0.562424709172662 0.55663766350653 1 1
0.719382493392763 0.711060183413067 1 1
0.790862053850422 0.783003885551236 1 1
0.83700068563773 0.828523197987665 1 1
0.54661862960351 0.542058307899282 1 1
1.08741163627154 1.07730982178505 1 1
0.628864610099314 0.621507995923321 1 1
0.690291793985359 0.683420225501105 1 1
0.838392317603424 0.830309736509047 1 1
0.779580061336148 0.772053626559307 1 1
0.86566363148586 0.855683212211059 1 1
0.903933146274844 0.895055772795589 1 1
0.797593227012469 0.789208496384915 1 1
1.02929565411454 1.01738841551126 1 1
0.848312650794643 0.839857913707373 1 1
0.724894507494432 0.717656045566307 1 1
1.01528622989543 1.00411435908549 1 1
0.685766107306016 0.678577979224053 1 1
0.520632948949403 0.516115453138539 1 1
1.07420616534155 1.06267407539783 1 1
1.02123365600034 1.01088838874811 1 1
0.710374673672499 0.702727657909839 1 1
0.920687743680095 0.912313934698273 1 1
0.658608023909335 0.65192288365843 1 1
0.613857528374173 0.607621315938742 1 1
0.868032265586588 0.86022924911362 1 1
0.600959320731636 0.594600104133048 1 1
0.94306965455984 0.933470836387157 1 1
0.568828141860401 0.563308188082933 1 1
0.746960619619771 0.739389280199571 1 1
0.9108962539114 0.901376229464461 1 1
0.502377368596378 0.497583123913472 1 1
0.637531063626424 0.630251518505679 1 1
0.903060625517942 0.893724083481811 1 1
0.975295508861529 0.965492374350148 1 1
0.968896356146486 0.960070426297298 1 1
0.69941050919866 0.692986076093989 1 1
0.557481830830265 0.55152393733483 1 1
0.891449869502589 0.88250612186048 1 1
0.648184554786964 0.642392513909926 1 1
0.832832476091944 0.824437645528933 1 1
0.578922693956805 0.573066114961433 1 1
0.971316810539032 0.961099120445348 1 1
0.921678395894069 0.911431640456854 1 1
1.01405298454648 1.00442258496045 1 1
0.934959804279428 0.925581134697358 1 1
0.711529689907898 0.703029550618897 1 1
0.566246117452444 0.561037543893671 1 1
0.597711844579467 0.592402466876964 1 1
0.978522408525359 0.968558328222788 1 1
0.911017514317078 0.901924400926592 1 1
0.898868420319955 0.888294067971263 1 1
0.771697274668455 0.764324387671249 1 1
0.635560843323063 0.629350790307437 1 1
0.861328958587015 0.853174734671388 1 1
1.13002018270061 1.11870169079249 1 1
0.624019141751958 0.616687626286157 1 1
0.407968163542144 0.403625664257325 0 0
0.928073138813833 0.918651634667244 1 1
1.07206770959297 1.06004531039605 1 1
0.825618207554757 0.816457066481977 1 1
0.962576627236253 0.952646535139028 1 1
0.884956547021223 0.875908354262756 1 1
0.823029115309643 0.815109408967107 1 1
1.04293911448971 1.03050712672559 1 1
1.11006011424678 1.09934583386921 0 0
0.818890376519819 0.810717417971238 1 1
0.684403211543596 0.677115866385471 1 1
0.697041555923854 0.689708095795147 1 1
0.973056123371879 0.961934260592677 1 1
0.812339704815881 0.804795921462946 1 1
0.950798977090082 0.941754780970917 1 1
0.876294053918889 0.867056498948375 1 1
1.13478852915221 1.12301720808729 0 1
0.684966342418916 0.67810046634736 1 1
0.801527196421767 0.793902210484277 1 1
0.797618287433487 0.790331090320223 1 1
0.684090817970489 0.676228923966149 1 1
0.931036675462863 0.921899140600623 1 1
0.905446679260755 0.896590190833019 1 1
0.668958640841907 0.662131368370034 1 1
1.13355563262318 1.12191436018624 1 1
0.948541423102159 0.9388656960694 1 1
0.571781434494697 0.566708664803548 1 1
0.599464678059424 0.593697491260245 1 1
0.828458691142043 0.818122095970364 1 1
0.761726797250602 0.754620574611594 1 1
0.958028708222707 0.949148643575992 1 1
0.756330629090274 0.747965937027136 1 1
0.552140042709892 0.546750755104633 1 1
0.539259263197282 0.534248734587868 1 1
0.969872316331754 0.960066797059864 1 1
0.735577719930334 0.728050609012093 1 1
0.705214876757758 0.697183660711269 1 1
0.81154805191387 0.803981431545725 1 1
0.970105628553487 0.959212453059672 1 1
0.831972287241353 0.824407026429058 1 1
0.950555880011125 0.941651260063782 1 1
0.788263391080454 0.780116617541958 1 1
0.847065896721644 0.837677047299249 1 1
0.875509558928105 0.866020129781714 1 1
0.852699541272535 0.844258840011288 1 1
0.955743766052435 0.945439888994759 1 1
0.787202181111777 0.779639332794473 1 1
1.04923919404487 1.03757753492933 1 1
1.10133343875154 1.08920865677386 0 1
0.844659817122464 0.835177640471006 1 1
0.787510962112743 0.779583194185507 1 1
0.606982989595151 0.601018025789114 1 1
0.820291730934481 0.811870244948645 1 1
0.81172225881954 0.805083037570826 1 1
0.745414606470303 0.737990302039568 1 1
0.903365186661111 0.893834502187062 1 1
0.58848378507693 0.58122586951322 1 1
0.767531499344537 0.760281925818616 1 1
0.576294314267903 0.569809032613471 0 0
0.747122108792022 0.739715834688714 1 1
0.762498650988351 0.754839785714819 1 1
0.907142972944777 0.89700828680967 1 1
0.765710611160922 0.757740052122724 1 1
0.813911443752361 0.80532414964523 1 1
0.994055271276848 0.983567577437428 1 1
1.07168044044845 1.06026957687476 1 1
1.20595378158454 1.19472151757584 0 1
0.783538287261382 0.774966472748074 1 1
0.761750146023928 0.753819883305034 1 1
0.857366158086856 0.848319782485911 1 1
0.632992504828783 0.6261048296706 1 1
0.659262465910641 0.652414879182326 1 1
1.06069591134584 1.05016117002979 1 1
1.06735040199893 1.05591385355267 0 0
0.938497879020105 0.928666208325719 1 1
0.722076666463106 0.715143583334115 1 1
0.877181424883032 0.866777469352803 1 1
0.810412378959934 0.802628727803945 1 1
1.05238176282372 1.04060539094045 1 1
0.685310924784011 0.67848440392859 1 1
1.1314019599644 1.11896859018341 0 0
0.741836566977372 0.734050137118264 1 1
0.876343062283968 0.867344925753419 1 1
0.591377204631751 0.585421461931466 1 1
0.743654001457861 0.736353280340213 1 1
1.08498654149109 1.0753934909525 1 1
0.628221280024962 0.622519335119086 1 1
1.01078972327046 1.00073600886089 1 1
1.07825690030251 1.06715912318053 1 1
0.801555823055266 0.79273610995907 1 1
0.961287338938503 0.95221121770532 1 1
0.653714030677028 0.646286729192399 1 1
0.720422022010824 0.713493491196049 1 1
0.709539906282931 0.702821235751561 1 1
0.494597234161032 0.489281622098443 1 1
0.85443577762017 0.8440232145754 1 1
0.701277227866833 0.693877678018466 1 1
1.03909528411187 1.02859545568516 1 1
0.938439713030279 0.929114877765795 1 1
0.843716476924003 0.834579448030486 1 1
0.755471512032295 0.748186255446814 1 1
0.698561911435325 0.69216026188279 1 1
0.897681176442169 0.887800557026469 1 1
0.751536943856223 0.744522171737984 1 1
0.962685371819649 0.953306772541161 1 1
0.65268938365165 0.645625722097962 1 1
0.75422263171877 0.746288842928957 1 1
0.913150824328288 0.903567212775648 1 1
1.16056758676513 1.14992015203729 0 0
0.470779087056277 0.466839640646467 0 0
0.727842132146154 0.720287463310016 1 1
0.956683016771187 0.947008099152713 1 1
0.607965146137656 0.601737868494002 1 1
0.70553329920899 0.697944786905849 1 1
0.893325349170688 0.884689289606816 1 1
0.641918955318705 0.634791866960946 1 1
0.663706430091889 0.65775585515512 1 1
0.899687996273831 0.89097440610567 1 1
0.812482589291917 0.804571452926824 1 1
0.901566413382873 0.89112713793583 1 1
0.866011663201893 0.857401673238707 1 1
0.580359095655357 0.575081374255405 1 1
0.608412026025706 0.602247526048915 1 1
0.647669359470531 0.641151905352612 1 1
0.550829847058152 0.545460103346146 1 1
0.970949289240915 0.961109713224649 1 1
0.940841308283085 0.932115951383041 1 1
0.512597535460573 0.507376940781092 1 1
1.1318975573815 1.12080520286527 0 0
1.12460804876393 1.11289720986541 1 1
0.720953015675396 0.714383475928427 1 1
0.784380704375125 0.777415310530219 1 1
0.816148139453255 0.80781279045712 1 1
0.595296603942675 0.59003379357864 1 1
0.726349778458405 0.719964202756448 1 1
0.853909169206304 0.845165663351278 1 1
0.774014054500358 0.766493593384313 1 1
0.725469551221344 0.717507526146125 1 1
0.892902859410644 0.884058656752106 1 1
0.944439210073796 0.934597164893069 1 1
0.986212929870983 0.976495196895862 1 1
0.761976574266631 0.753679711238426 1 1
0.980258000253282 0.969148606392626 1 1
1.0327069793035 1.02163388840266 1 1
0.618032427907961 0.611932830465031 1 1
0.785776246060193 0.777118859041797 1 1
0.636126445158546 0.629772524367559 1 1
1.11055098119911 1.09969195110058 0 0
0.558272988604748 0.553377962436042 0 0
0.642288965794265 0.636357791462918 1 1
0.689739385079092 0.683168100651719 1 1
0.762197969634929 0.754200580922075 1 1
1.08953895814924 1.07836685974379 1 1
0.660937634296941 0.655186908599074 1 1
1.02669650770877 1.0164030421079 1 1
1.13312367833109 1.11943685422053 1 1
0.855876214225658 0.846790459279491 1 1
1.07600322879604 1.06508713377327 1 1
0.881848843526307 0.872705074053718 1 1
0.686469729839311 0.678177309321806 1 1
0.60125660674648 0.594352836230184 1 1
0.83426325878911 0.82605262484231 1 1
0.888166979171528 0.87829595618562 1 1
0.578129811905094 0.572508194178518 1 1
1.04619422861577 1.0353860482848 1 1
0.520187200061634 0.515313105275288 1 1
0.837119696558999 0.828751201159312 1 1
0.638596420671767 0.631565925916613 1 1
0.889451017112323 0.881516021272295 1 1
0.676664906270455 0.669518544979739 1 1
0.775823262228568 0.768341005798686 1 1
0.782971679942986 0.774833532219714 1 1
0.493513226254645 0.488599505809088 1 1
1.08947140364254 1.07906121231345 1 1
1.03856903274556 1.02726849391952 1 1
1.13007754302871 1.1198069156275 0 0
0.844784291187239 0.83664774800986 1 1
0.718587727505778 0.712296547818451 1 1
0.982635250346125 0.973386493009157 1 1
0.873008194816316 0.862979560302696 1 1
0.748129860539267 0.741521261126506 1 1
0.541078495087444 0.536050125371313 1 1
0.765643720006202 0.758880004095258 1 1
0.679349052722842 0.67211098892607 1 1
0.683500447182267 0.677134115043615 1 1
0.462761075615113 0.457973626862466 0 0
0.557866750987362 0.552439888879621 1 1
0.97196026645136 0.961956258766068 1 1
0.880657253132782 0.871935895222993 1 1
1.0447791973517 1.03526518323044 1 1
0.759633612673107 0.750445076863145 1 1
0.844911311072744 0.835941529362449 1 1
0.81707263606672 0.808387826299553 1 1
1.12497453611782 1.11111505910061 1 1
0.704695960802726 0.697879456889674 1 1
0.733690949049887 0.726342976320684 1 1
1.24389883181219 1.23024919506245 0 0
0.818858572880789 0.811155000347251 1 1
0.87704969381155 0.8677357380026 1 1
0.478039991740328 0.473117779311644 1 1
0.987555714915829 0.977914805448139 1 1
0.887998752397578 0.878426108188411 1 1
0.844403057788096 0.835914792876783 1 1
1.03771435345663 1.02699898333266 1 1
0.944242944799981 0.933882522857116 1 1
0.945417783070152 0.937485786659433 1 1
0.753456209294315 0.745110567565311 1 1
0.779767316044965 0.771667257606156 1 1
0.86585484642962 0.856981168742138 1 1
0.745668197259192 0.737726951088356 1 1
0.813208734148577 0.805687946199219 1 1
0.606841206354769 0.601319484637496 1 1
1.09076333875667 1.07820156624289 1 1
0.67860779297342 0.670583825770435 1 1
1.04053009438421 1.02968334131671 1 1
0.882559143964895 0.873515978489066 1 1
0.582723625519017 0.577180481852786 1 1
0.918025727468282 0.908894996280846 1 1
0.71421407028242 0.706942058792935 1 1
0.407530309561954 0.402622627306159 0 0
0.937663965236325 0.927712518026414 1 1
0.555968729828724 0.550490357355326 0 0
1.00115630573777 0.992038825559164 1 1
0.71348431602518 0.706790608940279 1 1
0.488846577268052 0.483530616410734 0 0
0.791100222874456 0.783701601709728 1 1
0.677945990212087 0.671863441712877 1 1
0.973751626688912 0.963993616718043 1 1
0.930291941367624 0.920996676066877 1 1
1.25957956985257 1.24649699616512 0 0
0.69730116397238 0.689186401633944 1 1
0.706933514015516 0.700459168199799 1 1
0.471339747629136 0.466882954341112 0 0
0.339666808758236 0.336292054485873 0 0
0.728506987329331 0.722018535068492 1 1
0.537433076420725 0.532724317841537 1 1
0.880246934163475 0.871303868177423 1 1
0.79179030700982 0.784873846379943 1 1
0.935737980120101 0.926828003754036 1 1
0.884806839854365 0.87518508649168 1 1
0.963524830586879 0.952814828942964 1 1
0.612453511310077 0.605488740907469 1 1
1.03106600844053 1.02018319513999 1 1
0.637402903670407 0.631925163228906 1 1
0.846914063226472 0.838425099508212 1 1
0.622128996428865 0.614839716032992 1 1
0.606338568551006 0.601169591732669 1 1
1.00768462754148 0.997259903930628 1 1
0.929429572050822 0.920071269930746 1 1
0.387254472524876 0.382671853681422 0 0
0.589298589756015 0.584064948186238 1 1
0.389516134563711 0.386434693519055 0 0
0.973296012625491 0.963687561539149 0 1
0.699763225798814 0.692288520212206 1 1
0.66439067413117 0.657163075965533 1 1
0.885071788254016 0.877236591635604 1 1
0.720869891346069 0.713288607644765 1 1
0.885380589212505 0.877045230916523 1 1
0.588052445432199 0.581018537015694 1 1
1.0510702789058 1.04072564441513 1 1
0.923229022134293 0.913897154631337 1 1
0.543564734215875 0.538363344377185 1 1
0.592448296311106 0.586445630533316 1 1
0.929984408811327 0.921188787241245 1 1
0.782189014393238 0.774637683648761 1 1
0.71631725212683 0.709382346722874 1 1
0.41409035479528 0.410173556824079 1 1
0.718533893642127 0.710273424169422 1 1
0.807336983732789 0.798867080284626 1 1
0.824204106523067 0.815272947367927 1 1
0.661896635230198 0.654840393980281 1 1
0.606711990965255 0.600097386310239 1 1
0.560705443447155 0.554793609650163 1 1
0.822995405656411 0.815088273950485 1 1
0.853920172383023 0.844523846950957 1 1
0.7320550350078 0.724981285653539 1 1
0.783004549389093 0.775381798396756 1 1
0.585933368492647 0.578740766304842 1 1
0.740482621461188 0.73271548060234 1 1
1.07555171595326 1.06588975473179 1 1
0.799794638505969 0.792225860494223 1 1
0.639474704724935 0.632616597602129 1 1
0.953154339676945 0.943608556412961 1 1
0.809976989257438 0.801364728246567 1 1
0.962188797809782 0.952085846787645 1 1
0.695330911932072 0.688598981780316 1 1
0.641182428775703 0.634184911363621 1 1
0.73508606438396 0.726904831464834 1 1
0.690083774501932 0.68135760028281 1 1
0.600047940473529 0.59370505923942 1 1
0.780431812203255 0.773424794846369 1 1
0.931258259243484 0.920827367932636 1 1
0.584301549870446 0.578233469807987 1 1
0.644197872991685 0.637864229242654 1 1
1.10901436766591 1.09871845100428 0 1
0.634881777970769 0.629468758638758 1 1
0.754815878626801 0.746977240305181 1 1
0.482856665830966 0.478187807403506 0 0
0.978438248138017 0.968417994001117 1 1
0.581013846654993 0.575241994326858 0 0
0.844938477351313 0.836108540367109 1 1
0.827006722691668 0.818053756456396 1 1
0.823221948505679 0.815113643951788 1 1
0.855456701210541 0.846910465496868 1 1
0.703120028331941 0.696828442945905 1 1
1.0646509791429 1.05489780696643 1 1
1.06889142662392 1.05846775754922 1 1
0.765060675109611 0.757597778454403 1 1
1.05364212044145 1.04278139063532 1 1
0.967660016853149 0.957461441725279 1 1
0.84367942098737 0.835070334240888 1 1
0.812632955368763 0.805092695760799 1 1
0.828671302059585 0.820548049903911 1 1
0.779733302946424 0.771891550068235 1 1
0.890386432357563 0.882331836706748 1 1
0.607096774893393 0.600550021734186 1 1
0.843602680121965 0.834227215605082 1 1
0.601496604574168 0.594125961275516 1 1
0.997819685878925 0.986705886898176 1 1
0.689249666230054 0.681264136152989 1 1
1.04657150483085 1.03531661403123 1 1
0.776891317395183 0.76830980754916 1 1
0.830976019950185 0.821074277946606 1 1
0.693363292880925 0.686706540726364 1 1
0.938965219933954 0.92952194271168 1 1
0.87134592678379 0.862041887370316 1 1
1.06345578118224 1.05322018851506 1 1
0.756996628977203 0.749064360910554 1 1
0.931565281823917 0.922536668151604 1 1
0.981810301736767 0.971245234986966 1 1
0.765998454681285 0.758282063001159 1 1
0.646747303527455 0.639189802656268 1 1
0.898324937951609 0.890261500724249 1 1
0.985395469975629 0.974489810447661 1 1
0.861993237050716 0.852449745370639 1 1
0.874685186546961 0.866659416809783 1 1
0.901874109710879 0.892505087484195 1 1
0.994129926142121 0.98341779632645 1 1
0.740310118185636 0.732528515060549 1 1
0.824057984102853 0.814510653630428 1 1
0.908672247948742 0.900051708434583 1 1
1.02701747308736 1.01522319728137 1 1
0.821622004974445 0.813304306259643 1 1
0.972693632337314 0.963322188902342 1 1
0.619731610617223 0.613378229827537 0 0
0.808194183102349 0.800168081340857 1 1
0.867972227671495 0.859296989333639 1 1
0.789946619852371 0.782572404996699 1 1
0.588427210768989 0.581883994749099 1 1
1.17873510753119 1.16596217044112 0 0
0.89302566333049 0.884256621494407 1 1
0.741410458752339 0.732517071267747 1 1
1.1923083127252 1.17968701957071 1 1
0.909870186400242 0.899308171588082 1 1
0.955740945457364 0.943885401143578 1 1
0.757415436249304 0.749361235547873 1 1
1.00899305830187 0.999006107279672 1 1
0.678836771962663 0.67123853117914 1 1
1.02484059959344 1.01419105165639 1 1
0.968947058901407 0.959737794267868 1 1
0.781843207471735 0.774523273957103 1 1
1.08276345064897 1.07224905914783 1 1
0.369617891489605 0.36614470127462 0 0
1.12710115363017 1.11625716096231 1 1
0.822088999393935 0.813565722840639 1 1
0.792909045144082 0.783644826419448 1 1
0.870835518923474 0.860917193438687 1 1
0.904558630349547 0.895073699798397 1 1
0.653198804315896 0.647407987570931 1 1
0.883443017057045 0.87529582151816 1 1
0.750192177796601 0.742394818656711 1 1
0.735805414830018 0.727271683702476 1 1
0.560045742046037 0.553169620306338 1 1
1.05559659384887 1.04339446880179 1 1
0.783841675518487 0.775636245139883 1 1
0.881102177486935 0.872644797449998 1 1
0.401453482227915 0.397008407182453 0 0
0.735737256676164 0.728388173173953 1 1
0.676850338737587 0.669578511646116 1 1
0.817653911815453 0.809950238048605 1 1
0.876714572480919 0.867149014002911 1 1
0.603335530121691 0.59766599394882 1 1
0.934267944683403 0.924323655397037 1 1
1.07419098857584 1.06183376642588 0 0
0.82154445661266 0.812102341693414 1 1
1.05859879993051 1.04862875320323 1 1
0.473465582087025 0.468329310525751 0 0
1.04978113212787 1.03954824070779 1 1
0.846733633067676 0.838196470055504 1 1
0.816718198096338 0.808177378546932 1 1
0.709244900215151 0.701634639130818 1 1
1.18029812586839 1.16831351804121 1 1
0.792840015439052 0.784200795014873 1 1
0.511677606354081 0.506206507496088 1 1
1.0237050427985 1.01360310920937 1 1
0.938534175226655 0.928170336472648 1 1
0.759899273734734 0.753195278289284 1 1
1.29536509895394 1.28188044595929 0 0
0.787911333998038 0.780281519684093 1 1
0.816324493370851 0.807563618319135 1 1
0.588428767449005 0.583741617518048 1 1
0.846856877564721 0.837794559130285 1 1
0.437939681800104 0.433364718302334 1 1
0.606381754608249 0.600606531242601 1 1
0.485415567487047 0.480699622756498 1 1
1.02593804494241 1.01574282762471 1 1
0.812676772444626 0.804644783849076 1 1
0.97485016152944 0.966161643547329 1 1
0.853285266803431 0.845224900302851 1 1
1.31312090245348 1.29893258826356 0 0
0.743188256079389 0.73639197635817 1 1
0.753612979318239 0.746067310701743 1 1
0.734973787981406 0.72783356730789 1 1
1.03785579152749 1.02853237784905 1 1
0.944698036397042 0.936332784772152 1 1
0.796085209170173 0.788524840752204 1 1
0.902649102256064 0.892637925940701 1 1
0.988700263768086 0.978534709935716 1 1
1.14051147795144 1.1283391375119 0 0
0.601535766763234 0.59437779586483 1 1
0.494000875868381 0.489245963852582 1 1
0.457568371885829 0.452229315488352 0 0
0.831689368963839 0.823873874595483 1 1
0.687721073984977 0.679750952215975 1 1
0.883418921553428 0.875317878893127 1 1
0.602502514951779 0.59594878824397 1 1
0.790704495235049 0.783579040822677 1 1
0.604466972620146 0.598595428521807 1 1
0.90154024033052 0.89191548519668 1 1
0.866032457057823 0.858144656738922 1 1
0.697778103956863 0.690469814495016 1 1
0.677069407171069 0.671243390040029 1 1
0.642042531616329 0.635224468168591 1 1
0.632330578774164 0.626494190356833 1 1
0.829806288968078 0.820700398525116 1 1
0.776164017019918 0.768313271897645 1 1
1.10984558888688 1.09904672463209 1 1
0.812879428880299 0.804552074011608 1 1
0.855317307080982 0.846196823518154 1 1
1.14790811116404 1.13614883696341 1 1
0.533847696304545 0.528695294743276 1 1
0.661401497748495 0.653736872350704 1 1
1.07708843439656 1.06612283978994 1 1
0.765566917002657 0.758666242729007 1 1
0.443971881617548 0.439312052624894 1 1
0.88398574793169 0.875755474407768 1 1
0.661843430841893 0.654685282437272 1 1
0.898360178966082 0.887668186481331 1 1
0.86834125048398 0.860016942181326 1 1
0.675553303919417 0.669066964575763 1 1
0.843434041120948 0.834814154938244 1 1
0.968766353449063 0.958959160500378 1 1
0.701815099590643 0.695731422722735 1 1
0.867051348865255 0.857401981534605 1 1
0.804805590540213 0.797033961642477 1 1
0.576111355378088 0.569688855927569 1 1
0.657822935392133 0.6507000540591 1 1
0.943763883926955 0.933035612422543 1 1
0.71860285427419 0.711904287282494 1 1
0.614700386527684 0.60779571090342 1 1
0.817685146731326 0.809341877469397 1 1
0.785248075167375 0.778555734573128 1 1
0.759022809841544 0.75041672615282 1 1
0.73207374872976 0.724418353971771 1 1
0.77328359157839 0.76495950237395 1 1
0.880432278560244 0.870471266771914 1 1
0.729289821512024 0.722000408590073 1 1
0.524042608160456 0.518573711911754 1 1
0.636056283630692 0.629571409009745 1 1
0.623521152290374 0.616566325175426 1 1
0.986497048215634 0.975567274193057 0 0
0.539038951640697 0.533924968705257 1 1
1.06534760876675 1.05328936375807 1 1
0.699087527689515 0.691843303120657 1 1
0.59364289845965 0.587191518923055 1 1
0.859107623085355 0.850267387185091 1 1
0.724296340620657 0.716931637940307 1 1
1.16934427369579 1.15696765019432 0 0
0.959067698990702 0.947164713655643 1 1
0.85815676390059 0.848750017645023 1 1
0.735019486674757 0.72710148138036 1 1
0.824099597109335 0.814729768295751 1 1
0.788717049052207 0.780086278655235 1 1
1.01975051324425 1.00903901529823 1 1
0.709900643476741 0.703210980689208 1 1
0.770649404470208 0.762868383783942 1 1
0.751711169262622 0.743673845666487 1 1
1.09872528686244 1.08784400828126 0 0
0.647456774335977 0.640376237502623 1 1
0.644281160416562 0.638379628854298 1 1
0.947412350567296 0.938586978159758 1 1
0.672277540939132 0.66537442418164 1 1
1.02197512341377 1.01159922639336 0 0
0.728662799814006 0.720288697625556 1 1
0.692489460158268 0.685906134022056 1 1
0.78570231951482 0.778184961289762 1 1
0.89122247037739 0.88147113051313 1 1
0.58997869511684 0.584725415574801 1 1
1.00441319255001 0.994117951863841 1 1
0.692982526422383 0.685058017362985 1 1
0.985418076810908 0.974952767100087 1 1
0.930220625173729 0.921294140832177 1 1
0.685818026059896 0.678760903404239 1 1
0.675944368151146 0.669318121864384 1 1
1.0620062573972 1.05199777878326 1 1
0.836083228422756 0.827894024112121 1 1
0.759920693338876 0.752119200696547 1 1
1.13353087313767 1.12088961959307 0 0
0.784272805028533 0.776767328532294 1 1
0.862272780002098 0.853719254636463 1 1
0.788335287141504 0.779515824227663 1 1
0.787087506111033 0.77930511750871 1 1
0.723450422151325 0.715786816465704 1 1
0.818812055210428 0.809594319930829 1 1
0.881933055428795 0.874037016235186 1 1
0.739208381291706 0.730690461060288 1 1
1.02312918284008 1.01363390085949 1 1
0.596535946603732 0.589932297931916 0 0
0.872599053845091 0.864473148729629 1 1
0.712157791434626 0.705084857788267 1 1
0.664021809108717 0.657088204416986 1 1
0.708527401775996 0.700646175320155 1 1
0.995688464466915 0.985831118200389 1 1
1.06218865822687 1.05144557262175 1 1
0.80434251549939 0.795872240315989 1 1
0.859965399025642 0.852146981695084 1 1
1.00235050967697 0.990742622276208 1 1
0.46805039846942 0.463725276682884 0 0
0.789230853844189 0.781266318529582 1 1
0.642261864297629 0.635778967379746 1 1
1.15827967103981 1.14506895051302 1 1
0.887870254869726 0.87842582956258 1 1
0.558171522874011 0.552445497568322 1 1
0.914560852037652 0.904481530904516 1 1
0.498041800608625 0.492702654530868 1 1
0.680664503911032 0.673687123983791 1 1
0.61004463373244 0.603778248925166 1 1
0.998667244095749 0.988726041038909 1 1
0.845580249413812 0.837827002943814 1 1
0.774310256213744 0.765893883979572 1 1
0.911785409980281 0.901707921215676 1 1
0.611317285275804 0.604339020406288 1 1
0.704179866266737 0.697482007824759 1 1
0.670474562633692 0.663386311056472 1 1
0.793457868498768 0.786361318683242 1 1
0.621291517605867 0.614426519523388 1 1
0.894486084465269 0.884960415859009 1 1
0.830824141309256 0.822942789724651 1 1
0.825059575225243 0.816633364642763 1 1
0.782263032296093 0.773943042110967 1 1
0.878738927681905 0.867528160342188 1 1
0.922629687282554 0.91250133090466 1 1
0.782333457396146 0.774107822325515 1 1
0.707281686970199 0.700128981439885 1 1
0.734384891276324 0.727392538393814 1 1
0.790548957903022 0.783192380604719 1 1
0.728108436498592 0.721095901710337 1 1
0.970652119611886 0.961537805524169 1 1
0.931046897968153 0.921394377852188 1 1
0.768984759398727 0.760218290982701 1 1
0.785105568608859 0.776906162487118 1 1
0.498999828984099 0.493458632253433 0 0
0.653283845139242 0.646730212016007 1 1
1.22787586269868 1.21601603552771 0 0
0.541853437433479 0.536562310025696 1 1
0.715990544606071 0.708662052511126 1 1
0.769419897805284 0.760691549288683 1 1
0.5094905750677 0.504660794928458 0 0
1.02160736386764 1.01114127495393 1 1
0.877534380318724 0.867689429739525 1 1
0.756410134937491 0.748554663601393 1 1
0.885632251461859 0.878265744965893 1 1
0.609038586390137 0.601784505191284 0 0
1.00853890177944 0.998063969049251 0 0
0.726484801616103 0.719246241080484 1 1
0.901333068815492 0.892132066127043 1 1
0.675871623614796 0.667993507160798 1 1
0.72013356257527 0.713015590496569 1 1
0.793884488974671 0.785134337252213 1 1
0.704453661095134 0.697634905232634 1 1
0.809190763507153 0.801575015690303 1 1
0.901782616322942 0.891993007928054 1 1
0.885007986438291 0.875476294223957 1 1
0.923394184899148 0.914723858712515 1 1
0.819397881532008 0.811099924808228 1 1
0.852785688982725 0.843422337234189 1 1
0.762832108291192 0.755500551579926 1 1
0.793052083092741 0.784293245145454 1 1
0.839681202727695 0.831401728932788 1 1
0.770444130576674 0.763012496055262 1 1
0.7930865631595 0.785329344697268 1 1
0.644116259055924 0.638345425204434 1 1
0.970922330823636 0.962387691160044 1 1
0.828460641022979 0.820200744955366 1 1
0.49293843292233 0.488176423130277 1 1
0.704847250931139 0.697402923296851 1 1
0.776336883724135 0.767412029428999 1 1
0.608149228295455 0.601841867080192 1 1
0.541311111456645 0.536222891699955 0 0
0.85946440610291 0.85134121193713 1 1
0.970026072473468 0.960491153519926 1 1
0.852742055413137 0.84336560152855 1 1
0.812728448313606 0.804628265572327 1 1
0.687536887297274 0.681083960565049 1 1
0.597377799666951 0.590599478267166 1 1
0.594711001945216 0.588611504179847 1 1
0.971507762794581 0.960935363130543 1 1
0.714343236101098 0.707643456733573 1 1
1.05098468650057 1.0403554271906 1 1
0.788360459213374 0.780484252246517 1 1
0.61852997823714 0.612256541933524 1 1
0.74693582959364 0.739979559655396 1 1
0.825244987977216 0.815871892392428 1 1
0.652582294024679 0.644717635756416 1 1
0.842900350463842 0.834133123299016 1 1
1.25382336713129 1.24080682998675 0 0
0.827007415092213 0.819481003100168 1 1
0.658598572079723 0.651907452891336 1 1
0.821585928515073 0.812821458177399 1 1
0.66121854548587 0.655002266743442 1 1
0.926577328968495 0.917743584195185 1 1
0.724719551552048 0.717341363374404 1 1
0.641487648323928 0.635454236145984 1 1
0.885314365449857 0.876333480655662 1 1
0.531801125280383 0.525092644491454 1 1
0.714403921727049 0.707454990911718 1 1
1.15671482705089 1.14384224126629 0 0
0.921129834128121 0.912594133736919 1 1
0.83578560549506 0.82711153015023 1 1
1.02765162058232 1.01635405591868 1 1
0.636600442524889 0.629543991084275 1 1
0.892865122071958 0.883586378016802 1 1
1.27655146557553 1.26484234932889 0 0
0.836604012238437 0.828803252629106 1 1
0.544237976532568 0.538720392539753 1 1
0.796589977919806 0.786362311757712 1 1
0.916580552909019 0.907826643504945 1 1
0.922751349143532 0.912737924514475 1 1
0.691238376619361 0.685650879840803 1 1
0.708253153531996 0.701322041786439 1 1
0.831667522689126 0.823174254076963 1 1
0.766437169298719 0.758345059176354 1 1
0.759899185742782 0.75205988138343 1 1
0.620473395678466 0.61363809371582 1 1
0.689423686237878 0.681290385894476 1 1
0.589989709679122 0.584248675735342 1 1
0.787552169201604 0.779996554522296 1 1
0.486083269226691 0.480611738539789 1 1
0.715298855888613 0.708121600716719 1 1
0.873351696713446 0.865199094451317 1 1
0.542338210096547 0.537485575731789 1 1
0.773213877192785 0.764130551255639 1 1
1.04086314113419 1.03035565254856 1 1
0.686652337337497 0.679680975938732 1 1
0.688239146110187 0.682710236813768 1 1
0.75789176296674 0.75077173517749 1 1
0.679238723400729 0.672887516834658 1 1
0.731313105763112 0.723853011771449 1 1
0.930429232714615 0.920995424574883 1 1
0.615992995618723 0.610061704855075 1 1
1.06301185331241 1.05126129549732 1 1
1.06300768639383 1.05087198000017 1 1
1.04944974224744 1.03652216447614 1 1
0.91961556285739 0.909348094046246 1 1
0.528781191202336 0.523234217353793 1 1
0.677152947032573 0.670585569317891 1 1
1.06841182113227 1.05768033673763 1 1
0.702387437229963 0.693962912733503 1 1
1.1169961595128 1.10513500508685 0 0
0.599972583225958 0.593851319977707 1 1
0.907751297883503 0.898889019373374 1 1
0.414287893198311 0.409907419448717 1 1
0.842961707398267 0.834467385475686 1 1
0.958172680694643 0.948694642376924 1 1
0.381239948627195 0.377839309443877 0 0
0.867537437934409 0.857773096899456 1 1
0.622862339715586 0.617682917639831 1 1
0.641590574667553 0.634497320742209 1 1
0.858157702648314 0.848968712005873 1 1
0.756835037305926 0.748614602990528 1 1
0.984102558110221 0.973316997527744 1 1
0.639920115770815 0.632468104619081 1 1
0.764933511160554 0.757769017455424 1 1
0.80434780203851 0.796418822898347 1 1
0.701678544758632 0.693973032874676 1 1
0.902007261825337 0.892964571694298 1 1
0.70336193678121 0.696046784850698 1 1
0.25169201067856 0.248797322004671 0 0
0.809636215610475 0.801604707147946 1 1
0.844467490213588 0.836186580496932 1 1
0.537104603688609 0.531877639239847 0 0
0.72935604127906 0.722003300695983 1 1
0.827911197554866 0.819137954663215 1 1
1.10191764920031 1.09061119440846 1 1
0.804322935197306 0.795866563738407 1 1
0.655168218008906 0.648137147855053 1 1
0.582113466481693 0.576285951725914 1 1
0.618937329660906 0.612802020934736 1 1
0.857210037794047 0.847839579204492 1 1
0.895274197259511 0.885813825704118 1 1
0.890286498670677 0.881241257759952 1 1
0.513705059085986 0.507681906482706 1 1
0.84951746576728 0.841378973209863 1 1
0.811645881779594 0.803202382208496 1 1
0.725167303240431 0.717608593432787 1 1
0.902278278290124 0.891480932182122 1 1
0.984342496387992 0.974585991583148 1 1
0.663600466558164 0.657339956746184 1 1
0.725424237053886 0.717536601204959 1 1
0.671912222248587 0.664668465375189 1 1
0.524906865107191 0.519480125886009 1 1
0.423747957107769 0.419058980999146 0 0
0.645256243154501 0.638550270851489 1 1
0.660381401691103 0.65357288922931 1 1
0.623596800487335 0.616519615511597 1 1
0.585701965057264 0.579729061746476 1 1
1.10331846302878 1.09307809358364 0 0
0.802984293451871 0.795415198036204 1 1
0.596163237216807 0.590860830787195 1 1
0.49314815113272 0.488341716327642 1 1
1.08387543034195 1.07239427781772 1 1
0.763992826371383 0.756088416911122 1 1
0.770583337426278 0.76317432147808 1 1
0.680676529792715 0.674454024830801 1 1
0.753010855861436 0.74496109428132 1 1
0.481825710495924 0.476782016939334 1 1
0.958964047421512 0.949326283407573 1 1
0.852525209217851 0.843283727877324 1 1
0.662906405587498 0.655961922504661 1 1
0.806039406879465 0.797663246477513 1 1
0.470648170846846 0.466430445597019 0 0
0.788745552967733 0.780229937573983 1 1
0.950598419075647 0.94036477253081 1 1
1.02809984060908 1.0173386587782 1 1
0.728703770372336 0.72103073107703 1 1
0.857271599262439 0.847538284396514 1 1
1.10121919411194 1.08885612449428 0 0
0.855328971673072 0.847005110556809 1 1
0.630625909895859 0.622577207381927 1 1
0.619606762820971 0.613331134369513 1 1
0.914744558144732 0.904936584574394 1 1
0.896157025861855 0.888164077463569 1 1
0.678328170696864 0.671547841050772 1 1
0.719364963390821 0.711387846970366 1 1
0.977342203283743 0.967670757558596 1 1
0.792891398172968 0.785132272225487 1 1
1.11577069521008 1.10451503657348 1 1
1.24377744456074 1.23137882466416 0 0
0.963844754651245 0.953871687823701 1 1
1.02999691656047 1.01836378501032 1 1
0.952833506212793 0.943325675633251 1 1
0.949309815350696 0.939985998948482 1 1
0.658415834246316 0.651135206516496 1 1
0.726886799094413 0.718914699564416 1 1
0.867250854454603 0.858897959397143 1 1
0.699440571286004 0.691896277308465 1 1
1.00679455807811 0.996333340395263 1 1
1.10198349218154 1.09068251416016 0 0
0.681843002535878 0.673673623277471 1 1
0.663435125725163 0.656794649742809 1 1
1.1935218158859 1.18109317887335 0 0
0.92015487826897 0.909890943767032 1 1
0.648966981779306 0.642840589470491 1 1
0.971159702582095 0.96293057067388 1 1
0.568954307444826 0.563151239219447 1 1
0.886802115614769 0.877403300981002 1 1
