# Supplementary material for: Bias caused by sampling error in meta-analysis with small sample sizes
Source: PLoS One. 2018 Sep 13;13(9):e0204056. doi: 10.1371/journal.pone.0204056 (PMC6136825; doi:10.1371/journal.pone.0204056)
Supplement: S4 File — (ZIP) [file pone.0204056.s004.zip › results N = 10 theta = 0.8 tau = 0.5 sz = 500-1000.txt]

"cohen.dl.theta" "hedges.dl.theta" "cohen.dl.cp" "hedges.dl.cp"
0.778987014725489 0.778229597347711 1 1
0.484087227924234 0.483590511082811 1 1
0.720451821449855 0.719754153008234 1 1
0.795894345347642 0.795036857648041 1 1
0.845311416057857 0.844472477922478 1 1
0.953575695656187 0.952623941162369 1 1
0.672048286502791 0.671349380528039 1 1
0.707376578092614 0.706507568329387 1 1
0.550083219393202 0.549491106737885 1 1
0.968529073240306 0.967494201071853 1 1
0.800606803025095 0.799759924439252 1 1
0.843994110755788 0.843231146534925 1 1
1.00012133333109 0.999087275258431 1 1
0.75399391994332 0.753222552636526 1 1
1.00630227080782 1.00532098779834 1 1
0.628149613861208 0.627483393516154 1 1
0.975189993990759 0.974120602542553 1 1
0.765337484584244 0.764569754162632 1 1
0.836900665070556 0.836041823608348 1 1
0.768888596402203 0.768065952315863 1 1
0.894531503877901 0.893695919616523 1 1
0.881493139897419 0.880482401078862 1 1
0.929416481563656 0.928409983290568 1 1
0.665069702066358 0.664310602220579 1 1
0.622827261343686 0.622177816134292 1 1
0.990705390449 0.989699806328288 1 1
1.19061305717375 1.18937174696015 0 0
0.770209212599332 0.769451969676804 1 1
0.883596434154395 0.882657684289976 1 1
0.683198348051293 0.682588144309842 1 1
0.688808784105973 0.688164013345749 1 1
0.498019126926548 0.497577918985847 0 0
0.733745296759114 0.733025535552507 1 1
0.697581427720996 0.696918490020518 1 1
1.0658574949376 1.06480390196575 0 0
0.815979733903185 0.815160690837403 1 1
0.69569337023531 0.694965047584317 1 1
0.9781943138279 0.977194964859732 1 1
0.978467110435561 0.977412566980101 1 1
0.776874702213273 0.77619454321296 1 1
0.975672775308173 0.974645692510465 1 1
0.519760394979509 0.519251028335857 0 0
0.900458513741356 0.899418062799551 1 1
0.651459015556875 0.650895321483652 1 1
0.584285845666149 0.583660057440901 0 0
0.840907989486718 0.8400148128752 1 1
1.13622169175798 1.13504884390805 0 0
0.67026817197891 0.669574864403634 1 1
0.686062661305725 0.68526960634276 1 1
0.985576138986437 0.984389845105915 1 1
0.932067966288381 0.93116071348246 1 1
0.828120564709217 0.827162745958257 1 1
0.716431991072049 0.715758141064498 1 1
0.989809466903517 0.988812596531146 1 1
0.873165951583252 0.872221622221215 1 1
1.18044056273976 1.17914145356443 0 0
0.668516564638496 0.667770301502741 1 1
0.937541640210505 0.936461905406315 1 1
0.873067949934757 0.872190845164359 1 1
0.732241284236453 0.731498525989206 1 1
0.758990963988443 0.758152818819885 1 1
0.625211966752709 0.624579272875457 1 1
0.710128228280979 0.709401155786856 1 1
0.970751660583647 0.96955755862605 1 1
0.575449858137625 0.574830378875383 0 0
0.863552633395736 0.862677855589723 1 1
1.07140209644784 1.07017815949831 1 1
0.715561379019877 0.71477409987503 1 1
0.908268884988422 0.907404175228249 1 1
0.618239909879872 0.61760531597897 1 1
0.905913229922605 0.904822976932639 1 1
0.719188846259956 0.718520683028226 1 1
0.767343328589455 0.766564922995476 1 1
0.557497407809979 0.556920792439561 0 0
0.496549647604239 0.496036337539207 0 0
0.592121697607584 0.59152561506847 1 1
0.857082637199699 0.856234097553435 1 1
0.999272723941364 0.998332187215078 1 1
0.825118531391409 0.824258818458332 1 1
0.662882942591911 0.662185664119144 1 1
0.794289497500848 0.793447325501885 1 1
0.646414361340517 0.645733842082444 1 1
0.90859458564239 0.907580393746311 1 1
0.768720531761623 0.767858535457458 1 1
1.00739872631398 1.00630995222044 0 0
0.783803929307011 0.782975763388231 1 1
0.830723075999958 0.829994869450077 1 1
0.936069075040029 0.935101693590375 1 1
0.862902916639165 0.861894797315428 1 1
0.866665130885664 0.865815786999035 1 1
0.797927657621838 0.797104357454141 1 1
0.841879067225713 0.841098305569351 1 1
0.762887987335778 0.762100910776786 1 1
0.980231707810562 0.979268251765941 1 1
0.574518097558979 0.57393099970052 1 1
0.678415572072265 0.677687136897718 1 1
0.648474275169338 0.647796136992769 1 1
0.807205704226801 0.806427795894624 1 1
0.652460257020806 0.651775047558145 1 1
0.582685831053539 0.581992960495277 1 1
1.0542225037195 1.05310902984892 0 0
0.933636071938555 0.93266627266965 1 1
0.916857542338923 0.915858083221491 1 1
0.727796947774616 0.727084497614449 1 1
0.896474355166563 0.895634079245626 1 1
1.02105329603348 1.02009513888346 1 1
0.616823709494691 0.616166486870963 1 1
0.630490665812371 0.629891557594208 1 1
0.369084115808599 0.36876186349374 0 0
0.590708992801602 0.590150412906386 1 1
0.940265928445551 0.939185896772944 1 1
0.892146229992693 0.891184900225862 1 1
0.661450144302645 0.660748639271696 1 1
1.0181117239192 1.01712161850615 1 1
1.1745533636502 1.17340370354162 0 0
0.893203435863331 0.89227097285645 1 1
0.988711266330994 0.987644246078947 0 0
0.930314561708061 0.929381885432099 1 1
0.847735635459054 0.846877652580943 1 1
0.643627899806304 0.642934783910658 1 1
0.790485955331947 0.789607429742266 1 1
0.570639877197655 0.570010890817047 1 1
0.987041031572754 0.985967322580613 1 1
0.763627020509433 0.76286927732068 1 1
0.47003854734056 0.469603132819821 0 0
0.83388395447462 0.83296525999308 1 1
1.04308227542699 1.04195068614567 1 1
0.576207082818514 0.575518659209395 1 1
0.736778627008524 0.736068761853259 1 1
0.806411662929188 0.805586255354659 1 1
0.697681173848686 0.697011968140194 1 1
1.04067174139264 1.03969785006353 1 1
0.985866325337143 0.984871903816512 1 1
0.596919055247938 0.596139329260401 1 1
0.654923788879847 0.654235968887256 1 1
0.510019465763143 0.50950644201171 0 0
0.689591902259592 0.68890765379429 1 1
0.851298772213637 0.850493239486369 1 1
0.875791955828878 0.874860990831378 1 1
0.784298010709815 0.783464610572423 1 1
1.04926318016886 1.04813320962373 1 1
1.07449814912663 1.0735033159831 0 0
1.01706835121962 1.01601440167145 1 1
1.05100600002107 1.0499701717387 1 1
0.952093681487452 0.951213830215078 1 1
0.570000565701595 0.569477450618597 1 1
0.896433444857915 0.895559208236709 1 1
0.972808033175932 0.971821485892549 1 1
0.74448252090522 0.743684438597561 1 1
0.704895331065437 0.704084812226402 1 1
0.828092113690227 0.82733317509928 1 1
1.02403715403604 1.0229701699935 1 1
0.870837140906989 0.869969644872052 1 1
0.80638225940809 0.805617564319798 1 1
0.667192160647346 0.666422534195435 1 1
0.803553476045056 0.802827348671923 1 1
0.643845681874243 0.643162782074569 1 1
0.751771452576181 0.750938487458864 1 1
0.928092334674744 0.927099161492679 1 1
0.807394116506579 0.806438505896779 1 1
0.687592279116654 0.686924296850657 1 1
0.765855881901391 0.765169505481879 1 1
0.889347056697447 0.888452591927131 1 1
0.737570705560803 0.736807026886633 1 1
0.782864895035072 0.782017934768362 1 1
0.814601741568141 0.813704729261135 1 1
1.26897720855549 1.2677712897541 0 0
0.915267926313507 0.914338654632065 1 1
0.814266052652215 0.813486124371518 1 1
0.878242341053198 0.877249153236748 1 1
0.794126770193241 0.793320187912061 1 1
0.799520323199444 0.79862966606749 1 1
0.768453840851197 0.767562749366025 1 1
0.976507884925057 0.975611356339804 1 1
0.917340350092981 0.91645812803659 1 1
0.850695036710413 0.849770170283334 1 1
0.659959901214574 0.65924787650608 1 1
0.718294607409303 0.717503019191662 1 1
0.621395611247883 0.620821243853149 1 1
0.454306438182244 0.453860505253806 0 0
0.631568593581206 0.630845207190859 1 1
0.655033282087729 0.654403769494376 1 1
1.10105713625584 1.0998474930663 0 1
0.775822040697546 0.775123539342687 1 1
0.777548107893401 0.776763831022113 1 1
0.896512506761132 0.895568039691612 1 1
0.954868663232178 0.953857654343713 1 1
0.807852104177406 0.806979386063746 1 1
0.975210729221341 0.974266168822504 1 1
0.884470498835375 0.88352117456674 1 1
0.683859394213772 0.683247616288844 1 1
0.859835500232651 0.85895732346778 1 1
0.816030324274998 0.815190855511261 1 1
1.04589310242744 1.04495434835918 1 1
0.974958795103435 0.973954608838669 1 1
0.892265930332757 0.891357283567362 1 1
0.644214240437979 0.643580326362434 1 1
0.681847120485555 0.681163310988804 1 1
0.67856533737558 0.677882991228105 1 1
0.931916752869657 0.931113655232133 1 1
0.700996280698399 0.700280313791285 1 1
0.4813044032957 0.480734129118929 0 0
0.91684231897623 0.915960805850131 1 1
0.865869352707988 0.864841268191305 1 1
0.803931624787811 0.803087989860861 1 1
0.851246875667711 0.850435172614974 1 1
0.773503041873341 0.772687812140767 1 1
0.800130925300269 0.799410809570022 1 1
0.677629147280621 0.676950129923026 1 1
0.638923411144064 0.638263148183421 1 1
0.970323877449048 0.969377139099717 1 1
1.1288053354838 1.12768486214252 0 0
0.613699770580043 0.613150720873128 1 1
0.72295070703213 0.722199171453695 1 1
0.88723903809366 0.886347229787394 1 1
1.05114352032088 1.04999170286987 0 0
0.934388610415186 0.933373700575849 1 1
0.884030771450735 0.883141445874023 1 1
0.704339249870682 0.703604459571089 1 1
1.01402172235206 1.01311906949103 1 1
0.690708786205927 0.689994339520672 1 1
0.645527330053702 0.64488927059794 1 1
0.801772492524402 0.800854961259369 1 1
0.700360280932583 0.699596294998633 1 1
0.829079809439789 0.828228846273927 1 1
0.92516235774308 0.924251531114512 1 1
0.705339978328926 0.704676955289986 1 1
0.738592478668952 0.73778805477445 1 1
0.979218259712641 0.978347387297388 1 1
0.937985683598273 0.936921798764029 1 1
1.01475233613526 1.013846329656 1 1
0.933362312761449 0.932379871148695 1 1
0.687111543031178 0.686482052052038 1 1
0.754480300397566 0.753650149591153 1 1
0.852170780389146 0.851295196843442 1 1
0.937266735376009 0.936337965380318 1 1
0.876461193074008 0.8756576566138 1 1
0.695208907804057 0.694414880476945 1 1
0.996251496230028 0.995336530035234 1 1
0.825792117091038 0.824976176306145 1 1
0.904727136766657 0.903783356815009 1 1
0.85552851317751 0.854507982647694 1 1
0.977010078525317 0.976034174634994 1 1
0.54289908357471 0.542338732542391 0 0
0.947858224527714 0.946918060121397 1 1
0.847100453057537 0.84617903550604 1 1
0.777563862207274 0.776814160691975 1 1
0.839057651902326 0.838295067668485 1 1
1.00225129735005 1.00104734261603 1 1
0.757634565409179 0.756842583305177 1 1
0.808439749160365 0.807574148850253 1 1
0.607077218868056 0.606380012169027 1 1
0.720328575736873 0.719585026391853 1 1
1.10661036961391 1.10549954457746 1 1
1.04835396582601 1.04725204479487 1 1
1.0859495563837 1.08470338390142 1 1
1.03955266859197 1.03831432074329 0 0
0.883469606896579 0.882362783307192 1 1
0.918503532050342 0.91756278983573 1 1
0.772300603251804 0.771497875115192 1 1
0.870470989741717 0.869586251792946 1 1
0.853043079606893 0.852257418722254 1 1
0.68015042153338 0.679373843046114 1 1
1.03657969385078 1.03555419477468 1 1
0.818255425606643 0.817427524017314 1 1
0.872059323794853 0.871179505196095 1 1
0.804775467061783 0.803944028101713 1 1
0.895075645047132 0.894060225865775 1 1
0.674829990505937 0.674061289052219 1 1
0.740494819615644 0.739759725911047 1 1
0.808355526587419 0.807468740495924 1 1
1.1902737023851 1.18895730201791 0 0
0.696095764506422 0.695425959921133 1 1
0.791740414852937 0.790902145171143 1 1
0.865121198187129 0.864167955907549 1 1
0.846831705579447 0.845914985429465 1 1
0.91418795395815 0.913255953545849 1 1
0.808876832373624 0.808029111320321 1 1
1.16601246637455 1.16490109177339 0 0
0.685292058144569 0.684697896289703 1 1
0.606324229883333 0.605681261083379 1 1
0.852428259411614 0.8514448868026 1 1
0.817119089817263 0.816352312757764 1 1
1.14738242358006 1.14612440768695 0 0
0.59626712224296 0.595608058821976 0 0
1.01714331183799 1.01613752613021 0 0
0.881381868220716 0.880469762904514 1 1
0.847963945741098 0.84707104984903 1 1
0.691217203127295 0.690514692707384 1 1
0.915971925814511 0.915060053083248 1 1
0.73987881039127 0.739021764080573 1 1
0.804108101801802 0.803322204657018 1 1
0.558395745615197 0.557734157691751 1 1
0.909939281082556 0.908971369744259 1 1
0.713001619045788 0.712292307455721 1 1
0.396453176177161 0.396121693880661 0 0
0.931340645032273 0.930381595127873 1 1
0.765234856531042 0.764385701838924 1 1
0.8768384573738 0.875831983577628 1 1
0.702840036581075 0.70215166989154 1 1
0.943116402045697 0.942168481473507 1 1
0.655808553144366 0.655069685584242 1 1
1.15261855085715 1.15137760497036 0 0
0.712388532784584 0.71160462467869 1 1
0.689544456979789 0.688796579991985 1 1
0.934498654322112 0.933679879171343 1 1
0.693292117164924 0.692497170961369 1 1
0.81518350525889 0.814337797393571 1 1
0.62836477717382 0.627670768288374 1 1
1.05724204239905 1.05606025321791 1 1
1.06440637352262 1.06328294175782 1 1
0.823633401853183 0.822796619180392 1 1
1.01974129216633 1.01878278457942 1 1
0.976120266773926 0.974995813826221 1 1
0.681171870283121 0.680483540167263 1 1
0.951855034650693 0.950931507870389 1 1
0.837549179714504 0.836687146946542 1 1
0.92965911264312 0.928570308918834 1 1
0.503302089020954 0.502826799556954 0 0
0.653493745818561 0.652738682822014 1 1
0.645637442706783 0.645003141385127 1 1
0.769591136078942 0.768861943806862 1 1
0.965025344424874 0.964080848829518 1 1
1.36712050334378 1.3655495211718 0 0
0.800177649382027 0.799458630978871 1 1
0.997422010487366 0.996452237120267 1 1
0.864677381333535 0.863735749974466 1 1
0.83203727903329 0.831246085163216 1 1
1.00865701972683 1.00751275251673 1 1
0.683797541277106 0.683143795151344 1 1
0.897735790970708 0.896826739998065 1 1
0.850403154949934 0.84956617413236 1 1
0.993873592449779 0.99276805681668 1 1
0.9491828507492 0.948124051109132 1 1
0.76752356504182 0.76670252111436 1 1
1.08105646080734 1.0799136416876 1 1
0.731217779086061 0.730546132883602 1 1
0.711412807980326 0.710725482506037 1 1
0.940415121605073 0.93947882520177 1 1
0.968905106837065 0.967872246642209 1 1
0.746300385358153 0.745510579201559 1 1
0.786299574669574 0.785459318056315 1 1
0.504069361845776 0.503521684544279 0 0
0.912289545666995 0.911507730773042 1 1
0.789712968068312 0.788899759859585 1 1
0.923350373638352 0.922416090281496 1 1
0.69647280975176 0.695834168535514 1 1
0.564097014436526 0.563462531542378 1 1
0.816921344583739 0.816087836427676 1 1
1.02273392484557 1.02166683465357 1 1
0.935400814470438 0.93453686582151 1 1
0.646397649726199 0.645695141127912 1 1
0.767676243354846 0.766787262011973 1 1
0.453943992781809 0.453466970723079 0 0
0.452451458543764 0.451956183191932 1 1
0.854736497798513 0.853846148924493 1 1
0.914856270590168 0.913852802310989 1 1
0.616859111805211 0.616154930827527 0 0
0.921725738263801 0.920838201857915 1 1
0.609586685162329 0.608999603876515 1 1
0.690078357049429 0.689411834057495 1 1
1.08827267476807 1.08715429515112 1 1
0.683495609056595 0.682851986004324 1 1
0.555389946729973 0.55486634149053 1 1
0.802006788983622 0.80119719771469 1 1
0.668337221401492 0.667587933097313 1 1
0.522566599772794 0.521997340628862 1 1
0.706325612087864 0.705615891310225 1 1
0.93375069704576 0.932793410655244 1 1
0.615855387892754 0.615256829189033 1 1
0.615222967150117 0.614566347796933 1 1
0.843499002707882 0.842575643041382 1 1
0.613263371560459 0.612706168281143 1 1
0.990834819352681 0.989767661006994 1 1
0.614457279559441 0.613880890079769 1 1
0.944422715852556 0.943428183031593 1 1
0.883511116915511 0.882587966214598 1 1
0.74984392715088 0.749144081054521 1 1
0.821635520274224 0.820737616593842 1 1
0.658337455844805 0.657670232406977 1 1
0.79743212304208 0.796654081043905 1 1
0.869629364091045 0.868672558269625 1 1
0.755486946881896 0.754749604651133 1 1
0.664151593136739 0.663570240436215 1 1
0.878320960140923 0.877365691761918 1 1
0.920167719346107 0.919142095056232 1 1
0.882845381607427 0.881840369110845 1 1
0.900641329348718 0.899655719314859 1 1
0.552988247972651 0.55236938999284 0 0
0.787488378185295 0.786674998611853 1 1
0.856015634907796 0.85511038572472 1 1
0.911208305704019 0.910198007068516 1 1
0.882948309918727 0.882098083806423 1 1
0.89014896872007 0.889136934445577 1 1
0.884092472331529 0.883079648529462 1 1
0.691532643072142 0.690799270342334 1 1
0.661109107693817 0.660394212118678 1 1
0.763772666556596 0.763055812042292 1 1
0.866782543063466 0.865948861205249 1 1
0.734102950420967 0.733292074944501 1 1
0.848278435345647 0.84739758350598 1 1
0.872772375238068 0.871832185651848 1 1
0.861223596810727 0.860345427869104 1 1
0.852751625076381 0.851867029875242 1 1
0.750895971396374 0.749986568803662 1 1
0.944984102656712 0.943942454442493 1 1
0.666332677516024 0.665563398246697 1 1
1.0050980323176 1.00407459319039 1 1
0.705446636012983 0.704721356545913 1 1
0.906862946092492 0.9059915086375 1 1
0.800522177082276 0.799785130468659 1 1
0.693006664042686 0.692423581486079 1 1
0.855453816703517 0.854569280852729 1 1
0.573824572199157 0.57323374815967 1 1
0.880802483005694 0.879901078727373 1 1
0.891008728679866 0.890119506947018 1 1
0.930278511950698 0.92941496743121 1 1
0.762094132051284 0.761187165315023 1 1
0.682564600528939 0.681797643191182 1 1
0.896185315411926 0.895131085463869 1 1
0.837653415060139 0.836752243764353 1 1
0.858406354426772 0.85753299639418 1 1
0.653863202320378 0.653302592230044 1 1
0.815749833638332 0.814939201508663 1 1
0.699299253456738 0.698489400739222 1 1
0.639972042230317 0.63931440983782 1 1
0.779063776067358 0.778277879722167 1 1
0.741058107472396 0.74031343829291 1 1
0.708307357820617 0.707627107550209 1 1
0.780114101900623 0.779348658119286 1 1
0.80754581385423 0.806686022085518 1 1
0.383592789665524 0.383224807668269 0 0
0.758423404056826 0.757607071320458 1 1
0.870633570772318 0.869651843543866 1 1
0.92572180752097 0.924759996335477 1 1
1.13947705294654 1.13821156852628 0 0
0.684748590624397 0.683986012216512 1 1
0.851744013737246 0.850856370966143 1 1
0.853587661887267 0.852626154568967 1 1
0.649862675510469 0.649170721261515 1 1
0.885867090904779 0.884948681994603 1 1
0.755516350268586 0.754792665385392 1 1
0.875995492970174 0.875052926414645 1 1
1.07396897554232 1.07283415019394 0 0
0.840346153749451 0.839485778622138 1 1
0.996540765831734 0.995325717133943 1 1
1.0318385143252 1.03076299307066 1 1
0.84039087627266 0.839499511873132 1 1
0.866042462798075 0.865118159656565 1 1
0.662552552041601 0.661885728586279 1 1
0.909996030226732 0.909094935474649 1 1
0.773737302195068 0.772878534177172 1 1
1.05412453004938 1.0530432899973 1 1
0.74613108623312 0.745407631313634 1 1
0.686226945862244 0.685535705171475 1 1
0.653103042982214 0.65248020226591 1 1
0.702669634065773 0.701983532633321 1 1
1.04162216746407 1.04056203860994 1 1
0.945225794565271 0.944212414893693 1 1
1.00562483626803 1.00467572474014 1 1
0.785471619923673 0.784678539692588 1 1
0.960652247719676 0.959647120608526 1 1
0.822069214814405 0.82126047063824 1 1
0.881656690810071 0.880830448469022 1 1
0.670382317568375 0.669634542330995 1 1
0.764470286221127 0.763710517150171 1 1
0.809101513061997 0.808280293561477 1 1
0.664785662843695 0.663963205663336 1 1
0.646958110998217 0.646296156474054 1 1
0.777827121119035 0.776977427926195 1 1
0.701615212454345 0.700754811402385 1 1
1.2402708470927 1.23877458023861 1 1
1.02821897002196 1.02724678081036 1 1
0.837186644977003 0.836398096332986 1 1
0.455202394153459 0.454697520293165 0 0
0.775473113298343 0.774680242084494 1 1
0.618597767205612 0.617958270624318 1 1
0.779048138565928 0.778175073659802 1 1
0.908003632381992 0.907065121290831 1 1
0.987062187638681 0.986044412057564 1 1
0.727245756498894 0.726520013946318 1 1
0.959683199686608 0.958629056490021 1 1
0.478076700694803 0.47758744735183 1 1
0.570374572690197 0.569756082905733 1 1
0.485080465788523 0.484553828548027 1 1
0.858105122178262 0.857255859845882 1 1
0.848527524850956 0.847757907560062 1 1
0.669187187130288 0.668518171114385 1 1
0.833662513903231 0.832810437908125 1 1
0.748487293253077 0.747754857035504 1 1
0.708372916036418 0.707747709676556 1 1
1.10732125414923 1.10616294454573 0 0
0.721668494859864 0.720869071220257 1 1
0.63876389525678 0.638162365904138 1 1
0.926084982699443 0.925110349775046 1 1
0.922324755493613 0.921426128862447 1 1
0.699601267329777 0.698842815915844 1 1
0.844059050017178 0.843223785239601 1 1
0.687997049113089 0.687333767746285 1 1
1.05095307723568 1.04981226146811 1 1
0.523866354561976 0.523375672314445 1 1
0.691644073489455 0.690741584682227 1 1
0.691020578331527 0.690274603032835 1 1
0.700659341008791 0.699915687375812 1 1
0.69961423710844 0.698870469323024 1 1
0.893802009652765 0.892840499157257 1 1
0.825222351671049 0.824312311410416 1 1
0.928337535421298 0.927347631386098 1 1
0.844009895827054 0.843221356938794 1 1
0.768540102813244 0.767811121067767 1 1
0.927373494879343 0.926243262138934 1 1
0.568154814819811 0.567535190679894 1 1
0.789388055701713 0.788575730930592 1 1
0.663991511643362 0.663347578675098 1 1
0.784910012201689 0.784115723246551 1 1
0.908577334580854 0.907679850740803 1 1
0.934920220036586 0.934052065490181 1 1
0.646800080202824 0.646198929230316 1 1
0.639240726110658 0.63861072502728 1 1
1.27770847930095 1.27636398275634 0 0
0.831476689503213 0.83067368684995 1 1
0.963429456247154 0.962516672967436 1 1
0.758617562717866 0.75780129346873 1 1
0.734180925514604 0.733340756141944 1 1
0.613160680246394 0.61244443136663 1 1
0.806795361874126 0.805937308406369 1 1
0.761434435301902 0.760593231707232 1 1
0.794552821089959 0.793759608389462 1 1
0.853606945842021 0.852748724482093 1 1
0.904448845303201 0.903502498398213 1 1
0.775253087007386 0.774287341248712 1 1
0.746608941652225 0.745790051034166 1 1
0.787767618983359 0.786916450618751 1 1
0.892674918798694 0.891775223853643 1 1
0.866983907739648 0.865978842921589 1 1
0.545571995360039 0.544981966923439 1 1
1.10705230582217 1.10596418853416 1 1
0.554957906753043 0.554354869957561 1 1
0.752705132695503 0.751734716737864 1 1
0.384734572614641 0.384373654248564 1 1
0.704135680183572 0.703426074608535 1 1
0.921830955695864 0.920909404094464 1 1
0.937753486787322 0.936794051590952 1 1
0.687754628915669 0.687103576569034 1 1
0.771898705910237 0.771014072398636 1 1
0.916655345688398 0.915666659334166 1 1
0.592678167419998 0.592116030091167 1 1
0.87022088152064 0.869264631089309 1 1
0.834046324744698 0.833145527079112 1 1
0.568656612339917 0.568091303507533 1 1
0.752873409293019 0.752038871538813 1 1
0.980901139420418 0.979961556561966 1 1
0.742776613252322 0.741906791868859 1 1
1.2396501899981 1.23834365376818 0 0
0.63566878266064 0.635078718274251 1 1
0.51650590775937 0.515998666951839 1 1
0.803163868497221 0.802482063369568 1 1
0.485206948583619 0.484740234807406 0 0
1.08217733397204 1.0809500960913 1 1
0.658645279201468 0.65794741793388 1 1
0.936025400928897 0.935021275166024 1 1
0.867610504030129 0.866686990922719 1 1
0.75600900599244 0.755215821394793 1 1
0.823896524034386 0.822936702205702 1 1
0.942202292558422 0.941306545037331 1 1
1.01601365410151 1.01475657753288 1 1
0.858383415356085 0.85750503479595 1 1
1.03639075294456 1.03530927871172 1 1
0.720056242206076 0.719377889333605 1 1
0.588263983108433 0.587678934420535 1 1
0.907133167122694 0.90610395014527 1 1
0.646733404534918 0.646016086363889 1 1
0.64012680683932 0.639454697422441 1 1
0.638311766140919 0.637598265558698 1 1
0.812599183920694 0.811821099192799 1 1
0.819619949596806 0.818793380175854 1 1
0.825804610594488 0.82496938988617 1 1
0.59125953739383 0.590526675797422 1 1
0.595530786802581 0.594927631689415 0 0
1.04844235638398 1.04730705194835 1 1
0.693403493312109 0.692664455001611 1 1
0.510454362307008 0.509858931278075 1 1
0.808622143855922 0.807716185826197 1 1
1.04631020714149 1.04530121909601 1 1
0.653912662213511 0.65329343162847 1 1
0.87327947965969 0.872299714798196 1 1
0.732796850014063 0.732008681779688 1 1
0.732292354183913 0.731496563038456 1 1
1.02138411934961 1.02036296133708 1 1
0.694878506733096 0.694214879191009 1 1
0.565852538814314 0.565279259536341 1 1
0.852471083633876 0.851548242231282 1 1
0.657678420911446 0.65694620832198 1 1
1.05854431076255 1.05747272768283 0 0
0.472263536769048 0.471767699636803 1 1
0.514938490546886 0.514446636443125 0 0
0.672427001610266 0.671667765181732 1 1
0.858080713776699 0.857214947509209 1 1
0.809086954282649 0.808221887589971 1 1
0.774685985324335 0.773862937005759 1 1
0.856891700384192 0.856082668811841 1 1
0.486633156419562 0.486062478435065 1 1
0.925262532540531 0.924242567484349 1 1
0.908331405505516 0.907295372191858 1 1
0.805549611264817 0.80470754094343 1 1
0.94225858270796 0.941188657333154 1 1
0.648115281351222 0.64748545260353 1 1
0.653760934307059 0.653073942016226 1 1
0.90700791104778 0.906038766808291 1 1
0.842351659049883 0.841459674096028 1 1
0.990919082526654 0.98987512406443 0 0
0.788268431938363 0.78745172495225 1 1
0.898446518989469 0.897599354337242 1 1
0.920482257880103 0.91949789162186 1 1
0.841181817198093 0.840301621497444 1 1
0.907003202576494 0.905967809221536 1 1
0.582047077370854 0.581440157253079 1 1
0.844802908142013 0.843999399321806 1 1
0.892030342750803 0.891069925803951 1 1
0.741925244109217 0.741191206728743 1 1
0.93113148846059 0.930168819468602 1 1
0.791931057564388 0.791127379417623 1 1
1.0060546269736 1.00502967049752 1 1
0.837775366050757 0.836894402931549 1 1
0.7981177167638 0.797393162025483 1 1
0.643847141859132 0.643224658610895 1 1
0.875731576063779 0.874759393863082 1 1
0.87775018356711 0.876909083787709 1 1
1.14046713982413 1.13936918841157 0 0
0.679788258218331 0.679112085025473 1 1
0.885685819568391 0.884742608100367 1 1
0.947498188136594 0.946527410764271 1 1
1.03129423485428 1.03022728779274 1 1
0.718716885461982 0.718029792399379 1 1
1.03979147527354 1.03868869584849 0 0
0.761931119046134 0.761062698893444 1 1
0.72658772090969 0.725850855198639 1 1
0.740628289768488 0.739911200168915 1 1
0.895384108465449 0.894460586719591 1 1
0.588773066801307 0.588099930973091 1 1
0.717137905506522 0.716316236574759 1 1
0.811069880917949 0.810231523324921 1 1
1.16650434688961 1.16541690292462 0 0
0.803987931750273 0.803219988932877 1 1
0.777356467927333 0.776505941964866 1 1
0.67684145651331 0.676157456117929 1 1
0.541923984866695 0.541381051423881 1 1
0.797216180291765 0.796381577813545 1 1
0.729508563171709 0.728780819574015 1 1
0.468465787173924 0.468060774774165 1 1
0.911392667223481 0.91054395932717 1 1
1.06855312492175 1.06750408454047 0 0
0.902814214995647 0.901788440408999 1 1
0.868170994269347 0.867246974835683 1 1
0.760976455893774 0.760188461857546 1 1
0.636814553516302 0.636139188122725 1 1
0.662726717734606 0.662031252887147 1 1
0.628090359182809 0.627418116398459 1 1
0.676430359079522 0.675776892815331 1 1
0.860639114699687 0.859808574400602 1 1
0.945137704361857 0.944177966484423 1 1
0.458785195694328 0.458358513790621 1 1
0.751410140787706 0.750541100132133 1 1
0.87853640623251 0.877634200167409 1 1
0.726755624751694 0.725971577553766 1 1
0.724771784571755 0.723903021211358 1 1
0.73135635760279 0.730595504025959 1 1
0.887026389128725 0.886047530999623 1 1
0.867327431303631 0.866497468734141 1 1
0.986183378948967 0.985173769706842 1 1
0.961871933944896 0.960880389426937 1 1
0.641873014491695 0.64123563926943 1 1
0.356961488109279 0.356600324290457 0 0
0.921056255677236 0.920074828134805 1 1
0.496659006230323 0.496107105932796 0 0
0.99794070132936 0.99688997415095 1 1
0.516404582963349 0.515907905683665 1 1
0.834578242833569 0.833773088820698 1 1
0.76617917475702 0.765270332186842 1 1
0.851280311297021 0.850373049941031 1 1
0.543287236106955 0.542825808212924 1 1
0.913015435884696 0.911966856022372 1 1
0.731626978822194 0.730855311700296 1 1
0.775541521148277 0.774699799640113 1 1
0.754058862503136 0.753327612724678 1 1
1.06774076435566 1.06660911301666 1 1
0.685946334892277 0.685203778427503 1 1
0.549912134848181 0.549357019333005 1 1
0.711510863895789 0.710700003891993 1 1
0.550518796538092 0.550018809366092 1 1
0.654455138755373 0.65375558640084 1 1
0.929678049503478 0.928708355287628 1 1
0.921849221329816 0.920946508159817 1 1
0.728565928141057 0.727820109325433 1 1
1.04879246233625 1.04770783582461 1 1
0.715707779430233 0.714954625154226 1 1
0.689630451648486 0.688952054723099 1 1
0.846940907906081 0.846110070442513 1 1
0.951534146299663 0.950581560504654 1 1
0.454547954118933 0.454029053956336 0 0
0.884243173470412 0.883267039728521 1 1
0.838698053991885 0.837855517694919 1 1
0.885236254037247 0.884358196876369 1 1
0.817070869553034 0.816194644493554 1 1
0.773703120733153 0.772971346414858 1 1
0.918459255275663 0.917546414900456 1 1
0.782384786309356 0.781702838071106 1 1
0.808680688306447 0.807835205478779 1 1
0.8406763768865 0.839731955293191 1 1
0.682639854771392 0.681982242289175 1 1
0.825365142110973 0.824576560773188 1 1
0.874918138577388 0.873938016345533 1 1
0.442993823080199 0.44254244692654 0 0
0.832114989729066 0.83126896358864 1 1
0.953582923239528 0.95252151060067 1 1
0.52371357760592 0.523228955376629 1 1
0.763905626858324 0.763048199326107 1 1
0.963994609580114 0.963000847673767 1 1
0.879587295937397 0.878642841127208 1 1
0.94926734575074 0.948188278550818 1 1
0.841447871141631 0.840581984853691 1 1
0.659631386044485 0.658893414234846 1 1
0.798547924147492 0.797605188863781 1 1
0.694318877478233 0.693595093410543 1 1
0.765819833135641 0.765121217119053 1 1
0.99171690417195 0.990760318569635 1 1
0.879472344160627 0.878528921231535 1 1
0.743008900876689 0.742239415302952 1 1
0.854019574460871 0.853151879992601 1 1
0.560649668970272 0.560052130849279 1 1
0.961425850295503 0.960321495279085 1 1
0.78312269409481 0.782331908301349 1 1
0.663183209108272 0.6624376145446 1 1
0.579459551139779 0.578844967364922 1 1
0.995715770510377 0.994626767563333 1 1
0.914316969330211 0.913329669182135 1 1
0.831351762085198 0.830494704804835 1 1
0.863477584797284 0.862576518975284 1 1
0.677086119160962 0.676371675367963 1 1
0.691884677952021 0.691176964295819 1 1
0.616919920088735 0.616250133833633 1 1
0.643632944397528 0.643030588553355 1 1
0.652922473917784 0.652228436599749 1 1
0.615804067005852 0.615272221595581 1 1
0.864507983943889 0.863584636407934 1 1
0.913253231404433 0.912388435114547 1 1
0.829269310509918 0.828438573641202 1 1
1.26289838191762 1.26140543373881 0 0
0.691361200819017 0.690706134398047 1 1
0.805638946429512 0.804837398950062 1 1
1.00520305714969 1.00416200884418 1 1
0.777904007126977 0.777130935709156 1 1
0.977818382583186 0.976813510831037 1 1
0.981634781091468 0.980736221050667 1 1
0.885666913456303 0.884864850791401 1 1
0.901093207943393 0.900136899483346 1 1
1.03182230379518 1.03075074293804 1 1
0.519838491196997 0.519282041248858 1 1
0.64597089839165 0.645263062177816 1 1
0.620078138178685 0.619431486943232 1 1
0.840439239436512 0.839646697913275 1 1
0.858392113605774 0.857506655495353 1 1
0.717925469710907 0.717260892976453 1 1
0.803651285597684 0.802879899711914 1 1
1.09913294638123 1.09790654564447 1 1
0.65321341372501 0.652578291916615 1 1
0.649535360134546 0.648794320565695 1 1
0.86409711324268 0.863241394404159 1 1
0.574819300523506 0.574192810512452 1 1
0.539826507840523 0.53927905030835 1 1
0.650107815233493 0.649414297654854 1 1
0.777557042443722 0.776700258992802 1 1
0.9729728710335 0.971943845687997 1 1
1.08767290615414 1.08645311125568 0 0
0.616566858421525 0.615779997985172 1 1
0.500650089811567 0.500116481526151 0 0
1.14438396527181 1.14303427079179 1 1
0.776104747859417 0.77527381416478 1 1
0.844209556052716 0.843384370483449 1 1
0.916570785538427 0.91563405555086 1 1
0.74099013311136 0.740249510684666 1 1
0.709804079389597 0.709098477832175 1 1
1.00048265876239 0.999498063343889 1 1
0.939503923668027 0.938502094528567 1 1
0.711990163391215 0.711346660271409 1 1
0.744597087777607 0.743730841998469 1 1
0.945641917658511 0.944688122251903 1 1
0.567129284261664 0.566620916192463 1 1
0.788651641813225 0.787813423773509 1 1
0.863915029027124 0.863076853547239 1 1
0.751508672593181 0.750728052295358 1 1
1.00071297954735 0.999717162774676 1 1
0.695197825056802 0.694476090473643 1 1
1.07771323519805 1.07671152783976 0 0
0.943153805591189 0.942348177174573 1 1
0.821555761120851 0.820718130212476 1 1
0.807523231259735 0.80666043392002 1 1
0.698152615528556 0.697314195210669 1 1
0.444577463956415 0.444064377374282 0 0
0.749966390299776 0.749130059924316 1 1
0.778085171695233 0.777284232769949 1 1
0.978458973010937 0.977464314799329 1 1
0.667978235573377 0.667274377072682 1 1
0.850125130744612 0.849348637820545 1 1
0.677356114548598 0.676651096428437 1 1
0.991921406392814 0.99091956312884 1 1
0.574679867538044 0.574052512224993 1 1
0.90049008560376 0.899519202456065 1 1
1.07804214384975 1.07694448191322 1 1
0.818550849769723 0.817796720439168 1 1
0.580042944518908 0.579454078351823 1 1
0.905093275797706 0.904304994721835 1 1
0.949342581915921 0.948486784122713 1 1
0.827870486269971 0.82697349828087 1 1
0.793206481980237 0.792359143227971 1 1
0.64918459261622 0.648512370507672 1 1
0.795976134610489 0.795110564272281 1 1
0.662560710340919 0.661916359754521 1 1
0.808539956475732 0.807622305384869 1 1
0.904850548325706 0.903878486693048 1 1
0.743990472798459 0.743126977603313 1 1
0.445046524284369 0.444615781694827 0 0
1.07673285054694 1.0756253925516 1 1
0.664475255557082 0.663818028843751 1 1
0.9357232660706 0.934783889259798 1 1
0.842685179618821 0.841810233085314 1 1
0.528659857891302 0.528125400295667 1 1
0.884478920382187 0.883492829282858 1 1
0.94852467606995 0.947519081085443 1 1
1.04392545803121 1.0428926168298 1 1
1.03874788243382 1.03760486495198 1 1
0.937611095641322 0.936682309172024 1 1
0.704367265286938 0.70361610076087 1 1
0.361386833198206 0.360922308132227 0 0
0.78293516487121 0.782159856165046 1 1
1.08021997583636 1.07914733239859 0 0
1.23263191766785 1.23133142931748 0 0
0.762160136465781 0.761383383953324 1 1
0.685494394508553 0.684781175297495 1 1
0.505597918920187 0.505128883247608 1 1
0.59498377806735 0.594330316018033 1 1
0.531343358648027 0.530724169011004 1 1
0.956859037892009 0.955978195774038 1 1
0.632683207333133 0.631985620818727 1 1
0.56719420822516 0.566532721468856 1 1
0.57938886231281 0.578808670900808 1 1
0.877311074896942 0.876312448606502 1 1
1.13712665567533 1.13587469792936 0 0
0.910669596932569 0.909742908925509 1 1
0.620152433998347 0.619601961540636 1 1
1.00539129079883 1.00442737822688 1 1
0.60557947752224 0.604871022855296 1 1
0.996709752201533 0.995657447295278 1 1
0.877837642656196 0.877023294114606 1 1
0.947715317062516 0.946813779522162 1 1
0.909795377531594 0.908831797617392 1 1
0.700591905831371 0.699857707731731 1 1
0.634540485156344 0.633875943261769 1 1
0.682496263277747 0.681841161441777 1 1
0.997696776719626 0.996746767573519 1 1
0.674795762051145 0.674075381833199 1 1
1.00037383743146 0.999425390582545 1 1
0.589599607943153 0.588939443274512 1 1
0.67357241591365 0.672906332526452 1 1
0.605708640062075 0.605083386108641 1 1
0.569515324068157 0.56896119947014 1 1
0.575671927571087 0.575036430895035 1 1
0.566816600088117 0.566251699745633 1 1
0.925559790565975 0.924657282324456 1 1
0.843566984456964 0.84270745755293 1 1
0.630850496929579 0.630207571684289 1 1
0.802562860009179 0.801825527461108 1 1
0.776179528409483 0.775430758642763 1 1
0.582119678451294 0.581476692321116 1 1
0.868149536191388 0.867245504079758 1 1
0.874063699183542 0.873149600476951 1 1
0.887286284812253 0.886403267209411 1 1
1.06123109282548 1.06011958883175 1 1
0.731542756032467 0.730848269743205 1 1
0.87477232070824 0.873987636303762 1 1
0.744425724314254 0.743639088106338 1 1
0.708347258916416 0.707521161107199 1 1
0.953158071098838 0.951973875788548 1 1
0.89731971972635 0.896344129482862 1 1
0.526108181542636 0.525577395337087 1 1
0.48264681149283 0.48215831923836 1 1
0.403997815898814 0.403614169599442 0 0
0.860942187996336 0.860090168514456 1 1
0.749781543514439 0.748909499790068 1 1
0.660650584117533 0.659926853147485 1 1
1.06962476338102 1.06829846612757 1 1
0.824803747404377 0.82397327662074 1 1
0.887346461002316 0.886416480433595 1 1
0.622232291257357 0.621620771515174 1 1
0.793629339412432 0.792748619671264 1 1
0.938301497780808 0.937359309181443 1 1
0.716599643384584 0.715833885983004 1 1
0.948051921578942 0.947091457301049 1 1
0.986302456830683 0.985393543313898 0 0
0.949299873357985 0.948280181665257 1 1
0.862061375040212 0.861166190917178 1 1
0.685586137494559 0.684833796253179 1 1
0.75641537647061 0.755657392988252 1 1
0.715056574093556 0.71425474446109 1 1
1.08063545863392 1.07957809509214 0 0
0.769219579146372 0.768420436984437 1 1
0.686527481921922 0.685795121656539 1 1
0.768530493974308 0.767762465896402 1 1
0.972798542958675 0.971821448202875 1 1
0.755004103610764 0.754167296398749 1 1
0.537726509830904 0.537129894565171 0 0
0.771248090598591 0.770420595311667 1 1
1.0499246457122 1.04893707698476 1 1
0.686046542421125 0.685324721910431 1 1
0.693281479371511 0.692466302851226 1 1
0.82063607019511 0.819846902291266 1 1
0.98291043944848 0.981849579273034 1 1
0.555192724596939 0.554642165347055 1 1
0.942902416712314 0.941888044667316 1 1
1.03414252420901 1.03308224973386 1 1
0.61663707610541 0.616064441149964 1 1
0.72226318981292 0.721558817292453 1 1
0.558212955177776 0.557688085212016 1 1
0.705281437687287 0.704514505396374 1 1
0.599726520885325 0.599097338041575 1 1
0.830522306011236 0.829561362304914 1 1
1.0420882978975 1.04097713701686 1 1
0.810902730706891 0.809996835409704 1 1
0.929908990215334 0.929033677188168 1 1
0.766210265126642 0.765394545800186 1 1
0.625370784548447 0.624665636092889 1 1
0.548897317763977 0.548319803389537 0 0
0.980442700842368 0.979373743938713 1 1
0.597408038910992 0.596695123903974 1 1
0.713238381537952 0.712512503064193 1 1
0.694006923120303 0.693301119750606 1 1
0.931871004590093 0.930867963998287 1 1
0.945596564598047 0.944598924326874 1 1
0.966398626623953 0.965327734318708 1 1
0.551865305044637 0.551246395245017 1 1
0.816878570633243 0.815997328004761 1 1
0.731892147355967 0.731107468335637 1 1
0.99503025064016 0.993949507768927 1 1
0.876229755608283 0.875347665961505 1 1
0.958257202941898 0.957199128645747 1 1
1.01161319589525 1.01056822951508 1 1
0.694822252874755 0.694075189949853 1 1
0.61674999969413 0.616174434335978 1 1
0.779649635129175 0.778867311829763 1 1
0.898310825593955 0.897350237680917 1 1
0.692913077709728 0.692221250951445 1 1
0.853093653963634 0.852352240620753 1 1
1.08137406430029 1.08023392173172 0 0
1.00166581724933 1.00075197155177 1 1
0.802392450863548 0.801527773549585 1 1
0.939570835129674 0.938661387294643 1 1
1.23559673611437 1.23425615408347 0 0
0.699657186375709 0.698826934380214 1 1
1.05063372841525 1.04953815670744 1 1
0.803093760667375 0.802233498682004 1 1
0.993651657542068 0.992588184643217 1 1
0.768612693775119 0.767769322764886 1 1
0.747625649864407 0.746875464363421 1 1
0.5988122128065 0.598255355711184 1 1
0.928329604012408 0.927455720278724 1 1
1.09292876376912 1.09194766888893 1 1
0.857591277443432 0.85669049523204 1 1
0.585709154246906 0.585117250628467 1 1
0.76876606961677 0.767981096234555 1 1
0.812839238311789 0.812002308789896 1 1
0.772544298649074 0.771710654713035 1 1
0.965230361914233 0.964214426085143 1 1
0.633010479001516 0.632367861494919 1 1
0.858730307807203 0.857934236379221 1 1
0.632095063818565 0.631439932561212 1 1
0.626661476313868 0.626058224556611 1 1
0.746729711625039 0.745933135757244 1 1
0.669484817476394 0.668808044741773 1 1
1.09258411991278 1.09140678862605 1 1
0.829758860169264 0.828862413207866 1 1
0.91139696055632 0.910575023369901 1 1
1.10658550737474 1.10545142954208 1 1
0.896389883001366 0.89551071725946 1 1
0.844622954067394 0.843788378621548 1 1
0.61038988896756 0.609783974553838 1 1
0.864218029515538 0.863293072317562 1 1
0.823027175839561 0.822194064152677 1 1
0.661382546753055 0.660656544755274 1 1
0.915827564458579 0.914886046737674 1 1
0.699714839313472 0.698960304941945 1 1
0.823289555524226 0.822509296783945 1 1
0.819501361444069 0.818610262292025 1 1
0.819226631845496 0.818371952109881 1 1
0.779395956353597 0.778568543545958 1 1
0.619071386062778 0.618465677187512 1 1
0.875710923077287 0.874785160859803 1 1
0.866547316996839 0.865704688868506 1 1
0.614854778942303 0.614096130527465 1 1
0.923020320521068 0.922139579845811 1 1
0.913914516032296 0.912892581029913 1 1
0.67123506507151 0.670547421849847 1 1
0.909362583633746 0.908452979461361 1 1
0.82426566199584 0.823453987449312 1 1
0.671176143519384 0.670382948335308 1 1
0.98643711756928 0.985399292585691 1 1
1.11818323464882 1.11697272607553 1 1
0.617553796746498 0.616869857898186 1 1
1.10892622316846 1.10771236716184 1 1
0.6366510799843 0.636020338192119 1 1
0.924669938051491 0.923718969442721 1 1
0.824324726795495 0.8234962307026 1 1
1.10186196926865 1.10079350404211 0 0
0.440703994638878 0.440216969439641 1 1
0.709121948214026 0.708445879643091 1 1
0.720736997286522 0.719956103471108 1 1
0.9215755176019 0.920605867489358 1 1
0.92697466735613 0.926033379610682 1 1
1.15618981785405 1.15499154409037 0 0
0.549153648729947 0.548602973265607 1 1
0.663572815573544 0.662889456050952 1 1
0.897961028607413 0.897159673373127 1 1
0.684968728887581 0.684159408116754 1 1
0.646924096803446 0.646163101237391 1 1
0.840682875611657 0.839804816996117 1 1
0.55037253166734 0.549824450652679 0 0
0.900457835924238 0.8995365966874 1 1
0.624930996435998 0.624365314331319 1 1
0.725212863862882 0.724471337971997 1 1
0.500781931207701 0.500275924985172 1 1
0.784315133356002 0.783469173915678 1 1
0.564862070222925 0.564289429666161 1 1
1.04296749159105 1.04194582812283 1 1
0.707433197499165 0.706712925681278 1 1
0.85442269104388 0.853543749862956 1 1
0.969394688850913 0.968464668348035 1 1
1.01000692446645 1.0090972855881 1 1
0.736046741049429 0.735339480935179 1 1
0.617745035251551 0.617088332613689 1 1
0.679185692795527 0.678484708660311 1 1
1.02958360610183 1.02846440756127 1 1
0.995014128341636 0.99395744376395 1 1
0.865549625001081 0.864644215589113 1 1
0.904940846927319 0.903907066288772 1 1
0.762048832269961 0.761167968901681 1 1
0.72191895923316 0.721168699539379 1 1
0.977000180117906 0.975928578661111 1 1
0.695663637024559 0.694885238914185 1 1
0.727154956725116 0.726365624015641 1 1
0.799280866422095 0.798413218922198 1 1
1.12450324727138 1.12329053708879 1 1
0.911981325103435 0.911029713712675 1 1
1.17162484270026 1.17066762232093 0 0
0.615781983585533 0.615149635242145 1 1
0.685767751131024 0.685045972676268 1 1
0.950964697781567 0.949876364916852 1 1
0.922722422193367 0.921707648604514 1 1
1.10889590485579 1.10775433611174 1 1
0.600555167326009 0.599859799465698 1 1
0.887612583287898 0.886740647295189 1 1
0.898137996582509 0.897168201809806 1 1
0.867081886714811 0.86623425684595 1 1
0.803551272992294 0.802679837206182 1 1
0.569057078730054 0.568513388603167 1 0
0.59262428385246 0.591970622343278 0 0
0.641756096484298 0.640942976791355 1 1
0.992312762817164 0.991271931508796 1 1
0.842480112580908 0.841606197299327 1 1
0.684633031040641 0.683965300499558 1 1
0.808645783845023 0.807834011449107 1 1
0.967952879597311 0.966854798809823 1 1
0.910376661407211 0.90945929014829 1 1
0.838367097702537 0.837454875486274 1 1
0.956148380247875 0.955104170631553 1 1
0.488193084377607 0.487717976250643 1 1
0.905256105322918 0.90427454874133 1 1
0.613268131615541 0.612507365741313 1 1
0.743343461872627 0.742636532877899 1 1
0.672078710520854 0.671416610784796 1 1
0.77378074670612 0.773025254833889 1 1
0.940548212539737 0.939572482952723 1 1
0.935280263039856 0.934408575482411 1 1
0.874859082342402 0.873833953613431 1 1
0.749245559116698 0.748463586703909 1 1
0.790085024794728 0.789190386377147 1 1
0.95027766992659 0.949231555776776 1 1
0.734701774275761 0.733953915171011 1 1
0.891662991677418 0.890783624138697 1 1
0.767300479136469 0.766456593292291 1 1
0.721083082140281 0.720310897167382 1 1
0.720378798429212 0.719686404764431 1 1
0.850001329311584 0.849068689894042 1 1
0.849931477882458 0.849024542170856 1 1
0.832407232243405 0.831583907503012 1 1
0.743721748556482 0.742887775500022 1 1
0.687056276000312 0.686355448046702 1 1
0.877968231438612 0.877108924383968 1 1
0.785362715793294 0.784627784525941 1 1
0.586241196229787 0.585654021417286 1 1
0.803450205879075 0.802623144324611 1 1
0.824272574050644 0.823395013679639 1 1
0.830673831072813 0.829831042678619 1 1
0.647737312699535 0.647014454279695 1 1
0.999171220395489 0.998242119004656 1 1
0.753465299523178 0.75276324220253 1 1
0.663289476830562 0.662580010970303 1 1
0.843230417987941 0.84229723432058 1 1
0.574394031325659 0.573784514984619 1 1
0.927895786754858 0.926750257525421 1 1
0.983595573293029 0.982648372289441 1 1
0.740670775912724 0.73997089023704 1 1
0.886594479100093 0.885560177645709 1 1
0.657545946877726 0.656891743331573 1 1
0.465834836526572 0.465342828083666 1 1
0.983628037896407 0.98260839028259 1 1
0.785740592325721 0.784991264689455 1 1
0.775107423812064 0.774359790716055 1 1
0.790638419046295 0.789799181248623 1 1
0.624518964349125 0.623919746155219 1 1
0.830723600125909 0.829819327568371 1 1
0.609898863936552 0.609342321405902 1 1
0.94153242449574 0.940503212231288 1 1
0.664527753311471 0.663818807363118 1 1
0.955385392084171 0.954458418989546 1 1
0.754025662744924 0.753329462768337 1 1
0.609677221564834 0.609130757023105 1 1
1.13359082045367 1.13231519858356 0 0
0.528433940106084 0.527855266149386 1 1
0.79186340230847 0.791102709645956 1 1
0.804395861517752 0.803560091887611 1 1
0.956763777493224 0.955843603259933 1 1
0.851450343124372 0.850569405401536 1 1
0.714616135232138 0.713877795909523 1 1
0.957873791928937 0.956818460595696 1 1
0.559572270680893 0.558869220509269 1 1
0.736900061662429 0.736150816674638 1 1
0.65506338674648 0.654420821930309 1 1
0.683370832733709 0.68263353270899 1 1
0.688062063896554 0.687386139270274 1 1
1.01002818025903 1.0089483830536 1 1
0.749421196208283 0.74860038248452 1 1
0.957016277406705 0.955949765121729 0 0
0.949341299310272 0.948346679167447 1 1
0.746365893183744 0.745630999912372 1 1
0.901712973867493 0.900812944481827 1 1
0.886018502694372 0.885142279755244 1 1
0.786058455596608 0.785262115876675 1 1
0.912384708859055 0.911322189839456 1 1
1.06734062441107 1.06617852346704 1 1
0.795584453863984 0.794720979719624 1 1
0.838226135597077 0.837312429654 1 1
1.007031676113 1.00600144974072 1 1
0.549072131918585 0.548532240470032 0 0
0.988140281991382 0.987071233044913 1 1
0.901818492844376 0.901024090902517 1 1
0.746278081024654 0.745551336439232 1 1
0.539601651027029 0.539099164483857 1 1
0.725479990783279 0.724671740364139 1 1
0.724750170823201 0.723958759593455 1 1
0.943313031115921 0.94233936272991 1 1
0.588973504223764 0.588301106238236 1 1
0.879579807063537 0.878648275260792 1 1
0.857364768949282 0.856482575410105 1 1
0.634241471528885 0.633582614588215 1 1
0.647883706435145 0.647222485492274 1 1
0.901262531369484 0.900291643784084 1 1
0.813496208012965 0.812718788003288 1 1
0.869532665561447 0.86871113162756 1 1
0.52049978198158 0.51998235523732 0 0
0.790965815161166 0.790086181279401 1 1
0.972095663312116 0.971125511856081 1 1
0.801642050739866 0.800812133529031 1 1
0.77409559200933 0.773272996578175 1 1
0.692520284676714 0.691705344581266 1 1
1.1034465902104 1.1022127796598 1 1
0.713348796182155 0.712487563269384 1 1
0.640168381198392 0.639368987482948 1 1
0.56865349064541 0.568061245188988 1 1
0.711926447718892 0.711128931875843 1 1
0.766119031707686 0.765227956423974 1 1
0.740040209869548 0.73930750156235 1 1
0.75244741420089 0.751661735625304 1 1
1.01153013657733 1.01041521706728 1 1
0.622601844829216 0.621921493499556 0 0
0.942224825720118 0.941172178963479 1 1
0.894635255030788 0.893797790324952 1 1
0.872421891658151 0.871551495956099 1 1
0.628235661395379 0.627614190602249 1 1
1.06938219549887 1.0684008169866 1 1
0.83036195181234 0.829374724951946 1 1
0.625190434610107 0.624471272203633 1 1
0.827120516869049 0.826271558646363 1 1
0.650021531913467 0.64929763974647 1 1
0.967269412162632 0.966388021245795 1 1
1.1090062940189 1.10788875191109 1 1
0.758983769583625 0.758307204712667 1 1
0.889379887984705 0.888402884157153 1 1
0.822854011035176 0.821951134266416 1 1
0.752743587252051 0.751984581659911 1 1
0.860515840602837 0.859591545308333 1 1
0.760046743330405 0.759269627530189 1 1
0.746498315217165 0.745767942201594 1 1
0.365912342242365 0.365449466095716 0 0
0.994237536256229 0.993207034852982 1 1
0.840105770122644 0.839251112400355 1 1
0.732563299906537 0.731822624018399 1 1
0.666019114621801 0.665342667658425 1 1
0.858376839701156 0.857544677098266 1 1
0.672053101177477 0.671367946390043 1 1
0.624348810186697 0.623766755995744 1 1
0.890491787445063 0.88954616023937 1 1
0.692569675245552 0.691880130968039 1 1
0.758280770166762 0.757479109982157 1 1
0.97664723169524 0.975735621260761 1 1
0.480625003387245 0.480168219775525 1 1
0.893792930604011 0.892791893622509 1 1
0.671416727810443 0.670822992211587 1 1
0.658088474499563 0.657385440999051 1 1
0.72302874606983 0.72230201904665 1 1
0.848219930871124 0.847330437301035 1 1
0.668123496363331 0.667406683243238 1 1
1.20537196970495 1.20401639009368 0 0
0.800677983731055 0.7998781836063 1 1
0.787698293354291 0.786797380031149 1 1
0.918319633986863 0.917423827780349 1 1
0.907092876403581 0.906272701302675 1 1
0.640014645011435 0.639388712607234 1 1
0.756461261234035 0.755767146264586 1 1
1.06502243542723 1.06386811444457 0 0
0.722581688870528 0.721828941247618 1 1
0.854187353397705 0.853222927275288 1 1
1.04894307301224 1.04781828319438 0 0
1.08397492536688 1.08286464290055 0 0
0.482290266532225 0.481858905852905 0 0
0.820249901652248 0.819348199730458 1 1
0.637260952760384 0.63656317670543 1 1
0.944992322175133 0.944048619998735 1 1
0.683310934395951 0.682565306845886 1 1
0.714663871202143 0.713998307794433 1 1
0.854070116254918 0.853141005848824 1 1
0.813261011893817 0.812339740152033 1 1
0.770055518449135 0.769236904072239 1 1
0.9237786586582 0.922888060136642 1 1
0.918818003356536 0.917875681428281 1 1
0.83412363267959 0.833309829454774 1 1
0.636019954375071 0.635395131156717 1 1
0.623890835222436 0.623185476801489 1 1
0.797242081308811 0.796357572098762 1 1
0.894226068987551 0.893357554060584 1 1
0.486818883091997 0.486281702582435 0 0
0.622162973839599 0.621536439403816 1 1
0.900599046952592 0.899561095241552 1 1
0.646932717616523 0.646243527672126 1 1
0.926039852408414 0.925135213540026 1 1
0.787037150819705 0.786226324087903 1 1
1.00608967690368 1.00489085976533 0 0
0.8502244448136 0.849225445521411 1 1
0.937001435485917 0.935952756862356 1 1
0.883278068617951 0.882287943143494 1 1
0.861965810107999 0.86105182382974 1 1
0.452214946720955 0.451784339479109 1 1
0.602603267171759 0.602014568731847 1 1
0.952100490463784 0.951140481961093 1 1
0.803992148068295 0.803203971528566 1 1
0.639553321101534 0.638996906023747 1 1
0.918164507413931 0.917322857147981 1 1
0.676262834837793 0.675605273253218 1 1
0.96947820265622 0.96831402361844 1 1
1.08905136158264 1.08800551403729 1 1
0.819230895522693 0.818435315583008 1 1
0.738671119945922 0.737929408610313 1 1
1.00086468865932 0.999915124445661 1 1
0.735696808460232 0.735067386210592 1 1
0.617269308024231 0.616587035446021 1 1
0.909566191906044 0.908612905418417 1 1
0.716821676594078 0.716050657782509 1 1
0.770521951514667 0.769659260781398 1 1
0.687610836421432 0.686926846451224 1 1
0.905930181697443 0.904996496688075 1 1
0.744790316364855 0.743963225201471 1 1
0.400710823375024 0.400341783153112 1 1
0.663183662464251 0.662483312517592 1 1
0.48502874646659 0.484426445845225 0 0
1.16634894714581 1.16517447643491 0 0
0.765489774650048 0.76462224896002 1 1
0.801043460026505 0.800244823634944 1 1
0.932325688465451 0.93151301530867 1 1
0.983980996141551 0.982996812354064 1 1
0.743504423916259 0.742688146277512 1 1
0.573859834460293 0.573214537935904 1 1
0.897938583902335 0.897089834102621 1 1
0.440063412469572 0.439624353239376 0 0
0.733744148773195 0.732950948838261 1 1
0.865012516106815 0.864078200767801 1 1
0.718833578958513 0.71809064637277 1 1
0.724622768278634 0.723963930663644 1 1
0.653582719914319 0.652934701426117 1 1
0.828868961936519 0.828054821541594 1 1
0.635202412393089 0.634574169296958 1 1
0.974620544377442 0.973677207926276 1 1
0.870699569218541 0.869761765927043 1 1
0.75710011041269 0.756402648337716 1 1
0.946526075744956 0.945507689820885 1 1
0.796009113621111 0.795117395046379 1 1
0.713020451744223 0.712344379828977 1 1
0.709915450083548 0.70921115941116 1 1
1.10095008252441 1.09989218707886 0 0
0.891911932470287 0.891093477058312 1 1
0.781393602510064 0.780591265234061 1 1
0.893916560433267 0.892921074133342 1 1
0.745509026035155 0.744744713203485 1 1
0.677449303363617 0.676727383209677 1 1
1.01900715318909 1.01804961799322 1 1
0.960464408974558 0.959556301123538 1 1
0.999423030280362 0.998302261077641 0 0
1.02001675390668 1.01887800899572 1 1
0.861781947517065 0.860825506602565 1 1
1.11247813823065 1.11114798367418 0 0
0.693194294731667 0.692450095259336 1 1
1.01142919577533 1.0103508235049 1 1
0.742270731973942 0.741609479614748 1 1
0.685192180667642 0.684525474721835 1 1
1.04055735709764 1.03944309399901 1 1
0.564133294282051 0.563559163478055 1 1
0.900387361491835 0.899336271956491 1 1
0.91671812842465 0.915813577532591 1 1
0.845859960182228 0.844951024386201 1 1
0.683070516525112 0.682399394118084 1 1
1.04731802246966 1.04627689579157 1 1
0.820134557207953 0.819197845012394 1 1
0.603511388783655 0.602884738412411 1 1
0.643857708947021 0.643212065190753 1 1
0.680291080704174 0.679594466353964 1 1
0.794408631642938 0.793632817039106 1 1
0.820002597720899 0.819171779302736 1 1
0.335917447984254 0.335538862021167 0 0
0.695933062167982 0.69516323545646 1 1
0.741165151978322 0.740319849301225 1 1
0.524982424402545 0.524385524001066 1 1
0.739417473537924 0.738656284528274 1 1
0.723529026443859 0.722856330342058 1 1
0.684330221855926 0.683661844777676 1 1
0.770293863188147 0.769465114893557 1 1
1.16455821554171 1.16352226449744 0 0
0.482035410293511 0.48151088642111 1 1
0.702116777200823 0.701339656248804 1 1
0.942893995258427 0.941724545622875 1 1
1.12174197424306 1.12053758365201 0 0
0.988978321232842 0.987974104025986 1 1
0.706504704816976 0.705702614478623 1 1
0.738401882854135 0.737673589564086 1 1
0.81138975592947 0.810644409769935 1 1
0.799745558489848 0.79898038043313 1 1
1.03737499123468 1.03629689168411 1 1
0.394832273071703 0.394375108839028 0 0
1.04078773345601 1.03981254796001 0 0
0.701507368610254 0.70075556246171 1 1
0.908893116309619 0.907874066330315 1 1
0.513784463942989 0.513303400950916 1 1
0.613571817951939 0.612909848054652 1 1
0.846972146630978 0.846036305944523 1 1
0.605765568717811 0.605107673737358 1 1
0.911210528308142 0.910187577513969 1 1
0.628539296934128 0.62787707363603 1 1
0.955098382165621 0.954101191087301 1 1
0.909463337098947 0.908511018765986 1 1
0.813469407119039 0.81260678778639 1 1
0.782800180120457 0.781998822963029 1 1
0.64674253732806 0.646010986977046 1 1
0.912947786121273 0.911935762070403 1 1
0.619530872341501 0.618914169682676 1 1
0.972640193903997 0.971586754505392 1 1
1.25793456257786 1.25658928832764 0 0
0.58791329805337 0.587244026677095 0 0
0.691265065298441 0.690539167856503 1 1
0.919398936404596 0.918400652615613 1 1
0.671774534191973 0.671098364562589 1 1
0.87904132742715 0.878123934408778 1 1
0.77428469636275 0.773589568913036 1 1
0.838656123905092 0.837682469855178 1 1
0.792578493643474 0.791693776706582 1 1
0.869811013809879 0.869025375838726 1 1
0.770680488676767 0.769838447355921 1 1
1.20451679788484 1.20348652079725 0 0
1.10315808006305 1.10197278639885 0 0
0.578042668620998 0.577498175537513 1 1
1.07174883494122 1.07048695870958 1 1
0.916763121531081 0.915831453866712 1 1
0.721929380925345 0.721088950341506 1 1
0.711625355959979 0.710934435791151 1 1
0.992923327622951 0.991957669848551 1 1
1.02432949525012 1.02333340661925 1 1
1.012632022908 1.01151701861047 1 1
0.754309660684153 0.753535302775079 1 1
0.902008397351121 0.901197462044113 1 1
0.809688223264373 0.808843156313651 1 1
0.708113364730189 0.707360891554125 1 1
0.651791729496668 0.651208494130509 1 1
0.655826801781124 0.655121748724606 1 1
0.555739867033283 0.555119997465372 1 1
0.84660331032322 0.845696054642395 1 1
0.907413438371247 0.906474342599914 1 1
0.981930573169651 0.980837184897625 1 1
0.859945847611916 0.858992073550536 1 1
0.724634652544261 0.723972584868011 1 1
0.759326082583749 0.758559311713664 1 1
0.648231138093686 0.647557926666862 1 1
0.950935955042225 0.949816576169103 1 1
0.717596801115422 0.716878911572005 1 1
0.887848867977993 0.886940496874279 1 1
0.99960849521822 0.99855709117893 1 1
0.638121492973659 0.637400682153383 1 1
0.810301714107827 0.8093998319189 1 1
0.822270018747737 0.821482217707733 1 1
0.981667207672627 0.980736471926121 1 1
0.679093294375811 0.678314697348674 1 1
1.10155625911122 1.10041372202581 0 0
0.813410828876749 0.812626568057565 1 1
0.880725996540137 0.87974431505523 1 1
0.83114174612028 0.830230551512328 1 1
0.818505293088146 0.817555579538959 1 1
1.10054427975234 1.09941361172676 0 0
0.8558403615397 0.855038197962001 1 1
0.857265434718135 0.856337228435836 1 1
0.694840778353772 0.694233754682293 1 1
0.497837297158584 0.497414763053266 0 0
0.845372209414053 0.844519851711215 1 1
0.64959317332411 0.648928695841542 1 1
0.491862680916811 0.491399790693841 0 0
0.665613540760748 0.66482751808884 1 1
0.778216589156134 0.777431180889847 1 1
0.829850945919274 0.829052044073919 1 1
0.744928398900339 0.744141189415499 1 1
0.648619858568203 0.647813873403709 1 1
0.678646696395643 0.677841990029026 1 1
0.819090473498039 0.818280306229897 1 1
0.444875648870015 0.444427634431357 0 0
0.689411400473159 0.688840764009119 1 1
0.821519714886902 0.820640815437521 1 1
0.999282310280829 0.998228202654954 1 1
0.969582946103643 0.968628520048624 1 1
0.789358250761865 0.788558517865582 1 1
0.806295757773956 0.805575387192049 1 1
0.705309612156555 0.704577940752364 1 1
0.592952596965101 0.592326113208019 1 1
0.655034604980849 0.654275375773064 1 1
0.627822244849238 0.62708967054694 1 1
0.74396339184915 0.743148894474124 1 1
1.0192403902864 1.01825662700512 0 0
0.894101195581684 0.893087431510818 1 1
0.85111308182091 0.850242591050454 1 1
0.651540418442482 0.650856147760772 1 1
0.985136743015074 0.984110429706269 1 1
0.606164641046563 0.605462222954633 1 1
1.15347038066847 1.15236299809706 0 0
0.593603657551912 0.593008722297043 1 1
0.734509735342809 0.73377763205509 1 1
1.04553704250967 1.04446759731344 1 1
1.05068728112637 1.04957014896026 0 0
0.891978549175965 0.891054280599631 1 1
0.735599537205972 0.734813966780105 1 1
0.761722615875836 0.760846883450309 1 1
0.792928782589676 0.792026114698126 1 1
0.998385336804794 0.99733069638189 1 1
0.721614807989306 0.720822427261577 1 1
0.509175243932368 0.508573378311233 0 0
0.853696048712821 0.852745140507572 1 1
0.874123163010461 0.873238571696056 1 1
0.765410868559368 0.764710846018202 1 1
0.971250688484848 0.97022252281432 1 1
1.02282418042025 1.02175204754732 1 1
0.71193384824192 0.711232585209083 1 1
0.907028870637567 0.906046310553388 1 1
0.720044935501916 0.719345023167844 1 1
0.878381370435575 0.877362954031935 1 1
0.775480498160543 0.774701777198642 1 1
0.346878297455838 0.34653093266985 0 0
0.803573182536441 0.802811422883969 1 1
0.938339470147362 0.937349385868935 1 1
0.740468580685224 0.739750075816221 1 1
0.844677267882033 0.843781081286466 1 1
0.949058036598564 0.948091558037995 1 1
0.897549071323368 0.896656816907262 1 1
0.956767438501669 0.955722651205679 1 1
0.861029450397919 0.86011175125856 1 1
1.00474187021833 1.00358972579052 1 1
0.80457801663504 0.803717843305518 1 1
0.602846788881964 0.602219686227241 1 1
0.961042243067813 0.960011185456292 1 1
0.556519214428144 0.555952372249292 1 1
1.04817810346258 1.04720190867432 1 1
0.779363754742631 0.7785799071931 1 1
0.748712395431104 0.748040831109356 1 1
0.695626265127888 0.694907245408744 1 1
0.770469002423886 0.769668660870151 1 1
1.1158825057365 1.11474476450194 1 1
0.805376561216865 0.804546488811263 1 1
0.693212989335106 0.69235768812249 1 1
0.776148658220515 0.775271638046456 1 1
0.764465557844204 0.763666828348041 1 1
0.756053212183544 0.755264865422226 1 1
0.937497596461828 0.936534504803346 1 1
0.889356004332513 0.888456242559166 1 1
0.815243196206939 0.814350935741856 1 1
0.936002092039259 0.935064720283769 1 1
0.927688662183462 0.92668226377482 1 1
0.998222445141231 0.997200695131708 1 1
0.779665007479736 0.778847421905418 1 1
0.695142864489177 0.694436462099271 1 1
0.892645678495838 0.891699016849954 1 1
0.952014687484311 0.95102707640203 1 1
0.627384490948962 0.626728237193064 1 1
0.783461547015034 0.782644907980001 1 1
0.744274049451507 0.743450391434587 1 1
0.811846930254191 0.811073151486203 1 1
0.943922823989895 0.942895979445738 1 1
0.836418722272173 0.835635495548616 1 1
0.885919896294067 0.88494564318607 1 1
0.750424249157283 0.749661011118405 1 1
0.704659168801252 0.703933397284633 1 1
0.753858055056772 0.753052995783108 1 1
0.735713030579411 0.734859685672264 1 1
0.843835643699593 0.842926618132777 1 1
0.926081823318313 0.925117681937742 1 1
1.0190544314306 1.01800217351268 0 0
0.831417533735708 0.830641662293929 1 1
0.517631269986486 0.517091238552525 1 1
1.06530841224754 1.06420597302617 0 0
0.990255109364974 0.989267993613285 1 1
0.735163743473207 0.734381340553631 1 1
0.72671324421943 0.726083874979713 1 1
0.951363905793474 0.950392203583602 1 1
0.720463217973596 0.71966875176737 1 1
0.783702931282678 0.782819593869606 1 1
0.866122710914733 0.865143706865432 1 1
0.920667689731448 0.91980455712926 1 1
0.728494722560093 0.727603268740485 1 1
0.722603399304228 0.721914169215304 1 1
0.956246198457141 0.955266839483514 1 1
0.781870977217935 0.781035624801901 1 1
0.594621681967867 0.594040685966536 1 1
0.522095016982778 0.521501049416443 1 1
0.252471977361845 0.252163002973014 0 0
0.631165411403434 0.630453244597535 1 1
1.00903659406576 1.00808401039896 1 1
0.778523136660683 0.777769923370695 1 1
0.604345811306792 0.603698347155724 1 1
0.634013472327102 0.633289175784804 1 1
0.803107253169152 0.802117393368588 1 1
0.727398045873747 0.72662570071175 1 1
0.882891092532715 0.882075822894905 1 1
1.29187784328515 1.29067976879462 0 0
0.928502043662519 0.927680507831934 1 1
0.718579799996459 0.717820017549956 1 1
0.702738667805782 0.701934055204854 1 1
0.990638893488889 0.989649165297669 1 1
0.808373934940538 0.807525230552711 1 1
0.830802047027722 0.829952800616302 1 1
0.650399779146791 0.649681578866492 1 1
0.895848496639824 0.894934914870717 1 1
0.733322919975586 0.732646084388736 1 1
0.856140932037472 0.855315866990181 1 1
0.959747955791623 0.958785267662971 1 1
0.845019811956949 0.844156061916058 1 1
0.816551026302704 0.815722108492192 1 1
0.65234216809159 0.651718162930916 1 1
0.788744479879802 0.788035828666669 1 1
0.572463732321763 0.571891847905345 1 1
0.703342332872856 0.702625125327328 1 1
0.806149716189686 0.805320298930446 1 1
0.635645384469242 0.634995319846294 1 1
0.775895583698123 0.775126116569593 1 1
0.725937289397366 0.72519583083632 1 1
0.858950885621128 0.85799416703228 1 1
0.718360865796276 0.717638812430007 1 1
0.921976030508577 0.920978988871836 1 1
0.902908022622483 0.901957543977325 1 1
0.6405410916317 0.639915258390217 1 1
0.71285119234053 0.712155342023708 1 1
0.693878205690809 0.693130454053458 1 1
0.680995176951031 0.68028683008216 1 1
0.776465125911403 0.775650440246948 1 1
1.10475877766476 1.10354858617164 0 0
0.61512940644312 0.614505354340595 1 1
0.72480842103298 0.724085497065509 1 1
0.809091148070443 0.80818964457332 1 1
0.912094633269412 0.911135590182656 1 1
0.827161604011771 0.826192074351879 1 1
0.788506187260304 0.787710655750142 1 1
0.978500158165069 0.977429085648837 1 1
0.783276595766111 0.782535983322888 1 1
0.804513575219131 0.803660850873783 1 1
0.866211047653017 0.865209934135244 1 1
0.927455317612128 0.926539259484278 1 1
0.767080478642304 0.76627454589513 1 1
0.473629630185654 0.473083027620917 0 0
0.551890247439466 0.551269179792244 1 1
0.895855257382026 0.894961673185373 1 1
0.701272783392319 0.700567456607887 1 1
0.753805482061795 0.752895202434488 1 1
0.712953777322742 0.712211252573265 1 1
0.806767574027848 0.805853650740833 1 1
0.627409279015541 0.626747748195289 1 1
1.03173659981165 1.03076779905451 1 1
1.11804627274387 1.11679519337269 0 0
0.751925555376063 0.751076544585928 1 1
0.613618276819374 0.613008891879705 1 1
0.510012488965933 0.509550726016345 0 0
1.15913310548811 1.15796044910751 0 0
0.906922561171177 0.905999692184899 1 1
0.703275666615924 0.702513667089337 1 1
1.02829953601303 1.02718748844274 1 1
0.854387019199924 0.853507745074842 1 1
0.720763384031025 0.719992239141004 1 1
0.987236780080988 0.986310446727926 1 1
0.852832049059945 0.851953332279323 1 1
0.867636538514598 0.866706432750577 1 1
0.927992659281532 0.927071479314659 1 1
0.510319167375489 0.509802232823257 1 1
0.770128130413501 0.769375389039321 1 1
0.505896584161824 0.505382513547256 0 0
0.852459618081435 0.851605932771931 1 1
0.737100280361501 0.736355563291432 1 1
0.741447851835289 0.740641210230615 1 1
1.07960560982726 1.07829430196286 1 1
0.772680793041006 0.771959886888968 1 1
0.916111083118061 0.915169591368643 1 1
0.560733868326602 0.560018059993607 1 1
0.974687091388589 0.973606370678848 1 1
0.575275603905772 0.574732091628462 1 1
0.795695820874668 0.794856209303743 1 1
0.671081862190195 0.670441626405145 1 1
1.04247290824638 1.04131646818134 1 1
0.785393289043541 0.784410130108511 1 1
0.762004434653438 0.761124540493675 1 1
1.18329989235186 1.18199605989172 0 0
0.626796965333655 0.626266025714947 1 1
1.03445025732105 1.03338558185182 1 1
0.650137762640975 0.649355458507774 1 1
0.96690655646205 0.965906907452592 1 1
0.423313634208865 0.422833717452953 0 0
0.86615607857414 0.865308812706493 1 1
0.834444526321804 0.833519345607614 1 1
0.877563357455445 0.876737877991034 1 1
0.983673038487418 0.982703163332345 1 1
0.917017045689963 0.916079934161032 1 1
0.799164389761291 0.798215689160402 1 1
1.10320690154239 1.10191628922588 1 1
0.853672149128973 0.852851321864515 1 1
0.894957950324556 0.894009103293463 1 1
0.964846779911789 0.963910472619541 1 1
0.878339892885363 0.877479245599915 1 1
0.660591698016565 0.659942583032189 1 1
0.91064719367966 0.909674198104718 1 1
1.02045437655479 1.01944674356431 1 1
0.667707945315183 0.667084940810443 1 1
0.644312573259456 0.643687175439404 1 1
0.79185772954337 0.791011475139137 1 1
1.02086443162316 1.0197559840577 1 1
0.462960259355644 0.462451778541166 0 0
0.608202386183776 0.607534442070622 1 1
0.557549110707211 0.557034743478879 1 1
0.72431843413039 0.723599725826451 1 1
0.825652864293366 0.82483049573464 1 1
0.948179613018651 0.947022780261931 1 1
0.841822279354569 0.840985210762706 1 1
0.740169818432253 0.739436110760654 1 1
0.770614402754722 0.769801410760406 1 1
0.92382426171346 0.92298938925317 1 1
0.825680464045268 0.824756490002867 1 1
0.915159744205539 0.914100310099974 1 1
0.820611318431077 0.81976718982226 1 1
0.822801284089139 0.821995113958109 1 1
0.768749951415458 0.767931855418995 1 1
0.863704101592116 0.862800231090633 1 1
0.879015558589505 0.878136937620907 1 1
0.956388472805789 0.955414943286549 1 1
0.569182426565468 0.568708310229061 1 1
1.0980222847982 1.09694840435705 0 0
0.986671004017584 0.98572825495076 1 1
0.889926911909539 0.888974139967596 1 1
0.962551481143694 0.961566189016862 1 1
0.82438433809244 0.82356554649242 1 1
0.856987062486195 0.856055091138311 1 1
0.888945208576315 0.888117475483524 1 1
0.980890562970015 0.9798530015882 1 1
0.701505788161622 0.700762151146527 1 1
0.992623143260369 0.991526259548218 1 1
0.84936333335276 0.848490570885393 1 1
0.594728061664013 0.594116465667595 1 1
0.572055805269974 0.571477212570425 1 1
0.88007468929941 0.879231895617748 1 1
0.966213701329333 0.965322391147513 1 1
0.831093115376942 0.830326299854511 1 1
0.613073261716435 0.612554977361701 1 1
0.930220351865778 0.92931950238008 1 1
0.694295640498994 0.693595180169674 1 1
0.836477937093466 0.835658521818656 1 1
0.869246443402566 0.868322540069305 1 1
0.746968690521433 0.746218800615958 1 1
0.662288363897526 0.661452666399379 1 1
0.93339750340303 0.932494936230864 1 1
0.861504149094423 0.860552097226725 1 1
0.766774639739288 0.766074460844326 1 1
0.755069003106602 0.754335183282449 1 1
0.53174984558289 0.531244006363398 1 1
0.634514882263385 0.633861804199088 1 1
1.04406363315399 1.04304135469888 1 1
0.46682606161007 0.46635301227939 1 1
0.714781402592648 0.713981771297997 1 1
0.817215722385038 0.816407588254877 1 1
0.578065556779187 0.577450194239398 1 1
0.839653179123159 0.838670176319548 1 1
0.765529849463695 0.764783738060304 1 1
0.676849920894889 0.676172813886819 1 1
0.579775800381875 0.579116953009408 1 1
0.990201887788544 0.989211682543588 1 1
0.682554577329549 0.681956770999955 1 1
0.663167246708429 0.662530416362556 1 1
0.948810236660588 0.947721569692547 1 1
0.777847649609906 0.777131502569974 1 1
0.750794925425019 0.749957722447899 1 1
0.80901052338919 0.808123513111672 1 1
1.07231438770221 1.0711070770182 0 0
0.715021396643879 0.714291199633174 1 1
0.817242378725894 0.816360631919819 1 1
1.03821934143049 1.03702143750163 1 1
0.799233943683949 0.798375720142819 1 1
0.529079161727237 0.528602030690363 1 1
1.183715752613 1.18244113483764 0 0
0.828464573119064 0.827624780348988 1 1
0.979721059477843 0.978798897687168 1 1
0.839700160533065 0.838677705298599 1 1
0.965985252264551 0.964931368590025 1 1
0.874518355852175 0.873705692445693 1 1
0.818419520069325 0.817598149841451 1 1
0.650304782781469 0.649694000108488 1 1
0.701616353809891 0.700853507153705 1 1
0.913247272929983 0.912309696558654 1 1
0.934568661659602 0.933596792280601 1 1
0.96538816572925 0.964309503062638 1 1
1.0883455352563 1.08725030929662 0 0
0.469485732197451 0.468949167917553 0 0
0.604189766459543 0.603619845183017 1 1
0.758214075968394 0.757328565558379 1 1
0.567036771820811 0.566390314405091 1 1
0.809183965830281 0.808299027303966 1 1
0.921948947977843 0.920990918759133 1 1
0.75101513234189 0.750145295916245 1 1
0.598965260558475 0.598401416115307 1 1
0.713096882462144 0.712323673347417 1 1
0.910655383493393 0.909694433508912 1 1
0.819811562147586 0.818896778310459 1 1
0.791994015713993 0.791200838184794 1 1
1.24422195087185 1.24309675054614 0 0
0.722436106794445 0.721687599365715 1 1
0.937668875389607 0.936611133558494 1 1
0.836186685207376 0.835283857260994 1 1
0.801927479541715 0.801059456337626 1 1
0.924476026909723 0.92351003952022 1 1
1.11162552159154 1.11046025173986 0 0
1.22063199302318 1.21935361701835 0 0
0.685248116605161 0.684477932442378 1 1
0.904110738412849 0.903278601519884 1 1
0.619015990481804 0.61846035709242 1 1
0.941664191825857 0.940755341845674 1 1
0.700632930260048 0.699858645676885 1 1
0.604505045733826 0.603926752950447 1 1
0.742720304337599 0.741984480440331 1 1
0.911490491880164 0.910502384941486 1 1
0.663072202679384 0.662291112986557 1 1
0.885972257198182 0.884931748505059 1 1
0.808160237072084 0.807390335997633 1 1
0.972668376098213 0.971708545614179 1 1
0.710000625419334 0.709146725675076 1 1
0.615355546627352 0.614728725679143 1 1
0.829722503961867 0.828972085526808 1 1
0.741703283111607 0.740913848360441 1 1
0.783204691057161 0.782423940840455 1 1
0.606233176556069 0.605686699376353 1 1
0.764249979239671 0.763410201480419 1 1
0.972302587164858 0.971327664487761 1 1
0.762989526398017 0.76227154403263 1 1
0.824916076311785 0.824076446413348 1 1
0.759934992805452 0.759187942692796 1 1
0.71419081589219 0.713434172305499 1 1
0.832540946115563 0.831743417092848 1 1
0.796428282952406 0.795610566188349 1 1
0.997961091412938 0.997032741901573 1 1
0.54165374984406 0.541092550082721 0 0
0.449733630239824 0.449251605010948 0 0
0.803446526880851 0.802611432761143 1 1
1.07814414642239 1.07707161694332 0 0
0.917645808882199 0.916844946622378 1 1
0.637241867074705 0.636601702616413 1 1
0.495030379383409 0.494558553500879 1 1
0.806001668257331 0.805283923426499 1 1
0.896871156396159 0.895812784958257 1 1
0.938864608631002 0.937921857696463 1 1
0.915536219543877 0.914697995028592 0 0
1.18059706311672 1.1792731672544 0 0
0.933975038225041 0.933063231269341 1 1
0.845420079302748 0.844508948260558 1 1
0.80909180017203 0.80825969235809 1 1
1.05929487404304 1.05819903424289 1 1
0.541024707135711 0.540476642176393 1 1
0.790735503506584 0.789971757938797 1 1
0.516635777452843 0.516047876333886 0 0
0.47374814028013 0.473261346937498 0 0
0.646336334415677 0.645699892385049 1 1
0.61334247159075 0.612580730974382 1 1
0.655214231437023 0.654461248936898 1 1
0.949512815716795 0.948622441293681 1 1
0.701184134216605 0.700486279961042 1 1
0.953306090927657 0.952286889608865 1 1
0.77981780691456 0.779063788808562 1 1
0.776797348351933 0.776011510038303 1 1
0.653226666791819 0.65242951435071 1 1
0.861221357300204 0.860206564625418 1 1
0.6072448079563 0.606618211314777 0 0
0.648613025827896 0.647922328730832 1 1
0.954699071923442 0.953753010432041 1 1
0.646250289909879 0.645561000451132 1 1
0.83783243775298 0.837052434351239 1 1
0.901796771953293 0.900930328989694 1 1
0.968461265509766 0.967272325235735 1 1
0.698542751877704 0.697909128135869 1 1
0.631812900386649 0.631197671525663 1 1
0.902352075978502 0.901321504701011 1 1
0.935086165799554 0.934186289386826 1 1
0.729483088434317 0.728627379573256 1 1
0.904341783516893 0.903367394083051 1 1
0.548076893465149 0.547445340694797 1 1
0.652307110645535 0.651574423839362 1 1
0.828808384943885 0.827986822150336 1 1
0.878155536872245 0.877365734927368 1 1
0.649635403821187 0.649007922240421 1 1
0.785757813612337 0.784847844208365 1 1
0.708194374563875 0.707364521975549 1 1
0.780221325510295 0.779373902170961 1 1
0.85227915401253 0.851374931640046 1 1
0.647212616526089 0.646527434584629 1 1
0.646170869427563 0.6454904819765 1 1
0.738204024009364 0.737437646269047 1 1
1.04086093824417 1.0398493190983 1 1
0.968203112405025 0.967213671248375 1 1
0.690684228481324 0.689960804968271 1 1
1.04259508624367 1.04155998359261 1 1
0.884388160065019 0.883468300627978 1 1
0.753720651711655 0.753009320352576 1 1
0.972559254112372 0.971637849961919 1 1
0.691039129867219 0.690442968532203 1 1
0.751775039526505 0.751052542495627 1 1
0.803039960475397 0.802182776001288 1 1
0.983361184070211 0.982260308212575 1 1
0.829499855468655 0.82872369294404 1 1
0.684261884225825 0.683584514901187 1 1
0.906260127603061 0.90529379986977 1 1
0.843138866592378 0.842249762918696 1 1
0.828052325197168 0.827298680157218 1 1
0.61918475628045 0.618510249702319 1 1
1.10058103274246 1.0994947233451 1 1
0.870591732555545 0.869685052656818 1 1
0.617427862184386 0.616740099230097 1 1
0.500403977918353 0.499860742136863 0 0
0.749820958542852 0.749006216511969 1 1
0.595044841396875 0.594361176011839 1 1
0.864337268356152 0.863365374520379 1 1
0.563597817497043 0.563058563449858 1 1
0.837817084934344 0.836951621363782 1 1
0.945667296948492 0.944705678686816 1 1
0.754515909524525 0.753679121596495 1 1
0.943563267965861 0.942586683289314 1 1
0.793501690446115 0.79275044953499 1 1
0.892130818005967 0.891201194989591 1 1
1.0551918223593 1.05401004676288 1 1
0.676937978257 0.676322600492727 1 1
0.864422016093476 0.863522859216665 1 1
0.649443233387892 0.648844136026073 1 1
0.84032486906765 0.839342016081813 1 1
0.562060014855111 0.561336511811146 1 1
0.749998615280317 0.74927696994785 1 1
0.967579507183146 0.966482856160799 1 1
0.988702825321265 0.987696281908573 1 1
0.512567030764878 0.511982102901605 1 1
0.558963325490083 0.558336621534661 1 1
0.586751317075313 0.586117989993445 1 1
0.353223941087756 0.35285757314843 0 0
0.956061612370836 0.955103529457969 1 1
0.634617105015533 0.633911488687194 1 1
1.06433674018626 1.06320007506355 1 1
0.605549745236887 0.604958589207874 1 1
0.459107166629026 0.458638799165629 0 0
0.77618924052474 0.775397111591826 1 1
0.73285702875227 0.73214106700074 1 1
0.981534979672447 0.980431301276325 1 1
0.920676224472054 0.919737557869175 1 1
0.862053375944939 0.861057425897981 1 1
0.579489474162427 0.578871858438631 1 1
0.685315606558674 0.684643877936725 1 1
0.658767389948343 0.658133622020349 1 1
0.827245880537738 0.826440676170159 1 1
0.872442119394062 0.871628427068854 1 1
0.495544765886343 0.494973891751843 0 0
0.539492520352541 0.538934506139965 1 1
0.760339234959751 0.759569187154055 1 1
0.805027079491816 0.804139258655526 1 1
0.571103568004715 0.570388687611643 1 1
0.92591755873985 0.925001724772576 1 1
0.857866724162068 0.857033425813928 1 1
0.526993780804505 0.526389100849281 0 0
0.777077996178879 0.77635818631743 1 1
0.712296162872048 0.71152618270973 1 1
0.890858433518526 0.889910937992531 1 1
0.798425732029363 0.797660652469874 1 1
0.881778375366541 0.880808732717287 1 1
0.998143447489328 0.997147878081961 1 1
0.510294891544297 0.509725792175401 0 0
0.800418406699474 0.79971297545089 1 1
0.617761885466004 0.61702038285739 1 1
1.01935271423374 1.01813101814255 1 1
0.676066827590109 0.675369608352991 1 1
1.10878516016502 1.1076758509998 1 1
0.733574875493387 0.732869621334984 1 1
0.700611946939157 0.699971688337409 1 1
1.02109040545745 1.01995951390136 1 1
0.739200170963447 0.738529354207595 1 1
1.00667330902504 1.00553319936584 0 0
0.812868070057845 0.812014794493045 1 1
0.625866979005115 0.625144138932249 1 1
0.814812489589618 0.81403358619785 1 1
0.707180089762934 0.706520613723582 1 1
0.834387116959357 0.833453447814548 1 1
0.914927585359596 0.913970063749322 1 1
0.688018413937558 0.687293070713298 1 1
0.98395844754908 0.982895947677222 1 1
0.572957400220178 0.572358448277793 1 1
0.851576084422021 0.850668883177503 1 1
0.527393737015515 0.526882656668946 1 1
0.675172804519273 0.674498015705863 1 1
0.610236430356408 0.609635810249549 1 1
0.743307686351033 0.742573871903358 1 1
0.659734314414077 0.659064470290094 1 1
0.76286820050385 0.762133084355239 1 1
0.687838577201883 0.687115155112943 1 1
0.711398701251021 0.710806418059342 1 1
0.686692192147867 0.68608069389801 1 1
0.648655447361919 0.647958508910823 1 1
0.67633994348375 0.675715110323614 1 1
0.707962750931695 0.707218747572264 1 1
0.612850844155689 0.612149363401356 1 1
0.992347533525164 0.991296867485115 1 1
1.00008943981425 0.999128581878284 1 1
0.700547368976653 0.699771007240392 1 1
1.05689995305215 1.05570560607867 1 1
0.504021791634188 0.503500929175585 1 1
1.07262873964142 1.07153726512579 0 0
0.713880975851586 0.713260113857991 1 1
0.811890629761561 0.811029965319253 1 1
0.720142570575212 0.719379939671518 1 1
0.598676653495056 0.598003869447295 1 1
0.755350271295763 0.754549308883247 1 1
0.722545436955071 0.721780071083972 1 1
0.671640174179077 0.670829358657688 1 1
0.757319575005938 0.756400580661014 1 1
0.456183463236282 0.45565731536349 0 0
0.740916605930442 0.740099099952845 1 1
0.79888275080308 0.798005632659597 1 1
0.738721803529229 0.738021758352526 1 1
1.02551740104142 1.02445500234538 1 1
0.605533992286375 0.604921106162295 1 1
0.65541600217134 0.654808943866027 1 1
0.994812718801402 0.993898094266683 1 1
0.714764092077078 0.714105159899199 1 1
0.885484598533523 0.884575757460408 1 1
0.683138726078 0.682557677416976 1 1
0.608541936631513 0.607926751767214 1 1
0.920387307274457 0.919518448626309 1 1
0.836301150455478 0.835391063294616 1 1
0.80046252046292 0.799625366817127 1 1
0.568107790344787 0.567581120435953 0 0
0.816412380822071 0.815560824358922 1 1
0.489669767722064 0.489168042343341 1 1
0.819371452889096 0.818574228924593 1 1
0.621142709161512 0.620495658348607 1 1
0.993473763435006 0.99247565830636 1 1
0.455818084033345 0.455315125111107 0 0
0.743106429266613 0.74241562078232 1 1
0.656100269063602 0.655414860097945 1 1
0.666576049206327 0.665951129970467 1 1
0.945809878629782 0.944824835940387 1 1
0.884711851955809 0.883750105149555 1 1
0.614721584333967 0.614017551883019 1 1
0.900050724139316 0.899065446584621 1 1
0.931758081618291 0.930682132367538 1 1
0.880852775569644 0.879901536549377 1 1
0.604498505403989 0.603870143979879 1 1
0.615297605539216 0.614585183022399 1 1
0.998424069260824 0.997296034453681 1 1
0.742879147394047 0.742138535120506 1 1
0.922234153466496 0.921258496626232 1 1
0.872868784556093 0.872057317412889 1 1
0.812458404921497 0.811619859514547 1 1
0.52574829098882 0.525204447971698 1 1
0.758186160737471 0.757436537166505 1 1
0.841620631929268 0.840692735810856 1 1
0.422282686892336 0.421904905512775 0 0
0.829377716984919 0.828599047125947 1 1
1.05382545096971 1.05281151792962 1 1
0.79015684502226 0.789407556783171 1 1
0.852693827131111 0.85179453022182 1 1
0.955826764383191 0.954792151471607 1 1
0.682104559301787 0.681400964452609 1 1
1.04908127167051 1.04799878142977 0 0
0.650863430965981 0.65021094707306 1 1
0.64158939892391 0.640845670786252 1 1
0.604439715149351 0.603844111029747 1 1
1.06629819340015 1.06525956046042 0 0
0.748280372052517 0.74758921003915 1 1
0.608773235406411 0.608196834576882 1 1
0.958538327445555 0.95751811216808 1 1
0.708241910571933 0.707475647300369 1 1
0.630721772655979 0.630058981364304 1 1
1.24015738879624 1.23891286655324 0 0
0.638623846506489 0.637917640249939 1 1
0.909259735021709 0.908257726402324 1 1
1.02392962230965 1.02286046208606 0 0
0.672111368551779 0.671377169182913 1 1
0.70515663892156 0.70437504346768 1 1
0.740344820989605 0.739552741444482 1 1
0.930762704444125 0.929753566806078 1 1
1.09573824173005 1.09450580426223 0 0
0.732486660533393 0.731671831163534 1 1
1.07435577761706 1.07331332647625 1 1
0.970378068642343 0.969433705834595 1 1
0.640825886894822 0.640206889356118 1 1
0.780511840794715 0.779666294345037 1 1
1.1064207962779 1.10534059147948 0 0
0.943587408214564 0.942597050340811 1 1
1.07985869563725 1.07869441216071 0 0
0.627960966915335 0.627377464118141 1 1
0.899063533006558 0.89816608881121 1 1
0.86170628132072 0.860859853385321 1 1
0.619705255636962 0.619055011050129 1 1
0.891605878031652 0.890672411912178 1 1
0.8141510455971 0.813351673429297 1 1
0.784199685265179 0.783361893904941 1 1
1.00049400075757 0.999417029437497 1 1
0.736413171911485 0.735683462726495 1 1
0.945031539690656 0.944105316016911 1 1
0.681328568962645 0.680489569712857 1 1
0.603948614920581 0.603264044023541 1 1
0.847907437674928 0.8470148043011 1 1
0.897389189225786 0.896393051510627 1 1
0.86698948557859 0.866130514139486 1 1
0.487556416846309 0.487009919521732 0 0
0.652908849819746 0.652205598453562 1 1
0.978386913849479 0.977295683294497 1 1
0.508342013033458 0.507736222141765 1 1
1.20673897214975 1.20547846986208 0 0
0.822470226524913 0.821611879663859 1 1
0.611384894813739 0.610795348911348 1 1
0.979713346489335 0.978721016437522 0 0
0.804882922567684 0.803854714014948 1 1
0.707832942107097 0.707152784095678 1 1
1.18379605253615 1.18251915725738 0 0
0.8284585419408 0.827569417580431 1 1
0.816624995641913 0.815913604020603 1 1
0.793261916964944 0.792538486307939 1 1
0.580917940252869 0.580340728889972 1 1
0.755110686084549 0.754439659475995 1 1
0.884586390687001 0.883707179390798 1 1
0.670517108517417 0.669713508409747 1 1
0.770886650119337 0.769983915509016 1 1
0.915705348562714 0.914771614938344 1 1
0.61559973406109 0.614997178896593 1 1
1.06456887441807 1.06348398952622 0 1
0.662867835331082 0.662133141710663 1 1
0.946714934206233 0.945776980722158 1 1
0.951376885464996 0.950392799624908 1 1
0.847941570318639 0.847103967596556 1 1
0.409067415670995 0.408656620127568 0 0
0.703502723732518 0.70283032806156 1 1
0.622468097797108 0.621796828404909 1 1
0.785790003640085 0.784980221066276 1 1
1.00306178397822 1.00210622168848 1 1
0.562834836743943 0.562240552904156 0 0
0.622038835020731 0.621372560483725 1 1
0.773613319673925 0.772834863736865 1 1
0.776660638831451 0.775932920465129 1 1
0.590287585595619 0.589713587660941 1 1
0.931770955847257 0.930741406127713 1 1
0.644961676643263 0.644357101427591 1 1
0.784952663008921 0.784044682468369 1 1
0.712458740445807 0.711716628989644 1 1
0.822067176028695 0.82121165049121 1 1
0.890843096323099 0.889868522298644 1 1
0.468496783603076 0.468013351763412 0 0
0.968430901683919 0.967430667617157 1 1
0.677553321746796 0.676947201513673 1 1
0.951952331081346 0.951082282700876 1 1
0.700104776379502 0.699356480966607 1 1
0.715427976675238 0.714738670186834 1 1
0.794808466789811 0.793939262679494 1 1
0.621193372272622 0.620645328114871 1 1
0.843590651166228 0.842755848663247 1 1
0.80026124080752 0.799498425412264 1 1
0.973862669884308 0.972874765437669 1 1
0.617740941946873 0.617107474615365 1 1
1.12408336123455 1.12284150717409 1 1
0.897107858194669 0.896256356572752 1 1
0.791957429241378 0.791052380367582 1 1
0.79783032975973 0.796910681430963 1 1
0.644104196780407 0.643485846293442 1 1
0.526032943552595 0.525349825238735 1 1
1.20586779107001 1.2047674119009 0 0
0.783837730941293 0.783077801115005 1 1
0.942776394966145 0.941806287455286 1 1
0.756454436430937 0.755654441389774 1 1
0.783080210709452 0.782326800351539 1 1
0.703128795374858 0.7024553114995 1 1
0.830852100083461 0.83001520571751 1 1
0.363626306999556 0.363291738446614 1 1
1.01000134599147 1.00905380022234 1 1
0.844578691528974 0.843692627121823 1 1
0.637512353666455 0.63683148087347 1 0
0.821403700740151 0.820582864632854 1 1
0.954261054643692 0.953377809486047 1 1
0.782955125006314 0.782120478154209 1 1
0.748830544371914 0.747994204463817 1 1
0.5892863365658 0.588692965306704 1 1
0.684226271834443 0.683422749404011 1 1
0.953674729498059 0.952729354993415 1 1
0.657115924133881 0.656294913843156 1 1
1.05495451162794 1.05383610000593 1 1
0.795935019067119 0.795074259967898 1 1
0.835044305719927 0.834259822357494 1 1
0.799429632241483 0.798623433356251 1 1
1.0510339178186 1.05008910160713 1 1
0.895919233243362 0.894934700728086 1 1
0.568583633372382 0.568095777366342 1 1
0.844473836453896 0.843586496621396 1 1
0.808013299528791 0.807211850927549 1 1
0.811606263041134 0.810795651552927 1 1
0.916102381231907 0.915184203463916 1 1
0.745513297433575 0.744839529078569 1 1
0.869261248495146 0.86839716367089 1 1
0.958815727483906 0.957841819383998 1 1
0.888966316157035 0.8880782888708 1 1
1.03081952468049 1.02985196841815 1 1
0.625269152380115 0.624582228011532 1 1
0.699006427720493 0.698187600630712 1 1
0.830396335227029 0.829555125393824 1 1
0.831864238891024 0.831013618560344 1 1
0.811234755426914 0.810312059099221 1 1
0.810412454447503 0.809563053681985 1 1
0.598257138370674 0.597547062852641 1 1
1.00161278206479 1.00047235036235 1 1
0.877999794007018 0.877152762460432 1 1
1.02319870614743 1.02208181185397 1 1
1.24101901126916 1.23975890656117 0 0
0.743061762610655 0.742258857581717 1 1
1.09710418046535 1.09610799586013 1 1
0.76442544297805 0.763633792110852 1 1
1.07296775399377 1.07182043546493 1 1
1.11426995663331 1.11326314825809 1 1
0.98222638489331 0.981203827851482 1 1
0.820168798409652 0.819372747311567 1 1
0.883807310522298 0.88291944215497 1 1
0.867627164082629 0.866773744326126 1 1
1.11535353892626 1.11431089185385 1 1
1.01174210318357 1.0107341673767 0 0
0.830982502966599 0.830077034378778 1 1
0.537844518959896 0.537345732646416 1 1
0.422306065189203 0.421860244818204 0 0
0.758543286882767 0.757721477403227 1 1
0.919018516966389 0.918024279197851 1 1
0.910020321501798 0.908932716890423 1 1
0.828621034869261 0.827753806889752 1 1
0.63011674010123 0.62943381610751 1 1
0.949978109542104 0.949026599828294 1 1
0.797584528823582 0.796675174888032 1 1
0.765222943866975 0.764472214492786 1 1
1.02016624694019 1.01903954588614 0 0
0.701618267093336 0.700975827805568 1 1
0.60800655295379 0.607286814702964 1 1
0.819580304840455 0.818776371843419 1 1
0.589101620156938 0.588532853260112 0 0
0.820825742286076 0.8199346002563 1 1
0.72825591595447 0.727559472351305 1 1
0.678780715067174 0.678103011911084 1 1
0.67894177916936 0.67822394590113 1 1
0.892930628321752 0.892047601546839 1 1
0.592481736424767 0.591794837953352 1 1
0.757324605311508 0.75645505994676 1 1
0.879994555978494 0.879063260076114 1 1
0.769066496719717 0.768297963973782 1 1
0.585371028170225 0.584723745088353 0 0
0.904179258910659 0.90321146895465 1 1
0.84335099164214 0.842522599718556 1 1
0.863989595506314 0.86311688405252 1 1
0.611285747209245 0.610600486263057 1 1
0.801830303625289 0.800989243235849 1 1
0.791990000099846 0.791086686568133 1 1
0.880453801162372 0.879572921251826 1 1
0.789677927633231 0.788762960281515 1 1
0.813158197475666 0.81233768469386 1 1
0.677745690550462 0.677077020725869 1 1
0.845011754022095 0.84401743583205 1 1
0.997859161819258 0.996901035343773 1 1
0.871810453809338 0.870952493737205 1 1
0.825999098057579 0.825089642412236 1 1
0.980273399569442 0.979308278970812 1 1
0.741862600750471 0.741100158970078 1 1
0.547850358022465 0.547290429765135 1 1
0.93113940330007 0.930190181126457 1 1
0.637608976487613 0.637000562883816 1 1
0.774408105409498 0.773614214318884 1 1
0.912947774052074 0.91194320837006 1 1
0.64765610834182 0.646933436685723 1 1
0.863417495018026 0.862589023908974 1 1
0.906475939430283 0.905575125536621 1 1
1.01106432745713 1.01009326267329 1 1
0.717064551999113 0.716332835246411 1 1
0.731588837652845 0.730798827138885 1 1
0.729345491992336 0.728579903160035 1 1
1.06200087559721 1.06099847273386 1 1
0.741147628820493 0.740393921105672 1 1
0.894183169609605 0.893309432662125 1 1
0.750910625674083 0.750289210252613 1 1
0.859236238346119 0.858279577549112 1 1
0.69660245303944 0.695833786351316 1 1
0.959998326909375 0.958905652244101 1 1
0.707673523596412 0.706916512227459 1 1
0.974652675335977 0.973622224458553 1 1
0.650306175363163 0.649677481625854 1 1
0.829659013153136 0.82877768786824 1 1
1.03816859287231 1.03703546447729 1 1
0.744973257193168 0.74422636839841 1 1
0.483983135173575 0.483480959958304 0 0
0.729023186969958 0.728318008469783 1 1
0.882378976436046 0.881471708313781 1 1
0.82713141508283 0.826213424429127 1 1
0.680993333005741 0.680339801382735 1 1
0.733332989665896 0.732525230981929 1 1
0.702129926211773 0.701364199485999 1 1
0.870192773711204 0.869230482208267 1 1
0.716892976110864 0.716141538462093 1 1
0.919329014646028 0.918237745296545 1 1
0.646386637526974 0.645767347478829 1 1
0.76086379274339 0.76002667299416 1 1
1.00807818913912 1.00702522506088 1 1
0.793093593922908 0.792268620274642 1 1
1.00690721340235 1.00583730414669 1 1
1.0610192464106 1.05996890127231 1 1
0.812013181647096 0.811198488206646 1 1
0.918106876855777 0.917097530738656 1 1
0.512551701928631 0.512021191186048 0 0
0.829306760889577 0.828525870638024 1 1
0.98465632040745 0.983551315533781 1 1
0.859997706936301 0.859128118219512 1 1
0.739868294755923 0.739206965367334 1 1
0.775452821316267 0.774648750022997 1 1
0.797943195291167 0.797085947762327 1 1
0.998211859478906 0.997253963187279 1 1
0.586259294445478 0.585585674812559 1 1
0.766870936870793 0.765983806338152 1 1
0.726273684725886 0.725537980761453 1 1
0.850237589999527 0.849270229248955 1 1
0.942494108726314 0.941452478015474 1 1
0.884584078284946 0.883652763981743 1 1
0.95769540317832 0.956810906143743 1 1
0.867543229154286 0.866694631815997 1 1
0.818544467489117 0.817690046660917 1 1
0.796726458209335 0.795850609659621 1 1
1.0551780473435 1.05393767570578 0 0
0.679998701818736 0.679344978323219 1 1
0.813236897622602 0.812475541814961 1 1
0.842133947616258 0.84113783358305 1 1
0.708849680539187 0.708192810059628 1 1
0.856512547519316 0.855603910653935 1 1
0.725719199092337 0.724933271600498 1 1
0.617021552947191 0.616350539801424 1 1
0.77970785352645 0.778951523788096 1 1
0.876442310371183 0.87551597171322 1 1
0.972337310511228 0.971362019301707 1 1
0.861390444143174 0.860660544124777 1 1
0.703056478190129 0.702327777816521 1 1
0.906596097231815 0.905580190451053 1 1
0.746405451544351 0.74570933272933 1 1
0.749186744267006 0.748460152250419 1 1
0.699047582201223 0.698281523847499 1 1
0.566699506073973 0.566001326232001 1 1
0.752645711793789 0.751895548168715 1 1
0.696635924642112 0.695903230214783 1 1
1.07012528166067 1.06900959604846 0 0
0.769691765120682 0.768886853614189 1 1
0.724406568439602 0.723645353181734 1 1
0.800967780383478 0.800089151556789 1 1
0.780895896217118 0.779999458185091 1 1
0.836366345968131 0.835421234500891 1 1
0.854684231310278 0.853870829114732 1 1
0.642031144583113 0.641422712400898 1 1
0.984500736503142 0.983312163155017 1 1
1.08950328469351 1.08832698024411 1 1
1.07002935156282 1.06894897235533 1 1
0.637821384210065 0.6371983145444 1 1
0.971473512122819 0.970458593751148 1 1
1.03999297909468 1.03894934122649 1 1
0.877170022622595 0.876273497859441 1 1
0.91305581514804 0.912206779918855 1 1
0.842552897237549 0.841635351232506 1 1
0.865508361689243 0.864651431902187 1 1
0.850972008945457 0.850150002302472 1 1
0.732565146974527 0.731610983017146 1 1
0.846370356362978 0.845514029542888 1 1
0.584773572984576 0.584138158581513 1 1
0.633788701492045 0.633153453121695 1 1
0.731601889965255 0.730792850098655 1 1
0.819050606973811 0.818338913124462 1 1
0.841963736800509 0.841145570997543 1 1
1.09327129998411 1.09218776105325 1 1
0.789978502538249 0.789131277556994 1 1
0.827702587372252 0.826886083272262 1 1
0.542354167185264 0.541855987467097 1 1
0.778518561275458 0.777801793584767 1 1
0.895114309760488 0.89414241379752 1 1
0.736969497532875 0.736254411564908 1 1
1.04454113712678 1.04343337600294 1 1
0.605007883526235 0.604279769203797 1 1
0.795262832131093 0.79446957853241 1 1
1.02635422824424 1.02530379966297 1 1
0.656288913201604 0.655513028963452 1 1
0.529990263882575 0.529424599339744 0 0
0.868953298673997 0.868093267521916 1 1
0.886348867981553 0.885329487886834 1 1
1.02310762298056 1.02195038107027 1 1
0.615052112501785 0.614444107589827 1 1
0.85537712581832 0.854563778071883 1 1
0.786571897986896 0.785790620295773 1 1
0.99863869872106 0.997708348047604 1 1
0.4987992084176 0.498229548208239 1 1
0.774286440526077 0.773523873623248 1 1
0.504329936286166 0.503827762875256 1 1
1.0086516982426 1.00766014961627 1 1
0.890389231434995 0.889493433513093 1 1
0.494962042481333 0.494385777172793 0 0
0.971710655510128 0.970607940448565 1 1
0.789397858896224 0.788581489850626 1 1
0.651565780611616 0.650988582923603 1 1
0.554305537935352 0.553743372131061 1 1
0.584070960445516 0.583404588834393 1 1
0.845817890996851 0.844986244690497 1 1
0.801861797773463 0.801121201620345 1 1
0.786678024644248 0.785931941840404 1 1
0.851472587684637 0.850679170144817 1 1
0.67759348666146 0.676934872990109 1 1
0.869587625632006 0.868721367875793 1 1
0.65044794231672 0.649787406065301 1 1
0.670145709806721 0.669537780803814 1 1
1.00258193216715 1.00158831764491 1 1
0.869243753521252 0.868349178273319 1 1
1.10380066796016 1.1026292656887 0 0
0.764187541404261 0.76340704504638 1 1
0.835838354041502 0.83508218713303 1 1
1.00927578660672 1.00819111798027 1 1
0.775514653483509 0.7746717303454 1 1
0.747289461482565 0.746481772100983 1 1
0.912595183163278 0.911766890916262 1 1
0.833439116220215 0.83247954570178 1 1
0.831499652077166 0.830665888892904 1 1
0.575128261260363 0.574581020979356 1 1
0.694867788639176 0.694066414569573 1 1
0.765405821267439 0.764702126218665 1 1
0.739756243929916 0.73900260885663 1 1
0.670668828807383 0.669826094234552 1 1
0.971283463590144 0.970362484198161 1 1
0.982646407265804 0.981566461921575 1 1
0.701181131515459 0.700485372913869 1 1
0.7752746466274 0.774491174671882 1 1
0.555389902763124 0.55477338009447 0 0
1.0474232563544 1.04642719874729 0 0
0.73422779779762 0.733359577916918 1 1
0.871660477064092 0.870817376646988 1 1
0.710168619656249 0.709341288714637 1 1
0.788141191490578 0.787344100752673 1 1
0.700989753328583 0.700294972278012 1 1
0.915330372025637 0.914468488022142 1 1
0.681833249503463 0.681081527923008 1 1
0.815920841475233 0.814969184681709 1 1
0.615091143079802 0.614453038443001 1 1
0.861020868087251 0.860119588932229 1 1
0.899833735631677 0.898846177341452 1 1
0.631904938287708 0.631259841921563 1 1
0.795536443819054 0.79474939581983 1 1
0.737114708001202 0.736333685746514 1 1
0.761054043778427 0.760197215637267 1 1
0.98525414705735 0.984393349778622 1 1
0.642864085233308 0.642145613387522 1 1
0.891884377533022 0.891013898496984 1 1
0.695646521851968 0.694905070832372 1 1
0.436819223554655 0.436303429378167 1 1
0.918078329884231 0.917068188722989 1 1
0.845384748692454 0.844529176466984 1 1
0.772799412298866 0.772026218961615 1 1
0.512377264396381 0.511906848465824 0 0
0.941606582469555 0.940637125612797 1 1
0.949152755831926 0.948144347512554 1 1
0.831995920191895 0.831183129299688 1 1
0.693127099587969 0.692244255666514 1 1
0.843471782843852 0.842602378529679 1 1
0.725751232423837 0.725136350670461 1 1
0.971625847617949 0.970570795664197 1 1
0.865505949574005 0.864643850219136 1 1
0.933482100518674 0.932482115886643 1 1
0.889704197293431 0.888792964270436 1 1
0.693520348923937 0.692756929206222 1 1
0.938294725191658 0.937349523427751 1 1
0.881467196131329 0.880588579375384 1 1
0.913916618166142 0.912963715331773 1 1
0.830102661614619 0.829294377939408 1 1
0.449105587253251 0.448599140293093 0 0
0.85101106306936 0.850134164363704 1 1
0.722330610716216 0.721552013442647 1 1
0.927489553366534 0.92662974396473 1 1
0.863412625478848 0.862513676015057 1 1
0.832875186431322 0.831973032942779 1 1
0.441659981874431 0.441181667184172 0 0
0.662996939199849 0.662210785887036 1 1
0.593179186327538 0.59258776272379 1 1
0.864774490246537 0.863903080096736 1 1
0.68849645176547 0.687805450407616 1 1
0.891075042692588 0.890089183518981 1 1
0.606592531791918 0.605904055732075 1 1
0.748751535477361 0.748000032100717 1 1
0.790772573805281 0.790018620864197 1 1
0.679048393370088 0.67829669074971 1 1
0.692718220859236 0.691906789761734 1 1
0.820192799194393 0.819389892542326 1 1
0.751890732136513 0.751061179992497 1 1
0.873483380201776 0.872660740475303 1 1
0.824172795230576 0.823448407390999 1 1
0.862241255786121 0.861367460622011 1 1
0.969138242963211 0.968098580304612 1 1
0.765714198053586 0.76495461471049 1 1
0.953470600829864 0.95247586639612 1 1
0.729238245680735 0.728525469170885 1 1
0.784346794357264 0.783583928883948 1 1
1.03423075332493 1.03308849860371 1 1
0.993199891002145 0.992231857217468 1 1
1.17295090827815 1.17169845687453 0 0
0.937096581005221 0.936136312181267 1 1
0.739535582995465 0.738719606153149 1 1
0.94455642738207 0.943647812803786 1 1
0.836681398636311 0.83580799804082 1 1
0.818742956116936 0.817925397777103 1 1
0.669404192049954 0.668772575139277 1 1
0.703651705422552 0.70295929151261 1 1
0.367378138857684 0.366931299160747 0 0
0.819590497770686 0.818756582290466 1 1
0.989447991140474 0.988506909742919 1 1
0.595056204179467 0.594356852121297 1 1
0.761392806958791 0.760633876215156 1 1
0.815039796843125 0.814219588044423 1 1
0.623123411870644 0.622472926581616 1 1
0.996637088798836 0.995488864195447 1 1
0.946454799950293 0.945336714674426 1 1
0.713722984473776 0.712990209381809 1 1
0.633554308573637 0.632962189980443 1 1
0.890310557875905 0.889350610098491 1 1
1.02782577816686 1.02671743524666 1 1
0.693388684712133 0.692723996386282 1 1
1.10552566228859 1.10430595699081 0 0
0.702473873747644 0.701711345339919 1 1
1.06906657647308 1.06807159795801 0 0
0.804313490088586 0.803593448731472 1 1
1.23681164766848 1.23555166452661 0 0
0.489274241695845 0.488728948646382 1 1
1.11018344572816 1.10903661340207 1 1
0.535707884947599 0.535174386774381 1 1
0.847680838125957 0.846831071609792 1 1
0.601101395047766 0.60045043267564 1 1
1.0235828568361 1.02257132087001 1 1
0.875163453208269 0.874158086338977 1 1
0.912644577943149 0.911746274398574 1 1
0.659100419874067 0.658401323286397 1 1
0.764337944058442 0.763527170357856 1 1
0.783626767095936 0.782725446222928 1 1
0.913267464018818 0.912307377050805 1 1
0.628642161008531 0.628009529821258 1 1
0.937140357611779 0.936035590889725 1 1
0.849136031212965 0.848126844966654 1 1
0.792199897142872 0.791374854515032 1 1
0.629507921391814 0.628892639926681 1 1
0.775745141118066 0.7748662316148 1 1
0.806289711459537 0.805488326414934 1 1
1.02639405538844 1.02536129572801 1 1
0.803798195408786 0.802977638757611 1 1
0.70259008961795 0.701819974456531 1 1
0.595446907355789 0.594813633507721 1 1
0.68833005909237 0.687633270281469 1 1
1.07284859463481 1.07169271339403 1 1
0.902967875655763 0.901973028251996 1 1
0.871987968085227 0.871170681756203 1 1
0.593709598932555 0.593114514611021 1 1
0.757753241310362 0.756843761698931 1 1
0.949878332334132 0.948937474086245 1 1
0.836392466516508 0.835558596169596 1 1
0.877104935292193 0.876299023966217 1 1
0.536398923056773 0.535826634408838 0 0
0.813033017511182 0.812034639432388 1 1
0.671375626721217 0.670746865093517 1 1
0.805512291224587 0.804746288616541 1 1
0.817310032329733 0.816491795911543 1 1
1.02293870887461 1.02194375183727 1 1
0.755606225546105 0.754851430890649 1 1
0.47730157359882 0.476740054588891 1 1
1.05627024951168 1.05509343984804 1 1
0.732130109466675 0.731405394755001 1 1
1.05228622733446 1.05123538336112 0 0
0.695589072251095 0.694797364457514 1 1
0.726870797844093 0.725989477323978 1 1
0.67686980309242 0.676181747795736 1 1
0.957176441818038 0.956053013688183 1 1
0.907001556883436 0.90601574596128 1 1
0.931539336781228 0.930616971880933 1 1
0.705166241266248 0.704473665480381 1 1
0.544492060490123 0.543912431388756 1 1
1.03708584147507 1.03601192024184 1 1
0.721217973730145 0.720423782618412 1 1
0.872647451671717 0.871795262216585 1 1
0.782154246568336 0.781348802012704 1 1
0.80367707744189 0.802732141268139 1 1
0.810323511348323 0.809427520259639 1 1
1.10698066357182 1.10588784048015 1 1
0.879843027439268 0.878954489837339 1 1
0.826238120290915 0.82534999329945 1 1
0.721992853710006 0.721259899991108 1 1
0.828391496897547 0.827562428382128 1 1
0.71986808088619 0.719151491383916 1 1
0.941022824061149 0.940062216106553 1 1
0.564705606131499 0.564121786692199 0 0
0.849904969582419 0.849018286102245 1 1
0.796941249730348 0.796039892693919 1 1
0.850002611646071 0.849135238887162 1 1
0.643109112443324 0.642511161124007 1 1
0.8655739147543 0.864671723270907 1 1
0.740252848236657 0.739600399580716 1 1
0.686680119332645 0.685893538614368 1 1
0.899891943373519 0.89890004923424 1 1
1.09927771792538 1.09808082296607 1 1
0.691071489164579 0.690327734905666 1 1
0.738328028452421 0.737589543313327 1 1
0.898185892408786 0.897280947254222 1 1
0.781429407445179 0.780647860279671 1 1
0.771087554338214 0.770352568196952 1 1
0.908694973134809 0.907749260718751 1 1
0.802540535941156 0.801789118149713 1 1
0.996037725752009 0.994951595460591 0 0
0.85661873448772 0.855756969921926 1 1
0.830124005387441 0.829175203299664 1 1
0.977577212159139 0.976433487509348 1 1
0.977715714262833 0.976584708141273 1 1
0.801934964158429 0.801095514479284 1 1
0.775356395386219 0.774598427527418 1 1
0.917829000819347 0.916851099584455 1 1
0.920635651907605 0.919714163092223 1 1
0.525772133167702 0.525249030062463 0 0
0.872000384881632 0.871016382292583 1 1
1.03363467686422 1.03252873964496 1 1
0.468746018968395 0.468278752442828 0 0
0.537554334859232 0.53695026825986 1 1
0.928125665156777 0.926991794812665 1 1
0.73512561665606 0.734415436413645 1 1
0.633699853286003 0.632993791469092 1 1
0.809408246167149 0.80853621990595 1 1
0.906933283878916 0.906038540889036 1 1
1.0675646480891 1.06654736663039 1 1
0.948010973365785 0.946954476304606 1 1
0.696925388624177 0.696226599635295 1 1
0.881315658872668 0.880424297689827 1 1
0.678019132813631 0.677282341824447 1 1
0.556072969499335 0.55552523858143 1 1
0.82160481963396 0.820764553213393 1 1
0.89787205921257 0.896849221087973 1 1
0.778173702931186 0.777381111939367 1 1
0.875790141555485 0.874904733457322 1 1
0.813644030343863 0.812777383976219 1 1
0.700606146932519 0.699926225199408 1 1
0.917008498606193 0.916033149883727 1 1
0.833116261518892 0.832114062384585 1 1
0.970862975157873 0.969897227333717 1 1
1.039311134701 1.03815790943824 1 1
0.79982196251551 0.79904561169402 1 1
0.817909771503681 0.817076398399487 1 1
0.648166772735671 0.647344427053531 1 1
0.927577234874695 0.926509450094886 1 1
0.888791021539426 0.887898722483345 1 1
0.868513500850909 0.867649682975885 1 1
0.813404726125093 0.812668536673225 1 1
0.817579775676794 0.816746135271394 1 1
1.01847395719084 1.01749717629667 1 1
0.828884778413782 0.82790681621278 1 1
0.632535009617523 0.631883119770942 1 1
0.769794947872611 0.769056546291351 1 1
0.987550756862456 0.98644500986919 1 1
0.805212910624579 0.8043537660884 1 1
0.673999833331767 0.673274546373922 1 1
0.690228012166521 0.689536197061505 1 1
0.855853525314351 0.855027880819567 1 1
0.732612575949475 0.731909790559825 1 1
0.761151951032952 0.760368618350996 1 1
0.712278990585751 0.711529567510862 1 1
0.595235040368671 0.594555073232993 1 1
0.621647271732372 0.621097747360818 1 1
0.876835675221744 0.875961086782921 1 1
1.01737340441604 1.01645336636296 1 1
0.753461379425854 0.752712438208646 1 1
1.03578093202473 1.0345390307224 1 1
0.857901940795813 0.857036353683092 1 1
0.790065678637588 0.789247912158387 1 1
0.892166306455738 0.891283329606447 1 1
1.21095447639676 1.20974821179407 1 1
0.970656886223364 0.969745890261796 1 1
0.851772782679525 0.850872655046211 1 1
1.2239090076177 1.22271753645287 0 0
0.748849637485638 0.748157525867754 1 1
0.415580460531144 0.41514962817009 0 0
0.367637290493641 0.36721269846749 0 0
0.854053959324571 0.853202807808672 1 1
0.788322373088394 0.787544029779174 1 1
0.755740503942833 0.754967523428654 1 1
0.709514729255792 0.708857474739957 1 1
0.691211464348401 0.690408367181025 1 1
0.619592569062144 0.618913900730988 1 1
0.789884179360658 0.789023647088057 1 1
0.693149060668518 0.692479612461606 1 1
0.68623478444393 0.68546794362742 1 1
0.601082096174684 0.600437346489501 1 1
0.913101415637559 0.912157945780568 1 1
0.902251267836743 0.901254957289899 1 1
0.813373410323158 0.8125450858596 1 1
0.67714769992362 0.676432271169923 1 1
1.03562365083047 1.03462709205245 0 0
0.863694120660748 0.862817606751391 1 1
1.02967139168762 1.02875824729948 1 1
0.550444179768095 0.549822757714881 1 1
0.921210849315147 0.920309037489664 1 1
0.745559065977611 0.744734624802114 1 1
0.564660608525612 0.564102676451517 1 1
0.656776060994511 0.656085986228688 1 1
0.762418829407426 0.761659226085271 1 1
0.726973354311433 0.726318235044694 1 1
0.743952214520905 0.743183992451532 1 1
0.720083987137264 0.719304547564311 1 1
0.724141163359839 0.723371660866899 1 1
0.577809862795879 0.577156083475916 1 1
0.762466866230753 0.761616116498221 1 1
0.967378057520825 0.966378501581577 1 1
0.591924330699493 0.591359049188885 1 1
0.891126490562466 0.890174214344762 1 1
0.795032752610039 0.794332034971146 1 1
0.926271091195974 0.925343589079966 1 1
0.711621702083826 0.71092899939957 1 1
0.693694435763555 0.692877728874343 1 1
0.992500388467673 0.99140420566848 1 1
0.66538504550324 0.664720498416909 1 1
0.67770857047134 0.676924877466289 1 1
0.924409812699949 0.923400610731155 1 1
1.18628547621498 1.1851516554739 0 0
0.750458406459036 0.749688379233034 1 1
0.953183882219639 0.952180568934912 1 1
0.834923305255243 0.834064357887988 1 1
0.807695415589266 0.806878208326347 1 1
0.636655654698486 0.636078784668343 1 1
0.683773414749474 0.683049324925494 1 1
0.642481940162731 0.641881372728592 1 1
0.945063971119258 0.943992602863649 1 1
0.657793204373651 0.65701345682306 1 1
0.882919291592313 0.882036127125222 1 1
0.668068572429607 0.667401342568896 1 1
0.739453558909951 0.738657235594842 1 1
0.66362875510279 0.663036126051437 1 1
0.889776302834719 0.888879436619257 1 1
0.974345183296266 0.973303081097323 1 1
0.730996909925719 0.730253249754456 1 1
0.765936756327694 0.765195748495378 1 1
0.812479036092235 0.811600182938349 1 1
1.00102121196002 1.00009995774876 1 1
0.909300485982298 0.908361225222079 1 1
0.692971381605133 0.692286772184486 1 1
1.09796925582006 1.09680147317323 1 1
0.984232265835766 0.983318511443531 1 1
0.929982480676656 0.928950981696984 1 1
0.923962323356717 0.922971367985727 1 1
0.728031429149014 0.727281196150089 1 1
0.839095991210492 0.83826773272849 1 1
0.732818670911846 0.732123155327068 1 1
1.14164193131725 1.14037294311099 0 0
0.688570892102884 0.687786617662679 1 1
0.799499995208633 0.798643915147261 1 1
0.796607679438229 0.795733162966671 1 1
0.746517181253456 0.745724900697465 1 1
0.859280258230083 0.858313333515788 1 1
1.00985779112663 1.00877665882301 1 1
0.853014478761244 0.85210258809996 1 1
0.64475268696627 0.644072550116868 1 1
0.871379776292227 0.870430177011592 1 1
0.887944182782411 0.887020991881513 1 1
0.664286197104941 0.663497184762777 1 1
0.88411054862462 0.883127623666482 1 1
1.06267000991823 1.06160103815542 1 1
1.00205616609898 1.00099342002759 1 1
0.861550118020712 0.860581075616646 1 1
0.896038147708161 0.89512842615709 1 1
0.67516490604029 0.674476713179837 1 1
0.572488063709594 0.571885811650642 1 1
0.976419609121292 0.975409192796557 1 1
0.983054842572452 0.982044833142333 1 1
0.792495310807518 0.791765166903258 1 1
0.842360143146162 0.841376039209215 1 1
0.721967274600632 0.721179766639765 1 1
0.672249500289242 0.671463688260475 1 1
0.6985215144886 0.697731833790145 1 1
0.849321079897839 0.848454557813678 1 1
0.980763583755018 0.979714798918583 1 1
0.707854854901969 0.707115638580678 1 1
0.909511577556994 0.908442897783402 1 1
0.95560998315698 0.954630703049815 1 1
0.990441062164911 0.98946819350808 1 1
0.692476317065559 0.691801875529962 1 1
0.563451654040799 0.56275426561359 1 1
0.636140220806711 0.63551890624406 1 1
0.911686007513274 0.910715300129418 1 1
0.998105620147421 0.997098836286561 1 1
0.714556430070737 0.713785664106989 1 1
0.39425128607993 0.393786131439147 0 0
0.848834874714331 0.847979761822571 1 1
0.507828371239064 0.507284969061435 1 1
1.04106779807924 1.03996458180494 1 1
0.395885370681972 0.39549419328532 0 0
0.865039457587834 0.864077800546336 1 1
0.929759233662533 0.928857743470245 1 1
0.70274950633057 0.701963156174544 1 1
0.657266838209973 0.656541491844703 1 1
0.92793262724568 0.92700563222234 1 1
0.408817840914355 0.408331526771972 0 0
0.922978149425491 0.922070695959165 1 1
0.702281972009915 0.701575583396226 1 1
0.725251083677575 0.724416496392573 1 1
0.89994681629749 0.899001270672764 1 1
0.602984522032811 0.60238318585139 1 1
0.66016622810405 0.659368905572207 1 1
0.345345009208891 0.344954874701554 0 0
0.81223104579939 0.811400853661744 1 1
0.97383101978403 0.972777697841526 1 1
0.968991059225966 0.968000408877991 1 1
0.892685365628775 0.891674227451241 1 1
0.737983210691905 0.737194032817378 1 1
0.637459070343645 0.636820937368801 1 1
0.86619149092536 0.86527847197702 1 1
0.76538701860707 0.764491495039188 1 1
0.746841380371139 0.746055876337365 1 1
0.573809539186947 0.57314525441272 1 1
0.500174136450473 0.499624800953623 0 0
0.709631277690638 0.708959583406069 1 1
0.926873075904032 0.925911268463227 1 1
0.815055346663155 0.81411381814167 1 1
0.883331623735337 0.882419205326595 1 1
0.582301821748501 0.581655917600528 1 1
0.659950476016539 0.659249063981378 1 1
0.744133137090482 0.743428047181588 1 1
0.87042333536626 0.869577976809655 1 1
0.942491452969074 0.941559631844751 1 1
0.982122791998522 0.98093670234114 1 1
1.01626811740417 1.01529948774357 1 1
0.990085698867772 0.989153510170079 1 1
0.833890356017212 0.833102696509205 1 1
0.916527904235423 0.915599817047624 1 1
0.786850965905541 0.786001819610977 1 1
0.76017372092335 0.759401023318025 1 1
0.851210426796712 0.850319855686884 1 1
0.996694404353067 0.995682969302027 1 1
0.778796724844127 0.77804033149151 1 1
0.682497270301969 0.681703453870414 1 1
0.933619980313402 0.932588781441801 1 1
0.946458231868535 0.945487555665411 1 1
0.864741870966835 0.86393622966115 1 1
0.531706728910901 0.531207604667096 1 1
0.890306315684474 0.889379351750698 1 1
0.99638304645136 0.995327000558772 1 1
0.745237463265024 0.744326154462551 1 1
0.760665757474766 0.760042733760088 1 1
1.04810859516368 1.04702621752334 1 1
0.7817105696137 0.780950957161531 1 1
0.877909718723377 0.87687372497698 1 1
0.936185536865696 0.935052935100299 1 1
0.537354631855372 0.536799103216096 1 1
0.742942163842271 0.742111609338201 1 1
0.555466793094672 0.554891659515535 1 1
0.853798192942358 0.852846342784322 1 1
0.888126141671977 0.887269736924753 1 1
0.500653404578327 0.500003711803465 1 1
0.760592746281114 0.759762539233745 1 1
0.750086398596544 0.74932322378444 1 1
0.739942584760587 0.739237179212962 1 1
0.852191756851987 0.851371082931978 1 1
1.06048492467937 1.05944243912015 1 1
0.956539407954578 0.955596159428033 1 1
0.901108264880636 0.900201545695886 1 1
0.663494445079123 0.662908618168794 1 1
0.701316957660695 0.700635575422708 1 1
0.673241788701757 0.672563834510844 1 1
0.87715659262039 0.876169414987873 1 1
0.699952691504054 0.699228755996126 1 1
1.20552721956698 1.20424252867057 0 0
0.729895880948414 0.729226013533526 1 1
1.00701828183972 1.0059101109327 1 1
0.797806437904285 0.79685596966647 1 1
1.04709681881236 1.04606972830685 0 0
0.76816986873646 0.767388543905289 1 1
0.751831352306947 0.751091776030299 1 1
0.590722047676235 0.590199125849826 1 1
0.936842109439112 0.93583612424253 1 1
0.611513868530984 0.610904815777715 1 1
0.932756646303903 0.931778198573724 1 1
0.674101027959153 0.673342350643741 1 1
0.959709350177607 0.958736341787303 1 1
0.634452614127843 0.633831054486261 1 1
0.793251361823863 0.792455849402115 1 1
0.883138269047544 0.882338409274929 1 1
0.830030477425439 0.829322963485553 1 1
0.76118924790339 0.760499759862365 1 1
0.763585101784406 0.762744861763431 1 1
0.877699926018384 0.876559840319847 1 1
0.89156935670088 0.89065450176351 1 1
0.882537055449135 0.881733957055699 1 1
0.6106654210641 0.609948354184435 1 1
0.628875638657035 0.628243589398488 1 1
0.837989100719802 0.837185050864033 1 1
0.929161540540507 0.928235124027184 1 1
0.949017501382192 0.948086518143705 1 1
1.05150723894267 1.05043988383476 1 1
0.568644329726129 0.568114915000093 0 0
0.776458998494614 0.775687361237572 1 1
0.779924368288393 0.779048235542782 1 1
0.899579727035008 0.89864833293546 1 1
0.873055940831167 0.872151750351353 1 1
0.71554004842087 0.714851379951202 1 1
0.761312127549255 0.760436076353108 1 1
0.721687350991848 0.720871459852862 1 1
0.877130432718447 0.876323017793578 1 1
0.816552785418728 0.815671364546745 1 1
1.08218827075721 1.08106761097705 0 0
0.861935883200213 0.861065575730835 1 1
0.936184473584185 0.935111361550842 1 1
0.558675833236086 0.558052711946396 1 1
0.910507682262986 0.909499784429408 1 1
0.511913114430323 0.511355077110046 0 0
0.805328276448615 0.804497466005045 1 1
0.763606567624119 0.762895556568384 1 1
0.752454505844874 0.751640270870643 1 1
0.532491581399456 0.531907040426197 0 0
0.773184545151849 0.772518073979026 1 1
1.13217347278999 1.13101246947866 0 0
0.801450702801238 0.800437684768775 1 1
1.04802536652924 1.04699976509578 1 1
0.580033950386427 0.579468639915998 1 1
0.887903414659208 0.88701510459562 1 1
0.797600731361722 0.796817325619237 1 1
0.871776199884606 0.870889772481405 1 1
0.896838515599348 0.895930957999139 1 1
0.994158183811845 0.993032599066754 1 1
0.66851329155209 0.667774578117895 1 1
0.783104716774814 0.782372602638377 1 1
1.24074162373778 1.2394344662397 0 0
0.860347990388964 0.859557458962416 1 1
0.789514966983203 0.788581514582159 1 1
1.08065364278075 1.07941723940276 1 1
0.694803191714664 0.6939695728669 1 1
0.622188177124103 0.621522549081709 1 1
0.760464415002256 0.759645312222467 1 1
0.719929226360109 0.719104615833008 1 1
0.654726305614447 0.654029414012621 1 1
0.829282164183528 0.828441177443668 1 1
0.739437026283727 0.738799933059533 1 1
1.24287469608911 1.24164654400093 0 0
0.781678549086475 0.780873573359741 1 1
0.93005452632133 0.929026832481076 1 1
0.832559611829412 0.831753008071987 1 1
0.793303424338059 0.792483147421337 1 1
0.691163498777486 0.690425936347311 1 1
0.942034983761782 0.941063841274688 1 1
0.777419318696164 0.776550333360775 1 1
0.878237169796556 0.877384323473869 1 1
0.637655619427241 0.637048997209961 1 1
0.539529485289416 0.539019147994784 0 0
0.992185375614588 0.991198085304793 1 1
0.696451630543366 0.695753187072562 1 1
0.489703444270656 0.489244540418943 0 0
0.963753758160315 0.9627148742586 1 1
1.02102188774869 1.01993200972049 1 1
1.01688259208209 1.01586021585031 0 0
0.945069091153096 0.944121798399958 1 1
1.05806825652517 1.05704882840268 1 1
0.808184112199621 0.807383867279678 1 1
0.708354180399423 0.707605001035093 1 1
0.810173450225878 0.809203317242462 1 1
0.439407607758452 0.43886973810582 0 0
0.835801964352545 0.835027828666212 1 1
0.733546287941028 0.732792190915594 1 1
0.735932178414112 0.73518110463988 1 1
0.921486952355508 0.92055023204024 1 1
0.65503062788956 0.654399729429793 1 1
0.931865769565077 0.930964531311049 1 1
0.630853415064758 0.630158757393111 1 1
1.01896643243695 1.01805596403035 1 1
0.70005370070614 0.699305781545872 1 1
0.9763037796115 0.975355945264735 1 1
0.654001609185232 0.653373942144727 1 1
0.708690589623711 0.708062337705729 1 1
0.784165382708884 0.78332265269628 1 1
0.675267024287774 0.674543919318364 1 1
0.524518490025555 0.524022309671586 0 0
0.756739384721255 0.755936811572441 1 1
0.568957111676795 0.568339464994537 1 1
0.964010333533366 0.963015742308437 1 1
0.638809160256346 0.638117636418883 0 0
0.783284598945561 0.782509315736803 1 1
0.97685893167691 0.975788351282876 1 1
0.93136456731055 0.930395220089854 1 1
0.741654796932949 0.7408009618865 1 1
0.893275546767321 0.892349286528605 1 1
0.74693670570294 0.746154775829897 1 1
0.578807669962431 0.578323789616269 1 1
0.859045309212714 0.858218060179945 1 1
0.581619668631044 0.581002894480726 0 0
0.700995698488887 0.700263902189242 1 1
0.703668364281763 0.702865523339108 1 1
1.01088625608549 1.00982343633056 1 1
0.978952092102846 0.977773236449463 1 1
0.715832165610667 0.715007090227533 1 1
0.934825481962205 0.933772704733077 1 1
0.784306547389146 0.783508600699006 1 1
0.678137061360298 0.67746112818048 1 1
0.766566271455479 0.765763826096184 1 1
0.795215502310716 0.794458639806047 1 1
1.08131409169699 1.08019030464958 1 1
0.599801825619639 0.599183193790409 1 1
0.979594401076103 0.978519820858771 1 1
0.804586703440148 0.803830437854557 1 1
0.606101502759403 0.605511860251278 1 1
0.664736264097177 0.664026305645948 1 1
0.846538570993251 0.845650888587012 1 1
0.738727476552822 0.737999093524869 1 1
0.738849331839164 0.738076853503137 1 1
0.912330204032507 0.911399603993255 1 1
0.813635697884818 0.812784227829414 1 1
0.889524464444269 0.888565325997944 1 1
0.770212323349408 0.769486627978895 1 1
0.885533683338623 0.884626272737181 1 1
0.761446952261828 0.760655626815333 1 1
0.764070809930719 0.763349856206986 1 1
0.693043277216382 0.69241869469443 1 1
0.78416000266315 0.783277850619688 1 1
1.09108867691389 1.09010570799563 0 0
0.797391836854487 0.79659817646534 1 1
0.790877551808957 0.79000463239159 1 1
0.799318166997088 0.798519053480356 1 1
0.747808667568048 0.747060009398583 1 1
0.793588998122294 0.792736503512236 1 1
0.826711492727261 0.82580070535093 1 1
1.14975893854003 1.14856850462515 0 0
0.900789771742391 0.899900137961023 1 1
0.912548820605396 0.911620805195528 1 1
0.738364134893464 0.737639677474178 1 1
0.985487049207422 0.984264754618108 1 1
0.551781179952902 0.551228172780586 1 1
1.05021169732068 1.04908839423328 1 1
0.816429375650748 0.815509317105407 1 1
0.618074246794894 0.617486146598563 1 1
0.798109101342654 0.797389328102223 1 1
0.815199036198099 0.814343440769966 1 1
0.816322563431169 0.815343857544467 1 1
0.330681858454176 0.33030946008512 0 0
0.757405553100245 0.756592058939967 1 1
0.946212571965555 0.945182137024761 1 1
0.817048375179024 0.816202923724283 1 1
0.682270439992575 0.681534795838824 1 1
1.20848737648546 1.20724095095101 0 0
0.866224673543461 0.865336977662877 1 1
0.712632879809973 0.711994911614702 1 1
0.873011120767827 0.872057448670929 1 1
1.05910529216367 1.05806663766226 1 1
0.587933791910795 0.587379583070626 1 1
0.724427969145761 0.72368497796345 1 1
0.825436403277836 0.824636432717991 1 1
0.557970467932918 0.55738683241348 0 0
0.67498540079778 0.6742824965264 1 1
0.878988963130154 0.877927760572183 1 1
0.721736803497495 0.721022847509032 1 1
0.750817650264848 0.75005529348917 1 1
0.708934525794758 0.708197742299126 1 1
0.588818565022443 0.58829754588157 1 1
0.735058898119443 0.734216356520514 1 1
0.692345876295133 0.691573815350079 1 1
0.449839596357672 0.449413408193144 0 0
0.8722828016087 0.87141399874143 1 1
0.854649431148655 0.853757488674905 1 1
1.03683802530952 1.03561729064479 1 1
0.953809798323868 0.952877629283312 1 1
0.504049261217723 0.503442051589947 0 0
0.827957634657954 0.827112501693533 1 1
1.14399839460871 1.14278258039916 0 0
0.829554889721741 0.828784108132983 1 1
0.627894665280661 0.627272647754512 1 1
1.03626259028806 1.03498940825843 1 1
0.623959203924782 0.623371987264923 1 1
0.941957841385427 0.941084290079426 1 1
1.02188034231894 1.02086903854002 1 1
0.727691919464123 0.726940255250513 1 1
0.775377951615829 0.774524851644448 1 1
0.908098364776247 0.907227353485899 1 1
0.81874914341832 0.817848230469678 1 1
0.637341909738098 0.63669189927224 1 1
1.14851894016224 1.14731500446947 0 0
0.891526600247374 0.890532340264144 1 1
0.894302877520889 0.893472744098254 1 1
0.714741854131042 0.71396488763363 1 1
0.558767171757752 0.558105636229056 1 1
0.774832599460871 0.774076274983705 1 1
0.811841244283156 0.811010284640964 1 1
1.02836009534851 1.02733344534599 1 1
0.690208484834268 0.689521911270593 1 1
0.686775277850951 0.686145365575944 1 1
0.674797446238153 0.674079279455919 1 1
0.954575309195432 0.953640858919277 1 1
0.922232602581612 0.921239917913929 1 1
0.888437231458396 0.887626708248067 1 1
0.966600829025698 0.96546727811946 1 1
0.328078952597582 0.327671964819612 0 0
0.767142177150448 0.766282995057676 1 1
0.638808324975221 0.638043291651182 1 1
1.05991506291439 1.05896621943855 1 1
0.816130526573139 0.815238648792472 1 1
0.885509014164161 0.884544283081094 1 1
0.618165200715483 0.617539345657663 1 1
0.714734604472562 0.714044541969902 1 1
0.933569499192937 0.93251695688694 1 1
0.781992411999826 0.781169611062448 1 1
0.815824958059007 0.81489978285263 1 1
0.968253610039562 0.967399660919579 1 1
0.748824665765375 0.748041974924541 1 1
0.632808520917871 0.632114827621501 1 1
0.654590514136779 0.653938501182337 1 1
0.619669354077343 0.619002091668346 1 1
0.855026769731589 0.854137888592226 1 1
0.756192039375884 0.755417649494097 1 1
0.722748612231795 0.722035220765091 1 1
1.0058758002736 1.00480132402047 1 1
0.938089540522992 0.936968539006131 0 0
0.677029598193336 0.676362312951718 1 1
0.578612109852168 0.578040930370819 1 1
0.963948020300517 0.963023050750661 1 1
0.740584466078942 0.739754364507957 1 1
0.874484471028863 0.873544713911864 1 1
0.695657990502385 0.695035760985845 1 1
0.942704932256981 0.941755580559926 1 1
0.859868369872107 0.858956245656838 1 1
0.699813424046673 0.699010063278548 1 1
1.24138210436445 1.24000701933943 0 0
0.922765224357846 0.921851296531771 1 1
0.544532778447906 0.54391478715772 1 1
0.657239371940012 0.656561816172018 1 1
0.715310845174131 0.714479984401058 1 1
0.686104984034322 0.685379170971536 1 1
0.620859170594953 0.620154377506092 1 1
0.765482384374324 0.764582542511102 1 1
0.49321722085234 0.492680932968466 0 0
0.861477661965923 0.860625337398636 1 1
0.72463214480057 0.723860843524286 1 1
0.697632454773249 0.696898357805866 1 1
0.722504212509451 0.721694509884849 1 1
0.895128344011284 0.894118875755661 1 1
0.654160615260562 0.653422889558902 1 1
0.921972871991531 0.920972201000139 1 1
0.419265620876172 0.418935273311997 0 0
1.09249939565853 1.09134216224314 1 1
0.823958362126349 0.823049540118333 1 1
0.733785522236982 0.732979295907104 1 1
0.876629675157887 0.875761863325099 1 1
0.734717926572078 0.73397241292899 1 1
0.819865122456013 0.819082932550449 1 1
0.725703060733132 0.724880247351926 1 1
0.848485194154064 0.847634988657089 1 1
0.890099899638677 0.889183253696263 1 1
0.661178550661727 0.660512846517274 0 0
0.794449177814054 0.793635171184975 1 1
1.01196351852025 1.01088572598353 1 1
0.606784012263926 0.606128055614889 1 1
0.515716216276201 0.515151875391034 0 0
0.625978418597879 0.625330977530913 1 1
0.608559510465695 0.60776650142657 1 1
1.10608403099999 1.10488452323857 0 0
0.604908825657281 0.604257512747881 1 1
0.971570315186037 0.970510721493726 1 1
0.927559914089581 0.926474042850119 1 1
0.540615052047992 0.540083410600251 1 1
0.837530766183943 0.836682490237035 1 1
0.679308003197036 0.678578829003421 1 1
1.02712620257749 1.02605822222407 1 1
0.872754958121322 0.871987054408277 1 1
0.906974045147553 0.905953794926814 1 1
0.85510540377033 0.85423375762419 1 1
0.48779507068899 0.48724291172615 0 0
0.633276127753238 0.632704239185768 1 1
0.923137761728006 0.922117283302384 1 1
0.846942653310458 0.846041932451594 1 1
0.566439467634028 0.565824319157854 1 1
0.595528135268297 0.594875416121755 0 0
0.947823465018532 0.946878626994149 1 1
0.997500820568625 0.996535975818425 1 1
0.724330725400358 0.723542340780692 1 1
0.896884598890497 0.896031635551893 1 1
0.617879671731524 0.617102951613738 1 1
0.745194775545089 0.744391328930282 1 1
0.624631709744869 0.623878204785001 1 1
0.559413110900657 0.558883162897595 1 1
0.910691841502862 0.90986680900543 1 1
0.724261819788389 0.723418540315726 1 1
0.781649453137227 0.780860533070996 1 1
0.67611738778622 0.675272587035983 1 1
0.989580955227644 0.988485532344512 1 1
0.747279255090741 0.746524229241461 1 1
0.804721986826697 0.803884073074251 1 1
0.922526662990958 0.921588208158339 1 1
0.97775938482552 0.976661349209195 1 1
0.510215387846588 0.50972269304525 0 0
0.727186734044805 0.726423506200733 1 1
0.907475928189327 0.906659288165555 1 1
0.982137918139974 0.981126644253587 1 1
1.17541279992589 1.17428044521777 0 0
0.615554368192436 0.614896867749244 1 1
0.888719641818395 0.887725881569808 1 1
0.714307721999289 0.713648464994673 1 1
0.841085525881701 0.840203135137896 1 1
0.705350251124793 0.704526668202326 1 1
0.643426369548186 0.642765704045709 1 1
0.68514575955732 0.684435238759156 1 1
0.752567169274246 0.751732427773152 1 1
1.16192789777934 1.16071555764205 1 1
1.00229887953969 1.00133021893291 0 0
0.842820254691352 0.842005370770454 1 1
0.649243241749642 0.648537430366786 1 1
0.950679650254991 0.949532743769165 1 1
0.905863583660118 0.904787560576608 1 1
0.682796031822929 0.682088956300505 1 1
0.717264913596524 0.716522848806126 1 1
0.722249852109731 0.721603098970002 1 1
0.693519844272895 0.692777950411846 1 1
1.1272750470993 1.12589370085659 0 0
0.862115249614172 0.861240538738553 1 1
0.734012131296479 0.73332312025437 1 1
0.733378402089726 0.732675867018553 1 1
0.799736668609528 0.799060769636263 1 1
0.589079681418916 0.588448137367221 1 1
0.752533034731484 0.751802654276461 1 1
0.848549345229826 0.847663878122777 1 1
0.732646759877756 0.731762965724356 1 1
0.714945740986194 0.714151802984254 1 1
0.56143916302791 0.560820285602716 1 1
0.839966877563239 0.839207878424455 1 1
0.830737331859372 0.829818586191018 1 1
0.934128417882445 0.933091534065798 1 1
0.862204287345206 0.861433494631444 1 1
0.607850763051854 0.607298448047859 1 1
0.780735408527984 0.779758751920368 1 1
0.905057222737531 0.904101299362275 1 1
0.842322068984656 0.841601515583188 1 1
0.941222034566457 0.940379955202769 1 1
0.91973807993363 0.9187709358162 1 1
0.871285656552737 0.870452057522691 1 1
0.85076959404359 0.849893928442593 1 1
0.767243314707556 0.766491997662831 1 1
1.01706008956396 1.01598768387039 1 1
0.873766667819059 0.872873993726237 1 1
0.852274922538825 0.851371448411824 1 1
0.763039013189858 0.762221556781735 1 1
0.691173759283166 0.690375469603912 1 1
0.747846694594426 0.746937370229044 1 1
0.931283792197688 0.930252592627033 1 1
0.761493007283532 0.760670404276466 1 1
0.799728752866316 0.798896968220436 1 1
1.03167671261303 1.03058787267373 1 1
0.630240540848865 0.629632934900855 1 1
0.509254200398056 0.508692623237759 1 1
0.800955492963827 0.800107982057973 1 1
0.914103115602519 0.913219002541966 1 1
0.744894044949641 0.744139855522656 1 1
0.941588933782673 0.940620899944478 1 1
0.864202213337282 0.863263622023976 1 1
0.72827099973924 0.727480220607543 1 1
0.871341489589773 0.870358947218925 1 1
0.716077469136945 0.715344150824443 1 1
0.970619983429508 0.96951697847521 1 1
0.879492668153327 0.878616922640368 1 1
0.645574634578771 0.644931444470869 1 1
0.707890847245551 0.707030300479274 1 1
0.799172290434003 0.798294560373323 1 1
0.708408832396494 0.707705533851429 1 1
0.728059301727364 0.727277150574254 1 1
0.752945004525841 0.752215519526581 1 1
0.627894061573537 0.62724835896708 1 1
0.940666908889575 0.939691667624071 1 1
0.922752644789796 0.921800774893618 1 1
0.930128837424043 0.929092481304835 1 1
0.99849733648738 0.997340672312658 1 1
0.676548648394656 0.675771066673326 1 1
0.662489257956353 0.66179687547994 1 1
0.702364151518756 0.701628253532305 1 1
0.942370617244111 0.941185122096184 1 1
0.734710135028572 0.733969945177508 1 1
0.53641617326336 0.535820109586884 1 1
0.985399461058293 0.984388324173979 1 1
0.628382935643972 0.627709940082089 1 1
0.740907733187723 0.74025232906619 1 1
0.685231968075438 0.6844946870016 1 1
0.860642075205157 0.859782393056816 1 1
0.676885329498476 0.676167441967014 1 1
0.874277539106152 0.87334896136696 1 1
0.710431182087482 0.709632822579503 1 1
0.61992888039675 0.619259029994788 1 1
0.536744993469768 0.536199127607906 1 1
1.08036266439125 1.07915759092259 1 1
0.858876027188026 0.85788693038252 1 1
0.812266994024954 0.811310310615929 1 1
0.878840228058297 0.878028847244666 1 1
0.825839525694026 0.824866520558213 1 1
0.894881386404102 0.893915706472533 1 1
0.578105948389909 0.577423828092747 1 1
0.710695846821753 0.710002280248924 1 1
0.785483452209239 0.784558241201837 1 1
0.732102056223867 0.731353552424175 1 1
0.979120401517321 0.978177416711885 1 1
0.877584856357305 0.876666916298244 1 1
0.726604813805776 0.725799587483851 1 1
0.807108097062851 0.806268867658484 1 1
0.846502488242987 0.845760635357026 1 1
1.01279544739266 1.01172946792153 1 1
0.760458043955094 0.759684422363274 1 1
0.874553752789624 0.873543958801814 1 1
0.882904005989396 0.88197422871677 1 1
0.549070075179115 0.548433794587228 1 1
0.651237685272951 0.650661651420115 1 1
0.584100337620525 0.583456049721095 1 1
0.758422768979626 0.75760119263738 1 1
0.711584067867544 0.710778928148207 1 1
1.03327825329698 1.03223638495899 0 0
0.767430033900003 0.766632151953826 1 1
1.0516685968222 1.05060867284293 1 1
1.0228165336462 1.02173409175148 0 0
0.90089613450689 0.900083182552474 1 1
0.858229214620522 0.85731929672037 1 1
0.758984838412281 0.758083547563521 1 1
0.675100256264404 0.674390600194241 1 1
0.965183179415901 0.96424490883006 1 1
0.959349527086038 0.958351062559517 1 1
0.774795392373653 0.773988923716152 1 1
0.754497916816293 0.753713485522628 1 1
0.808854514083674 0.807924411799444 1 1
0.767048403931565 0.766261931217966 1 1
0.86767296168429 0.866770645579635 1 1
0.698329539382859 0.697547379439946 1 1
0.794507991250934 0.79367736052959 1 1
0.720512403893154 0.719694094057421 1 1
0.778054377588324 0.777257025719317 1 1
0.619682152125346 0.61906478128138 1 1
0.819012832182848 0.818226137329095 1 1
0.763888684360729 0.763122439939926 1 1
0.786963125836979 0.786090258922431 1 1
0.781227257960949 0.780365962565492 1 1
1.01602662597331 1.01506603526491 1 1
0.715480292693228 0.714653878493654 1 1
0.659525191707201 0.658881849653938 1 1
0.778249968084975 0.777464637647506 1 1
0.688517764483213 0.687759691718997 1 1
1.01233247478697 1.01133253754358 1 1
0.733779309231641 0.733008254560869 1 1
0.804523312406303 0.803724433379252 1 1
0.668195576484336 0.667502217000516 1 1
0.733917365508562 0.733228292044314 1 1
1.11819227905721 1.11705508379916 0 0
0.857756569219958 0.856964123383443 1 1
0.994886185451215 0.993760453510145 1 1
0.670321328883576 0.669584897020906 1 1
0.531411897756159 0.530934858840281 1 1
0.804519176185726 0.803675247780161 1 1
0.663376429288617 0.66274564074049 1 1
0.878667087492339 0.877730059204612 1 1
1.25997719843094 1.25869125477743 0 0
0.909214465691223 0.908293008191332 1 1
1.0114258725241 1.01040584058281 1 1
0.75380386068986 0.752995985750722 1 1
0.821850736235391 0.820886728287008 1 1
0.947590504105586 0.946634290416182 1 1
0.831100946794608 0.830255784980827 1 1
0.930273074366546 0.929460134748699 1 1
0.910279595602185 0.909369144590926 1 1
0.942829968405325 0.941772063080559 1 1
0.963175934092945 0.962225658553984 1 1
1.02668538566685 1.02554078641567 1 1
0.623061609727435 0.622421996554822 1 1
0.642558982272633 0.641808431673547 1 1
0.921472286472801 0.920420334490299 1 1
0.766052619834184 0.765215752120581 1 1
0.943433432998979 0.942436403848537 1 1
0.797048112539753 0.796228187270073 1 1
0.558583395379785 0.558051635309883 1 1
0.785006469829405 0.784259613211408 1 1
0.789142811451829 0.788319885749437 1 1
0.745469269613353 0.744755319508785 1 1
1.14691002289393 1.14580878100064 0 0
0.921699262527076 0.920783799197805 1 1
0.590802522557557 0.590221506536196 1 1
0.675977688793583 0.675231133862477 1 1
0.922642800794396 0.921619754820584 1 1
1.08500300470114 1.08385724878997 1 1
0.840210873378827 0.839357803016282 1 1
0.929202624857612 0.928263354223046 1 1
0.896421426796032 0.895514445535548 1 1
0.807799462211401 0.806932853704365 1 1
0.837129262867248 0.836363614457757 1 1
0.411646123390288 0.411247343157092 0 0
0.788551525384465 0.787627522199327 1 1
0.589588462454196 0.589088463441718 1 1
0.604246453408483 0.603601524105527 1 1
1.12772056198139 1.12657306443329 0 0
0.956192651623848 0.955364044872083 1 1
0.797483402431767 0.796617900617525 1 1
0.752418804333869 0.751615681980308 1 1
1.07247710110716 1.07121967176438 1 1
0.905236325880771 0.90415757033341 1 1
0.990198513071998 0.989248375486692 1 1
0.883497996238326 0.882494765327952 1 1
0.922172245094942 0.921256786559578 1 1
0.813166829752754 0.812333489203456 1 1
0.643046127901267 0.642374087698081 1 1
0.640171079288355 0.639437720066963 1 1
1.00846678690565 1.00743654368112 1 1
0.842662991258136 0.841720959184872 1 1
0.404228724345915 0.40383583542062 0 0
0.975801441393124 0.974674209071981 1 1
0.806336215393125 0.805476778623276 1 1
0.789044667643485 0.788255481833065 1 1
0.776448104698122 0.775689339504797 1 1
0.613983965853626 0.613407014937724 1 1
0.640215901746537 0.639542975129114 1 1
1.08987020184821 1.08866288685517 0 0
0.76108854334257 0.76032218571139 1 1
0.959954401468357 0.958966262997538 1 1
0.689996722996417 0.689225149602939 1 1
0.708704338601184 0.707978596175258 1 1
0.923019166083524 0.921986733010727 1 1
1.04578295528432 1.04477795754497 1 1
0.665711180663884 0.665040064710388 1 1
0.597763060072563 0.597180650516975 1 1
0.799736539631654 0.799029691394761 1 1
0.965678972052449 0.96475109421078 1 1
0.701775756374761 0.701074969407493 1 1
0.659554211728437 0.658835107699274 1 1
0.914228734598255 0.913327507500982 1 1
0.988240002133252 0.987335381584556 1 1
0.832108490391921 0.831254981999329 1 1
0.699496994337654 0.698621489093194 1 1
0.859346813215803 0.858566693581978 1 1
0.780900793612559 0.780033025929276 1 1
0.720936719732007 0.720174348714261 1 1
0.7633969909671 0.762630701471091 1 1
0.625236751730212 0.624606187398784 1 1
0.848978230460515 0.8481321321408 1 1
1.03085173125136 1.0296778521494 1 1
0.858971027047563 0.858098967710451 1 1
0.739904457761003 0.739184595346511 1 1
0.772043040415381 0.771219336727754 1 1
0.730073527466081 0.729278654592132 1 1
0.928956026441992 0.92795480823592 1 1
0.725862208022267 0.725197652275217 1 1
1.07705449593849 1.07599157096069 1 1
0.82106194940179 0.820112826103109 1 1
0.768820753831209 0.768040686445738 1 1
0.76897962605497 0.768199289173821 1 1
0.907358852732048 0.90651702164305 1 1
0.792811536059873 0.791939837676568 1 1
0.690927309629939 0.690233810417297 1 1
0.637700442147425 0.637079826553163 1 1
1.08995176520393 1.08874413085449 1 1
0.881155801114098 0.880273163782137 1 1
0.74763439614441 0.746942968557414 1 1
1.0207703802601 1.01971399512243 1 1
0.798445711998103 0.79762496414022 1 1
0.724435150748891 0.723740322908619 1 1
0.814372247609739 0.813411276845565 1 1
1.01457160929231 1.01348362508243 1 1
0.528182462426312 0.527588405658519 1 1
0.78831606210796 0.787469932682297 1 1
0.848070639255916 0.847191660246179 1 1
0.796701835262209 0.795935002839674 1 1
1.12509778015151 1.12400145996548 0 0
0.748343446245788 0.74751969551051 1 1
0.507908420100513 0.507419686658787 0 0
0.669935851655238 0.669158922377972 1 1
1.03840268534593 1.03735054919074 1 1
0.38992983139766 0.389470807604566 0 0
0.571665545727527 0.571042018151119 1 1
0.623533435747437 0.6228043651309 1 1
0.855737728323491 0.854819084308834 1 1
0.942112198271542 0.94119935971995 1 1
0.700671084398246 0.700028907801929 1 1
0.757609427164081 0.756838381776215 1 1
0.909779611503185 0.908733341728598 1 1
0.84921740482701 0.848386439965449 1 1
0.594418659101656 0.593851262899216 1 1
0.601483151993137 0.600980652387298 1 1
0.657533379259128 0.656800363093018 1 1
0.811164169274919 0.810433698270009 1 1
0.748122835185229 0.747340304734983 1 1
0.714654734303192 0.713911064143267 1 1
0.693551462072645 0.692916264952679 1 1
0.657602992419506 0.656888261103381 1 1
0.847119099410643 0.846270915770569 1 1
0.871157589224254 0.870287508511647 1 1
0.974048013795575 0.972925324114198 1 1
0.588686757702918 0.588030080279682 0 0
0.705979220303045 0.705183648701791 1 1
0.803360869082323 0.802455696220006 1 1
0.885665331810017 0.884622589873514 1 1
0.782467397418676 0.781539535311932 1 1
0.680425902357984 0.67977640586852 1 1
0.825759672724785 0.824908063936496 1 1
1.14102223481163 1.13996611969991 0 0
0.98018718053628 0.97915635356811 1 1
0.672438343348474 0.671774033218399 1 1
0.80333609086131 0.80255611037997 1 1
0.861164043259613 0.860371215948886 1 1
0.722229818215048 0.721435080069821 1 1
0.781265716615941 0.780413807364525 1 1
0.675978010163886 0.675265422543353 1 1
0.746051138414294 0.745358789970463 1 1
0.681258625437742 0.680625372497774 1 1
0.818763350703925 0.817895854574544 1 1
0.780659668305174 0.779896330438354 1 1
0.935609627258573 0.934531338674469 1 1
0.910049580136612 0.909151038083977 1 1
0.920222185709141 0.919324725117802 1 1
0.883863173724171 0.882943060835165 1 1
0.879566217255436 0.878738290343214 1 1
0.394384097194307 0.394030144951684 0 0
0.718176193182354 0.717476265899111 1 1
0.818914338524915 0.81813080796861 1 1
0.644078920290078 0.643389664276077 1 1
0.784497436861044 0.783651855439103 1 1
0.889282510983526 0.888300522040408 1 1
1.01277006334791 1.01159327382147 1 1
0.753682085261948 0.752832904505812 1 1
0.959273627412462 0.95808198030696 1 1
0.753443755493936 0.75260503218684 1 1
0.965659624080706 0.964790515809592 1 1
1.00388444147537 1.00281918041635 1 1
0.656116969610033 0.65542511891649 1 1
0.862980234743981 0.862031955407224 1 1
0.624770563071868 0.624117626862608 1 1
0.85712205889284 0.856191701791757 1 1
0.683005249768433 0.682303575844681 1 1
0.486327695988082 0.485787405883442 0 0
0.830801673514173 0.829961760977662 1 1
0.699628980570759 0.698759042872698 1 1
0.816120499637917 0.815221606943259 1 1
0.521955204975144 0.521417373302715 0 0
0.738231023585417 0.73742673903636 1 1
0.875543621735014 0.874728273032086 1 1
0.910583344033122 0.909707694719931 1 1
0.723670028078738 0.722858765343266 1 1
0.863908304140981 0.863074186168403 1 1
0.631315178500421 0.630679775541491 1 1
0.830185889604756 0.82924466081771 1 1
0.796246785760645 0.795433820690736 1 1
0.869096215813643 0.868154995910612 1 1
0.597372493023192 0.596688676337429 1 1
0.901910346591833 0.901003940720843 1 1
0.671948482833571 0.671215508402651 1 1
1.09872700981439 1.09757255752171 1 1
0.758789280638782 0.757998361367401 1 1
0.813431713331998 0.812668790092423 1 1
1.03277720405395 1.03169512380771 1 1
0.725974820414321 0.725240963794709 1 1
0.436355029506881 0.435901388484343 1 1
0.800385934915327 0.799541075948836 1 1
0.898036678142229 0.897019157495808 1 1
0.800055413199857 0.799234679174922 1 1
0.665026624459333 0.664236491858603 1 1
0.989839710174187 0.988712250479151 1 1
0.870383439892875 0.86943364888958 1 1
0.806371625899763 0.805457015763131 1 1
0.656967026782078 0.656253979561768 1 1
0.611534268699956 0.610855778154712 1 1
0.666037122875982 0.665382102723999 1 1
0.80224362029502 0.801411374622546 1 1
0.806333025549419 0.805534285108981 1 1
0.992534738763876 0.991497966066518 1 1
0.596836749074835 0.596214683334382 1 1
0.621624674556772 0.620999049401784 1 1
0.738230588392864 0.737558627049701 1 1
0.494055292081023 0.493524310188366 1 1
0.996705870430999 0.995679346657129 1 1
0.555887320562519 0.555300329692636 1 1
0.714162155078429 0.713485074106772 1 1
0.945485370893154 0.944493814839814 1 1
0.940916263271457 0.940082378633283 1 1
0.874624553349153 0.873825421104612 1 1
0.925677236688974 0.924680355198478 1 1
0.9628779909757 0.961657967171564 1 1
0.507669684165952 0.507090966787907 1 1
0.852531347739456 0.851550706498073 1 1
0.685823455725103 0.685125349650633 1 1
1.00575419999127 1.00474317713115 1 1
0.979760457550334 0.978720482425968 1 1
0.913207902181923 0.912362335096657 1 1
0.859566008192512 0.858689681414643 1 1
0.725368521082135 0.724653367185954 1 1
0.760545462622129 0.759761998710068 1 1
0.769968637123261 0.769135218280146 1 1
0.900440914804423 0.8995005576527 1 1
0.873581554053442 0.87263251545349 1 1
1.06723838091726 1.06601676027822 1 1
1.01485918077551 1.01373805411234 1 1
0.781280143199886 0.780412713881036 1 1
1.00077528091184 0.999596344852529 1 1
0.88973505303727 0.888861508786556 1 1
0.877847774845178 0.876935394447651 1 1
0.8048885114126 0.804017179775906 1 1
0.775938651480233 0.775111628513153 1 1
0.818298023602129 0.817453872275205 1 1
0.920447189509351 0.919423922799848 1 1
0.876513748221261 0.875698230489202 1 1
0.664549883731776 0.663877410023919 1 1
0.868557796391296 0.86760918993459 1 1
0.7531918866433 0.752323028827398 1 1
0.47965707642673 0.479136884141506 0 0
1.04152942200195 1.04041637366365 1 1
0.936448277560358 0.935498033560563 1 1
0.876444996177817 0.875493170198737 1 1
0.552917622033353 0.552365733383274 1 1
0.624763805163269 0.624132646587822 1 1
0.770386198795084 0.76951759579832 1 1
1.03543523532266 1.03444686177343 1 1
0.599459606780509 0.598875845890449 1 1
1.11872174139415 1.11755181756315 1 1
0.557412808366372 0.556951292407129 0 0
0.684556865508391 0.683806233476035 1 1
0.533768307016671 0.533298652998769 1 1
0.680920117595711 0.680227816271716 1 1
0.716252163958036 0.715614737806114 1 1
1.08764760559758 1.08636773475723 1 1
0.531358873143866 0.53074034106572 0 0
0.818167372535003 0.817322301215212 1 1
0.92613772938089 0.925130491356977 1 1
0.583952660266187 0.583349371243315 1 1
0.810820587961211 0.810063428793266 1 1
0.733232538654773 0.732518847056143 1 1
0.861701931591647 0.86080704262056 1 1
0.617495194251629 0.616912373319721 1 1
0.578537718037305 0.577908630950985 0 0
0.784304351406748 0.783595747715176 1 1
1.15252018324266 1.15139011701965 0 0
0.821184461147904 0.820324465266215 1 1
0.824728494294079 0.823854267742346 1 1
0.667382932377407 0.666660599659132 1 1
1.00346978949181 1.00235376220938 1 1
0.896872824217197 0.895926906229904 1 1
0.613800150072725 0.613174804560961 1 1
0.805682567084216 0.804823636558977 1 1
0.640016684623188 0.639334397453424 1 1
0.704121760368083 0.703436862563982 1 1
0.63528526904237 0.634550743307364 0 0
1.06950503609513 1.06838898659946 0 0
0.775105772156394 0.774370719118411 1 1
0.897369039848322 0.896471241522451 1 1
0.608925897998317 0.608335592422055 1 1
0.736799438859215 0.736067134192643 1 1
0.837016650160402 0.836130652939252 1 1
1.15542934961401 1.15426635804201 1 1
1.01576986642099 1.01480554397849 1 1
0.821804354520469 0.820908328644278 1 1
0.752456905189327 0.751681927709771 1 1
0.891433613949403 0.890540816423377 1 1
1.06833890375932 1.06721173280076 0 0
0.686639192716538 0.685900791445779 1 1
0.816798329890573 0.816035937274929 1 1
0.849144363269227 0.848110279605335 1 1
0.533396597333657 0.53279523654256 1 1
0.738277677094483 0.737556964325764 1 1
0.814898354124182 0.814220732616826 1 1
0.768246216376274 0.76736873024103 1 1
0.398383312663572 0.397973276071024 0 0
0.918784185584834 0.917854810972815 1 1
1.01019652491579 1.00919514777594 1 1
0.595893873071435 0.595289192705948 1 1
1.125559606833 1.12442250859033 1 1
0.652906879705074 0.652311487535508 1 1
0.773377157085149 0.772619016207642 1 1
0.831725030741115 0.830796681353133 1 1
0.83920150387121 0.838242887210624 1 1
0.727834132918522 0.726988197190107 1 1
0.657155751332376 0.656453111369416 1 1
1.13430574791751 1.13296744894011 0 0
1.28011842268898 1.27872688303046 0 0
0.850992494533688 0.850191363749302 1 1
0.93046217663136 0.929512283599861 1 1
0.58832314778158 0.587722500402557 1 1
0.838777268558903 0.837949354715182 1 1
0.902999341903051 0.902122570185294 1 1
0.801152833701828 0.800278770444637 1 1
0.682847240750387 0.682083498283122 1 1
0.948728209884211 0.947695285379767 1 1
0.968600138853145 0.967674867488683 1 1
0.720889340659388 0.720057081826663 1 1
0.74010652055262 0.739372921778557 1 1
0.681610275565671 0.680909170241816 1 1
0.665864533935058 0.665107945030135 1 1
0.874010418922838 0.873164719178527 1 1
1.11485740543291 1.11373717600104 0 0
0.699192522917069 0.698542175299442 1 1
0.682174570818382 0.681497107849727 1 1
0.612234511180771 0.611645806703863 0 0
0.771884743875172 0.771139644121881 1 1
0.866369972366017 0.865460049001296 1 1
0.905288654190264 0.904316997288609 1 1
0.668530645234207 0.667868151088605 1 1
0.762020296097799 0.761324519878921 1 1
1.01170599522268 1.01067671972579 0 0
0.917090265740167 0.916156222229445 1 1
0.419828242808993 0.419462065555639 1 1
0.784626005100561 0.783825987502347 1 1
0.978057830246309 0.977057290792491 1 1
0.844688206412326 0.843841082737625 1 1
0.971849259003782 0.970848313160573 1 1
1.08675852264585 1.08566297780284 1 1
0.945146828319048 0.944167347910045 1 1
0.676773164776097 0.676025585970512 1 1
0.70256235156299 0.701818174128853 1 1
0.635178622757892 0.634556362224773 1 1
0.820750421905751 0.819799331154851 1 1
1.00783628182663 1.00673712576747 0 0
0.808286961815561 0.807361764329528 1 1
0.808477935776735 0.807518798122513 1 1
0.680724320575109 0.680047464797981 1 1
0.477381809112214 0.476858743449133 0 0
0.798150950751705 0.797330816158688 1 1
0.927967533489945 0.927113608673565 1 1
0.963113974600017 0.962007189163773 1 1
0.628929434271404 0.628251803333783 1 1
0.924886448362422 0.923896818290274 1 1
0.830220972757787 0.829388832475009 1 1
0.516992669081201 0.516387244765737 0 0
0.708597104315977 0.707839376166986 1 1
0.860710045354829 0.859742498239282 1 1
0.802625512421288 0.801799423854977 1 1
0.719427078881084 0.718768955792728 1 1
0.595318002187588 0.594560768187981 1 1
0.801817235982433 0.801005459186945 1 1
0.868695615581446 0.867795117780898 1 1
0.767976027178766 0.767181227163753 1 1
1.00183688022902 1.00075537170348 1 1
0.514289335880417 0.513595871483643 1 1
1.03536904366218 1.03424655380583 1 1
0.778912700191294 0.778096210303446 1 1
0.884761854892707 0.883784653202441 1 1
0.693753807448453 0.692943818557414 1 1
0.751157403533706 0.750397190080184 1 1
1.19171360630925 1.19050619066105 0 0
0.637154203264971 0.636550529109676 1 1
0.517413263787077 0.516868111504611 1 1
0.911601688635371 0.91053524979717 1 1
1.04531310241104 1.04428242553949 0 0
0.627813395091418 0.627044717981739 1 1
0.865206650052079 0.864271068548664 1 1
0.844561046619578 0.843744721489044 1 1
0.646274966268465 0.645591717525155 1 1
0.507528845492744 0.507018567221284 1 1
0.784820999315922 0.783979204410536 1 1
0.768499241508743 0.767742383273785 1 1
0.946467113765359 0.945520749425584 1 1
0.73552582508875 0.734746320648398 1 1
0.846355273251443 0.84542926987964 1 1
0.657429050264551 0.656750454893328 1 1
0.85685135461495 0.856015763839961 1 1
0.895447233723155 0.894482597847198 1 1
0.762610768294606 0.761843047171973 1 1
1.00582490322803 1.00491481881944 1 1
0.778588083444546 0.777810661879348 1 1
0.850779723167155 0.849964058961636 1 1
0.925814256106221 0.924857004944432 1 1
0.828729614734199 0.827840535414152 1 1
0.841064045682117 0.84021175276421 1 1
0.697057780738972 0.69634123885885 1 1
0.815161124821632 0.814433109599056 1 1
0.750836547747249 0.750056600429141 1 1
1.07117078873191 1.07012760382287 0 0
0.773044678077095 0.772327440252938 1 1
0.75682914120664 0.756025176152947 1 1
0.577941666734163 0.577280425812198 1 1
0.991025733463657 0.989991035334519 1 1
0.807327852345261 0.806526539460578 1 1
0.691774154285109 0.691033726786433 1 1
0.791561744681129 0.790659688342296 1 1
0.86029539935166 0.859284080147093 1 1
0.889825485444136 0.888800493872144 1 1
0.936685575958627 0.935587546984649 1 1
0.751433320968029 0.750549195207566 1 1
0.792165277432131 0.791183458651789 1 1
1.04549017652553 1.04431367267888 1 1
0.828003680066203 0.827194760819488 1 1
0.791887055125162 0.79116991444282 1 1
0.819314003133278 0.818481680173696 1 1
1.01231795908068 1.01135095816539 0 0
0.765407806018067 0.764667179228682 1 1
0.702739803950467 0.702064830968769 1 1
0.841991299399597 0.841066535376802 1 1
1.06839066133212 1.06731264246212 1 1
0.723012182369925 0.722393337625739 1 1
0.651218047503163 0.650572610687893 1 1
0.726831711056956 0.726075787314486 1 1
0.945623068194811 0.944649138367987 1 1
0.85912986309491 0.858163010882939 1 1
0.699445734250301 0.698707364445811 1 1
0.706575583896352 0.705842241468069 1 1
0.849777256258498 0.848826020774765 1 1
0.731472603357613 0.730765666291193 1 1
0.875232965380333 0.874403079869747 1 1
0.802640691657099 0.80174096377882 1 1
0.914913534159456 0.913989448727457 1 1
0.826204501080419 0.825471138618903 1 1
0.944053173660245 0.943189768909705 1 1
0.896195722969155 0.895239680178847 1 1
0.623124470418723 0.622498537129884 1 1
0.905807330721895 0.904898678567363 1 1
0.820929438410592 0.820129354748992 1 1
0.917751849618227 0.916750631339418 1 1
0.312137009672837 0.311816961042452 0 0
0.913913335360159 0.912885789969991 1 1
0.550563971262362 0.549976724428016 1 1
0.693956133270566 0.693319454647207 1 1
0.672792311502292 0.672182104757474 1 1
0.832804713046597 0.831842832329302 1 1
0.828431414606398 0.827606666448021 1 1
0.882415223929579 0.881583748925199 1 1
0.927430955347947 0.92644358515814 1 1
0.827224820176532 0.826229155702287 1 1
0.846542381502813 0.845734151666694 1 1
0.741101309176365 0.740404557132776 1 1
0.508027544799367 0.507378681845725 1 1
0.497652420667199 0.497117008402763 0 0
0.717179100082739 0.716465476981731 1 1
0.721666625916159 0.721012451014943 1 1
1.30503986280267 1.30379833078584 0 0
0.846891455477739 0.846034221461354 1 1
0.732922831986726 0.732151207274167 1 1
0.697067770088785 0.696385701183589 1 1
0.76141262041529 0.760608168421238 1 1
0.87546174397019 0.874622945600447 1 1
0.441931579671566 0.441426552385919 1 1
0.681964365467743 0.681233975213564 1 1
0.817437990991153 0.816505400740734 1 1
0.606882190598279 0.606099570918738 1 1
0.805972690498273 0.80519237449836 1 1
0.812013359268759 0.811191601445941 1 1
0.716851409852056 0.716019542138829 1 1
1.07753680947697 1.07637810856803 1 1
0.944830732403448 0.943770541479128 1 1
0.869526899837243 0.868584441684954 1 1
0.94479396480976 0.943810838659492 1 1
0.669518203194651 0.668747938852029 1 1
0.587288758310455 0.586690069355536 1 1
0.973107218524365 0.972122523691601 1 1
0.784695129997196 0.783783063259705 1 1
0.779915438135661 0.779119231121085 1 1
0.790192207725251 0.789310231295253 1 1
0.644339390207242 0.643676346982211 1 1
0.790821444009772 0.789885592642187 1 1
1.13824359628135 1.13713071676039 0 0
0.668632630201493 0.66798690925621 1 1
0.779735119049719 0.778962443643625 1 1
0.754924434477009 0.754230767765244 1 1
0.701272997783894 0.700549071894199 1 1
0.537232574042577 0.536746217299436 0 0
0.737066168257118 0.736230315620449 1 1
0.895055742735251 0.894169690425418 1 1
0.899080584606755 0.898223166290312 1 1
0.641169550467259 0.640558785995565 1 1
0.60362618123809 0.603006762160894 1 1
1.02757046743173 1.02647233881542 1 1
0.966653107271339 0.965531707588234 1 1
0.746297718304859 0.745443575391197 1 1
0.715451328322638 0.714744513578179 1 1
0.950208157304342 0.94923061327633 1 1
0.810373128765808 0.809373667187568 1 1
0.9886955286506 0.987700110807064 1 1
0.742971101609149 0.742133873431565 1 1
1.0675185114164 1.06640630213231 0 0
1.0803655543514 1.07926924930989 1 1
0.864914282469489 0.864166014390743 1 1
0.709081836353761 0.708375616894995 1 1
0.809715107664186 0.808913947206071 1 1
0.821247685850783 0.820428081570689 1 1
0.78936224636101 0.788612560756671 1 1
0.972479892791032 0.971517429895798 1 1
0.946063192938354 0.945054338637942 1 1
0.705367087258911 0.704674628310881 1 1
0.835703753326684 0.834800671804644 1 1
0.755913575487041 0.755117333642573 1 1
1.13809801208896 1.13694178393295 0 0
0.699690575023048 0.699015315498892 1 1
0.789395927942291 0.788617752639906 1 1
0.733178341239912 0.732455416086331 1 1
0.905649343076634 0.904621279565107 1 1
0.696915692392765 0.696220156949595 1 1
0.673541853906267 0.672850181792844 1 1
0.881492024743531 0.880575263860097 1 1
0.790376636305025 0.789758064150993 1 1
0.99090496061508 0.989832981770465 1 1
0.919286166068262 0.918295346629669 1 1
0.749385840869265 0.748643169097424 1 1
1.07160247553136 1.07058224824426 1 1
1.00803030691362 1.0068371559244 1 1
0.928921520453417 0.927953875980535 1 1
0.796957950963959 0.796020155719492 1 1
0.897645023808407 0.896579289723858 1 1
0.718139314364065 0.717428055627595 1 1
0.961847070409649 0.961013419281304 1 1
0.692387642675808 0.691669938968283 1 1
1.24152570677881 1.24000934065705 0 0
0.955842480550587 0.954828881549436 1 1
1.12128640594506 1.12008713053934 1 1
0.628079236866726 0.627348081891064 1 1
0.911288755776394 0.910332865064484 1 1
0.622799000314116 0.62217107681706 1 1
0.698934338140341 0.698235687522864 1 1
0.731315369219147 0.730548827073051 1 1
0.593600453409533 0.593025412087747 1 1
0.588668706100886 0.587963656711657 1 1
0.879732347875707 0.87889298592218 1 1
0.727505709773354 0.726771273506976 1 1
0.879766942572792 0.878885762258332 1 1
0.985162339980521 0.984127041483102 1 1
0.845978786341234 0.844999996437746 1 1
0.900133977278238 0.899253666571891 1 1
0.76233298249791 0.761543886994752 1 1
0.934108557652434 0.933121728602322 1 1
1.10154067398147 1.10039426567574 0 0
0.607555194160399 0.606858947514809 1 1
0.614238808684094 0.613570748103872 1 1
0.749159262106562 0.748419053887463 1 1
0.927090580730564 0.9260529499237 1 1
0.675116659247986 0.674441560218687 1 1
0.814271383304617 0.813353713406798 1 1
0.826137390970536 0.825235029984574 1 1
0.923209343405144 0.922302912063885 1 1
0.223137942013702 0.22291881653689 0 0
0.72509064472645 0.724444521011002 1 1
0.9755567886479 0.974423439468525 1 1
0.93584677999597 0.934809379586718 1 1
0.868799561039201 0.86790272739051 1 1
0.811555282764255 0.810800802735351 1 1
0.871562427597489 0.87065240009163 1 1
0.589457579057399 0.588815089825076 1 1
0.651881061517302 0.651164783564872 1 1
1.04885094936833 1.04780622851003 1 1
0.815771247032247 0.814894809271299 1 1
0.838992296482686 0.838102987757648 1 1
1.16935252868944 1.16810994721436 0 0
0.814191272447647 0.81347321568185 1 1
1.02301094768498 1.02193659958155 1 1
0.738259684916479 0.737501093998515 1 1
0.875463099147682 0.87453504539054 1 1
1.08429668222843 1.08317558820681 1 1
0.855123321070833 0.854305884141046 1 1
1.13238528744843 1.13135508658409 0 0
0.873170831234098 0.872267419346608 1 1
0.721933042894377 0.721230467154 1 1
0.481743697125415 0.481213663271424 0 0
0.743376947999905 0.742579916205526 1 1
0.729995289501587 0.729249785645101 1 1
1.1003404782176 1.09919527271591 0 0
0.398954302715814 0.398515324311911 0 0
0.845800875119356 0.844945145519797 1 1
0.948787660710117 0.947907319887473 1 1
0.959994206510608 0.959026419265123 1 1
0.896250968051978 0.895330034220113 1 1
0.894398855483675 0.893424206909836 1 1
0.847213082408099 0.8463095578734 1 1
0.951288105631708 0.950300815548651 1 1
0.87676284083457 0.87582324219441 1 1
0.900420033204342 0.899507173173839 1 1
0.5420422248968 0.541534680162581 1 1
0.811356814638226 0.810525531470302 1 1
1.06751658847193 1.06633599087215 1 1
0.896507661248482 0.895516626449991 1 1
0.844886024384503 0.843996892991009 1 1
0.652001474765779 0.651357154989491 1 1
0.655246983037875 0.654517598068748 1 1
1.1774385316688 1.17619020430759 0 0
0.816979956108053 0.816188124093102 1 1
0.727146055767829 0.726335906412227 1 1
0.987243511241067 0.986124102114869 1 1
0.956691786551688 0.955729246650088 1 1
0.840240018121923 0.839317216550023 1 1
0.744179919590253 0.743292723757938 1 1
0.646313407022432 0.645664305519563 1 1
0.776650937207887 0.775857227660044 1 1
0.774754849793141 0.774014103191974 1 1
0.986317631578976 0.985212830157365 1 1
0.736125314102184 0.735404241051307 1 1
0.758490858453828 0.7578454581807 1 1
0.56309747473183 0.562514484078502 1 1
0.895891783521885 0.894943593267319 1 1
0.6942271484024 0.693452054179792 1 1
0.845576539058667 0.844724978979353 1 1
0.709757567583362 0.709090295699971 1 1
0.60954881526809 0.608877069024921 1 1
0.997800937530232 0.996739543414361 1 1
0.950379628579866 0.949331232485816 1 1
0.489508032419672 0.489049153902373 1 1
0.946979505501114 0.945904462783129 1 1
1.06320395410761 1.06206589062578 1 1
0.785748455503967 0.784940974751266 1 1
0.510268086963234 0.509737457977879 0 0
0.709511204755075 0.708673216660411 1 1
0.754129936812679 0.753388056325721 1 1
0.737987416841868 0.737250895445203 1 1
0.626523531666705 0.625788189853654 1 1
0.717186334975 0.716370420233208 1 1
0.985239799859668 0.98431601117419 1 1
0.980078628430152 0.979136329691095 1 1
0.820611921826739 0.819869262264788 1 1
0.692502144351412 0.691896168813482 1 1
0.765090833814333 0.764377313158664 1 1
0.875251660584671 0.874311914334673 1 1
0.615130632585095 0.614472385955338 1 1
0.996430917101797 0.995489034481963 1 1
1.18157375252783 1.180339341914 0 0
0.848085761582335 0.847212569724554 1 1
0.817033748778164 0.816317541559275 1 1
1.07162596512755 1.07059977743072 1 1
0.778588514630454 0.777774890004854 1 1
1.03130816476772 1.03023320244085 1 1
0.788467840724643 0.78759887285448 1 1
0.798154831560935 0.797395398763289 1 1
0.604415240835635 0.603724537609121 1 1
0.565810860628784 0.565213083823682 1 1
0.698134282461804 0.697379599842727 1 1
0.713468606810358 0.71284260127998 1 1
1.10676418106887 1.10559559621934 0 0
0.930241189499856 0.929194000289476 1 1
0.936731604543073 0.935628483044345 1 1
0.601592737502538 0.601001392239237 1 1
0.787846809203813 0.786992007986682 1 1
0.789910043617844 0.789173428256137 1 1
0.900892219759484 0.899914643328504 1 1
0.783026745771428 0.78207710308729 1 1
0.601651582685834 0.601000596425557 1 1
0.798804109805203 0.798024964249653 1 1
0.87486550745655 0.874020981465937 1 1
0.763710415487176 0.762933795834307 1 1
0.716481835598291 0.715686060606309 1 1
0.894133590241173 0.893082357780166 1 1
0.81250633064449 0.811677708923858 1 1
0.420564670623826 0.420194036566034 0 0
1.02676345520351 1.02569517933743 1 1
0.995964319363532 0.994934913294864 1 1
0.834972751460308 0.834110892077597 1 1
0.850846753987448 0.84991692331033 1 1
1.00680042962712 1.00575035998756 1 1
0.592657221465367 0.592113690728472 1 1
0.88358238572822 0.882602748881419 1 1
0.988521205913449 0.987518378835856 1 1
0.869532043480845 0.868601110754658 1 1
0.933855877546971 0.932872463375003 1 1
0.805234776986955 0.804339588888251 1 1
1.10360624453545 1.10244494960393 1 1
0.926743268422575 0.925758804530984 1 1
0.899727112489618 0.898735372987597 1 1
0.638013518832423 0.637373891784665 1 1
0.852050015320243 0.851158305232098 1 1
0.92999660530945 0.928909430559597 1 1
0.829912712227406 0.828962091418469 1 1
0.816611388102859 0.815728954707843 1 1
0.884580292744209 0.883548603698579 1 1
0.618063199217932 0.617458185397072 1 1
0.676053437731244 0.675387276028851 1 1
0.593540381006855 0.592906621134532 1 1
0.811954561421763 0.811046258295199 1 1
0.774100146745878 0.773395389686904 1 1
0.852683773454933 0.851743165263148 1 1
1.07381163219855 1.07266501933009 0 0
0.851697791224104 0.850713693367546 1 1
0.996267376287955 0.995065131142672 1 1
0.962243192303017 0.961211531783614 0 0
0.668282117622618 0.667501610827635 1 1
0.649362274868116 0.648658410542408 1 1
0.845864045001897 0.844984711480634 1 1
0.872845964082354 0.871985882159524 1 1
0.649268914199786 0.6485197159296 1 1
0.774065295528712 0.773193234968088 1 1
0.998822202725398 0.997807223961091 1 1
0.63405212174772 0.633476608774555 1 1
0.835780535305284 0.834880699652342 1 1
0.835573099089872 0.834837686004314 1 1
0.833345580042184 0.832470484769878 1 1
0.646446772225919 0.645758184915186 1 1
0.645175282489969 0.644482250088923 1 1
0.812378391084918 0.811445586613327 1 1
1.28907230676316 1.28755101415904 0 0
0.639702483247774 0.639113089232064 1 1
0.755081479476126 0.754263840610205 1 1
0.724083113330261 0.723345028341035 1 1
0.803943525978593 0.80305988958988 1 1
0.627025501140958 0.626390722300473 1 1
0.856251662793832 0.855389105351018 1 1
1.00612442804037 1.00498788253232 1 1
0.977955479119929 0.977007160399295 1 1
0.728105463263917 0.727405229015491 1 1
0.873722854824075 0.872783777143982 1 1
1.00124137861488 1.00022039356294 1 1
0.834705074073071 0.8338996588489 1 1
0.859970724249022 0.858939934542892 1 1
0.670500453929399 0.66988149245254 1 1
1.18071384110683 1.17965268536197 0 0
0.742854553011902 0.742061226864782 1 1
0.984874242348149 0.983938081754873 1 1
0.835947273341767 0.835102773454162 1 1
0.537801944171669 0.537243469416359 0 0
0.757816801769728 0.757033072298598 1 1
0.797171284957598 0.796238712683608 1 1
0.948761068585692 0.947789953354573 1 1
0.817035619157836 0.816078047311903 1 1
0.774216920595849 0.773431630036053 1 1
0.636922150861897 0.636198079704573 1 1
0.914541264631353 0.913620080066774 1 1
0.942801805598924 0.941922474738905 1 1
0.831229279698635 0.830278741855086 1 1
0.800089359193304 0.799169699006872 1 1
0.813895958951014 0.813071019352286 1 1
0.991535592094734 0.99051435388842 1 1
0.580120585814893 0.57950872592191 1 1
0.695295094410126 0.694591308349809 1 1
0.670484180450777 0.669884356437209 1 1
0.541439888975632 0.540785427566807 0 0
0.7662322980161 0.765418812048264 1 1
0.761381247508987 0.760646731090669 1 1
0.682541012275875 0.681882074409292 1 1
0.5252065388282 0.524682839082927 1 1
0.806242783435447 0.805504532293103 1 1
0.698230975353591 0.69756597594776 1 1
1.07923908438056 1.07803190079242 0 0
0.842518210351012 0.841595638177818 1 1
0.589973520882268 0.589246537722646 1 1
1.03259851701352 1.03151325200361 0 0
0.972301909453708 0.971235145268776 1 1
0.915430871515542 0.91433400409255 1 1
0.598800875780094 0.598176026835701 1 1
0.399185822339836 0.39880185663486 0 0
0.660724716040716 0.659960780090625 1 1
0.828137431391193 0.827164993341496 1 1
0.749430498125146 0.748717526867623 1 1
0.882039333099778 0.881250466399825 1 1
0.698329921694219 0.69764047856979 1 1
0.708949797976871 0.708164522788752 1 1
0.867081800005236 0.866243784372833 1 1
1.09933286992653 1.09822918888875 1 1
1.07653690518038 1.07543390291816 1 1
0.976792123449435 0.975784039212924 1 1
0.745508501396683 0.744697110299488 1 1
1.00108865511418 1.00016156465015 1 1
0.96480351623912 0.963837791984465 1 1
0.463949504717733 0.463545932101931 0 0
0.711080716613952 0.710359102344675 1 1
0.754943334946814 0.754087967294948 1 1
0.767962551532731 0.767221020147059 1 1
0.538323681794069 0.537735419418708 1 1
0.585471142493388 0.584841292699399 1 1
0.339502907392562 0.339196714340652 0 0
0.908265945591275 0.907360075456716 1 1
0.757771735159585 0.75697964052697 1 1
0.892347304197619 0.891281142962248 1 1
0.687766548520336 0.687007641844529 1 1
0.867701597665903 0.866822029272798 1 1
0.593798430997326 0.593115331834093 1 1
1.10057168274728 1.0992670709212 0 1
0.709709903068257 0.708924708865323 1 1
0.83556776190311 0.834726803945377 1 1
0.854271276094426 0.853428059475152 1 1
0.611280037551031 0.610659259283798 1 1
0.805539522675703 0.804674387760304 1 1
0.677094546439712 0.676444893681368 1 1
0.626469822176771 0.625826671118603 1 1
1.22963266575733 1.22838657179311 0 0
0.795236665676814 0.794488159200113 1 1
0.883893526306406 0.882947586784255 1 1
1.09815595641988 1.09695770973286 1 1
0.689279288613149 0.688631874096768 1 1
1.02110443565649 1.01997155743606 1 1
0.735085065492964 0.734358675868522 1 1
0.976200538877729 0.975182170595032 1 1
0.938537499803162 0.937568008419058 1 1
1.2611080623229 1.25987811850537 0 0
0.960963683707935 0.96003698094179 1 1
0.778878553400399 0.778047280053507 1 1
0.947904584578871 0.946937117888321 1 1
0.71696831244311 0.716267483402721 1 1
0.812616829872075 0.811810814022421 1 1
0.901353233465081 0.900359229368572 1 1
0.93238250780961 0.931407963545422 1 1
0.697352705130288 0.696597113671552 1 1
0.580671253541272 0.580072702609031 1 1
0.745961325914562 0.74524390258537 1 1
0.946525798979494 0.945674172787561 1 1
0.529597611957598 0.529096850478814 1 1
0.66284963482441 0.662197040261857 1 1
0.875785101662561 0.874942272800995 1 1
0.687307762519456 0.686598593513826 1 1
0.823118803690861 0.822047793492981 1 1
0.772581535150545 0.771764743201503 1 1
0.576761803890461 0.576202858840415 1 1
0.346249640867864 0.345894798248609 0 0
0.778820597314816 0.777916411803738 1 1
0.674852795053166 0.67416365310385 1 1
0.849965823854135 0.84893685266716 1 1
0.744747253585135 0.743950256997678 1 1
0.836444356765239 0.835649092696581 1 1
1.02059144372456 1.01958460034163 0 0
0.570266655610136 0.569701510091733 0 0
0.724629712070799 0.723824425003043 1 1
0.725549148826384 0.72478258969885 1 1
0.742470994306036 0.741706880897359 1 1
0.840211092260394 0.839381828327832 1 1
0.918514776791966 0.917641386834315 1 1
0.763310741326441 0.762427676706272 1 1
0.88782932641044 0.886876523632123 1 1
0.963409054602066 0.962427962133411 1 1
0.76869593417504 0.767932998341049 1 1
0.70277655055866 0.702054608074401 1 1
0.680231620777678 0.679623008172211 1 1
0.650993854787264 0.650287089284767 1 1
0.928278320440114 0.92729296369467 1 1
0.97370547609484 0.972593971344816 1 1
0.464481107728306 0.463910287775621 1 1
0.887229063106052 0.88632746661026 1 1
0.640388892730122 0.639721906629876 1 1
0.956905530469088 0.955863899030411 1 1
0.857071322951645 0.856203180666184 1 1
0.788926668849782 0.788165357768992 1 1
0.943658387281919 0.942613577293047 1 1
1.15375389804791 1.15251639049421 0 0
0.968097422370272 0.967122976879364 1 1
0.832663576507131 0.831736242086283 1 1
0.508966964514966 0.508423650760153 0 0
0.997453646189844 0.996564391440421 1 1
0.550357896105394 0.549781331874815 1 1
0.581596528592534 0.581045583854477 0 0
0.886252201906798 0.885285845590603 1 1
0.561010291227686 0.560483813944416 1 1
0.961065972343684 0.960105231415143 1 1
0.864730838034975 0.863883532072948 1 1
1.01566829518243 1.01457072254621 1 1
0.647531937848155 0.646821413826032 1 1
0.630733457311099 0.63001702925903 1 1
0.94338031091056 0.942181432275943 1 1
0.526046074493051 0.525429825279125 0 0
0.677461692698476 0.676740876282334 1 1
0.700266869645518 0.699585552897631 1 1
1.02582376400842 1.02487737230111 1 1
0.731432989545973 0.730779102518468 1 1
0.838032649167713 0.837191526813563 1 1
0.650180204898358 0.649578282888887 1 1
0.916343314343425 0.915393097321143 1 1
0.871679828285676 0.870721206694823 1 1
0.592416411768839 0.591795929364829 1 1
0.814305724775615 0.813399158093611 1 1
0.807264720894633 0.806394441847074 1 1
0.673571157497719 0.672873630029113 1 1
0.857551149687411 0.85671910597388 1 1
0.857589527894805 0.856725233142919 1 1
0.779865298562776 0.779012984487801 1 1
0.749774337213744 0.749011711318989 1 1
0.730056405076151 0.72936107747027 1 1
1.00405269000387 1.00289770568245 1 1
0.965158122682942 0.96412097742481 1 1
0.771652618991077 0.770873965349935 1 1
0.81411946371777 0.813198048846324 1 1
0.860812033012493 0.859892791104217 1 1
0.981705390810698 0.980594769099854 1 1
0.861037999021133 0.860212633770255 1 1
0.815927640094399 0.815176153381435 1 1
0.92693764574384 0.926056353205834 1 1
0.652297538276571 0.651687221057959 1 1
0.700644370578383 0.699883320533092 1 1
0.831122210978093 0.830360114757927 1 1
0.900888028299231 0.89994991834429 1 1
1.14702136668903 1.14585966289631 0 0
0.967714037085553 0.966719362856847 1 1
0.886936038204006 0.886029198074267 1 1
0.927087639904296 0.926106286321395 1 1
0.835105188079204 0.834207321865006 1 1
0.880500713715115 0.879480563648786 1 1
0.9427073818218 0.941831930206176 1 1
0.792318323853416 0.791473301202196 1 1
0.969520794627826 0.968507032755724 1 1
0.814092658909094 0.813214899872641 1 1
1.07202880066657 1.07089730346172 1 1
0.946247733899058 0.945356022183867 1 1
0.753575310073438 0.752934796779431 1 1
0.96668251169698 0.965783609339739 1 1
1.0275897731266 1.0266085761829 1 1
0.874315439250434 0.873279201485613 1 1
0.906820094775603 0.905995166711314 1 1
0.839864855318809 0.839065389618935 1 1
1.07961777228457 1.07850074831871 1 1
0.913275423476074 0.912419192186408 1 1
0.815239711469907 0.814340067124523 1 1
0.324010923968225 0.323680236988843 0 0
0.689999236260607 0.68935127328845 1 1
0.941990437685366 0.941051292652035 1 1
0.697296367399636 0.69649320206645 1 1
0.711772224060932 0.710983373030629 1 1
0.888005145274483 0.887034681965339 1 1
0.823908337886306 0.82303913231372 1 1
0.60427936316041 0.603669420367179 1 1
0.641936660728361 0.641301077580631 1 1
0.725935930268218 0.725207177943423 1 1
0.836016752365656 0.835211649897404 1 1
0.856856209152967 0.855914398288019 1 1
0.781193249694328 0.780415983452455 1 1
0.80848123005432 0.807635130235122 1 1
0.637536998718313 0.636773737135797 1 1
0.915434023555768 0.914499062089213 1 1
0.923851988049772 0.922917509717642 1 1
0.995856332899449 0.994826483033547 1 1
0.44086409861828 0.440403167878046 1 1
1.15008067847829 1.1486819612783 1 1
0.651950938069334 0.651325675504899 1 1
0.985608743019059 0.984711440820619 1 1
0.746435793633947 0.745714905576158 1 1
0.929313711991366 0.92830934872502 1 1
0.579222533356924 0.57859931443229 1 1
0.722453364581414 0.721502678177902 1 1
0.569674300766485 0.569088082361869 0 0
0.902594327002202 0.901691883197514 1 1
0.787582589921903 0.78679445677934 1 1
0.77608396108359 0.775305297233194 1 1
1.19386973407899 1.19268247686835 0 0
0.847609676151374 0.846761342713758 1 1
0.93839074939349 0.93740082812563 1 1
0.964658066434042 0.963567534052456 1 1
0.782916498389263 0.782150517391763 1 1
0.904287475064946 0.903296815589714 1 1
0.845015618795724 0.844208061822436 1 1
0.94664057258072 0.94564169044535 1 1
0.919239681462818 0.918283369723948 1 1
0.914031951156323 0.913072626864589 1 1
1.08930634768918 1.08823050799674 1 1
0.643772499035465 0.643086982677926 1 1
0.376600879834972 0.376207554809163 0 0
0.887215194569442 0.886344216714945 1 1
0.80299618950036 0.80215637861313 1 1
0.537675594040472 0.537123334931887 1 1
0.675754657898539 0.675050440348065 1 1
0.935448860288166 0.934466602807854 1 1
0.653759038023728 0.653122203682915 1 1
0.679531239173549 0.67878409189694 1 1
0.591728072485763 0.591102666106929 1 1
0.629075901362663 0.628431996812251 1 1
0.890685243536743 0.889718370017301 1 1
1.12243013367141 1.1212419391138 0 0
0.760031116804909 0.759230304168976 1 1
0.931043063264378 0.930088572566329 1 1
0.718705553834866 0.718014465748703 1 1
0.738180805632661 0.737523066609558 1 1
1.06324004403926 1.06219124237031 1 1
0.851613575074777 0.850740838095042 1 1
0.781607026717216 0.780838786774506 1 1
0.855072426823259 0.854202311647604 1 1
0.594346691910121 0.593803890414679 1 1
0.687206945380298 0.686465760173709 1 1
0.809525761939313 0.808655184666429 1 1
0.7324769713613 0.731804618670697 1 1
1.06026262223052 1.05920712522912 0 0
0.991029476641526 0.989979564342007 1 1
0.934281856962281 0.933414925776235 1 1
0.831023462282896 0.830267672743313 1 1
0.666926622351698 0.66618733023568 1 1
0.937257381183823 0.936246889561911 1 1
0.801849903835648 0.801059758437015 1 1
0.808215484192608 0.807463491411249 1 1
0.874594115766524 0.873732545949399 1 1
0.586063666100953 0.58543989064995 1 1
0.469949264411915 0.469510789590213 0 0
0.747842554965602 0.74706549864573 1 1
0.634954137476539 0.634215721022166 1 1
0.425796614572674 0.425350988390187 0 0
0.637026380713893 0.636424528963796 1 1
0.717252315658406 0.716447250629815 1 1
0.813958085278578 0.813128231588162 1 1
0.624611057912387 0.624029181940596 1 1
0.488789228201019 0.488297497949087 0 0
0.784195827371382 0.783447014458555 1 1
0.901700346900058 0.900670646809761 1 1
0.657677318994244 0.656976873000145 1 1
0.518215951502684 0.517695419318164 0 0
0.847904851130184 0.847142370625811 1 1
0.886141643111034 0.885250598260085 1 1
1.02932266138784 1.02827034299501 1 1
0.605185797754602 0.604612670587509 1 1
0.926976685984016 0.92591620178117 1 1
0.930277932700656 0.92941677163743 1 1
0.814694695119678 0.813860528896526 1 1
0.496693446388221 0.496107434783947 0 0
0.687878052396957 0.687111421145944 1 1
0.693400060914884 0.692676575558152 1 1
0.787504468661394 0.786671415122802 1 1
0.713137539488474 0.712386629201021 1 1
0.818288726699876 0.817431250543016 1 1
0.98692298101792 0.9858957640999 1 1
0.842252889420652 0.84142144246851 1 1
0.838966713968576 0.838020726261352 1 1
0.751159817159729 0.75041339465387 1 1
0.675107512967849 0.674449690410183 1 1
0.495859245477184 0.495248856806218 1 1
0.574452219610489 0.573916288433224 1 1
0.645052859353286 0.644405808864446 1 1
0.605033388696661 0.604406646907161 1 1
0.773928046924951 0.773146845068057 1 1
0.992777510846835 0.991774873919867 1 1
0.746541032786485 0.745740453300017 1 1
0.69009513002783 0.689426637063497 1 1
0.796594356992481 0.795771462707668 1 1
0.840388878485151 0.839424608985885 1 1
1.30591596710317 1.30443660260639 0 0
0.776270561264907 0.775428517470786 1 1
0.643730339697341 0.643061010614865 1 1
0.746237933563974 0.745397512539866 1 1
0.701450379320547 0.700705227285853 1 1
0.954195859513414 0.953259163242167 1 1
0.877999549818405 0.877069475526442 1 1
0.96956965657756 0.968552846774941 1 1
0.797917443662965 0.79713847025286 1 1
0.717235882584138 0.716647375187752 1 1
0.774947143831916 0.774171422794253 1 1
0.753564909571626 0.75278995567326 1 1
0.767548106007771 0.766754322745277 1 1
0.976175888121898 0.975191163082688 1 1
0.730954299281477 0.730168058160619 1 1
0.919867422720967 0.918802245162817 1 1
0.587939792137638 0.587316753946538 0 0
1.03214645270272 1.03117431735126 1 1
0.767870319093571 0.767150399210672 1 1
0.915478544861399 0.914566987905092 1 1
0.635912591763418 0.635303334676175 1 1
0.754904671358366 0.754056566112774 1 1
0.746804300612936 0.746078889103822 1 1
0.774287614163354 0.773478725306589 1 1
0.648258910906412 0.647477522649967 1 1
0.721022536905855 0.720189480287857 1 1
0.687473073594372 0.686792600898322 1 1
0.622732907968147 0.622052431976524 1 1
0.983986437233933 0.98303957960244 1 1
0.835146757708689 0.834157261974739 1 1
1.10699725139669 1.10573500007302 0 0
0.989846192063992 0.988835318064992 1 1
0.86645681655868 0.865513452180394 1 1
0.461932454567684 0.461437302719794 0 0
0.692541961589817 0.691719984536642 1 1
1.00573469285184 1.00473882035419 1 1
0.850505513640142 0.84955009575398 1 1
0.994046557463244 0.993129319030334 1 1
0.891902047209794 0.891054689458075 1 1
0.566891699726693 0.566360622650832 1 1
0.597572699559976 0.596994328846015 1 1
0.540665102224926 0.540017348257358 1 1
0.489533975105864 0.489043766804432 0 0
0.956381756753276 0.955297509916854 1 1
0.594210482965328 0.593657078197335 1 1
0.793643346648918 0.792919950003227 1 1
0.743626374185413 0.74280885926607 1 1
0.83427766674871 0.833385039407028 1 1
0.764059182074154 0.763246560595932 1 1
0.579105559933306 0.578471087591393 1 1
0.728493640437336 0.727831921374378 1 1
0.809636923755104 0.80881437104055 1 1
0.650685914879726 0.650118321700273 1 1
0.826576445739584 0.825769055082064 1 1
0.856595147966846 0.85572616792999 1 1
0.978347966660302 0.977285234274249 1 1
0.679088501247323 0.678396690271251 1 1
0.767443281559669 0.766548302836192 1 1
1.11884515706657 1.1177328686407 0 0
1.05284171299728 1.05172098159648 1 1
0.865313790014282 0.864396140441169 1 1
0.662677211509168 0.662048661602549 1 1
0.652361601356214 0.651706388276281 1 1
0.557660004542942 0.557080097356695 1 1
0.751869951650953 0.751188398997536 1 1
0.984269827236698 0.983300557894691 0 1
1.15537178383124 1.15418987086935 0 0
0.896240093620932 0.895283478211334 1 1
0.828299055888619 0.827446197991263 1 1
1.1433522334458 1.14218434058938 1 1
0.62904799464136 0.628463243592752 1 1
0.68459946125557 0.683855849587338 1 1
0.674972329127695 0.674323024553856 1 1
0.71058657650319 0.709882185542361 1 1
0.65085421606781 0.65019575625613 1 1
1.04259098007599 1.04145960882709 1 1
0.880830821874013 0.879895610256258 1 1
0.849970588574315 0.84910898681724 1 1
0.635612112977895 0.634875735685549 1 1
0.776296857278397 0.775500338030913 1 1
0.859590171721689 0.858754226930337 1 1
0.591452292839526 0.590820880193209 1 1
0.983345589009797 0.982283310989128 1 1
0.947605051443515 0.946486794550993 1 1
0.956314177088043 0.955364722329457 1 1
0.567943861080764 0.567366858603329 1 1
0.766345163045686 0.765517064342938 1 1
0.718009798382445 0.717327666315787 1 1
0.50176003920499 0.501167543997645 0 0
0.47582141667048 0.475344477167312 0 0
0.759273447867582 0.758454582127787 1 1
0.777616063710757 0.776824893812021 1 1
0.578377611529401 0.577838019510381 1 1
0.260827673933778 0.260527802188923 0 0
0.859793067025181 0.858891842437863 1 1
1.09597994344698 1.09491987420261 1 1
0.339109992027279 0.338804806053952 0 0
0.804719695100998 0.803871797127843 1 1
0.672687230763726 0.672036961951554 1 1
0.888397211397307 0.887563351616364 1 1
0.494394268809733 0.49387498886878 1 1
0.988873998862272 0.987928384648174 1 1
0.935560095195102 0.93442132396518 1 1
0.791243772396937 0.790445896911786 1 1
0.557084000550714 0.556584828862766 1 1
0.568837249142151 0.568162053776239 1 1
0.936287139743153 0.935332371332192 1 1
0.37221366028243 0.371867806252778 0 0
0.900155680887443 0.899132068633606 1 1
0.822763619575411 0.821989605557566 1 1
0.77853402798571 0.777627513262481 1 1
0.926450369875023 0.925392008924953 1 1
0.697136350455577 0.696344728737023 1 1
0.6592969018869 0.658640454661177 1 1
0.734179769478444 0.733485577505808 1 1
0.679423110801672 0.678627070860311 1 1
0.799368489641973 0.798598113111742 1 1
1.04294169570553 1.04191446989569 1 1
0.536193668873569 0.535636567709116 1 1
0.739960663832809 0.739208747379445 1 1
0.766068664957178 0.765293043024509 1 1
0.714479252752869 0.713748150423919 1 1
0.951968293719181 0.951101159873132 1 1
0.710954622774679 0.710253799003604 1 1
1.04504871258347 1.04386771581397 0 0
0.50776866946555 0.50723756535756 0 0
0.848566612511777 0.847684078618213 1 1
0.816712753436911 0.815883741219378 1 1
0.566405580424712 0.565814523381915 1 1
0.687800880646017 0.687041328218813 1 1
1.1434152361 1.14205520850758 1 1
1.05224820269427 1.05121365797177 0 0
0.691492723255622 0.690735629211064 1 1
0.659759252543216 0.659006953813935 1 1
0.407511329484442 0.407096727030736 0 0
0.788103896386325 0.78715960548207 1 1
0.735264372521575 0.734521699544648 1 1
0.923484248294719 0.922640628577196 1 1
0.735372851075034 0.734689357689076 1 1
0.715385820084679 0.714567670260952 1 1
0.85298603297068 0.852042898825759 1 1
1.04754069168019 1.04638268768915 0 1
0.852488067286007 0.85157969478951 1 1
0.811251876867931 0.810459081300098 1 1
0.778023781635653 0.777194563164755 1 1
0.690554944178829 0.689822285867417 1 1
0.698084864275452 0.697286361414037 1 1
0.632147024266827 0.631471143978837 1 1
0.452373267599389 0.451947171860468 0 0
0.65440678649141 0.653684581488328 1 1
0.913576465120263 0.912620819777706 1 1
0.823566307085049 0.822659654891834 1 1
0.5200913966898 0.519494979824614 1 1
0.950522576083034 0.94958994274216 1 1
1.11163579532415 1.11037519464028 1 1
0.852834078443085 0.852013015422602 1 1
0.690198037707417 0.689383391662866 1 1
0.723315412692596 0.722491380880757 1 1
0.87781775495312 0.876813856973452 1 1
0.612587103720962 0.611961846184918 0 0
0.682448610013585 0.681764113034081 1 1
0.829631112077066 0.828800010283364 1 1
0.943698287776537 0.942800243952558 1 1
0.782055832529334 0.781281323852583 1 1
0.570413477490531 0.569813208817413 1 1
0.67573266358287 0.675091299503944 1 1
0.909476876807617 0.908541076987782 1 1
1.02218596749276 1.02115847297663 1 1
0.708880390252226 0.708150243705712 1 1
1.10939672408556 1.10818175587165 0 0
0.775509688348154 0.774694805771228 1 1
1.05744249763483 1.05638397692649 1 1
0.989601807489526 0.988520596311953 1 1
1.00098397039209 0.999992149939927 1 1
0.490761470867135 0.490273590410441 0 0
0.663638910627499 0.662916023960427 1 1
0.945312108016792 0.944368381319717 1 1
0.513335253258457 0.512810468013249 1 1
0.579727014549417 0.579095581235287 1 1
0.801850227580711 0.800959480551911 1 1
0.981015884573166 0.97997964559486 1 1
0.563402119279718 0.562857315356586 1 1
1.07992863410174 1.07874836758335 1 1
0.683130056006355 0.682360187626035 1 1
0.896352934128674 0.895310966971704 1 1
0.92989131689338 0.929014471969945 1 1
0.555774145435999 0.555127032272926 1 1
0.677077186108164 0.676401570772942 1 1
0.970653157386641 0.969604067931205 1 1
0.65135798822628 0.650741620185983 1 1
0.632370262916921 0.631708499233071 1 1
0.91451153118604 0.913649463721996 1 1
0.917077267148501 0.916087423663069 1 1
0.830886130036549 0.829990340538599 1 1
0.846119474009435 0.845323737065703 1 1
0.76661308405514 0.765737414501738 1 1
0.777734748033236 0.777075399759117 1 1
0.775982095098709 0.775164400622243 1 1
1.07428779389608 1.07316965953648 0 0
0.784316727483682 0.783460693687871 1 1
0.902677093746074 0.901838414653262 1 1
0.547337121929616 0.546749262504088 1 1
0.75426222381197 0.753502411320541 1 1
0.845697731683924 0.844735078984344 1 1
0.461342590460071 0.460880149813359 0 0
0.921753807191351 0.920785854204995 1 1
0.637317634721684 0.636714012724542 1 1
0.619885516241807 0.619136586009778 1 1
0.874583827350867 0.873668387535203 1 1
0.678325815830413 0.677679449142252 1 1
0.810687432404552 0.809887167565867 1 1
0.713774330441068 0.712989774663535 1 1
0.664157480819031 0.663426417110403 1 1
1.07372426820144 1.07261013318874 0 0
0.873287388810975 0.87240177018582 1 1
0.655449642793436 0.654688903891644 1 1
0.836902713364003 0.836058951348909 1 1
0.441172555885464 0.440680354099505 0 0
0.776474287803113 0.775668193365121 1 1
0.858412974167666 0.857483445337178 1 1
0.649461646804483 0.648778960837537 1 1
0.511144798114904 0.510558882221239 1 1
0.82939102363423 0.828523421393576 1 1
0.842651084034873 0.84193216855657 1 1
0.89172704068311 0.89080413321303 1 1
0.745821439149508 0.744994468885718 1 1
0.812447112011492 0.81161908305649 1 1
0.695607401652185 0.694945952707455 1 1
0.950704914975238 0.949770188299461 1 1
0.801726271328741 0.800837266667187 1 1
0.558255595684641 0.557710261129253 0 0
0.738066912191704 0.737261918179908 1 1
0.955456196372616 0.954560558271173 1 1
0.737282072263776 0.736507516193141 1 1
1.06691760825516 1.06590036281282 1 1
0.65066660709121 0.650024308516562 1 1
0.977111528623369 0.976124950360859 1 1
0.877617106215539 0.876741713834424 1 1
0.623307544153694 0.622648921723331 1 1
1.03374948155463 1.03271606654105 1 1
1.0561875411528 1.05515380513742 0 0
0.894551916046069 0.893486135297007 1 1
1.00957952892279 1.00859482348311 1 1
0.642786188597563 0.642037047547768 1 1
0.557751022018164 0.557200442093835 1 1
0.65301676727204 0.652383843211461 1 1
0.887530965748377 0.886639841867933 1 1
1.01358997898266 1.0124335883177 1 1
0.630674433448142 0.629986795318916 1 1
0.999677817353673 0.998565753964482 1 1
0.750440054812624 0.749674514898784 1 1
0.97806144213258 0.976953836855092 1 1
0.779042425157321 0.77824272612595 1 1
0.747778520580192 0.747010593048151 1 1
0.792766650278439 0.791812889030692 1 1
1.00111146417729 1.00006744828088 1 1
0.794708291448964 0.793933472039039 1 1
0.980566969592242 0.979516832595422 1 1
0.865820526335667 0.864915390549084 1 1
0.947295574172495 0.946385379645639 1 1
0.879949764916528 0.879033995258878 1 1
0.841600183935219 0.840771649600093 1 1
0.875641710664461 0.874765428677259 1 1
0.811353978379476 0.810629759646995 1 1
0.84866466323747 0.847766869852065 1 1
0.929767287191652 0.928775840215978 1 1
0.848255006023566 0.847441258076565 1 1
0.935809733998305 0.934798658222788 1 1
1.1002487307512 1.09913763548729 0 0
0.64034169700633 0.639676602849008 1 1
0.489054921411584 0.488634794210543 1 1
0.647268068491905 0.646640736475868 1 1
0.639690147145471 0.638983227642468 1 1
0.858871730275394 0.857916483265257 1 1
0.778929232311397 0.77818387926491 1 1
0.657808986673064 0.65711971343963 1 1
0.688551788146101 0.687794320320666 1 1
0.966889472927772 0.965831476867936 1 1
0.81699302260043 0.816052930146554 1 1
0.867447671512507 0.866622786303679 1 1
0.945287609277355 0.944356667360376 1 1
0.878516280641698 0.877675647349759 1 1
0.872380372379703 0.871427922828678 1 1
1.12027845707609 1.11913941586181 1 1
0.686108468091034 0.685315158782194 1 1
0.84462987630682 0.843853994039957 1 1
0.735112859144684 0.734324579147183 1 1
0.766770318904553 0.765954301140205 1 1
1.03726411236814 1.03617067876605 0 0
0.811440256077928 0.810498526954973 1 1
0.508013648556248 0.50740037701373 0 0
0.874170027552066 0.873215604525885 1 1
0.718412281239147 0.717645023396131 1 1
0.801743301596561 0.8008841447695 1 1
0.598448560649731 0.59789392259497 1 1
0.775847270407048 0.775012124861865 1 1
0.862476647488126 0.861595584016677 1 1
0.742126105010563 0.741372258280154 1 1
0.800575593332831 0.799754652225981 1 1
0.843485003754451 0.84253339291301 1 1
0.848151817349116 0.847336485645945 1 1
0.466412424888155 0.46593412974355 1 1
0.89499623244274 0.89399503991919 1 1
0.825743700839806 0.824802124515307 1 1
0.920233173759519 0.919285411689312 1 1
0.86583622163586 0.865014170247257 1 1
0.469060350277147 0.468597493836935 0 0
0.731332277886511 0.730589817459276 1 1
0.730807996736747 0.730015078385562 1 1
0.885466058468054 0.884620873211457 1 1
0.798281322102372 0.797426860301569 1 1
0.971423458234609 0.970375595071498 1 1
0.614367597862932 0.613657273554472 1 1
0.732088745907325 0.731284056023548 1 1
0.889536882688438 0.888673152065871 1 1
0.590155717070857 0.589567718732873 0 0
0.927274738356193 0.926260608555189 1 1
0.726872564656361 0.726139202768059 1 1
0.918345012669324 0.917380158284956 1 1
0.723837381693807 0.723086402412301 1 1
0.819334819962815 0.818579790101441 1 1
0.552417453197547 0.551834167060138 1 1
0.716002359417169 0.715187111956968 1 1
0.788692820999089 0.78781669199966 1 1
0.73630737357669 0.735506141031514 1 1
0.82205899760045 0.821299652453909 1 1
0.985099625791536 0.984080907694065 1 1
0.799080769355163 0.798266161314457 1 1
0.607417497503857 0.606762180026679 1 1
0.697816435925666 0.696981304015438 1 1
0.855085334107409 0.854189786855255 1 1
0.639202957066385 0.638612286913916 1 1
0.893015240305155 0.89214721520237 1 1
1.14450185519316 1.14330810041034 1 1
0.784398578072101 0.783566138851262 1 1
0.598217291427802 0.597578891101478 1 1
0.660839446100614 0.660186634453314 1 1
0.819239818099157 0.81834715578062 1 1
0.80570136255842 0.80494278693474 1 1
0.725439021949546 0.724634595479851 1 1
1.05673044708171 1.0555507541962 1 1
0.764049441449093 0.763212825661338 1 1
0.843427729618995 0.842536599541914 1 1
0.761775653775032 0.760927134656157 1 1
0.891977514675262 0.891099489482771 1 1
0.865495733457582 0.864581148973054 1 1
0.607547015568367 0.606882988343387 1 1
0.794670708484204 0.793904562612638 1 1
0.743875370948024 0.742946714471734 1 1
0.778306234745371 0.777483001536868 1 1
0.947821052572752 0.946768578583876 1 1
0.901221811894757 0.900315857362147 1 1
0.419515490847817 0.419124780207671 0 0
0.752056278094263 0.751329483048973 1 1
1.00851938466416 1.00748000861405 1 1
0.946085516220966 0.945142736723931 1 1
0.790048796345562 0.789229981728146 1 1
0.812890764293425 0.812079234272289 1 1
0.964339039750059 0.963321090274103 1 1
0.671451686264711 0.670782297332981 1 1
0.789915179826486 0.789170915423365 1 1
0.821102648362962 0.820287683232511 1 1
0.725793392921902 0.725088499775895 1 1
0.843888418554497 0.843003694448761 1 1
0.429319693585899 0.42884337701013 0 0
0.828817364462581 0.828009675666238 1 1
0.859961212860189 0.859051140816297 1 1
0.829069351259643 0.828085684724315 1 1
1.07432061034437 1.07325146326766 0 0
0.651128638384455 0.650503245942255 1 1
0.804144590092341 0.803325792819308 1 1
0.866471394949239 0.865618800084425 1 1
1.13132852000555 1.13013626664858 1 1
0.587044083063163 0.586467227929083 1 1
0.828320028023434 0.827464664339068 1 1
0.618562174205734 0.617911968133108 1 1
0.776580484756685 0.775714175545258 1 1
0.797530053587833 0.796677704833451 1 1
0.51870825220342 0.518118919767355 1 1
0.833950706370638 0.833080374565858 1 1
0.866642594837245 0.865707908179109 1 1
0.631922112068201 0.63124890623873 1 1
1.00731601690239 1.00617580032978 1 1
0.657168380106744 0.656480130931904 1 1
0.568477364614054 0.567891997687196 1 1
0.585428112387632 0.584772934036629 1 1
0.716445920557258 0.715681944438283 1 1
0.632434604361914 0.631678113549212 1 1
0.627463104509654 0.626790050587472 1 1
0.762732410008903 0.762052518682858 1 1
0.721136835558203 0.720395919515347 1 1
0.865922634177349 0.865029475265683 1 1
1.02604619029594 1.02510705251609 1 1
0.943494179629223 0.942507828127029 1 1
0.729159954156603 0.728318857512471 1 1
0.963563299066517 0.962607541684111 1 1
0.777553690827875 0.776709365038148 1 1
0.6585425127288 0.657854438001037 1 1
0.508557103884185 0.508100724570007 0 0
0.941117973240889 0.940201345591825 1 1
1.07582473958634 1.07469612369227 0 0
1.04222398688798 1.04109517290739 1 1
0.830637885607791 0.829778819102983 1 1
0.843826938549646 0.84305215018669 1 1
0.832107231983119 0.831198994341307 1 1
0.660204913556542 0.659509637137055 1 1
0.985676749513928 0.984663435118896 1 1
0.663591421365735 0.662833663212282 1 1
0.64883284907158 0.648183979364931 1 1
1.06293311827964 1.06186950458609 0 0
0.729110876764632 0.728197350595775 1 1
0.766680902360675 0.765905305772023 1 1
0.861194233687857 0.860260355544004 1 1
0.931477335233159 0.930461760377646 1 1
0.882641058941504 0.881753511362411 1 1
0.721538853494519 0.72083682506135 1 1
0.882258967470924 0.881449893760178 1 1
0.783812691654135 0.783022367012863 1 1
0.904659988161994 0.903707806790164 1 1
0.883411326514544 0.882466027240436 1 1
0.889422409691659 0.888594663220891 1 1
1.0537400957627 1.05262444678601 1 1
0.926347093233185 0.925395588316573 1 1
0.775666752979804 0.774947994713356 1 1
0.478625611449123 0.478212884427592 0 0
0.81411893206207 0.813259542262633 1 1
0.691456976580868 0.690734380594077 1 1
0.76405060107935 0.76326170268192 1 1
1.17243939295497 1.17127077469656 0 0
0.815079796310473 0.814303912710106 1 1
0.924010728626405 0.923146122403847 1 1
0.748329654062873 0.747467686751348 1 1
1.0291506216358 1.02796702790199 0 0
0.749871045406063 0.749079786564908 1 1
0.812991571267 0.81209202261937 1 1
0.868119152918341 0.867366662077613 1 1
0.843366017638145 0.842587076419081 1 1
1.02507509444964 1.02385469438134 1 1
0.612096397272521 0.611403437875964 1 1
0.622589186701973 0.622025737789125 1 1
0.910375436875261 0.909370481925063 1 1
0.779173520819465 0.778332215472603 1 1
0.61186319644506 0.611196916993516 0 0
0.67575529577309 0.675121752803896 1 1
0.643412913023943 0.642735775833901 1 1
0.541125566727468 0.540527576786863 1 1
0.66485377993781 0.664144336295614 1 1
1.02166723760366 1.02061982281966 0 0
0.743859788264247 0.743124457884078 1 1
0.672463433592217 0.671682474654609 1 1
0.757809528504673 0.756912938284152 1 1
0.911885516137426 0.91100453492188 1 1
0.665487154354763 0.66487276037622 1 1
0.769762063009255 0.768972982290371 1 1
0.731874014271019 0.731162910535173 1 1
0.964939809241778 0.963723731590753 1 1
0.575574683431584 0.574964557216734 1 1
0.501141822603468 0.500568829458354 0 0
0.861867360578332 0.860947109339247 1 1
0.887543694126652 0.886558550227811 1 1
0.68501463815671 0.684209898131967 1 1
0.920551575326734 0.919642085222231 1 1
0.537562467561165 0.536972328367669 0 0
0.668323510177062 0.66764312202472 1 1
0.704368292287429 0.703637802747213 1 1
0.592438413257475 0.591893057473645 1 1
0.777154541518558 0.776401719920852 1 1
0.86431540673264 0.863417214347586 1 1
0.785068235402259 0.784266904323591 1 1
0.751331185591818 0.750548572636979 1 1
0.553112115315949 0.552473446500763 1 1
0.944762354914992 0.943778486198772 1 1
1.11280265262473 1.11163796369114 1 1
0.545598454730942 0.54495098661209 1 1
1.06227554175738 1.0611147495953 1 1
0.822003188320646 0.82114279868412 1 1
0.736322356095246 0.735545406789476 1 1
0.69443618280121 0.693718470666853 1 1
0.92671369536711 0.925807126980221 1 1
0.581975414610604 0.581367999430282 1 1
0.891980676441149 0.890964872426024 1 1
1.11435539487743 1.11325386957084 1 1
0.609521904998012 0.608852973935595 1 1
0.451511114728912 0.451031569840008 0 0
0.653550291761483 0.652853633150476 1 1
0.649450935851707 0.648841119674584 1 1
1.29509814042326 1.29376348524465 0 0
0.824336381563722 0.823442177838395 1 1
0.870857285335435 0.869964295022865 1 1
0.573078074460118 0.572493349890491 0 0
0.736283073467908 0.735555164635642 1 1
0.836455731506062 0.835657703571613 1 1
0.685227823243178 0.684476854284667 1 1
0.803309901030206 0.802491066351581 1 1
0.603865007653001 0.603291662359469 1 1
0.717134543892554 0.716381310868465 1 1
0.846444915513974 0.845506908629905 1 1
0.552396328731659 0.551765115714844 1 1
1.05749309846317 1.05643024921877 0 0
0.751037383440037 0.750323733470377 1 1
1.02443673575631 1.02338844314192 1 1
0.824371924516392 0.823509347555115 1 1
0.877319784209257 0.876450384496607 1 1
0.538474604369464 0.537968039620117 1 1
0.743627866904984 0.74281388688688 1 1
0.820432362716673 0.819611125547546 1 1
0.697043138026041 0.696369208884796 1 1
0.654532739713487 0.653903735902373 1 1
0.896157714594435 0.895228859241175 1 1
0.697270244414729 0.696493659264802 1 1
0.770666899233794 0.769839352301236 1 1
0.676740736248655 0.675914772041793 1 1
0.729213428831486 0.72836608650074 1 1
1.0744510180108 1.07325046351145 0 0
0.557482356831369 0.556903216869972 1 1
0.658391537447042 0.657677108668809 1 1
0.760625894179599 0.759821880029533 1 1
0.608076386965686 0.607422678950773 1 1
0.765775297170999 0.764969645829604 1 1
0.784481283445971 0.783740362823507 1 1
0.919998639560316 0.919025179390077 1 1
0.804053463152861 0.803242527116513 1 1
0.69801857557033 0.697378152226384 1 1
0.837581280091498 0.836581384892793 1 1
0.746182247600658 0.74530871423542 1 1
0.811140617374714 0.810244148462625 1 1
0.909756226345308 0.908814851679412 1 1
0.924595594068761 0.92363108904385 1 1
0.972994505954693 0.971969797545187 1 1
0.416488547047482 0.416064951621777 0 0
0.936720365737636 0.935797851809844 1 1
0.751637433997617 0.750775084513025 1 1
0.609081118968699 0.608471982486281 0 0
0.772594243654132 0.771749358038548 1 1
0.920770879813283 0.919854484498726 1 1
0.775753708766806 0.774911151471069 1 1
0.983560416660563 0.982544894051428 1 1
0.630639653725536 0.630061526862535 1 1
0.689909696433449 0.689209520462376 1 1
0.882176498830598 0.881174538456262 1 1
0.814542414101193 0.813776298047161 1 1
0.734498344865824 0.733714725571408 1 1
0.833928936282168 0.832949253921073 1 1
0.862398485279025 0.861372820028821 1 1
1.03971736009199 1.03854363148511 1 1
0.959952252171053 0.959007140655351 1 1
0.536301949227228 0.535790128028217 1 1
0.790870507190014 0.789978922268009 1 1
0.55038391605305 0.54980291011176 1 1
0.91101913640445 0.91011172302887 1 1
0.759100243883219 0.758320378860447 1 1
0.765846894524506 0.765013243519934 1 1
1.08402129409651 1.08301863633226 1 1
0.919036496083353 0.918001218283809 1 1
0.786071949786377 0.785239566113363 1 1
0.965893542468458 0.964908264102942 1 1
1.09473949475706 1.09361266239684 1 1
0.903277949106495 0.902339701534868 1 1
0.814239928263021 0.813469016731711 1 1
1.16281638738236 1.16159497054313 0 0
1.038238239483 1.03705393419993 1 1
0.740914977476721 0.7401969782798 1 1
1.11476701823702 1.11359767555872 1 1
0.932261709025467 0.931313673370845 1 1
0.798051760728996 0.797184193253655 1 1
0.413091350481189 0.412688975193803 1 1
0.437120039627519 0.436682672336301 1 1
0.91193422509577 0.910972998663455 1 1
0.899658029518757 0.89878875042064 1 1
0.964839464333446 0.963747361178518 1 1
0.809800687678736 0.808940335596355 1 1
0.997765877381591 0.996669151406552 1 1
0.673950695534913 0.673202995240251 1 1
0.859585397674129 0.858587546339032 1 1
0.967329020906284 0.966511686018975 1 1
0.768423635206488 0.767733065363625 1 1
0.62701905395624 0.626434524287922 1 1
0.632341930645794 0.631713453842138 1 1
0.913158308772068 0.912237229126195 1 1
0.964733320603205 0.963678285928594 1 1
0.859171737576744 0.858246917734607 1 1
0.70381129439132 0.703019005497905 1 1
0.807171389815979 0.80637423747078 1 1
0.863732341377884 0.862909972937773 1 1
0.550068557347593 0.549477546285416 0 0
0.618882613735461 0.618134450020458 1 1
1.04813212671329 1.04708941521238 1 1
0.793349259954717 0.792435080636005 1 1
0.634003013480031 0.63324247863872 1 1
0.985697332484088 0.984651265506878 1 1
1.1559090497793 1.15463804999569 0 0
0.789888299558918 0.789012352922068 1 1
0.831468061989076 0.830649375609998 1 1
0.769897685026014 0.769120810497699 1 1
0.762180598571927 0.761364516319947 1 1
0.584354760295256 0.583751576471372 1 1
0.649726212636408 0.648997174494257 1 1
0.935418406128981 0.934488781677474 1 1
0.694117861141748 0.69338049677518 1 1
0.898586506634336 0.897737660058145 1 1
0.65994865586982 0.659309171438016 1 1
0.882227453351503 0.881336344642807 1 1
0.865454457334205 0.86465096969537 1 1
0.876590939814019 0.875776980588219 1 1
0.825956219023524 0.825096206684794 1 1
0.860738865703961 0.859904219420405 1 1
0.980483402080872 0.979546932897991 1 1
0.765129135748231 0.764329112851373 1 1
0.916520245084976 0.915760954662925 1 1
0.664377826856101 0.663652028175584 1 1
0.717071357483914 0.7163406108099 1 1
0.785560770221652 0.784660669456801 1 1
0.586030997786913 0.585380043996383 1 1
0.769751008164614 0.768935150122499 1 1
0.681731152850439 0.68089691000091 1 1
0.63861833183942 0.637918649506007 1 1
0.965082138273666 0.963937285509369 1 1
0.862525490065095 0.861699864625172 1 1
0.845034874642662 0.844230382858274 1 1
0.873006680796467 0.872034887040227 1 1
1.1784066522216 1.17716686723236 0 0
0.960685317911736 0.959669891520276 1 1
0.705715611483652 0.704887824566163 1 1
0.886204651549658 0.885241587035529 1 1
0.961692779792439 0.960769913574241 1 1
0.825110736949872 0.824198821999341 1 1
0.68921808896449 0.688414188875224 1 1
0.95583209262579 0.954879399906884 1 1
0.961951507089913 0.960933464170924 1 1
0.944212785550552 0.943254286963338 1 1
0.66384935081127 0.663186577168054 1 1
0.650508835528003 0.649872656677809 1 1
0.618417336808279 0.617843856702762 1 1
0.877519886756235 0.876662719337013 1 1
0.850540778488233 0.849718805587068 1 1
0.592058311726679 0.591438357480428 1 1
0.797207165137818 0.796460994965061 1 1
0.900897505855466 0.899852171713019 1 1
0.874142945225879 0.873202581004472 1 1
0.845001690609846 0.844108832080271 1 1
0.9512773803033 0.950344677492004 1 1
0.806019900735352 0.805190050613234 1 1
1.01792141885591 1.01688871355733 1 1
0.679968180993971 0.679307793481742 1 1
0.694621056623628 0.693874283669537 1 1
0.725462358814559 0.724653317488734 1 1
0.827967749281107 0.827186022071778 1 1
0.706190081405948 0.705377773429354 1 1
0.940717140455732 0.939756099306913 1 1
0.839387025450792 0.838547925411339 1 1
0.899300136771943 0.898372862623099 1 1
0.76492633993071 0.764150359730626 1 1
0.692645775156884 0.691854344113102 1 1
0.728002620753409 0.727274690558629 1 1
0.631768275889516 0.630977293995673 1 1
0.686464004698808 0.685759237123999 1 1
0.924346935203042 0.923447830801067 1 1
1.18511286879132 1.18390363220424 0 0
0.750129538810925 0.749328437935139 1 1
0.838751336873952 0.837896704464927 1 1
0.581500785256005 0.580938241161333 1 1
0.706872601671364 0.706061443002329 1 1
0.922019058194929 0.921072420432062 1 1
0.737205294474389 0.736382541624118 1 1
0.577402113010177 0.576782702657107 1 1
0.868794816806898 0.867942165521998 1 1
0.73219352296219 0.731400262560223 1 1
1.08075062477724 1.07966106909478 0 0
0.8943818724746 0.893475443879555 1 1
0.941987630017485 0.940970241026796 1 1
0.731675673256805 0.730841298202266 1 1
0.645041642832016 0.644346644313417 1 1
0.928004054430291 0.927081340554188 1 1
0.512587324003799 0.512108220673171 0 0
0.841901611291624 0.840983645683603 1 1
0.807833811663657 0.806913966351158 1 1
0.93365096811676 0.932695924754473 1 1
0.649868514302933 0.64913730038621 1 1
0.954364029772121 0.953406793126954 1 1
0.954877192651292 0.953854382761084 1 1
0.885809897061023 0.884923237733809 1 1
0.701227577933154 0.700487525315447 1 1
0.611106910090637 0.610435307699941 1 1
0.971040090830175 0.969915986131488 1 1
0.810618299047079 0.809774806438739 1 1
0.686299976413546 0.685474028637548 1 1
0.957062988811969 0.956102545528089 1 1
0.698144112238787 0.697460481966814 1 1
1.01773105663369 1.01662121748259 1 1
0.689052280600592 0.688347518066088 1 1
0.680762136846077 0.68011727812198 1 1
0.88588037343147 0.884906927304709 1 1
0.710318073445869 0.709442510013605 1 1
0.795039933413475 0.794245636763897 1 1
0.731067863287888 0.73029259633483 1 1
0.907724247260183 0.906837257503307 1 1
0.812387719904731 0.811608705231639 1 1
0.916918950518512 0.915957978204468 1 1
0.781953315276007 0.781244429413377 1 1
0.747570812875777 0.746797939721541 1 1
0.596515669164495 0.595884907437499 1 1
0.63335769018206 0.632757667111676 1 1
0.943825010556918 0.942805315262563 1 1
0.905528979122967 0.904622521502535 1 1
1.02178024625918 1.02076247798311 1 1
0.721506256240594 0.720794767905087 1 1
0.722894858619149 0.722184212174094 1 1
0.640650113116921 0.640043099719413 1 1
0.943238400416394 0.942342938888486 1 1
0.839926504634306 0.839040124038389 1 1
0.565754132515801 0.565140357997895 0 0
0.743967190321332 0.743173950172733 1 1
0.69345603173562 0.692802962512372 1 1
0.766412784954247 0.765650506680032 1 1
0.60553198269253 0.604949052629245 1 1
0.781376765492338 0.780511817006381 1 1
0.675735944290227 0.675056073601659 1 1
0.946913590852755 0.945955782325157 1 1
0.610884434527292 0.610279198125832 1 1
0.993870922162157 0.992856663802197 1 1
0.693277256839897 0.692563178893338 1 1
0.670979502430892 0.670235516237532 1 1
0.70388303492909 0.70317170728806 1 1
0.677466804427609 0.676789780536502 1 1
0.512425974322448 0.511882922517806 0 0
0.604680595882268 0.604018693817983 1 1
0.619416730665604 0.618735950096008 1 1
0.682883389244899 0.682165402291225 1 1
0.805847442110884 0.805050743456934 1 1
0.587357010844161 0.586762975633737 1 1
0.908041528648296 0.907058514123392 1 1
1.00153744495493 1.0004469422576 1 1
0.757480817372248 0.756680022313394 1 1
0.716182353744069 0.71544982475558 1 1
0.840695009058564 0.839787976916395 1 1
0.922604002295591 0.921699751054442 1 1
0.850404208299908 0.849595668216385 1 1
0.807060469939742 0.806141317645044 1 1
1.0909787667504 1.08978965629175 1 1
0.590814511836862 0.590255011578678 1 1
0.931254468382803 0.930217833802122 1 1
0.87892896989716 0.878010584524355 1 1
0.659253594694554 0.658603999352919 1 1
0.825097218120303 0.82424106608797 1 1
1.03025026930972 1.0292299707656 0 0
0.652334060421649 0.651637363762956 1 1
0.661296467076003 0.660604992581496 1 1
0.763223624511194 0.762387606889923 1 1
1.10277369822177 1.10167690714171 1 1
0.917497196376782 0.916596168093486 1 1
0.902833669291761 0.901874194433515 1 1
0.696661350631887 0.695943919546135 1 1
1.04112334800503 1.04005717806306 0 0
0.963311834830587 0.962189597200368 1 1
0.497300613476055 0.49676704731844 0 0
0.700099794838385 0.699391064377223 1 1
0.994595954432882 0.993520453083919 1 1
0.990258135175926 0.989222800902683 1 1
0.822071467524746 0.821203042882829 1 1
1.00312703526883 1.00200632876697 1 1
0.926865824298182 0.925930241305918 1 1
0.569822201386564 0.56922729340325 1 1
0.744892966353483 0.744133686813525 1 1
1.16882436863812 1.16754802908462 1 1
0.739021518326485 0.73829621549636 1 1
0.63814984554695 0.637534412285883 1 1
0.606314790828427 0.60570015228626 1 1
0.61901161546822 0.61836086930916 1 1
0.774819195351703 0.77407453455971 1 1
0.829085569223147 0.828208477231355 1 1
1.12128504446783 1.1202023008069 0 0
0.824948543610514 0.823974975190544 1 1
0.684777233470325 0.68399790567188 1 1
0.812125767918471 0.811304327377735 1 1
0.822554667224005 0.821742868884082 1 1
0.660954012572208 0.660209986884864 1 1
0.705184773058182 0.704432088172155 1 1
0.69025266919775 0.689537686283978 1 1
0.86548589980179 0.864719430236548 1 1
0.863499701042073 0.862647943981187 1 1
0.875241944333609 0.874350956291882 1 1
0.6217506950081 0.621087725445834 1 1
0.612750996323386 0.612116560670628 1 1
0.831160171114457 0.830310454288057 1 1
1.0089635453732 1.00775717357961 1 1
0.751241047113306 0.750461305570427 1 1
0.622317580534769 0.621637025397199 1 1
0.990323111203188 0.989418956649501 1 1
0.509858333080857 0.509367006180509 1 1
0.689331258969443 0.688629890389898 1 1
0.622102330472314 0.621389284864977 1 1
0.790750659287458 0.789961486357702 1 1
0.763653959936629 0.762899672974847 1 1
0.879696628788176 0.878716178191665 1 1
0.937150915046131 0.936100295143611 1 1
0.692700874909083 0.691841469368292 1 1
0.63572110922247 0.635083892792646 1 1
0.682021045737857 0.681350436157701 1 1
0.873762154902915 0.872848587599972 1 1
0.801407468500513 0.800560814744883 1 1
0.72636442689941 0.725613715240749 1 1
0.9925194670449 0.991347256524764 1 1
0.90836195629895 0.907286998854422 1 1
0.991128268840901 0.990016151723362 1 1
1.01863065844531 1.01762403101181 1 1
0.944466748759247 0.943517957635385 1 1
0.849507900253155 0.848538378284309 1 1
0.916391651721589 0.915400851485357 1 1
0.772382044174565 0.771737257482735 1 1
0.789771401326315 0.788942774246915 1 1
1.0807061784723 1.07947568998921 1 1
0.884717170545486 0.883741331022063 1 1
0.973041661044945 0.972166858725165 1 1
0.942987229746979 0.941969484064392 1 1
0.879487679655918 0.878509173518433 1 1
0.762670676644956 0.761891895132344 1 1
0.752160645808866 0.751380923935723 1 1
0.843688069146847 0.842714662688846 1 1
0.618120265816705 0.617461476137981 1 1
0.933997947911334 0.932986396701428 1 1
1.00262021909257 1.00151431095106 1 1
0.835239433852948 0.834392342282008 1 1
0.583846426834986 0.583192952876361 1 1
0.883359619837917 0.882533518694802 1 1
0.97083318499783 0.96976952584185 1 1
0.675016800813593 0.674270395207027 1 1
0.716100805217748 0.715419336552405 1 1
0.940330291979603 0.939363162224749 1 1
0.809659677615018 0.808800755229056 1 1
0.56389583999154 0.563321303343362 1 1
0.712035189805814 0.711162415994897 1 1
0.558315485839677 0.557713462825365 1 1
0.834082763713517 0.833204563824692 1 1
0.833911216689094 0.833072372406037 1 1
0.597605671155283 0.596968021214387 1 1
0.680983489891124 0.680373687740589 1 1
0.668226573692032 0.667485457203423 1 1
0.805045943981779 0.804198039382133 1 1
0.697028354588828 0.69619295421606 1 1
0.747406420462092 0.746724713713993 1 1
0.997715171385188 0.996634033679055 1 1
0.786097483165771 0.785373082115722 1 1
0.551060766444252 0.550488382711255 1 1
0.482375060043503 0.481824532422232 1 1
0.94286253793412 0.941786649928466 1 1
0.825781706860926 0.824989615951619 1 1
0.818163190306375 0.817284612619836 1 1
0.904853027465008 0.903825628887868 1 1
0.751144849307825 0.750371418018236 1 1
0.767112541676773 0.766304796802727 1 1
0.845123961665368 0.84420283611476 1 1
0.721509182892117 0.720719503033212 1 1
0.852177928441641 0.851340418074417 1 1
0.830214915688555 0.829310477183196 1 1
0.967252298433116 0.966289495026087 1 1
1.0559557867034 1.05499210716375 1 1
0.945727866098447 0.944764961503831 1 1
0.78700777537911 0.786232723585281 1 1
0.420028111903435 0.419642270227599 0 0
0.708650550713604 0.707908165339971 1 1
0.597163173898362 0.596618478352729 1 1
0.953036928532061 0.951981464882825 1 1
0.919293930025779 0.918391330269255 1 1
0.980637022621045 0.979491504996846 1 1
0.853262978216938 0.852353433453751 1 1
0.705266827423016 0.704564634710646 1 1
0.700018907819325 0.699353953759366 1 1
0.842359034670429 0.841484629559705 1 1
0.836493684911149 0.83567166526907 1 1
0.84729408052047 0.846411328756189 1 1
0.625869177642715 0.625190231895766 1 1
0.619578177857527 0.618938860329444 1 1
0.877291732716161 0.876454515120623 1 1
0.922561026176724 0.921667558515154 1 1
0.907064476980885 0.90604828182441 1 1
0.694353702721329 0.69359079740903 1 1
0.792919142383098 0.792204206326974 1 1
0.813316051863885 0.812413666409913 1 1
0.855429933995167 0.854520495909901 1 1
0.710679489736418 0.709924688435282 1 1
0.747014440545688 0.746197489132054 1 1
0.898299647640292 0.897398210317095 1 1
0.822048414138801 0.821211197391839 1 1
1.06213418068707 1.06107812202309 0 0
0.525701449708308 0.525186521485994 1 1
0.437643114378813 0.437160325722446 0 0
0.988333007632735 0.987282495694321 1 1
0.776430483004994 0.775617967749179 1 1
0.895682660811424 0.894709261787019 1 1
0.797577458952125 0.796823954916905 1 1
0.71605688500965 0.715366573134047 1 1
0.833838548567318 0.833019468757784 1 1
0.917905112304536 0.917001333112905 1 1
1.20378409800646 1.20262395438263 0 0
0.688355867993081 0.687682149772513 1 1
0.829035419227263 0.828162269847519 1 1
0.622446835621592 0.621828825636222 1 1
0.718987173907993 0.718265699126578 1 1
0.668397593585926 0.667748179768506 1 1
0.936743668199598 0.935757326072756 1 1
1.09931883152058 1.09816082911442 1 1
0.826820036734265 0.825902674888918 1 1
0.745299369652648 0.744542807377668 1 1
1.14042512827894 1.13916960995236 0 0
0.939279796579897 0.938302367147943 1 1
0.842908388435294 0.842094620034824 1 1
1.06905073991114 1.06795970327044 1 1
0.722416946876491 0.721638633091659 1 1
0.835876210605253 0.834986851212729 1 1
0.926422889893652 0.925465704295785 1 1
0.881255847103864 0.880153470251309 1 1
0.545175535121846 0.544555280172268 1 1
0.78606580914141 0.785251977489305 1 1
1.04063003107669 1.03956715198466 1 1
0.851532685504374 0.850614321385901 1 1
1.12967703020966 1.12850846002348 0 0
0.759730169447826 0.758905379551171 1 1
0.49871767098653 0.498285592267139 0 0
0.9353378868477 0.934288636281131 1 1
0.951140430514657 0.950106492639652 1 1
0.897950999534123 0.897041506587499 1 1
0.658217199088989 0.65753500610777 1 1
0.83762547530993 0.836938389001857 1 1
0.881938936775385 0.881118938511695 1 1
0.744052491484716 0.743241822328056 1 1
0.638545705364015 0.63796300826305 1 1
0.920756439917062 0.919776577573332 1 1
0.947782919496746 0.946766525808122 1 1
0.707232633928282 0.706484929921575 1 1
0.646209549094954 0.645527167160676 1 1
1.00162223989497 1.00052983030974 0 0
0.634410604755016 0.633680913731478 1 1
0.761411690089138 0.760569922078948 1 1
0.989481638181528 0.988204632701872 1 1
0.785292234664799 0.784659699690263 1 1
0.696805977833392 0.696076671588051 1 1
0.869374648310539 0.868375194393688 1 1
0.702384204602434 0.70168975836949 1 1
0.854959367883071 0.854094129348365 1 1
0.789294027647365 0.788398584740432 1 1
1.00489664896905 1.00374791751146 1 1
0.61995525349862 0.61926760223704 1 1
0.788501785267452 0.78764643523062 1 1
0.530119231333136 0.529537714078733 1 1
0.95547398356636 0.954343301118655 1 1
0.875238037141594 0.874466382554669 1 1
0.839550537249608 0.838652307790585 1 1
0.975240646609394 0.974125720269661 1 1
0.574788692613933 0.574160537088755 1 1
0.729856811637612 0.729123501306874 1 1
0.676776033535321 0.676182031071933 1 1
0.928220310917178 0.927361460758098 1 1
0.870696133671191 0.869911630267157 1 1
0.978572352625423 0.977550494173006 1 1
0.614144713264415 0.613478044733711 1 1
0.806753672183754 0.805840961244523 1 1
0.607195376366922 0.606641943970973 1 1
0.806475284290465 0.805499737145712 1 1
1.0488446300025 1.0476445032778 1 1
0.554449482768673 0.553833513480048 0 0
0.753708786064339 0.752960359784815 1 1
0.90966977207756 0.908723648045052 1 1
1.09110178141751 1.08992660739501 1 1
1.20065161979353 1.1993668795815 0 0
0.966401186188483 0.965351431692503 1 1
0.906014643691736 0.905046219215399 1 1
0.818171056330618 0.817375435478974 1 1
0.824395836427264 0.823504353603358 1 1
0.661906090180768 0.6613372041066 1 1
0.763119867371679 0.762267501468144 1 1
0.910848744526092 0.909846868731547 1 1
0.84475560462104 0.843787735274743 1 1
0.686718399015772 0.68604917300494 1 1
0.976455658858428 0.975569965508683 1 1
0.848307248333025 0.84751379748866 1 1
0.889188747196206 0.888321866969619 1 1
0.728291401015986 0.72753395827454 1 1
0.730831818224806 0.729955228885669 1 1
1.07404142225862 1.07296671873085 0 0
0.519429762479837 0.518907732116095 1 1
0.579754478309842 0.579121769252945 1 1
0.847723963215368 0.846917586315782 1 1
0.566568028979929 0.565959543470173 1 1
0.735074389199976 0.73426999421133 1 1
0.880746773393768 0.879926952006312 1 1
0.653902369452515 0.653176543920988 1 1
0.646275230773261 0.645658418366785 1 1
0.680642976304694 0.679924585841574 1 1
0.634112000920019 0.63351499436013 1 1
0.91048895015119 0.909474865145196 1 1
0.700904391777768 0.700198457307428 1 1
0.765196207993604 0.76448247918351 1 1
0.697050796022643 0.696292369759933 1 1
0.824824155721972 0.823949036355616 1 1
0.749533052761113 0.748718905870238 1 1
0.897632236344097 0.896647789207972 1 1
0.701063024011822 0.700319148317951 1 1
0.800334271695115 0.799611550674899 1 1
0.917862293567989 0.916856121772213 1 1
1.04005211088659 1.03885464058533 1 1
0.694352484541706 0.69364976265112 1 1
1.1149902523184 1.11384387014304 0 0
0.838013072578728 0.83693541594233 1 1
0.678736197692708 0.678021592902848 1 1
0.966926496341332 0.965942800037145 1 1
0.67477640568889 0.674060363509117 1 1
0.893994838887526 0.893069513030758 1 1
0.339181458450385 0.338876879422159 0 0
0.859030918130393 0.858137437017385 1 1
0.827441958587758 0.826628475738582 1 1
0.886303449851814 0.885360397019056 1 1
0.773298660247816 0.772442101538008 1 1
0.746535951883078 0.745839475708578 1 1
0.792973862796411 0.792158404236961 1 1
0.661301702512636 0.660619785643164 1 1
1.22520179656921 1.22391528796288 0 0
0.99420944999258 0.993179118863868 1 1
0.400220625219031 0.399819433337292 0 0
0.681195977438129 0.680476018372486 1 1
0.915629060412319 0.914704181066227 1 1
0.773522952250014 0.772712212479874 1 1
0.375615473975508 0.375261218407154 0 0
0.724833352366853 0.724055020019671 1 1
0.818549890508727 0.817696950675081 1 1
1.01717223271562 1.01619358143675 1 1
0.74234769920083 0.741571748930694 1 1
0.51986995204664 0.519342798098376 0 0
0.63118702004993 0.630582109090494 1 1
0.690235522545325 0.689627029733175 1 1
0.853454016627288 0.852572971900756 1 1
0.786144368824634 0.785269225337078 1 1
0.686379767478838 0.685639887648857 1 1
0.734036309489309 0.733275589351364 1 1
0.594319876809099 0.593682807905114 1 1
0.86153584416821 0.860435481447712 1 1
0.747400754360263 0.746623941016279 1 1
0.751438805109078 0.750710740842611 1 1
0.644205668963855 0.643487592601358 1 1
0.929736124321143 0.928672145047068 1 1
0.947094450968052 0.946127416076367 1 1
0.900723965627447 0.899768348730505 1 1
0.81876747666524 0.817997648030381 1 1
0.65145381489249 0.650738597711509 1 1
0.742867626493494 0.742073634353249 1 1
0.862627522954806 0.861826813448331 1 1
0.795046186624331 0.79424965967506 1 1
0.706447980598072 0.705707522441192 1 1
0.658968237782766 0.658246843091664 1 1
0.767372713589875 0.766539932843144 1 1
0.766173826401964 0.765392127521278 1 1
0.724433300003299 0.72363160792333 1 1
0.703810992546319 0.703147631103369 1 1
0.769408905053858 0.768606727338761 1 1
0.929876247451827 0.928910370420309 1 1
0.711607173517665 0.710889908618313 1 1
0.897980104179274 0.897048832158394 1 1
1.01412293891304 1.01304083483888 1 1
0.812538032855439 0.811653389128967 1 1
0.819019229455267 0.818258548793406 1 1
0.797175255461191 0.79639473349527 1 1
0.427796729604339 0.427313983149311 0 0
0.956682208947803 0.955626246472231 1 1
0.891630480565235 0.890668827474244 1 1
0.889237926393592 0.888293170633363 1 1
0.732793058317274 0.732049407672494 1 1
0.759636404998026 0.758796492219773 1 1
0.801226562890753 0.800339746416841 1 1
0.839009160817658 0.838156331425737 1 1
1.10869741887529 1.10743017211362 0 0
1.00523831269317 1.0042632658534 0 0
0.895298345833696 0.894370687893229 1 1
1.06117917790053 1.05997809014105 0 0
1.02639735724482 1.02528377643789 0 0
0.771442826645626 0.770768617570711 1 1
0.768827023053465 0.768047823702805 1 1
0.417605530727623 0.417152547709912 0 0
0.647666090928579 0.647028992961291 1 1
0.994591433988656 0.993557141853778 1 1
0.721185816873231 0.720513269672591 1 1
0.859719821502919 0.858785119366584 1 1
0.738516961722596 0.73773610510686 1 1
0.608463566810396 0.607771153005627 1 1
1.03281544172016 1.03175229294952 1 1
0.868284730287234 0.867451714435468 1 1
0.815119187949437 0.814216533333839 1 1
0.730399170616345 0.729747888707898 1 1
1.03174557990767 1.03059348723998 1 1
0.728733357253251 0.728098285813787 1 1
0.847631626440104 0.846853274821584 1 1
0.949685541500271 0.948640872131952 1 1
0.779639307755305 0.778767820999732 1 1
0.631835731658096 0.631243143228861 1 1
0.842733096387504 0.841934742350371 1 1
0.641276720567297 0.640618882789735 1 1
0.955082924642433 0.954100785920173 1 1
0.737417747625927 0.736654297832801 1 1
0.790810818930116 0.789982849567738 1 1
1.00626534125179 1.00517949745432 1 1
0.79450557843546 0.793634995305624 1 1
0.558081070635624 0.557397415623677 1 1
0.867051226153181 0.866142182926427 1 1
0.663283857980096 0.662507055457671 1 1
0.989605168687476 0.988661882160381 1 1
0.966373322191029 0.965212819278865 1 1
0.823967959888051 0.823082302698134 1 1
1.12096016042194 1.11992086825513 0 0
0.441253771408107 0.440873326309922 1 1
0.709377668875187 0.708659956956218 1 1
0.614083402477636 0.613371060542286 1 1
0.667577199131785 0.666964885668709 1 1
0.491654714438552 0.491109029947327 1 1
0.816113644323566 0.815303869072995 1 1
0.805557178834643 0.804703485138713 1 1
0.530366840866431 0.529784896704703 1 1
0.853521434618371 0.852655131464817 1 1
0.797079212258475 0.796337415257324 1 1
0.778698351825894 0.777914274665881 1 1
0.769457802178423 0.768700254658964 1 1
1.08805049331143 1.08671417065702 1 1
0.684526185939217 0.683693500440393 1 1
0.649555432772584 0.648959171476665 1 1
0.935033658523678 0.934123459589073 1 1
0.570477885705211 0.569866282495151 1 1
0.922897480055168 0.921907971186565 1 1
0.920068877102815 0.919223051658767 1 1
0.664772371884087 0.664077690088098 1 1
0.754396232525346 0.753652894222202 1 1
0.796703452120584 0.795917805710384 1 1
0.77594084726122 0.775168502410856 1 1
0.635981177518284 0.635311742155617 1 1
1.01552691954855 1.01446495673974 1 1
1.06454360337215 1.0632905650807 0 0
0.970665018342666 0.969608044619956 1 1
0.813554249460946 0.81278344098853 1 1
0.849869678027243 0.849043502917736 1 1
0.981607616814786 0.980512581797472 1 1
1.18349851796679 1.18218813115978 0 0
0.737793866891582 0.736962161711491 1 1
1.00922890197838 1.00817620286032 1 1
0.952517840341337 0.951578261808882 1 1
1.07932926642467 1.07823101420125 1 1
0.777517763652899 0.776639952750951 1 1
0.779925851790872 0.779179494364002 1 1
0.771268419870177 0.770537147306052 1 1
0.916420219285633 0.915620619100733 1 1
0.805257284193289 0.804451705842668 1 1
0.673462786077239 0.672806392422566 1 1
0.95028034619582 0.949284170443438 1 1
0.684146580018485 0.683407550353089 1 1
0.861751344807166 0.860940914057604 1 1
0.569571915274228 0.56896617064352 1 1
0.835155250948955 0.834396308289509 1 1
0.852822628710117 0.851871740635354 1 1
0.914961498481639 0.913888116707883 1 1
0.707676805886578 0.706889417106293 1 1
0.752591995896469 0.751822638361148 1 1
0.874135431357829 0.873047493945013 1 1
0.829832081629611 0.828885294157805 1 1
0.847552441974675 0.846567349719491 1 1
0.887829144448086 0.886843414040485 1 1
0.97872549891775 0.97783713215242 1 1
0.92924131671559 0.928103243043338 1 1
0.661303472806962 0.660700458765417 1 1
0.625512848668028 0.624800153603601 1 1
0.907647486338245 0.906720567745828 1 1
0.485713788771825 0.485241013985408 1 1
1.05116783645443 1.05009998838408 1 1
0.612492017852934 0.611877557736477 1 1
0.83606640420514 0.835151526283911 1 1
0.961673145625587 0.960634072557476 0 0
0.890868564589019 0.889953102028635 1 1
0.954683984063892 0.953606047722433 1 1
0.858645921843059 0.857630900071676 1 1
0.713387662233768 0.712688274764566 1 1
0.766250656804709 0.765456636759965 1 1
0.911597858169287 0.910768856848274 1 1
0.759117284976629 0.758309337802635 1 1
0.987598820133026 0.986635424918464 1 1
0.994503289142694 0.993524447846113 1 1
1.06242270051542 1.06136440991561 1 1
0.71973616144865 0.719063657960388 1 1
0.711863884827217 0.711188373261453 1 1
0.671808509984013 0.671012871468695 1 1
0.674592204511764 0.673995328505861 1 1
1.05429062152425 1.05310241567373 1 1
0.548102537618442 0.54749566734563 1 1
0.813320998246763 0.812577209479309 1 1
0.677312808244186 0.676728531024502 1 1
0.893638309422888 0.89281824107298 1 1
0.792397797965999 0.791566163032291 1 1
0.851561198043868 0.850655732567733 1 1
0.740665289113388 0.739865548879299 1 1
0.77083333284906 0.77002630111358 1 1
1.09705110266177 1.09567392474881 0 0
1.01019260347679 1.009184058014 1 1
0.746488177680371 0.745716750765351 1 1
0.645378325233768 0.644758203426875 1 1
0.934271701920396 0.933397240609757 1 1
0.699849083294805 0.699143665429079 1 1
0.890849223733219 0.889940219537181 1 1
0.768972657843497 0.768194493839187 1 1
0.927837603422517 0.926839976376985 1 1
0.988646974104419 0.987523111635158 1 1
0.591265324460304 0.590634373438412 1 1
0.56248139609529 0.561894823583522 1 1
0.910624393532733 0.909806069675255 1 1
0.744329733251606 0.743569436336103 1 1
1.10977396356066 1.10869381122453 1 1
0.980442775865362 0.979489646557612 1 1
0.765884445446927 0.765146401259893 1 1
0.854598252012806 0.853645164786415 1 1
0.878781421638387 0.877818557392137 1 1
0.846169245404564 0.845202402610777 1 1
0.861012771966688 0.860102128366938 1 1
0.885574493379041 0.884554400370709 1 1
0.82449088568782 0.823609842532798 1 1
0.761431109217375 0.760612788146844 1 1
1.06691181018137 1.06589386641277 1 1
0.827670812637583 0.826815159605339 1 1
0.541743877265108 0.541227164293256 0 0
0.730080812165854 0.729349565113336 1 1
0.844430598179514 0.843490319277384 1 1
0.769947355534315 0.769156873415938 1 1
0.722634761322672 0.722001063138638 1 1
0.757636129372227 0.756887103610258 1 1
0.563614965096046 0.563139187802641 1 1
0.43439883695874 0.434007047718871 0 0
0.826230235053426 0.825405063841139 1 1
0.483574048076536 0.483117908939164 0 0
0.946967176964174 0.945991306944584 1 1
1.03556543898389 1.03450379238949 0 0
0.678127238873584 0.677470830235219 1 1
0.771765577243005 0.770984354630163 1 1
0.804169504958096 0.803290976101108 1 1
0.597942179341191 0.597350774251317 1 1
0.697091407708903 0.696415299877618 1 1
0.767698236807137 0.767025431071015 1 1
0.861124302527443 0.860296924803031 1 1
0.749125299328142 0.748336884629078 1 1
0.735767249346488 0.735074481512297 1 1
0.635673295392164 0.635015933002616 1 1
1.09375167159277 1.09259746012489 1 1
0.879830546190921 0.878887022957699 1 1
0.832321612706 0.831439443138601 1 1
0.875288519400461 0.874275929187716 1 1
0.481548322331051 0.481005983505472 1 1
0.604969699529024 0.604353878466288 1 1
0.452752746187 0.452267914167449 1 1
0.82232978657583 0.821511475160277 1 1
0.852499254172365 0.851591772633077 1 1
1.08044348903498 1.0792423424172 1 1
0.800062888681829 0.799333537359243 1 1
0.779265522457168 0.778485735958404 1 1
1.05912864703927 1.05815032907518 1 1
0.999081671406901 0.998015401440352 1 1
0.549072377588123 0.548446420374199 1 1
0.953267808012566 0.952296495918021 1 1
1.05592156010851 1.0547463716799 1 1
0.558020404756954 0.557470389759095 1 1
0.727536052286343 0.726773786936708 1 1
0.639667618520686 0.639072353729992 1 1
0.772875026763209 0.772045100575312 1 1
1.03181791029016 1.03065060395441 1 1
1.0968299425139 1.09573040924923 0 0
0.95847977975118 0.957544230979527 1 1
0.825911704597549 0.825137929597409 1 1
0.78296706652556 0.782110724899393 1 1
0.649661824696841 0.649039122841291 1 1
0.762674212378715 0.761781572968758 1 1
0.74910151644113 0.748406751713869 1 1
0.835792349660614 0.834868276910745 1 1
0.663061606871932 0.662451077391556 1 1
0.911062554629223 0.910149246684067 1 1
0.810753513668177 0.809941852172467 1 1
0.864407965960166 0.863425646451371 1 1
0.533633589197889 0.533120579515692 1 1
0.940215653326368 0.939374116057992 1 1
0.939719175598719 0.938718445097884 1 1
0.718651317223012 0.717912750305245 1 1
0.922204249211546 0.921281346762852 1 1
0.649939622903207 0.649269396894223 1 1
0.731735524216995 0.731013154784366 1 1
0.890565931088214 0.889701570747332 1 1
0.75332125493116 0.75262746770412 1 1
0.812712362837832 0.811840661924627 1 1
0.643380762443065 0.642728776498057 1 1
0.850391377354371 0.849513358293627 1 1
0.76306324287947 0.762294367978301 1 1
0.807738554567852 0.806969478998244 1 1
0.84730912873405 0.846496248125149 1 1
0.764066792947882 0.763314320517477 1 1
0.853725945915481 0.852740131621012 1 1
0.948688861039902 0.947650337446551 1 1
0.914210346431684 0.913139155398358 1 1
0.798112907851592 0.79715946313857 1 1
0.801342644141478 0.800522256882019 1 1
0.852908940735137 0.852075166566868 1 1
0.943287270405121 0.942346766327672 1 1
0.546405834010009 0.545812145214509 1 1
0.714982729541806 0.714298420791379 1 1
0.803675265074657 0.802810550289578 1 1
0.697162044748618 0.696408851899231 1 1
1.01001703320354 1.00907084229516 1 1
0.530521254278759 0.529980843690468 1 1
0.874473216964172 0.873556799909862 1 1
0.778295110255618 0.77749195589773 1 1
0.738335879531505 0.737613194953691 1 1
0.887087078887865 0.886229744348933 1 1
0.638315243784238 0.637622563582487 1 1
0.763107959465745 0.76238718550694 1 1
0.790006370157672 0.789296987955566 1 1
0.785898556603705 0.785104047138181 1 1
0.843888770307722 0.842969285471743 1 1
0.923911141099559 0.9229636073485 1 1
0.752877466107439 0.752092713627835 1 1
0.778844161375546 0.7781100537653 1 1
0.800745193728612 0.799903346952987 1 1
0.863957592587995 0.863080420008455 1 1
0.672011203129648 0.671328058309664 1 1
0.669188815777755 0.668481668468138 1 1
0.67159933923568 0.670977365816915 1 1
0.613133190175785 0.612436045581063 1 1
0.737082494840472 0.736234430770547 1 1
0.720102340420089 0.719312706089675 1 1
0.954630735276284 0.953695444028013 1 1
0.744364666422274 0.743619558447541 1 1
0.934417576699412 0.933401714076203 1 1
0.892851984750288 0.892092540185449 1 1
0.76468879875074 0.763802193359609 1 1
0.714602427210225 0.71386990786243 1 1
0.921806954935933 0.920778429925948 1 1
0.675874493820703 0.675235130996545 1 1
0.811395581267498 0.810550746477452 1 1
0.75093829481859 0.750150605823105 1 1
0.84127058602052 0.840362537002503 1 1
0.819577805235993 0.818682232101084 1 1
0.630764145267754 0.630066495517473 1 1
0.893589245702792 0.892650033977091 1 1
0.494344102152543 0.493886405680474 1 1
0.872137729662815 0.871295503361106 1 1
1.03517012830902 1.03415273338788 1 1
0.811397709064786 0.810596031587316 1 1
0.947252404783613 0.946270743600141 1 1
1.00678515578355 1.00570173284995 1 1
0.767385006285537 0.766515643182466 1 1
0.495148531434259 0.494609274204684 0 0
0.757733806658484 0.756967839550451 1 1
0.906251162059099 0.905349672010428 1 1
0.673499029862234 0.672896045801011 1 1
0.713481892167982 0.712828751658957 1 1
0.64234353485852 0.641680434333152 1 1
0.978594179294285 0.97752138783001 1 1
0.570143060067582 0.56959096365853 1 1
0.618925492430132 0.618370604143022 1 1
0.775362316290368 0.774632239662115 1 1
0.549059809035421 0.548460180300047 1 1
0.638569591365859 0.637856102410356 1 1
0.611287660718488 0.610628823775405 1 1
1.0081750028891 1.00716628629901 1 1
0.671358922781822 0.670645406275394 1 1
0.759087416442288 0.758313263166408 1 1
0.797269758252799 0.796407170343481 1 1
0.987569827962226 0.986495712756941 1 1
0.552820928181611 0.552217710422751 1 1
0.921480810116426 0.92059302601084 1 1
0.969375015181999 0.968386777356336 1 1
0.849716504492415 0.84879809136514 1 1
0.557397423225659 0.556856486377725 1 1
1.06395902703058 1.06276467256625 1 1
1.10941978525561 1.10826039613307 0 0
0.893495358341824 0.892598510684278 1 1
0.582700334581821 0.582053370971816 1 1
0.477239498638052 0.476731335487187 1 1
0.731682427822014 0.730828827914034 1 1
0.95484425906369 0.953975470004379 1 1
0.978973363760778 0.978025407713626 1 1
1.04415356287587 1.04307539352537 1 1
0.954690939012029 0.953809276326465 1 1
0.761157265370536 0.760421989937249 1 1
0.798650101573201 0.797893382340118 1 1
0.766466586550077 0.765761453790408 1 1
1.00501623456182 1.0039192574814 1 1
0.816578120482563 0.815681593468208 1 1
0.87323269574402 0.872363823130344 1 1
0.813420133882032 0.812508238710857 1 1
0.748834388165774 0.74811506753547 1 1
0.881280857682129 0.880371074198493 1 1
1.06634392739289 1.065080802216 1 1
1.04734262496031 1.04632697614766 1 1
0.862328950649037 0.861442535269327 1 1
0.923098839589581 0.922046868717474 1 1
0.676092422717398 0.675380573018972 1 1
1.04891791755183 1.04783783299405 0 0
0.86304047859953 0.862162800627859 1 1
0.702047382983609 0.701335453621593 1 1
0.472897584284592 0.472369808595334 1 1
0.859793598199095 0.858944787979659 1 1
0.720856792446939 0.720144455969926 1 1
0.994785220117362 0.993721554119039 0 0
0.756655274369498 0.755930645465095 1 1
0.668117689948763 0.667460672775993 1 1
0.934743797589004 0.933703526465922 1 1
0.756697286710888 0.755957022308034 1 1
0.968237317160585 0.967212689273625 1 1
0.749710225320132 0.748889736274063 1 1
0.665280459599096 0.664556879291084 1 1
0.562394176213095 0.561803970307094 1 1
0.652772479271661 0.65214270688335 1 1
0.906949261460303 0.906022348202832 1 1
0.675925901758038 0.675177311603022 1 1
0.447309601416104 0.446856020369515 0 0
1.21397647649009 1.21269240368268 0 0
0.867107920106321 0.866152861059703 1 1
0.74251729588964 0.741872679826005 1 1
0.832252705137982 0.831117501106489 1 1
0.802033486378595 0.801169687871552 1 1
0.83945934633772 0.838628277318689 1 1
0.78267766371395 0.781821915576763 1 1
0.848066240622544 0.847162435239016 1 1
0.951289686287366 0.950299268716488 1 1
0.901781619478766 0.900643732338594 1 1
1.00883494456966 1.0077602211933 1 1
1.07278508331327 1.07168304486498 0 0
0.965729372481426 0.964578848254469 1 1
1.00724942519412 1.00612667403798 1 1
0.705174015967906 0.704487258585363 1 1
0.89256744992607 0.891794702275479 1 1
0.621430152039896 0.620769387371168 1 1
0.779200600122512 0.778348793354457 1 1
0.567660707266733 0.567046330873825 1 1
0.917600400389397 0.916728015705908 1 1
0.653595657009904 0.652949915984996 1 1
0.740192081840283 0.739399594051814 1 1
0.614281644636906 0.613710498918525 1 1
0.717034383496183 0.716345298141124 1 1
0.712936077530012 0.712189807871776 1 1
0.734568958727774 0.733770638537552 1 1
0.765966409217863 0.765172490545562 1 1
0.866600405071174 0.865823254230023 1 1
0.972028613628248 0.971019168627919 1 1
1.11198440262106 1.11072549221558 0 0
0.594532276413519 0.593837751917666 1 1
0.997526632685541 0.996534869400376 1 1
0.621038658499556 0.620417532384336 1 1
0.693717285036252 0.693025878916051 1 1
0.842575509100611 0.841634581025563 1 1
0.390518111661766 0.390096800721593 0 0
0.693316748876419 0.692493515653789 1 1
0.845637671045799 0.84478995504567 1 1
0.667541245432701 0.666783829150222 1 1
0.689265763847887 0.688498196811712 1 1
0.751528247308594 0.750737463831048 1 1
0.764885876994218 0.764094465945135 1 1
0.629988104194599 0.629356536742121 1 1
0.847839135358906 0.846951821509719 1 1
0.670633651930834 0.669918227580983 1 1
0.600847440835124 0.600250045314094 1 1
0.922728811405591 0.921834219687539 1 1
0.739982366012074 0.739159712087154 1 1
0.668371273345097 0.667679665529716 1 1
0.644261328459633 0.643593911246334 1 1
0.825264054392271 0.824287604673572 1 1
0.656882292652001 0.656237991014477 1 1
0.676856653224507 0.67612616397065 1 1
0.71382751569684 0.713090018688918 1 1
0.734761475299144 0.734037012529831 1 1
0.766453382161007 0.765650726965166 1 1
0.745473168610882 0.744648122995748 1 1
0.916782066581511 0.915809319488487 1 1
0.847343214575961 0.84634342121812 1 1
0.801419450661942 0.800575052023586 1 1
0.801097042346829 0.800154702883301 1 1
0.782117787509093 0.781381927058866 1 1
0.774432929672911 0.773657434555716 1 1
0.728421835761088 0.72758339797727 1 1
0.599057060287701 0.598434804313616 1 1
0.713059914626723 0.712283297604517 1 1
0.93155574766613 0.930662544916947 1 1
0.695214134055626 0.694519690705608 1 1
0.573331951830031 0.57271724095765 1 1
0.900632258218213 0.899739138153729 1 1
0.812491417508851 0.81169603222764 1 1
0.970483858336615 0.969514434543431 1 1
0.681447703770569 0.680741218373478 1 1
0.858855766181875 0.857901273955193 1 1
0.694789738463922 0.694025912056224 1 1
1.05190661400163 1.05093406804011 1 1
0.750002341046529 0.749287918646714 1 1
0.697823382824857 0.697075730291888 1 1
0.685161331745961 0.68457107888133 1 1
0.928421167029256 0.927454503478168 1 1
0.865056489227071 0.8641835724649 1 1
1.19159124992803 1.19029935606293 0 0
0.986393840663043 0.985343706512446 1 1
0.957559773046958 0.956434333647892 1 1
0.898879489213453 0.897974113301365 1 1
0.709096953477689 0.708422103021821 1 1
1.09865865513156 1.09736485985325 0 0
0.594785506560726 0.594221046511488 1 1
0.564622562176858 0.564116339856459 1 1
0.576438797217461 0.575833525945902 1 1
0.758893061676782 0.758093353947778 1 1
0.634608985286288 0.633971640819672 1 1
1.17285775980857 1.17164866368752 0 0
1.00628674742088 1.00521920127716 1 1
1.03538835761162 1.0342368078862 1 1
0.722108336449295 0.721424761528878 1 1
0.867868176921458 0.867052015266033 1 1
0.489125003445985 0.488535808704633 1 1
0.82713781946857 0.82634759584946 1 1
0.733890966708899 0.733178651741794 1 1
0.918363684791835 0.917426663570135 0 0
0.946210035033284 0.945215067940901 1 1
0.959421407874348 0.958543687187867 1 1
0.859896191094003 0.858971785818517 1 1
0.894645219478116 0.893712282302471 1 1
0.71684299521717 0.71613845976213 1 1
0.563474636579187 0.562891377614183 1 1
0.620273374024605 0.619612923974442 1 1
0.626746303767191 0.626166447533831 1 1
0.696387833056153 0.695609036987743 1 1
0.744646158015618 0.74381042498245 1 1
0.580996713930147 0.580336754644634 1 1
0.734656225699469 0.733819964384388 1 1
0.474489479504724 0.474027365874019 0 0
0.45440736754324 0.453971487339391 0 0
0.831627326471109 0.830768864757088 1 1
0.51443819026703 0.51394543525308 0 0
0.887410293634068 0.886493742987711 1 1
0.557002680996949 0.556448314429719 1 1
0.693213834943869 0.692531600126862 1 1
0.877464402437825 0.876454957106176 1 1
0.748066677256231 0.74736230390418 1 1
0.650489572597836 0.649782635200282 1 1
0.85753320351368 0.856611855578148 1 1
0.938192202604953 0.937264996609694 1 1
0.90192269131366 0.901003302606866 1 1
0.854378397963319 0.853518898168572 1 1
0.843069236882221 0.842190159096425 1 1
0.957288334437988 0.956360878987611 1 1
0.578253021580345 0.577580635723625 1 1
0.915224225722676 0.91418669756 1 1
0.854259801674008 0.853370559644693 1 1
0.710652027001831 0.709943958971572 1 1
0.73593931916833 0.73524271828018 1 1
0.84391423454177 0.843030138775211 1 1
0.629349290443936 0.628683651573713 1 1
0.779679832418759 0.778921039626325 1 1
0.515291571569276 0.5148246521064 0 0
1.03710142206682 1.03592235966731 0 0
0.710261658388644 0.709488586209942 1 1
0.803294032766831 0.80252436763654 1 1
0.748233385781732 0.747483221439014 1 1
0.937983550445359 0.93693095289793 1 1
0.790485258740998 0.789683637604562 1 1
0.635104050534644 0.634487975645526 1 1
0.7208514647671 0.720192907973172 1 1
0.679836241353323 0.679069296009621 1 1
0.857072343433806 0.856139024444242 1 1
0.994390561276065 0.993409515585923 1 1
0.973886646367058 0.972855493150256 1 1
0.792685395269985 0.791678584784674 1 1
0.637135289622928 0.636520624838017 1 1
1.16999784223869 1.1689868793319 0 0
0.773381641277452 0.772574574992278 1 1
0.776821083101434 0.776000217630165 1 1
0.890683350423151 0.889819576257779 1 1
0.630801519049796 0.630185076197035 1 1
0.663311614684693 0.662660502138549 1 1
1.20112293543449 1.20003716407397 0 0
0.803454357209502 0.802527171908974 1 1
0.950683314670768 0.949781886768198 1 1
1.02035864075191 1.01914433269609 1 1
0.702090831314192 0.701298358366053 1 1
0.978607558028258 0.977692773511334 1 1
0.702503558196201 0.701856514917776 1 1
0.91360930268021 0.912561652404365 1 1
0.854227988797152 0.853324238626725 1 1
0.97594985144094 0.974814774618535 1 1
0.406631691829598 0.406199042091302 0 0
0.852699881151392 0.851903428923873 1 1
0.914888852271052 0.913887499753456 1 1
0.475202690297912 0.474731863410953 0 0
0.665690527089799 0.665097253676965 1 1
0.488219301605785 0.487804648282435 1 1
0.745678272175592 0.744880551146278 1 1
0.990048605720369 0.98907039125574 1 1
0.634355688063841 0.633670396783126 1 1
0.665048269183448 0.664435056809958 1 1
0.640452462643168 0.639843498975996 1 1
0.772101856215444 0.771293356175075 1 1
0.848724000256887 0.847830757656173 1 1
0.818348178226457 0.817454539850859 1 1
0.837822497474964 0.837071369747896 1 1
0.800030895802826 0.799125391874167 1 1
0.582754259983656 0.582062156830913 1 1
0.791375207014224 0.790568190440381 1 1
1.14702594515506 1.14589955565447 0 0
0.693126305540143 0.692395515441912 1 1
0.861934497740413 0.86107471246688 1 1
0.916008695531331 0.914978232739146 1 1
0.736742744999633 0.735999530124814 1 1
0.498612483976552 0.498119610891852 1 1
0.74266455052414 0.741935805576244 1 1
0.787350144828449 0.78646050009609 1 1
0.828946523790319 0.828054935888556 1 1
0.511305834549493 0.510731804364515 1 1
1.00709602523029 1.00603501907668 1 1
0.850084459302138 0.849176392129561 1 1
0.72011915926172 0.719349696873065 1 1
0.952539655348742 0.951585129734502 1 1
0.836830536050199 0.835880096318023 1 1
0.92754124262683 0.926519376508083 1 1
0.77805109125967 0.77726064844029 1 1
0.725445598558956 0.724652840168375 1 1
0.670836385832413 0.670174233363386 1 1
0.918354653196408 0.91746829697263 1 1
0.79551349884211 0.794558568974016 1 1
0.832335466715165 0.831560043661509 1 1
0.710877849471463 0.710155835367972 1 1
0.628415440114257 0.627759923197143 1 1
0.687385156511245 0.686670930566587 1 1
0.886453760306289 0.885601741698511 1 1
0.788822525494149 0.788014209799722 1 1
1.04145703537475 1.0404546622102 1 1
0.650662266081667 0.650001179016963 1 1
0.768480787882476 0.767643307029286 1 1
0.564657813379933 0.564053290552393 1 1
0.638585905375297 0.637881510507385 1 1
0.62747401878603 0.626780184078012 1 1
1.09399624300497 1.09306325430081 1 1
0.76596197131562 0.765007197442751 1 1
0.969848943182596 0.968854520518568 1 1
0.903186775932775 0.902300425912992 1 1
0.759828873014062 0.759120455432647 1 1
0.748749581879665 0.748047378160752 1 1
0.424332799265768 0.42392482796681 0 0
0.598471464551335 0.597850980266481 1 1
0.787443169447074 0.786642892859539 1 1
0.757300332320858 0.756461204182792 1 1
0.846109272637433 0.845208838857732 1 1
0.877010820713963 0.876002224259758 1 1
0.536008167685147 0.535464510959641 0 0
0.830991505269711 0.830067975850318 1 1
0.718116151631579 0.717365323839414 1 1
0.783706928755504 0.782876386835433 1 1
0.995699001964683 0.994698171855308 1 1
0.859427233990304 0.858491208303614 1 1
0.720703877333027 0.720006400215492 1 1
0.703515544541608 0.702873676792686 1 1
0.961514480893115 0.960491713185909 1 1
0.79286580375403 0.79206620150034 1 1
0.868496286557181 0.867607563803954 1 1
0.847085107018362 0.846212688681509 1 1
0.72252925342216 0.721830336990522 1 1
0.756475926594679 0.755710198248762 1 1
0.773273951558418 0.772394378019768 1 1
0.923423715097152 0.922319188137373 1 1
0.600100615802916 0.599461930083159 1 1
0.743284270400025 0.742510030257909 1 1
0.906924089845537 0.906089009305424 1 1
0.795296894835551 0.794544281362384 1 1
0.789959437694004 0.789099893926344 1 1
0.801120530440871 0.800330305347365 1 1
1.03356050681533 1.03258111821709 1 1
0.752528927871423 0.751856440424861 1 1
0.629968439799168 0.629274023488594 1 1
0.8795860074919 0.878783290576421 1 1
0.687831466580293 0.687077108316568 1 1
0.542714179498468 0.542127358328631 1 1
0.948444495125048 0.947507115431818 1 1
0.837969075487996 0.837059650539744 1 1
1.10836590427766 1.10722134961728 1 1
0.712318615393776 0.711472200088119 1 1
0.868033249864355 0.867243810252178 1 1
0.909775443619721 0.908830429295904 1 1
0.745405446751797 0.744642474711131 1 1
0.707271898151835 0.706530736748157 1 1
0.92817844523172 0.927158747691311 1 1
0.867245923477319 0.866214267751404 1 1
0.582708366502476 0.582091372358418 1 1
0.719838550345673 0.719189463685082 1 1
0.914796673362618 0.913734287903847 1 1
0.740260630500592 0.739440985479878 1 1
0.989667195766591 0.988517567471133 1 1
0.801711369353113 0.800870741454686 1 1
0.559240986548383 0.558583500898992 0 0
0.321918502413046 0.32154552862021 0 0
0.827623262913005 0.826767952206913 1 1
0.862953133144288 0.86208549602802 1 1
0.918298363421745 0.917428745172094 1 1
0.778076660068166 0.7773649171681 1 1
0.972403201787627 0.97133253609087 1 1
0.693773063398375 0.692867142647189 1 1
0.905556012206086 0.904681767663107 1 1
0.784810169276815 0.783942484850595 1 1
0.852033784019599 0.850988663905301 1 1
0.868897821863898 0.867985687152386 1 1
0.744029385243106 0.743308435997472 1 1
0.857563215576944 0.856530562103254 1 1
0.853251578725847 0.85234208341695 1 1
0.638179255945749 0.63752973019183 1 1
1.02978836735374 1.02883220705404 1 1
0.915165009762904 0.91420775145862 1 1
0.698637351508486 0.697931135207403 1 1
0.8217218404312 0.820882091039169 1 1
0.753471818568904 0.752805926212135 1 1
0.712394076159254 0.711721456534152 1 1
0.436967942493941 0.436593548367672 0 0
0.624873917831939 0.624223387401699 1 1
0.644649766743769 0.643967421956179 1 1
0.864321230077214 0.86347219406058 1 1
0.699431306170922 0.698681121336698 1 1
0.891657071510208 0.890794704806359 1 1
0.953388531487907 0.952243220925559 1 1
0.79058783466961 0.789798249144835 1 1
0.879215124318133 0.878221341756106 1 1
0.878198897958372 0.877312400377149 1 1
0.957729033034271 0.956694364500062 1 1
0.569707895801779 0.569086590999522 1 1
0.586812858868373 0.586272630935181 1 1
1.058852326381 1.05771884374488 1 1
1.08307348413225 1.0819247507113 1 1
1.00069366995667 0.999657806566469 1 1
0.794949815655816 0.79408541526341 1 1
0.959833471940697 0.958749762619025 1 1
0.590445149804305 0.589799310412217 1 1
0.884899579348117 0.884007397859108 1 1
1.06873063891798 1.0676257673819 0 1
0.914342677641786 0.913357488468854 1 1
0.597786824214125 0.597140222224546 1 1
0.903301629271841 0.902448220196277 1 1
1.10222323114559 1.1011483587404 0 0
1.17775830475836 1.17664995690462 1 1
1.05338940284668 1.05233633868784 1 1
0.784162342008575 0.783294227176088 1 1
0.978199252244887 0.977286987452471 1 1
0.927706736568332 0.926713294155262 1 1
0.908317039000391 0.90734853466416 1 1
0.837834947329736 0.83699584636005 1 1
0.912351431853177 0.911501829780903 1 1
0.666077480869228 0.665277822612077 1 1
0.732437639068152 0.731628293654326 1 1
0.80994329871761 0.809046987439112 1 1
0.73906422278805 0.73832111575625 1 1
0.899826553586507 0.898849300126646 1 1
0.560661025952406 0.560014285631694 1 1
1.01874087979425 1.01762229704477 1 1
0.660489869141922 0.659788061396768 1 1
0.860809501800053 0.859911425749163 1 1
0.489224996971164 0.488757627914373 0 0
0.883249702196511 0.882270294949494 1 1
0.833914562697435 0.833003283875075 1 1
1.10489085041807 1.10357991995968 1 1
0.684979217227242 0.684249334315276 1 1
0.916586050283247 0.91566908112762 1 1
0.839801772328475 0.838959251548322 1 1
0.888649906560492 0.887702563659211 1 1
0.744581637151332 0.743786527974122 1 1
0.873392952522672 0.872366652694048 1 1
0.655179471027593 0.654398400725493 1 1
0.936836645158061 0.935866833738697 1 1
1.02900367307451 1.02776852175766 0 0
1.04913452583448 1.04797646273711 1 1
0.89861442301331 0.897650196404512 1 1
0.82929947708768 0.82843481831074 1 1
0.919396880884959 0.918472960693444 1 1
0.918713654260261 0.91775296156626 1 1
0.841014962635627 0.8402133690963 1 1
0.802021017898844 0.801203199647807 1 1
0.62964430783295 0.628927174921143 1 1
0.870339583878433 0.869536861093386 1 1
0.59200820352058 0.591331020619811 1 1
0.892989615104078 0.892017819368705 1 1
0.794180593134932 0.793427685299161 1 1
0.754209101958786 0.753425818413811 1 1
0.637823119085524 0.637078161816834 1 1
0.954620039332108 0.95368003785508 1 1
0.719283902871329 0.718567336597442 1 1
0.760367120573688 0.759547155340599 1 1
0.762249101978752 0.761489244654506 1 1
0.650434841114854 0.649797368628822 1 1
1.00791514468064 1.00687984589815 1 1
0.755373770017382 0.754634489614232 1 1
0.825109068631313 0.824290050847827 1 1
0.780932997428702 0.780093392926948 1 1
0.70123115193829 0.700486591046223 1 1
0.793125251227661 0.792301195443932 1 1
0.948565231701302 0.947510388386091 1 1
0.550151457835582 0.549606499447171 1 1
1.01176763094703 1.01066538623491 1 1
0.911594259758239 0.910754805658172 1 1
0.808781622407796 0.80788425152308 1 1
0.663209216293575 0.662633354749922 1 1
0.700669797029644 0.699902515185268 1 1
1.06221409275188 1.06116215198554 1 1
0.916745724382062 0.915839016341305 1 1
0.902043649460285 0.901123344544271 1 1
0.599729853553458 0.599102005261213 1 1
0.739076530217483 0.738212521190497 1 1
0.842466507981157 0.841606474024769 1 1
0.729839481244116 0.729034802857579 1 1
0.657769737732574 0.657042156007851 1 1
1.02198430325783 1.02097195653934 1 1
0.988233413863917 0.987276443089088 1 1
0.898152385011441 0.897270632098928 1 1
0.857689222467362 0.856859792403833 1 1
0.987689974230667 0.986510606341159 1 1
0.494291367309148 0.493845756199557 0 0
0.630120472098862 0.62948507904902 1 1
0.65829650559208 0.657687297700098 1 1
0.606386782202929 0.605736460084757 1 1
0.909749758149547 0.908807033563715 1 1
0.919332221753273 0.918466541375696 1 1
0.743665353696843 0.742990537876426 1 1
1.03861427002176 1.03742199787334 1 1
0.920859946383573 0.919928942482596 1 1
0.621435762020349 0.620764044028991 1 1
0.609879909409503 0.609321732552791 1 1
0.808154769179716 0.807430975161896 1 1
0.906082376171334 0.905195214432612 1 1
0.648799520043091 0.648083824144864 1 1
0.642461462883625 0.641840233878726 1 1
0.925920952387182 0.924980487207746 1 1
0.896613203359259 0.895579342074551 1 1
0.873024042807411 0.872204398157519 1 1
0.939602092703535 0.938633001125888 1 1
0.614174333457036 0.613501732952529 1 1
0.988417880068582 0.987365640671433 1 1
0.638041436583652 0.637311082111017 1 1
0.941605488134269 0.940592716820039 1 1
0.841306871162257 0.840473152288558 1 1
0.948675332491247 0.947577827685299 1 1
0.954855170386348 0.95376805302356 1 1
0.713308224848629 0.712570769282162 1 1
0.602046106299126 0.601462471084153 1 1
1.04692700797298 1.04587343397561 0 0
1.10757902390004 1.10644870585983 1 1
0.838588483989108 0.837644432923874 1 1
0.780441700339315 0.779550435247121 1 1
0.881465994943509 0.880617731507307 1 1
0.828974949233759 0.82804905759208 1 1
0.845904623380895 0.845112329565317 1 1
0.775338536705056 0.774584475502086 1 1
0.90923771447591 0.908339840332764 1 1
0.446690171687069 0.446191134373797 0 0
0.787423742273627 0.786716186265054 1 1
1.12053976627246 1.11942946606049 0 0
0.628026699508236 0.62738812114895 1 1
0.821572075280074 0.820710180584478 1 1
0.919685112396798 0.918792672107588 1 1
1.22010816351758 1.21881745497302 0 0
0.59840721062611 0.597842799967941 1 1
0.976673601161547 0.975600755263964 1 1
0.693500111870088 0.692868898113246 1 1
1.02721916301237 1.02612318567606 1 1
0.340646794492412 0.340306393882584 0 0
0.724680311298893 0.723932016734259 1 1
0.627693859562273 0.627101675902652 1 1
0.622415928719693 0.621781393599778 1 1
1.03271537080504 1.03166634296401 1 1
0.691896298955859 0.691186010550808 1 1
0.739863504378823 0.739182982953471 1 1
0.703271817364035 0.702552454314223 1 1
0.705582357792727 0.704950748936887 1 1
0.690705812982459 0.689891533809156 1 1
0.74271714958544 0.741955044915308 1 1
0.972981892954864 0.971992188273499 1 1
0.698391425124272 0.697746690730489 1 1
0.988381804004345 0.987421652774181 1 1
0.848730198678347 0.847929312058002 1 1
0.957400458132329 0.956509703830554 1 1
0.513596389985858 0.513045512587588 0 0
1.1778936382152 1.17682589946121 0 0
0.842228524227224 0.841403824053982 1 1
0.880118478399271 0.879216576602363 1 1
1.06361863485445 1.06251638995172 0 0
0.746469137430623 0.745593914850307 1 1
0.629002279589516 0.628389080254906 1 1
0.6315213885377 0.630906847632223 1 1
0.673340212845293 0.672620389212477 1 1
0.534108787901552 0.533572963951205 1 1
0.801747424153764 0.800963526407077 1 1
0.998373999057029 0.997350612833426 1 1
0.73184608340187 0.731052020377087 1 1
0.654715022279049 0.653990186511391 1 1
0.986270461411779 0.985197933393139 1 1
0.936617443661713 0.935561993330504 1 1
0.685801226196051 0.685140065573131 1 1
0.644895516960751 0.644261525351446 1 1
0.986846168750372 0.985763707880438 1 1
0.867758962150186 0.866818827638897 1 1
0.817896975357768 0.817135658456419 1 1
0.9063389860262 0.905434843820432 1 1
0.880377795187387 0.879580324719329 1 1
0.686666501064179 0.68594873813291 1 1
0.770591668608781 0.769703912315321 1 1
0.62074780037359 0.620090435289484 1 1
1.23220949197543 1.2310284087561 1 1
1.11828526186308 1.11699012262502 0 0
0.939489282706462 0.938440870172268 1 1
0.646927543624135 0.646240125739231 1 1
0.900339905424715 0.899256989666975 1 1
0.840680972892898 0.839857903874693 1 1
0.683618567446344 0.682910587835504 1 1
0.592381050809543 0.591698565106825 1 1
0.723877660866795 0.723157123304618 1 1
0.904320500757152 0.903474124118004 1 1
0.748904955974831 0.748135032204489 1 1
0.56256568154008 0.56194971011695 1 1
0.767580452447047 0.766713595899889 1 1
0.967262932827191 0.966277040364628 1 1
1.00240505977648 1.00151689948418 1 1
0.626774032191902 0.626121303645352 1 1
0.904030322416217 0.903160687364553 1 1
0.545343640852767 0.544725995671402 1 1
0.772503004360846 0.771706022161916 1 1
0.778902702975896 0.778157131940798 1 1
0.864603713879556 0.863814132353552 1 1
0.468880206857651 0.468399067056384 0 0
0.692650922451488 0.691969245520396 1 1
0.853428838541268 0.852489213091285 1 1
0.77582176145365 0.774985197677818 1 1
0.837845361234296 0.836991557452342 1 1
0.831852686021782 0.831055757029909 1 1
0.85366378114406 0.852710415335788 1 1
0.946962574021169 0.946089270196939 1 1
0.751174853796516 0.750454451129788 1 1
0.85591730240573 0.854980380494118 1 1
0.793493382693076 0.792575616727085 1 1
0.809771498152266 0.80889527891997 1 1
0.785131754675671 0.784164848767791 1 1
0.740819429465261 0.740011706559175 1 1
0.906715581922561 0.905762339192738 1 1
0.797559089883642 0.796799077484376 1 1
0.786052938430537 0.785331958244422 1 1
0.624312263449045 0.623712842538617 1 1
0.57557435258193 0.574927251919441 1 1
0.898623183200608 0.897727633432614 1 1
1.05515800324138 1.05410794843167 1 1
0.837493640639937 0.836657257945784 1 1
0.725609007962669 0.724940956779242 1 1
0.510171717704576 0.509626472777334 0 0
0.533165155335084 0.532529311814416 1 1
0.810426737981401 0.809587960674922 1 1
0.771566780480722 0.770693972602478 1 1
0.813532698116295 0.812767281094658 1 1
0.856395056468669 0.855538863438101 1 1
0.942767839699995 0.94180706968293 1 1
1.17005427128128 1.16889663657406 0 0
0.991872366104612 0.990847671581646 1 1
0.990258194222567 0.98928839117497 1 1
0.719244440569259 0.718457415771577 1 1
0.667268318573107 0.666463176238378 1 1
0.951679097892427 0.950736559866889 1 1
0.695690668865525 0.69495948356974 1 1
0.979061834972442 0.978013106984253 1 1
0.826304500575828 0.825349824235237 1 1
0.684621338277792 0.683901367902511 1 1
0.80289307561008 0.802005154923705 1 1
0.711087445734876 0.71040785663455 1 1
1.07103966353856 1.06987810015277 1 1
0.727999501639578 0.72714522571021 1 1
0.708984780158235 0.70815692299613 1 1
0.603582178569173 0.603007844448449 1 1
0.721088904858546 0.72030533234928 1 1
1.05969379516064 1.05852917404663 1 1
0.89399798724563 0.893134588226399 1 1
0.749271526874446 0.748511308167772 1 1
0.992540048027137 0.991472696935728 1 1
1.00127211938854 1.00022879664728 1 1
0.708552979708117 0.707851551750201 1 1
0.626929310835679 0.626292492531262 1 1
0.68077654249444 0.680058557545086 1 1
0.863756281023748 0.862806458988886 1 1
0.738935160425921 0.738133005323413 1 1
0.657328219053247 0.656642599971904 1 1
0.968271950268727 0.967233212035055 1 1
0.752365229875827 0.751531537487372 1 1
0.661652329341183 0.660972311330947 1 1
0.868055933545413 0.867129878757944 1 1
0.879286356734001 0.878296913679026 1 1
0.823570364507836 0.822626916165558 1 1
0.86277647751599 0.861826706921782 1 1
0.860191575485163 0.859371981700814 1 1
0.654451554308636 0.653791400702764 1 1
1.07095549354718 1.06971001235952 1 1
1.09638426257287 1.09525736062441 0 0
0.811948301096089 0.811147643668796 1 1
1.15171786761444 1.15041695684353 0 0
0.744574994712454 0.743833094635667 1 1
0.486401021873013 0.485909359977183 1 1
0.795359805365438 0.794452993321528 1 1
1.06638427767709 1.06527884591373 1 1
1.0264950720878 1.02540980411687 1 1
0.824173438031941 0.823220362478929 1 1
0.741477219640476 0.740737898039425 1 1
0.671250807880286 0.670553328752007 1 1
0.647596598898127 0.646953612603085 1 1
0.606204862704832 0.605592217561232 1 1
0.546160646196324 0.545547561816801 0 0
0.845182025978077 0.844279002368031 1 1
0.65634762025147 0.65567045724835 1 1
0.825265290691472 0.824328451206251 1 1
1.07740709768997 1.07633722335193 1 1
0.895913724982226 0.895080238677894 1 1
0.608518706495223 0.607787001574066 1 1
1.04437474415413 1.04325381508972 1 1
0.819045298246966 0.818284237863751 1 1
0.73163283758645 0.73088315388307 1 1
0.678537617332029 0.677907047591023 1 1
0.704068299014129 0.703440412485164 1 1
0.710560711915492 0.709849656956985 1 1
0.954447077020666 0.953549279148511 1 1
0.842718851571883 0.841742918092728 1 1
0.833197666707991 0.832353616908932 1 1
0.790940113317578 0.790120289368804 1 1
0.615828728001005 0.615228342403329 1 1
0.847603763031281 0.84659761162598 1 1
0.836907529171663 0.835985837772123 1 1
0.687901558017526 0.687229607017029 1 1
1.06591601670974 1.06487568868108 1 1
0.779652632010214 0.778841016977994 1 1
0.367119788472336 0.36664229008449 0 0
0.712264962410844 0.711545711473015 1 1
0.942131268258735 0.941124237369509 1 1
0.696448600840578 0.695719144377157 1 1
0.859955667765477 0.859115586401825 1 1
0.897379801646652 0.896483181397208 1 1
0.837570304070022 0.836753025677189 1 1
0.636664820813528 0.635965834738651 1 1
0.648355858992641 0.64771779752585 1 1
0.852134997476546 0.85132289526495 1 1
0.795851978562703 0.795031502499256 1 1
0.824409127432245 0.823532307384017 1 1
0.760631569084795 0.75988062498596 1 1
0.696280367543477 0.695634736260593 1 1
0.94097480773655 0.940068765973369 1 1
0.726534287796125 0.725847339452073 1 1
0.571957959893234 0.571321212790836 0 0
0.811992489577117 0.811016230094625 1 1
0.781111703705514 0.78027812966724 1 1
0.674652074326057 0.67399186784074 1 1
0.860400227119721 0.859606328115126 1 1
0.620173941746951 0.619518852015647 1 1
0.797911624762611 0.797005908165581 1 1
0.542015553800097 0.541372119311439 1 1
0.4158827498956 0.415421717759214 1 1
0.83507259225797 0.83423167325444 1 1
0.630205446063462 0.629494629683252 1 1
0.922454504366673 0.921358999258146 1 1
0.666933480036757 0.666230323308572 1 1
0.96957394475183 0.968510160090911 0 0
0.836420848559714 0.835488895199087 1 1
0.608639354467924 0.608051502752537 1 1
0.845492465913661 0.844665435599051 1 1
0.62267145144429 0.622068390631445 1 1
0.812749995549248 0.812016034877403 1 1
0.866621428982716 0.865714114399206 1 1
0.838128592341029 0.837327535076418 1 1
0.751647063810341 0.750827940875538 1 1
0.631346994524904 0.630568482479863 1 1
0.807720190161875 0.806821038965796 1 1
0.883215303362591 0.882196965257256 1 1
0.779871166290686 0.779023279480161 1 1
0.805276368673239 0.804417119642014 1 1
0.708500869755761 0.707840594325593 1 1
0.807408346687452 0.806473376283423 1 1
0.563197489357484 0.562628264494726 1 1
0.586994333479185 0.586402174818183 1 1
0.709424953230692 0.708627088820735 1 1
0.811647741956734 0.810820128198648 1 1
0.838426450883856 0.837595822205233 1 1
0.787246232797013 0.786484495273275 1 1
0.667385013519044 0.666739576459019 1 1
1.04175791228461 1.04077781892183 1 1
0.761668942511943 0.760950994551115 1 1
0.830694705755388 0.829905501020255 1 1
0.489596503403216 0.489099109564042 1 1
0.627942627530974 0.627271185861155 1 1
0.687192126389962 0.686484427276934 1 1
0.870970529444192 0.870171120597775 1 1
0.575324368294215 0.574720774693087 1 1
0.6928568468497 0.692054938182549 1 1
0.602407039013742 0.601815991710764 1 1
0.770609714796579 0.769859353771432 1 1
0.980054082329615 0.979081013158877 1 1
0.985820278420211 0.984776903902551 1 1
0.715743415737645 0.714973620977221 1 1
0.617399162627317 0.616778424119849 1 1
0.990775798019733 0.989745380490387 1 1
0.880448193616651 0.879478192480693 1 1
0.841928704991227 0.841008816367717 1 1
0.8278350225448 0.827013602442447 1 1
1.11688808597259 1.11567553130554 1 1
0.675923320429356 0.675227129680116 1 1
0.737502642796917 0.736771808170842 1 1
0.847286160848183 0.846275216828507 1 1
0.980263507072822 0.979150113382429 1 1
0.749497356864886 0.748767763734384 1 1
0.755111787128838 0.754400650098769 1 1
0.569888936790376 0.569277144388012 1 1
1.01005822351541 1.00904975998351 1 1
0.862599737265278 0.861788741814991 1 1
0.980818066597271 0.979859326099367 1 1
1.10389320964341 1.10269223517644 0 0
0.667069689631522 0.666481133286818 1 1
1.03511109666629 1.03393275456715 1 1
0.874714304156851 0.873849774286929 1 1
1.00006526458123 0.999078658795782 1 1
0.681998866279694 0.681300607966958 1 1
0.857359921755488 0.85644914642191 1 1
0.761744218774569 0.760948731227097 1 1
0.748300940702331 0.747500011638812 1 1
0.358454486394624 0.358114357468444 0 0
0.782402379933636 0.781643610128001 1 1
0.633398958680183 0.632669403658191 1 1
1.13347757012933 1.13228619384731 0 0
0.776337700807405 0.775553693459014 1 1
0.97094807577876 0.970019606642944 1 1
0.688391286938922 0.687633091478206 1 1
0.935142022171807 0.934199909137546 1 1
0.743952351712381 0.74309371923671 1 1
0.938871528963792 0.937882582851002 1 1
0.819727452186245 0.818838655468677 1 1
0.867998383746417 0.866903549646099 1 1
0.530285591771676 0.529777329324573 1 1
0.714088412850682 0.713298486939291 1 1
0.734483459781157 0.733691488325892 1 1
0.849778086832843 0.848946655063727 1 1
0.833332374447922 0.832591819257881 1 1
0.798246488219583 0.797387467510529 1 1
0.57570319882716 0.575048261281705 1 1
0.814043522286977 0.813202892119283 1 1
0.721611528175513 0.720874460205118 1 1
0.824382214888045 0.8234834964997 1 1
0.712356995002463 0.711561885948539 1 1
0.986185852840283 0.985254911805898 1 1
0.72429213077497 0.723538060016917 1 1
0.907113721404211 0.906187256561969 1 1
0.753828459335697 0.753147675981218 1 1
0.86465656239664 0.863727800706285 1 1
0.63633236769867 0.635542670053955 1 1
0.919622542150179 0.918614963351922 1 1
0.629539629814135 0.628959543954545 1 1
0.87810657918557 0.877159598086853 1 1
0.899556223862005 0.898575285945372 1 1
0.70570629764511 0.704839846856376 1 1
0.771250612548217 0.770308313024387 1 1
0.676325125173952 0.675658184886038 1 1
0.917255156420292 0.916362000487907 1 1
0.705323826834064 0.704551458112331 1 1
0.692745620070117 0.691935573994088 1 1
0.784813192677023 0.78399279083624 1 1
0.848816330284906 0.847785414064474 1 1
0.697017625077843 0.696296896567008 1 1
0.723971212463974 0.723200728751221 1 1
0.915839986359467 0.914965128615392 1 1
0.869319082715036 0.868233365540464 1 1
0.807433026092604 0.80657286471389 1 1
0.657347403951438 0.656748916433308 1 1
0.929882850611371 0.928880690964424 1 1
0.926590829189649 0.925583303137248 1 1
1.22479290355252 1.22352753510961 0 0
1.00803499615232 1.00712796357771 1 1
0.575486568081602 0.574904558588923 1 1
0.723593575379663 0.722864910074977 1 1
0.735780623708102 0.73503076679682 1 1
0.748995319863373 0.748222331862605 1 1
0.760015063728758 0.759154225593653 1 1
0.772057297886529 0.77126788903106 1 1
0.545596854237447 0.545034684599791 1 1
0.928805787436455 0.927897504111925 1 1
1.04282585291802 1.04179284047435 1 1
0.810491428013272 0.80969350976134 1 1
0.480686655833328 0.480163275333063 0 0
0.978075467355266 0.977212617082084 1 1
0.595516861808949 0.594821154686011 1 1
0.832091938647002 0.831177282324421 1 1
0.903903659996222 0.902888986482465 1 1
0.728787836254083 0.728045455515558 1 1
0.752056662401998 0.751436663018907 1 1
0.642292257582015 0.641656203280342 1 1
0.855435721699845 0.854672390270069 1 1
0.592471749138951 0.591819471740595 1 1
0.65659368162124 0.656021393200921 1 1
0.889748188683537 0.888788778932048 1 1
0.831366970865999 0.830501465752022 1 1
0.86684017601557 0.865915161437194 1 1
0.904357433686324 0.903511706139223 1 1
0.991029408659168 0.990100614362054 1 1
1.06651583468838 1.06532589125266 0 0
0.819339389174949 0.818428900726411 1 1
0.966591521107981 0.965660518524263 0 0
0.982976579481851 0.982028009424622 1 1
0.940056285136586 0.939074432522969 1 1
0.447534713193911 0.447072309597309 0 0
0.828392404181941 0.827617330954068 1 1
0.826255249061991 0.825357551445172 1 1
0.728452667828541 0.727746866344403 1 1
0.703333348181809 0.702577758901807 1 1
0.874355865016562 0.873419859937045 1 1
0.890684056089279 0.889758551356489 1 1
0.819740968340069 0.81886068628187 1 1
0.794262138881617 0.793517599828415 1 1
1.12529687562867 1.12415949692184 0 0
0.63845551509671 0.637884242632285 1 1
0.694896567060774 0.694259418979168 1 1
0.671042282414987 0.670280006248441 1 1
0.821489394490811 0.82051470391765 1 1
0.742462743478119 0.74168073444241 1 1
0.613777362615546 0.613097427557708 1 1
1.01055486762425 1.00957120938761 1 1
0.728156094357157 0.72737096928805 1 1
0.754617255003285 0.753927995831474 1 1
1.01743298066307 1.01651010950809 1 1
0.963447145245456 0.962456425570801 0 0
0.470118231732491 0.4696839940782 0 0
1.04501201609911 1.04398678840695 1 1
0.615633721013362 0.615010249128803 1 1
0.805209681860636 0.804380449292424 1 1
0.536931452327572 0.53631410176282 1 1
0.634735003344633 0.634173867529285 1 1
0.680057689167727 0.679200793174577 1 1
0.788755853025373 0.787901234438523 1 1
0.915763127906813 0.914758493212499 1 1
1.08953390739241 1.08837075485655 0 0
0.819992073782116 0.819056853187782 1 1
0.751064616256794 0.750245243940346 1 1
1.00750412388326 1.00650885413272 0 0
0.859290833421149 0.858304581190392 1 1
0.6421227767405 0.641442703036985 1 1
0.870351489923514 0.86935104412567 1 1
0.63134356408827 0.630703992378073 1 1
0.825031167728209 0.823983506918721 1 1
0.703767136934252 0.702968262697313 1 1
0.631789862085359 0.631060773825158 1 1
0.844498582104108 0.843686013363718 1 1
0.792420935772735 0.791618021719431 1 1
0.885668583616719 0.884747061492425 1 1
0.411668932544805 0.411271626846426 0 0
0.554179170496415 0.553607966039152 0 0
0.67984918132339 0.679083397162427 1 1
0.860527096888441 0.859475901328839 1 1
0.910190677212443 0.909270598607704 1 1
0.733515253874702 0.732770944159613 1 1
0.790754284656626 0.78997513890327 1 1
0.598202576431884 0.597576516632609 1 1
0.775898247227577 0.775095176138868 1 1
0.922055298121207 0.921203488895947 1 1
0.720924671690572 0.720203789537388 1 1
0.815410542630962 0.814623388783878 1 1
0.883653319660514 0.882701097125565 1 1
0.694758315548146 0.694012159897681 1 1
0.862924863267584 0.862062095114761 1 1
0.904585663632738 0.903519221160764 1 1
0.838659203987332 0.837836572995551 1 1
1.19020659734271 1.18894986495973 0 0
0.6020163266056 0.601375615194102 1 1
0.945607016301672 0.94470135583007 1 1
0.967287905976484 0.966388808661774 1 1
0.901585069395418 0.900616851218077 1 1
1.01928787484525 1.0182153461504 1 1
0.967607276625897 0.966480578546336 1 1
0.786335162170324 0.785574359348296 1 1
0.711646101653064 0.710928535005465 1 1
1.05034687782395 1.04926400646191 1 1
0.771154591647847 0.770287206176528 1 1
0.833450273297014 0.832642571481837 1 1
0.816326539363102 0.815302065135966 1 1
0.955149004592525 0.954126211442654 1 1
0.757513685421505 0.756651931916209 1 1
0.627270349397318 0.626626536485361 1 1
0.592326256451458 0.591787101026363 1 1
0.782568047909075 0.781820485059407 1 1
0.567158351357218 0.566559345465619 1 1
0.786597036168469 0.785764810603275 1 1
0.648300782371017 0.647650756945734 1 1
0.639726012873612 0.639068883276655 1 1
0.69591186252015 0.695218209444527 1 1
0.741819062999474 0.741034856168744 1 1
0.641934311724252 0.641178552146475 1 1
0.903417778219379 0.902667983421558 1 1
0.904754890597748 0.903750907605575 1 1
0.825501233705024 0.824762759199443 1 1
1.02631226116205 1.02528935000771 1 1
0.790301552161593 0.789451749418958 1 1
0.825338929515044 0.82447869415471 1 1
0.84808515792044 0.84711651392379 1 1
0.650166266840069 0.649543239605625 1 1
0.699333915693767 0.698632432593758 1 1
0.81054291318842 0.809669482647069 1 1
0.881762532651672 0.880673430736427 1 1
0.813487174184953 0.812561266798723 1 1
0.970971098103308 0.969839386132064 1 1
0.7223089644698 0.721514543872752 1 1
0.767895878991611 0.767044369292982 1 1
0.727616821139709 0.726827955058277 1 1
0.723138216496204 0.722373478519348 1 1
0.722873781077175 0.722129929425092 1 1
0.694775061197783 0.694109168447738 1 1
0.83671194052766 0.835833434294151 1 1
0.866599814794593 0.865581963518866 1 1
0.810927501932161 0.810020839616308 1 1
0.95744336737667 0.956344288132886 1 1
0.447307303590858 0.446858943204786 1 1
0.704205672765811 0.703435711192009 1 1
0.927900115885624 0.926897872032745 1 1
0.934905871644526 0.933986795054026 1 1
0.648325058692567 0.647754015568873 1 1
1.00988993023388 1.00889925897041 1 1
0.45310816280108 0.452552305741805 0 0
0.595943354735145 0.595351277776034 1 1
0.957264491062307 0.956324554050573 1 1
0.651512739927603 0.650786328624022 1 1
0.590188807504745 0.589643360302128 1 1
0.811351213633219 0.810381405521017 1 1
0.872570848875622 0.871728424224796 1 1
0.890609179931281 0.889663109707717 1 1
0.684900836976443 0.684156034711797 1 1
0.938876477726564 0.937955089589642 1 1
1.06984204785805 1.06873171368202 0 0
0.800898245925657 0.800077489717262 1 1
0.695896837721171 0.695219332787852 1 1
0.753580007503458 0.752833617796367 1 1
0.922544794241782 0.921720366644232 1 1
0.758223872366587 0.757553505580143 1 1
0.860662695040114 0.859804118188112 1 1
0.588336627260933 0.587732284026989 1 1
0.714238436066012 0.713540052961885 1 1
1.13378758494901 1.13263385731342 0 0
0.772416016397957 0.771579619669703 1 1
0.665272438991661 0.664620840890236 1 1
0.645911145351739 0.645257933056205 1 1
1.06043451746561 1.05927554187352 1 1
0.493214037033166 0.492749026791882 1 1
0.707454705035093 0.706710294160646 1 1
0.841270338869452 0.840279321918031 1 1
0.545747419151604 0.545203214594485 1 1
0.598309190976441 0.597676138575157 1 1
1.03731170722671 1.0362351428902 1 1
0.892912782900897 0.892073005698525 1 1
1.08584206365496 1.08488546462352 0 0
0.612712682180459 0.612142995358242 1 1
0.95355692104442 0.95253524716536 1 1
0.803149841951403 0.802346015116656 1 1
0.810466873504865 0.809623712809429 1 1
1.13152050426823 1.13033673350429 1 1
0.892756249139228 0.891947084705303 1 1
0.681023903476579 0.680247619064535 1 1
0.986751529544232 0.985729722646891 1 1
0.962864856647625 0.96191694528917 1 1
0.901490215076341 0.900595941979519 1 1
0.687612821229382 0.686902327463364 1 1
0.678935110868601 0.678254643044249 1 1
0.831918778579703 0.831043407178192 1 1
0.61896717116901 0.618263481436011 1 1
0.842263556007169 0.841385630094087 1 1
0.57930657491584 0.578652149333225 1 1
0.75298353494446 0.752300268337871 1 1
0.681525816760401 0.680804105886984 1 1
0.890653583207537 0.889698036223078 1 1
0.87197458242207 0.871022085800735 1 1
0.679469832797425 0.678843358005527 1 1
0.900836916214261 0.8999274585142 1 1
0.912467324482958 0.911525897707189 1 1
0.590535708789008 0.589873763727272 1 1
0.929898713807207 0.928823017091697 1 1
0.961887708173344 0.960868397339992 1 1
0.639589708247522 0.638923920021633 1 1
0.750851689768781 0.750059348850068 1 1
0.574694907315599 0.574112761611598 1 1
0.7958726577328 0.795088500366737 1 1
0.851455093631449 0.85060390798847 1 1
0.979019410445818 0.977974397925371 1 1
0.612718521015821 0.612042347165647 1 1
0.956300846585321 0.955267159777194 1 1
0.782453702063936 0.781601170307121 1 1
0.648326354532984 0.647622240410437 1 1
0.304711717833035 0.304389810211161 0 0
0.806803839628545 0.80589068706962 1 1
0.715704074346999 0.715015256698682 1 1
0.510838562357475 0.510367147651377 0 0
0.716778806586256 0.716043993892077 1 1
0.731662209188051 0.730897166005469 1 1
0.9160366974969 0.915128452279929 1 1
0.461677149312456 0.461183127148731 0 0
0.588037463515446 0.587351293617223 1 1
0.700565065599466 0.699758362402668 1 1
0.80380450685688 0.802988802390782 1 1
0.78346415359272 0.782689846033721 1 1
0.862367361467151 0.861460339476871 1 1
0.699773960383502 0.699099698672362 1 1
1.15515490785674 1.1539718243649 1 1
0.970002464204237 0.969034421877996 1 1
0.720912907435517 0.720152636506257 1 1
0.809022615163152 0.808111470579698 1 1
0.861784470747979 0.86087328797253 1 1
0.679742141726226 0.67906309463303 1 1
0.8959315243774 0.894996570033502 1 1
0.904162805447183 0.903227065994833 1 1
1.00841433729097 1.00742404279455 1 1
1.03377744098937 1.03256083421464 1 1
0.900900896550352 0.899973260135176 1 1
0.946283258201841 0.945305329663983 1 1
1.04084076092036 1.03979968763176 1 1
0.7797047740626 0.779030212158096 1 1
0.642236377266331 0.6415945240476 1 1
0.642267058799786 0.641583045658696 1 1
1.0757943772861 1.07478865595596 0 0
0.83351091267183 0.832584111543575 1 1
0.803924374866648 0.803109903146697 1 1
0.966415334874005 0.96534842373911 1 1
0.930663773419784 0.92971853096442 1 1
0.877882274567793 0.877011631697936 1 1
0.661248781260909 0.660578028185036 1 1
0.643761140342155 0.643191496956616 1 1
1.1000167240658 1.09895660624032 1 1
0.883464909707074 0.882624420245766 1 1
0.710742071925132 0.710092639271493 1 1
0.753614151199973 0.75280199333859 1 1
0.835926832769833 0.835123341124166 1 1
0.852074582995922 0.851216301847021 1 1
0.730880966714762 0.730088311064163 1 1
0.851196407379371 0.850239029710245 1 1
0.777836569920209 0.776992699069179 1 1
1.08975745330844 1.08861327846273 1 1
0.598510594078979 0.597949561915202 1 1
0.853674028195275 0.852821660323011 1 1
0.843181420176044 0.842276809337829 1 1
0.815351315042074 0.814526335196905 1 1
0.665172067810837 0.664515021272137 1 1
0.811742610701974 0.81093195344092 1 1
0.978051903461921 0.976922358120206 1 1
0.709482374339217 0.708787242256912 1 1
0.857642191540745 0.856763958131103 1 1
0.682808705341636 0.68212786948828 1 1
1.0702984562475 1.0692503258863 1 1
0.988351823493025 0.987432054470606 1 1
0.808876236125204 0.808105491424639 1 1
0.567605283753478 0.567076149843713 1 1
0.795347597722998 0.794561818014744 1 1
0.643033049282423 0.642426180492824 1 1
0.495456013740754 0.494921021057068 1 1
0.803839633374292 0.802922110452496 1 1
0.814106533394558 0.813279943855578 1 1
1.04212003788383 1.04097109477514 1 1
0.680529642243131 0.679788274299094 1 1
0.659807173375988 0.659155387808253 1 1
0.928761947346775 0.927895251629661 1 1
0.918032705503154 0.917110756257776 1 1
0.732130899461843 0.731412291878231 1 1
0.834892038993448 0.833963963195006 1 1
0.702623082316581 0.701861582652111 1 1
0.482419437363948 0.481863999409121 1 1
0.552623692596212 0.552099122790332 0 0
0.673450116902705 0.672751372181373 1 1
0.725641591224745 0.72480302652228 1 1
0.800357521389386 0.799384445662151 1 1
0.566904164226516 0.566335563693722 0 0
0.961663370865516 0.960574123035734 1 1
0.752195202381494 0.751368453782587 1 1
0.686256870832142 0.68555005342878 1 1
1.1169739419215 1.11592240909357 0 0
0.592149923885578 0.591520715870999 1 1
0.973200365956901 0.972203419030486 1 1
0.749361556862115 0.748523195555872 1 1
0.76731822007423 0.766647080093713 1 1
0.547687058222179 0.547084604832749 1 0
0.559825888029543 0.559271855300258 0 0
1.11537976782795 1.11428827310087 0 0
0.695143430921943 0.694265518950367 1 1
0.675342843055545 0.674618402066514 1 1
0.811880886209434 0.810960765892112 1 1
0.83418983831848 0.833277472524207 1 1
0.747407295492812 0.746683764717218 1 1
0.844716486707884 0.843819770052654 1 1
0.262776485821445 0.262516152049574 0 0
0.668376969892835 0.667679620990335 1 1
0.477743635376738 0.477304178242116 0 0
0.877446125836291 0.876531449390186 1 1
0.778485400117483 0.777687652306717 1 1
0.638868967033424 0.638214662792848 1 1
0.59153861841681 0.59083056360049 1 1
0.661539352901838 0.660772646461854 1 1
0.925305714682855 0.924248487268926 1 1
0.841135254768896 0.840229908133775 1 1
0.798273977337634 0.797403116564691 1 1
0.60027713203667 0.599708121237005 1 1
0.904561945682298 0.90371654715875 1 1
0.962505676557343 0.961437650164848 1 1
0.853085307496969 0.852156167426069 1 1
0.70435430511768 0.703625372715827 1 1
0.53797718587584 0.537363281340326 0 0
0.796727835165499 0.795863515677475 1 1
0.740817567949607 0.740051529394268 1 1
0.833962763737925 0.833031302177484 1 1
0.839819429892099 0.83905030671904 1 1
0.898879321354564 0.897957339825611 1 1
0.695782413572301 0.695109045429641 1 1
0.939931752326765 0.938867641577981 1 1
1.04805615310465 1.04709141334224 1 1
0.644933519646219 0.644178262470698 1 1
0.61612507803996 0.615463525323548 1 1
0.785211976834235 0.784337328572069 1 1
0.629872622826882 0.629152434204567 1 1
0.750422573578096 0.749582119931352 1 1
1.05944844777556 1.05839346964563 1 1
0.878556678341176 0.877682462618284 1 1
0.668882273319849 0.668175280220479 1 1
0.636345618601296 0.635705235033131 1 1
1.07119631922363 1.0702076763904 1 1
1.02966567384435 1.02862215490006 0 0
1.17087660772108 1.16955305303521 0 0
0.798883954073942 0.797916874875542 1 1
0.960379004452579 0.959491241226326 1 1
0.563740008866138 0.563047953809722 1 1
0.953290489471078 0.952225340863026 1 1
0.967102148911513 0.966122430337703 1 1
0.951648212383953 0.950703314771985 1 1
0.972741971037651 0.971711112700745 1 1
0.874035312399619 0.873074013194193 1 1
0.858360965968483 0.857575871149421 1 1
0.928151450826908 0.927260474143471 1 1
0.564671919674051 0.564153792105972 1 1
0.562532432364256 0.562022285238561 1 1
1.08005919580806 1.07903383185311 0 0
0.697980034938443 0.697280724499737 1 1
0.634441328803419 0.633760881929617 1 1
1.02552378262604 1.02449882588691 1 1
0.774569847033149 0.773670912516323 1 1
0.991713694658354 0.990653314268611 1 1
0.862961002190356 0.862159938526191 1 1
0.903541144604033 0.902602108081077 1 1
0.997225163421067 0.99604053827286 1 1
1.10196641021029 1.10078161963169 0 0
0.76733014739518 0.766518708119592 1 1
0.696069732971355 0.695414673090064 1 1
0.769805392706586 0.768962305519355 1 1
1.10155986500148 1.10044792199783 1 1
0.996195348621948 0.995155164888878 1 1
0.978554777478157 0.977634088432625 1 1
0.577141415259721 0.576546094509639 1 1
0.624524566770196 0.623912695882431 0 0
0.876280321148236 0.875360794472155 1 1
0.992125054045288 0.990983506870385 1 1
0.805601518996805 0.804678248210682 1 1
0.761394023644623 0.760650551557794 1 1
0.879947208989663 0.878982937282284 1 1
0.787415391778604 0.786618291424224 1 1
0.86445981811829 0.863638409616854 1 1
0.63902904265437 0.63833375452553 1 1
1.0507126504653 1.04953954904801 0 0
0.761485230537502 0.760667500158265 1 1
0.853803730330881 0.852966991202359 1 1
0.934422426832248 0.933469056896727 1 1
1.07410173396247 1.07300024836492 0 0
1.07523272146238 1.07428322538525 0 0
0.985354362834212 0.98434577564676 1 1
0.982340928723694 0.981319619104801 0 0
0.652198298872336 0.651622312235186 1 1
0.765546627988916 0.764651065348482 1 1
0.661430589239103 0.660786427437394 1 1
0.865093077705776 0.864001631466617 1 1
0.874900925667458 0.874044918566254 1 1
0.650095464758667 0.649481128362552 1 1
0.91099667122479 0.910081819105985 1 1
0.885208076632645 0.884317255745262 1 1
0.629754945279574 0.629162879538513 1 1
0.929874254182856 0.928915114597513 1 1
0.893125571252308 0.892172423982357 1 1
0.643822090512068 0.643153682492427 1 1
0.793880416307759 0.793126545099382 1 1
0.987754809325726 0.986624457690819 1 1
0.738320801085692 0.737598280299993 1 1
0.723626546989788 0.722803572564869 1 1
0.902129974860554 0.901092291813981 1 1
0.890276082389451 0.889346723976632 1 1
0.776929276706524 0.7760838996804 1 1
0.789861360587802 0.789065777793295 1 1
1.00144778038121 1.0003453382583 1 1
0.746772766663334 0.74598188327161 1 1
0.807899940664911 0.807037532247687 1 1
0.776786130873978 0.77601805371116 1 1
0.63431676182813 0.633664939562192 1 1
0.989583605357292 0.988610745441959 1 1
0.674507950954105 0.673764628709353 1 1
0.703102211852979 0.702408473157987 1 1
0.645758081322597 0.645051026637954 1 1
0.838652113062675 0.837794077867948 1 1
1.166350389238 1.1651309629476 0 0
0.968479712802792 0.967419158338449 1 1
0.417068093620369 0.416559726193552 0 0
0.677596505167181 0.676877094149009 1 1
1.0306322810943 1.02946800601607 1 1
0.902579426249696 0.901645460803179 1 1
1.08403932746818 1.08298377750881 1 1
0.852977257869124 0.852133508279743 1 1
0.833620522569534 0.832738884658235 1 1
0.832420630104387 0.83161871132291 1 1
0.96644257037624 0.965353928286363 1 1
0.92931332142152 0.928258399675931 1 1
0.664325364674961 0.66368532634645 1 1
0.848718955722302 0.84781458312348 1 1
0.898446396678959 0.897581121753569 1 1
0.878496264966504 0.877577918565488 1 1
0.870574318022416 0.869661846340596 1 1
0.688279546134096 0.68758938801858 1 1
1.00153705931007 1.00043009889678 1 1
0.937494118378156 0.936315268866056 1 1
0.98380997067072 0.98273653171293 1 1
0.641052593993353 0.640315903420239 1 1
0.576014694678744 0.575471140955269 0 0
0.600368281918272 0.599707267385097 1 1
0.856680456888093 0.855846004791427 1 1
0.596089646072026 0.595521178447581 1 1
0.657069467494362 0.656367414221348 1 1
0.761527972777095 0.760753123900482 1 1
1.04031489277871 1.03922257377988 0 0
0.992087639474479 0.991115546847462 1 1
0.744053829335799 0.743249130771695 1 1
0.936304830499103 0.935396204890777 1 1
0.916513758824192 0.915478813686493 1 1
1.13653284828533 1.13540383550297 0 0
0.840200839792372 0.839400727709568 1 1
0.755586849389257 0.75486945307379 1 1
0.822524872604637 0.821558546766248 1 1
0.691842102201973 0.691107266467247 1 1
0.517599520350065 0.517051229040662 0 0
0.831309519297839 0.830348273274721 1 1
0.619866943839117 0.619257216094084 1 1
0.797027053580269 0.796133695245207 1 1
0.953879931356211 0.952923144420744 1 1
0.676730569358658 0.675895838786941 1 1
0.737996999247756 0.737258739780696 1 1
0.798230165949117 0.797378290537222 1 1
0.93208780027602 0.931038645438649 1 1
0.577751727311497 0.577164171290206 0 0
0.912269775197398 0.911315194902739 1 1
0.638903563731084 0.638270526083132 1 1
0.547170338887722 0.546648458837721 1 1
0.65970832900071 0.659022907261649 1 1
0.779579384399818 0.778793708678878 1 1
0.608784337131501 0.608081791477385 1 1
0.789673067317294 0.788806996843501 1 1
1.0632063667181 1.06203543357818 1 1
0.760436986362963 0.759670095992561 1 1
0.455442301242993 0.454943927480286 1 1
0.576049488509611 0.575436346345723 0 0
0.730450183419157 0.729754126974815 1 1
0.585672896184982 0.585168431974311 1 1
0.8913299508932 0.890465797810541 1 1
0.791722498554546 0.790886880655254 1 1
0.566495607938749 0.565950208101315 1 1
0.783804103032613 0.78288897928297 1 1
0.870669622500928 0.86974133503504 1 1
0.669200370971029 0.668480137288008 1 1
0.524309250456247 0.523697209994603 1 1
0.653345741779396 0.652491930582109 1 1
0.632845303917551 0.632165039669397 1 1
0.96496384619404 0.963928214409785 1 1
0.522597564775464 0.52202788193727 1 1
0.98510718461843 0.98411031534612 1 1
0.938782948735075 0.937907419352149 1 1
0.615270451849193 0.614659162565443 1 1
0.64288505406004 0.642209015742219 1 1
0.767898039625735 0.76706854838247 1 1
0.906481647714369 0.905437563738474 1 1
0.970595078581004 0.969572540056363 1 1
0.537986620122334 0.537525150123664 1 1
1.10954885447234 1.10821846376983 1 1
0.648819186961586 0.648142398618746 1 1
0.820070422240213 0.819311204552523 1 1
0.860285588391212 0.859474443787244 1 1
1.1008820280014 1.09978531986836 1 1
0.738210453207198 0.737559836638887 1 1
0.645121553207238 0.644467910350393 1 1
0.682233990679564 0.681429753581535 1 1
0.787819781010258 0.787007688187508 1 1
0.898077514871305 0.897103401113762 1 1
0.598595463709469 0.597955662693795 1 1
0.653489108051204 0.6527927081793 1 1
0.52452337052528 0.523982939680495 1 1
0.608607580838481 0.60791481995223 1 1
0.586515035297607 0.585965742551814 1 1
0.703885585458478 0.703195810158476 1 1
0.676116713159248 0.675404877220285 1 1
0.899568662180279 0.898632094546561 1 1
0.907226964961766 0.906291349031115 1 1
0.665296864334318 0.664571991912758 1 1
0.70263229543409 0.701979414662088 1 1
0.837646218445433 0.836787588298044 1 1
0.995335923538087 0.994317050784048 1 1
0.861185978912163 0.860249560360111 1 1
0.658550329752104 0.657930237319053 1 1
0.621496793335274 0.620877238592534 1 1
0.800908937006612 0.799998916676797 1 1
0.801188457719143 0.800357570050523 1 1
0.824374080147095 0.823412665890395 1 1
0.847347824389248 0.846530550994299 1 1
0.57386197169767 0.573172354816476 1 1
1.00812846940374 1.00708795203075 1 1
0.731063014526005 0.730232498367939 1 1
0.676338529983474 0.675546123723622 1 1
0.849915363644044 0.849085149250293 1 1
0.926488657764905 0.925454722359614 1 1
0.739440125786754 0.738651996750707 1 1
0.660004672407151 0.659314723445426 1 1
0.805541966862327 0.804732070299897 1 1
0.73659158782429 0.735827122057351 1 1
0.643628814411733 0.643049948837174 1 1
0.863398205544577 0.862393867607886 1 1
0.427829472029327 0.427449193848848 0 0
0.830988799220736 0.830133517322503 1 1
0.911925443919326 0.910877342025715 1 1
0.874655727982674 0.873770827954679 1 1
0.813343344586851 0.812431294394573 1 1
1.10596219713815 1.10487261583462 0 0
0.846063680098885 0.845184464207719 1 1
0.810928500426833 0.810182724072643 1 1
0.706099943702047 0.705371974825952 1 1
0.87563457936533 0.874732838191569 1 1
0.850585337906838 0.849612676689249 1 1
1.02694478221018 1.02599334359411 1 1
0.825737285450256 0.824830998520855 1 1
0.656957600787262 0.656196245358523 1 1
0.532929995870899 0.53233937914729 1 1
0.864220679003434 0.863268575875701 1 1
0.752715770059483 0.752035788636843 1 1
0.740930511124918 0.740203624373451 1 1
1.10607344293639 1.10489214746744 0 0
0.673970373877992 0.67325855545802 1 1
0.754173775418752 0.753511936513781 1 1
0.610216699791709 0.609624657077491 1 1
0.948959176637738 0.948020127367619 1 1
0.66358521257945 0.66286517299565 1 1
0.72858847073325 0.727866917758924 1 1
0.964713933255754 0.963624637008393 1 1
0.652595566568709 0.651928822701639 1 1
0.726464999433367 0.725833283440644 1 1
0.884876295719119 0.883854087347443 1 1
0.774460124591311 0.773613099939184 1 1
0.978678297472012 0.977614645475056 1 1
0.506224328604474 0.505697102090195 0 0
1.0724316692641 1.07116848044733 1 1
0.789929860570123 0.789095331417343 1 1
0.847734150379091 0.846944967048007 1 1
0.645184699501303 0.644382439907998 1 1
0.849396773742794 0.848536153559878 1 1
0.969421159427641 0.968313868275527 1 1
0.893191992077246 0.892333416373331 1 1
0.882288168398949 0.881440443969327 1 1
0.735678824400967 0.734932093221747 1 1
0.787219417233985 0.786419949007969 1 1
0.659575581337563 0.658926139118591 1 1
0.459337831059695 0.458849994765163 0 0
0.743342573593757 0.742624747776315 1 1
0.859007568671216 0.858102054549816 1 1
1.05579141661968 1.0547453969812 1 1
0.643631830208078 0.643033931626578 1 1
0.673629311542462 0.6730416462254 1 1
0.648894773928972 0.648122717748857 1 1
0.758080223655252 0.757228269202513 1 1
0.808824070556709 0.807965903823052 1 1
0.816837176520011 0.816051454077946 1 1
0.728075848343131 0.727281458393392 1 1
0.817598481027453 0.816612349044215 1 1
0.722315869227759 0.721434009041012 1 1
0.600098608746343 0.59947745429126 0 0
0.891983046363569 0.891070654190255 1 1
0.668552318768901 0.667846802058273 1 1
0.986698847393861 0.985744919536513 1 1
0.605997534315898 0.605428265047846 1 1
0.652425830685496 0.651808804970625 1 1
0.663639767247648 0.662973356422002 1 1
1.19181878395039 1.19065615557103 0 0
1.00225950360426 1.00129370242713 0 0
0.882781177999894 0.881902510201769 1 1
0.797393762934188 0.79637395080216 1 1
0.904302486758058 0.903342412320142 1 1
0.757460049192801 0.756608452110884 1 1
0.864844908349553 0.863886807038994 1 1
1.10799243227818 1.10695385102237 1 1
1.13411661761636 1.13295879871164 1 1
1.01308318525031 1.0120201291542 1 1
0.742426753079065 0.741632011467924 1 1
0.524856588526456 0.524287621557753 0 0
0.978198768061839 0.977162206606674 1 1
1.06278620783606 1.06166699001734 1 1
0.860085756281714 0.859202893644483 1 1
0.786306972535457 0.785503713735611 1 1
0.957050092262293 0.956103650086646 1 1
0.813233456168938 0.812425344729922 1 1
0.573499917332889 0.572902324275474 1 1
0.939417749271793 0.938472933065452 1 1
0.736242445252673 0.735453583135699 1 1
0.732352894934021 0.731564400675656 1 1
0.767984054622513 0.767294936154695 1 1
0.662595807814573 0.661816203260862 1 1
0.793769035216159 0.792922730696495 1 1
0.771968860358629 0.771208881907583 1 1
0.6500857428908 0.649420280674712 1 1
0.466184470344312 0.465704579647821 0 0
0.845547881486558 0.844657359992262 1 1
0.768345709401149 0.767595567310755 1 1
0.780256322975032 0.779526974679046 1 1
0.85110863681384 0.850333208498218 1 1
0.8636413100364 0.862773922058293 1 1
0.890660821091422 0.889812289385812 1 1
0.880314748788858 0.879364701190864 1 1
0.974224383686937 0.973196379747189 1 1
0.766051342860958 0.765118597296664 1 1
0.809944372192991 0.809092160568459 1 1
0.409333152297389 0.408825912277631 0 0
1.03625694293356 1.03521777510807 1 1
0.906744224605757 0.905883134975008 1 1
0.594238839033252 0.59360257652696 0 0
0.699056666870682 0.698216825290297 1 1
1.02300082057923 1.02196611605635 1 1
0.815173325153185 0.81427991042258 1 1
0.856138005854544 0.855147298881217 1 1
1.26500453998425 1.26363372515637 0 0
0.717696561464698 0.716923231010491 1 1
0.879679359693182 0.878772152990788 1 1
0.638147560688093 0.637419513820948 1 1
1.01225030657505 1.01125350559758 1 1
0.764363136925366 0.763555580976551 1 1
0.820266988550057 0.819405453283474 1 1
0.867222842578325 0.866308816514546 1 1
0.713584545362671 0.712850894454644 1 1
0.954240437413564 0.953282425208898 1 1
0.879430572897812 0.878435741774276 1 1
0.888407204659991 0.887534474430885 1 1
0.779484654195785 0.778695564327557 1 1
0.811037003815378 0.810111013432261 1 1
0.791832102910607 0.790969776947677 1 1
0.803521620879867 0.802687599148789 1 1
0.822507973020619 0.821573004730606 1 1
0.657845043224016 0.657181163400929 1 1
0.844813815663801 0.843878461802961 1 1
0.738177802892005 0.737480761342327 1 1
0.563644093873988 0.563041610044244 1 1
0.871321728236966 0.870385425047734 1 1
0.879131410217336 0.878296981431128 1 1
1.00357136578302 1.00259211689274 1 1
0.855675663925514 0.854681808403378 1 1
0.880376037573307 0.879375316034436 1 1
0.887633150949591 0.886567937285526 1 1
0.772166290863032 0.771306640959788 1 1
0.938178604944104 0.937222504053023 1 1
0.727840370708175 0.727169884172691 1 1
0.904154998659277 0.903277310836881 1 1
0.669418590423181 0.668789315546451 1 1
1.02296822296722 1.0219542468871 1 1
0.814868218511559 0.814019172779653 1 1
0.757631759133602 0.756868583905443 1 1
0.85046766875547 0.849633132729495 1 1
0.888590001394127 0.887667272403389 1 1
0.723014397399769 0.722240289897382 1 1
0.825002823813835 0.824291920399183 1 1
0.767882295745029 0.767057889094784 1 1
0.850999947511448 0.850199774629469 1 1
0.509707568699667 0.509225747859119 0 0
0.959754974679282 0.958714985842643 1 1
0.750475298698458 0.749727875063901 1 1
1.07418116621686 1.07307299531046 0 0
0.578840460940761 0.578214443951459 1 1
0.689321784797029 0.688670970254849 1 1
0.914756305549682 0.913849016166658 1 1
0.911472122253014 0.910593875233025 1 1
0.990707597626229 0.989555430695003 1 1
0.90688242018516 0.905960650646492 1 1
0.909051513114612 0.908050015449901 1 1
1.11266192581933 1.11166222865621 1 1
0.873746758649804 0.872799745768739 1 1
0.886627090726704 0.88561707595222 1 1
0.693939943050482 0.693200689950962 1 1
0.829610451169245 0.828798027840154 1 1
0.763146985789197 0.762363362407631 1 1
0.829539940313747 0.828744481658792 1 1
0.964196012594876 0.963254861483723 1 1
0.450482650689003 0.44999365778036 0 0
0.635002359159675 0.634258258840796 1 1
0.625092260075357 0.62450434279426 1 1
0.768929054304291 0.76815080042188 1 1
0.761391866323505 0.760627724706279 1 1
0.807407935513765 0.806564210867879 1 1
0.706870792110943 0.706114683452184 1 1
0.856443767428321 0.855655773041528 1 1
0.576477297652075 0.57588787580403 1 1
0.570045383144104 0.569405642369009 1 1
0.677153523330968 0.676444233746271 1 1
0.620605115460358 0.619925063869514 1 1
0.307163376405825 0.306827898889411 0 0
0.847894671587735 0.84702916929908 1 1
0.885250253198608 0.884223305526722 1 1
0.82088174389113 0.820098017893053 1 1
0.76269592639294 0.761950231287089 1 1
0.824146519284501 0.82331424982587 1 1
0.862942535304164 0.862050544907638 1 1
1.21674627780756 1.21553345584421 0 0
0.857795945858198 0.856762044010893 1 1
0.609202139991895 0.60851490748618 1 1
0.924642194275672 0.923812134764518 1 1
0.653084401642197 0.652361874935574 1 1
0.82159318290919 0.820670246985168 1 1
0.90583408372896 0.904880121625154 1 1
0.484455296655824 0.483982183143068 0 0
0.709420822883353 0.708672271808928 1 1
0.907687498781975 0.906720242726385 1 1
0.770525217741404 0.769689038622964 1 1
0.850687002378547 0.849792468320639 1 1
0.825503648017464 0.824662872108892 1 1
0.628608257079367 0.627944882669795 1 1
0.558296651095629 0.55775346714962 1 1
0.93215975680656 0.931138054837071 1 1
0.754530590527498 0.753697317063804 1 1
0.730513357689236 0.729888345334738 1 1
0.60286462612573 0.602318656833374 1 1
0.888548230290913 0.887675863399303 1 1
0.695758047006166 0.69495133115448 1 1
0.59610336063829 0.59554657517449 0 0
0.549670876541012 0.549029755824748 1 1
0.929439273943568 0.928522497328355 1 1
0.69971770782317 0.698952784158189 1 1
0.630972331607858 0.630335047705522 1 1
0.582458998325839 0.581845965872522 1 1
0.725395798110478 0.724616606306416 1 1
0.720147802012351 0.719477758045279 1 1
0.949287161919275 0.948354071829197 1 1
0.913303638840608 0.912373756059957 1 1
0.822966555056589 0.822139220154087 1 1
0.488418725479883 0.487896645997164 1 1
0.66865353570896 0.667946449451828 1 1
0.587787461622833 0.58727293922527 1 1
0.845690192882352 0.844850594197822 1 1
0.823571084148882 0.822735231525585 1 1
0.8019010332365 0.800969048207456 1 1
0.810606663575594 0.809841599892728 1 1
0.720471579395996 0.719730628668094 1 1
0.859804955235707 0.858934847465641 1 1
1.01571898273922 1.0146453571308 1 1
0.89294960895818 0.892004966601277 1 1
0.817527581628815 0.816712875053318 1 1
0.697688775329188 0.696884692605032 1 1
0.757354870687956 0.756620063641571 1 1
0.80692765976002 0.806095485742543 1 1
0.767282055325941 0.76647501212856 1 1
0.95058296145789 0.949477416667675 1 1
0.937340950412978 0.93630538420001 1 1
0.702715240153339 0.701955621463568 1 1
0.435725995532738 0.435279877091026 0 0
0.785892718593094 0.785118544009675 1 1
0.891385971970109 0.89053743139941 1 1
0.909521333018892 0.908674972427736 1 1
0.627852015051275 0.627193148798482 1 1
0.959357004312086 0.958323432415916 1 1
0.953282195051608 0.952314034427346 1 1
0.891044730056139 0.890138160961678 1 1
0.585409704574275 0.584722772184338 1 1
0.954320297162757 0.953191675219197 1 1
0.820223514257875 0.819350937243337 1 1
0.953046862540513 0.952038530032693 1 1
0.821196830713731 0.820450043755297 1 1
0.529239105096058 0.528691318545579 1 1
1.06141104031361 1.06045219408237 0 0
0.695728981437144 0.695011687702708 1 1
0.63090172987401 0.630187654415863 1 1
0.795900741315359 0.795067837465088 1 1
0.975946700195909 0.974798587112339 1 1
0.977216804382564 0.976128836284067 1 1
0.915852768096571 0.915026537242157 1 1
0.836055421597474 0.835267545614154 1 1
0.909995801310557 0.909098524599562 1 1
0.759127374125119 0.758445786514344 1 1
0.516302739820492 0.5157292568538 0 0
0.748153935585491 0.747299706720186 1 1
0.462816964323857 0.462361984817248 0 0
0.782702157129218 0.781885742591156 1 1
0.626788423026002 0.626105033191298 1 1
0.732343134524805 0.731538081868387 1 1
0.770194551566711 0.769463522498758 1 1
0.658187299313957 0.657396164803614 1 1
0.714613621212093 0.713857244777566 1 1
0.729711225759593 0.728808915221322 1 1
0.773776015831708 0.772958164071394 1 1
0.564731431856941 0.564106658496971 1 1
0.672404782179431 0.671685725772442 1 1
0.76321001033293 0.762357882885912 1 1
1.20431847687069 1.20284146827887 0 0
0.897420806572605 0.896388369237548 1 1
0.892038242593969 0.891108351419474 1 1
0.869938272634076 0.868973273688347 1 1
0.737094746595701 0.736310949194708 1 1
0.796730650408853 0.796002073451369 1 1
0.922335632240266 0.92144768660391 0 1
0.969864437139197 0.968842777214192 1 1
1.09197891937757 1.09091944405174 1 1
0.799250774018356 0.798388246358152 1 1
1.02753615871231 1.02648953422964 1 1
0.834817772107083 0.833945229712552 1 1
0.857014827321277 0.856132068417808 1 1
0.840645568323954 0.839723112908216 1 1
0.883598418912133 0.882693307236983 1 1
0.501940174522441 0.501441174512423 1 1
0.665535481159109 0.664876675156884 1 1
0.856174925836955 0.855190125807075 1 1
0.646758762827082 0.646172233097054 1 1
0.926284512811441 0.925404702671093 1 1
0.576356410944915 0.575767488238357 1 1
0.932519356560129 0.931584113084858 1 1
1.13220531111288 1.13086386619306 0 0
0.912467275830385 0.911512941687709 1 1
0.849987585491945 0.849057847710876 1 1
0.923085797799817 0.922126406600339 1 1
0.728285961173042 0.727585991656122 1 1
0.926238481118561 0.925286636979757 1 1
0.763733465613761 0.762972808641622 1 1
0.772612598102306 0.771916171026388 1 1
0.916771456352487 0.915779880776366 1 1
0.709274858053694 0.708567959324151 1 1
0.687236583887957 0.686549661673974 1 1
0.721398261515039 0.720596319169691 1 1
0.783679045135046 0.782876768176152 1 1
0.758209031662534 0.757420637265704 1 1
0.979984271513009 0.978940691986348 1 1
0.877024611610144 0.876090235413868 1 1
0.876138898941688 0.875183997021719 1 1
0.854410622917811 0.853536826907003 1 1
0.598722803162127 0.598036809125704 1 1
1.04239486519806 1.04129384250498 1 1
0.710175789645562 0.709330865316735 1 1
0.861196204910167 0.860225245089705 1 1
0.735832710412077 0.735001149924106 1 1
0.752355496744414 0.751605394776991 1 1
1.03847042199733 1.03738489228638 0 0
0.817743461721602 0.81682742561327 1 1
0.734516285165721 0.733766866958293 1 1
0.760164988205988 0.759345180017923 1 1
0.97250358510734 0.971331353489169 1 1
0.811478474203553 0.81052963688835 1 1
0.929738041798397 0.92870183423658 1 1
0.755872654059694 0.755040811481062 1 1
0.680057773080658 0.679249349404978 1 1
0.741904608835028 0.741098566728495 1 1
0.804268272001359 0.803364103565392 1 1
0.798331420168785 0.797491522327846 1 1
0.970954444450979 0.969954039536661 0 0
0.871529572630481 0.870706770281829 1 1
1.01324891950971 1.01220149661356 1 1
0.53574212581818 0.535243547263484 1 1
0.818817801502324 0.817943279153482 1 1
0.848978420455537 0.848098926526202 1 1
0.933704185299559 0.932678226241027 1 1
0.478352203410794 0.477891140126269 0 0
0.403036120434608 0.402605949249476 0 0
0.70850213276158 0.707767994566691 1 1
0.99126738646102 0.990222761790331 0 0
0.289023901634834 0.288708729950922 0 0
0.848540024587373 0.847669747780379 1 1
1.02243519126375 1.02142179845146 1 1
0.73790654512495 0.737204326423645 1 1
0.642755518258966 0.642076310218212 1 1
0.859833557707351 0.859059793284879 1 1
0.814530999933086 0.813748860079277 1 1
0.673404489540909 0.672764947375199 1 1
0.657430279069509 0.656720624019614 1 1
0.699534533625564 0.698814862786808 1 1
0.826767196522414 0.825794231482266 1 1
0.672234080950533 0.671654095669125 1 1
0.65754704964518 0.656802141964177 1 1
0.476172031682338 0.475681244530651 0 0
0.514808213132638 0.514261511544019 1 1
1.0272790991876 1.02624801373991 0 0
0.978814372459712 0.977780472772183 1 1
0.80207124715143 0.801249587930584 1 1
0.711056378067931 0.710411561995663 1 1
0.785655524185434 0.784934624333681 1 1
0.921367047279422 0.920348966593986 1 1
0.502813000909107 0.502294523074512 1 1
0.765433534293911 0.764707720925628 1 1
1.03254922085313 1.03137718820987 1 1
0.426712826498443 0.426311105407156 0 0
0.990524768504215 0.989468379122082 1 1
1.09143476667786 1.09039030812078 1 1
0.985395752706053 0.984424899591233 1 1
1.10009996047068 1.09898974412387 1 1
0.730711323445297 0.730028912008723 1 1
0.820871524132899 0.820032581190804 1 1
0.605775795602982 0.605183749457814 1 1
0.967248042145551 0.966297034290965 1 1
1.00267017199857 1.00169997895148 1 1
0.623432437958947 0.622856685746272 1 1
0.836664175273824 0.835748410055215 1 1
0.683381067941304 0.682697798929807 1 1
0.931863343625885 0.930911204261949 1 1
0.831797281641607 0.830921083741083 1 1
0.735911554742138 0.73508963169345 1 1
1.0837050584989 1.08250605218776 0 0
1.00882189884889 1.00781510045287 1 1
0.814218615870997 0.813385306360486 1 1
0.801587497010148 0.80073672354178 1 1
0.714824243062219 0.714144263104453 1 1
0.652236235288781 0.651571770902361 1 1
0.752502156054311 0.751791865472048 1 1
0.322423444747324 0.322103134244862 0 0
0.628439979671966 0.62780386471358 1 1
0.792682394170347 0.791783874100856 1 1
0.877550205639964 0.87671670783889 1 1
0.496220603714334 0.495659924677662 1 1
0.783067613570315 0.782285146270967 1 1
0.850885367618458 0.849960647881579 1 1
0.842194550828459 0.841262428742791 1 1
0.482312024642029 0.481868098719296 1 1
1.02034481070082 1.01910075781347 1 1
0.699687022732472 0.698968365243215 1 1
0.869915052591751 0.869012466708282 1 1
0.481782670911039 0.481235878507144 0 0
0.558576116225001 0.557978524770403 1 1
0.866978482008938 0.866180994616475 1 1
0.91805652979266 0.917195154500231 1 1
0.774557342008456 0.773854660929794 1 1
0.880317560569201 0.879489484862194 1 1
0.683191680375104 0.682421890069657 1 1
0.543070361667115 0.542558877939996 1 1
0.628237915409252 0.627619663726321 1 1
0.645415797580697 0.644754681418838 1 1
0.667008034157783 0.666289762908928 1 1
0.845710808387353 0.844807177348393 1 1
0.787207634064689 0.786322314874983 1 1
0.865411221886794 0.864610390100407 1 1
0.646442038739548 0.645756282167743 1 1
0.853220257144481 0.852168703282057 1 1
0.794679406916523 0.79382672938012 1 1
0.832289446458588 0.831338268258798 1 1
0.859338203193792 0.858466308642503 1 1
1.03242480011265 1.03130174449835 1 1
0.889893812603372 0.889066735865629 1 1
0.916750617008747 0.915805991570664 1 1
0.819509894558592 0.818613907563595 1 1
0.57372048733609 0.573159663697095 1 1
1.0871911017284 1.08604713319484 0 0
0.820683934395961 0.819812109592343 1 1
0.897480554077246 0.896597593138626 1 1
0.4626035079322 0.462169240284839 1 1
0.87006548214522 0.869029681035363 1 1
1.09341005817143 1.09236798765963 1 1
0.702946892977239 0.702290740285918 1 1
0.875038937825778 0.874156243851106 1 1
0.832897804362372 0.832056934062061 1 1
0.679666692598679 0.678969862824212 1 1
0.881698087397608 0.880835521691197 1 1
0.816682084888471 0.815890969509648 1 1
0.744765736263539 0.744003682546826 1 1
0.488938036352207 0.488420336103191 0 0
0.487180783379308 0.486706229597719 1 1
0.889777228066873 0.888795915993595 1 1
0.916667612986136 0.915709335471909 1 1
0.651866543689771 0.651123633045293 1 1
1.0618985604047 1.06080087125943 0 0
0.770173123671033 0.76935860438761 1 1
0.745589899564995 0.744804108365636 1 1
0.708754972647273 0.708065992301516 1 1
0.625629220910086 0.625011514816289 1 1
0.665011707315235 0.664339706058399 1 1
0.892262094636013 0.891442008801967 1 1
0.97681304961743 0.975830381953727 1 1
1.02790831581044 1.02679572342782 1 1
0.841514528596619 0.840600248979084 1 1
0.92520487068343 0.924294777088521 1 1
0.705998667133197 0.705310795874137 1 1
0.756221670122202 0.755487880749764 1 1
0.729656258046625 0.728740200496874 1 1
0.935940254375031 0.935044971011189 1 1
0.694883925911986 0.694110390415134 1 1
0.777667394430583 0.776821916059016 1 1
0.840117645999746 0.839267841228225 1 1
0.616527704334216 0.615909387850334 1 1
0.785595101576682 0.784813032083546 1 1
0.498817117332102 0.498353207880192 1 1
0.81908904741799 0.818179366893048 1 1
0.882991885928482 0.882070721061976 1 1
1.00151633459558 1.00053425105023 1 1
0.885870073294315 0.884913693891272 1 1
0.982095671813879 0.981044983256701 1 1
0.949097135589485 0.94811404174403 1 1
0.965189062785268 0.964230593254344 1 1
0.55024983600918 0.549707307810453 0 0
0.623045454785216 0.622422856345577 1 1
0.823938396274475 0.823132326668327 1 1
1.02635716616554 1.02527803056829 1 1
0.781352002889855 0.780548436371844 1 1
0.753914013722135 0.753133992294543 1 1
0.950161710481093 0.949143674329518 1 1
0.778672919411416 0.777786122756104 1 1
0.664651676247502 0.664049298953922 1 1
0.715336748343295 0.714554293295934 1 1
1.4238117035176 1.42234571293359 0 0
0.854359771662012 0.853559731915434 1 1
0.993754834914077 0.99280143576161 1 1
0.954398991119906 0.953403110647619 1 1
0.903456675833492 0.902508365533587 1 1
0.876357441612407 0.875475602744975 1 1
0.66354323187092 0.662810571494539 1 1
0.897652841852645 0.896642160958921 1 1
0.479707030596072 0.47912667056542 0 0
0.95218333514463 0.951233889074466 1 1
1.00206306309161 1.00106248529524 1 1
0.739352338389579 0.738478790471956 1 1
0.835920179395051 0.834999616304821 1 1
0.833607217342921 0.832790481973554 1 1
0.825402428337706 0.824556124513568 1 1
0.913207606553561 0.912316308607986 1 1
1.07873982705587 1.07756605663636 0 0
0.960619181472148 0.959715931277306 1 1
0.877123443373694 0.876219571121812 1 1
0.672524068109777 0.671632917342285 1 1
0.782529614099257 0.781774809712248 1 1
0.916969778043916 0.916125182046621 1 1
0.834009903035912 0.833235633628272 1 1
0.656867809043083 0.656219583215666 1 1
0.73354076476464 0.732721835873521 1 1
0.875547761659546 0.874654088521366 1 1
0.774957262167379 0.774151013527204 1 1
0.592760522388233 0.5921643311892 1 1
0.890790964154085 0.889954611729029 1 1
0.747176312289237 0.746382602890529 1 1
0.498352284124113 0.497869904329049 1 1
0.699227064594135 0.698441048444977 1 1
0.776735341940029 0.775972548320093 1 1
0.53950071771678 0.538959676337921 1 1
0.878891665300271 0.877960872568952 1 1
1.01307597251148 1.01199917089494 1 1
0.592078059082394 0.591383679862092 1 1
0.801134118500065 0.80020300025584 1 1
0.940915251287999 0.940038307172123 1 1
0.783862977886084 0.783079682789603 1 1
0.958606794427698 0.957481221456828 1 1
0.911111566864113 0.910149231750656 1 1
0.986809677813766 0.98579437347614 0 0
0.682648401711775 0.681991476928718 1 1
0.695886936751765 0.695170179126192 1 1
1.05745904032017 1.05648935367103 1 1
0.612765754983684 0.612169487317843 1 1
0.711868896469926 0.71112306587372 1 1
0.657384780150634 0.656673330027005 1 1
0.845476774505612 0.844650861972242 1 1
1.07785961033343 1.07659381300272 1 1
0.682185748910963 0.681492962599847 1 1
0.902854966416595 0.901990568610888 1 1
0.936816266001027 0.935984494686583 1 1
0.500497911450378 0.499980053925839 0 0
0.824964581464859 0.824091333178413 1 1
0.7037832751308 0.703089394402151 1 1
0.943817084329702 0.943016446747322 1 1
0.825857441119119 0.824948885973105 1 1
0.971501436649336 0.970488686600229 0 0
0.527423965842268 0.52687979562891 1 1
0.589900458043932 0.589252103501312 1 1
1.03536967726944 1.03432499238593 1 1
1.00433362089056 1.00331835419883 1 1
0.423329758691373 0.422899805715915 0 0
1.01442325161948 1.0133898737975 0 0
0.691687699029868 0.690901351254757 1 1
0.842489675704313 0.841541725656799 1 1
0.959345572973175 0.958436820150027 1 1
0.933526807453985 0.932602259831038 1 1
0.552984760791232 0.55245012641498 1 1
0.810087041876773 0.809364252537475 1 1
0.717687183794167 0.717009374579171 1 1
1.08526628744583 1.08417932991476 0 0
0.663707310486173 0.663041983850003 1 1
0.726157759530692 0.72532599216548 1 1
0.807689178063675 0.806785400171062 1 1
0.568845584078147 0.568316186576912 1 1
0.863424526814012 0.862566074185218 1 1
0.976815773227376 0.975715810207657 1 1
0.559811367414975 0.559234489749001 0 0
0.689889067111096 0.689111427143923 1 1
0.700241470167059 0.699482708335791 1 1
0.951277442538881 0.950409286914195 1 1
1.0025533339386 1.00147256122226 1 1
0.725470158393672 0.724672414650442 1 1
0.895531707342902 0.894510342521627 1 1
0.730321483499363 0.729619286901964 1 1
0.754295860185708 0.75355555665808 1 1
0.944293833692554 0.943247887350901 1 1
0.909894764560707 0.908993824942148 1 1
0.83782485327624 0.837029024436563 1 1
0.959280672103571 0.958339106663031 1 1
0.706187331973888 0.705409638362917 1 1
0.69128774905393 0.690615116316177 1 1
1.07618435978491 1.07499702470264 1 1
0.510317275965054 0.509740091956396 1 1
0.492699462048835 0.492203115153269 0 0
0.60299504424224 0.602428451856735 1 1
0.513593029304033 0.513062381938596 1 1
0.789223440998167 0.788366613633727 1 1
1.00841844374771 1.00734439510214 1 1
0.887203003280488 0.886233512675592 1 1
0.708227730754883 0.70746567368563 1 1
0.501325638956719 0.500786248922484 1 1
0.429717038342706 0.429216460605504 0 0
1.0475371438258 1.04635073384265 1 1
0.683226094112984 0.682600573499 1 1
0.638505894877698 0.637916145735951 1 1
0.835230323218454 0.834288328404888 1 1
0.934177044411308 0.933177205471619 1 1
0.911472814602315 0.910557571685006 1 1
1.01623481580061 1.0151605838839 1 1
0.873671165036917 0.872715733280518 1 1
0.702147690455945 0.701389342093744 1 1
0.745771915408354 0.744978922785106 1 1
0.820806403859718 0.819947256437032 1 1
0.782820714008804 0.781957097211723 1 1
0.876630759035825 0.875723706006357 1 1
0.96092134620094 0.959799837760628 1 1
0.559188467305275 0.558637316590341 1 1
0.97254776699332 0.971415244572717 1 1
0.641967706791467 0.641178392230541 1 1
0.585971074728337 0.585265354526937 1 1
0.958196744320247 0.95731727516056 1 1
0.727872134994988 0.727022062593375 1 1
0.838334537665479 0.837290938893084 1 1
1.0708479289641 1.06974102910618 0 0
0.662921309397065 0.662172995045932 1 1
0.814203538790404 0.813248091663914 1 1
0.919764899430016 0.918750517907102 1 1
1.07714945307878 1.07622434973286 1 1
0.857447504403531 0.856704389980814 1 1
0.606085237804445 0.605488662176097 1 1
0.579457277513423 0.578894115848547 1 1
0.879578923371992 0.878638291495361 1 1
0.866022422124601 0.865099102888445 1 1
0.641769377210022 0.641140158788718 1 1
0.7453232125222 0.744426598727483 1 1
0.569627247843511 0.568999068308246 1 1
0.668485153713563 0.667855538058409 1 1
1.02195317343405 1.02087060095819 1 1
0.873618922088548 0.872626021655871 1 1
0.805107236538358 0.804292079199649 1 1
0.911664068451705 0.910789437874987 1 1
0.789388591745096 0.788604959121462 1 1
1.23694118477959 1.2355884738047 0 0
0.475570789405159 0.475128744428442 0 0
0.799390679893673 0.798490420050726 1 1
0.727765124582157 0.726993943902958 1 1
0.587163860167796 0.586571281839203 1 1
0.718253614929812 0.717578058817041 1 1
0.900920355413806 0.90003793392493 1 1
0.748965595740419 0.748217705320023 1 1
0.796052072649264 0.795236785111008 1 1
0.689199503502289 0.688462041374912 1 1
1.31636208321925 1.3150420145574 0 0
0.862237061418788 0.861461454879738 1 1
0.791405737404385 0.790633237087067 1 1
0.866841837856193 0.865964412997144 1 1
0.700303319351696 0.699574401567609 1 1
0.807612413080956 0.806740451518558 1 1
0.821763457316006 0.820799118079298 1 1
0.992662052527838 0.991688378128796 1 1
0.820003373727991 0.819182230971068 1 1
0.876658330176922 0.875768125458595 1 1
1.14898704974109 1.14771139540277 0 0
0.644604778914305 0.643919291438635 1 1
0.694601477613421 0.693932736225889 1 1
0.752962966024834 0.752048612998436 1 1
0.690552239917075 0.68989447376459 1 1
0.640386395667218 0.639760130001864 1 1
0.641030366308422 0.640320643477237 1 1
0.606182804548313 0.605602741703519 1 1
0.840721864502757 0.839788649270071 1 1
0.801292943008273 0.800320685801969 1 1
0.980803808216877 0.979718937220383 1 1
0.69475025036407 0.69402891846877 1 1
0.634161482285711 0.633520815277905 1 1
1.06799526559117 1.06684708519355 1 1
0.770080092737169 0.769316040919217 1 1
0.745043877191991 0.744261857312981 1 1
0.676040769759323 0.675341099105917 1 1
0.655356160535125 0.654697737010397 1 1
0.682621090009452 0.682000314309342 1 1
0.776880659080398 0.776067783720239 1 1
0.652051177719598 0.651343625855198 1 1
0.68681487443745 0.686166555073214 1 1
0.922616485334039 0.921724615372032 1 1
0.816788623320756 0.815989554196925 1 1
0.940037384151458 0.939061252024275 1 1
0.725585356745435 0.724913650345282 1 1
1.00643498590977 1.00539966876135 1 1
0.801671598495762 0.800841715858781 1 1
0.919595302707293 0.918509191632638 1 1
0.993545854724878 0.9925421255974 1 1
0.623837217175246 0.623233600391941 1 1
0.779762562886639 0.778992145872542 1 1
1.10840487581024 1.10719526436781 0 0
0.80124721755736 0.800468765606953 1 1
0.554807547010077 0.554224751896015 1 1
0.921292152866064 0.920349322004643 1 1
0.90314355470007 0.902134830497994 1 1
0.999918388098102 0.99888068009877 1 1
0.429279732735698 0.42888093273807 0 0
0.694481680942283 0.693747794433 1 1
0.741744174835574 0.740907409733432 1 1
0.773342989740123 0.772514715713015 1 1
1.13956454087804 1.13838071422468 0 0
1.03955048618351 1.03843150490908 1 1
0.892795460913167 0.891957689113346 1 1
0.577221632898492 0.576664591207683 1 1
0.488029782730837 0.487591028859714 0 0
0.882070807551396 0.881192203065583 1 1
0.853932716245788 0.853168332593319 1 1
0.893982936157074 0.893110994510607 1 1
0.988309202021406 0.987365002439158 1 1
0.893650356040969 0.89275263288132 1 1
1.06424315592942 1.06304456541808 1 1
0.611549587321701 0.610797770882584 1 1
0.91092595964218 0.910007674505392 1 1
0.663218131528351 0.662467920898218 1 1
0.463633304907407 0.463183962418307 0 0
1.05972947466861 1.05868209331735 0 0
0.8770582503418 0.876249735518481 1 1
0.782580245788886 0.781741320755544 1 1
0.902908284268387 0.901979194555384 1 1
0.823762791689636 0.822927030142832 1 1
0.598651854939501 0.598096080965303 1 1
0.97892292887308 0.977828452093661 1 1
0.976701020097154 0.975663459336624 1 1
0.927380530566098 0.926473278293163 1 1
0.872979998161512 0.872067165030497 1 1
0.729401968062752 0.728757319002338 1 1
1.10427933678669 1.10324471403646 0 0
0.679796967394303 0.679037708818749 1 1
0.849611263397017 0.848772164339456 1 1
0.601445077160101 0.600811547943917 1 1
0.661574681708169 0.660971909070063 1 1
1.0129341725916 1.01196072155583 1 1
0.876307202574778 0.87541588815045 1 1
0.911563785915851 0.910729826331564 1 1
0.740458066497702 0.739729355567912 1 1
0.795637231364866 0.794864246985165 1 1
0.956454380289157 0.955468695933097 1 1
0.789313823130014 0.788618897661771 1 1
0.813363833810584 0.812596519446854 1 1
0.619437078661131 0.618743404951445 1 1
0.991228811808257 0.990174849487547 1 1
0.664556713901464 0.663978657198334 1 1
1.01765814107667 1.01650208511073 1 1
0.878211268502717 0.877300730834648 1 1
0.883113427521167 0.88210643232016 1 1
0.800519829638736 0.79970165189742 1 1
0.976414064396987 0.975240311801512 0 0
0.623945757296081 0.623294699923478 1 1
0.837619236434494 0.836684500694524 1 1
1.02294785985091 1.02182594156918 1 1
0.97095633486133 0.969935773705136 1 1
0.704867127490107 0.70404534756774 1 1
0.876296253651496 0.875298982782546 1 1
1.06942398165018 1.06845194981324 1 1
0.606297187432758 0.60559536068194 1 1
0.66170624203927 0.660950346767876 1 1
1.03582008583177 1.03476551504632 0 0
1.09190087223141 1.09078794451516 0 0
0.875355522024703 0.874499273420632 1 1
0.55946358225794 0.558888399325109 0 0
0.887378063995111 0.886480435362233 1 1
0.474669346015942 0.474184709125655 1 1
1.05954569285276 1.05851801301664 1 1
0.790132179602492 0.789333808214086 1 1
0.437215211966516 0.436745142863684 0 0
0.907087539439221 0.906211954212109 1 1
0.613502345186097 0.612802949412053 1 1
0.846907230213083 0.846031671598279 1 1
0.696160036930403 0.69544498333305 1 1
0.95676203036299 0.955603554051362 1 1
0.768692505477301 0.76780367870697 1 1
0.886639174089559 0.885780455823324 1 1
1.11165198758029 1.11040238209694 1 1
0.692047626441041 0.691440183961266 1 1
0.733475970655716 0.732711173263274 1 1
0.8098500053908 0.809046813260615 1 1
0.716456615815437 0.715649834205291 1 1
1.04011758045747 1.03895342197499 0 0
0.763890135269787 0.763066510295251 1 1
0.906425456410036 0.905539504213299 1 1
0.900581700971286 0.899767239404869 1 1
0.91812096122237 0.91714797516514 1 1
0.726284934123133 0.725579496971383 1 1
0.877583610525284 0.876727671715505 1 1
0.807647738017796 0.806871843238386 1 1
0.979774707515615 0.978801201355622 1 1
0.680129301627083 0.679424045157036 1 1
1.05943330695605 1.05837359503547 1 1
0.715172586082365 0.714456984808572 1 1
0.914470017147184 0.913512035902774 1 1
0.738574252844092 0.737912247085216 1 1
1.03534904443433 1.03429509328022 1 1
0.898936739223091 0.89806809663719 1 1
0.638726170746091 0.638070620874554 1 1
0.91664324994809 0.915560394227187 1 1
0.918999874327675 0.918036795315302 1 1
0.773653271818511 0.772938872691483 1 1
0.738358876314487 0.737608267527535 1 1
0.872861640965028 0.872058183834718 1 1
0.912201890653883 0.91139472922124 1 1
0.713626455406184 0.712936072237518 1 1
1.21811031378446 1.21667557810559 1 1
0.930589868668339 0.929558927831112 1 1
0.543451365002061 0.542913927050833 0 0
0.84486327556125 0.843966156100435 1 1
0.763920149731729 0.763079413894062 1 1
0.818035141527295 0.817273438829416 1 1
0.967582499982091 0.966574531450385 1 1
0.674333875197001 0.673609326878259 1 1
0.985332153610923 0.984402733826447 1 1
0.929702010573464 0.928655223214389 1 1
0.363085946119621 0.362753513356594 0 0
0.617645226207985 0.617016751199292 1 1
0.565036737709967 0.564519421956073 0 0
0.464295904377052 0.463868714199559 0 0
0.854565277172843 0.853647951790421 1 1
0.845971842456553 0.845070038276636 1 1
1.19069797142602 1.18945005196163 0 0
0.972739142676125 0.971631162044972 1 1
0.866711517103393 0.865759742977329 1 1
0.751375069158817 0.750635114324926 1 1
1.01702104807084 1.0159194953697 1 1
0.755925394051109 0.755174417566787 1 1
0.721459785908932 0.720787293816949 1 1
0.750831316943988 0.750076510638244 1 1
0.769322313805956 0.768478531722161 1 1
0.874601432953849 0.873755646500695 1 1
0.458196536837803 0.457773445668016 1 1
0.816599904189944 0.815640994176573 1 1
0.757344806726219 0.756506925949383 1 1
0.634043924919745 0.633325939324895 1 1
1.00553757670053 1.00453807596618 1 1
0.692076096318003 0.69142908555441 1 1
0.665469119038968 0.664837291054106 1 1
0.57406083212251 0.573466193533845 0 0
0.810469954449599 0.809712471434592 1 1
0.58287434584206 0.582275695105916 1 1
0.932466243919727 0.931629513643485 1 1
0.890205233366306 0.889214787588227 1 1
0.876811638860551 0.875869379544843 1 1
0.752134645486259 0.75126432985164 1 1
0.749343759843269 0.74860743505923 1 1
0.785721087873652 0.78498649635004 1 1
0.706600807993366 0.705829186277288 1 1
0.610858318147379 0.610155218277635 1 1
0.927070336602907 0.926149937921796 1 1
0.805206695042421 0.804365419679951 1 1
0.721034142983565 0.720191039350525 1 1
0.826930315602151 0.826042080610622 1 1
0.902564908981543 0.901694702291726 1 1
0.914142172391438 0.913197423676735 1 1
1.00983613454732 1.00884737130165 1 1
0.827826979067586 0.826931354773038 1 1
0.900089610078949 0.899078237243493 1 1
0.677152541253727 0.676497275768088 1 1
0.903579781058369 0.902641580901742 1 1
0.64374295854865 0.64308366498792 1 1
0.730667458147752 0.729879852819413 1 1
0.801436061357304 0.800610536618923 1 1
0.666413714348993 0.665720352264049 1 1
0.974337054959582 0.973305337108686 1 1
0.875155200882923 0.874304283771226 1 1
0.68981812603791 0.689050034302319 1 1
0.825368400475621 0.824407017002575 1 1
0.755819734139411 0.754878412415384 1 1
0.85704888619837 0.856241772071904 1 1
1.04769135897099 1.04656602076871 1 1
0.874768030801325 0.873795383803865 1 1
0.987871466302366 0.986808297579166 1 1
0.887768931424112 0.886842082102702 1 1
0.793791566486451 0.792954155846556 1 1
0.873869154940314 0.872896325587628 1 1
1.02246928069807 1.02154447391277 1 1
0.936636991677192 0.935742963483261 1 1
0.460011812160436 0.459496800072497 1 1
0.874966250722531 0.874012705761092 1 1
0.871497187987443 0.870652987825743 1 1
0.792379820882838 0.791572426050356 1 1
0.530244498506443 0.52970278570814 1 1
0.873149030834329 0.872166970336059 1 1
0.778283589107971 0.777433123032088 1 1
0.618944869513685 0.618352256574666 1 1
0.92654427293966 0.925601630973983 1 1
0.567611962222465 0.567025674918561 1 1
0.611531386153151 0.610867713199705 1 1
0.744048240952768 0.743260572546838 1 1
0.74784726224086 0.747006921919376 1 1
0.67996549278236 0.67925269754963 1 1
0.775166470354282 0.774431622167874 1 1
0.656937575500812 0.656326680994942 1 1
1.03945721484724 1.03842293795001 1 1
0.927702600806916 0.926691462113341 1 1
0.974265539681985 0.973299250889631 1 1
0.334511712208819 0.334103288499188 0 0
0.857160200285803 0.856280427351322 1 1
0.975655542860546 0.974630604318229 1 1
0.67534470146416 0.674588058618303 1 1
0.921763438552362 0.920684869325375 1 1
0.797710395910639 0.796871931823479 1 1
0.547463046759761 0.546894566489607 0 0
0.702481833446865 0.701803489181017 1 1
0.756279256809308 0.755557728249311 1 1
1.05047512370479 1.04943074069319 1 1
0.875800507159677 0.874882556852983 1 1
0.899145783599767 0.898187654692355 1 1
0.523605833949233 0.523110330597987 1 1
0.748139798616624 0.747383490282891 1 1
0.722229847262156 0.721513116834781 1 1
0.758209571752134 0.757399336637957 1 1
1.04444600125477 1.04342110214372 1 1
0.838922109080829 0.838021411505666 1 1
1.09062304312052 1.08958088623664 1 1
0.436736017200909 0.436288252872858 0 0
1.12347240180298 1.12243126974986 0 0
0.700121190118583 0.699371631921484 1 1
0.571991770849939 0.571437868002945 0 0
0.816281690486791 0.815452425414259 1 1
0.867849512989241 0.866848327021282 1 1
0.857832696769035 0.856830547712596 1 1
0.774994946448073 0.774158191166326 1 1
0.731302592246401 0.730556657406206 1 1
0.791487479012531 0.790638153115756 1 1
0.908688216447471 0.907713578007836 1 1
0.825034461796998 0.824157751437254 1 1
0.817913676562254 0.817150978921816 1 1
1.04813250138191 1.04723912055832 1 1
0.695786322733277 0.695126200373433 1 1
0.939412319973476 0.93839747195225 1 1
0.968762747076029 0.967740868794389 1 1
0.952081394817746 0.9510556600489 1 1
0.746376429687925 0.745621422523284 1 1
0.783046065858418 0.782140126150917 1 1
0.468240381791141 0.467767881000235 1 1
1.04040242332124 1.03942832825061 0 0
0.697375398213206 0.696617790094577 1 1
0.626092461829373 0.625466483783924 1 1
0.855614335753645 0.854686197552478 1 1
0.700391519031643 0.69954839157431 1 1
0.729606489993661 0.728901299753536 1 1
0.814420408919314 0.813519970070715 1 1
0.938589517678073 0.937515410041641 1 1
0.767062426237136 0.766289791861045 1 1
0.678622538074461 0.67782875140969 1 1
0.184641096996705 0.184445806789124 0 0
0.890792709638836 0.88987711122996 1 1
0.831224034374514 0.83039146091293 1 1
0.676810436546288 0.676043593472575 1 1
0.641553620464842 0.640841897501133 1 1
0.732103242566136 0.731387494073832 1 1
0.786889765515308 0.786120078746684 1 1
1.20528230754574 1.20405298332409 0 0
0.627335698340533 0.626717591955861 0 0
1.56707193778287 1.56552195268131 0 0
0.705919906402449 0.705242260843459 1 1
1.06794861743599 1.06687292171504 0 0
0.722471707439599 0.72174850065722 1 1
0.833140090076952 0.832345721679881 1 1
0.849034904454051 0.848190365220564 1 1
0.774967307164125 0.774073642325137 1 1
0.723213057029403 0.722441379410238 1 1
0.799741931557856 0.798855652202741 1 1
0.46858698943201 0.468060387757165 1 1
0.925030423514434 0.923975253403917 1 1
0.94843271051318 0.947467133352605 1 1
0.971783176168943 0.970872935330172 1 1
0.681976599966647 0.681308365766814 1 1
0.747730112912029 0.746877110761215 1 1
0.628752401743391 0.62799113535344 1 1
0.517904007690329 0.517294800608402 0 0
0.914665626026697 0.913805586154594 1 1
0.138044054128965 0.13790762671263 0 0
0.823716738948717 0.822864200592293 1 1
0.79273927446938 0.791890704634203 1 1
0.848374783002086 0.847531896242916 1 1
0.867306218846753 0.866356002089561 1 1
0.560857847874971 0.560379632675588 1 1
0.991635818860869 0.99068078734033 1 1
0.811813033270289 0.811054695335538 1 1
0.373692029685357 0.373283859603621 0 0
1.09719884886754 1.09604329619028 1 1
0.732190906023342 0.731439574336052 1 1
0.801062212659951 0.800290997540374 1 1
0.944362600850766 0.943347470287346 1 1
0.790634963850614 0.789710203167929 1 1
0.670867294329051 0.670193760342438 1 1
1.09349650739632 1.09238549180281 0 0
0.754387870055839 0.753687576088111 1 1
0.816940782055548 0.816090104000749 1 1
0.725440735737533 0.724645037563317 1 1
0.548305624408679 0.547689967687626 1 1
1.17588623034596 1.17469925842182 1 1
0.76903893050804 0.76819685150211 1 1
0.728365727483418 0.727515400349679 1 1
0.957876615716269 0.95695829190928 1 1
0.80188237035955 0.800987749337224 1 1
0.906397529914777 0.905277423634589 1 1
0.618524377900805 0.61792821159933 1 1
1.11254760102634 1.11144141255101 0 0
0.577246524811204 0.576637130171314 1 1
0.569138618967454 0.568532218560085 1 1
0.703400850994713 0.702670751886495 1 1
0.71555539802166 0.714918323382142 1 1
0.960253975170424 0.959286585500429 1 1
0.804318348738305 0.803403174893838 1 1
0.966134041530538 0.965083948347167 1 1
1.02510741025001 1.02410478894972 1 1
0.893874512499551 0.893005338331904 1 1
0.925559475551526 0.924532775812942 1 1
0.985131250453453 0.984082951598521 1 1
0.836599613125459 0.835834337746496 1 1
0.591433325998375 0.590833912857624 1 1
0.699034516423721 0.698319436096177 1 1
0.976695445528084 0.975784979733998 1 1
0.875587780593743 0.874743151835317 1 1
0.609956940911951 0.609252819307544 1 1
1.07296107986226 1.07184954362882 1 1
0.506440145045572 0.505953564425786 0 0
0.621859554629328 0.621191225542567 1 1
0.557876733871952 0.557316497168813 0 0
0.904964376671669 0.903984010046275 1 1
0.615464895550046 0.61486142637939 1 1
0.765270813491743 0.764458958478578 1 1
0.934088951104008 0.933156463197854 1 1
1.15655628552541 1.15520302044546 0 0
0.832701037127626 0.83185264377364 1 1
0.857494731285313 0.856555243951321 1 1
0.807398465139356 0.806503821457398 1 1
0.974030290254928 0.973001370659682 1 1
0.836927583343696 0.836073093483647 1 1
0.802644545962292 0.801845549349743 1 1
0.545258222806153 0.544654858813602 1 1
0.425992715855388 0.425559639094417 0 0
0.792930658146858 0.792143079321682 1 1
0.887379482488234 0.886411039259504 1 1
0.806056026606957 0.805239133910292 1 1
0.623050483203186 0.622321104940179 1 1
0.861989938425838 0.861187906906751 1 1
0.923679155311038 0.922694201805959 1 1
0.893995860204788 0.893082141634266 1 1
0.76590963865347 0.76514800260881 1 1
0.59163304747381 0.591072568886253 1 1
0.870718428227671 0.86970696304932 1 1
1.19164642916093 1.19044557675059 0 0
0.653769908623533 0.653062664973566 1 1
0.896481965425104 0.895534441485892 1 1
0.591446162484111 0.5908332708955 1 1
0.969393188122859 0.968445053060663 1 1
0.67063411038572 0.66991878406042 1 1
0.879698128570066 0.878806589679811 1 1
0.892466918739514 0.891598134489422 1 1
0.634880021692851 0.634270430546559 1 1
0.713078491703986 0.712414058221664 1 1
0.76488728140077 0.764168804543467 1 1
0.745342111377237 0.744551806962498 1 1
0.726676913868106 0.725933916820144 1 1
0.672327322627719 0.671745192756974 1 1
1.08543964840139 1.08430738575381 0 0
0.766395755150971 0.765640062928714 1 1
0.922857184231199 0.921803665705537 1 1
0.704978432882337 0.704192651315461 1 1
0.876406031003383 0.875451248023202 1 1
0.654059170935025 0.653417115122523 1 1
0.706688801462077 0.705979075832215 1 1
0.906008554392088 0.905060041541441 1 1
0.680279749498008 0.679594787624484 1 1
0.809209864581497 0.80836719179334 1 1
0.970989615327962 0.970019669293316 1 1
0.956367219057074 0.955348609775981 1 1
0.767157424091737 0.766422389056519 1 1
0.846479067577755 0.84557032554494 1 1
0.630026270345201 0.629357736132948 1 1
0.462912340910118 0.462436423859799 0 0
0.662165914894216 0.66153881796683 1 1
0.838181042813856 0.837166215411999 1 1
1.08009646799657 1.07900785562095 1 1
0.809913093213983 0.809058820584242 1 1
0.886146247472182 0.885165591937339 1 1
0.890891436648555 0.890049249362212 1 1
0.649554169305252 0.648827063360485 1 1
0.563229141840551 0.56267187289904 1 1
0.763310053370742 0.762402390783238 1 1
0.856060521496049 0.855111497003397 1 1
0.77850299499312 0.777700095909022 1 1
0.731420947847196 0.730682040922066 1 1
0.696744103131438 0.695977935899172 1 1
0.932472343278197 0.931578784561619 1 1
0.755059220531202 0.754298218259012 1 1
0.555773855497633 0.55515804850092 0 0
0.950515603280432 0.949528931363191 1 1
0.657184162673032 0.656491953581707 1 1
0.756833999953024 0.756206564435254 1 1
0.5674641343616 0.566874902742343 0 0
0.667006378368822 0.66630682662597 1 1
0.516041475445535 0.515481026470914 1 1
0.858320815979481 0.85737824072159 1 1
0.507374070079707 0.5068507298787 1 1
0.911379387037733 0.910297476345575 1 1
0.970241587810348 0.969179937239129 1 1
0.856915731502532 0.856021554654209 1 1
0.696843835797109 0.696062285312452 1 1
0.890283246969494 0.889364228399413 1 1
0.62668393754909 0.626058303097257 1 1
0.951353702218213 0.950458129658328 1 1
0.862801081224843 0.861819270668165 1 1
0.603357533477502 0.602680443700456 1 1
0.685245671993242 0.684506960248776 1 1
0.799809969687073 0.799000951598835 1 1
0.892651590498313 0.891788688910241 1 1
0.787971941031683 0.787254992802311 1 1
0.648900816324136 0.648195190220012 1 1
0.610571357643515 0.609932135033706 1 1
1.00307704575747 1.00207572809637 1 1
0.90520875625454 0.904111587257225 1 1
0.811724484032808 0.810959345976242 1 1
0.580826868129946 0.580233404908854 1 1
0.922812491718413 0.921873332569604 1 1
0.498803015133312 0.498252181417023 0 0
0.589542291940743 0.588931458592516 1 1
1.18201012432874 1.18073917916166 0 1
0.756667228317788 0.755795712018075 1 1
0.955809692396962 0.954669387640654 1 1
0.709389868456487 0.708594546815606 1 1
0.645273553157885 0.644627059095108 1 1
0.680181567983951 0.679466415950152 1 1
0.66075259215236 0.660160506279823 1 1
0.966919314770736 0.965957015205758 1 1
0.762621628021843 0.76180650801316 1 1
0.832577941600764 0.831703532330836 1 1
0.942460039752746 0.941624448605109 1 1
0.93987383216162 0.938935234418545 1 1
0.688138997503585 0.687406928763914 0 0
1.03835086925191 1.03718283678085 1 1
0.527453313046632 0.526879099729911 0 0
0.799790955603523 0.798996748854286 1 1
0.882303207108527 0.881312131790303 1 1
1.03333398891184 1.03225745699536 1 1
0.780736518617891 0.779896955665032 1 1
0.959259042015032 0.958233652240359 1 1
0.693551270633506 0.692910780788726 1 1
0.747005994591562 0.746293394186119 1 1
0.436434925786241 0.435967330791264 0 0
0.73832867070534 0.737523474637548 1 1
1.01905902366468 1.01798846019797 1 1
0.694422716561401 0.693775869752091 1 1
0.875451156677662 0.874628837110891 1 1
0.841479655743102 0.840649130583539 1 1
0.655812890952822 0.655092374139372 1 1
1.03300935627099 1.031989072123 1 1
0.811508107543402 0.810670987317184 1 1
0.766735827263294 0.765908831357124 1 1
0.854943637796631 0.854151439515103 1 1
0.821242253931555 0.82037077840733 1 1
0.946182184490647 0.945255221543909 1 1
0.672111651076236 0.671447146611556 1 1
0.457624021769208 0.457123635136265 0 0
0.984778317652915 0.983878587904474 1 1
0.806707756109485 0.805924113049022 1 1
0.466611722303733 0.466118338246876 0 0
0.700084425668746 0.699397252315859 1 1
0.98931944520778 0.98828618666131 1 1
1.07890608986821 1.0778906273531 1 1
0.823955068543868 0.823037424668902 1 1
1.19390445815246 1.1926178449967 0 0
0.720663633299142 0.719728483091916 1 1
0.499836504049475 0.49938315482923 0 0
1.04157117109424 1.04048013412001 1 1
0.894944070714325 0.89417834632857 1 1
0.818052969584106 0.817220072430163 1 1
0.82792826281726 0.82705718434073 1 1
0.81619758386996 0.815235072575942 1 1
0.505245050140784 0.504679775351454 1 1
0.835659001527004 0.834753358207549 1 1
0.794827497489097 0.793991334384206 1 1
0.857416389521279 0.856449750619874 1 1
0.719269496138735 0.718585988030178 1 1
0.867154769623476 0.866287661662504 1 1
0.708822626477865 0.708091486630589 1 1
1.09118945155021 1.09001129498664 1 1
0.835667069714859 0.834703845030552 1 1
0.926799504694366 0.925854678923651 1 1
0.640484720520622 0.639797818491978 1 1
0.502276361435817 0.501771225711771 1 1
0.828404929755765 0.827544581006333 1 1
0.742789944637274 0.741957511159801 1 1
1.15247564606851 1.15141769486553 1 1
0.792646861770185 0.791871919844309 1 1
1.00675620319741 1.00578101092678 1 1
0.848737535053436 0.847851741533223 1 1
0.556413020268832 0.555930470345904 1 1
0.865627157474369 0.864593644650393 1 1
0.782180233663129 0.781299383516879 1 1
1.01755623747221 1.01654401551251 1 1
0.530421769366429 0.529790993785935 1 1
0.62248187639719 0.621879100228431 1 1
0.675612811620935 0.674910281565473 1 1
0.900676639176422 0.899780708692532 1 1
0.664398851082661 0.66373899896947 1 1
0.706978468377579 0.706172641910259 1 1
0.899391766372847 0.898565223804649 1 1
0.806526390649577 0.805447573320171 1 1
1.054714162151 1.05365979167653 1 1
1.014782716251 1.01370727507852 1 1
0.609831448230419 0.609221110260606 1 1
0.891834562822661 0.890944837431905 1 1
0.741400967884655 0.74063645338673 1 1
0.668060443615328 0.667394052574632 1 1
0.676268196979761 0.675495410799787 1 1
0.815341738250176 0.814489287944917 1 1
0.915169473968599 0.9142490252593 1 1
0.940086404257432 0.939119742885556 1 1
0.780117739989557 0.779356684106296 1 1
0.727138838984094 0.72642533872167 1 1
1.16041479453644 1.15925225340666 0 0
0.837366030748849 0.836513561660033 1 1
0.695742235024304 0.694967882923675 1 1
0.623741333105645 0.623144749314697 1 1
0.977256312843179 0.976142995416729 1 1
0.837871980050932 0.836976575674635 1 1
0.656836308487437 0.656154659092733 1 1
0.687950785701793 0.687336318152199 1 1
0.847624560726045 0.846696676509816 1 1
0.94688004602736 0.94590295539702 1 1
0.792664607089604 0.791823506854305 1 1
0.876554061933116 0.875606906403406 1 1
0.735395504231392 0.734730873937538 1 1
0.792941207535838 0.792129437253204 1 1
1.02848699257789 1.02730756820271 1 1
0.591751458391113 0.591186407490669 1 1
0.545500400962992 0.544823470838632 1 1
0.978360832601453 0.977402949552423 1 1
0.951393118706414 0.950418575681879 1 1
0.717251033486908 0.716487496309191 1 1
0.757924779043615 0.757059397759555 1 1
0.646234282130739 0.645594470933222 1 1
0.951695382050491 0.950671417667058 1 1
1.0327843237486 1.03174691091274 1 1
0.88315453866589 0.882334138480348 1 1
0.560724626338492 0.56013792105473 0 0
0.684830357032189 0.684226935268062 1 1
0.724410417551273 0.7237254881415 1 1
0.859423687793679 0.858549052246799 1 1
1.06800290946753 1.06693907130409 1 1
0.917520855789556 0.916553083584766 1 1
1.05130339744722 1.05013899453694 1 1
0.977985270272836 0.976923178347376 1 1
0.614614580314565 0.614057224559686 1 1
0.858269975959721 0.857390524556862 1 1
0.764828668870596 0.764036735478543 1 1
0.730349197909549 0.729527938628249 1 1
0.706299934499658 0.705510240243245 1 1
0.931622644521134 0.930645884617083 1 1
1.09612938027303 1.09488809644427 0 0
0.805367163162099 0.804490381264718 1 1
0.946369183511201 0.945316861551096 1 1
0.731298077094503 0.730623588925932 1 1
0.804294377267587 0.803520874457084 1 1
0.848740958542824 0.848002521413129 1 1
0.884729929007927 0.883848897430628 1 1
0.943463474566015 0.942428271243208 1 1
0.791424888037861 0.790561263829516 1 1
1.21665248006369 1.21549014391059 0 0
1.16854705899543 1.16738999635615 0 0
0.570902658307143 0.570350439852759 0 0
0.921703437216911 0.920770751233383 1 1
1.03019506943863 1.02920276562704 1 1
0.88200953418885 0.881154886451143 1 1
0.693182255601192 0.69252249848463 1 1
0.63852331436476 0.637853601588508 1 1
0.890909248952896 0.889994381880313 1 1
0.833423012159973 0.832571823387313 1 1
0.716500646494058 0.71581674705181 1 1
0.752144782689553 0.751370090695163 1 1
0.811743335505956 0.810976742463171 1 1
0.733522806303285 0.732844306715163 1 1
0.798981039664205 0.798222767932317 1 1
0.826163691237191 0.82532138062543 1 1
0.790110076723292 0.789272093366064 1 1
0.9924962631923 0.991652592653257 1 1
0.493704738978793 0.493198844504404 1 1
1.10483749310622 1.10373667310069 1 1
0.684517282761316 0.683798580088607 1 1
0.843252512807504 0.84236249953462 1 1
1.16636266367724 1.16511922247001 0 0
0.764162643173546 0.763271093355129 1 1
0.891671242609445 0.890798068789065 1 1
1.023233837883 1.02221944488612 0 0
0.896303872587039 0.895447222009048 1 1
0.810474185233093 0.809588787469938 1 1
0.765648369123492 0.764772270627317 1 1
0.920217176241626 0.91926326201834 1 1
0.841622857221611 0.840805739104297 1 1
0.840653400259834 0.839759547465237 1 1
0.813361632335745 0.812566120428008 1 1
0.64697445784881 0.646363593235177 1 1
0.704175658732162 0.703407860425848 1 1
0.556056484052837 0.555457177044874 1 1
0.801471272233273 0.800680247745536 1 1
0.850845461223145 0.850017349372538 1 1
0.953976012609339 0.953031797543425 1 1
0.822625793252855 0.821705236512305 1 1
0.890822888708549 0.889881573096623 1 1
0.665269079472401 0.664596723155224 1 1
0.822890555777674 0.822063036978203 1 1
0.519519615610154 0.518976117345515 1 1
1.2046618595554 1.2033873586396 0 0
0.7518069114493 0.751044123477195 1 1
0.788384110693626 0.787428067200736 1 1
0.957147461562592 0.956129646482408 1 1
1.01218165503804 1.01121567327767 1 1
0.754074266666553 0.753352463525022 1 1
0.888087603583733 0.887251627561892 1 1
0.936247702866081 0.935364319481365 1 1
0.784714232140336 0.783936293295711 1 1
1.06414975550428 1.06311987798185 1 1
0.805308659505551 0.804442619563691 1 1
0.703854221449087 0.703134038202983 1 1
0.676874437186083 0.676074923967383 1 1
1.05283736692283 1.05182276589855 0 0
0.693357675731659 0.692640186125708 1 1
0.58658561723541 0.586057625893169 1 1
0.780461570526571 0.779688615652756 1 1
0.764367305628933 0.763574296346192 1 1
0.745623190036019 0.744807245127598 1 1
0.745982097993227 0.745127222009353 1 1
0.632972576618536 0.632305396086086 1 1
0.915223705677192 0.914204876827201 1 1
1.19629830545287 1.19500353598812 0 0
0.735732759444711 0.735084434984533 1 1
0.742806638061115 0.742054813133572 1 1
0.93493432372922 0.933943552879403 1 1
0.729537723603463 0.72872011123539 1 1
0.945831858333577 0.9448565758002 1 1
0.597787718926406 0.597177840565982 1 1
0.67608336094345 0.6753800615934 1 1
0.628146324634602 0.627482511348635 1 1
0.513035883665349 0.512505285766552 1 1
0.8258951451269 0.82494020776185 1 1
0.826889475359448 0.82591603978664 1 1
0.849808667376139 0.848882080581805 1 1
0.665478437271074 0.664862388701378 1 1
0.90700268883185 0.906087763984596 1 1
0.850071274534753 0.849187928022401 1 1
0.77051673098415 0.769748359985287 1 1
0.829985868378193 0.829191643660356 1 1
0.900989675647523 0.900134066686423 1 1
0.852909917837519 0.851954765344854 1 1
0.546516097615544 0.545999671612288 0 0
0.954247732648469 0.953357311631847 1 1
0.801006360011255 0.799983174467836 1 1
0.996145829800444 0.995039515551103 1 1
0.499619337887085 0.499050358266234 0 0
0.996855570270647 0.995911744375198 1 1
0.937097409674147 0.936048488916041 1 1
0.95707899091278 0.956076212900788 1 1
0.90474724281006 0.903674778663308 1 1
0.688642915678996 0.687993772215892 1 1
0.904070129492122 0.90315892504181 1 1
0.718608291947245 0.717864080942573 1 1
0.793203724597958 0.792351553735884 1 1
0.683638450545442 0.682891713335295 1 1
0.761798139382167 0.761008823193506 1 1
0.780886550453657 0.779993277194036 1 1
0.958813062078549 0.957889296734828 1 1
0.767728297462307 0.766904476205147 1 1
0.778073984653846 0.777278551175574 1 1
0.797786234980746 0.796985134751988 1 1
0.846258894136961 0.845455278820941 1 1
0.805618779761989 0.804897081553031 1 1
0.656314217019758 0.655594634178265 1 1
0.688592934355683 0.687917978809765 1 1
0.911135374768664 0.910217618522208 1 1
0.209355316032303 0.209165047088886 0 0
0.988684048890374 0.987764182036029 1 1
0.856974924071585 0.856216408136596 1 1
0.896619158223302 0.895730008943698 1 1
0.934542173344761 0.933637333853218 1 1
0.975841448374356 0.974884356158028 1 1
0.568740153814936 0.568172953861366 0 0
1.02038721078717 1.0193405950552 1 1
0.651749766928451 0.651099928347428 1 1
0.856777618816866 0.855912902806908 1 1
0.931678653296766 0.930786642431686 1 1
0.964433665313969 0.963577224371881 1 1
0.628720984223327 0.62804347642275 1 1
0.820873263198486 0.820014504083906 1 1
0.918868208098387 0.91787298503356 1 1
0.878460030740657 0.877567011309137 1 1
0.980227636239161 0.979194039000775 1 1
0.935681464564354 0.934646661085281 1 1
0.68891422111673 0.688266215435658 1 1
1.06171581864179 1.06071664152839 1 1
0.673862294130385 0.673191810484599 1 1
0.726422144862131 0.72572270317002 1 1
0.799531645476203 0.798697420298281 1 1
0.96690743054068 0.96589066878607 1 1
0.856352441414612 0.855439627161212 1 1
0.83062363671208 0.829784884845783 1 1
0.653872716034326 0.65311730062844 1 1
0.810743345661662 0.809929906242152 1 1
0.906470737563727 0.905567635397028 1 1
0.892092789478896 0.89107573164464 1 1
0.816770862037225 0.815825626370168 1 1
0.899444829809677 0.898584084671648 1 1
0.558207491956609 0.557660460105786 0 0
0.756866913743956 0.75620989729024 1 1
0.91559109144914 0.914585530508113 1 1
0.866110730360427 0.865260484504388 1 1
0.845651566892211 0.844789676158852 1 1
1.00404629292763 1.00299472631078 1 1
0.815463441595836 0.814586093365206 1 1
0.944309005666556 0.943440586582818 1 1
0.806601311376516 0.805755247527605 1 1
0.574523304145892 0.573897247223169 0 0
0.89638336419215 0.895373403772671 1 1
1.08580608819793 1.08469084702955 1 1
1.18716207929624 1.18578197113335 0 0
0.913655740736817 0.912674300853517 1 1
1.01522170850997 1.01405031005764 1 1
0.748488937885238 0.747632436888502 1 1
0.869412917267254 0.86857857297425 1 1
0.965876321994126 0.964863456861172 1 1
0.5097179669087 0.509262320585176 1 1
0.746351712252325 0.745497114011689 1 1
0.874308400346157 0.873478363860055 1 1
1.00256915426701 1.00151303488591 1 1
0.865060640299223 0.864202758589789 1 1
0.895298391622841 0.894337149076636 1 1
0.78174443756166 0.78093477832965 1 1
0.921153990209936 0.920148126540901 1 1
0.747999137534795 0.747313824849437 1 1
0.911392222126376 0.910482367450692 1 1
0.66263236307315 0.661962987946315 1 1
0.600988776067705 0.60031409033991 1 1
0.779739044132544 0.778938650165231 1 1
0.93338946741443 0.932434988441488 1 1
0.886970991438661 0.886109360357624 1 1
0.549525620639315 0.548983038254776 1 1
0.596311042518393 0.595671295108005 1 1
0.79104840813544 0.790259806377419 1 1
0.704111611808002 0.703355912674945 1 1
0.895412134743519 0.894467049536904 1 1
0.817775076309494 0.817044193255661 1 1
0.68720665013979 0.6865903099791 1 1
0.52506110218164 0.524478997165171 1 1
0.880774273810041 0.879830732938586 1 1
0.725391521059335 0.724496076847456 1 1
0.892763573011954 0.891792741785481 1 1
1.14814481411693 1.14701905000338 0 0
0.691483336896518 0.690841284521864 1 1
0.906412737282354 0.905429999902298 1 1
0.711081783753071 0.710276661848484 1 1
0.827509396831955 0.826733524470883 1 1
1.0139832703507 1.01300367279119 1 1
1.16300031806977 1.16175488995739 0 0
0.792307280625407 0.791437413816917 1 1
0.634678356078072 0.634071496106516 1 1
0.789218225034966 0.788348580505327 1 1
0.438297785043042 0.437868964830894 0 0
0.747168917816791 0.746340725338035 1 1
0.640688698512693 0.64000001124077 1 1
0.766186244808685 0.765509059770654 1 1
0.874070150303752 0.873153481000007 1 1
0.682449808499687 0.681671927485398 1 1
1.01639640564493 1.01518984952517 1 1
0.747883797425289 0.747053242874859 1 1
0.672654115202312 0.671963829583182 1 1
0.816475546585407 0.815577989680081 1 1
0.810908653464468 0.810018356792846 1 1
1.07612141168146 1.07497760648966 1 1
0.615941500739947 0.615361844147374 1 1
0.550620810908725 0.550098071544466 0 0
0.852932036819574 0.852007818127853 1 1
1.01045430086531 1.0093218569282 1 1
0.72212416688758 0.721263792534451 1 1
0.547833495667293 0.547362153023952 1 1
0.856642541475833 0.855766606376775 1 1
0.951230267662871 0.950199748214831 1 1
1.10066745935816 1.09950008647688 1 1
0.556292150127699 0.555644092265996 1 1
0.593763793432165 0.593171905844303 1 1
0.964504864838389 0.963527576650982 1 1
0.918889745454971 0.917964016859083 1 1
0.748497109527197 0.747741349476337 1 1
0.632731876838766 0.63211017586812 1 1
0.697814067668324 0.697116434058402 1 1
0.809567446243888 0.808756474153046 1 1
0.879272770879159 0.87828631805257 1 1
0.913331529850687 0.912410439774804 1 1
1.0125115305575 1.01150100409879 1 1
0.936668287174891 0.935705868095676 1 1
0.977353100703624 0.976443395718126 1 1
0.83092963529262 0.830087784066882 1 1
0.401940056917163 0.401509585073866 0 0
0.695610437886501 0.694979789797498 1 1
0.513806736213493 0.513278430171901 0 0
1.02094421167098 1.01983779667207 1 1
0.729469621025105 0.728827398852639 1 1
0.592531130879623 0.591987145042196 1 1
0.94008761431082 0.939096789316211 1 1
0.797675646791611 0.796876409189458 1 1
0.667790793306191 0.667067721589221 1 1
0.645131736581721 0.64446485526635 1 1
0.860651916206038 0.859820832528419 1 1
0.883121169600491 0.88219904440696 1 1
0.700254353551791 0.699450493569662 1 1
0.636882075292629 0.636209528373789 1 1
0.648597069309199 0.647974603547747 1 1
0.976663128065367 0.975675693792072 1 1
0.60352423770512 0.602884478267783 1 1
0.66284299315698 0.662174765394495 1 1
0.549402641370328 0.548851050120635 1 1
0.854667189387605 0.853814436571953 1 1
0.594929370344146 0.594385804551703 1 1
1.07859594379884 1.07750127547195 1 1
0.890147663888683 0.889119537150958 1 1
0.863390060599953 0.862405698517476 1 1
0.844166653247935 0.843355105274067 1 1
0.859191706436315 0.858323006283629 1 1
1.04136337975397 1.04024047947251 1 1
0.751938465697576 0.751210140322927 1 1
0.970503135528305 0.969540525123671 1 1
0.754428788251763 0.753623741153552 1 1
0.539097395437346 0.538567594659051 1 1
0.645108808103164 0.644450837261276 1 1
0.727290682978228 0.726482440320204 1 1
0.93787196214719 0.936957668351554 1 1
0.826631451111128 0.82564795851808 1 1
0.798619839593511 0.797777435094077 1 1
0.661604550401455 0.660950565851171 1 1
0.832813323127675 0.831897932621338 1 1
0.75973070086566 0.75892232006195 1 1
0.740554266692437 0.73981498568697 1 1
0.713047111442154 0.712343782590993 1 1
0.70750076097783 0.706767014516182 1 1
0.840176056714503 0.839164341581346 1 1
0.821843092370824 0.820953140628398 1 1
0.895106261529773 0.894289010719343 1 1
0.87046164985 0.869575219554073 1 1
0.857083685502988 0.856089634283846 1 1
0.947917466823524 0.946976308309931 1 1
0.722034928069976 0.721365898097445 1 1
0.800517299884501 0.79968617870964 1 1
0.776479318233986 0.775771285514584 1 1
0.943777684849172 0.942907037714901 1 1
0.669085760554915 0.668295115066397 1 1
0.568885394141267 0.568326808646326 1 1
0.872671155798964 0.871830139579802 1 1
1.03103313272121 1.02991891644602 1 1
1.07383166241402 1.07281745900913 0 0
0.947233894545531 0.946169241957021 1 1
0.649649809758802 0.648926625924399 1 1
0.554175920458723 0.553620990945913 0 0
0.880323768391457 0.879451156323791 1 1
0.854064877430092 0.853193749505021 1 1
0.960254972877409 0.959325245425938 1 1
0.689004524646775 0.688292763439677 1 1
0.904143284491885 0.903150370683294 1 1
0.788632896309291 0.787802604214879 1 1
0.920952178239068 0.919968543035764 1 1
0.887205419925088 0.886291495360627 1 1
0.883661224611304 0.882836727777068 1 1
0.785117191879976 0.784256694657183 1 1
0.822368932860593 0.821605039406756 1 1
0.774435912316279 0.773699596274251 1 1
1.15992878276416 1.15867531090935 1 1
0.970840475399882 0.969839198007019 1 1
0.869846070988187 0.868991881066348 1 1
0.799189511810183 0.798277006565139 1 1
0.619776614717112 0.619082878358434 1 1
0.787000634867015 0.786244218669134 1 1
0.757498474238742 0.756655032537314 1 1
0.697543800339921 0.696857825636549 1 1
0.876852825262606 0.875921257425205 1 1
0.999404209146301 0.998400759144766 1 1
1.09301645433373 1.0919211722526 0 0
0.946442116600025 0.945484634681839 1 1
1.17644257911697 1.17521526322825 0 0
0.61493334247614 0.614280751610588 1 1
1.1016952522935 1.10062748866102 0 0
0.8391737411235 0.838423733466529 1 1
0.543542732499924 0.542913695644801 1 1
0.91407687014332 0.913087565389314 1 1
1.07292126742825 1.07184721396469 1 1
0.843598047152442 0.842699462813506 1 1
0.769848878806169 0.769063873103836 1 1
0.893428814556764 0.892564682501937 1 1
0.616752567067623 0.616178328088798 1 1
0.860787778580535 0.859859961092854 1 1
1.0405464937658 1.03959123747479 1 1
1.20084694017204 1.19955028942393 0 0
0.906512689598089 0.90552881283344 1 1
0.906136757897069 0.905282340241138 1 1
0.741252314236247 0.74050926082178 1 1
0.838874603245051 0.838065795422843 1 1
0.762307457513612 0.76148158756066 1 1
0.874053718983122 0.873002099589808 1 1
0.567218310999539 0.566756709023278 1 1
0.77284888736879 0.772005608987872 1 1
0.982968539045425 0.981944472296227 1 1
0.38951797341245 0.389172835113191 0 0
1.03535360592382 1.03412636233799 1 1
0.909877590535616 0.908848524727592 1 1
0.898645981451781 0.897600186059585 1 1
0.694689164153354 0.693951323116413 1 1
0.78724891777692 0.786502132024744 1 1
0.884543816948015 0.883603530333071 1 1
0.67306887592211 0.672245201920165 1 1
1.13372481516786 1.132457439893 0 0
0.840494767463392 0.83955269886218 1 1
0.746760919048374 0.746086526881833 1 1
0.987130793470427 0.986236974682213 1 1
0.634052670997362 0.633395021509749 1 1
0.950323164260201 0.949330412246569 1 1
0.844300709364895 0.843418550102312 1 1
1.13650023133775 1.13526715842104 0 1
0.853220012768454 0.8522653888942 1 1
0.71325367997546 0.712541413685736 1 1
0.937964729235054 0.937017459774981 1 1
0.710656557169214 0.709863961933171 1 1
0.482476320315643 0.481936541472537 0 0
0.727785440279913 0.727023340920618 1 1
0.984507651811507 0.983518022277635 1 1
0.591912210360089 0.591266535251608 1 1
0.626981424643515 0.62631520900363 0 0
0.900923826250687 0.899990715191839 1 1
0.659700973822359 0.65907294953722 1 1
1.00230365958509 1.00119584726061 1 1
0.702471944250769 0.701636169884436 1 1
0.578852516947856 0.578316920440713 1 1
0.763302613130232 0.762484740115867 1 1
0.907681809267864 0.906842930291491 1 1
0.77606614208776 0.775347528707473 1 1
0.612145550952708 0.611522249507766 1 1
0.717385347950699 0.716585688469923 1 1
0.909971541563877 0.909044933137348 1 1
0.885022680871215 0.884081415781426 1 1
1.05765234628741 1.05667475127899 1 1
1.0883097033339 1.08732157397691 1 1
0.975972777845743 0.975018403696512 1 1
0.550390685537785 0.54982013469334 1 1
0.92728893338477 0.926356716385506 1 1
1.00345409294603 1.00231684739562 1 1
0.82476043310195 0.824007604104667 1 1
0.664581569984637 0.663887423177877 1 1
0.898493486803977 0.897543868563611 1 1
0.672248904166849 0.67154139459527 1 1
0.602904243066427 0.602300801685374 1 1
0.937433030356339 0.936614388038905 1 1
0.833540619041124 0.832521049955078 1 1
0.847189509329869 0.846308678835774 1 1
0.740320228021259 0.739617500717681 1 1
1.40883893254871 1.40757548461326 0 0
0.669506995399122 0.668719774877879 1 1
0.847850980120303 0.846930975011862 1 1
0.60166082431171 0.601122624203132 1 1
0.614847993772583 0.614247691089834 0 0
0.60262226697878 0.601865843566914 1 1
0.432384790799164 0.431948690803946 0 0
0.849917496618021 0.849004876252984 1 1
0.969384549482376 0.968353499190132 1 1
0.965286106690044 0.964246181015501 1 1
0.630844483950667 0.630197894001851 1 1
0.748336739909956 0.747587007545995 1 1
0.682524163328221 0.68194831543813 1 1
0.846422497667867 0.845488190174396 1 1
0.779105147712337 0.778325543349128 1 1
0.802172732429672 0.801286609316018 1 1
0.714155609462841 0.713377371117169 1 1
0.781886242450743 0.781025717822551 1 1
0.909240881189933 0.90834586154803 1 1
0.702202680202546 0.701487892830419 1 1
0.788403230072912 0.787530552508556 1 1
1.00340381297499 1.00227858709113 1 1
0.642018115610035 0.64138763272748 1 1
0.772875872127713 0.772111646507871 1 1
0.720154936173826 0.719228481442111 1 1
0.73399758634059 0.733201295776373 1 1
0.43374912165388 0.433396825455685 0 0
0.741807784551898 0.741079178691454 1 1
0.721026704061992 0.720320219510743 1 1
0.751987762897478 0.751224643972508 1 1
0.52622806861048 0.525609837084848 1 1
0.577532512722462 0.576926399074207 1 1
0.596041181960808 0.595412464071676 1 1
0.619954421131501 0.619270385440403 1 1
0.601385084794871 0.600766917031489 1 1
1.1051518591803 1.10389504174396 0 0
0.769029841417198 0.768246528530965 1 1
0.76818703296571 0.767350793186713 1 1
0.94434468408643 0.943298991918452 1 1
1.00407244291525 1.00303881051517 1 1
0.908598854444261 0.907682365506181 1 1
1.00725924724505 1.00619235820689 1 1
0.791156399515793 0.790384181352663 1 1
0.874091325189891 0.873068850107844 1 1
0.592861873506816 0.592345642650637 1 1
0.978292039449938 0.977240062726498 1 1
0.469863847336689 0.469389711407048 1 1
0.806773909712665 0.805935292350983 1 1
0.62832889246343 0.62769100407237 1 1
0.908453167619673 0.907567120450689 1 1
0.571710236221519 0.571073310704829 1 1
1.00760930608806 1.00661102464261 1 1
0.69941443957415 0.698745272578353 1 1
0.781190036216512 0.780292906543673 1 1
0.94467288474332 0.943787227662871 1 1
0.634501418010911 0.63382703285165 1 1
0.591455885868769 0.590888224295226 0 0
1.03688395266243 1.03560848669437 1 1
1.05146343328036 1.05044099711813 1 1
0.788552400208164 0.787691935050466 1 1
1.04800565813188 1.04680273360596 1 1
0.712006713100113 0.711237943801038 1 1
0.864061784976316 0.863163115920156 1 1
0.657168611351186 0.656534352725009 1 1
0.973650008128117 0.972589225025405 1 1
0.840210168853856 0.839211658653691 1 1
0.872546359337087 0.871614630285651 1 1
0.857401635392238 0.856368703601735 1 1
0.870434518146786 0.869511755385269 1 1
0.580341128714271 0.579802469301409 1 1
0.745658376858907 0.74492957651693 1 1
0.549421794827234 0.548780025813126 1 1
0.745756063849438 0.744995491272992 1 1
0.600681083854733 0.600014089209564 1 1
0.632046929280977 0.631476330911977 1 1
0.617125452589161 0.616484565479618 1 1
0.694461677192157 0.693769231817091 1 1
0.947829054606551 0.946856335345368 1 1
0.578609506271561 0.577919717328665 1 1
0.786820693521768 0.785909303959617 1 1
0.755121583475337 0.754338476538581 1 1
0.936574495812213 0.935668369224917 1 1
0.955132232765543 0.954182323901232 1 1
0.471137865767329 0.470606488691359 0 0
0.872222491769886 0.871359298143199 1 1
0.888984906871416 0.888061312473807 1 1
0.936470921743325 0.935455408949426 1 1
0.522379446276469 0.521818711540345 1 1
0.914463530379021 0.913498639196323 1 1
0.85451778662268 0.853575444665476 1 1
0.555799339648256 0.555137420096542 1 1
0.969049068684418 0.967902189060453 1 1
0.658367794009672 0.657685074909446 1 1
0.84208057095354 0.841289376570718 1 1
0.459371765139606 0.45889630155346 0 0
0.492878472402076 0.492392419527378 1 1
0.894437473298062 0.893537766771929 1 1
0.828548376500299 0.82780931647551 1 1
0.569742907065468 0.569192364949768 1 1
0.886643935507907 0.885676486440504 1 1
0.911304980759623 0.910344769475589 1 1
0.905892457231529 0.904837679309598 1 1
1.02646404488018 1.02537850094414 1 1
0.509900039997482 0.509454109575704 1 1
0.79014288427176 0.789201467555162 1 1
0.664230259088045 0.663596472183417 1 1
0.641143118948897 0.640539623482182 1 1
0.875753447197401 0.874774492808828 1 1
0.632702378221799 0.632059763679815 1 1
0.755988498659998 0.75514098856807 1 1
0.91979657721336 0.918803865848249 1 1
0.537991523345303 0.537416296226241 1 1
1.101772636429 1.10056855408042 0 0
0.853115640143494 0.852275066721723 1 1
0.596309911543891 0.595727526378944 1 1
0.678689686514302 0.677957738456439 1 1
0.48208296967903 0.481627841226721 0 0
0.943379661248989 0.942367686831286 1 1
0.911920281349832 0.910994701821203 1 1
0.85718626339909 0.856371529869979 1 1
1.1365964907726 1.13548304544839 1 1
0.868906149287879 0.868025496814535 1 1
0.964373062926861 0.963486923325972 1 1
0.620470081324743 0.619766629619163 1 1
0.965064679459375 0.964030970872938 1 1
0.723482836674166 0.722793194026578 1 1
0.472221200844152 0.471726480387007 0 0
0.783709960341386 0.782907226196539 1 1
0.951816932796017 0.950809241947754 1 1
0.593847441793512 0.593235517462669 1 1
0.598106268231147 0.597435637158508 0 0
0.668508364751718 0.667860682626608 1 1
0.965337190262673 0.96421559287388 1 1
0.826791130822139 0.82587574333809 1 1
0.911170082678835 0.910335777896495 1 1
0.839129906065226 0.838341451778956 1 1
0.73798080505157 0.737164820355857 1 1
0.889266943422552 0.888342989029437 1 1
1.05353485957016 1.05247547279543 1 1
0.742002103181967 0.741180011061565 1 1
0.890576685811346 0.889619642090839 1 1
0.63727642741912 0.636617814538528 1 1
0.450648896010877 0.450147541519582 1 1
0.813354592647022 0.81255749076149 1 1
1.13011918743594 1.12905704160498 1 1
0.718039651406603 0.717240295428185 1 1
0.762947482183525 0.762215311504816 1 1
0.658929959602822 0.658211374038476 1 1
0.604917959347441 0.604408630712851 1 1
0.985862986429773 0.984931961520126 1 1
0.490096577403097 0.489639731722453 0 0
0.689849036966576 0.689136216627243 1 1
0.411879060584837 0.411442856372205 0 0
0.393244036337585 0.392784574591307 0 0
0.666342092053233 0.665618683020385 1 1
1.00495337377186 1.00389494172526 1 1
0.778287416409607 0.777468030564172 1 1
0.84541605659892 0.844365958800331 1 1
0.799736420387035 0.798877958998692 1 1
0.955887576903711 0.954916310811161 1 1
0.95428773506673 0.953378510613258 1 1
0.837461456834128 0.836715186911707 1 1
0.903351364073697 0.902469754288935 1 1
0.883335806121591 0.882294567931663 1 1
0.725678275062835 0.725004231617646 1 1
1.09228781860198 1.09110945398669 0 0
0.561616400923934 0.561056830935457 1 1
1.28374477161271 1.28246702430635 0 0
1.08729090598767 1.08610302398153 1 1
0.751180954798854 0.750399373702013 1 1
0.770760011698155 0.770037317387632 1 1
0.889159474192956 0.888161107527248 1 1
1.01570791459847 1.0145341482281 1 1
0.847619251871657 0.846836083835432 1 1
0.816776263882344 0.815908318683874 1 1
0.713797380898861 0.713003933076937 1 1
0.782249797530445 0.781425366476691 1 1
0.711791911355108 0.711077311311936 1 1
0.770218992758225 0.7693990195461 1 1
0.899893683662585 0.898825594027922 1 1
0.527362455372014 0.526833420513023 1 1
0.665165650331779 0.664432981713938 1 1
0.801557213131157 0.800639740789618 1 1
0.716640426268014 0.715887772307134 1 1
0.991072763653557 0.990121656241203 1 1
0.732285941078481 0.731444921572046 1 1
0.800026777297289 0.799255391155687 1 1
1.05252537690658 1.05151057953613 1 1
0.881733450933707 0.880905145122378 1 1
1.01130204009602 1.01024913140935 1 1
0.854410270256615 0.853504265098557 1 1
0.840765870963324 0.839916821983406 1 1
0.608875237575713 0.608241001049843 1 1
0.814824336494067 0.814112434271825 1 1
0.679331679680086 0.67853668667366 1 1
0.875678549019848 0.87484278268683 1 1
0.516148297093957 0.515580835763717 1 1
0.520895896301601 0.520372110142696 1 1
0.648399877995431 0.64777086892453 1 1
0.795299737859694 0.794495609517568 1 1
0.502725235071901 0.502191779862387 0 0
0.986627879103991 0.985700860342512 1 1
0.923416496184111 0.922453859133487 1 1
0.961792673949209 0.960783785068849 1 1
0.929463677977602 0.928522257637133 1 1
0.787004386939096 0.786126908539672 1 1
0.881977208338183 0.881072881303228 1 1
0.82275392108781 0.821976612049763 1 1
1.14137970584266 1.14013064571744 1 1
0.721598170344263 0.720856619161377 1 1
0.618450732758077 0.617747027676882 1 1
0.877688134877873 0.876768903951665 1 1
0.68594176850838 0.685183766644195 1 1
0.780364287552879 0.779494511467773 1 1
1.23742169299681 1.23609092065547 0 0
0.952195843739232 0.951253884111969 1 1
1.06433069013065 1.06315889358406 1 1
0.948882678805542 0.947883788196122 1 1
0.776100373144086 0.775328915404789 1 1
0.707327202712845 0.706672567067434 1 1
0.778406637939764 0.777631908215695 1 1
0.883136304167155 0.882270820961874 1 1
1.00144191100825 1.00044735348672 1 1
0.72468671891583 0.723964947570981 1 1
0.784073347021947 0.783284371312517 1 1
0.64331447589898 0.642639545312793 1 1
0.70700807736139 0.706258073427847 1 1
0.544115810669874 0.543533854726209 0 0
0.871350105505241 0.870393144850261 1 1
0.94569650389303 0.944572549117422 1 1
0.902654880559033 0.901718325844614 1 1
0.641379744527694 0.640677395739027 1 1
0.707912465417595 0.707181477696324 1 1
0.99797402658012 0.996962674839501 1 1
0.863675488998032 0.862753039864808 1 1
0.782102772168087 0.781184064068854 1 1
0.79943210255322 0.79861075699748 1 1
0.951314488156346 0.950176074109321 1 1
0.682527178656042 0.681822251605579 1 1
0.683472679253511 0.682756763249468 1 1
0.73154224685851 0.730840900920548 1 1
0.823558495330849 0.822669514269381 1 1
1.02444702789366 1.02350293883191 0 0
0.348560568032695 0.34818156858856 0 0
0.645945618641457 0.645322429374922 1 1
0.688547489298652 0.687830646431922 1 1
0.83584577106137 0.834947099371703 1 1
0.947570138756719 0.946531880970463 1 1
0.822467310261488 0.821618353628561 1 1
0.488734478675324 0.488236208236166 0 0
0.695334319006183 0.694714601220217 1 1
0.776865792867589 0.776044209926766 1 1
0.634056016616574 0.63334184233992 1 1
0.571275654098552 0.570742770345871 1 1
0.749635346969959 0.748845596915209 1 1
0.660037952329826 0.659365679026494 1 1
0.912138302752076 0.911148898905568 1 1
0.893469869197816 0.892573757824375 1 1
0.963169992788509 0.962178191265215 1 1
0.599579776090576 0.598977743181056 0 0
0.555237385515704 0.554713560327196 1 1
0.839509427806975 0.838719179441392 1 1
0.798590973019078 0.797779558478922 1 1
0.930980753628818 0.929964822533517 1 1
0.798816837081988 0.797893309902187 1 1
0.934307385232178 0.933230153069599 1 1
0.770876157475014 0.77002406362608 1 1
1.03436036060625 1.03336124257421 1 1
0.578308205751466 0.577654951211299 1 1
0.76954783389438 0.768674038511078 1 1
0.838425908668544 0.837568015997658 1 1
0.485701728036499 0.485255725364906 0 0
0.643749156891443 0.643056302063656 1 1
0.867190640505969 0.866244702178135 1 1
0.702141832703965 0.701293473327841 1 1
0.811011373810981 0.810167849954762 1 1
0.76056152312664 0.759786669742492 1 1
0.811568723005789 0.810713862112642 1 1
0.75072187605377 0.749970726805309 1 1
0.677744809521767 0.677069071785376 1 1
0.404615756907137 0.404207364243308 0 0
1.31882890318143 1.31748038415776 0 0
0.694907790068966 0.694223080359282 1 1
0.998009637811761 0.997014377246633 1 1
0.827487017307993 0.826611798676622 1 1
0.897761108353837 0.896835306270107 1 1
0.462121383306296 0.461689296653536 1 1
0.849682029245152 0.848868122367821 1 1
0.866207463705104 0.865225830604475 1 1
1.11995417991382 1.11874184844104 1 1
0.867154484143593 0.866279672989306 1 1
0.850957486141841 0.850157415132737 1 1
0.729082296858392 0.72832827362213 1 1
0.727333622779193 0.726587691712065 1 1
0.853960863151876 0.853032303914996 1 1
0.874964279959996 0.874128287940078 1 1
0.552635708170537 0.552093100788001 1 1
0.936098242568462 0.935022802535446 1 1
0.730016387708669 0.72915767679231 1 1
1.04472039955894 1.04373329567092 1 1
0.815677351585017 0.814722191441813 1 1
0.921127813074183 0.920176090154876 1 1
0.922031835612531 0.92119004737704 1 1
0.882260670695714 0.881275528763075 1 1
1.22204749933627 1.22095123428883 0 0
0.797062327685556 0.796176331380483 1 1
0.678237042035017 0.67757663652431 1 1
0.757096386900859 0.756230907648827 1 1
0.809911654901268 0.809050342463741 1 1
0.719527761995406 0.718697326769599 1 1
0.849545791254021 0.848648967446882 1 1
0.920923414386564 0.919959211533676 1 1
0.51880399857732 0.518178745851837 1 1
0.683755497015251 0.683000848279193 1 1
1.01313412606976 1.01204114317124 0 0
0.829943672001911 0.829199329737895 1 1
0.838388087260344 0.837667396277967 1 1
1.01062718393763 1.00958655760291 1 1
0.701760424096569 0.701010506690235 1 1
0.670597444609721 0.669795831556177 1 1
0.701330015773546 0.700579618502317 1 1
1.13034703966189 1.12925359943635 1 1
0.867651757404355 0.866818054654506 1 1
0.811027229252428 0.810242178323717 1 1
0.524223063270381 0.523651769389582 0 0
0.560399896554319 0.559773487581467 0 0
0.988289354780964 0.987229589686752 1 1
0.861282296648312 0.860464538425149 1 1
0.804885474235638 0.804072215930686 1 1
0.728273806422765 0.727519061209509 1 1
0.787118405062628 0.786413577961617 1 1
0.67019164423687 0.669469338295609 1 1
0.778544673715239 0.777724459079294 1 1
0.552156278104954 0.551588207661751 1 1
0.753487901322096 0.752790879379212 1 1
0.880706794889939 0.879758466500213 1 1
0.622093592351889 0.621486697424043 1 1
0.61938445472103 0.618701069367841 1 1
0.825916450965729 0.825047036510266 1 1
1.04530907828231 1.04433743379204 1 1
1.02093440780858 1.01980640342728 1 1
0.847463953398066 0.846497639500794 1 1
0.813119909243265 0.812363379932321 1 1
0.571166693679703 0.570528458721617 1 1
0.735758726877885 0.735043648922767 1 1
0.730710845419314 0.729923343801407 1 1
0.524047000102196 0.523481929910374 1 1
1.06010193188796 1.05896747947279 0 0
0.890799665621724 0.889937505392375 1 1
0.814379929155583 0.813544852122772 1 1
0.740984342928036 0.740319852071306 1 1
0.898869783519664 0.89791024934696 1 1
0.991596065557597 0.990454206311004 1 1
0.839567831780077 0.838788554934532 1 1
0.934124919660672 0.933279708837741 1 1
0.858372449411616 0.85754767729107 1 1
0.905886740840932 0.904936654694193 1 1
0.889187535001161 0.888307188851036 1 1
0.843876779645658 0.843015604506628 1 1
0.781131703821366 0.78032575208747 1 1
0.52002086598269 0.519506029689706 0 0
0.934617997557337 0.93372496822039 1 1
0.841951446168307 0.841021302768136 1 1
0.595428409734689 0.59486305729513 1 1
0.739075791430493 0.738262679922182 1 1
0.742639393269976 0.741811899262441 1 1
0.770626106167121 0.769880106847341 1 1
0.789163448334797 0.788293320774162 1 1
1.07485750018333 1.07371998820199 1 1
0.601501256798384 0.600907851541636 1 1
0.849453017194757 0.848595877873203 1 1
0.868967739291124 0.868013006539265 1 1
0.833230786661994 0.832340306535946 1 1
0.867393076893741 0.866435356882388 1 1
0.816768230225288 0.815971081109895 1 1
0.691943603105526 0.691160226961303 1 1
0.901289642197468 0.900425395956344 1 1
0.791975871383815 0.791164297612877 1 1
1.01267084634764 1.01153534503183 1 1
1.14252331272191 1.14123232987563 0 0
0.76749190977834 0.76667131164622 1 1
0.90303060268236 0.902061797717789 1 1
0.459992580614669 0.459552709475629 0 0
0.801329840340446 0.800574395461546 1 1
0.895036506743097 0.89399816463806 1 1
0.96790894158852 0.967021720138856 1 1
0.401215097406976 0.400839735354921 0 0
0.699839383776153 0.699086757452468 1 1
0.694621587580185 0.69402972248626 1 1
0.83764778549314 0.83677436013729 1 1
0.699302077440341 0.698602331588153 1 1
0.938837343001153 0.937919772360439 1 1
0.85852820126034 0.857614229443287 1 1
0.867000519817796 0.866028741489991 1 1
0.741536595704917 0.740715560936978 1 1
0.733406633260112 0.732764070444306 1 1
0.822080136781109 0.821148295031173 1 1
0.788342434053635 0.787552431445044 1 1
1.14983736098043 1.14863894491822 0 0
0.748015774725466 0.747184249029854 1 1
0.763668781848633 0.762851114333562 1 1
0.834549833568388 0.833673626939886 1 1
0.921339739876314 0.920406169470479 1 1
0.88800729952572 0.887157733070601 1 1
0.765713011709184 0.764854936818614 1 1
0.476917079249234 0.4764309409504 1 1
0.948253288708754 0.947305688447141 1 1
0.43421768780486 0.433807840549673 0 0
0.656496972476897 0.655853014040125 1 1
0.979690961326261 0.978712977061782 1 1
0.737462296356315 0.7367346116569 1 1
0.818292118237071 0.817455831355726 1 1
0.556474077118095 0.555848836143241 1 1
0.729474075597774 0.728797183075597 1 1
0.75692078031019 0.756159899731426 1 1
0.829864525356351 0.829016616853844 1 1
0.792430174234058 0.791627102346305 1 1
1.08561763867381 1.08464302408644 1 1
0.718504788913112 0.717619239555013 1 1
0.734172027714735 0.733483594013942 1 1
1.06376924817241 1.06257139055054 0 0
0.595596115154494 0.594951067477591 1 1
0.957738989668037 0.956790946394494 1 1
0.752013252039182 0.751336126449064 1 1
0.627749298073492 0.627092194598763 1 1
0.922030452020564 0.920979156410516 1 1
0.434044538036227 0.433553001464364 0 0
0.754087035355732 0.753328293327876 1 1
1.02789575190394 1.0268719481189 1 1
0.62919495102473 0.62860090795253 1 1
0.868985108694552 0.868080267807883 1 1
0.886892771835242 0.88604370216776 1 1
1.02491181250896 1.02385111667222 1 1
0.697692382156477 0.696989000060549 1 1
0.630872244938901 0.630332415645474 1 1
0.717870575123492 0.717171075306654 1 1
0.954672793496241 0.953643139001538 1 1
0.950346045630028 0.94920448662166 1 1
0.797342211969658 0.796492538346639 1 1
0.715922131844645 0.715157277660924 1 1
0.820092237248157 0.819213532025571 1 1
0.907549777501193 0.906618631027109 1 1
0.828183010218918 0.827296264779345 1 1
0.527126593017013 0.526585504313017 1 1
0.954760981061268 0.953822708201894 1 1
0.930095286823402 0.929123928039136 1 1
0.754861610747383 0.754084443996361 1 1
0.737411310474618 0.736617798986816 1 1
0.756395325241205 0.755523959395737 1 1
0.975331999358192 0.974447084059837 1 1
0.884969781469119 0.883928803693233 1 1
0.754639229723931 0.753883303969314 1 1
0.735823621838388 0.734964413631074 1 1
0.809484004723805 0.808554585014441 1 1
0.900123691790374 0.89915598398519 1 1
0.717371002397313 0.716649741230225 1 1
1.14835012006683 1.14713460772411 0 0
0.637446196236583 0.636779847027895 1 1
0.911045295440123 0.910118691990418 1 1
0.782299444636694 0.781390386937073 1 1
1.02649194572083 1.02551698963564 1 1
0.746232935055572 0.745453851788162 1 1
0.880121094454904 0.879272362616695 1 1
0.534483839605835 0.533962971303464 1 1
0.85835431512827 0.857464224615034 1 1
0.800051510210318 0.799250224233991 1 1
0.987562080710174 0.986445990109403 1 1
0.795407604725921 0.794626628344922 1 1
0.988319188754827 0.987268545889983 1 1
0.826107191765561 0.825263227759198 1 1
0.530407972582158 0.5299288263547 1 1
0.935936189518776 0.934909029719286 1 1
0.717162904781529 0.716383930728807 1 1
0.898753976635725 0.897680553612737 1 1
0.708000102363156 0.707262973853585 1 1
0.75635799592582 0.755564125274377 1 1
0.68393545349813 0.683209731546482 1 1
0.801313316008003 0.800417217393279 1 1
0.733394968068888 0.732643563488767 1 1
0.753466410002264 0.75267919657046 1 1
0.587228743861197 0.586730304552239 1 1
0.957615476047665 0.956729068075327 1 1
0.508574989460126 0.508001517073475 1 1
0.668355542413093 0.667622653145629 1 1
0.922143790523863 0.921233875794818 1 1
0.762226401831868 0.761481718693354 1 1
0.812710608939406 0.811792891578366 1 1
0.874764111102175 0.873942998514886 1 1
0.84866342015248 0.847747458986263 1 1
0.923346342231949 0.922285804474772 1 1
0.917097932237963 0.91617499502611 1 1
0.769760676938471 0.768980703645559 1 1
0.907676224857507 0.906651789575412 1 1
0.563404397274559 0.562793586418792 1 1
0.589118005955721 0.588601617032108 1 1
1.09109849490802 1.08992338702746 0 0
1.03151733368872 1.03048606027071 1 1
0.647527384236542 0.646806138032226 1 1
0.914743980277704 0.91389596584649 1 1
0.66508640425281 0.664401457920184 1 1
0.659881070885355 0.659202316326741 1 1
0.729690155334394 0.729018409031049 1 1
0.716992506070136 0.716225354538814 1 1
0.870407855309207 0.869533679903649 1 1
0.686233918760959 0.685557448872228 1 1
0.746984807101028 0.746195762839718 1 1
0.96148691228577 0.960438398337896 1 1
0.461168356193917 0.460692067526026 0 0
0.51542303784484 0.514858401684148 0 0
0.948821303258504 0.947789176447672 1 1
1.02612506308016 1.02511973592387 1 1
0.944465315143807 0.943586962116599 1 1
0.604777377466037 0.604182137254375 0 0
0.5897226679006 0.589110599029667 1 1
0.874129813987639 0.873238901392012 1 1
0.662177241235415 0.661489171570404 1 1
0.845428432336669 0.84453629544178 1 1
0.608217773513261 0.607587236024764 1 1
0.905117216134983 0.904203575442025 1 1
0.887237628386595 0.886236826086853 1 1
0.907840133054539 0.906978135990051 1 1
0.854432781393265 0.853524379390865 1 1
0.752277729160632 0.751373199458791 1 1
0.573543180479159 0.573007403028014 1 1
0.654214076397362 0.653589394057617 1 1
0.941825921018052 0.940847801629108 1 1
0.885445556794033 0.884570598209427 1 1
0.978353844899583 0.977156628078432 1 1
0.78268284550888 0.78191981324995 1 1
0.708504159459114 0.707784684358997 1 1
1.04438995521526 1.0433448556089 1 1
1.09630352090543 1.09521190932833 1 1
0.596042576244346 0.595368640285307 1 1
0.442527519010003 0.442043639542493 0 0
0.798542580794737 0.797736715734456 1 1
0.974540180412591 0.97346400778122 1 1
0.739459736653774 0.738582083101865 1 1
0.779127653711621 0.778333162385788 1 1
0.816975107837923 0.816110333842535 1 1
0.857867581927871 0.857028469202522 1 1
1.02115987993638 1.01994720844867 1 1
0.924055015731716 0.923147990797151 1 1
0.78445740186545 0.78368069103264 1 1
0.693811443951588 0.693085365584117 1 1
0.795896331611679 0.795028998719722 1 1
1.05790079702163 1.05672213601691 0 0
0.832364595721654 0.831588241217866 1 1
0.847921520014404 0.847096705465276 1 1
0.713478025260438 0.712713195193898 1 1
1.06777461590747 1.06666967048387 1 1
0.672177805288247 0.67149483339058 1 1
0.746158051535627 0.745421123392349 1 1
0.761707430332147 0.760999821511993 1 1
0.648113353795371 0.647379916030088 1 1
0.845353849574118 0.844498955028841 1 1
0.842785721754513 0.841930749963059 1 1
0.674074189499675 0.673382640799064 1 1
1.0750421285604 1.07389212698744 1 1
1.01048523987351 1.00944678181947 1 1
0.527643478961767 0.527170865434696 0 0
0.681756269746823 0.681115512506265 1 1
0.74799813657704 0.747038526480843 1 1
0.672698307726205 0.672063227815978 1 1
1.12538288578777 1.12431435397634 0 0
0.774015620113045 0.773171231076275 1 1
0.56157492004004 0.561023056847978 1 1
0.726165789704194 0.725424606970598 1 1
0.834803758998961 0.83395324462822 1 1
0.69322799516177 0.692493492845819 1 1
0.70407055895325 0.703258715556856 1 1
0.72419294189849 0.723503362315023 1 1
1.11418785192019 1.11288686611662 0 0
0.770606390357574 0.769846932990693 1 1
0.870003853760138 0.869195045067644 1 1
0.803149906694077 0.802291001249965 1 1
0.907051342857077 0.906054145607658 1 1
0.853948397030621 0.852987860723907 1 1
0.85756405392467 0.856722415354481 1 1
0.95860867467352 0.957550871961047 1 1
0.825493294619898 0.824662175731708 1 1
1.10710935876917 1.10584636956923 1 1
1.12829521189722 1.12699438371846 0 0
0.827604750703456 0.826672587770506 1 1
0.928677064453459 0.927727180572741 1 1
0.522383611374533 0.521877108515797 1 1
0.854794805971039 0.853885166527802 1 1
0.774367317741246 0.773684218204645 1 1
0.68296868581246 0.682306858560401 1 1
0.960381185519013 0.95932889862013 1 1
0.425080838505014 0.424571839745107 0 0
0.736161103957272 0.735448538475693 1 1
0.595788684155961 0.595109684121853 1 1
0.723174948756234 0.722440862707136 1 1
0.709779772352742 0.709075565950742 1 1
0.819355225220988 0.818395891354709 1 1
0.880109183196978 0.879186959286059 1 1
0.930206639692957 0.929205780079882 1 1
0.897887709207554 0.896934090300502 1 1
1.08088277947328 1.07971640893156 1 1
1.10768859620011 1.10664043982749 1 1
0.849040399264597 0.848128614659247 1 1
0.658626099059635 0.657966626722159 1 1
0.847109182875733 0.846232126100439 1 1
0.739783687388309 0.738993759225084 1 1
0.70521348136422 0.704467190982468 1 1
0.998372640209338 0.997367812916247 1 1
1.03678444460682 1.03564672269412 1 1
0.981124603909483 0.980063263847764 1 1
0.74160497581041 0.740894853775121 1 1
0.821162094020052 0.820210025220685 1 1
0.644785112006947 0.644160396477031 1 1
1.07755231034908 1.07632073070247 1 1
0.684847360592784 0.684160548717113 1 1
0.964332619805831 0.963253212015716 1 1
0.699969355908449 0.699210123908655 1 1
0.865039607080229 0.864129865535282 1 1
0.710951364026995 0.710256849523832 1 1
0.789282332917667 0.788478105739358 1 1
1.05202026426115 1.05106409728544 1 1
0.576788678826335 0.576251453045306 1 1
0.933809436929936 0.932878550318624 1 1
1.05990099919671 1.05879127847331 1 1
0.91422730299796 0.913231673923343 1 1
0.867029114521265 0.866181044872932 1 1
0.668956708640415 0.668225829207213 1 1
0.834245476143939 0.833417060284686 1 1
0.736337912776874 0.735608845957266 1 1
0.547763535110267 0.547113796974746 1 1
0.966040337591991 0.964900153316858 1 1
0.800614138026928 0.799762740111941 1 1
0.810177302455019 0.809361517954367 1 1
0.798878371169524 0.798057596175333 1 1
0.869651934407234 0.868736496645189 1 1
0.694304463566476 0.693618992081251 1 1
0.751618106984176 0.750935445835213 1 1
0.946187953870895 0.945114100099733 1 1
0.786544834792716 0.785783503379224 1 1
0.907023109482545 0.906151980064406 1 1
0.738332596921933 0.737552430045914 1 1
0.927228911095694 0.926232275224091 1 1
0.854486442480293 0.853604360117826 1 1
1.20326639911694 1.20213236701194 0 0
0.624071854187419 0.623489835153171 1 1
0.582140635340572 0.581544468022293 1 1
0.805666192628971 0.804866133427255 1 1
0.64089290990899 0.640241990053786 1 1
0.736830045108373 0.736048367642192 1 1
0.930900402299088 0.929976656730468 1 1
0.659539020489234 0.65878640152046 1 1
0.622583064351298 0.621985674658939 1 1
0.885328790684475 0.884452702688875 1 1
0.941029830855918 0.940045806112306 1 1
0.885378241127822 0.8843584945339 1 1
1.00159385068827 1.00055373306614 1 1
0.554599590403607 0.554084854792653 0 0
0.68244309307991 0.68171466287467 1 1
0.67174125992927 0.67105130312777 1 1
0.638741986136271 0.638128301998221 1 1
0.924691812774941 0.923713279005863 1 1
0.909575933015162 0.908669130046576 1 1
0.522589161254875 0.522035836862942 1 1
1.01115540173051 1.01013484024621 0 0
1.02326657651818 1.02224318118378 1 1
0.733554827611812 0.732886496313097 1 1
0.770716928046533 0.770022426772845 1 1
0.834986850963204 0.834115004971106 1 1
0.557946853479383 0.557445129770213 1 1
0.680117459510092 0.679493917013316 1 1
0.818198043836049 0.817333569384956 1 1
0.857692174408769 0.856843248516565 1 1
0.814669244040363 0.813762605846092 1 1
0.996068061308737 0.995034121956573 1 1
0.997152876933947 0.996119768142714 1 1
0.933050615351419 0.932150630323881 1 1
0.747871823790663 0.747045352346702 1 1
1.04411248059465 1.04291316931328 1 1
1.01819135136381 1.01704816230802 1 1
0.655584764762848 0.654908877462349 1 1
0.688188826739676 0.687419671173503 1 1
0.543915066174119 0.543376585882835 1 1
1.24360550448776 1.24241041190405 0 0
0.540864969402351 0.540355023203814 0 0
0.790383898526158 0.789615085956086 1 1
0.654591995542319 0.653942847841298 1 1
0.826013627615492 0.825150642926994 1 1
0.989440174776476 0.98840649537786 1 1
0.594460514737201 0.59392679969466 1 1
0.809813224147815 0.8089854018885 1 1
0.978603375239882 0.977470624124505 1 1
0.858971306493484 0.858083881615499 1 1
1.07738879649803 1.0762779719536 1 1
0.941769260146625 0.940799539056399 1 1
0.617941735904053 0.617161216507394 1 1
0.725468860362428 0.724673859243123 1 1
0.788220194864252 0.787403654265985 1 1
0.83469400087799 0.833758652327129 1 1
0.715491447284592 0.714794977610841 1 1
0.982377862495331 0.981366100323114 1 1
0.624575084108835 0.623932541731948 1 1
0.756421828407028 0.755696561269741 1 1
0.596381427060904 0.595696417756718 0 0
0.933245553996122 0.93237565748069 1 1
0.617895184814874 0.6172446937408 1 1
0.720100230358145 0.719403685386231 1 1
0.685382159795013 0.684652938618554 1 1
0.546237133835371 0.545666869977328 1 1
0.96717350693225 0.966254360786646 1 1
1.03933414339394 1.03815473265014 1 1
0.935315990205754 0.934451107307711 1 1
0.832010960063704 0.831216403715418 1 1
0.732808358663075 0.732142270636346 1 1
0.934491776722462 0.933561429058802 1 1
0.821843482433671 0.820873007630122 1 1
0.720361088376489 0.719717480181306 1 1
0.55814369136881 0.557585915464137 0 0
0.70630498218286 0.705655973914499 1 1
0.73253643169698 0.731771002700033 1 1
0.595927147561737 0.59536731484358 1 1
0.445464060695072 0.445006546410252 0 0
0.600129399986056 0.599526806324653 1 1
0.863508067017477 0.862619212866731 1 1
0.849499305527908 0.848619061887535 1 1
0.900236401890871 0.899426908772764 1 1
0.786878907687034 0.785947309199791 1 1
0.852674035110548 0.851747195760687 1 1
0.790565149336675 0.789690959136496 1 1
0.962682073034318 0.961470862358157 1 1
0.727792281848264 0.727037419131425 1 1
0.818121508293045 0.817298395995298 1 1
1.07962453413718 1.07838779398411 1 1
0.761094863620179 0.760355445476261 1 1
0.928800465005895 0.927813469719357 1 1
0.63937018286876 0.638664411947059 1 1
1.08690809993999 1.08583586994376 1 1
0.824608661386882 0.823723999400566 1 1
0.897921273633952 0.896997976845996 1 1
1.05220534147788 1.05109678995646 1 1
0.762221884715597 0.761375099405828 1 1
0.907220340098311 0.906446012672141 1 1
0.793401718770753 0.792517758805406 1 1
0.825914949908439 0.825032023623516 1 1
0.86742280403637 0.866532169761514 1 1
0.792197364038086 0.791338853708962 1 1
0.804615828851543 0.803869519517424 1 1
0.601929975861551 0.601352164900956 1 1
1.08575540298754 1.08454925262818 1 1
0.649442006913541 0.648705054589785 1 1
0.945925904307575 0.944953758189769 1 1
0.910964555050701 0.909980445548137 1 1
0.669598511066719 0.668905589947532 1 1
0.852971757089841 0.852098182707397 1 1
0.720755056149154 0.720031156157627 1 1
0.478073488404892 0.477539210212546 1 1
0.748126048527951 0.747307553688255 1 1
0.620181949756549 0.619513355826646 1 1
0.881431705833862 0.880608900547548 1 1
0.749630887817692 0.748913872943107 1 1
0.489044406326384 0.488512762106507 1 1
0.660105176092189 0.659465461457488 1 1
0.687448558212301 0.686799489133224 1 1
0.96550225551227 0.964481445858006 1 1
0.812370731768681 0.811533667452052 1 1
1.14328617627017 1.14208773181342 0 0
0.702926939377247 0.702122881322725 1 1
0.85304496294636 0.852230341444672 1 1
0.587896703366642 0.587350782140506 1 1
0.342341191131513 0.342009263432475 1 1
0.730476085251234 0.729766023752377 1 1
0.598188992582984 0.597638863480375 1 1
0.790322429892169 0.789502173101032 1 1
0.902383607692468 0.901487958446989 1 1
0.919339877583918 0.918448714392589 1 1
0.971439310880635 0.970326120549139 1 1
0.935561893841012 0.934551387388903 1 1
0.612840070751337 0.612164755259612 1 1
1.03299304933057 1.03189493063634 1 1
0.694813330220901 0.694166903728667 1 1
0.763313025686954 0.762532450459316 1 1
0.699144022873417 0.698361182229529 1 1
0.586420847393699 0.585897055190259 1 1
1.05011073243169 1.04904537162979 0 0
0.794516964887974 0.793719924111418 1 1
0.369416687075965 0.369009414459392 0 0
0.729946461802393 0.729251872769633 1 1
0.485837876038037 0.485384050663049 1 1
0.97509745376681 0.974131045102525 1 1
0.532950162424598 0.532387021707399 0 0
0.710272873940868 0.709469565467662 1 1
0.85228777752725 0.851508793463019 1 1
0.689094669666451 0.688380011102875 1 1
0.915327957774208 0.914464227660154 1 1
0.612252334560664 0.611545870740252 0 0
0.910610300656936 0.90966033817542 1 1
0.985550142502278 0.984566001969417 1 1
0.612170152537612 0.611560668913168 1 1
0.732225805621204 0.731482397675528 1 1
0.82834670100878 0.827563745332073 1 1
0.767461376921858 0.766704029689234 1 1
0.755006485817818 0.754228755516332 1 1
0.460907270352309 0.460460599840587 0 0
0.813435318190639 0.812465008711103 1 1
0.820432700546591 0.819550106006416 1 1
0.838524480865682 0.837592918950153 1 1
0.650914253111766 0.650254218295845 1 1
0.584465292518183 0.583813212129212 1 1
0.664658174594218 0.663964111628222 1 1
0.797225455211515 0.79642185483413 1 1
0.882176974744657 0.881189811848077 1 1
0.648236480182049 0.647589895428294 1 1
0.81800643404864 0.817206873107244 1 1
0.663108230890212 0.662322368461989 1 1
0.757918151584228 0.757143377124072 1 1
1.10772986775572 1.10670442350967 1 1
0.796625859416839 0.795826524125355 1 1
0.53447195534485 0.533906479355081 0 0
0.817769372749856 0.816935397844892 1 1
0.679345857052598 0.678613228173075 1 1
0.989290747041051 0.988255458211201 1 1
0.735180929877634 0.734445475234222 1 1
0.630315951127062 0.629633516906039 1 1
0.832992385209971 0.832094507352421 1 1
0.690108369834351 0.689205594281834 1 1
0.719817088062886 0.719054481298104 1 1
0.957035944867348 0.956172219660359 1 1
0.878520802282413 0.87750408252979 1 1
0.775013333567346 0.774210055590152 1 1
0.727722083580459 0.72702868061189 1 1
1.08793561108638 1.08693828825735 0 0
0.658881381616829 0.658296894957391 1 1
0.711058734657969 0.710308686828395 1 1
0.441203620300553 0.440791371716401 0 0
0.924344931240643 0.923380134312187 1 1
0.724633371386816 0.723874603767335 1 1
0.770924916196103 0.77012129647321 1 1
0.683483085202504 0.682775402965376 1 1
0.865867413884501 0.865025425898601 1 1
0.730710695753092 0.729959398516211 1 1
0.81371630261231 0.812918062952309 1 1
1.06392403042762 1.0629387041142 1 1
1.09321070078435 1.09211677173106 1 1
0.812804043592656 0.811983007771523 1 1
1.1645651111715 1.16333403912527 0 0
0.826047943224834 0.825168347783106 1 1
0.88542028893924 0.884527313032169 1 1
0.892174522044151 0.891304587525252 1 1
0.737538003117051 0.736797471349043 1 1
0.716796222932579 0.71604099277127 1 1
0.908343778219068 0.907481847983801 1 1
0.569035592531156 0.568412093882826 1 1
0.918232063472606 0.917186537412352 1 1
0.577828411314932 0.57711592395974 1 1
0.909517772196324 0.90842617357478 1 1
0.721533286369335 0.720716405741383 1 1
1.02175176765444 1.02060781108025 1 1
0.832593093406731 0.831621680049286 1 1
0.801938990386997 0.801013215290821 1 1
0.739214169177021 0.73845391937776 1 1
0.86116316145128 0.86030415715088 1 1
0.805359134326317 0.80450995713808 1 1
0.962371807933634 0.961445348454288 1 1
0.862171120173241 0.861264652669282 1 1
0.904168255457933 0.903267818012103 1 1
0.964340899778356 0.963306949491217 1 1
0.715712536621205 0.714959786396398 1 1
0.761667465110503 0.760806955589238 1 1
0.862885732267357 0.862085852862793 1 1
0.925543421812927 0.924542517640304 1 1
0.922630688354534 0.921610098940714 1 1
0.926724238789114 0.925831274317072 1 1
0.832160117486713 0.83132312445566 1 1
0.874336743929992 0.87337619715322 1 1
0.609943951834825 0.609300156738033 1 1
0.725409913832381 0.724581239503382 1 1
0.675549571672264 0.674929884399297 1 1
1.04445994066965 1.04326749150202 1 1
0.84903104725057 0.848157180876451 1 1
1.05825392600299 1.05716340897172 1 1
0.541846740389506 0.541299043708016 0 0
0.757756299333604 0.757016791996032 1 1
0.949837586215703 0.948856090057301 1 1
0.722330656913155 0.721606341713365 1 1
0.669970888551538 0.669249069217155 1 1
1.19276153846341 1.19150111898848 0 0
0.772872871373568 0.772126101281133 1 1
0.796683009199521 0.795746235049604 1 1
1.11597481995796 1.11476493055584 1 1
0.861395324310008 0.860395288653948 1 1
0.902030494231718 0.900959194178077 1 1
0.757077072057153 0.756246713786057 1 1
0.892452296040168 0.891500443758298 1 1
0.812878711743078 0.811961254991874 1 1
1.13767178438124 1.13648512209616 1 1
0.905798601008314 0.904957942499293 1 1
0.728656708608718 0.727972367824004 1 1
1.08506065214424 1.08398717191341 1 1
0.510874901942553 0.510384297126479 1 1
0.932109176010046 0.931192988733852 1 1
0.755897141951029 0.755105806847744 1 1
0.883261034687219 0.882243883768518 1 1
0.845274112709829 0.844307105486255 1 1
0.964825508374762 0.963810479207943 1 1
0.706617103869664 0.705906312660147 1 1
0.675891687920376 0.675248386209734 1 1
0.811695659860846 0.810838354815585 1 1
0.689078067410968 0.688300519387156 1 1
0.539998418117681 0.53935927971337 1 1
0.93300439047799 0.931943119624814 1 1
0.73667469217929 0.73588979165489 1 1
0.927994391929576 0.927087938182641 1 1
0.467839131074392 0.467368127643142 0 0
0.82462117443845 0.823799086155329 1 1
0.794767822869494 0.793914811100574 1 1
0.819130753770434 0.818317965176262 1 1
0.819000579550513 0.81808005653454 1 1
0.632097425100546 0.631490683202874 1 1
1.08464628113554 1.08348373292172 1 1
1.22404767553116 1.22255694908897 0 0
0.837159054269257 0.836230264092692 1 1
1.07067996148057 1.06964662127862 0 0
0.552867644099223 0.552266801295237 0 0
0.975657230588145 0.974654105811965 1 1
0.942168702250995 0.941215736239403 1 1
0.617852946309518 0.61722407427336 1 1
0.750667496326638 0.749820430810201 1 1
1.07496705707309 1.07385352549581 1 1
0.791266209402803 0.790374561571261 1 1
0.493845938986367 0.493329497012991 1 1
0.923111031803666 0.922171990123394 1 1
0.800213657975462 0.799316074516844 1 1
0.794348744967357 0.793627328367109 1 1
1.35356831442197 1.35215524169256 0 0
0.880421233734175 0.879557964901027 1 1
0.862782157713443 0.861817617197793 1 1
0.699431031532241 0.698787710927352 1 1
0.657517076493985 0.656818150321275 1 1
0.566334416764132 0.565747242180023 1 1
0.643984101371811 0.643347619868185 1 1
0.562768481867619 0.562198990455999 1 1
0.964300306626451 0.963364623608342 1 1
0.798713804753512 0.79794139272203 1 1
1.04619294788873 1.04522949383976 1 1
0.833811026390026 0.833026075607177 1 1
1.19276749988514 1.19147004982453 0 0
0.766781560729994 0.766068453852013 1 1
0.736653949151509 0.735919142570208 1 1
0.751374322533952 0.750652064191878 1 1
1.01657111662306 1.01560805958646 1 1
0.980133587185726 0.979250520320607 1 1
0.802802841602696 0.802040834140611 1 1
0.767034763866704 0.766173773144913 1 1
0.890081049210487 0.889181161167932 1 1
1.11877020406822 1.11754260458452 0 0
0.621838170509605 0.621090467966389 1 1
0.665245768640147 0.664575464390917 1 1
0.600391995472142 0.599682424886464 1 1
0.764696662861741 0.763981035962915 1 1
0.563785256403446 0.5631328214969 1 1
0.83982054250482 0.839004925648991 1 1
0.516784277569372 0.516206216800982 1 1
0.642954757658905 0.642384172942918 1 1
0.612429157966701 0.611849716400014 1 1
0.786429693620703 0.785616089823437 1 1
0.865105438059001 0.864315569903741 1 1
0.726047919298819 0.72524859200045 1 1
0.671418443949159 0.67082001726784 1 1
0.728890779830614 0.728134217933068 1 1
0.7111747624694 0.710505423144443 1 1
0.795364092312782 0.79449839187644 1 1
0.659453440909043 0.658789903762276 1 1
0.91974567564474 0.918862906028952 1 1
0.869781094351466 0.868827328910002 1 1
0.657487008570571 0.656785903105514 1 1
1.07823042521493 1.07708752625152 0 0
0.627191921242414 0.626560359498744 1 1
0.603766901552152 0.603112927177037 1 1
1.08429531854514 1.08313688228881 1 1
0.881580785333658 0.880740748873511 1 1
0.469460616999227 0.46897492794475 0 0
0.874409567464754 0.87354690503931 1 1
0.603975986834527 0.603348438189698 1 1
0.825533379580772 0.824526937675012 1 1
0.827795970418118 0.826968177877524 1 1
0.619776568873884 0.619193637737166 1 1
0.792007009739419 0.79122390608738 1 1
0.837619707030992 0.836759855688786 1 1
0.670659379055057 0.670063521583441 1 1
0.948460581728463 0.947406688623906 1 1
0.809687862011632 0.80889842262393 1 1
0.695723446918509 0.694893202408629 1 1
0.66719901523875 0.666463575629548 1 1
0.896927219815848 0.895931163383281 1 1
0.728535240374401 0.727830374589679 1 1
0.677517403066038 0.676730708310501 1 1
0.896308298505751 0.895401516553001 1 1
0.846900324356008 0.846150594762098 1 1
0.677272969621611 0.676473064305856 1 1
0.828218565520532 0.827345769979497 1 1
0.819883645141889 0.819014078101673 1 1
0.850895396395258 0.849910880674308 1 1
0.740870431779958 0.740134111286165 1 1
0.510348101719632 0.509813315420421 1 1
0.70805970567251 0.707290886232725 1 1
0.598482347852771 0.597849679841974 1 1
0.954861067652837 0.953831792405884 1 1
0.694299078515547 0.693628914575109 1 1
1.13571047958675 1.13438084027295 0 0
0.707568169574228 0.706859000024242 1 1
0.632070066223762 0.631337854637955 1 1
0.959409891608559 0.958438222805128 1 1
0.790429725865819 0.789595481119588 1 1
1.06212128838237 1.06100298091973 1 1
1.10132590508188 1.09996842638805 0 0
0.807754189476736 0.806895756594424 1 1
0.822096847363177 0.821219624155326 1 1
0.853836854050796 0.852899379500949 1 1
0.816802709372303 0.8158738391127 1 1
1.0709544656844 1.06982013715912 1 1
0.789332973015911 0.788554754275565 1 1
0.878770864310907 0.877861282959316 1 1
0.676431078005168 0.675675808430733 1 1
1.09162720575479 1.09049872564996 0 0
0.793045167018665 0.792136160280484 1 1
0.597289425465037 0.596711548033735 1 1
0.948048536585292 0.947154241704974 1 1
0.590640394944197 0.590035980489294 1 1
1.07230670219508 1.07120332398136 0 0
0.772162169536173 0.771262372481702 1 1
0.813744958329012 0.812957552463848 1 1
0.79664329651607 0.795869236804147 1 1
0.763270878642198 0.762429974267594 1 1
0.553687717922386 0.55314163955465 1 1
0.96990082808691 0.968851712787615 1 1
0.720395392838967 0.719556599972125 1 1
1.09590953489105 1.09478706585738 0 0
0.86411741585603 0.863278285954836 1 1
0.753212409705478 0.752382327840931 1 1
0.532967380723781 0.532453088770449 1 1
1.1252153881925 1.12413769258464 0 0
0.967333016403486 0.966356833392356 1 1
0.856761847787841 0.855860437617269 1 1
1.12988538995085 1.12859863730491 0 0
0.717338214567176 0.716665425561877 1 1
0.788062204044114 0.787278116510875 1 1
0.794022596222853 0.793136692029819 1 1
0.780597871817069 0.779840226998023 1 1
0.714721862565204 0.713935284223641 1 1
0.721260290906681 0.720438018587705 1 1
0.922046256464796 0.921199307413448 1 1
0.766979793527583 0.766106119296194 1 1
0.973105283422347 0.972183092784015 1 1
0.670074479784946 0.669302823372007 1 1
0.974881253788427 0.973924459070582 1 1
0.774858593947141 0.774100047415334 1 1
0.647376172607203 0.646687581585987 1 1
0.676971767345747 0.676208660339717 1 1
0.852616447639395 0.851774107819792 1 1
0.958600807744861 0.957592557810962 1 1
0.94423553896892 0.943272117959253 1 1
0.82305321320409 0.822278624040018 1 1
0.887320594894835 0.886303987914885 1 1
0.453062610797921 0.452632870463026 0 0
0.847892346943055 0.847004311224051 1 1
0.63184050104591 0.631180806856214 1 1
1.17126246145203 1.16992159313038 0 0
0.928853625380212 0.92785111192815 1 1
0.528791537563373 0.528261469523297 0 0
0.838892503280623 0.837972237887234 1 1
0.406868878471415 0.406418886607496 0 0
0.682808781604065 0.68212618888492 1 1
0.636405125059698 0.635723164762493 1 1
0.89479488646513 0.893875547116512 1 1
0.819897045067746 0.819116008011559 1 1
0.873592060841047 0.872603175973221 1 1
0.987110685893126 0.986008234046929 1 1
0.642734078142051 0.642007484364692 1 1
0.73280215280587 0.732084605750367 1 1
0.760897051190905 0.760097552287157 1 1
0.714709614885304 0.714053599550384 1 1
0.645915569591659 0.64519886542836 1 1
0.765608580662054 0.764780559064253 1 1
0.836271454071259 0.835429454255851 1 1
0.681083490186944 0.680371613878159 1 1
0.901980530075781 0.901026831029482 1 1
0.901249785515144 0.900147083558299 1 1
1.02115906362849 1.02002434436057 1 1
0.927128793808748 0.926153685770929 1 1
0.63533380769067 0.634682148900813 1 1
0.777488632725289 0.776746581664266 1 1
0.712058287413738 0.711378512620273 1 1
0.780026254183243 0.779276773787243 1 1
0.960898181416706 0.960002400925694 1 1
0.756259110810134 0.755455816718259 1 1
0.79085538276812 0.789935008620683 1 1
0.787921388012695 0.787055168331892 1 1
0.497968375432549 0.49742672254766 0 0
0.772213664443912 0.771413046588394 1 1
1.06188997004728 1.0608395262563 0 0
0.542450011357009 0.541868919783521 1 1
0.741524974695096 0.740773181263757 1 1
0.68903872659484 0.688263649411025 1 1
0.471281327371564 0.470822799653032 0 0
0.924025042806497 0.923061067535698 1 1
0.880841537588548 0.879847407613112 1 1
0.822436143608679 0.821556416980366 1 1
0.752018435593884 0.751376166586753 1 1
0.771868283538435 0.771049707696886 1 1
0.983933426958402 0.982864305917881 1 1
0.693915542620211 0.693202364368327 1 1
0.874298130735685 0.873373651703013 1 1
0.688322050827795 0.687515886382881 1 1
0.649635480787753 0.64898980151941 1 1
0.88205617041639 0.88107362219009 1 1
0.812602587812099 0.811820977378058 1 1
0.770811820749717 0.770061298304444 1 1
1.09089137317409 1.08969203933139 1 1
0.908039718788514 0.907036624865136 1 1
0.936907626779594 0.936015528440179 1 1
0.712034503684123 0.711313668643158 1 1
0.884181052839264 0.883190430512387 1 1
0.770625949782715 0.769857952654948 1 1
0.70407893375241 0.70330711697123 1 1
0.84313522275763 0.842302460473163 1 1
0.802963916094801 0.802162775953341 1 1
0.871698760216361 0.870844063778538 1 1
0.667012272225526 0.666417429048973 1 1
0.955586341416478 0.954727877314025 1 1
0.827086368687736 0.826231139633086 1 1
0.479690423503742 0.479229517858174 1 1
0.696411061685633 0.695669384231 1 1
0.855458816240572 0.85451393358031 1 1
0.663254770393232 0.662558096787625 1 1
0.513946605440034 0.513450047075645 0 0
0.885043118469277 0.884205592841106 1 1
0.9030349903804 0.902130093869275 1 1
0.933884526173752 0.932844207281269 1 1
0.758027057553631 0.757185679039727 1 1
0.808086147075765 0.807282577374902 1 1
0.891258470837191 0.89021105325983 1 1
0.555718851769016 0.555151827168937 0 0
0.779348993419035 0.778510851133351 1 1
0.944900769827254 0.94397946765075 1 1
0.953484693521928 0.952521906097641 1 1
0.853334533960263 0.85245437465311 1 1
0.600068150698089 0.599448245979566 1 1
0.951977474721157 0.950986490677448 1 1
0.811289571116714 0.810355304157449 1 1
0.720924913959902 0.720071709971705 1 1
0.986248717369302 0.985164776037157 1 1
1.20003329867891 1.19878092001906 0 0
0.89670646203364 0.895820518494452 1 1
0.583123153475422 0.582562230395702 1 1
0.842087943657679 0.841155764925812 1 1
0.699133162065993 0.698475598260331 1 1
1.0159218041949 1.01496171126772 1 1
0.795588223856626 0.794766980692601 1 1
0.662390734393531 0.661738671278836 1 1
0.833624674267153 0.832772028072412 1 1
0.567705163867358 0.566989917616851 1 1
0.739135652452957 0.73840709033945 1 1
1.09872486400153 1.09750127601004 0 0
0.89513408189862 0.894279371398006 1 1
0.735436288406635 0.734579238585774 1 1
0.897261996622024 0.89627619911344 1 1
0.663449174575616 0.662741005507881 1 1
0.882623937096951 0.881684542162299 1 1
1.30353213609767 1.30232880511595 0 0
0.981328876106618 0.980400490414493 1 1
0.655057874203833 0.654368080936725 1 1
0.753202322741881 0.752255214995875 1 1
1.0026361878537 1.00164579930445 1 1
1.09300982689232 1.09180556690465 1 1
0.714230501588063 0.713605627391252 1 1
0.677575506305925 0.676887117372179 1 1
0.886567826599183 0.885649224446051 1 1
0.793311266898083 0.792479089489867 1 1
0.720316264907663 0.719518957467567 1 1
0.461855980377484 0.46132547299985 0 0
0.713159332227575 0.712352615787852 1 1
0.563735822698552 0.563179569439171 1 1
0.718605070283152 0.717916866975253 1 1
0.565220531987417 0.564609115348715 1 1
0.579398110022843 0.578825838821503 0 0
0.938744838499589 0.937836275231376 1 1
0.71275419650453 0.712081120967123 1 1
0.732554248052658 0.731647138299579 1 1
0.898009010643616 0.89709136876494 1 1
0.7105442694144 0.7098268948199 1 1
0.772509160667371 0.771849301043447 1 1
0.765274284939756 0.764533853956143 1 1
0.6328591357179 0.632285957252466 1 1
0.760678263139788 0.759890521705115 1 1
0.98736642325057 0.986332181142513 0 0
0.693068869351707 0.692383646089247 1 1
1.04517657133939 1.04402730103358 1 1
1.106944877205 1.10569635873336 1 1
1.04596062509222 1.04473960386572 1 1
0.858365511143583 0.857375764859844 1 1
0.53312048006794 0.532580845128613 1 1
0.636648840554479 0.636010109936358 1 1
0.937118209592465 0.936170968451944 1 1
0.793975663851846 0.793046186972959 1 1
1.10483395080777 1.10365093369669 0 0
0.750655016491103 0.749863676017891 1 1
0.975384725119066 0.974421540635656 1 1
0.590484213477374 0.589861675591844 1 1
0.86624769495805 0.86534877123707 1 1
0.879223479668946 0.878350236521972 1 1
0.422122379501214 0.421737228158496 0 0
0.971720228114216 0.970581092951103 1 1
0.74344569857218 0.742801795196853 1 1
0.792427176869309 0.791545154389732 1 1
0.828917541875532 0.828016365570095 1 1
0.807838884483856 0.806986804504893 1 1
0.933518096001872 0.932512281366174 1 1
0.789885967408058 0.788986322256863 1 1
0.733225949781287 0.732514066210048 1 1
0.800019484557547 0.799222238189888 1 1
0.718683857048443 0.71790732262831 1 1
0.930547915112 0.929630579960528 1 1
0.730089395245176 0.729312773930245 1 1
0.311865857093467 0.311501055943398 0 0
0.812904563470835 0.812078885150308 1 1
0.81465547118645 0.813811273029461 1 1
0.688508423628722 0.687840167710985 1 1
0.776375493614333 0.775575089618927 1 1
0.819912111364497 0.819038773824242 1 1
0.917728364683278 0.91678524146979 1 1
0.76956171416346 0.768826465086175 1 1
0.741966274406107 0.741190304756445 1 1
0.582397659351407 0.581780927290022 1 1
0.777680370094398 0.776891347300003 1 1
0.773128308149933 0.772232228457224 1 1
0.895896334337074 0.894945569979905 1 1
0.849023012349646 0.848128159308134 1 1
0.597332406288434 0.596651686840135 1 1
0.825086481162028 0.824280669370765 1 1
0.689279049164052 0.688494764363633 1 1
0.788496014243342 0.787679173352168 1 1
0.835259803469975 0.834280004923395 1 1
0.928716274631417 0.927758453163851 1 1
0.705695759836899 0.705036096914679 1 1
0.689979008223622 0.689238542985559 1 1
0.684224339184934 0.683516966894023 1 1
0.454401001482988 0.453938400969178 0 0
0.432334977333027 0.431862701110311 0 0
0.630338658357708 0.629695296381821 1 1
0.696572745661626 0.695862921414811 1 1
0.697970896592093 0.69713055523882 1 1
0.596734615242991 0.596131885298931 1 1
1.11815140066529 1.117111190209 0 0
0.845150419436941 0.844359858139158 1 1
0.525548773787575 0.525052065388427 0 0
0.551711291505192 0.551135273759073 1 1
1.09977595027374 1.09858198096498 0 0
0.793243767343594 0.792386823664889 1 1
0.782222339279571 0.781456509589926 1 1
0.773823964461146 0.773114950276909 1 1
0.600518126326741 0.599880619769381 1 1
0.601152402519651 0.600550345010312 1 1
0.792685301403824 0.791870312927751 1 1
0.872481845102184 0.871531510349047 1 1
0.701743806537078 0.701025789054138 1 1
0.742887909948986 0.742130998135456 1 1
0.470620324133613 0.470187517081346 0 0
0.774424215934989 0.773565182038687 1 1
0.820408302990511 0.819553049396847 1 1
0.978494060237029 0.977434187828187 1 1
0.767581825396633 0.766740777265207 1 1
0.904705956110224 0.903667560547374 1 1
0.945168020321357 0.9440860149654 1 1
0.743743924381365 0.743013963144773 1 1
0.589530952769496 0.588783507061279 1 1
0.434499531321034 0.434072133964633 0 0
0.97185266482136 0.970830125413594 0 0
0.816201733264233 0.815458499118999 1 1
0.83960340297503 0.838712891127953 1 1
0.621088911426437 0.620411504751132 1 1
0.96954922231456 0.968597813599959 1 1
0.825558452964666 0.824715047276855 1 1
0.90715563244229 0.90627163549616 1 1
1.2285321912188 1.22729704436617 0 0
0.996087292432234 0.995077517594092 1 1
0.976863264888678 0.975768432913847 1 1
0.903159777633138 0.90228660499488 1 1
0.996241342992871 0.995217806365299 1 1
0.59420181559267 0.593573528198304 1 1
0.676655885460744 0.67588496733512 1 1
0.841022133887912 0.84019133258814 1 1
0.809347370292802 0.808468102072847 1 1
1.04987771162649 1.04874301015525 1 1
1.076505764096 1.07541814933289 0 0
0.731480879452749 0.730629817496507 1 1
0.737726817418236 0.736986416057347 1 1
0.949865875137174 0.948871370553979 1 1
1.06931477542327 1.06815160078091 0 0
0.794875316334588 0.794102146040903 1 1
1.01053274856243 1.00951244353283 1 1
0.624401805477637 0.623775164456847 1 1
0.903131524452213 0.90220889273569 1 1
