# Supplementary material for: Bias caused by sampling error in meta-analysis with small sample sizes
Source: PLoS One. 2018 Sep 13;13(9):e0204056. doi: 10.1371/journal.pone.0204056 (PMC6136825; doi:10.1371/journal.pone.0204056)
Supplement: S4 File — (ZIP) [file pone.0204056.s004.zip › results N = 10 theta = 1 tau = 0 sz = 10-20.txt]

"cohen.dl.theta" "hedges.dl.theta" "cohen.dl.cp" "hedges.dl.cp"
1.02673491944631 0.974594555255454 1 1
1.06402018324795 1.00422946215675 1 1
1.20967935122803 1.14183632135323 1 1
0.750101607069011 0.71811552100944 1 1
1.04621290472714 1.00078989047083 1 1
0.805832722852967 0.768164075742749 1 1
1.2932593555989 1.22870425164453 1 1
0.982149238897032 0.927518901547321 1 1
0.801682581973464 0.758789951625494 1 1
0.876321850110828 0.835728015553062 1 1
1.06843230445959 1.01421577129032 1 1
0.86093359309637 0.825200329363682 1 1
0.911151386721264 0.863005934239214 1 1
1.09312378773843 1.03498280634814 1 1
1.26695856761898 1.2013212689021 1 1
0.873863796274029 0.828261629779304 1 1
0.810035898789619 0.769921188185443 1 1
0.918998085637673 0.877659735669002 1 1
1.11135130484347 1.06263031069288 1 1
0.816336906955385 0.779876347970649 1 1
0.918401935026268 0.874802322061816 1 1
0.873716663402154 0.834235564364836 1 1
0.881462884772721 0.835258289148659 1 1
1.03683194843286 0.98571027997269 1 1
0.828581057198105 0.787707303648492 1 1
0.88219659609359 0.837975844852194 1 1
1.09317580074381 1.04369205621417 1 1
1.23589430614542 1.17211995987565 1 1
0.993813130163717 0.948195165602533 1 1
1.17335129996768 1.11472957839692 1 1
1.13678939057036 1.07480282223637 1 1
1.16670736352409 1.10022468179643 1 1
1.24450923460939 1.18222017730679 1 1
1.26828345126215 1.20445244060174 1 1
0.950916543077172 0.910218661797635 1 1
1.01303794278611 0.968749368223378 1 1
0.900275207056287 0.860270514781644 1 1
1.07917937710244 1.02679649239628 1 1
0.855374937598965 0.807488707260232 1 1
0.776263068441494 0.741513399384204 1 1
1.13024559498909 1.07523232057825 1 1
1.085522849917 1.03094676285839 1 1
0.943773788174 0.898704914818001 1 1
1.22850827875413 1.17293471816314 1 1
1.15699423382183 1.09110716199652 1 1
0.931341386730479 0.88669173411286 1 1
0.762418073819872 0.730392144368541 1 1
1.04544281295051 0.992830535623656 1 1
0.907653672954456 0.875863293016114 1 1
1.04822199465561 0.999351010179015 1 1
1.12854769059761 1.0754682216535 1 1
0.98857091926853 0.93903460560169 1 1
0.873256382205106 0.826802181090096 1 1
1.09901722610464 1.05224082416458 1 1
0.780900270935954 0.748621408302748 1 1
0.850494922721438 0.808306399254537 1 1
0.938908912232037 0.885324616395617 1 1
1.31291524714842 1.24553734799052 1 1
0.762424981047257 0.727680587441861 1 1
1.19504847514922 1.14307541815211 1 1
0.979127712456748 0.936617901942774 1 1
0.981211272493109 0.931320783860274 1 1
0.866533036244092 0.826681458609812 1 1
0.965337342018698 0.924464933665465 1 1
0.922586037704528 0.879819559070924 1 1
0.910834403603048 0.869728015491274 1 1
1.09743789217304 1.04901712555278 1 1
1.22634025449722 1.16763002581108 1 1
0.909366630011717 0.867608820922928 1 1
0.975311464027593 0.926671257396248 1 1
0.941726080663051 0.894079330747749 1 1
0.86865940810454 0.819524711612322 1 1
0.89485166049682 0.849560046115989 1 1
0.919883293707344 0.876200979230624 1 1
0.726731513130272 0.689994857197254 1 1
0.942782093516955 0.893736375864229 1 1
1.13509885808471 1.07595387584651 1 1
0.920099840967896 0.870277897885216 1 1
1.02781041450471 0.973148721580436 1 1
1.21625061506767 1.15634139145489 1 1
0.981761029266446 0.94225839552744 1 1
0.902644564786727 0.856682732540442 1 1
1.03184419549965 0.983472128211624 1 1
0.994157087792003 0.951986017407793 1 1
0.735118547069798 0.705305191735333 1 1
0.783073036695194 0.748371137126955 1 1
0.738867504885126 0.703034081816492 1 1
0.981714129735563 0.936941783394597 1 1
0.911075772704948 0.861060443857895 1 1
1.00707385220627 0.954747185622759 1 1
0.901154501594986 0.857623506455271 1 1
0.999234998659566 0.949578305466156 1 1
0.90184080630002 0.854011997220344 1 1
1.23075526316275 1.17531550750213 1 1
1.08467935493883 1.0310750347626 1 1
0.76000214185538 0.726290827522822 1 1
1.35242922321188 1.27094854378201 1 1
1.1555471659034 1.08949402201098 1 1
1.4317310428488 1.36419563265421 0 0
1.11292295701438 1.04738084213317 1 1
1.14657402949055 1.09014412124167 1 1
1.08938874928306 1.03102982245025 1 1
1.13121854100625 1.06853163811484 1 1
0.875541186211719 0.823651277852529 1 1
1.33152398691118 1.25857120932683 1 1
1.11383550991453 1.06772743152364 1 1
0.812835575567482 0.767039691293528 1 1
0.769938960850006 0.733613102650794 1 1
1.13662162787918 1.08044477020375 1 1
0.808071817662945 0.768984068722548 1 1
1.088943987649 1.03129055002004 1 1
1.33418090111784 1.2738906830909 1 1
1.07991088486775 1.0097439907107 1 1
0.901244422896263 0.861900496623448 1 1
1.08470412461228 1.04111287297646 1 1
0.968091398632522 0.914835455003836 1 1
1.2158397319357 1.16138937797169 1 1
1.10838283654552 1.05737560478337 1 1
0.884068570550687 0.840881151934426 1 1
0.632203303225112 0.588127630781842 1 0
1.06402988336814 1.01287476231374 1 1
0.908540733195138 0.859724459056812 1 1
0.748932272349589 0.707041427518702 1 1
1.14586806132146 1.09240054512404 1 1
1.03530166550384 0.980323556871346 1 1
0.944775775658489 0.89686575245029 1 1
0.959774572507399 0.921155173431404 1 1
0.92194847327552 0.881269764839067 1 1
0.768625844815394 0.728694691989034 1 1
0.951830387442137 0.909753140056742 1 1
0.905871472885739 0.863891641435783 1 1
0.966157080874044 0.926484899536144 1 1
0.79277778415924 0.755948669107982 1 1
0.911137303404911 0.861907799504012 1 1
1.66340961910501 1.56997211765893 0 0
1.0900758367304 1.0291635104749 1 1
0.694260003287158 0.65776799683382 1 1
1.3452237475233 1.27439939662091 1 1
0.806981791646633 0.77131220385271 1 1
0.907052625689499 0.861412670908571 1 1
1.1055661496854 1.05793485255704 1 1
0.92400675921569 0.88024492149286 1 1
1.11244645801954 1.06176383329213 1 1
1.05599764879429 1.00531474081536 1 1
1.35469108067798 1.28982005820634 0 1
1.15215334574245 1.09431730709232 1 1
1.43402134778847 1.36026373243674 0 0
0.790812328993463 0.752461759132803 1 1
0.660315906701605 0.62801149553535 1 1
1.12077448767079 1.06654113264456 1 1
0.626519309374938 0.600003514700983 0 0
1.10056427852817 1.04974586448863 1 1
0.957587931468367 0.89524127502724 1 1
1.21360804412218 1.13628837347189 1 1
1.01007390336591 0.954577164402339 1 1
1.25421434476374 1.17693897341158 1 1
1.44978530832339 1.36280554605749 0 1
0.82313478244617 0.781359030477728 1 1
1.19787868761167 1.14528952478665 1 1
1.10824207839336 1.05578976729376 1 1
0.824581955201594 0.78790820822183 1 1
0.838944763641472 0.795189404847594 1 1
1.09812597226943 1.0470828665829 1 1
1.11060538555663 1.05902830780865 1 1
0.884334634842237 0.837561346593454 1 1
1.06409490604596 1.01450777334505 1 1
1.08434363844513 1.03810372863104 1 1
1.17330399120811 1.11945433280044 1 1
1.07456109274261 1.01643028121234 1 1
0.998250564231325 0.939096351716218 1 1
1.01844157921083 0.965441409349712 1 1
1.07059458473977 1.01597354104028 1 1
0.891766070570912 0.852026004935636 1 1
1.02837402768387 0.979331110739316 1 1
0.756105535025055 0.725952447239698 1 1
1.18019126410979 1.12566494562134 1 1
0.889839790767795 0.849720798328899 1 1
1.00558719474082 0.948755144756284 1 1
1.24989360675137 1.18387094982702 1 1
1.09311911477917 1.03965333225609 1 1
0.895856893136501 0.847098905082037 1 1
0.870808361970407 0.829717352829348 1 1
0.938411838667955 0.890758136715139 1 1
1.01204367346672 0.961648400855672 1 1
0.836246438964466 0.79633570433452 1 1
1.03875378800825 0.988466008973612 1 1
1.11142733657425 1.06170834161303 1 1
1.04828665994272 0.999215162962855 1 1
0.790440826767297 0.756471258599342 1 1
0.926821836419381 0.881765474628399 1 1
1.11055527212906 1.04057891433714 1 1
1.04758104045157 0.998179445134907 1 1
0.676783326305976 0.641972640212065 1 0
0.904454055671272 0.867706465632909 1 1
0.793986596220791 0.752888769659684 1 1
0.739947505983077 0.70304043053971 1 1
1.09157948495288 1.03795324135928 1 1
1.03709858316441 0.9796286967315 1 1
0.946698498737964 0.908318155142929 1 1
1.20274153609883 1.14116612807412 1 1
0.953800227465631 0.905960951164078 1 1
0.824006206058934 0.774836145225838 1 1
1.02668901646405 0.969513357769474 1 1
0.855453981371397 0.819094888939174 1 1
0.836730067993955 0.794509936094645 1 1
0.958501417485427 0.914711551481791 1 1
1.00535411985605 0.960772229497892 1 1
1.27515104009331 1.20711615813503 1 1
0.792141689047385 0.743599848670932 1 1
0.824490822510372 0.784348914540489 1 1
0.857344772595662 0.825188070573071 1 1
0.804129319017789 0.767077235123169 1 1
0.777163419814551 0.732182672115185 1 1
1.07248105524387 1.02162377331168 1 1
0.974639467504236 0.926298958605073 1 1
0.760456305049557 0.729816637688058 1 1
0.666138693116758 0.631079465593469 1 0
0.926745475983229 0.876435562389568 1 1
1.01614419263363 0.960404542372488 1 1
0.745346695292168 0.709285079919761 1 1
0.869667425145138 0.827267096986965 1 1
1.0048468147028 0.958687648720146 1 1
1.05175051819845 1.00142056662886 1 1
0.712766727764691 0.673795449189493 1 1
1.20072624948985 1.13939726710242 1 1
1.03791002648345 0.985662145132711 1 1
1.03577866331893 0.98487136091933 1 1
1.11034933660767 1.05808849253073 1 1
1.14700506251775 1.09125909108689 1 1
0.963215977701406 0.914650789486523 1 1
0.928834975082134 0.890343753416981 1 1
1.03704903370235 0.988758340563243 1 1
0.72567280239977 0.682433908502406 1 1
0.864136829926311 0.819299841268524 1 1
1.47947390349522 1.40035073827152 1 1
1.7534191974624 1.65733162718896 0 0
1.0704830145913 1.0265044740442 1 1
0.972444979016706 0.921710425173863 1 1
0.850373417400478 0.816203186822929 1 1
1.02792430155669 0.976962657640977 1 1
1.26819142722705 1.21160829917273 1 1
0.840887162666066 0.799597311576179 1 1
0.669014116966674 0.635130525877251 0 0
1.35803245391702 1.28979566364427 1 1
0.960497040368109 0.916059633399622 1 1
0.699177344670332 0.658057823239891 1 0
0.925746367763301 0.880688668523292 1 1
0.781931778101645 0.733790464331647 1 1
1.21964332923785 1.15806715181891 1 1
1.11404813429909 1.04636763883381 1 1
1.18522802618815 1.12201632611269 1 1
0.903874166790888 0.85932142555688 1 1
0.769369735308051 0.724052858730211 1 1
0.876608986577059 0.841448284224121 1 1
1.1879913407354 1.13102427816652 1 1
1.01556714352171 0.962801788220106 1 1
1.04643143948906 0.999474605595113 1 1
1.27053318379147 1.21582312964806 1 1
1.01137496431928 0.962560626519147 1 1
0.840663021134471 0.801746873853442 1 1
0.91575266213004 0.874973327755066 1 1
0.921013882032619 0.881594242069661 1 1
1.16259644015823 1.10813584542114 1 1
1.2882575334724 1.22395865737987 1 1
0.790239001028315 0.753218071910467 1 1
1.18959444060172 1.1230853905544 1 1
1.0656291966148 1.01358442197407 1 1
1.05453106826452 1.007595466467 1 1
1.32655633557375 1.2536916941059 1 1
0.80548249657098 0.770027845257662 1 1
1.29107594933401 1.22934216033428 1 1
0.957630719809609 0.913830361888599 1 1
0.977380093616474 0.933158505633603 1 1
0.940439768675989 0.897925789136285 1 1
0.947862275425191 0.897152386158808 1 1
0.826365690154084 0.786048711366706 1 1
0.915602158047711 0.867410148428475 1 1
0.812599358812956 0.775687799369416 1 1
0.981868869671384 0.938804172712767 1 1
0.895727166093624 0.855709772871972 1 1
1.2526600217487 1.18075880679391 1 1
1.09546058381866 1.04530375497336 1 1
0.695403066831352 0.661851012718478 1 0
0.895706783258527 0.854204924015541 1 1
1.21656836892597 1.14671317783807 1 1
1.40998521496371 1.36495321419352 1 1
0.849419624779298 0.815402508447407 1 1
0.950459086542568 0.904426342323757 1 1
0.814452053398264 0.768123850583284 1 1
0.918395420254569 0.873257426950314 1 1
0.91200900066453 0.871168909553328 1 1
0.754407772230541 0.719693048972759 1 1
0.973544807400542 0.923049934821339 1 1
0.655980421647895 0.625509103349444 1 1
0.958077207004041 0.902152864032616 1 1
1.36398844994152 1.28810848543769 1 1
0.886413661437231 0.84306739353418 1 1
0.855116370307708 0.809786122419498 1 1
1.03453295371066 0.988689125035446 1 1
1.19521362283885 1.14264264264065 1 1
0.891925808098114 0.841352939906525 1 1
1.0256125307153 0.966727470966306 1 1
1.37670283785436 1.30917196470917 0 1
1.06410767306789 1.01503912249962 1 1
1.33643959103614 1.26407658952976 1 1
1.19576035441912 1.14231334159607 1 1
1.08056603397213 1.02087414901315 1 1
0.949527867879244 0.91095547085108 1 1
0.992331610258627 0.94934004210616 1 1
0.842767164146283 0.801012679400331 1 1
0.673475179898023 0.642112409715281 0 0
0.974340859871453 0.92049680355799 1 1
1.12172572773011 1.06677027120494 1 1
1.02546381269774 0.97861835595652 1 1
1.4075981481893 1.33001677598487 1 1
0.996830311282768 0.952511808430437 1 1
1.00018111664119 0.953875234815055 1 1
0.960473186689981 0.918491512776417 1 1
0.94167846654566 0.88133871722381 1 1
0.912271541069018 0.870375621284678 1 1
0.945088994142631 0.893015949214244 1 1
0.795910646478957 0.761308083013435 1 1
0.893691155534788 0.846348044665614 1 1
0.669087477245665 0.63924383956182 1 1
0.936878174891681 0.894652805316831 1 1
0.757050318586124 0.719455724019883 1 1
1.05219203344923 1.0030215967151 1 1
1.15375079697394 1.09676796890939 1 1
0.9331740835782 0.891799834998435 1 1
0.857175123585594 0.813831743681481 1 1
1.17269581381237 1.11119603331477 1 1
1.07711245380052 1.01697750976262 1 1
1.05592791661194 1.00858763628745 1 1
1.1857140515178 1.13118609540718 1 1
0.900696103511077 0.853542144605722 1 1
1.05017495795064 0.996114970538948 1 1
1.02447249043624 0.979159111137041 1 1
1.01550980024205 0.967725114785155 1 1
0.696022133428926 0.662207458094949 1 0
1.12057573736811 1.06738031862738 1 1
0.88159755417106 0.834483042062413 1 1
0.871200592437984 0.829843126870845 1 1
0.852543490857217 0.805827668714518 1 1
1.0025734724907 0.959443587553461 1 1
1.14729513011939 1.08891413759037 1 1
0.869777721560885 0.819145753761914 1 1
0.938151108718024 0.888333003748691 1 1
0.944975144665624 0.881537676019688 1 1
1.21931780349294 1.16390122384948 1 1
0.778625766808673 0.74643700192899 1 1
1.08290362640675 1.03795193825142 1 1
1.0621429453118 1.00673860803723 1 1
1.263837125698 1.19519060268916 1 1
1.11366437166142 1.06186328278598 1 1
0.891864890181258 0.854526909352758 1 1
1.16746326912729 1.09871993024667 1 1
0.734380937698609 0.699365474062565 1 1
1.00063437731899 0.949194110128867 1 1
0.757301289895419 0.716529135941765 1 1
1.14239563504769 1.07369466786513 1 1
0.940933122823237 0.894931822594232 1 1
0.906845845392336 0.865092803834618 1 1
1.01665613896342 0.966030520724438 1 1
1.02781303839906 0.976710977173598 1 1
0.722961318295713 0.68756352966568 1 1
1.21970474703463 1.15959933522966 1 1
1.19664159790272 1.12590882650648 1 1
1.24722982409422 1.18434256772436 1 1
1.03148268821121 0.983171762719959 1 1
0.998098961137459 0.951408737296415 1 1
1.26657967906778 1.19081233089797 1 1
0.975108765607326 0.930714270877097 1 1
0.99709489455406 0.944338474391212 1 1
0.962955257299926 0.92397434012664 1 1
0.893072385348475 0.84814215838131 1 1
0.838393512147371 0.798585880245193 1 1
0.995548092286722 0.94072241281593 1 1
0.928002130070883 0.885227615559167 1 1
0.767727843312355 0.736811444384427 1 1
1.15549543960728 1.08992020765383 1 1
0.879737475100032 0.842665129223371 1 1
0.669758017574537 0.638279752631818 1 1
0.892340666455634 0.858350722023095 1 1
1.21488409823333 1.15546723968164 1 1
0.967165042263677 0.919748692436495 1 1
0.818122547312541 0.77736160708822 1 1
0.976139826887228 0.930291395428455 1 1
0.781186566104057 0.743285361026391 1 1
0.781745622291048 0.745483458416231 1 1
1.10926543349573 1.06205817642762 1 1
1.21694767126675 1.16572201115362 1 1
0.968032560606516 0.921702316402091 1 1
1.27772655473645 1.22239876693134 1 1
0.991315743056209 0.931487138082043 1 1
1.07377280928961 1.0211173304865 1 1
1.09174309951234 1.04006284501927 1 1
1.0128341905154 0.958534216520792 1 1
1.00998655199823 0.967285052517252 1 1
0.899954651187295 0.85412460850972 1 1
0.920966825180478 0.880385522280959 1 1
0.850996892249992 0.810146042169022 1 1
1.16702502118086 1.10550736070331 1 1
0.950398531590995 0.897794622380849 1 1
1.21761083927359 1.14625824060216 1 1
0.724771547397712 0.689411009727345 1 1
1.18076096444165 1.12025431516234 1 1
1.18460142852211 1.12590201826171 1 1
0.92079230447108 0.875271887894198 1 1
0.994842130584602 0.944932148878813 1 1
1.01511413296881 0.967473041562305 1 1
0.881279984065068 0.841094591154145 1 1
0.884385081120471 0.867210729991924 1 1
1.30096890033482 1.23596668695082 1 1
0.768066676086891 0.726867445910358 1 1
1.05531339262292 1.00661876391677 1 1
1.05332955314889 1.00133109244688 1 1
0.710465024592564 0.676818478239223 1 1
0.755624880591149 0.724534968880921 1 1
1.15897651348547 1.10021927308044 1 1
0.896452755139873 0.857965302092117 1 1
0.739234823590398 0.70002731487373 1 1
0.777183760742721 0.742388234679574 1 1
1.03434836642678 0.986454166632764 1 1
0.855348346607947 0.817619239330152 1 1
0.838536818503458 0.800592496474344 1 1
1.04859811543231 0.99543008839293 1 1
1.08893042839184 1.03031375292603 1 1
0.953109778966105 0.905517845478616 1 1
1.02404211587511 0.979327640250892 1 1
1.00354274564233 0.955678398060653 1 1
0.854865919812534 0.818827068956319 1 1
1.15571299590036 1.09551770379095 1 1
0.853468408608837 0.81094496719609 1 1
1.17694227818505 1.12225057029079 1 1
0.659561230310926 0.62588070633924 0 0
0.677283090027487 0.645801661230442 0 0
1.15970129291948 1.1089230944286 1 1
1.09241728739211 1.04490254804402 1 1
1.09395109181579 1.04286243305458 1 1
0.911620327717744 0.865977228257842 1 1
0.919892452928444 0.874484472367177 1 1
0.869953814842788 0.831911675413916 1 1
0.848577782339962 0.800928482267061 1 1
0.98163758240071 0.925233201966434 1 1
0.682959413512142 0.650117903382731 1 0
1.14430570646886 1.08653340849089 1 1
0.789519313747406 0.756330474154889 1 1
1.00358024919659 0.958271021756787 1 1
0.619612963714044 0.592558299400806 0 0
0.880732175030272 0.835769702339396 1 1
0.758798130498532 0.723653189222033 1 1
0.973226818760375 0.929014307032909 1 1
0.910533267749376 0.867763666342266 1 1
0.907834010969231 0.864336672455593 1 1
1.20811482412712 1.15625351600659 1 1
1.06181757545183 1.00702567661488 1 1
0.889066176696038 0.846593378883992 1 1
0.844307931080557 0.809322057625908 1 1
1.05119001722909 1.00114926482585 1 1
1.11822305552912 1.06571910647205 1 1
0.943913775709259 0.891534680618499 1 1
0.781876182459974 0.754842336494077 1 1
1.05900001091904 1.01051469938123 1 1
1.03989854560408 0.994974131636564 1 1
1.3313650631148 1.26171123501369 1 1
1.25248533205577 1.18872847449429 1 1
1.21980196634895 1.16973452616494 1 1
0.876687911803612 0.827113687371589 1 1
1.00503952747671 0.954329622622653 1 1
0.816444265776977 0.7728360342814 1 1
1.14954907770882 1.10529683424293 1 1
1.40175009682299 1.32654111475268 1 1
1.01761689929992 0.965786529746751 1 1
0.958483894365644 0.916693486724643 1 1
0.851466371208469 0.809793732669571 1 1
1.02642090022244 0.972270250925392 1 1
0.938920612772063 0.886514836912024 1 1
1.09551277320618 1.04638394592355 1 1
0.871870047970935 0.83393165099082 1 1
1.44426189124587 1.3679530443877 0 1
1.02099611537047 0.969493900986085 1 1
0.980469682467451 0.936116206199682 1 1
1.03141990624079 0.985561314308756 1 1
1.07736191076924 1.03077905295591 1 1
1.05947397705267 1.00330292635358 1 1
1.14352610795657 1.08119602088423 1 1
1.04601976647448 0.993617656679391 1 1
0.870955882590098 0.835999961766976 1 1
1.011703578097 0.960992817740692 1 1
0.72724643056213 0.694836809448928 1 1
0.581329380445238 0.550299088308396 0 0
1.30185416763902 1.24483428272851 1 1
0.613704244902995 0.585707437140374 0 0
1.12470740909751 1.06118185899045 1 1
0.805275552774752 0.759660755295503 1 1
0.860704093950379 0.819683712216651 1 1
1.14043724834405 1.07332734830105 1 1
0.888543439635938 0.846189012195906 1 1
1.05929935028754 1.01105677622264 1 1
0.931183764438771 0.890797923273428 1 1
0.930230163150931 0.880527436057889 1 1
0.829128325821185 0.788207707496424 1 1
0.921109137226272 0.869333118486209 1 1
0.725201165359388 0.690227700909566 1 1
1.06295700121645 0.993017698625428 1 1
0.845408774825294 0.805482307522962 1 1
1.12096318315606 1.06234537417389 1 1
1.27135246255726 1.20291146774369 1 1
1.0336745086181 0.9780321156373 1 1
0.930926317116049 0.88147973121363 1 1
1.19637100409229 1.14672316634566 1 1
1.13380615168714 1.06412226197514 1 1
0.992687770730343 0.944515056373114 1 1
1.26115355967584 1.19769663952545 1 1
1.1101365204965 1.05824058084493 1 1
0.823442822748119 0.78315475666917 1 1
0.772360278956532 0.736183041576799 1 1
0.866443432027405 0.816923159335626 1 1
0.919543713787444 0.868111672429719 1 1
1.24087193584206 1.17765579177348 1 1
1.21440673596205 1.16521105336842 1 1
1.20824857100015 1.14250408291801 1 1
1.19827425976044 1.14014560707429 1 1
1.16157066144059 1.0943608196626 1 1
1.4356992529669 1.36004735834379 0 1
0.969890649788855 0.920022832108702 1 1
1.03262159268583 0.96629850195275 1 1
0.903797299973433 0.856441906661189 1 1
1.04818434831438 0.997260528511343 1 1
0.809888550141618 0.773962210429002 1 1
1.04415680130266 0.989452809461871 1 1
1.05164557339273 1.00819969487769 1 1
1.18791655967714 1.12774639792469 1 1
0.676818518121493 0.645905757355657 1 1
1.23233651360756 1.17452225380649 1 1
1.16780372928944 1.11107663049021 1 1
0.847003752710441 0.809829136437127 1 1
1.12053146072347 1.06362649918128 1 1
1.20272564837285 1.14308849832029 1 1
0.94672407953368 0.895657654864181 1 1
1.15030676791078 1.09737257651896 1 1
1.28563958835498 1.22125256204713 1 1
1.06753175648992 1.01505187350989 1 1
0.820458024137258 0.778744621492699 1 1
1.11129577795347 1.06151440382154 1 1
0.94092594415436 0.89563596080168 1 1
1.18915081067542 1.13496751683648 1 1
0.959325369564046 0.915110087577247 1 1
0.834136170885016 0.791923863228821 1 1
1.13574761532783 1.07828837646531 1 1
0.928332848282368 0.881852726338166 1 1
1.17959974823124 1.12515967916008 1 1
0.709525117593115 0.676198104593226 1 1
1.16588362349591 1.11693883058234 1 1
1.10628522480932 1.05618349956391 1 1
0.994422399009858 0.947200721161393 1 1
1.09513863320989 1.03999766719778 1 1
1.23650899940226 1.16879857237507 1 1
1.24841487454391 1.19317742815705 1 1
0.922327086897308 0.877495795550179 1 1
1.16606962969411 1.11200989753601 1 1
1.55525275979277 1.47509589214599 0 0
1.10268305157048 1.04660753504641 1 1
0.955595726336336 0.912864564066998 1 1
0.771646110165745 0.732341031112648 1 1
0.913649485195671 0.874415519434218 1 1
0.744360981856633 0.706595308739215 1 1
0.927322555531045 0.886812324371719 1 1
1.11626203019775 1.05909179060263 1 1
1.30016655632575 1.23585947633628 1 1
1.16732365235412 1.11350474999491 1 1
1.13550252562422 1.07720933147115 1 1
0.817482393332096 0.780499986486838 1 1
0.874825387919266 0.82105782771016 1 1
1.4212015374865 1.34521763454123 1 1
0.911538191944713 0.870462404077701 1 1
1.23542967836629 1.1804311545055 1 1
1.42576837452558 1.36210419802604 1 1
1.03598048550623 0.980459012300712 1 1
0.871647533959654 0.833899024527177 1 1
0.89321865093409 0.850242041265619 1 1
0.709328615217504 0.674897667410909 1 1
0.973411842010182 0.929343450257643 1 1
0.875914237127674 0.834525993911861 1 1
1.07237616341496 1.0202420584456 1 1
0.732767395893873 0.698630570313185 1 1
0.895095675682638 0.855338677033691 1 1
1.18216782311543 1.11637242671759 1 1
1.06418950666571 1.01560618774901 1 1
0.874862463640232 0.832160898167663 1 1
1.03273860017789 0.985667530804474 1 1
0.850665267387563 0.810338858228234 1 1
0.756908414986982 0.720083653091923 1 1
1.14842470829155 1.10239893531887 1 1
1.2173702189966 1.15312241178931 1 1
1.1221565747329 1.06806735872698 1 1
0.895672784643992 0.847292092827191 1 1
1.05853513502285 0.995832619732326 1 1
0.896667697705694 0.848601705954939 1 1
1.12177240895374 1.06702281319641 1 1
0.9928240909526 0.947865400882351 1 1
1.15465271950059 1.1015325725766 1 1
0.948779322764097 0.902497418535301 1 1
1.10089928820425 1.04807733769987 1 1
0.989059096110715 0.939666008703713 1 1
1.01125942464285 0.965187516587281 1 1
0.719115514228042 0.67715945751846 1 1
1.06250870055805 1.01114045843256 1 1
1.04716070201148 1.00043580974387 1 1
0.953180189896336 0.915750137519312 1 1
1.2085749729972 1.15269254310522 1 1
0.924725565295286 0.880212067932181 1 1
1.30842548554668 1.25109344831341 1 1
1.24103675450462 1.1736135190786 1 1
0.803921952771253 0.768276338592237 1 1
1.11542992855094 1.05910654399448 1 1
0.925729288227111 0.874886973431993 1 1
1.15404654811872 1.09302656490457 1 1
0.939506854542572 0.900936607995614 1 1
1.08383793035879 1.03372330085832 1 1
0.905671127387661 0.864433384124579 1 1
0.982780794388054 0.928153396217301 1 1
1.09210733830089 1.0363861554608 1 1
0.952013511894721 0.902544398706481 1 1
0.944009719796536 0.890491329249685 1 1
1.32752185046663 1.26564326762357 1 1
0.950461654144209 0.899542283094796 1 1
1.38080595453194 1.31061117755983 1 1
0.76225800709783 0.728617489371509 1 1
0.981465141258395 0.922572573689803 1 1
1.07191533536348 1.02321797624053 1 1
1.20783338464442 1.15872591421533 1 1
1.0190752059674 0.966811617728497 1 1
0.776963762212126 0.739685386955748 1 1
1.16032616515345 1.10201523415055 1 1
0.706027083841775 0.672854254277079 1 1
1.1792092999334 1.12141158128547 1 1
0.997340857350047 0.95405418087597 1 1
1.18882776586303 1.13712725922518 1 1
0.957728386343396 0.911378922732598 1 1
1.06075966587805 1.01697420458503 1 1
1.21310738841333 1.14425730802105 1 1
1.00660105274023 0.960884811470911 1 1
0.867492974267384 0.822572727436747 1 1
0.967927162571907 0.903455489065844 1 1
0.98805271450326 0.942849363919682 1 1
1.18331511517221 1.11991941585475 1 1
0.856313854761138 0.809997184241856 1 1
0.751276806167482 0.715782925245414 1 1
0.925467937088665 0.878942829229333 1 1
1.09514212995051 1.04425088338381 1 1
0.928810954300623 0.886920343375732 1 1
0.913800297187765 0.867637411044207 1 1
1.15653422541756 1.10702125032758 1 1
1.0230114944756 0.978302192562096 1 1
0.905539803302027 0.857752366456704 1 1
1.19794947064289 1.14825656642319 1 1
1.24594398160941 1.19791577661137 1 1
1.46195925939303 1.38662060137394 0 0
1.24759654488297 1.18725028736165 1 1
0.869872145284459 0.829979915104217 1 1
1.2140781084287 1.12723548816268 1 1
0.909149110082239 0.86409327911838 1 1
1.16551894847563 1.11506291855741 1 1
0.759753491965681 0.719779310696099 1 1
1.2812137367489 1.21988724006486 1 1
0.804589813812343 0.756147908588275 1 1
1.45398723817548 1.39320373477456 0 0
0.792313535147988 0.754543534929011 1 1
0.908178563984179 0.858330424941349 1 1
0.846037857893774 0.809338029278657 1 1
0.745551561366912 0.706776058141563 1 1
1.16444901295683 1.10532167159258 1 1
1.16415094448649 1.1156430249434 1 1
1.38344440445833 1.31329559367376 1 1
1.06982204074012 1.02500200943854 1 1
0.936758881059033 0.890584606357959 1 1
1.10845441356355 1.05926920488254 1 1
1.03998102988245 0.989568777377007 1 1
1.12735164267676 1.07017359575109 1 1
0.805713433917727 0.767687281071531 1 1
1.04192354852989 0.997610968764373 1 1
1.02368656613551 0.974879387389342 1 1
1.15237206358637 1.09006016065702 1 1
0.969620442953238 0.918187245230742 1 1
1.24070784815475 1.18395186381916 1 1
1.23866066364923 1.17001710100233 1 1
1.37022494797632 1.30402301887697 1 1
0.848785351871925 0.804092884495826 1 1
0.892425398414189 0.849187501099381 1 1
0.939001635953987 0.885058465567286 1 1
0.876588125589244 0.837289104187605 1 1
0.723452808675231 0.68976349342543 1 1
0.635700869669112 0.598856738405232 0 0
1.01172272071131 0.958486890842595 1 1
1.13915985786263 1.0811125329191 1 1
0.698048581419151 0.664795548510137 1 1
1.10336336871597 1.045878350996 1 1
0.8450729160965 0.805461388555945 1 1
0.708375171687608 0.663683752141369 1 1
1.26565621669386 1.20166403136343 1 1
0.759970274990561 0.726421796865444 1 1
1.35810291086365 1.2955454786895 1 1
0.987587738174444 0.9426379679411 1 1
1.14831930254835 1.10076290764575 1 1
0.903812691678567 0.862648562375385 1 1
0.838615097842458 0.790813418786542 1 1
0.974228621428821 0.918906513858672 1 1
1.13296631554945 1.07613291743434 1 1
0.950974401866266 0.90138765744628 1 1
1.48165813440542 1.40445749429209 0 0
0.899518165743417 0.854329893950804 1 1
0.812408687606405 0.772226901999554 1 1
0.860272773968233 0.816159296970505 1 1
0.967389590861378 0.923825235435735 1 1
1.01109928466003 0.953878764260018 1 1
0.848821358001878 0.801981816296475 1 1
1.10184051482738 1.05147699313249 1 1
1.00944803057466 0.950619091158554 1 1
1.07503427178526 1.02296471247099 1 1
1.25967542581449 1.197568938353 1 1
0.764440173881272 0.719736909171756 1 1
1.12108684534897 1.0639585910922 1 1
0.897106618622398 0.854755183285658 1 1
1.23762414702985 1.1679500672139 1 1
1.13427948628816 1.08210262458657 1 1
1.51344808892067 1.44263301102532 0 0
0.81617895751434 0.780614964882664 1 1
0.694997361096283 0.657614548782015 1 0
0.962828129796208 0.913427038749445 1 1
1.48298435500784 1.40995277043339 0 0
1.10925219556223 1.04467444111414 1 1
1.25301204830674 1.18691357774076 1 1
0.954684628555552 0.904167375059943 1 1
1.26660874640225 1.20508960144218 1 1
0.993498354737378 0.951457355769384 1 1
0.981753842428938 0.944843179251683 1 1
1.038673958506 0.987094665857827 1 1
1.12258803564625 1.05458931704769 1 1
1.09521305742685 1.03997026078165 1 1
1.14528358268063 1.08293518195655 1 1
0.922945203999926 0.876191493590699 1 1
1.30770305570845 1.24489065142096 1 1
1.10984640815577 1.05843173598327 1 1
1.02880808897461 0.980181434110983 1 1
1.00077637980126 0.948434217827616 1 1
1.02988813719096 0.9748615666853 1 1
1.03901399328468 0.98520249541989 1 1
0.926094261101228 0.879614694110856 1 1
1.04490993575438 0.992766824544123 1 1
1.10215848296253 1.04409722730548 1 1
0.904684109964506 0.856155422506836 1 1
0.987259390280663 0.934904211120661 1 1
1.10547024632153 1.05372528188037 1 1
1.14512225015233 1.09167397042383 1 1
0.835053336792893 0.79690886259601 1 1
1.12992234860654 1.08031416092747 1 1
0.612258976540006 0.58300967220942 0 0
0.82786429636369 0.787400608017761 1 1
1.42742190094782 1.34699696881899 1 1
1.1598513563616 1.09895218893217 1 1
0.958881303318563 0.908484348195943 1 1
0.86284455737529 0.819814046875899 1 1
0.750072428466696 0.709810089101541 1 1
0.884558818449016 0.843063473012676 1 1
0.783933462714485 0.746649612158928 1 1
1.44317888647302 1.37701769992677 0 0
1.13033408113499 1.07325969007668 1 1
1.03219004436218 0.988475942372212 1 1
1.1238283395987 1.05785267276576 1 1
1.23616047683027 1.17134675756727 1 1
0.968590658029456 0.9113259525827 1 1
1.24056106041314 1.18496545569808 1 1
1.11372551522032 1.05752240242549 1 1
1.01801775540979 0.972105998134467 1 1
1.08645745481345 1.01268588279454 1 1
0.755452943308203 0.720492867686182 1 1
1.12292269487492 1.06803447638867 1 1
0.754738109976984 0.721634572054665 1 1
0.990260812801549 0.941791513294421 1 1
0.717190038634851 0.676218816845914 1 1
0.826827318854062 0.793191966350948 1 1
0.845457198886432 0.81157369359848 1 1
1.27551451723966 1.2148506599889 1 1
1.05882419861304 1.00937989817521 1 1
1.12767986084892 1.07013933617522 1 1
1.3056568758982 1.24307233720197 1 1
0.841214798167488 0.80508507425747 1 1
0.863954237273216 0.820749200062978 1 1
1.10474709706074 1.04888505344118 1 1
1.01148698163563 0.957348727602921 1 1
1.10768672216024 1.0551697634724 1 1
1.19613864539727 1.12794719489488 1 1
1.10062318296352 1.04480511162147 1 1
0.780807351950264 0.740637999954647 1 1
0.867687403566799 0.833244987933905 1 1
0.958024038231238 0.908424836291271 1 1
1.11480505412023 1.06932333812808 1 1
0.989410079015178 0.944835835973747 1 1
0.820268849084001 0.783056548891271 1 1
1.06004327278341 1.00548370069809 1 1
0.849032518688586 0.811409413220629 1 1
0.841697138234061 0.792609627556646 1 1
1.24296460912592 1.18381401627291 1 1
0.931536494172823 0.882359773925929 1 1
0.967012203847897 0.910166445428818 1 1
0.972464036281444 0.917048011376814 1 1
1.09506430061186 1.046644702539 1 1
1.10633484216767 1.05762162481717 1 1
1.34630458341024 1.27368566508722 1 1
0.866971615436204 0.824268616548844 1 1
1.26610048856743 1.21048190322733 1 1
0.836838143656462 0.797561853713359 1 1
0.837165494421973 0.79207945262956 1 1
1.03658279805922 0.986202499737445 1 1
1.06916815742605 1.01008532718652 1 1
0.909556406015143 0.863129930397825 1 1
0.931762352789725 0.88872614376207 1 1
1.24484686498888 1.17891811772826 1 1
0.923883212264923 0.876520476314526 1 1
0.770223203101167 0.734360584381823 1 1
1.1696881451171 1.11034531802913 1 1
1.0542420624405 1.00616724510317 1 1
0.932154987065513 0.878140788025963 1 1
0.783598181774863 0.74775703978104 1 1
1.33501111976441 1.27006170837635 1 1
1.16433242953127 1.11170107550757 1 1
1.22730907720589 1.16799583473151 1 1
0.94726053669624 0.894470509582017 1 1
0.974795320556026 0.93314295525312 1 1
0.952212139415361 0.905573533207081 1 1
1.01552899254215 0.972720981018352 1 1
1.07224658518904 1.02093652439225 1 1
0.863171621758092 0.821271005294826 1 1
1.1274156338426 1.0697047629285 1 1
0.567977487107129 0.541243249922793 0 0
1.10162452293619 1.05508829932834 1 1
0.876980690795347 0.838524118042561 1 1
1.17398017790931 1.10859811147991 1 1
1.18745862590915 1.12409194987756 1 1
1.28669183083439 1.22038295678613 1 1
1.28786796952919 1.21930605269662 1 1
1.09645420242596 1.03630836299152 1 1
1.01764246656807 0.968658404445192 1 1
0.934540977340032 0.882661424771402 1 1
1.10680171480255 1.04537469940201 1 1
1.02469456246779 0.976180433765849 1 1
1.28716400144666 1.22872557514732 1 1
0.625282427607031 0.584771852399625 0 0
1.01808522943087 0.959900947108378 1 1
1.30212014056378 1.24334203224482 1 1
0.873858787447653 0.838141329441842 1 1
0.985249428447035 0.93472790239127 1 1
0.851381276094489 0.807302283451003 1 1
0.752661827278199 0.722257500860163 1 1
0.798594525932705 0.756944835685877 1 1
0.954209334438654 0.911766998671068 1 1
1.32356701524404 1.26482181954266 1 1
0.874141788186333 0.825950118955187 1 1
1.20224825877528 1.15100603127721 1 1
1.26983019686458 1.20657892517507 1 1
0.924944461938603 0.879895208489202 1 1
1.25347830260749 1.19472961458364 1 1
1.12319787769547 1.07386642120369 1 1
1.33908479605865 1.27020360256007 1 1
1.10243501258853 1.05507028721405 1 1
0.855756270885612 0.806428980835577 1 1
1.09954835839509 1.04720851409206 1 1
1.06384346556343 1.00053945455503 1 1
0.90978334303924 0.861928832876126 1 1
1.2145007334787 1.15430122041816 1 1
1.01958372536922 0.972229276655697 1 1
1.10297464180595 1.04440334426036 1 1
1.35750559913052 1.2914254976446 1 1
0.92758968066602 0.886053895120921 1 1
1.05539191044633 1.00626740248353 1 1
1.29186789536417 1.2298233522755 1 1
0.769286604827296 0.733332235273116 1 1
1.12346416192418 1.06853188694202 1 1
0.685624535423214 0.650423971198141 1 1
0.996481245974264 0.951761569765444 1 1
1.15779648356997 1.08177583455293 1 1
1.05194812294459 1.00080486022954 1 1
1.08622374348521 1.03084359649075 1 1
1.50089023285199 1.41998261600482 0 0
1.04483040208559 0.992140837155137 1 1
1.02388132977535 0.967335070749454 1 1
0.876443537223862 0.833630469479296 1 1
1.08230788628072 1.02588813907409 1 1
1.21381358475178 1.15440845902899 1 1
0.975394574721562 0.927704365344262 1 1
0.992834641024213 0.944940341546301 1 1
1.02544145829917 0.979981273605869 1 1
0.951917315407522 0.906339753400314 1 1
1.00436288778644 0.949075812981636 1 1
0.981045176157922 0.935379262855855 1 1
1.28735016676828 1.2234305838742 1 1
0.971239910409924 0.923457252524724 1 1
1.39967207442647 1.32453982693211 1 1
0.870621421268727 0.832972610510241 1 1
0.769954105074803 0.727938620101511 1 1
1.11899988944873 1.06759096470042 1 1
1.04422470017905 0.989951440799458 1 1
1.25749027623692 1.20237393561884 1 1
1.25111269193567 1.19412782442813 1 1
1.14972775957039 1.08400365941073 1 1
1.1835452675686 1.13501442282574 1 1
0.972135660752528 0.922139856911782 1 1
0.834851380886768 0.800328955062602 1 1
1.07369486446536 1.0140330044422 1 1
0.887681381528735 0.845749144416837 1 1
1.1026487354758 1.04684412375629 1 1
0.747258497212168 0.712359764953931 1 1
0.666842034942728 0.625800970400445 1 0
1.03544946538329 0.98807713567831 1 1
1.12708170102576 1.06951887427265 1 1
1.23090130676833 1.17177982129973 1 1
0.952958758976175 0.906087552817912 1 1
0.92203214856603 0.879112456064886 1 1
1.12979056292053 1.07672271077987 1 1
1.01352002031379 0.961097101308722 1 1
0.862620438439893 0.816308671152218 1 1
1.11331784077623 1.05636040726727 1 1
0.84399721125456 0.806873515515254 1 1
1.07953512731303 1.02082449576208 1 1
1.11315382083834 1.06188496384466 1 1
1.2196305497149 1.15832485466996 1 1
0.723982679041418 0.690916020782109 1 1
1.37780198008924 1.31974795326522 1 1
1.34198762413622 1.27952926512067 1 1
1.22599327522346 1.14755071632981 1 1
1.00527677714186 0.952994365021681 1 1
0.843059911798649 0.802090876563727 1 1
0.972545363776139 0.916792487090837 1 1
0.968403910776008 0.925664569438885 1 1
1.43422491747242 1.36025964992468 0 1
1.07531978768388 1.02083671663517 1 1
0.978766531798042 0.935926550608577 1 1
0.969548612478446 0.920704570447959 1 1
0.646457793641561 0.611782386554425 1 0
1.07452547494606 1.02907893465097 1 1
0.915134622892655 0.869063014360354 1 1
0.832118718216614 0.800021206204029 1 1
1.0103480633602 0.963557869300752 1 1
0.979803391224486 0.930851040462599 1 1
0.646120198876065 0.61414299841603 0 0
1.08944647435786 1.03385624625623 1 1
0.911571494757284 0.875497838476178 1 1
1.01475693579969 0.966146845102554 1 1
0.914750816651134 0.874819571068612 1 1
1.06417428810252 1.00447313628521 1 1
1.20742941177496 1.15352299008105 1 1
0.874016313482881 0.829634398130929 1 1
1.13695076256639 1.08089152068185 1 1
0.971701416234324 0.927182928020585 1 1
1.06879532008095 1.02248653724571 1 1
0.996489548273713 0.94505881247138 1 1
0.98482150610372 0.936767816718089 1 1
1.12928841772455 1.07547087487392 1 1
1.11837607516787 1.05611869924922 1 1
0.783100593729709 0.747931429235217 1 1
0.726611153920768 0.694291172127581 1 1
1.04963023210802 0.996485488270005 1 1
0.902997027260477 0.860207649900293 1 1
1.25943935245155 1.19525224645899 1 1
1.19053537853466 1.12992602077084 1 1
0.988567119074911 0.939334184275644 1 1
1.00690661315921 0.96619042951389 1 1
0.749883658385218 0.712261050143016 1 1
1.23070586757009 1.17778798095588 1 1
0.785878699971634 0.75294008840182 1 1
0.599981999639573 0.571237809388834 0 0
1.04470554830394 0.982018168478811 1 1
1.32621092715864 1.26380075023003 1 1
1.16189772503543 1.10230127086661 1 1
1.20793630334921 1.14177030449134 1 1
1.12005392958152 1.06324637184023 1 1
1.03908456936842 0.988050100174859 1 1
1.13748767060554 1.07455082991462 1 1
0.989535344230218 0.938396988285442 1 1
0.838434945494256 0.803009418029024 1 1
1.05463332173672 0.998702397537924 1 1
1.11719358333737 1.06254726088354 1 1
1.11168601557812 1.05452290253043 1 1
0.882323091781424 0.840152520900244 1 1
0.954983173698948 0.902698463964903 1 1
1.13588325925284 1.08670983712743 1 1
0.83353023662608 0.77884700796133 1 1
1.16517452188509 1.10821746048232 1 1
1.13101667601383 1.07770520463202 1 1
1.08987147216771 1.04560046390178 1 1
1.02203007384947 0.964310508939523 1 1
0.876379859829605 0.829682942256685 1 1
0.853722787002621 0.813854724777095 1 1
0.998510767054187 0.942051335559244 1 1
0.89928414779463 0.854273302317762 1 1
0.968797745216313 0.924359624415462 1 1
0.875598589878696 0.837097610937757 1 1
0.921560057656138 0.876811321632559 1 1
0.668200301217927 0.630196528458387 1 0
1.06067035548789 1.00777935440908 1 1
1.30067472989233 1.2316725401706 1 1
0.919510016045959 0.88011686511533 1 1
0.752740295412462 0.709932148997862 1 1
0.753498947263369 0.719030962428681 1 1
0.995450066673088 0.95483514598963 1 1
0.772955680309433 0.730860325960516 1 1
1.07483295198379 1.02057853941955 1 1
0.930683805579884 0.877032023704612 1 1
1.08623757959075 1.02064035813799 1 1
1.14431220567496 1.09223207391565 1 1
1.05969442403756 1.00766078854216 1 1
1.00449693342413 0.950470069423153 1 1
0.993509755984883 0.939419620452103 1 1
1.171061346286 1.10441237758431 1 1
0.777558813843564 0.738784413850277 1 1
0.894118362428702 0.848960080409319 1 1
0.881639023675004 0.840077287285058 1 1
1.04982718455322 1.00263917057341 1 1
1.0922783105791 1.04365728617432 1 1
0.783091897156312 0.746866165620993 1 1
1.34506861833851 1.28863963358181 1 1
1.17219947116188 1.11664747632029 1 1
0.956170110663258 0.905441874712733 1 1
0.763683970111121 0.725173032486098 1 1
1.0309655007417 0.987481679201834 1 1
0.961890109574771 0.91473336784427 1 1
0.59027519478848 0.562672858600551 0 0
1.41291842032356 1.34444021930606 0 1
0.789766760983174 0.750052683198993 1 1
0.68518739253673 0.647077279797123 1 0
0.840053137557361 0.803805440051028 1 1
1.58236605168863 1.49748056231232 0 1
1.0639258862185 1.01173341776963 1 1
0.854945241769381 0.815660252957496 1 1
1.07280268375003 1.02117581828311 1 1
0.694456398173287 0.652636969072437 1 1
0.935149719634525 0.886819389668476 1 1
0.878092036543159 0.827865508143957 1 1
0.788620615509881 0.751895302923679 1 1
0.972295593030474 0.930065329702859 1 1
0.868091303698493 0.82715367417227 1 1
1.15939404281004 1.10261702813148 1 1
0.834260168106842 0.79627844129148 1 1
0.986591767658036 0.929728737548067 1 1
0.894170840134032 0.848181502626132 1 1
0.726118163382043 0.695335448574671 1 1
1.02899421166918 0.972996410058562 1 1
1.19097425980875 1.13963364446216 1 1
0.919358605549346 0.879923965606208 1 1
1.00739501595363 0.959220799337462 1 1
0.724120892629236 0.690325631410335 1 1
0.949969213711557 0.8989751974544 1 1
1.18029831236243 1.10168791427295 1 1
1.15525962052775 1.10194395809064 1 1
0.994286315379119 0.950188303743817 1 1
0.85652414529275 0.81810653808168 1 1
0.841817319061237 0.80036716537151 1 1
0.914798311943706 0.862827218685031 1 1
0.833079835540992 0.795678748370107 1 1
1.01012212955275 0.952669416607533 1 1
1.11933495259854 1.05827640507 1 1
0.996588207714587 0.94307203403344 1 1
1.16344975854689 1.09153394443917 1 1
0.841846587141294 0.807837818075212 1 1
0.917962241824649 0.880957896212231 1 1
0.928250301263701 0.882844868504206 1 1
1.21086381225389 1.15857515886952 1 1
0.970711371255056 0.927266987645997 1 1
1.00790764884712 0.964902054060665 1 1
1.11970980640608 1.05292879850759 1 1
0.689627761855029 0.656707847397161 1 0
0.841832795689258 0.807308224245625 1 1
1.17395750102283 1.10933641593537 1 1
1.08117849178067 1.02958545745423 1 1
1.07531355431782 1.02320042930993 1 1
0.798056943549961 0.754456194917074 1 1
0.929796437723726 0.882631707816129 1 1
0.913341615842582 0.85998859710318 1 1
0.784209219693084 0.747296823923538 1 1
0.817519913406843 0.78033564582227 1 1
0.775981085512145 0.741849696899932 1 1
0.646896744568191 0.618351395383425 0 0
1.19424686167117 1.13521451164019 1 1
0.778964663330671 0.74053513599929 1 1
1.19883577546752 1.13101485813114 1 1
1.04650748058131 0.994043089134155 1 1
1.26433482124276 1.20269425565244 1 1
1.17836717904414 1.12040387793764 1 1
0.970405981482912 0.916597069175586 1 1
1.0847361041047 1.03554953623354 1 1
0.961737685815525 0.912231586697714 1 1
1.19401998287825 1.12647370123791 1 1
1.05250085974079 1.0058587899007 1 1
0.93181741349641 0.884015172637939 1 1
1.13742606666858 1.08401139423306 1 1
0.907709501675248 0.865424390349185 1 1
0.975004458098233 0.922054813395369 1 1
0.943324042937185 0.888663532183767 1 1
1.24527932713474 1.19167917453665 1 1
0.974442609807068 0.92325957774858 1 1
1.1136187409531 1.05533334522168 1 1
1.15857639744489 1.11057079585473 1 1
0.951316289784562 0.898973069910872 1 1
0.818042239175855 0.773478645382988 1 1
1.12421885677856 1.07602883078746 1 1
0.90932118397146 0.865137367165501 1 1
1.18482475171806 1.13255586648395 1 1
1.27511251856716 1.21806862946059 1 1
0.764589458513823 0.726640011193239 1 1
0.923866732861498 0.875131254292758 1 1
0.735334000344913 0.703986746011965 1 1
1.06367034225385 1.01213556769985 1 1
0.762745519392612 0.724459323664934 1 1
0.692694853558851 0.65678646514895 1 0
0.846955241089974 0.803706718570716 1 1
1.13619910306507 1.07405423034811 1 1
1.12998942922546 1.07755945211979 1 1
0.935686626162215 0.881852130658512 1 1
0.798217002475 0.768392586329825 1 1
0.808987004982586 0.776467100693936 1 1
1.10175176553088 1.04302928820936 1 1
1.04223925915982 0.98799832095097 1 1
1.03035575174957 0.981364408834368 1 1
0.953953899169506 0.904654672300094 1 1
0.912217160438443 0.874609315338401 1 1
0.734512296490438 0.694696368718986 1 1
1.14529190669525 1.08640914709974 1 1
0.910728380953303 0.865168239908746 1 1
1.0590882060686 1.00970910216952 1 1
1.07732212419928 1.02824044880583 1 1
0.922880665059136 0.875400080084569 1 1
0.91433169498331 0.869015445744573 1 1
0.951820682173776 0.90647586509862 1 1
0.956712012341745 0.901964920389185 1 1
0.872345611629738 0.839631524411549 1 1
0.948509892454893 0.898968635926905 1 1
1.03544575673462 0.978120976274949 1 1
0.892674146745309 0.853738431256643 1 1
1.10024414945576 1.03698602059129 1 1
1.03932333588827 0.990511561687165 1 1
1.13715920132119 1.08523088056773 1 1
0.901672960839372 0.85874139574699 1 1
1.00604428329903 0.956427385356184 1 1
0.918345706296708 0.872525701550538 1 1
1.49834029634733 1.42154090402058 1 1
1.06969169758609 1.02923459000326 1 1
0.858315955566486 0.81340239517299 1 1
0.738562402689023 0.70603417902571 1 1
0.710015984574257 0.680824541782272 1 1
0.874597913458408 0.834191468701228 1 1
0.748031517997071 0.703297529059709 1 1
1.00867117815441 0.962770903484844 1 1
0.7461658954697 0.711438216763608 1 1
0.975284791082826 0.924363390447988 1 1
0.992125425107538 0.945208879350886 1 1
0.961776161458327 0.920990468339027 1 1
0.970174843238053 0.935040538798833 1 1
1.37924951591808 1.31161508808342 0 1
1.16801933439181 1.11562334925927 1 1
0.779619828773989 0.743192009917384 1 1
0.80604769314103 0.769558729608692 1 1
0.890788770132883 0.848215805669715 1 1
0.940691054685852 0.897940749200682 1 1
1.00157394769724 0.951357624943926 1 1
0.992544035686943 0.938255913569095 1 1
0.758109214960855 0.718819279150126 1 1
0.973141422789497 0.917951298519021 1 1
0.969571834011601 0.924027244146237 1 1
0.813818706720632 0.771037372382826 1 1
1.10976582722063 1.05908788230903 1 1
0.969563744272017 0.927315833082575 1 1
1.01574429261865 0.94960225890408 1 1
1.24252800259716 1.18012177345669 1 1
1.04874637880233 0.999734828433162 1 1
1.37907219937398 1.304915675945 1 1
0.514491371067223 0.487675334324506 0 0
1.21383436337716 1.14978833860643 1 1
1.42081005833896 1.36042504533067 1 1
0.737881949971035 0.7094656636241 1 1
0.768130635836892 0.730367231750357 1 1
1.24774713649182 1.18904513991329 1 1
1.11118193974727 1.05150404718529 1 1
1.07245452914078 1.01764215374624 1 1
1.19180916860507 1.13907294402027 1 1
0.852828052314366 0.811453700535054 1 1
1.05595576176883 1.00205245069735 1 1
0.932186864628279 0.886975409093685 1 1
1.07656154155459 1.02790546410957 1 1
0.972457575606158 0.928480578221288 1 1
0.933084868369355 0.883910406317783 1 1
0.907853895663215 0.863904684960529 1 1
1.11328403666024 1.05986569103876 1 1
1.16637393805251 1.11459708996001 1 1
0.93461163876208 0.893060601272991 1 1
1.19415581464403 1.13308637182606 1 1
1.13185506366362 1.07697993633153 1 1
0.9236045744983 0.878439857542294 1 1
0.918952811782756 0.867265231761443 1 1
0.877617832528871 0.833998165854857 1 1
0.66651417260046 0.632274844147974 0 0
0.838502134293181 0.791835060134855 1 1
1.32421510368802 1.26560585876565 1 1
0.839153745937058 0.797606369459486 1 1
1.0040354230964 0.953608622936123 1 1
1.20603316408516 1.14280661084679 1 1
1.14609268135354 1.10189611620656 1 1
0.762132845976112 0.727570484851597 1 1
1.07461345083344 1.01330070585824 1 1
0.814799083632501 0.776094165450482 1 1
0.660146317067965 0.628318078797236 1 1
0.625642271909398 0.595322889096325 0 0
1.02126460203329 0.983328888876008 1 1
0.779930814858811 0.739072017733854 1 1
1.10771169514034 1.05460637352634 1 1
1.42158018099125 1.34359837947824 0 1
0.92947992101316 0.878966132466102 1 1
0.835617695441411 0.80354251281971 1 1
1.34093001295057 1.27854346445656 1 1
1.14079490754167 1.08620565764253 1 1
1.09859692107933 1.04226759522188 1 1
0.878056808388464 0.834336773193894 1 1
1.20057237821931 1.13848292994084 1 1
1.11774519286286 1.06382175570442 1 1
0.773846123383593 0.731714388521366 1 1
1.2142679847069 1.14564006398357 1 1
1.01479217675861 0.961884689753203 1 1
0.999477526615163 0.957416716659397 1 1
0.97429604173442 0.930877610539783 1 1
0.751389702920708 0.707022643751446 1 1
1.41269729885401 1.33921681698829 0 1
1.31365201377402 1.25804927446417 1 1
1.0606496890072 1.00278751565239 1 1
0.760330102916854 0.718912438097675 1 1
1.36630708302391 1.2939849411352 1 1
1.10308459995183 1.05261090794419 1 1
1.00250956654635 0.955233554732948 1 1
1.2831845668698 1.2175731655739 1 1
1.32807721192378 1.26597467986183 1 1
0.981783083421309 0.938651088392782 1 1
0.930584423018371 0.88617620021646 1 1
0.617962045670245 0.593246918556488 0 0
0.677921598560813 0.649994967360692 1 0
1.08871951706234 1.04011681426709 1 1
0.902937972374317 0.861371592850976 1 1
0.678078226020329 0.642697267367067 1 0
0.59696749047847 0.567844506944811 0 0
1.00973440507334 0.961795397457963 1 1
1.12873492569314 1.06837281175844 1 1
1.34025468793936 1.27422180836197 1 1
1.15499935510807 1.09609312038935 1 1
1.01836685646905 0.975538212794143 1 1
1.11112244902659 1.0622645389391 1 1
0.869198161030513 0.825027449955632 1 1
0.81605161622026 0.77506819868402 1 1
1.23838108210991 1.17156751422843 1 1
0.612805029817228 0.581375276987031 1 0
1.04115507037298 0.989495114894131 1 1
0.818871698742523 0.776566147620668 1 1
1.08929549877124 1.02698630355458 1 1
1.15795386365935 1.09931631448722 1 1
1.22147374061887 1.16052029783186 1 1
1.14825983404531 1.09315047667426 1 1
0.80612823528073 0.778362235525853 1 1
0.845701019399316 0.805840772982912 1 1
1.06237073600377 1.00606580621977 1 1
0.705644598670982 0.666207430280659 1 1
1.19375192794097 1.13707799070131 1 1
0.984275085368109 0.9377185266343 1 1
1.02840844076083 0.978483109524689 1 1
1.02776396114905 0.978720910063926 1 1
1.17266898027674 1.11889450362845 1 1
0.814803986249572 0.776064260514787 1 1
0.873645918199597 0.832556995922502 1 1
1.15240384412967 1.0923237531325 1 1
0.912184995601954 0.872907506511722 1 1
0.787478421889353 0.749812182273852 1 1
1.0040113603158 0.954647947132 1 1
0.798236166117578 0.763859502228371 1 1
1.17275642279216 1.1038295866067 1 1
0.984707695624021 0.935380758741898 1 1
0.856302309354464 0.816757887280999 1 1
0.850031820903265 0.808379933734063 1 1
0.917264075919985 0.871721161921406 1 1
0.910781104869082 0.865561312962332 1 1
1.22974087624566 1.17509894123431 1 1
1.0770295340589 1.03090650483753 1 1
0.571658020472467 0.534231091388618 0 0
1.08179391568165 1.02729822881316 1 1
0.876082311634312 0.823281728818086 1 1
0.757417315373178 0.711812898882985 1 1
0.726356038296076 0.687662134591642 1 1
1.47063229773326 1.39723029829073 0 0
0.963704425787253 0.915890110186952 1 1
0.945947810433685 0.896597849003754 1 1
1.10656154217963 1.05428248052044 1 1
0.781938618969346 0.743006862837365 1 1
1.13162952280705 1.07367153501699 1 1
1.02022267287397 0.957182392488619 1 1
1.45067347780299 1.3804912108206 0 0
1.07556063789552 1.0185375077899 1 1
1.09863509376497 1.04447037099518 1 1
1.1768608030045 1.11588349867835 1 1
1.20138839478771 1.14719086083776 1 1
1.01655961805537 0.970537718954708 1 1
0.867962968665904 0.825905103295595 1 1
1.0315200312616 0.985184131250199 1 1
0.518517512812845 0.48939498047102 0 0
1.03513993177934 0.989645188264426 1 1
1.00309496593503 0.956375649644027 1 1
1.00308343928347 0.946027817736131 1 1
0.938601209452274 0.892902721546628 1 1
1.06089139827058 1.0093677074443 1 1
1.08858850611928 1.034577556053 1 1
1.13467717190498 1.07995048774928 1 1
0.917333167140811 0.876314555591372 1 1
0.611852052705811 0.580581902499348 0 0
1.26649325604858 1.20339437011748 1 1
0.848967774945903 0.80715285029453 1 1
0.785460044447024 0.741604388135061 1 1
1.24328224242267 1.17994484015186 1 1
1.1480039576244 1.09347169387499 1 1
0.585635198024929 0.555276057242743 0 0
1.03897052510728 0.983883390344389 1 1
0.898246364919398 0.85431442927785 1 1
1.01124337366474 0.96478540015459 1 1
1.01873077806174 0.966811315163673 1 1
0.684686632232138 0.654389239328917 1 0
1.16989607923539 1.11506070913525 1 1
1.04236793372266 0.98864474238954 1 1
1.00245539661226 0.956791910992178 1 1
0.665049083347542 0.63090471942229 1 0
1.19818459316076 1.13379216765821 1 1
1.09587843487152 1.04389001814943 1 1
0.836759431317679 0.797006858873557 1 1
1.02808075011711 0.981602164806796 1 1
1.19376126293877 1.13746402390085 1 1
1.08427228235197 1.02260880218452 1 1
1.0926894213941 1.04466633822545 1 1
0.616638615786387 0.588642709282957 0 0
1.06882571827571 1.01483721910373 1 1
1.08907854193122 1.03864925535842 1 1
1.38273060313722 1.31110512011237 0 1
0.99389144296526 0.938676490675677 1 1
1.03862375702566 0.994196456174386 1 1
1.22844850593324 1.16876639702782 1 1
0.946463384904718 0.908575503329253 1 1
1.25471625287379 1.19633811362321 1 1
1.0397954574167 0.990760419601526 1 1
1.10226512182055 1.05094509086844 1 1
0.686064751584031 0.653554313267909 1 0
0.881663925558954 0.839887181982133 1 1
0.965823277274799 0.916133873799195 1 1
0.970844929444032 0.918349116858114 1 1
0.95523015003341 0.91190859015101 1 1
0.95261437448824 0.90059578460104 1 1
1.1454213257706 1.08607733636204 1 1
1.09891017834017 1.04593965108582 1 1
1.04015608045843 0.983656210128753 1 1
0.900047299738477 0.861716606409233 1 1
1.13931359969548 1.08021284943798 1 1
0.925604916375156 0.8790197197734 1 1
1.14650174982168 1.08303759112155 1 1
1.41455071816735 1.34056348597476 0 1
1.07312336512702 1.02358844587684 1 1
0.798401140099301 0.758122788593687 1 1
1.36819789953154 1.29690394150811 1 1
0.824697707676265 0.788396341922805 1 1
0.870840246638839 0.830810682643778 1 1
0.847981404454365 0.804269436037159 1 1
0.745861926569233 0.700244635876541 1 1
0.88645364636615 0.849345387766079 1 1
1.33949418183706 1.25405469918568 1 1
0.992796846379602 0.942148720162278 1 1
1.05581658762034 1.00650536486162 1 1
0.854041946934651 0.803529920843972 1 1
1.0086468659881 0.973516593493621 1 1
1.00680508054292 0.967636826918863 1 1
0.997829394850251 0.947618297224708 1 1
1.14651573353902 1.09533735261108 1 1
1.08544952570179 1.02822748936194 1 1
0.708495289368641 0.674218476468154 1 1
0.900309536092145 0.860669345577645 1 1
0.958017666945019 0.911426997868837 1 1
0.994105901332864 0.941676909613627 1 1
1.12379193617945 1.06729767865962 1 1
1.01261700254125 0.969713275180707 1 1
1.01570285297285 0.970698696218141 1 1
1.11975053142589 1.06282846307421 1 1
1.33861134167782 1.27619811353571 1 1
0.662473281798353 0.631042448738151 0 0
0.854638197454986 0.821518938498161 1 1
1.04649787799712 1.00788924551584 1 1
1.3586222316959 1.2960031603752 1 1
1.21217941108699 1.15447039088472 1 1
1.01035097314143 0.964773045786826 1 1
1.14211671198089 1.0752761970375 1 1
0.834810896143989 0.799286598294698 1 1
0.755831253122886 0.723190848038146 1 1
0.803847920705389 0.765973287289535 1 1
0.818942922975065 0.777262943368744 1 1
1.211894870708 1.14933551509041 1 1
0.642714707180486 0.612201560929677 0 0
1.0043325580321 0.958910906782231 1 1
0.614793983042874 0.583512193334644 0 0
1.0158057247519 0.955841364310674 1 1
0.879526373699064 0.849913954004705 1 1
0.777545090704776 0.73790969352662 1 1
0.716929846338342 0.694001253241146 1 1
0.76835991275509 0.73238553208271 1 1
0.894926376645996 0.8518228031033 1 1
0.998094839182171 0.951754360846042 1 1
1.09462276214179 1.04112207773491 1 1
0.769866692359707 0.739200275701282 1 1
0.726512052234941 0.683132324963248 1 1
0.895384745679694 0.854075689281356 1 1
0.920811444509817 0.868885594736597 1 1
1.41132469609461 1.34022087948501 0 1
0.963835459049935 0.91267415595926 1 1
0.787016335739688 0.750871665756915 1 1
1.02415366610101 0.977512896836281 1 1
1.15715693456778 1.11264013647907 1 1
1.02852900439957 0.98464913023355 1 1
0.89243068195533 0.860517799062147 1 1
1.01579153010452 0.969206765656434 1 1
0.873028241054546 0.828034343024012 1 1
1.01113454345211 0.966049336463416 1 1
0.988317533113869 0.934845491330193 1 1
1.02354625366423 0.975801904063924 1 1
1.01577008455896 0.97340702563505 1 1
1.03365274284078 0.978126557963431 1 1
0.87380810220819 0.833139874377783 1 1
1.10536809755869 1.04482468150576 1 1
0.814601546800583 0.768937325133175 1 1
0.97083914153692 0.924368674833699 1 1
1.0250227894396 0.975148971000061 1 1
0.752826185927428 0.711145284530442 1 1
0.951293299093104 0.903830215009623 1 1
1.26590763555764 1.21305773102249 1 1
1.03744239463378 0.979889917241696 1 1
0.700767726939188 0.666145340822457 1 1
1.06685933593264 1.01235336876222 1 1
1.06374907051712 1.01702751792787 1 1
1.2095322305836 1.14967664301232 1 1
1.16702632252226 1.10459079723342 1 1
0.793519192906499 0.744428810670417 1 1
1.48005364437044 1.4026691883048 0 1
1.16276634627318 1.1132034144491 1 1
0.98980226976936 0.951056333375569 1 1
0.906860028733698 0.869575914935288 1 1
1.17396310025646 1.12258592818315 1 1
0.826244720641138 0.792977947073332 1 1
1.07400593270568 1.01563307685993 1 1
0.741512054691105 0.709753284336608 1 1
0.763519906964369 0.725546830372044 1 1
0.952125598966831 0.898535104287615 1 1
0.694993982331144 0.659063954181752 1 0
1.15595859697667 1.10448303988927 1 1
1.22170458695661 1.16517820997917 1 1
0.936615661252758 0.893034650335096 1 1
1.11998015213862 1.06710867116485 1 1
1.02236999591087 0.96728197584339 1 1
1.13984238973337 1.08321442847789 1 1
1.14561405815413 1.08709248333328 1 1
1.00411334840254 0.968679747056085 1 1
0.779870371620013 0.736427920338626 1 1
0.685063621208228 0.651696613247097 1 1
0.877181441128435 0.835626812388562 1 1
0.629173768032144 0.599169699326768 0 0
1.13655584946189 1.08307808359245 1 1
0.865247579298264 0.82091655401641 1 1
1.00754560435459 0.95201661276983 1 1
1.14702982362887 1.09271445758149 1 1
1.10916693124441 1.06230194076852 1 1
0.94495864153945 0.900041601965427 1 1
1.08127649495502 1.01674575574 1 1
0.836494218902084 0.799389319026811 1 1
1.07329437282695 1.01465552649477 1 1
1.24961548778723 1.18686131361358 1 1
1.44404850346017 1.37635127072882 0 1
1.22718531995195 1.17234434683732 1 1
1.08530502892762 1.03556605418998 1 1
1.04433316092287 0.996085213787397 1 1
0.862654130113257 0.822440369543881 1 1
0.92948279312025 0.889179487495578 1 1
0.84596197113736 0.806558641313807 1 1
0.661623029424797 0.626525069740031 1 0
1.06569446393165 1.0156559184945 1 1
0.921093640431378 0.876883237508085 1 1
0.56439863526911 0.540553974888274 0 0
0.889860172621669 0.848160362569649 1 1
0.806103582220108 0.762380039798945 1 1
0.6929126459255 0.661211666041816 1 0
1.14831230252993 1.09953128472942 1 1
0.903237306423793 0.866651519139167 1 1
0.927519235590989 0.883209534948739 1 1
1.26418927298795 1.2001625958067 1 1
1.07469787026759 1.02356281046539 1 1
0.916616376741523 0.872737840939918 1 1
0.690286466836218 0.657892916454417 1 0
1.13927898453418 1.08291896601652 1 1
1.03704797932834 0.986729186962736 1 1
1.21553301958979 1.15669084373025 1 1
0.791274974750127 0.75854982831758 1 1
1.23250795769351 1.17842827580346 1 1
0.850986928984625 0.806693523188718 1 1
1.0865782252812 1.02752582904544 1 1
1.12302231887762 1.0714762485306 1 1
0.615026628879559 0.588464845909431 0 0
1.15345673943088 1.09374207559528 1 1
1.09396776295055 1.0400863209381 1 1
1.29679231498696 1.23849777223948 1 1
1.00783073722376 0.95373098769252 1 1
0.888354832297763 0.847370443249109 1 1
0.895264728983934 0.854951551270377 1 1
1.20088529792758 1.14252429457785 1 1
0.856494258689958 0.821392372440992 1 1
0.644742688721268 0.613462735846169 1 1
1.02530459052778 0.967247151128685 1 1
1.12905311774462 1.07076892950781 1 1
1.0150268122987 0.949393621495807 1 1
1.12421593980798 1.07043059266084 1 1
1.05181963600267 1.00973140610614 1 1
0.685714985264791 0.65402564765139 1 0
1.02953526699083 0.978885951232253 1 1
1.07590656207859 1.02314796511934 1 1
0.7870141811498 0.747711929797733 1 1
1.16049739046611 1.10330851053539 1 1
0.713323397141705 0.68167505706027 1 1
0.943276821293193 0.89086215282781 1 1
1.04514670201297 0.985296699312828 1 1
0.927281793536788 0.882310821261948 1 1
1.15079812787952 1.08397932122842 1 1
1.23232372877458 1.17349565387598 1 1
0.80912346273172 0.767828877148689 1 1
1.02792960486892 0.977858046257018 1 1
1.0108733934856 0.965027350088802 1 1
1.08454154247993 1.03392995125388 1 1
1.07688138668008 1.02149780748871 1 1
1.10320060334817 1.04035297115112 1 1
0.73613765395894 0.698823384832617 1 1
0.970364654515024 0.925564087932251 1 1
0.696585896182869 0.667186292102784 1 0
1.21658727721611 1.15182995564571 1 1
0.828484444516304 0.787938274667918 1 1
0.858833892961456 0.819263537701069 1 1
0.696908215017676 0.662612897402623 1 0
1.15004526938705 1.09010552627845 1 1
0.897574223210013 0.860613570949287 1 1
1.05354621086667 1.00240975258853 1 1
1.14096846380756 1.09323565790197 1 1
1.29079433732481 1.21459907343237 1 1
1.12834738852379 1.07629696675786 1 1
0.858424663580935 0.816727299495924 1 1
1.09863973877347 1.04248279650191 1 1
1.07667547203549 1.02610824457793 1 1
1.13133146260216 1.07238697908995 1 1
1.10959272345135 1.05520052971124 1 1
0.904470397723638 0.85874000168564 1 1
0.886267991730015 0.840657026995685 1 1
1.30193666217454 1.24139041282889 1 1
0.809378198889519 0.772398018754039 1 1
1.28123961251912 1.22223051665843 1 1
1.04310039550388 0.998375316478573 1 1
1.20438814758194 1.13582750617639 1 1
0.799933396620657 0.762244973921753 1 1
1.0697933786864 1.01872689989601 1 1
0.854650357626551 0.817075693814514 1 1
0.837216547235259 0.785141003037026 1 1
1.29248759922139 1.22738841832313 1 1
1.04371563704324 0.9938085648319 1 1
0.931546659188983 0.886262753662959 1 1
0.717470451664463 0.681565180915436 1 1
1.11948440262152 1.07060772288274 1 1
0.976609061147787 0.931627378021403 1 1
1.07771794508045 1.02592478141689 1 1
0.902832680888841 0.859503290482953 1 1
1.15988330503868 1.10232022538774 1 1
1.14649782972562 1.08488868099239 1 1
1.05137231719035 0.997643113049125 1 1
0.951134638226472 0.909044730713863 1 1
0.790783642197019 0.758027398775267 1 1
1.13987572616956 1.08158994342047 1 1
0.973476332805202 0.923939885518716 1 1
0.971407131178751 0.913775896316924 1 1
0.962218030263014 0.920043326724767 1 1
0.7874827537236 0.745308012581072 1 1
1.01763012856048 0.970413708665531 1 1
0.931876582444236 0.88708200513312 1 1
1.03231625152071 0.980230550888991 1 1
0.88674963583413 0.842158950633979 1 1
1.03449927699177 0.981449622256263 1 1
1.12468477295469 1.07262027983458 1 1
0.87965830630893 0.835834360808484 1 1
1.16409609242096 1.08881149913828 1 1
0.77767292962335 0.733851870527959 1 1
0.963530701887698 0.927229132093853 1 1
0.886609928096667 0.842089417451951 1 1
0.934642351632417 0.88759782821929 1 1
0.825759650123849 0.781285840974108 1 1
0.906504015755764 0.860892763577363 1 1
1.19246847958918 1.13000567596973 1 1
0.996124606908497 0.934909416802855 1 1
1.06838051423872 1.01452824766218 1 1
1.09361743312405 1.04331534454549 1 1
1.0135247255006 0.961583996859685 1 1
0.612882045018934 0.586145915606177 0 0
0.91577809471354 0.8672805045519 1 1
1.09210689266506 1.03850802109408 1 1
0.743735651151032 0.712803102212247 1 1
0.987072060902899 0.947250690330657 1 1
1.01900424822082 0.968988403441341 1 1
0.825508050107462 0.793582303487141 1 1
0.927038866675384 0.87921409046159 1 1
0.968354558977908 0.926267387417836 1 1
0.814653605674124 0.762997349397218 1 1
0.923077776120868 0.876964457745789 1 1
1.11984023790305 1.06273284829402 1 1
0.630314389909622 0.599011715262228 0 0
0.628900592484842 0.596182652150299 1 0
0.76492309515915 0.726767770827557 1 1
1.38859611864891 1.3051789672532 0 1
0.998846299269889 0.945321124140267 1 1
0.851972424644854 0.809264575976397 1 1
1.20382925484152 1.14304767775429 1 1
0.888905972619778 0.851232185386248 1 1
0.647971138816392 0.610667080739698 0 0
0.943607053359878 0.893991442701402 1 1
0.817719185742317 0.776195418715797 1 1
1.22026748319824 1.15572144302297 1 1
0.912658507962198 0.874798122027667 1 1
1.04506437361593 1.00092452703721 1 1
0.66952830541402 0.632675488856057 1 0
0.709404353547013 0.677211280871649 1 1
0.836229434415458 0.796248621242608 1 1
1.18912734462239 1.13509444517059 1 1
1.00462853194085 0.961060554756455 1 1
1.0895604857438 1.03193119966018 1 1
0.792292303224351 0.761443994802656 1 1
1.03006293166801 0.97318899157317 1 1
1.18509648532091 1.1344265766677 1 1
1.05898647361373 1.00350075660434 1 1
1.0327615312328 0.983564435037395 1 1
1.02778953376199 0.977917566286032 1 1
0.881236741103784 0.827728651927861 1 1
1.17168762423937 1.11953506080137 1 1
0.809424937146483 0.769107405510356 1 1
0.72402076015104 0.687195209578601 1 1
1.18353894526301 1.12589759072304 1 1
0.930199680348572 0.886776549285384 1 1
1.06382169765173 1.01108392033667 1 1
1.31080780377558 1.24354500516223 1 1
0.967088555846073 0.91542847169296 1 1
1.09109687735355 1.03704756066068 1 1
0.845519723651629 0.806060114010888 1 1
1.07076332090678 1.01420870178737 1 1
1.14659330569909 1.09893675425644 1 1
0.855253988387385 0.815469388357635 1 1
1.28780968174691 1.22371271815937 1 1
1.03567518271802 0.981261563853584 1 1
0.891903870353761 0.846340757352494 1 1
0.744549967757883 0.705243482678495 1 1
0.941254943202858 0.892359590811297 1 1
0.965895433712836 0.911599749273817 1 1
1.19969503279822 1.14723460113495 1 1
0.93083722353208 0.887357652610259 1 1
0.891826037066638 0.847168608010915 1 1
0.703125117323538 0.6713621267433 1 1
1.09244533988195 1.0408751107671 1 1
0.946058313484885 0.886770398722946 1 1
1.0294882701308 0.979969305997197 1 1
0.98854584250362 0.939888858736916 1 1
0.838079234701536 0.802724008763276 1 1
1.03985006717792 0.990190590286973 1 1
1.05398848518341 1.00219231918457 1 1
1.04730878991334 0.997851228756474 1 1
1.07696392472628 1.02474681207923 1 1
0.830410101512705 0.795343556708982 1 1
1.17966382888268 1.12824648664053 1 1
1.10437912890071 1.05457485977922 1 1
0.775887806209423 0.744378706309384 1 1
0.685927315968263 0.658203670112134 1 1
1.01738694153558 0.969148481810325 1 1
0.660694227561955 0.630993557343321 1 0
1.19539179289448 1.14056393622278 1 1
1.06282599971507 1.01738401482116 1 1
1.18651749750964 1.1293826735376 1 1
1.12734636033102 1.08224336213006 1 1
1.10891040095004 1.05469550086675 1 1
0.963830032941729 0.92314969544262 1 1
0.892706013979731 0.856917052034906 1 1
1.07889404017681 1.02790178373797 1 1
0.719304042541673 0.683146004584912 1 1
0.929099806486653 0.878125447133413 1 1
1.08935506447279 1.03040926975684 1 1
1.17444605529668 1.12060877910473 1 1
1.01082732859989 0.962047488201396 1 1
1.33799818711267 1.26576805398343 1 1
1.09441873329569 1.04626914556286 1 1
1.0015765383395 0.949360491112099 1 1
1.16912879895355 1.1143183901859 1 1
1.17347983492651 1.11811930843205 1 1
0.767545155390775 0.736075199243987 1 1
0.756267501975438 0.719450364175548 1 1
0.828090294390837 0.785127783217211 1 1
1.14320449977552 1.086733662817 1 1
0.955711909849008 0.911672765728468 1 1
0.872531177154592 0.820401133822127 1 1
1.13044949984608 1.06904302067789 1 1
0.901410838099488 0.852684944766822 1 1
1.15408200612699 1.09226539195475 1 1
1.0320372464073 0.968440285496488 1 1
0.922484306288219 0.864638735259158 1 1
0.730323898917258 0.689756605203883 1 1
1.00962610887387 0.957171504381575 1 1
0.816516575237984 0.778610851024452 1 1
0.922046423287196 0.874844205185056 1 1
0.520031916945975 0.491199602612132 0 0
1.40072324012807 1.3439978761354 1 1
0.79970571178844 0.762861233209133 1 1
0.670613144924722 0.630026520930598 1 0
0.873165002960299 0.832050995049988 1 1
1.18807296214626 1.13445393147358 1 1
1.24407663380201 1.18752207052383 1 1
0.917080333109996 0.865513370921566 1 1
0.989129860222259 0.948093883766595 1 1
0.887122661084257 0.844380783822297 1 1
1.15883645625048 1.09448229785145 1 1
0.871432276750643 0.832510221865938 1 1
0.79322008024703 0.756681790722052 1 1
0.915816283640308 0.868616488607777 1 1
1.09902208582254 1.04236613258806 1 1
0.801128201507486 0.753427292398919 1 1
1.26425513009384 1.21080491918619 1 1
1.49893656495044 1.42236024251903 0 0
1.05793549638552 1.00301777917518 1 1
0.910922931876492 0.861273910271547 1 1
1.01134963970788 0.967865967066447 1 1
1.14733208066791 1.0933137335518 1 1
0.87114462654049 0.827135832778277 1 1
1.18690318376129 1.13424981218741 1 1
1.1439168080525 1.08482116090418 1 1
0.925310718561299 0.878324544932396 1 1
1.70329810562529 1.59975994343857 1 1
0.898359131910121 0.858712589696167 1 1
0.774105998652298 0.731400043401041 1 1
0.777110922955453 0.740211861102074 1 1
1.07033157490138 1.00892976135498 1 1
1.07324751639168 1.01430027791054 1 1
1.21137704607779 1.14382355124449 1 1
0.91283021097651 0.872073301911953 1 1
0.974675487731303 0.924743603107802 1 1
0.96813795598467 0.929236246103384 1 1
0.936037062424684 0.897822908818669 1 1
0.955617033793752 0.903917439535464 1 1
1.01572414689505 0.961205806477192 1 1
1.18148840359893 1.13163918810527 1 1
0.834363367245001 0.792477724663731 1 1
1.06918906171203 1.01463484086 1 1
1.20249837454286 1.15964364487831 1 1
1.27494753684783 1.20391478169487 1 1
1.27100606000596 1.21060291813592 1 1
0.858302302446573 0.817611001778874 1 1
1.28135808256772 1.21186510104594 1 1
0.892170235568501 0.851871609397768 1 1
0.82366351972921 0.779761937650238 1 1
1.26640892103416 1.18950301243224 1 1
0.822119450531121 0.788088848614313 1 1
1.15483295761872 1.1047501264942 1 1
0.914269594151569 0.872885999834848 1 1
1.40865761178546 1.34047761443556 0 1
0.942926502188296 0.896918405500806 1 1
0.962982818752175 0.915601219335928 1 1
1.04142742983937 0.984403467266801 1 1
1.05647999878897 1.01023619853185 1 1
0.822704098157101 0.779696744971175 1 1
0.690112206015997 0.647037162383303 1 1
1.01508247589388 0.96227921512186 1 1
1.08915184700524 1.02647180503451 1 1
1.16787978970997 1.11280651986737 1 1
0.88100613656013 0.840761321451108 1 1
0.939006799532682 0.891410712976813 1 1
1.09342056511164 1.04045895801953 1 1
0.800215120993961 0.752099381720965 1 1
1.18546807274178 1.13118441772136 1 1
0.941190629112923 0.893124147106648 1 1
0.948842813721355 0.898859629568384 1 1
1.0071425670289 0.96255372556285 1 1
0.837825516795788 0.80064775221714 1 1
1.11436152198328 1.04220895408338 1 1
0.911552232121178 0.86819907677049 1 1
0.902551196169999 0.85993849997846 1 1
1.00427405082437 0.962584983499283 1 1
1.0527236746306 1.0010290253928 1 1
1.10754629721762 1.04787560184535 1 1
1.0061104602336 0.951714201676249 1 1
0.70102109012525 0.671110098447151 1 0
0.841136209973714 0.796841877890547 1 1
0.856610455198234 0.812648410059725 1 1
1.04466716149973 0.981059163706222 1 1
0.988364006947662 0.930825854403616 1 1
0.909882410294194 0.860738394169618 1 1
0.841701328594888 0.803030071330031 1 1
1.06543243272782 1.01910269872648 1 1
1.25399268762555 1.17747978336507 1 1
0.857137314578926 0.820336135738603 1 1
0.944008279106337 0.893774892579725 1 1
0.968841552830126 0.923209748052805 1 1
0.909239613198689 0.865095804920066 1 1
0.819325925701475 0.785608988157978 1 1
0.828216623525806 0.783268872351675 1 1
0.980683447062661 0.918660557171483 1 1
0.969651267802094 0.929021956991662 1 1
1.01076651006234 0.958183728162888 1 1
1.02045113364813 0.970290536011684 1 1
1.01214574151332 0.970774981150972 1 1
1.10868434383818 1.05509864853492 1 1
0.831482179303739 0.792961071221944 1 1
0.854208898634504 0.81163615897504 1 1
1.07909513699255 1.02716450963899 1 1
1.12143827480271 1.07153764059762 1 1
0.954030027775225 0.907969440290916 1 1
0.970926182471794 0.921878211440528 1 1
1.00703564754208 0.933654124201353 1 1
0.936589761041525 0.885826338260229 1 1
1.03345282045195 0.981689515475422 1 1
1.23195348941092 1.17250910913978 1 1
0.843039738381507 0.794945162536584 1 1
0.895588373728556 0.854591472273111 1 1
1.04666762332564 0.980104099689397 1 1
1.18604029794071 1.13144562419217 1 1
0.961113121170201 0.911249581380003 1 1
1.32407424148832 1.24368631558691 1 1
1.20102420371057 1.13418948728796 1 1
1.0073472628201 0.970556360296928 1 1
0.911410351236995 0.862940446954112 1 1
0.942762418191543 0.902493702613068 1 1
1.12139508263364 1.06368280607903 1 1
0.813863270033878 0.761071731431275 1 1
0.817936721427425 0.781122766410895 1 1
1.28980945658113 1.22551555428353 1 1
1.0660557490171 1.00926867219426 1 1
1.19000849928333 1.11280329968515 1 1
0.936883001610139 0.897575068972586 1 1
1.19278986786055 1.13003563083877 1 1
0.50156806944112 0.472809034808022 0 0
0.860275955434261 0.81733393803613 1 1
0.961890295836136 0.919812290600198 1 1
0.840822443446743 0.79620052975476 1 1
1.06516936234004 1.01430563591596 1 1
0.973091167963073 0.925080722928848 1 1
0.86655306630458 0.813145277782441 1 1
1.05701558492553 1.01602193231122 1 1
1.02186121439407 0.971150749408236 1 1
1.20745930677492 1.15075419762001 1 1
0.594011969637045 0.56432484592983 0 0
1.26194311711245 1.19564766588619 1 1
0.855196909241973 0.80928632262069 1 1
1.09588711297551 1.03867439541458 1 1
0.886363931609074 0.843131150323481 1 1
0.87945687151931 0.841146488012815 1 1
0.771047619173921 0.740276426353595 1 1
0.893775410918555 0.846173170493774 1 1
1.08636083547663 1.03069136623397 1 1
1.34098559510114 1.27924109492889 1 1
1.06761733090731 1.01238202389937 1 1
1.37433407838885 1.3011463721449 1 1
0.759219771951251 0.720040422848529 1 1
0.884498322383239 0.845516869050752 1 1
0.88060827509391 0.838312593511683 1 1
0.867613247264036 0.808595519198535 1 1
0.669174748911238 0.639177938481204 1 1
0.949959052592886 0.900986742637576 1 1
1.10108753732575 1.0437041352142 1 1
0.662110008453418 0.628811715478779 0 0
1.1574723152073 1.11101861015055 1 1
0.789071657314035 0.748747854433846 1 1
0.651923589205698 0.62121829309427 0 0
0.870783703155476 0.823598424247922 1 1
1.24007324307459 1.17838357926233 1 1
0.948127990730178 0.903724877258472 1 1
0.800100953312452 0.762756559294097 1 1
1.19124430812189 1.13500151778535 1 1
1.16633286025335 1.10816880088183 1 1
1.091094693928 1.03172922346999 1 1
1.09782518950162 1.03859811681842 1 1
0.932434673409068 0.881353028494237 1 1
1.10839012242877 1.05818801293591 1 1
0.993224242561048 0.939274672928213 1 1
1.34000014581559 1.27008420975815 1 1
1.2439778752678 1.18231175176089 1 1
0.895424935364005 0.851806428189286 1 1
0.880644074721033 0.839996625929584 1 1
1.11611059039468 1.06072772945965 1 1
1.16740503913465 1.11359553461926 1 1
0.988136575867939 0.941708829669079 1 1
0.888678410031615 0.847585587120773 1 1
1.1121945618226 1.05648729252262 1 1
0.7323741475534 0.696713297971373 1 1
0.997511669822615 0.956142092013494 1 1
1.12561102815324 1.08050157350306 1 1
1.04084119794873 0.987534313858079 1 1
1.02167633118471 0.968182833671909 1 1
0.819343663645852 0.783918790828441 1 1
0.708269372101484 0.677168794929061 1 1
1.19703644842757 1.14000610528841 1 1
0.635281637872004 0.599967736391463 0 0
1.1989830588711 1.13699508474723 1 1
0.913808508029429 0.868511839036012 1 1
0.998197274985359 0.950445066584215 1 1
1.17315402899024 1.11391287357011 1 1
1.08587168101274 1.03847804713695 1 1
0.869577083272154 0.834987074191592 1 1
1.21374629673668 1.15044681747499 1 1
0.932343295311847 0.890051878017992 1 1
0.757693311417492 0.722734368791038 1 1
0.892221570325988 0.849754549843873 1 1
1.0527484371642 1.01008584262348 1 1
1.31264951427984 1.2531614794002 1 1
0.98812854890338 0.935373623733217 1 1
0.821369595338083 0.783724665807685 1 1
0.910339802927553 0.866094765862164 1 1
0.881639692191843 0.839734822433414 1 1
1.00957086132635 0.960295062219257 1 1
0.859377974110777 0.825157971430996 1 1
1.50731697685439 1.43768398485112 0 0
1.17577363391951 1.12233004299797 1 1
0.900819241425249 0.855279654640119 1 1
1.1243718180643 1.08420934964798 1 1
0.922438822883095 0.870590162550966 1 1
1.13409616985608 1.07307161749676 1 1
1.29845673204584 1.23391671255306 1 1
0.943627505885991 0.897769875204385 1 1
0.888329090261681 0.84516516407794 1 1
1.08834924288485 1.03682638956801 1 1
1.06733505407973 1.00292289294491 1 1
1.0749261056878 1.02332636311316 1 1
1.11502438631984 1.05990897581064 1 1
1.09170881736237 1.03958050484795 1 1
0.837345774317007 0.790788519910822 1 1
1.31435212042112 1.24206498761908 1 1
1.13389014376573 1.07494862982609 1 1
0.794876131301174 0.758353259212919 1 1
0.917561970761473 0.863754884960789 1 1
1.05299667580008 0.994135393122932 1 1
1.24873621732611 1.17665848171493 1 1
1.08906131260977 1.03881510950456 1 1
0.980935128987361 0.930802323648636 1 1
1.15739489791135 1.10560095896615 1 1
0.782375854552151 0.750732505986929 1 1
0.791045550269346 0.754772965563713 1 1
1.12795310123525 1.07010833324411 1 1
1.03016876988921 0.977079678515055 1 1
0.904568937559593 0.866353279266625 1 1
0.918128577991175 0.879228092292503 1 1
0.812027830663083 0.766907221602156 1 1
1.09391648935682 1.03816513719829 1 1
1.14898488090179 1.08408667041268 1 1
0.860140656229742 0.819612940873881 1 1
1.22057085058516 1.14846376726839 1 1
1.09512304967677 1.03376576193296 1 1
1.45932702008735 1.39305391442594 1 1
0.684543619256162 0.652083732543308 1 1
0.794312754061941 0.761914820872758 1 1
1.11973455353246 1.05495808856038 1 1
1.19430867871355 1.12440379699943 1 1
1.02450859286318 0.97531439496074 1 1
0.812054880947766 0.774336493777195 1 1
0.780561431741549 0.746225386136162 1 1
1.04026459848853 0.976252787332762 1 1
1.26326379758287 1.20227673623763 1 1
0.806689093389911 0.769086660467515 1 1
1.20516460176983 1.14599604959233 1 1
0.876167183746721 0.830464348833583 1 1
1.02798980450436 0.980825949056094 1 1
0.845693809475521 0.809813974965871 1 1
1.31959280645946 1.2604158576253 1 1
0.968662789857941 0.923282185514471 1 1
0.849040505499272 0.813138845402123 1 1
0.862434071941543 0.81145287385915 1 1
1.22477859069627 1.15299529612637 1 1
0.945907096625694 0.886109259209573 1 1
0.900543166501661 0.856107589842375 1 1
0.828578628737586 0.789284651781131 1 1
0.862880056982723 0.817366181669929 1 1
1.12150887057767 1.07142971396289 1 1
1.03431694437933 0.976880380930287 1 1
1.10466812678931 1.04618720999011 1 1
1.00856295952454 0.947709940852606 1 1
0.962455806914604 0.915674524812441 1 1
0.967811471902088 0.916531581924998 1 1
0.985164545476993 0.926774072666833 1 1
0.89978252755148 0.863138430291518 1 1
1.22225680746417 1.16201076248952 1 1
0.94777994644264 0.908225327884071 1 1
1.03179244447778 0.982488139567535 1 1
1.24876532654313 1.18768750389413 1 1
0.624826970889167 0.597623310814525 0 0
1.19613621436934 1.12543990163196 1 1
1.19524887875372 1.13441051314132 1 1
0.88511958265806 0.847118459956924 1 1
1.0644215321061 1.01191964308607 1 1
1.18762886387231 1.13886047484021 1 1
0.673335589188446 0.63713803580627 1 0
1.1337739075606 1.08101499649307 1 1
0.897113632367859 0.849679220380283 1 1
0.808945505896052 0.773654954271187 1 1
0.853913057723716 0.818132749599725 1 1
1.01388933844522 0.970685209642177 1 1
1.05457556603205 1.01234018382445 1 1
0.894096649910481 0.84975395173445 1 1
0.739739335214689 0.702612750394235 1 1
0.9500600132863 0.906921599233171 1 1
0.704998359497494 0.668797271292004 1 1
0.712135757052747 0.674339284816799 1 1
0.851606367845712 0.806323351038332 1 1
1.04756992762897 0.998184118422185 1 1
1.14213640896157 1.08600394097886 1 1
1.31056465461172 1.24785703838569 1 1
1.10399651948901 1.05504223934214 1 1
0.81289150222442 0.779753199272508 1 1
1.18107698445349 1.12341831671114 1 1
0.854001310392717 0.819964691371531 1 1
1.16754980469625 1.10736744606525 1 1
0.92446774919841 0.880859386449381 1 1
1.21279897551501 1.15750394803991 1 1
0.843841057644178 0.796465110844149 1 1
1.11873000383487 1.06241768826278 1 1
1.17041622572659 1.11608206965508 1 1
1.35024720279227 1.28640676030408 1 1
1.16955871289238 1.11527296373216 1 1
0.900510028541911 0.849417860136694 1 1
0.746311265246988 0.713312514286355 1 1
1.00271978355386 0.953279311850731 1 1
0.755091863226348 0.712367240868079 1 1
0.987376676610949 0.937439430036742 1 1
1.01686549046266 0.970683510828103 1 1
1.11133183411344 1.05366754751321 1 1
0.932971028817341 0.886087783243937 1 1
0.896141714410171 0.856330775617447 1 1
1.09574810473859 1.05136541194545 1 1
1.26682803121307 1.2056498291722 1 1
0.879045232533084 0.823241727436719 1 1
0.965831956097461 0.920821250167682 1 1
0.870081040137609 0.825570477113558 1 1
1.23994568459962 1.18191318181324 1 1
1.08468337260344 1.02433664308236 1 1
1.28927436400388 1.2219388315222 1 1
1.05370324274038 1.0005890048159 1 1
0.874685157599181 0.841215584721811 1 1
0.89054429730805 0.851299474047942 1 1
1.29999830186815 1.23170262213796 1 1
0.818591850478594 0.7846135484471 1 1
1.13399556889577 1.08416246516781 1 1
1.20571932129604 1.13657229229086 1 1
0.877843829374382 0.832085755293109 1 1
0.939148479533991 0.895161656798862 1 1
0.949902341236447 0.895241550499512 1 1
0.848782176870118 0.807774474542679 1 1
1.06620686858284 1.01562521651815 1 1
1.1354081548612 1.07570635887314 1 1
1.03811957403404 0.991061995232664 1 1
1.06399644027536 1.01131295866218 1 1
0.873326572237553 0.822204173472043 1 1
0.855410587063914 0.816295728960499 1 1
0.890576203429156 0.844667486552084 1 1
0.976307982033458 0.923990829482608 1 1
1.06341226967597 0.998923728957482 1 1
0.918566275801196 0.872765136924931 1 1
0.996232924605487 0.946092720351988 1 1
1.29977519032692 1.23967885686162 1 1
1.00130706927887 0.949006079112311 1 1
0.98120020856453 0.928477517429059 1 1
1.16351068881274 1.11264031680298 1 1
0.969857068985875 0.921100411048209 1 1
0.968289993173723 0.920764992374901 1 1
1.05866013161156 1.00255344853357 1 1
1.1999522574846 1.14350922237565 1 1
1.15330850796141 1.09333528510304 1 1
0.758032566129001 0.719829485083803 1 1
1.16376688003546 1.10120717624571 1 1
0.910363318575926 0.868409419462368 1 1
1.35404192795686 1.27575102701995 1 1
1.18482471147626 1.12960549606042 1 1
0.963459504641295 0.921305480475292 1 1
0.705376041989201 0.668123732376777 1 1
1.0709281735853 1.01577630050975 1 1
0.977827298004177 0.927854228594075 1 1
0.845644472832353 0.806006969092572 1 1
1.20937325872868 1.15124617725547 1 1
0.866102940472539 0.830590478894166 1 1
1.18758818639996 1.13304447066419 1 1
1.06896201710037 1.00601496550408 1 1
1.09643845392614 1.0532580395181 1 1
0.916264774585124 0.872554219480123 1 1
1.00137455892647 0.960336457730838 1 1
1.17491039969857 1.11141228111584 1 1
1.14408676395453 1.08310067216152 1 1
1.05894478636333 1.00492468287971 1 1
0.915831243644288 0.858449904384958 1 1
0.86432241831849 0.822866219764887 1 1
1.01993638146444 0.971621414187025 1 1
0.938831294575144 0.893424373570339 1 1
1.29966482769271 1.22877713135031 1 1
1.00026490436109 0.951502640126255 1 1
1.18500950177956 1.1187839132074 1 1
0.775630232478628 0.74014574907583 1 1
1.31871218233743 1.24803521263464 1 1
1.02182408791968 0.977527220876169 1 1
0.65449693597929 0.622635417073412 0 0
1.09919419879417 1.04606330816024 1 1
0.937169823358669 0.89407870976738 1 1
0.975201187252629 0.931203949175184 1 1
1.06171407087086 1.01216811142418 1 1
1.18927313593283 1.13277036517028 1 1
1.26137389144638 1.19748904238658 1 1
0.880163292767421 0.844100047509581 1 1
1.29361600382141 1.24190116059875 1 1
1.36850137223327 1.30791979157646 1 1
0.908305944704707 0.864987306621464 1 1
0.743533714040195 0.700428282449083 1 1
0.849618702632888 0.801808681668978 1 1
1.03223393087236 0.977281910670012 1 1
1.26473670007482 1.19293115082585 1 1
1.45644756288789 1.38169365067947 0 0
0.985896555145224 0.932706783804889 1 1
1.01554846332791 0.96824270098293 1 1
1.19514313137049 1.13697995471562 1 1
1.11730464991439 1.06112100185973 1 1
0.7224579508804 0.679686774644025 1 1
1.19504926463337 1.12711094122793 1 1
0.983269379374362 0.942389318589557 1 1
1.0150207059026 0.959165731680944 1 1
1.22880666353928 1.17179057306398 1 1
1.05573769294262 1.01136839993287 1 1
0.990061827783643 0.948815350489316 1 1
0.972250388793416 0.920208215666906 1 1
1.18700326916121 1.13256608221527 1 1
1.02770270850584 0.97968383135259 1 1
1.13437983863255 1.081736557853 1 1
1.09566185198084 1.04330382574104 1 1
0.79080842400356 0.756889391352133 1 1
0.781765556359271 0.7382727522201 1 1
1.09815585235269 1.04432386881184 1 1
1.01855638626275 0.979620500719197 1 1
0.916270154206991 0.868130498318435 1 1
0.916565466199419 0.870251851492487 1 1
0.924573778229618 0.880275253589589 1 1
0.885537790790633 0.845028409548526 1 1
1.02284379350309 0.976987651571984 1 1
0.876458683370073 0.832283605983233 1 1
1.22969129495309 1.17167530729216 1 1
1.10747794735731 1.04546964326749 1 1
0.908589279768597 0.862050199008088 1 1
1.16016772266351 1.10061664805638 1 1
1.08843955255585 1.0280239026555 1 1
0.813910815074385 0.767696651239941 1 1
1.49151953121425 1.40900422050703 0 0
1.08276445385028 1.0330041836164 1 1
1.00333902591424 0.961050910188955 1 1
1.22125984517384 1.16309538485342 1 1
0.962511609936097 0.913732456959828 1 1
0.734006334026907 0.700616243499293 1 1
0.834705793706611 0.79197818550881 1 1
0.900813877351487 0.86022227699469 1 1
1.11452530824121 1.06292474577595 1 1
1.38647831902579 1.31331596529564 0 1
1.15347235442045 1.0896389058893 1 1
0.873623489651444 0.831895441132635 1 1
1.24519657959618 1.202097155001 1 1
0.734377160364512 0.69930308914012 1 1
1.20860187363567 1.15219756986891 1 1
1.04929241706394 1.00231225978667 1 1
0.953076700687172 0.891740538797599 1 1
1.17713258651841 1.1250438509283 1 1
0.678771583035295 0.64968515646293 1 0
0.949349576565363 0.899462824866384 1 1
1.20397083274373 1.13697244300915 1 1
0.797164662343817 0.755387036506027 1 1
1.07379401812429 1.01678023699126 1 1
1.2685753300826 1.20740453001502 1 1
0.825552089812021 0.781367334629569 1 1
0.929773240163309 0.889420695302011 1 1
1.31721862416121 1.23194615581451 1 1
1.17284747784449 1.12874789031742 1 1
1.14582332289452 1.09157928962114 1 1
0.977165604212678 0.924320969248427 1 1
0.783166615514366 0.744870716108813 1 1
0.956108823712092 0.908622338550702 1 1
1.22240257072302 1.15815592042114 1 1
0.885282994228205 0.837332645854181 1 1
1.24814584507453 1.1862612654799 1 1
0.919551101983173 0.870549569871012 1 1
1.37464222992732 1.29191643799208 1 1
0.941155588880469 0.895085112425141 1 1
0.945818974052238 0.894379923655074 1 1
1.32697851224037 1.25291173703526 1 1
1.30224412090046 1.23980168281407 1 1
0.846164812972954 0.800685081219229 1 1
0.986039854838293 0.941608519164792 1 1
0.692054216101822 0.65823639892372 1 1
1.58570018869814 1.49781989570541 0 0
1.18005520731751 1.13538889818943 1 1
0.908246066076744 0.862642517271402 1 1
1.10065246358538 1.06020433266421 1 1
0.910332046929458 0.857772234108475 1 1
1.27623017589879 1.21017069127239 1 1
1.04478812259053 0.99701694551055 1 1
0.865114937210409 0.824213382296549 1 1
1.18088883481563 1.12604764886889 1 1
1.14106191417699 1.08295565697093 1 1
0.858624222285045 0.816655443955604 1 1
1.6686242434878 1.58016813476225 0 0
0.817799841413493 0.783084238277514 1 1
1.22420910967595 1.15703597348841 1 1
0.789257181593582 0.756592371462828 1 1
0.8002444278541 0.76303055926882 1 1
0.887951141625592 0.845589995026514 1 1
0.807897280407242 0.772298276248888 1 1
1.30562786248879 1.24298820950067 1 1
1.14717320804684 1.09121248508034 1 1
1.0764748448121 1.02417214488467 1 1
0.712232589766484 0.682611521043404 1 1
1.17431781517108 1.1089913277 1 1
0.809964795009871 0.774567529519433 1 1
0.932671529873261 0.874979338446303 1 1
0.86910987744362 0.825710338149022 1 1
1.24256013036497 1.16846326028065 1 1
1.49848960035267 1.4012452799868 0 0
0.915703964650327 0.879814677480663 1 1
1.10522833427732 1.05365153503785 1 1
1.08814203824625 1.03644258865682 1 1
1.12927668121987 1.07170714240669 1 1
0.837907233446308 0.799538812670169 1 1
0.630716180733164 0.604725435656516 0 0
0.838601080441842 0.800275949464928 1 1
1.15909690855066 1.11136407939628 1 1
1.35379849439521 1.27679582810113 1 1
1.10317984853013 1.04217362869454 1 1
0.955207241310125 0.904147343989568 1 1
0.974329366116801 0.93132655390173 1 1
0.656320252073875 0.625006861739456 0 0
1.01523325713954 0.974479890527814 1 1
1.61819391019576 1.54098347081249 0 0
1.07803848933483 1.02637159498584 1 1
1.04995516256817 0.997439191093254 1 1
0.799503583933984 0.756880074319862 1 1
1.41657985128243 1.35534952544181 0 1
1.23340340222989 1.17495763624097 1 1
1.16533295133372 1.10020803625396 1 1
0.820415946812569 0.781601922562724 1 1
0.95668328323978 0.911483909407579 1 1
1.08007579153865 1.03238283559001 1 1
1.04568017808836 1.00228283207399 1 1
0.695526372793184 0.664127015959694 1 1
1.00168414119769 0.951248134172653 1 1
0.709030481006914 0.674694798511978 1 1
1.11979981203167 1.06798082584781 1 1
0.895506280026458 0.859790956267009 1 1
1.02153284880626 0.977512277342994 1 1
0.755001283052095 0.720037720471599 1 1
0.822656146328019 0.782393508908475 1 1
0.875663002983937 0.831539935722356 1 1
1.07132576438685 1.02418749740713 1 1
0.962365180976476 0.914356019537261 1 1
1.16713089217289 1.11227642110536 1 1
1.01255514793946 0.963885861916961 1 1
1.15307743650771 1.10396427472804 1 1
0.968397683236694 0.926590538528244 1 1
1.14614074687881 1.08746104363471 1 1
0.932788241821226 0.894767889721714 1 1
1.01131974559111 0.960689412462928 1 1
0.934586811892802 0.895268077965094 1 1
1.00112128512144 0.942532089485967 1 1
1.02174549156922 0.97980382886069 1 1
1.11123539703285 1.06080734001361 1 1
1.00590050425618 0.959599871948233 1 1
1.16468328051193 1.11230740603995 1 1
0.769802671357541 0.733085476291701 1 1
1.24794991673649 1.18641085981708 1 1
1.22228287077566 1.17288488503933 1 1
1.20948859147488 1.14751430877217 1 1
1.01894188941271 0.974032491925348 1 1
1.15513497314457 1.10327577676416 1 1
1.06451779807805 1.01067254986817 1 1
1.10398564997228 1.04901873105019 1 1
1.16635827459434 1.11695669504668 1 1
1.14371470134076 1.09669820364165 1 1
0.775828423785016 0.735477940976202 1 1
0.978986514727695 0.92285923904383 1 1
0.879185264200059 0.833630426282954 1 1
0.965477752950895 0.907883611379745 1 1
0.870190728926102 0.822536623494215 1 1
1.01689978958871 0.963710788501464 1 1
1.07867731632217 1.0230608660526 1 1
1.35497089977483 1.30503911432733 1 1
1.07483775132025 1.02796425681838 1 1
1.25101169411581 1.18895222391256 1 1
0.724538088542284 0.697386472761694 1 1
1.10163001511423 1.04806433703186 1 1
0.834134556721148 0.791983280106175 1 1
0.778480921803434 0.732385916140079 1 1
1.04528684891223 0.992572155502183 1 1
1.08902332159388 1.03390248409033 1 1
0.767405022506049 0.730620237923639 1 1
0.935631459928625 0.894357567916632 1 1
1.33394528327579 1.27279930620734 1 1
1.33053821702046 1.26259666522221 1 1
1.07806496478683 1.01542758806567 1 1
0.955231215093752 0.913189637828639 1 1
1.04505225316848 0.986871646810418 1 1
0.999628169526054 0.951166727756764 1 1
1.05632793798187 1.00941048555751 1 1
1.10415437633109 1.04846537755081 1 1
0.833118474474923 0.802909018515188 1 1
0.835753832199208 0.79651241953884 1 1
1.04396376277289 0.987490914321212 1 1
0.824615508998691 0.784131044533606 1 1
1.07832533719343 1.04322959495702 1 1
1.17803719367719 1.11074320800937 1 1
1.05846357680882 1.01090894373836 1 1
1.09340423668292 1.04435485544268 1 1
1.1435703297169 1.09331181427523 1 1
1.14359972105223 1.08352477649416 1 1
0.699652453110958 0.670833037656071 1 0
0.658106479996166 0.617168634071931 1 0
1.05736630251835 1.00776053142118 1 1
1.10955039348389 1.05759814924966 1 1
0.978313860990874 0.928055032529662 1 1
1.00473400651764 0.955196728555087 1 1
1.1206198066049 1.0630409010526 1 1
1.07049436050578 1.01891497760361 1 1
1.16218094118538 1.09344372029632 1 1
1.21227579761082 1.15112131001796 1 1
0.520867516396416 0.493986922220144 0 0
0.929539809485007 0.884542866344216 1 1
1.12839169631493 1.07255345568842 1 1
1.2491064768848 1.17918939740473 1 1
0.954159234169094 0.904491435278957 1 1
0.95718242321501 0.917877775947725 1 1
0.996934718623965 0.950045448890671 1 1
1.05231113751391 1.0022892139341 1 1
1.06892275111428 1.01253790330318 1 1
0.95931955553707 0.915807215716693 1 1
0.840215470742571 0.796048340600789 1 1
0.842773500056087 0.804565432069818 1 1
0.864510231566303 0.828967457768457 1 1
0.869877182003661 0.831174714649389 1 1
1.21845217705984 1.15713739804103 1 1
1.18776792166848 1.11792801067072 1 1
0.963593530583706 0.913539045189785 1 1
0.915220043999002 0.864931899442427 1 1
1.35268081877898 1.28087686551857 1 1
1.31716196199851 1.2517569280831 1 1
1.1744969593375 1.11862576316147 1 1
1.13196578145973 1.06215498188204 1 1
1.08364861848093 1.03217879205054 1 1
1.1714009535293 1.1102586850913 1 1
0.76170626056263 0.726205174003834 1 1
0.988020606038372 0.933745867292246 1 1
0.855154242707876 0.820517628076494 1 1
1.05653573553469 0.99746564321178 1 1
1.22016318952506 1.15269018812221 1 1
1.11209183834405 1.05441010540003 1 1
1.21735071270843 1.15305037291721 1 1
0.753961187820639 0.716453383514791 1 1
1.04806371909292 0.998545712104669 1 1
0.802649932782191 0.762222081263926 1 1
0.884026046968248 0.840276734381963 1 1
0.876100662296555 0.833233166460371 1 1
0.905229701513144 0.865106037274117 1 1
0.864518265227934 0.824892342326514 1 1
0.399813075872696 0.385210873754074 0 0
1.03047871843733 0.98592058470334 1 1
1.03692955818282 0.984700884525007 1 1
1.26814158238085 1.20712062191052 1 1
1.00781195329445 0.950987733454871 1 1
0.935055801953239 0.889574615777535 1 1
0.884433496771061 0.839667481507058 1 1
0.664405856261055 0.626208160081246 1 1
1.02111712137662 0.978324334284342 1 1
0.947358711782346 0.898153416337182 1 1
0.857487310916838 0.822357375312107 1 1
1.09009145515747 1.03213858232841 1 1
1.09721598945731 1.03127733780312 1 1
1.10245365530873 1.03882937658121 1 1
1.24994583172335 1.20789069413607 1 1
0.75893881976887 0.718428726540821 1 1
1.32510526183259 1.26324065287067 1 1
0.83335478920321 0.796983324292661 1 1
1.04231951818596 0.99952709889269 1 1
0.92615635306171 0.88030596386432 1 1
0.902987970386001 0.855762320511288 1 1
1.05761995300092 1.00268030234932 1 1
0.747892433524908 0.7008163995445 1 1
1.09014467808632 1.0297075705623 1 1
0.79117347673824 0.748905767561489 1 1
1.30439477198515 1.22912261387025 1 1
1.04684908663504 0.989588579801866 1 1
1.48173354013802 1.41529175467362 0 0
1.27268825989165 1.20525247626093 1 1
0.760290759115696 0.723900062717983 1 1
1.27394719199291 1.21088405869183 1 1
1.05373873275972 1.00730707455767 1 1
0.834116897488802 0.793612116736516 1 1
0.846811130764546 0.810294897118086 1 1
1.01420614376604 0.959541429298555 1 1
1.07870337655422 1.02800876469128 1 1
0.579044951272956 0.551245142927386 0 0
0.826457755193912 0.790559499906059 1 1
1.18122279373148 1.12273097760513 1 1
0.988668605668554 0.944306969586036 1 1
1.26464433251783 1.19833567289601 1 1
1.07637046994868 1.01893632523496 1 1
1.02345783369657 0.951570573583163 1 1
1.20194492845804 1.14296513696332 1 1
0.886766749092374 0.846612657888005 1 1
0.977614923476747 0.934143345091014 1 1
0.902213458517679 0.854012260699454 1 1
0.586117251373563 0.553383368312632 0 0
0.739232032293341 0.704572031605777 1 1
0.780428118917946 0.743837811368652 1 1
0.648504572504662 0.609729383497215 0 0
0.850673152801775 0.810643485397198 1 1
1.03038618451094 0.976702433250624 1 1
1.0223322874901 0.977612164556703 1 1
0.641845867364127 0.610146590238245 0 0
0.752853940557734 0.709288951914555 1 1
1.05810995366454 1.00462755489362 1 1
0.943346180190913 0.894147340807845 1 1
1.03977732370506 0.978430421925733 1 1
1.07833880694038 1.02313250321361 1 1
1.06625905861417 1.00758163785419 1 1
1.11963233869521 1.07543393277739 1 1
1.26338529228012 1.20302735991321 1 1
0.998035595432441 0.954327461057231 1 1
1.28188539055639 1.22303808996197 1 1
0.673569348511665 0.648172779776932 1 1
0.751300049970649 0.704847257075269 1 1
1.02525317368695 0.977224368530529 1 1
1.48314961297645 1.40775427652737 0 0
1.14966658135436 1.09506319371711 1 1
0.752654882942602 0.720992070090994 1 1
1.07469411060026 1.013290433408 1 1
0.79097414165052 0.756482258198722 1 1
0.95634660995995 0.907832487316883 1 1
0.918442976580126 0.866236075265787 1 1
0.768707054705712 0.732150625511951 1 1
1.37173106768931 1.31584593512727 1 1
0.70726180846636 0.672907526264891 1 0
0.72582431456599 0.679199725526526 1 1
1.11929473974362 1.0688227557026 1 1
0.880379916893392 0.837057441156782 1 1
0.791564862075087 0.754760716188007 1 1
1.13633941953339 1.08374108582237 1 1
1.03933350807859 0.986415883964834 1 1
0.949048235033061 0.902932308585197 1 1
1.12161513030977 1.06363267191081 1 1
1.09833113582283 1.05073808892805 1 1
1.07022877964998 1.01608255882429 1 1
0.687400046754392 0.651377060053929 1 1
1.18119333171655 1.12248131305291 1 1
0.817550470053119 0.785457085381233 1 1
0.58095519354153 0.545242537568491 1 0
1.20555628205962 1.15144858092079 1 1
1.07504983619875 1.02258540148735 1 1
0.968654808408838 0.921255234958207 1 1
1.19376591394556 1.13263246481653 1 1
1.06566537270809 1.01684306672852 1 1
0.813629366114902 0.77500561139872 1 1
0.924260418884345 0.883771430875426 1 1
0.705496413593086 0.674452353068598 1 1
1.05232220793976 0.993224334315772 1 1
0.74407850589827 0.712037182427546 1 1
0.814458931601758 0.772880185625575 1 1
1.05131943264175 1.00672350412611 1 1
1.3995234274241 1.33329733147575 1 1
1.10152251041246 1.04736240768127 1 1
0.934867760133299 0.886185719105062 1 1
0.804252627740951 0.757617146808296 1 1
0.985520212734644 0.935440143664203 1 1
1.01280317052291 0.96896034328106 1 1
0.803576797751826 0.764352890906335 1 1
0.835742447305448 0.794898935457959 1 1
1.12063307934563 1.06463432819926 1 1
1.28387167455189 1.22164965060025 1 1
0.702925994280817 0.669472583902131 1 1
0.861506773229355 0.824152490713792 1 1
1.07776796502822 1.0250955176956 1 1
1.0615888346957 1.01596994181293 1 1
1.02045838740432 0.974872157767689 1 1
0.973906266493555 0.921033726950537 1 1
0.979690442145974 0.927039572801293 1 1
0.98828317858866 0.941037144350429 1 1
0.9427384549397 0.901228249596802 1 1
1.08841695868066 1.03603944186352 1 1
0.817445063780418 0.778821367106823 1 1
0.843107999655725 0.803279383933932 1 1
1.10360121295425 1.03128295606891 1 1
0.832421729909673 0.795320843321185 1 1
0.895141501325826 0.852483159896634 1 1
1.05237389991221 1.00763244237964 1 1
0.858345241396361 0.824470214949616 1 1
0.80523726042544 0.766641965824972 1 1
1.04125039004647 0.995812090577026 1 1
0.897696763263 0.85940677344909 1 1
0.891089447395728 0.849996756029531 1 1
0.67071399792212 0.638055064980735 1 0
1.33484122730234 1.2535205010269 1 1
0.816713504376102 0.778613927592482 1 1
1.16801374709536 1.11231718103877 1 1
0.709608434822999 0.678838079737661 1 1
0.737565904273564 0.706992645257594 1 1
0.657976932603398 0.629379076522739 1 0
1.07196506020914 1.02145335569642 1 1
1.1440474462599 1.08642117511494 1 1
0.728512506250054 0.694014758781517 1 1
0.860024228225837 0.815820498457678 1 1
0.780275289619303 0.742069849801211 1 1
0.858302525162804 0.808626744292785 1 1
0.975611735269273 0.923251576055463 1 1
0.976778071366504 0.925190369118008 1 1
1.1137201349017 1.05242048419542 1 1
0.594567526820001 0.560089055804391 0 0
0.848565708518848 0.800657867398636 1 1
0.662923679377379 0.625273891795945 1 1
0.937776654268869 0.887079197269829 1 1
0.858063271666458 0.814939220954557 1 1
0.937390431921476 0.887603566254471 1 1
0.9436625092252 0.898464449993408 1 1
1.03515021623893 0.990258691312729 1 1
0.961585376765258 0.913286857453014 1 1
1.42171717909104 1.3497063690572 1 1
1.2492136533755 1.19445750981859 1 1
0.823331718957119 0.776387508600347 1 1
0.83380172402762 0.79586103012489 1 1
0.967985361515798 0.925866377286462 1 1
0.969954021771371 0.921533375711976 1 1
0.889596512996766 0.840498641336195 1 1
0.952271740483039 0.912480546625675 1 1
1.11854147185016 1.06312227174369 1 1
0.92261276605798 0.876618490988189 1 1
1.13999991452311 1.08442275994583 1 1
0.974935991537183 0.930251329811154 1 1
1.32008331079328 1.2520687476123 1 1
1.30492972475736 1.24644562551463 1 1
1.31309708223626 1.24428766733351 1 1
0.987066400053731 0.935858233756325 1 1
0.846536401024184 0.805418267701602 1 1
0.943854458063796 0.90192473802567 1 1
1.18347424648187 1.12853561500816 1 1
1.26124527950504 1.19870564662603 1 1
0.816732734594969 0.771637329257613 1 1
0.96831219973166 0.923028093923117 1 1
0.839563032049352 0.793410660704467 1 1
0.995303222857787 0.948936901441203 1 1
0.872963424538583 0.822930164443536 1 1
1.08672840185194 1.03288963029201 1 1
0.936157012733996 0.892898043335625 1 1
1.20911920536 1.15020504655815 1 1
1.196636770503 1.12989796494673 1 1
0.507321601611394 0.482865800908946 0 0
1.13222695261076 1.07994140634319 1 1
1.03962390830516 0.983045999777002 1 1
0.876644087368387 0.820988482184049 1 1
1.06284129847128 1.00905476749514 1 1
1.14926370765285 1.07890029089792 1 1
0.856950362047125 0.814293398298262 1 1
0.967214008374889 0.923756097306623 1 1
0.722624594647026 0.684520052538098 1 1
1.04478316943517 0.989246469645456 1 1
0.948028347708149 0.893436460145775 1 1
0.94252899456938 0.894291712239071 1 1
1.00202429351001 0.9538031754323 1 1
0.979864838051699 0.932487108625829 1 1
0.710498735440833 0.677350967580611 1 1
1.11306984029212 1.07035906335115 1 1
1.18662004271864 1.13094578456867 1 1
1.19327492108181 1.12889213965607 1 1
0.761814724871402 0.730221359389566 1 1
0.863703486304256 0.819416024459883 1 1
1.08502381017189 1.02990608890339 1 1
0.970938167597575 0.920573146388113 1 1
1.07035241728883 1.00231059015433 1 1
1.07574819955898 1.02236494118098 1 1
1.11208013193959 1.0603326214657 1 1
0.847447891755452 0.810995830762634 1 1
0.850612334153004 0.802776112045398 1 1
1.23208141427388 1.17290279766387 1 1
0.99084590558144 0.946189712769084 1 1
1.10207808545899 1.05803997286328 1 1
1.14559318283643 1.08310933274619 1 1
0.734345076352302 0.702666074229642 1 1
1.36627413163152 1.29845314251991 0 1
1.02588682490088 0.976489560930044 1 1
1.18683089123529 1.13092264720923 1 1
1.27187796270153 1.20602900729639 1 1
1.17223677212027 1.11343464088872 1 1
0.826914194718416 0.779686392550553 1 1
1.04593966195336 0.979622154628434 1 1
1.05582420032695 1.00300393101312 1 1
0.895779512620647 0.843724524301697 1 1
0.895511575316367 0.862781999400094 1 1
0.996475867669439 0.95021797255869 1 1
1.2148222703278 1.16251674067523 1 1
1.21033237918811 1.15478598251395 1 1
0.963477625174883 0.910358445679825 1 1
1.05653939788251 1.01213833714442 1 1
0.934484096080877 0.892131189504516 1 1
1.12073199874629 1.05623381774575 1 1
1.09443228093214 1.03724753554007 1 1
1.10676356873859 1.05991137302014 1 1
0.885375506794841 0.845424232448692 1 1
1.1799530840745 1.1268254449169 1 1
0.758580050335032 0.726168141709979 1 1
0.67662061164177 0.646347316700391 1 0
0.956560252694806 0.906518182757723 1 1
1.01144547146017 0.954110429200892 1 1
0.92101969753844 0.875671954430186 1 1
1.16233238711012 1.10731502306944 1 1
1.27603161160169 1.21515382573477 1 1
1.10957050170152 1.06541575558709 1 1
1.09541480991619 1.04586870407105 1 1
1.12446754566695 1.07046973415467 1 1
0.801147145064443 0.764018655383367 1 1
0.803423194357684 0.742985546459469 1 1
0.823658998445025 0.776582340393555 1 1
0.652508260242211 0.616312421773105 1 0
1.03016682141751 0.973692752190063 1 1
0.990726445473115 0.941251553751201 1 1
0.738126929810256 0.703319811673881 1 1
1.25379679047628 1.19081389890858 1 1
1.01506166299029 0.962844499655007 1 1
0.788634696163465 0.742768177071148 1 1
1.28454099889741 1.21493906852773 1 1
0.937754552171754 0.89319982280024 1 1
0.919580287653725 0.86799734943612 1 1
0.652857361736075 0.618184968787809 1 0
1.13040797675223 1.07555227840592 1 1
1.14746460454518 1.09007904823596 1 1
0.744412502284799 0.703223196637906 1 1
0.885413642811684 0.841055705424101 1 1
1.04745604896692 1.00221787346797 1 1
0.885824553742977 0.847015597963581 1 1
1.13909103783921 1.08586918706767 1 1
1.18685902699859 1.1294838184085 1 1
0.76397704563345 0.720879052905886 1 1
1.24485060140936 1.20039819430633 1 1
1.10212704379687 1.04518538109123 1 1
0.865968442140651 0.825469000652046 1 1
0.796304522081295 0.759398352767079 1 1
0.898882902088215 0.852575403852231 1 1
0.868882473378334 0.823711445439505 1 1
1.07517303750565 1.02142691033536 1 1
1.02122537532388 0.969483172346877 1 1
1.07760964400913 1.01414207548682 1 1
1.18907977064197 1.13437296995812 1 1
1.14042124878937 1.07810341244721 1 1
1.1290430853897 1.07842026480731 1 1
1.03717557609996 0.991762579813603 1 1
1.14828176598946 1.09185255666789 1 1
0.845405003213071 0.794811392093213 1 1
1.06747014404588 1.02125070481799 1 1
1.00387406156094 0.960221560691181 1 1
1.23361705623951 1.17602195493178 1 1
0.916787307395778 0.865608943301657 1 1
0.959461608222069 0.91797243695496 1 1
0.691743177957531 0.655179102574478 1 0
0.630372919670499 0.608846853030355 0 0
1.09660348538812 1.03559421937631 1 1
1.37669259849435 1.31022013918726 0 1
1.0681750173761 1.01458569902128 1 1
1.04295951265908 0.990008198012238 1 1
1.23923353464543 1.16904424675436 1 1
0.845161519572941 0.82079059478791 1 1
0.951809686632465 0.894957350713453 1 1
1.00501462864151 0.960961442427038 1 1
1.15976015889404 1.10591324618656 1 1
0.909488673225077 0.858082788167493 1 1
0.835702624810673 0.795259317404692 1 1
0.918022797462591 0.872909675006805 1 1
0.725378327471405 0.682900985055558 1 1
0.792770213315047 0.75454993086726 1 1
0.855697327316551 0.818883108862732 1 1
0.999084716362405 0.952691807643783 1 1
0.98135459583588 0.935223770545182 1 1
0.960117121426963 0.925145265377192 1 1
1.14824312597316 1.08332432683543 1 1
1.20259690989931 1.14684549634507 1 1
1.01945269394943 0.96590255195746 1 1
0.678624026400011 0.64646887991394 1 0
0.969036797585708 0.925962195996878 1 1
1.20334945031253 1.13183363133115 1 1
0.949455868822028 0.90817083732724 1 1
0.975222757564925 0.927573307117272 1 1
1.48535605214475 1.40325885028498 0 0
1.36719388090821 1.28671787848042 1 1
0.954381136244465 0.908550287364191 1 1
1.04522265483556 0.991504899439752 1 1
1.34849347693199 1.28632046555433 1 1
1.11707129703993 1.06390629565345 1 1
1.20398669091442 1.14404493572912 1 1
0.933228362242997 0.888051670065587 1 1
0.909478284490042 0.868384204160787 1 1
1.16348299082964 1.10930796210883 1 1
1.23431027895672 1.17640495719693 1 1
0.946647299624517 0.907858105890096 1 1
1.20278209484412 1.14915689454541 1 1
0.793474679858984 0.76089894301634 1 1
0.969579188779847 0.917756900839243 1 1
1.0738715398774 1.02593191809363 1 1
1.33356847851143 1.26474699686267 1 1
0.978038231477066 0.930059220722145 1 1
1.06376801131981 1.01535477848072 1 1
0.979775308005178 0.930541322663285 1 1
0.856982689766261 0.808572304170979 1 1
0.750811984496713 0.718438581840509 1 1
1.24291562439417 1.18098429904026 1 1
0.959416811700762 0.913067201968837 1 1
0.888804444805689 0.842096426123531 1 1
0.978726287459686 0.926635184925695 1 1
1.27955530877591 1.22036496489608 1 1
1.02339742153004 0.970817268842939 1 1
1.14040514610884 1.08625851631953 1 1
1.15856887358209 1.09494666353052 1 1
0.928388240618439 0.872812204244803 1 1
0.956763297326483 0.908582454874828 1 1
1.16128441299018 1.10550688603733 1 1
1.02398276595034 0.974132187860377 1 1
0.932132086826955 0.888025969180713 1 1
1.11518800589507 1.0517187325287 1 1
0.921156016693741 0.868116122134325 1 1
1.06255387305142 1.01296735561073 1 1
1.17373875626276 1.12557537641379 1 1
0.820106473876433 0.785086485437943 1 1
1.39595021648256 1.33095787424416 0 1
1.00638601067692 0.952955332224411 1 1
1.32520601794282 1.25802743129841 1 1
1.16810109528416 1.11478365304464 1 1
1.29210595842725 1.22288194418915 1 1
1.17120789756374 1.11071190915822 1 1
0.613746132451359 0.588294588916232 0 0
1.32736103909237 1.25580889789857 1 1
0.896854117776357 0.843491117340473 1 1
0.888398133631973 0.844733147890842 1 1
0.958804764341569 0.914398211827115 1 1
1.21530692891087 1.1556935795646 1 1
0.979534029939167 0.92941642223718 1 1
1.09272235158156 1.02328494821232 1 1
1.18534806698406 1.12329358401746 1 1
1.00215565195381 0.941044100101402 1 1
1.00892412714666 0.965132136930556 1 1
0.919220384895879 0.871256544550737 1 1
0.714422654824108 0.673808321240194 1 1
0.921153902482437 0.869778997094617 1 1
1.18410399902268 1.12959990880118 1 1
0.860821481167655 0.820852504575572 1 1
0.745731679063754 0.711088106191701 1 1
0.81463527370709 0.76672314778236 1 1
0.838100699186113 0.797130407887908 1 1
0.918695224068972 0.876240973282224 1 1
1.01231810257909 0.970571586920008 1 1
0.991588241924995 0.946454941719183 1 1
0.7366420480823 0.697835435290207 1 1
1.06090985624103 1.00231298294526 1 1
0.916130052204795 0.869413505077246 1 1
1.23045892161082 1.16860105206026 1 1
0.995207979940609 0.953020073194625 1 1
0.779449926699061 0.736017457361632 1 1
1.2332280056305 1.17009504529743 1 1
1.06436021099729 1.01333876265141 1 1
1.09283806572222 1.03928129633947 1 1
1.22987228409173 1.17163996606247 1 1
1.03763239771143 0.988962430788107 1 1
0.893719890690312 0.841700841043444 1 1
1.0653996385197 1.01913576387723 1 1
1.12221410058976 1.06621413331903 1 1
0.654550099718424 0.62344025656185 0 0
1.02748130936516 0.9780895739895 1 1
1.10772277807645 1.04179558531308 1 1
0.871633898697469 0.825892136912888 1 1
1.03966813177422 0.986730147014391 1 1
0.878970053155992 0.833758521728561 1 1
0.892750926988796 0.849045013874317 1 1
1.09517936548497 1.04478431656644 1 1
1.14027472964563 1.08728321681398 1 1
0.970177741062255 0.925456117523289 1 1
1.00127931149994 0.951320243892144 1 1
0.949384554355292 0.910473294067988 1 1
1.10059729245581 1.05239381716432 1 1
0.744839234954872 0.713931858848641 1 1
0.802426740189649 0.768493402777176 1 1
0.793896021049724 0.757473690847409 1 1
0.917146603283404 0.87545817302192 1 1
1.1075604435662 1.05653283177814 1 1
0.61977940053338 0.586523459870906 0 0
0.94569609781027 0.898876248571411 1 1
0.789341518737384 0.74627074168746 1 1
0.787283979192622 0.74433604186864 1 1
1.0915509710731 1.04008545851785 1 1
1.0824125885449 1.03007842442716 1 1
0.801576082883901 0.759089218695476 1 1
0.796946087113012 0.761315184999548 1 1
1.22375861241486 1.16354894823948 1 1
1.24783678619098 1.18674872020332 1 1
1.19052374606936 1.13478765545611 1 1
0.794489912556989 0.760941267875979 1 1
0.996747577621572 0.947220206708231 1 1
1.09298367109726 1.03802775868608 1 1
1.15566241861636 1.08676260921853 1 1
1.06718110603032 1.01399762130805 1 1
1.11116546011954 1.05344134308649 1 1
1.24807844218063 1.17885958084399 1 1
1.16392475164009 1.10391537020742 1 1
1.08283768753345 1.03388052179535 1 1
0.895861448438494 0.846681863509025 1 1
1.18757285997118 1.12690303365082 1 1
0.898124420219015 0.85862794570011 1 1
0.902503282493055 0.858101764809384 1 1
1.01540726234745 0.976788723955216 1 1
0.994228295887673 0.938524621771079 1 1
1.09586465904957 1.03869756501012 1 1
0.935757424582386 0.887402211153931 1 1
1.10340346953513 1.03559320302592 1 1
1.04025810693632 0.988669172440174 1 1
1.00238667177826 0.952614653618554 1 1
1.01441065429401 0.973289838195729 1 1
0.938744907082577 0.912003353230321 1 1
0.798649780124063 0.757482529354808 1 1
0.968922653444066 0.922060196171315 1 1
0.981587653542237 0.940727299185548 1 1
0.866705071928395 0.81767547089207 1 1
0.840068721791628 0.793135738513894 1 1
1.11563760936965 1.05345074347199 1 1
0.731330835107396 0.698409782188353 1 1
1.04849326313919 0.997289233330033 1 1
0.93768643234783 0.88610477710241 1 1
1.0316054866446 0.9747576423814 1 1
1.14076153931784 1.08916489832016 1 1
1.02393199560225 0.972836426835538 1 1
1.02874717036366 0.97683257945629 1 1
1.09909292295664 1.04890111369549 1 1
1.12284426989876 1.07304230908133 1 1
0.939263377926409 0.889554684481851 1 1
1.09555191716041 1.03826312361437 1 1
1.02719808153038 0.982321603214741 1 1
1.1934447779444 1.13303952610162 1 1
1.23008903467019 1.16412807929049 1 1
0.637876258339829 0.607861983275466 1 1
0.803397288198852 0.765014426917134 1 1
0.818527201153252 0.781701372652558 1 1
0.715822044378676 0.680943880153819 1 1
1.04381938685234 0.997285467769846 1 1
1.17362719158939 1.10782895427303 1 1
1.2004176107965 1.15068351771916 1 1
1.22866742392778 1.17488197684793 1 1
0.969705079030139 0.919545885332752 1 1
0.786269735955087 0.746472279812399 1 1
1.25796987003659 1.19360079611823 1 1
1.01528437052853 0.959211707531781 1 1
0.760062690891797 0.718811077713024 1 1
0.975498241461962 0.924621450851665 1 1
0.802444156359071 0.756480146085723 1 1
1.43939585677345 1.35432089120656 0 1
1.32107671156449 1.25691148623567 1 1
1.13582345718684 1.08297365773752 1 1
1.02213908217111 0.964085703065292 1 1
1.08158890589341 1.03612183954898 1 1
0.914263301125513 0.871074075778375 1 1
1.04763208232662 0.99811839816638 1 1
1.07389059778134 1.01608443415861 1 1
0.953749411946104 0.914448162532958 1 1
0.655099103235423 0.622223826364607 0 0
0.788310244688585 0.746097686542963 1 1
1.09623569933818 1.03853826564441 1 1
1.0124850952223 0.967580508152546 1 1
0.9521618840735 0.902776248964769 1 1
1.03125179626213 0.982864525081495 1 1
0.880235524747685 0.839585616396226 1 1
1.26041812346547 1.19686600148771 1 1
0.849313498660275 0.805655543085645 1 1
1.30841732824145 1.23911919848813 1 1
1.07978628152929 1.02769451683599 1 1
1.17209915962057 1.11289910820096 1 1
0.94522764204076 0.90706319344241 1 1
1.42736913133105 1.37373623157 1 1
1.05195554553277 0.994105060562574 1 1
1.04183245345908 0.989977523762032 1 1
0.947651219839082 0.904864807513395 1 1
1.25723930314715 1.19941485041549 1 1
0.737622391611841 0.703478066207525 1 1
1.01906022463791 0.967005088833192 1 1
0.808765628646473 0.774060757308384 1 1
0.892768007431484 0.84672442717928 1 1
0.796634746330558 0.750618253811778 1 1
1.34949159228983 1.27465494219687 1 1
0.998312706853426 0.956540549214928 1 1
1.34519269983286 1.28473244424184 1 1
1.10599243637961 1.04635946470954 1 1
1.10466931248253 1.04770063283253 1 1
0.670126805960283 0.640539264220185 1 1
0.880154896596545 0.843098593935068 1 1
1.22739946937117 1.17231826189113 1 1
0.741262976463666 0.70430322518336 1 1
0.892148557264511 0.844591598660777 1 1
1.05091719688885 0.993486254945616 1 1
0.953879591484884 0.909255554567129 1 1
0.851477668858608 0.806998212341489 1 1
0.987209430288813 0.926304074919147 1 1
1.05225504392855 0.992038005086421 1 1
1.10613623695999 1.0499703762659 1 1
1.09521641949468 1.04600689656841 1 1
1.12101032997429 1.06726450862959 1 1
1.12121431512587 1.0587039025296 1 1
0.982753593994229 0.941391853140227 1 1
1.13479429732905 1.07929972732468 1 1
0.702951687496306 0.671765062908478 1 1
1.0996543421628 1.05508797237287 1 1
1.10035980411628 1.0471327377573 1 1
1.10324460852113 1.04290338428086 1 1
0.802336939902418 0.758909583600612 1 1
0.801507220316398 0.755608762867967 1 1
1.14423161970384 1.0910882061527 1 1
1.26174116601844 1.19784194596392 1 1
0.745290792887199 0.706644802203892 1 1
1.22457573186154 1.17139990669845 1 1
1.06074719184445 1.01665652846732 1 1
1.06222776541318 1.00892125249581 1 1
1.02585869070404 0.979083100931216 1 1
0.981974498541054 0.937022663374103 1 1
0.949414519599813 0.903145030386036 1 1
1.13717841969816 1.08262898399588 1 1
0.555051385238172 0.523496587918769 0 0
0.71886108441358 0.684829876953324 1 1
0.888215611103233 0.839388767153914 1 1
0.795206927286216 0.754753931730759 1 1
1.22974974356456 1.16338600938323 1 1
0.846695857124853 0.800237161277871 1 1
0.683560553463101 0.657851198728036 0 0
0.877062709448628 0.83521929130327 1 1
1.14305561174729 1.09170574377601 1 1
1.06348902170456 1.00565663933925 1 1
0.872178313856998 0.82836050457659 1 1
0.995804923180982 0.947657431989503 1 1
1.24285619600355 1.18175452834051 1 1
0.929964700859194 0.872503438078172 1 1
0.989431383220437 0.947171030188389 1 1
1.06940738488405 1.00918533058292 1 1
0.618945465809177 0.59092997101363 0 0
0.727559254258756 0.695902683887868 1 1
0.61188190147357 0.577761726947593 0 0
0.932442154776655 0.880750832786591 1 1
0.908833369728401 0.868880311488351 1 1
0.80902596056507 0.766932775613293 1 1
1.03763217057508 0.986789910665936 1 1
1.03670154531264 0.983626164712533 1 1
0.94655230766365 0.903144947270533 1 1
0.851088322609608 0.81585523759317 1 1
1.06006062385278 1.00083041947567 1 1
0.925620049867777 0.875704283115099 1 1
1.00631775183203 0.96060887018965 1 1
0.958477481448009 0.91276316478698 1 1
1.11465430593882 1.0700055881552 1 1
0.92371261063618 0.880127260987924 1 1
1.34015743748499 1.26904942977941 1 1
0.86739531275344 0.822578688444006 1 1
0.813177027923121 0.776236843912112 1 1
0.88847044747264 0.844714390268195 1 1
1.01022731868858 0.965258262231711 1 1
1.00803589268045 0.964817571231899 1 1
0.819579722321015 0.777803840421263 1 1
1.21277144010291 1.14971014070725 1 1
1.18912771592868 1.13556689588477 1 1
1.1501214312736 1.10034111515282 1 1
1.05601149780194 1.00617179083588 1 1
0.866200219040181 0.822816207021351 1 1
1.10808399626791 1.06358910845378 1 1
1.25365373922396 1.19915401269687 1 1
0.893770735227856 0.853825054142234 1 1
1.20362022407911 1.14751045587641 1 1
1.2634138656126 1.19758793914464 1 1
0.837804690486719 0.791302455304436 1 1
0.991420259591022 0.938338200687073 1 1
1.10904010849528 1.05039518373466 1 1
1.12699902770658 1.07141869009531 1 1
0.907925713430905 0.862405217533122 1 1
1.19594696050652 1.13345598810511 1 1
0.983826588540746 0.932401466796362 1 1
1.24785782577257 1.19485144202051 1 1
1.10203372349076 1.04954395619662 1 1
1.03852667874147 0.988322234576184 1 1
0.959811612288906 0.912354190157192 1 1
0.830496467281801 0.790290718675484 1 1
0.843103777164549 0.797552805871684 1 1
0.506673749485845 0.486140162883106 0 0
1.15567713900642 1.10446604125885 1 1
0.853496601499442 0.810634626862174 1 1
0.703470927664237 0.670536404041419 1 1
0.928156422579205 0.881359752618188 1 1
0.977703429904998 0.931040732451091 1 1
1.15435899786268 1.08826987150614 1 1
0.969829840055674 0.920793574261992 1 1
1.49358947160056 1.40763523376947 0 0
1.12102672501499 1.06182970445462 1 1
0.717098360312593 0.681948356580828 1 1
1.1384337533407 1.07928074817419 1 1
0.745329419126573 0.712866550564937 1 1
0.718837787394643 0.677284995617989 1 1
0.744816367194712 0.708813831846023 1 1
0.909397728350647 0.865833728824214 1 1
0.651722554930073 0.615602691686571 0 0
1.14920317927888 1.10181298396192 1 1
1.18447378816211 1.1320905918094 1 1
1.29029506455642 1.21684983306677 1 1
0.492243284123921 0.469160128819501 0 0
0.815257075763938 0.77876889971596 1 1
0.752897438376744 0.709918657000434 1 1
0.797490209585723 0.758538017056349 1 1
0.778932510990894 0.741200312212265 1 1
1.07425807806263 1.02251474832835 1 1
1.16986367012506 1.10773999547524 1 1
0.708879463342908 0.675996033440395 1 0
1.10097780224699 1.04574502933852 1 1
1.11114904930441 1.04515957093978 1 1
0.928828966692409 0.8859964316368 1 1
0.985305138525797 0.934658746533002 1 1
0.984931323142158 0.941436044113178 1 1
0.96373609238953 0.915477207042616 1 1
1.13968459446289 1.07897441435852 1 1
1.2118738246317 1.1590781505282 1 1
1.07155806549211 1.02073492235999 1 1
0.836691793304365 0.793784946947597 1 1
1.2109779357248 1.14625768196858 1 1
1.02679050781527 0.973979730842684 1 1
0.851696114170215 0.811456621289512 1 1
1.30976882389237 1.24809124082242 1 1
1.54368812714368 1.46437977655052 0 0
1.08060616715721 1.03525909667493 1 1
0.85113659868779 0.810976159287393 1 1
1.05762791260465 0.986654543898205 1 1
0.5733827941435 0.53999628417214 0 0
0.867899918526927 0.822395296020269 1 1
1.07946724005839 1.02702910683221 1 1
0.794591716710014 0.755641488676532 1 1
0.933127607745398 0.889706914073577 1 1
0.871775463818145 0.822346561164334 1 1
1.20560270306898 1.15240194334659 1 1
0.897944521174257 0.855216901101541 1 1
0.905229924715583 0.862271032706675 1 1
1.35138700490404 1.27598882397961 1 1
1.03777866364302 0.991765659029531 1 1
1.19729617452915 1.14072831757812 1 1
1.35021518178932 1.2807061938474 1 1
1.00074584306127 0.94989083497068 1 1
0.802263074530336 0.753551455554655 1 1
0.95609443576086 0.902339242829033 1 1
1.51685856453888 1.44071030145035 1 1
1.04004715545551 0.983992074914005 1 1
0.943371156467674 0.903197176885938 1 1
0.980533891243409 0.938070886203288 1 1
1.18661289021195 1.12421331366011 1 1
1.0691882887193 1.01649930626901 1 1
1.05044844609028 0.999696129747646 1 1
1.16411374996015 1.10981875424826 1 1
0.948136019843552 0.900818048017482 1 1
1.04109664647291 0.991147875843329 1 1
1.08604602212237 1.03227654181044 1 1
0.953429582498154 0.908345658169756 1 1
1.20522054424801 1.14578049342107 1 1
0.957250617846026 0.912150816567792 1 1
1.02802811003629 0.978654459097319 1 1
0.901586116551771 0.859243624155565 1 1
0.812092009574364 0.759032685034969 1 1
1.02510988725102 0.975524937930165 1 1
1.16191638983642 1.10699458421033 1 1
0.802928247690359 0.764577963784623 1 1
1.0950462121728 1.04405029051742 1 1
0.963035253183564 0.917093738363107 1 1
0.753879097688971 0.717477574128034 1 1
0.805306246957502 0.752332192938431 1 1
1.18093334056378 1.12099747935517 1 1
0.799956926569356 0.762050384032636 1 1
1.14332169862689 1.08711181810723 1 1
1.06518999227285 1.00332732770139 1 1
0.628246810360455 0.60114522662919 1 0
0.983798095360428 0.930339942588803 1 1
0.975180818920988 0.935872644258162 1 1
1.03596975622826 0.980330999189157 1 1
1.26686609027833 1.20927345188376 1 1
1.09120315195 1.04238414522956 1 1
0.866050405689401 0.824582185111752 1 1
1.00365612764125 0.970687364166841 1 1
0.888448891910759 0.846876951160356 1 1
0.797298690135823 0.759529815257867 1 1
0.768154801860486 0.73147529420415 1 1
0.86753775656041 0.82251785008542 1 1
1.203289443825 1.1430021212966 1 1
0.85381211973611 0.816945486916821 1 1
1.01514765810345 0.965543451945772 1 1
0.869939066069185 0.828984044195149 1 1
1.00252231583579 0.952901900795173 1 1
0.983838707689672 0.928463108267876 1 1
1.18065700758407 1.13144462651214 1 1
0.81851768983698 0.774156155969059 1 1
1.13434103120295 1.08106207052148 1 1
1.34693283456895 1.26424865367024 1 1
1.00264170045613 0.951288365945622 1 1
1.20970038314006 1.14945612836694 1 1
0.659040527948939 0.624851536953424 1 1
0.909497253605728 0.865079738083386 1 1
1.3644675178836 1.30221893185087 0 1
1.09147819288195 1.03998561703067 1 1
0.821178783461111 0.787231792465289 1 1
1.06508883087091 1.01059434300116 1 1
1.05243634769363 1.00821705674534 1 1
1.03408243242965 0.984489230937305 1 1
1.07232216166393 1.02258321510652 1 1
0.818124386717336 0.772020069731157 1 1
0.859606156459571 0.818999872656442 1 1
0.944841991553143 0.895741202279192 1 1
1.2558072712 1.19519380269527 1 1
0.783184652658356 0.747923473635287 1 1
1.10164468134075 1.04835947892335 1 1
0.747785183795003 0.713075973302365 1 1
1.02061628808486 0.972172812184802 1 1
1.16561272794673 1.10301072621878 1 1
1.16341962774364 1.10096845886113 1 1
0.831864505426113 0.791906498058941 1 1
0.73271798207558 0.700299287191569 1 1
0.701481997388285 0.666828846910559 1 1
0.801271212023554 0.759378530989862 1 1
0.979750790097988 0.933650446748246 1 1
1.28039434118924 1.22344687268121 1 1
1.14362913472179 1.09178471666077 1 1
0.678617022164048 0.645835491073445 1 1
1.12387685317496 1.06675309631839 1 1
0.773899274670879 0.729378162087289 1 1
1.23503153786254 1.17117220448374 1 1
1.00839947500811 0.963314112398169 1 1
0.832637200657992 0.793380491900214 1 1
0.900683555256641 0.861540937383918 1 1
0.967326076373999 0.922641934206998 1 1
1.09817798261436 1.03926669529775 1 1
0.815815874754927 0.771934622850523 1 1
1.09538649229703 1.04807320488145 1 1
1.10867155695191 1.05174661466875 1 1
1.11998118958176 1.06632367921495 1 1
1.06342634110781 1.01853744127773 1 1
1.20935391031329 1.1498990986791 1 1
0.814207177220964 0.780912975391249 1 1
0.942295030135795 0.901245552184536 1 1
1.28218798002405 1.2154590949454 1 1
0.934377168144682 0.887593043255096 1 1
0.859718049206656 0.824030488243024 1 1
1.03978381463467 0.988444336852791 1 1
0.990340504869135 0.942478746246926 1 1
0.933799787096462 0.885852040026881 1 1
0.607077965988926 0.574825695017613 0 0
1.09680293431577 1.05229926109033 1 1
1.23209462496612 1.17788836595577 1 1
1.25567564077395 1.19121494696017 1 1
1.15042688965686 1.09118503496561 1 1
1.0965430720541 1.03831022609291 1 1
1.07501507591057 1.01638232996609 1 1
0.80680119811649 0.769280409312278 1 1
1.01347129769713 0.962607016806688 1 1
0.571933403172546 0.553351783545268 0 0
0.834434133657346 0.791809787132334 1 1
0.925476240031627 0.876192220120305 1 1
0.610223596697313 0.578798274639174 0 0
1.2219804569047 1.16774890717762 1 1
1.06896097161565 1.02020774219137 1 1
1.11615450993057 1.06291115401538 1 1
0.824118994613477 0.788582445187523 1 1
1.02187004891655 0.966933965161956 1 1
0.777663812959701 0.739500149187363 1 1
1.13723351207483 1.08178745164295 1 1
1.41142246888348 1.35172126584899 0 0
1.3339690473747 1.26709090948437 1 1
0.731543119569222 0.693777849519116 1 1
1.05856418613534 1.00863665322643 1 1
0.997058375159276 0.956794415365848 1 1
0.764574727961349 0.724395856751849 1 1
1.24178759358169 1.17637648568104 1 1
1.04612288692989 0.999842659128887 1 1
0.908293159887072 0.85850277310988 1 1
1.06723793613286 1.0098623265122 1 1
0.864969006177639 0.816594581437972 1 1
0.978694332914428 0.924225627392659 1 1
0.959611118210502 0.909529631661794 1 1
1.07866392611418 1.02107304134522 1 1
1.11885985372606 1.0607029210323 1 1
1.06623710050638 1.01607897360819 1 1
1.0694322839515 1.02182834152487 1 1
0.673875903595443 0.63987165745208 1 0
1.16383756655523 1.10505857951713 1 1
0.920969175091979 0.88033842860678 1 1
0.968206732778495 0.928390246416948 1 1
0.912994371558633 0.871981488914059 1 1
1.19182284957417 1.13354109707363 1 1
0.963912172085726 0.907878448413185 1 1
1.12339704005541 1.0735264701029 1 1
0.959525236662538 0.915775586899736 1 1
1.12019551325234 1.06137790045931 1 1
1.04740682537455 0.995346768513889 1 1
1.0114019149404 0.953768480616547 1 1
0.980518352486209 0.933510598301391 1 1
1.08715524453217 1.04216677369459 1 1
1.03377151762939 0.987781977499961 1 1
1.09300171938545 1.03905470475099 1 1
0.830971604949185 0.78753519457582 1 1
0.964374552838685 0.910882138107054 1 1
1.20010873160522 1.14798859926527 1 1
1.18837844095345 1.12644320199406 1 1
0.773517371430641 0.732809833745265 1 1
1.06919298712205 1.02227844956029 1 1
1.14922300978061 1.09986363736895 1 1
1.1469556835399 1.09398863360881 1 1
0.983159093642564 0.928703252904977 1 1
0.970042816199877 0.917736038784361 1 1
1.16863078127066 1.10888003883094 1 1
1.03517271165441 0.98549344883554 1 1
1.08296573771764 1.03700833486702 1 1
0.897543770460874 0.845901936395804 1 1
1.00936130080773 0.957839580817409 1 1
1.16806388942361 1.10943898550942 1 1
1.27137488609857 1.21514158720652 1 1
1.04060177074228 0.986383837079799 1 1
1.41376661232437 1.34247706851987 0 1
0.764146025059045 0.726537510622318 1 1
1.04726382014383 1.00214954681232 1 1
1.22180251523009 1.15582933436169 1 1
0.888286222671444 0.840119731971988 1 1
0.787960548533608 0.748400166483926 1 1
0.940706559304575 0.89031717163322 1 1
1.0003407932812 0.955099399155014 1 1
1.13414329472889 1.08638511775546 1 1
0.749386889248826 0.71197693298735 1 1
1.22444002322343 1.15651815990306 1 1
0.95958222597465 0.907949700530445 1 1
0.996572576018492 0.947875683139713 1 1
0.942252187914976 0.897381839160942 1 1
1.12343543061618 1.06199992342599 1 1
0.945404978672407 0.897679866164339 1 1
0.940692859560306 0.899995113390845 1 1
0.990758031761825 0.940260237012492 1 1
1.02609155159764 0.982061707723419 1 1
0.931285328433691 0.888986636445546 1 1
0.901020579876093 0.847270507586891 1 1
1.09046161523902 1.03398010469333 1 1
1.1015467507514 1.04519744819333 1 1
0.699293443444379 0.676844855387574 1 1
1.0327538605715 0.984750583150557 1 1
0.95855698655141 0.908538054782975 1 1
1.21942241444437 1.15551956136427 1 1
1.00091302212308 0.946779568525754 1 1
0.752001530585208 0.714074376116725 1 1
0.83874672522079 0.799213949939499 1 1
0.852553974180497 0.813717599603332 1 1
0.867619626532247 0.826113283317667 1 1
0.827275287409034 0.787905428315826 1 1
1.19022628923352 1.13341450304297 1 1
1.04057365448508 0.981943888303997 1 1
0.888264688370174 0.843282384856631 1 1
0.974957344433576 0.924423939862382 1 1
1.03974464352573 0.98261889784256 1 1
1.02514016165624 0.970783973133841 1 1
0.859084196465665 0.819847424565536 1 1
0.653264564896731 0.619992131821493 0 0
1.02927060891571 0.985469325879059 1 1
0.862338786360888 0.816030065782097 1 1
0.852576228210326 0.809314189509212 1 1
1.02230050924786 0.977268387805844 1 1
0.966166017493884 0.924384256615132 1 1
0.721863909454868 0.679372963989632 1 1
0.81562628459455 0.781332397431666 1 1
0.974998177176616 0.932223312371529 1 1
1.15374273983332 1.09530740174502 1 1
1.06228862776394 1.00959832417466 1 1
0.957928284220793 0.915640840502484 1 1
0.903679521546249 0.866743661264075 1 1
1.01989681482894 0.960428653743119 1 1
0.71961611791824 0.678814911393399 1 1
1.17863968274882 1.11756053084255 1 1
1.23786462658285 1.17665262648783 1 1
0.714068969170975 0.680176508598193 1 1
1.24002864404868 1.17977906491566 1 1
1.11066100763836 1.05787865975053 1 1
0.834018844650517 0.794231951650003 1 1
1.03006523861246 0.972726957718622 1 1
0.656005431079474 0.620288390456589 1 0
0.985310903179087 0.941288892340179 1 1
0.943879886764509 0.893405432325083 1 1
1.38806816355277 1.30948276401887 0 1
1.10898714070971 1.04999215786982 1 1
1.0714239848489 1.01484544264084 1 1
1.02987675915968 0.970171333842262 1 1
0.926881879153383 0.881653871549345 1 1
1.07961353984077 1.03351297251329 1 1
1.10007627758877 1.04635656448929 1 1
1.0543799029615 1.00860137382194 1 1
0.810609936574847 0.773558873015141 1 1
0.717814066640791 0.692672446125674 1 1
0.779812492209159 0.743259700154154 1 1
0.848589192143348 0.809564594359486 1 1
1.06253378820178 1.00285956023259 1 1
0.923569917254338 0.881508064277546 1 1
1.09749859375157 1.04416977931413 1 1
0.842687993134032 0.798378878063252 1 1
1.09512496571359 1.04322254929653 1 1
0.717270422690203 0.68024776319421 1 1
0.877298542869657 0.832935892892913 1 1
0.826081245953223 0.790642774286899 1 1
1.00669961156052 0.957448607458794 1 1
1.34609116423018 1.26576060539732 1 1
0.736823303964378 0.701096829039024 1 1
1.21790280474677 1.15543510684255 1 1
0.962396329187581 0.917685148101097 1 1
1.01400122720141 0.965272221629866 1 1
0.758259638494318 0.725232081010822 1 1
1.02278631022791 0.976639108097574 1 1
0.99580620720208 0.945516267377676 1 1
0.997876067707717 0.955239488721835 1 1
0.902553007248603 0.863351415195727 1 1
0.733532650328905 0.693746416853749 1 1
1.10559342638133 1.05206423931136 1 1
0.855283503902823 0.809760486745401 1 1
0.991735741666211 0.945826733941899 1 1
1.26612972367815 1.2115027657978 1 1
1.04227332225003 0.992809316840524 1 1
1.1576347478604 1.10006947834367 1 1
0.816582282770971 0.772897709701039 1 1
1.12112037440472 1.06943821442528 1 1
1.25091467942251 1.18632655133707 1 1
0.97823420565653 0.936233180102041 1 1
1.09205909493272 1.0349085869888 1 1
0.912624782131711 0.870932820517191 1 1
1.16056748066321 1.11172694913032 1 1
1.02884302367958 0.969315789813852 1 1
0.975667906191312 0.93322589831063 1 1
0.701856737132776 0.661224079373226 1 0
0.984488513821905 0.939407408427969 1 1
1.01010236520022 0.963022824641933 1 1
0.921700398276485 0.875165536494827 1 1
0.9481622462817 0.901824033823136 1 1
0.779815274462935 0.737214157133105 1 1
0.933418904842607 0.883137626367051 1 1
0.80945013586865 0.771505187102225 1 1
1.29778389751863 1.23441302362439 1 1
0.881434627347924 0.828359031038187 1 1
1.07401094633086 1.01139459480044 1 1
1.13349316153899 1.08174775823007 1 1
1.01326510954308 0.968946167063937 1 1
0.7357358264429 0.710614849312683 1 1
0.992011284539704 0.940241973134205 1 1
1.07684994611153 1.01976968183807 1 1
1.07652933635603 1.02615890655582 1 1
0.762725422269149 0.7276170843784 1 1
0.83949350291613 0.803588152766254 1 1
0.942116102254944 0.902879948293072 1 1
1.10457304435865 1.03868295559091 1 1
1.24039781723449 1.17652092405615 1 1
0.865611775055396 0.814201106887229 1 1
0.683968154319538 0.64938098978158 1 0
1.06519683084365 1.00817428313916 1 1
0.998411595737839 0.936095029477827 1 1
1.08166639427222 1.02658879470573 1 1
1.02711779825133 0.972368890823129 1 1
1.00436651295651 0.951888012147939 1 1
0.979799471044738 0.921900964246864 1 1
0.989639333154639 0.940433642212385 1 1
0.934424889748382 0.886501607327566 1 1
0.778614017824949 0.745136732495374 1 1
0.95856605214236 0.913037008871609 1 1
0.847350736150321 0.802294193526114 1 1
0.835544756471683 0.796923807360231 1 1
0.938477324181487 0.890086722501959 1 1
0.949860325555395 0.896132838255011 1 1
0.92684910351447 0.882741969379673 1 1
0.898627769436021 0.853956171852691 1 1
0.836626610390859 0.791370057577993 1 1
0.945501018794602 0.90028380953514 1 1
1.20604803451495 1.14880546903639 1 1
1.00424978616976 0.958811842471487 1 1
0.895318032982652 0.845308898098248 1 1
0.921459486491914 0.869854998783905 1 1
0.943208974315575 0.897593873019373 1 1
1.04376219124206 1.00116788039813 1 1
0.930075553760839 0.891113822165418 1 1
1.07492558629897 1.02298292626191 1 1
0.903611328039081 0.859430308801397 1 1
0.888255008471643 0.83476467811993 1 1
0.979026799158977 0.920538545127972 1 1
1.11272678507009 1.0610670740289 1 1
1.33224000298632 1.26518658650556 1 1
0.909950368738352 0.868872097457318 1 1
0.954963569737568 0.917636937207062 1 1
1.18783495193589 1.13564324013831 1 1
1.16643305011155 1.10779773087569 1 1
0.973523844011129 0.925991973882824 1 1
1.05738257974345 1.02459841536983 1 1
0.818792869198779 0.775406233597566 1 1
1.08638583378497 1.01568492550028 1 1
1.28369112998133 1.21212505166228 1 1
1.33120519706678 1.27091534497871 1 1
1.35968598052106 1.29289807096822 1 1
0.834888724418846 0.792745362876984 1 1
1.08247759554759 1.03221977790672 1 1
0.857938166294365 0.815945270193471 1 1
1.13332985455595 1.07301767748288 1 1
0.982299159381022 0.936510475298246 1 1
0.771160263769289 0.727207531892762 1 1
1.1216517581095 1.06655702374129 1 1
1.11177076804958 1.06070330453158 1 1
0.875852642700598 0.837055139597579 1 1
1.12446594897287 1.07948310385797 1 1
0.679849510793411 0.641050884750834 1 1
0.983050922403068 0.933258281515036 1 1
1.14664647056408 1.11774302346133 1 1
1.09631693140451 1.04526352827297 1 1
0.754880287106593 0.717132503703325 1 1
0.949461189838814 0.905158599758329 1 1
0.962293459110275 0.909696758731163 1 1
1.29108914625884 1.22866511248002 1 1
1.01365079718437 0.958268928809374 1 1
1.18628336359562 1.11950219072455 1 1
1.24171530170635 1.17977828432504 1 1
1.30154744284188 1.24100010873498 1 1
1.06465248780225 1.01837476922384 1 1
0.93375027212818 0.887893716458792 1 1
0.707334827580177 0.665111630482488 1 1
1.12814145983988 1.05518062419867 1 1
0.939920866258883 0.894397849189552 1 1
0.98328052160361 0.936215191831047 1 1
1.04151634822927 0.992777003307725 1 1
0.959841716943817 0.911004856591592 1 1
0.757535389889348 0.722435720147172 1 1
1.10294355165984 1.05251749957863 1 1
0.792703410458945 0.758856953663466 1 1
0.846990468871786 0.812691202895934 1 1
0.700796035881967 0.662874791201792 1 0
0.973387454451271 0.932828852063378 1 1
1.07227081403878 1.02352045057064 1 1
0.885759557478598 0.841515369743795 1 1
1.14394635008193 1.08394060500993 1 1
1.23475816786335 1.18322660648492 1 1
0.840958716470291 0.802911132088201 1 1
0.921354908403601 0.87910207972621 1 1
0.947373777405902 0.905362398161585 1 1
1.02699988622695 0.983445609360537 1 1
1.167355026543 1.11985982501347 1 1
1.12349353601645 1.06139741876979 1 1
0.987058588455719 0.939887763024863 1 1
0.743801218173594 0.71226842555136 1 1
0.798112810729515 0.755690813699664 1 1
0.864224912358914 0.824413430089936 1 1
0.519607190344862 0.49185565158091 0 0
1.21590487719525 1.15457235623091 1 1
1.19923217295571 1.14005369447414 1 1
0.967334934127818 0.92496310872402 1 1
0.97644562593092 0.92812888178827 1 1
0.909010652571206 0.852348959207561 1 1
1.15773514322549 1.10312835705145 1 1
0.986111118925557 0.941189449473638 1 1
1.11152746583943 1.05189683486595 1 1
0.887701283987809 0.84569605270803 1 1
0.973158101066641 0.930106003107932 1 1
1.17439719498028 1.12372562960833 1 1
1.03862277908559 0.990064103572379 1 1
0.917304874454987 0.863744102293733 1 1
0.760279915233042 0.724647639102927 1 1
1.25980915818408 1.20614776028785 1 1
1.31144520763821 1.22386280107505 1 1
1.04364660880639 0.987386282032764 1 1
0.909614105638104 0.859172885917473 1 1
1.07873465791267 1.02876809963857 1 1
1.15456045099807 1.08735049935425 1 1
1.09062995768374 1.03456911082161 1 1
0.987149802997811 0.942917996677858 1 1
0.898724833528907 0.849781913256973 1 1
1.02172896688139 0.962037196150313 1 1
0.739130510976698 0.699031123174848 1 1
1.11750336904767 1.05014435561922 1 1
0.94829035987513 0.909672476373463 1 1
1.08486585695307 1.03105276448395 1 1
1.16176799636724 1.10382787022926 1 1
1.34554065103826 1.27009308668392 1 1
1.06336831207679 1.01247654096889 1 1
1.05729732034727 0.995703217573317 1 1
1.12983351158292 1.07708093140406 1 1
1.06013126513072 1.01275608420302 1 1
1.26746258888175 1.2035845712009 1 1
1.04646293955226 0.994529000585793 1 1
0.960528870568488 0.913538199103352 1 1
0.748201527660214 0.717039956091902 1 1
0.894700605204302 0.852811371519936 1 1
1.15565890337077 1.09819285372331 1 1
1.27320586393791 1.21217075986756 1 1
1.06790353195489 1.01429353340287 1 1
1.12633618724875 1.07015660604747 1 1
0.834244174645628 0.800990348614711 1 1
1.03699373791662 1.01399106053696 1 1
0.974238188113514 0.930415291910839 1 1
0.776937510155744 0.734400579378543 1 1
0.664118411206949 0.639256717591045 1 1
1.01415482487627 0.969868965000636 1 1
1.29531383876549 1.23290494541547 1 1
1.01794079894686 0.966016007889622 1 1
1.06348419523327 1.01140444012039 1 1
1.13818159327203 1.09243179784553 1 1
0.928117824849999 0.884202359104541 1 1
0.974624857493067 0.918734436423215 1 1
1.10534119018699 1.05696827870935 1 1
0.600093865607984 0.557069701007263 1 0
0.802352018939401 0.770525499513108 1 1
1.01358048503061 0.962801024503079 1 1
0.879319235211894 0.835064274989072 1 1
0.7922668653315 0.738341450109767 1 1
1.10181255040883 1.05427251724914 1 1
0.742372106413728 0.703493633948035 1 1
0.983917382301759 0.932412665198454 1 1
0.971891513290138 0.926929704271793 1 1
1.13351863698277 1.0756397196374 1 1
1.01407654113878 0.956396574324208 1 1
1.2848833225416 1.22708910293867 1 1
0.971107022529424 0.925212575921078 1 1
0.877863347904564 0.825597131226686 1 1
1.31570786316606 1.24634436439996 1 1
1.22862116219475 1.16687940788497 1 1
0.636837271028194 0.603381773418793 0 0
1.40014397319075 1.33427128996273 0 1
1.19257527302126 1.13766190679779 1 1
0.955811329074307 0.908511389954524 1 1
1.24753533634299 1.19557853624692 1 1
1.09261892099928 1.03682747762465 1 1
0.87170588047191 0.834638974587244 1 1
1.46915650324711 1.38885128697592 1 1
1.18246843322136 1.12345741943729 1 1
0.973409056766275 0.927784971676547 1 1
1.00244878849964 0.957386016800858 1 1
0.83607730248981 0.799438001265617 1 1
1.33334747688107 1.27386116936163 1 1
0.948776328975661 0.899411502712869 1 1
1.1760776189672 1.11739139782087 1 1
0.962174379527245 0.916769909410526 1 1
0.758445971679203 0.721927152859913 1 1
0.750741838000319 0.711528898705939 1 1
1.31482106046042 1.25636515517839 1 1
0.959568113204387 0.909866091576429 1 1
0.917768101744585 0.876698628933086 1 1
1.13922909352101 1.08344479595103 1 1
0.82585726159547 0.780263360905306 1 1
1.03507379492697 0.979281224288679 1 1
0.955524450646209 0.913772029664989 1 1
1.00780063292297 0.957936335242039 1 1
0.959872842915883 0.918353725722179 1 1
0.91457228176584 0.873378498113967 1 1
1.00929408746279 0.957149121331344 1 1
0.812201940270781 0.767904718220709 1 1
0.738239000092547 0.693635411066725 1 1
1.02567352495134 0.972901345171485 1 1
1.0342738098809 0.98443724274554 1 1
1.19354061504432 1.13474028438946 1 1
1.31892770864561 1.25439048913767 1 1
1.10378131623374 1.04981136430988 1 1
1.13365241365487 1.07323627735077 1 1
1.09693457365362 1.04296575220123 1 1
1.03372209768032 0.971574236467762 1 1
1.06800868429695 1.01582656380668 1 1
0.986261585164849 0.943903732807051 1 1
0.734428177052703 0.698611878428667 1 1
1.46738325270106 1.392064481971 0 1
1.22913772764525 1.1772747757039 1 1
1.29851012367731 1.2373430689507 1 1
0.895481119387152 0.855308624168354 1 1
0.928629237078924 0.884064076177167 1 1
1.35686801093213 1.29278471655863 1 1
1.10582518031482 1.05263285273178 1 1
1.11657774600473 1.06001936533234 1 1
1.03435329908651 0.981458256824011 1 1
1.13001084705052 1.06937238531083 1 1
1.10506667544727 1.0480837088481 1 1
0.952575298501409 0.896860739832849 1 1
0.936628682124726 0.896295615004559 1 1
1.26398762667738 1.20036201091862 1 1
1.20760206850275 1.14892568727347 1 1
1.14214735351183 1.08186986035967 1 1
1.30750101447333 1.24535278395478 1 1
0.996681397871207 0.943597881046739 1 1
0.882039240317946 0.842192321166809 1 1
0.653542928025121 0.623199171312022 0 0
0.758549349895175 0.715240713513963 1 1
0.969763134523965 0.928884729408447 1 1
1.0908355495315 1.04704177277723 1 1
1.08515889379613 1.03573794913845 1 1
1.28843742174208 1.22440474654013 1 1
0.830308160465899 0.794153777156365 1 1
1.1545502490261 1.09556043564903 1 1
0.687908696869067 0.653778818800741 1 0
0.704949351918213 0.667417067957817 1 0
1.11270090328134 1.05728491072847 1 1
0.955402467691674 0.911497563406066 1 1
0.693348253480154 0.658699520822956 1 1
1.18818096513664 1.13129374480238 1 1
0.974233520236311 0.92831482708621 1 1
0.803708401484336 0.766256384549622 1 1
1.29710852454081 1.23967772170588 1 1
1.25351644239504 1.18479116129084 1 1
0.57207128469107 0.548911043191181 0 0
0.931455137710055 0.891413418162525 1 1
1.13403789498204 1.08033166478628 1 1
1.06264644127455 1.01022293951998 1 1
1.0061885213337 0.946317111053662 1 1
0.809556485290345 0.771632745972957 1 1
0.824650997022123 0.791241961756583 1 1
0.867854971169258 0.826168478450526 1 1
1.1514430817876 1.10140321129493 1 1
0.954239589167565 0.898374553112842 1 1
0.919818960511985 0.865919240867219 1 1
0.830524914349069 0.790758362760636 1 1
0.994448735988522 0.951876030188961 1 1
0.727390804050108 0.686472376674217 1 1
1.13835507920913 1.08958453562583 1 1
1.08678153806385 1.033092383281 1 1
1.01024800951805 0.956273056679313 1 1
1.06849069897483 1.01284927122309 1 1
0.939621453925546 0.897779972795869 1 1
0.901980259971876 0.856098045495482 1 1
1.06025796177809 1.0073909361872 1 1
0.713485590348549 0.68253630396042 1 1
0.842023359715269 0.800879675262829 1 1
0.981200977348494 0.935670662415273 1 1
0.864351136299993 0.834177389831706 1 1
1.24529898913064 1.18309560568944 1 1
0.809936163473661 0.775535037336848 1 1
0.872435539314921 0.82716640739311 1 1
1.07487716942449 1.02100920068284 1 1
0.983463996508737 0.928808566511289 1 1
1.28837019296396 1.22889709627469 1 1
1.01997283471853 0.963208714055958 1 1
0.811704287893595 0.771893593449434 1 1
1.12170171127164 1.05702748845482 1 1
0.644742165808819 0.612138133520888 1 0
1.08331668269199 1.03755391294101 1 1
0.814631212483862 0.777461095938975 1 1
0.965293987031663 0.918517274180474 1 1
0.776672964364469 0.736756261965367 1 1
0.648170272795429 0.616363215357696 0 0
1.04435806789227 0.993157068431138 1 1
1.00677047280929 0.962574573442238 1 1
0.984858940839297 0.935183499111 1 1
0.879943365806601 0.840815857252485 1 1
0.877245530696674 0.831366126794495 1 1
0.82131484488894 0.778934105592905 1 1
0.919594479483937 0.878931995239511 1 1
0.826691442509101 0.790309506260773 1 1
0.794271096126181 0.752299871697209 1 1
0.949505396981175 0.906450069830683 1 1
0.679769838431215 0.644153762003144 1 1
1.10286653725361 1.05133441825112 1 1
0.823348024314874 0.784123648842415 1 1
1.33249355447207 1.26640402026789 1 1
0.956406399640016 0.908486365029707 1 1
0.897296991227564 0.852859661377369 1 1
1.31567957324419 1.24567466242461 1 1
1.37275827039793 1.30541009956341 1 1
0.968684492887144 0.915892271427999 1 1
0.92172597253343 0.879431874404131 1 1
1.12069563636068 1.07035159574088 1 1
1.00631207644059 0.95876210538354 1 1
1.1728754628918 1.11660475899906 1 1
0.936734741476094 0.889163688112412 1 1
0.979285185728833 0.930071306498787 1 1
1.05225967382122 1.00456351350238 1 1
1.16318271335625 1.10895923701831 1 1
0.778227113547424 0.745986896307238 1 1
1.16612938684656 1.10707690576556 1 1
1.04692053236589 0.987798422773783 1 1
0.855235481980745 0.818669682460371 1 1
1.1109535536319 1.058677610637 1 1
0.917017311597652 0.864563533976803 1 1
1.24296436385505 1.18191681145717 1 1
1.15387410195991 1.08782868443526 1 1
0.770247207912323 0.732899124018362 1 1
0.836655513082548 0.792383646431933 1 1
0.744472481344989 0.709548179691276 1 1
1.20211552295536 1.13747908902221 1 1
0.808412945710952 0.767564330265897 1 1
0.57426013755231 0.543696790839212 0 0
0.996247976925647 0.951141378177538 1 1
1.06283994085916 1.01123036056397 1 1
0.556426954818127 0.521456287989506 0 0
1.21353252410569 1.15649050531168 1 1
0.847073287690116 0.802277629989122 1 1
0.855062471571873 0.815787091143684 1 1
1.17372897455129 1.11828765733145 1 1
1.14748516979776 1.09175490054578 1 1
0.910416229818557 0.869375782331556 1 1
1.20149488131684 1.14043523879162 1 1
1.1142208031417 1.05070002031264 1 1
1.04295880660531 0.996971760331945 1 1
1.0844818035768 1.02773028381896 1 1
1.23497531078573 1.17299948935221 1 1
0.932039042284608 0.880169017831811 1 1
0.934479249202967 0.887680370868146 1 1
0.945270072505086 0.913142105656563 1 1
1.27332187192428 1.22089894249584 1 1
0.890336466851674 0.853221548826696 1 1
0.936958527559187 0.886383271693951 1 1
0.683863584252582 0.648804329706102 1 0
1.34061679452855 1.27151386084235 1 1
0.798728358059172 0.751529009095038 1 1
1.10834858412893 1.05064020604209 1 1
1.06041489631242 1.00575790137439 1 1
1.06349400231671 0.998122379607827 1 1
1.16563374312835 1.09638007011687 1 1
1.01477101064217 0.965277600721785 1 1
0.762170836220919 0.722503215635179 1 1
0.796868038217661 0.755156432186532 1 1
1.12621983958944 1.06744375630664 1 1
1.2170392514505 1.14298086082198 1 1
0.63293026524792 0.602074955466928 0 0
0.831160045241885 0.786348472290434 1 1
0.958697201188009 0.909685523349203 1 1
0.813771387757386 0.771982452176017 1 1
0.901092213748981 0.854583046036908 1 1
0.844607298550166 0.80045503895517 1 1
0.739726916636107 0.706938289830405 1 1
0.723027799589934 0.688998134662309 1 1
0.775662577106622 0.732963431650707 1 1
0.94160208787274 0.898102003567303 1 1
0.675503957301072 0.639294242487827 1 0
1.10941636989685 1.0608311360987 1 1
0.81285477628756 0.76777702444468 1 1
1.04130910502932 0.992392188099224 1 1
1.04032426822375 0.990235508858261 1 1
0.69074855235772 0.65629273818206 1 0
0.92789128232428 0.883966859680023 1 1
1.10835830125469 1.04683355476047 1 1
1.0364221954705 0.989060187928114 1 1
0.939919932442808 0.89062630058267 1 1
1.23988672731077 1.18301888209375 1 1
1.10149719473714 1.05370027223297 1 1
0.862963378255205 0.821818839989422 1 1
1.04203000735332 0.995046760583761 1 1
1.0778265499396 1.03144170990474 1 1
1.08536404021824 1.03609079244719 1 1
0.84655478436917 0.805032427313354 1 1
1.23752786244615 1.17599097540187 1 1
0.935855308364403 0.904520416908038 1 1
1.05186349205115 0.998652072394067 1 1
0.617662907454357 0.592841225844951 0 0
1.17810067137639 1.12007593168887 1 1
0.88210110958781 0.841382454200229 1 1
1.18998599565517 1.125751224714 1 1
0.963330382203933 0.9147975994857 1 1
1.05041709393882 1.00058898769156 1 1
0.967282341821943 0.926127001373128 1 1
1.07121670269127 1.01380675205134 1 1
0.767836352612862 0.731333573545677 1 1
1.30655763743812 1.22351579977106 1 1
0.823387050778235 0.799287485285481 1 1
1.07094701987916 1.02653053483066 1 1
0.84819200585216 0.810501934805923 1 1
1.02306113326468 0.97698093893604 1 1
1.10954642951905 1.05982562021962 1 1
1.15715149413498 1.08484895232007 1 1
0.969621170087141 0.928825534353116 1 1
0.700689663436682 0.663804932727764 1 1
0.689891242826254 0.65588885474717 1 0
0.929301899736928 0.884748097386637 1 1
1.16417442360299 1.10481941225185 1 1
1.38091912255643 1.3156125403861 1 1
0.783732344347013 0.738812183201614 1 1
1.29981638470833 1.22155987504831 1 1
0.957294257881916 0.90897792671654 1 1
1.12459937912118 1.06300235244519 1 1
0.866177652121024 0.823293855772495 1 1
0.908296338422804 0.872882239965255 1 1
1.09680753194782 1.04395096690819 1 1
0.986015975484501 0.936289891188118 1 1
0.979556864321969 0.927023352963139 1 1
1.10328527076479 1.04812529358949 1 1
1.02468510446111 0.974030453134421 1 1
1.17164333358509 1.10307827539314 1 1
1.21519847770008 1.14231170534791 1 1
0.920676989612896 0.875218037370922 1 1
0.627315698140212 0.601178970807739 1 0
1.10730049554151 1.06287528637505 1 1
1.00211932051862 0.952354429806862 1 1
1.21400058680533 1.15067224908654 1 1
1.26789008021002 1.20522979772933 1 1
1.25995219913246 1.19315230457946 1 1
1.32837000928161 1.26395332910552 1 1
1.06857958716532 1.00863647660888 1 1
0.847450085606248 0.801448841470538 1 1
0.926177888876322 0.877061868642333 1 1
0.943143522134162 0.9021317257048 1 1
0.799236556289536 0.760294792236837 1 1
0.972593559556351 0.927152896979892 1 1
1.08656283092121 1.0309180246357 1 1
0.870383510256061 0.826787288053104 1 1
1.23524989678169 1.16565313360066 1 1
0.661756329419474 0.622758617418204 1 0
1.0295992865691 0.981165691814489 1 1
1.17719840319661 1.12824767907442 1 1
1.02215017463775 0.970744516064656 1 1
0.790757135252529 0.759054386337776 1 1
1.01812056648829 0.973143041369293 1 1
0.865856613674453 0.829282242494621 1 1
0.96744861369896 0.912529417687694 1 1
1.19366035482378 1.13873086306802 1 1
0.69464994349837 0.654245188363207 1 0
0.884494479513073 0.836927900817178 1 1
1.18034560477683 1.11910089249059 1 1
1.23089474417987 1.1725777885753 1 1
0.849733195233195 0.797237221629578 1 1
1.35071017352627 1.26955476561194 1 1
1.13476205557478 1.0777689394855 1 1
1.03418318778106 0.982108089986642 1 1
0.806096481734624 0.76947040983425 1 1
0.862795916362957 0.819346402097443 1 1
0.881385133587126 0.832096291472125 1 1
0.865699293945819 0.819246372376117 1 1
1.14341633324294 1.08106511097059 1 1
0.955670102564142 0.899268976599241 1 1
0.892083233024085 0.85352549721418 1 1
0.878357691185971 0.839562953318545 1 1
1.24480336662375 1.17696690323708 1 1
0.82324546150912 0.780782049395368 1 1
1.32946096197437 1.26157783977372 1 1
0.963393725106015 0.916391572945086 1 1
0.8052766645067 0.744564676912327 1 1
0.72101000605961 0.684946878938504 1 1
0.883271450584101 0.838030446377872 1 1
0.531000264201168 0.510778541394605 0 0
0.990886409952166 0.949498929111328 1 1
1.14982352091637 1.10024789603534 1 1
1.13149627563047 1.07837364997231 1 1
1.03773837105683 0.992736863021872 1 1
1.19648235757819 1.13627076071248 1 1
1.12609671125277 1.07734851397013 1 1
1.16437116407645 1.11212705391261 1 1
1.02647908549896 0.973625072614461 1 1
0.734465920257129 0.697995994248213 1 1
0.782010493193568 0.748064035575875 1 1
1.18476970625001 1.12379678025607 1 1
0.932729760215365 0.878449469425786 1 1
0.991035703595304 0.942107181622392 1 1
0.958116366480161 0.914658950670505 1 1
0.944067988515653 0.891022341453854 1 1
0.855317674443368 0.814766353627659 1 1
0.85820280060743 0.818421273034802 1 1
1.08485325022679 1.03404938193818 1 1
0.991851055789101 0.935327277156581 1 1
1.00376969245169 0.953363459159953 1 1
0.924232774514201 0.877488656519276 1 1
0.805382869068954 0.76552674931693 1 1
0.836792157412743 0.80109966439713 1 1
1.118140157396 1.06413483326698 1 1
1.1367734331364 1.08729932400716 1 1
0.921774378268245 0.881027402595418 1 1
0.688552548899127 0.650366915672555 1 1
0.800377648700936 0.760882265883992 1 1
0.964048830293483 0.913931914602236 1 1
0.903154120964757 0.861719938219064 1 1
0.881665664300286 0.834304914960158 1 1
0.954643009041691 0.907940781581347 1 1
0.847345071607152 0.806727756373386 1 1
0.913956000910967 0.876485626472611 1 1
0.845544655946355 0.80760579560496 1 1
0.750824125172992 0.713278750394897 1 1
0.891150688135814 0.854091670257433 1 1
0.794057289992256 0.751063671800629 1 1
1.13615686738143 1.08546919682457 1 1
1.12725960018598 1.07467945016333 1 1
1.03493993166429 0.989716477880346 1 1
1.21038395306272 1.15511404170486 1 1
1.11040756972702 1.05652398670726 1 1
0.795814545200291 0.759735161229161 1 1
0.751940571741964 0.712267346698763 1 1
0.915199236369817 0.873623142801663 1 1
1.007822467701 0.955899836775608 1 1
1.21469132178396 1.16185957620287 1 1
1.18869952313716 1.13514608701277 1 1
0.983039588311374 0.939229379574814 1 1
1.3795350791377 1.31131145969179 1 1
1.18209049527658 1.11483920803114 1 1
0.68104207505169 0.644581372450626 1 0
1.05280753884865 1.02051971966451 1 1
1.01326719763483 0.970576606949252 1 1
0.760005989461674 0.721197602765368 1 1
0.887290351523156 0.842650285263466 1 1
0.777455898501506 0.742731781378072 1 1
0.753215255572395 0.716799427621844 1 1
0.918650592750547 0.874716650979373 1 1
0.725706452943909 0.69699619427174 1 1
0.852423901775088 0.818609268213172 1 1
1.44026404657137 1.37082121762607 0 1
0.838141962167786 0.802488239260428 1 1
0.799591193632022 0.747769917114355 1 1
1.31294256470121 1.24643502259524 1 1
1.17610749256486 1.11435011255803 1 1
0.917449426605018 0.877393128359255 1 1
0.86613624761381 0.829883883730654 1 1
1.1632501942768 1.09829765772391 1 1
0.834241345972431 0.796769571601982 1 1
0.860071697376438 0.816154478096119 1 1
1.22296026861743 1.15374611973611 1 1
0.937160276524939 0.896973826151687 1 1
0.997264343855246 0.953120073707788 1 1
0.778300213780949 0.73413011417759 1 1
0.954397558642945 0.903663337294732 1 1
0.9668642591589 0.912848912978485 1 1
0.635951879721015 0.606081778154048 0 0
0.84818730416059 0.808131868656744 1 1
1.00798785420061 0.953259094521851 1 1
1.34471971068309 1.27916489043476 1 1
0.91924572444974 0.865033788689701 1 1
1.20424821640287 1.14800852380384 1 1
0.66668138705635 0.631192153929306 1 0
1.226016051667 1.16732769975068 1 1
1.06662942308231 1.02282684719356 1 1
0.788571292308801 0.748471797088686 1 1
0.809603667187285 0.774464891491779 1 1
1.25796998201196 1.18989069584603 1 1
1.01055432153241 0.966249614643155 1 1
0.977615616444473 0.927517916317937 1 1
0.870191737864568 0.824976123481799 1 1
0.70251048965485 0.670114807439168 1 1
0.969938441627035 0.915176977834498 1 1
1.09874916010339 1.0372669085608 1 1
0.978112718817746 0.921778483769035 1 1
0.653517140398253 0.621731550498149 0 0
0.877162950248091 0.832100753335681 1 1
1.11807408801811 1.06328585997425 1 1
0.877460816956473 0.834723018633806 1 1
1.3337441713373 1.27432021927905 1 1
0.987008048209014 0.936159322126852 1 1
1.36777589208357 1.29940037942741 1 1
0.954753796757328 0.912569371790107 1 1
1.2253367146948 1.16414712920393 1 1
0.994729405067354 0.943870221574545 1 1
0.851077983854241 0.80976473920989 1 1
0.965387037629113 0.918733744865893 1 1
1.00873360371881 0.959197773079026 1 1
1.09444647653694 1.0408080684053 1 1
1.03869010208497 0.98690901217619 1 1
0.978414701722817 0.936125928326995 1 1
1.26115967036641 1.19342230573934 1 1
0.77153287482725 0.727709302647678 1 1
1.17543621062012 1.11444177403901 1 1
1.07526084143134 1.02596694064727 1 1
1.2253288184149 1.16696614710845 1 1
1.10844748730057 1.06257002478632 1 1
0.860632113267002 0.822652497814262 1 1
0.956612276941836 0.906418474568563 1 1
1.27956716014163 1.21990383787448 1 1
0.979925276569131 0.93619952129426 1 1
1.38360108604151 1.30902643361011 1 1
1.05774764978795 1.00648676047211 1 1
1.01251215443901 0.969336018901317 1 1
1.02730036406462 0.982751774078477 1 1
1.02475562093235 0.969433353549794 1 1
1.02064815011325 0.977381577212878 1 1
0.946214278817189 0.890179299732529 1 1
1.36861444098608 1.29625566503804 1 1
0.750879980880915 0.71716801892845 1 1
0.939727311483477 0.885049970072899 1 1
0.940540059872061 0.899793985600826 1 1
1.17285413772109 1.10747232243235 1 1
0.709541678327711 0.67730476955683 1 1
1.09547168411424 1.04018566495705 1 1
1.35077121719791 1.28251079883246 1 1
0.866243959501052 0.828725507907646 1 1
0.967250774099756 0.916237308308426 1 1
0.589775091497988 0.565826664320367 0 0
1.44702273750432 1.37898404664012 1 1
1.06394278499179 1.01425378406017 1 1
1.15655515389852 1.10650295412102 1 1
1.01101556783667 0.965363704141173 1 1
0.906353320741761 0.852128109585008 1 1
0.973462438529384 0.931092786515357 1 1
0.889175489171608 0.842264460875027 1 1
1.09968092471097 1.04098383438016 1 1
1.01577459471087 0.967061932025058 1 1
1.10291692977307 1.04793337360642 1 1
0.910093299567998 0.871204303347076 1 1
0.850546594191397 0.808485334297745 1 1
0.932043002192326 0.890261131406895 1 1
1.00157690886278 0.958105477566854 1 1
0.9126765057614 0.871257552282246 1 1
1.20255630864027 1.14425243000263 1 1
0.727002895066587 0.69516635019716 1 1
1.10650623617929 1.05376066325 1 1
1.10342823303281 1.0523271681447 1 1
0.883316399163292 0.836803403561025 1 1
1.39037726884231 1.29946063257653 0 1
0.849154997393475 0.811704537874879 1 1
0.784134510332027 0.749866388277482 1 1
0.880767041838418 0.815210161259654 1 1
0.725943582166677 0.69248397237584 1 1
0.922955743718562 0.884909198672118 1 1
1.17202171150069 1.11210542014121 1 1
1.19423755859349 1.1354982618456 1 1
1.03598685768192 0.988410090290783 1 1
0.826143024972438 0.775911518254938 1 1
1.18779007630536 1.12900651124508 1 1
1.00893634097416 0.948113826213064 1 1
0.843960007561042 0.810593274410545 1 1
0.860988347602575 0.814800661868933 1 1
1.07627553217906 1.02875928322859 1 1
1.2877430656659 1.22545378000391 1 1
0.816318838458995 0.770700036312906 1 1
0.849327602416131 0.809621698770181 1 1
1.33985748083071 1.2795097968002 1 1
0.928953655433793 0.883844166053669 1 1
1.18780850834608 1.12846114402305 1 1
0.850216013133234 0.813381452000354 1 1
0.887281493623968 0.839779200747641 1 1
0.851789585035323 0.813968077944124 1 1
1.27744355706167 1.21693719569716 1 1
1.18752629083358 1.1288970255451 1 1
0.72574686489857 0.69587695924126 1 1
0.886863328812497 0.843521851049735 1 1
1.52946234906387 1.45200163015771 1 1
1.23253836538579 1.17373872875584 1 1
0.982128637993918 0.934805899993645 1 1
0.991980197791768 0.957492710633822 1 1
1.1774110197087 1.12229089640911 1 1
0.896776775310931 0.853407121384141 1 1
0.971945962959453 0.92168229334169 1 1
1.14378609661849 1.09268017635668 1 1
1.07516557657772 1.02801277534795 1 1
0.977682609728223 0.927166592901958 1 1
1.26423546688488 1.20932226299571 1 1
0.842034500150414 0.802777559660626 1 1
0.961046078362329 0.9094025726053 1 1
1.1590656795111 1.09844741953468 1 1
1.09831337890537 1.04740847086861 1 1
1.19389777903793 1.13564585542737 1 1
1.02582334854696 0.983200004444816 1 1
0.89944627429402 0.858058895888128 1 1
1.01599859354042 0.962567182677804 1 1
1.35546585268003 1.2824727746549 1 1
0.95722694486883 0.899430835123227 1 1
0.809849583692567 0.770198695841911 1 1
0.459380077291837 0.44348560712227 0 0
1.1044256995323 1.04864182090896 1 1
0.796517726007326 0.758761899224332 1 1
1.02405984197384 0.967503452912304 1 1
0.768937676125501 0.722855030135866 1 1
1.17248865103563 1.12421276594065 1 1
1.11078124456047 1.05914076294931 1 1
0.964189515870539 0.918949099527616 1 1
0.930913874287812 0.882578833559314 1 1
0.886442191607432 0.8492191690949 1 1
1.08274145494452 1.02741703710346 1 1
0.838957198664221 0.801858776468164 1 1
1.20925235025571 1.1477444503596 1 1
0.909334331936224 0.861897316479055 1 1
0.736849597982295 0.701428439784023 1 1
1.10003405685365 1.05026065449874 1 1
0.954977589274646 0.906117717816991 1 1
0.882290172684158 0.837705499456195 1 1
0.859802310504617 0.821905416086382 1 1
1.00891534244384 0.952846644190166 1 1
1.05914792114945 1.00954775665555 1 1
0.872445925637693 0.822110307553548 1 1
0.928005268636793 0.879373982136001 1 1
1.17923545069809 1.12088806933972 1 1
0.875381601020277 0.836889353052414 1 1
1.13963011667735 1.08767448061721 1 1
0.953626760908056 0.90770540084026 1 1
0.932954949224346 0.873824772849236 1 1
1.11175377424047 1.06019421919129 1 1
0.890969390734158 0.849668166762379 1 1
0.63622720820075 0.605930623945724 0 0
0.642389272259561 0.61295186757978 1 0
0.805935123364797 0.761319978611065 1 1
0.811609281559846 0.777649368917186 1 1
0.67257612426259 0.639813526409555 1 0
1.3706453374891 1.3039564552927 1 1
0.689657343768063 0.654478113633232 1 1
0.990049488158651 0.937884726796112 1 1
0.762021326110421 0.726846795131324 1 1
1.08253215967745 1.02995971679987 1 1
1.04301522890809 0.986958511904325 1 1
1.25526175049039 1.18108380711966 1 1
1.34249864678419 1.27590416285839 1 1
0.886077053950375 0.846510745702673 1 1
0.830666198457563 0.792984864131223 1 1
0.933219743025138 0.890466004221461 1 1
0.795308814494936 0.748713030915416 1 1
0.979922322618563 0.934643825749283 1 1
0.906496164360491 0.862206688688744 1 1
0.98225935617022 0.935238387188633 1 1
0.820622162412614 0.785386512435781 1 1
1.18196209052718 1.11576678088271 1 1
1.2198802546771 1.17184353935605 1 1
1.35382818456877 1.28420333129498 1 1
1.04552208577835 0.995033426015639 1 1
0.613871888326035 0.586367838383801 0 0
1.02290027345291 0.972440203134026 1 1
1.10867238050571 1.05737769291029 1 1
0.761609778207428 0.733636188606098 1 1
0.806735921725575 0.766828051566494 1 1
0.924119610709157 0.874481162534314 1 1
1.09293585036715 1.04104526539347 1 1
0.868742230103904 0.828313609148645 1 1
1.00170251964167 0.957422454754956 1 1
0.822929010372308 0.78237699013601 1 1
1.0633445246772 1.01571547729756 1 1
1.19054050909979 1.13211629695834 1 1
1.19268140250092 1.1436253122619 1 1
1.0769102848811 1.0218059088643 1 1
1.01975629769494 0.978704600499266 1 1
1.13026355922411 1.07039642354827 1 1
1.16098328582398 1.11047328254967 1 1
1.1235945122181 1.06401776782116 1 1
1.01193907101501 0.957622657445818 1 1
0.870751129045349 0.824179766484177 1 1
0.888520505850501 0.849578538382536 1 1
0.929275099474705 0.888720794384763 1 1
0.880778054436999 0.844629053100226 1 1
0.985125868023981 0.944258331781893 1 1
1.07537278392726 1.02144090815169 1 1
0.837359475811566 0.792426742958578 1 1
0.969356138781189 0.911558414161809 1 1
0.997169952199843 0.950749114170201 1 1
0.918944621991807 0.873241785685992 1 1
1.04461738021074 0.985497737569805 1 1
1.04899353954927 0.994463578986113 1 1
0.930029970595943 0.882825410026233 1 1
1.22771442843115 1.15317554096211 1 1
0.55275914269976 0.526492997255522 0 0
0.945160512372464 0.902022857878251 1 1
1.1104518789839 1.05239246152744 1 1
0.858389737996686 0.80838674167451 1 1
1.12775381561274 1.07038413734251 1 1
0.782204286104737 0.744464858032687 1 1
1.19468338172201 1.12514652184834 1 1
1.17379980821375 1.12080211676553 1 1
0.79996466263553 0.761787262910504 1 1
0.874518934376256 0.834086542173892 1 1
1.0625773971781 1.01417180127602 1 1
1.07534850093983 1.02262851128833 1 1
0.841633239452367 0.811192578187583 1 1
0.900115134246813 0.855722243777579 1 1
1.0378694479253 0.992125660552916 1 1
0.809478771883561 0.768178111713988 1 1
0.990561419274905 0.94081329840723 1 1
0.890584683413974 0.850390958757846 1 1
0.852870470160164 0.81639743819375 1 1
0.855720494877997 0.806899122340902 1 1
1.14579387371622 1.08997818741713 1 1
0.721504778092183 0.68481106904362 1 1
0.91988685181201 0.878773274947136 1 1
0.953408408726034 0.897182965362954 1 1
1.09732472486912 1.04909093301914 1 1
1.12343749777666 1.06907716657651 1 1
1.23322376293236 1.17007623981979 1 1
0.849830574448641 0.802106246874921 1 1
0.612711935170343 0.587416988031301 1 0
1.03795469471309 0.989830603548875 1 1
1.45764736776491 1.38434669603225 0 0
0.793480109716669 0.747470215283035 1 1
1.23322082335367 1.16028857976415 1 1
1.18945471936577 1.13010514389712 1 1
1.30129404098863 1.2281427874848 1 1
0.932729745489527 0.881817314564834 1 1
0.752003141157357 0.710707735635255 1 1
0.984705077501724 0.93894362820603 1 1
1.45614671455074 1.38604705889949 1 1
1.027071109288 0.976931886539228 1 1
1.37452502929532 1.31967621920048 1 1
0.970028009909568 0.924360278099033 1 1
0.81211621230925 0.770307291134258 1 1
0.805488469956271 0.762211780921847 1 1
0.877674776634297 0.837690494105756 1 1
0.843707436745843 0.800800464778022 1 1
0.955560477709542 0.907125056077958 1 1
0.943545838967548 0.89232563107182 1 1
1.1437237993358 1.07951750024262 1 1
1.11657924150401 1.07554365437535 1 1
0.981022468772508 0.93832251362734 1 1
1.20046859569297 1.13479927797612 1 1
0.910291861231787 0.858565603831168 1 1
1.10872958035734 1.05316977631525 1 1
0.867765653727169 0.828063746427127 1 1
0.826891865319124 0.787764265720683 1 1
0.942590602302111 0.8950778667204 1 1
1.07025056265805 1.01851173792775 1 1
1.02086078606954 0.966487889343479 1 1
0.896510814544993 0.854120747007748 1 1
1.41792868061186 1.35363286528718 0 1
0.779388979590503 0.74430817226171 1 1
0.776957398747139 0.739361960984684 1 1
0.82488988371462 0.776456502764555 1 1
0.907850598114208 0.864956269573104 1 1
1.35448278506068 1.28948169698257 1 1
0.794091528162595 0.760652258596663 1 1
1.06547681461296 1.01018695836187 1 1
1.27941202146803 1.21307214056675 1 1
1.15921496555503 1.10761921049847 1 1
1.28588017324705 1.22519093296166 1 1
0.881590703559986 0.842851370482475 1 1
0.935518369295486 0.894050760619056 1 1
1.01580156208071 0.966525831176712 1 1
0.927666760473534 0.887687420866521 1 1
0.996530681769954 0.9449243096047 1 1
1.01821931691118 0.972398351524255 1 1
1.03728723138078 0.988256320768513 1 1
0.878361786169353 0.84054655369682 1 1
0.909639168765542 0.868772342934822 1 1
1.12027155591578 1.07081506729018 1 1
1.41285535262243 1.33598366229975 0 1
1.44295789636695 1.38311231003621 1 1
0.859120849714693 0.819685759474686 1 1
1.01057851444305 0.960390882126926 1 1
1.0019842228794 0.958277676029401 1 1
0.85529862780848 0.813334143054914 1 1
0.878157681574243 0.835256750424165 1 1
1.01204312556022 0.962553969838963 1 1
1.00297407002259 0.956172978868343 1 1
1.21638672009234 1.15765864797821 1 1
1.02399670884398 0.964001713535883 1 1
1.35370408907429 1.2894633439972 1 1
0.957556430623379 0.914230344045157 1 1
1.11057424435649 1.04665962666656 1 1
0.748525249779314 0.718562421177481 1 1
1.04930907613029 0.989610604208827 1 1
1.00530586135222 0.958370141352469 1 1
1.08931586434289 1.03716078896225 1 1
1.25669459679884 1.19036798239453 1 1
0.931789537324277 0.884849076881457 1 1
1.187603106444 1.12604961056434 1 1
0.815102702516468 0.780802396645753 1 1
0.960914812910177 0.91050905960433 1 1
1.17926229023431 1.12255543132606 1 1
0.883538032925672 0.843730277088037 1 1
1.01614549470132 0.969044843002889 1 1
1.15225081420822 1.08709641455607 1 1
0.957881025798591 0.914861951551261 1 1
1.16684382648761 1.11040689934166 1 1
1.19108379575276 1.14003296171967 1 1
1.00513501648283 0.941423882750394 1 1
1.05108482102393 0.996816322648065 1 1
0.79694518906073 0.758255143772386 1 1
1.00646602809731 0.951806181872629 1 1
1.12315177175151 1.06695110653764 1 1
0.850182903050878 0.805603497157926 1 1
0.76773833637333 0.72802302003554 1 1
0.992609038040848 0.941227401325879 1 1
0.721701753193072 0.686045684893014 1 1
0.809515059704141 0.772909402151141 1 1
1.48343320796073 1.40738858934371 0 1
1.08198610589403 1.02827869655255 1 1
0.890003396527117 0.852959206261265 1 1
0.833465233238375 0.806612527643073 1 1
1.08578164475503 1.03861343364475 1 1
1.00112130872369 0.960577588631771 1 1
1.02124265947358 0.965939310896271 1 1
1.19061148096864 1.13306244037463 1 1
1.31753823388436 1.25513788435034 1 1
1.10494887028522 1.05498895326501 1 1
0.935247310156013 0.888060759932971 1 1
1.06768998149237 1.02133137152375 1 1
1.12616990253675 1.06207940421746 1 1
1.06603866306129 1.00909260746105 1 1
0.719719092629359 0.673340542671566 1 1
0.797904896458481 0.761579576470774 1 1
1.31079549969142 1.24727312953005 1 1
1.09562378078202 1.04220944710404 1 1
0.950686012224291 0.897151157065808 1 1
0.844336910475564 0.806280580423348 1 1
1.30112720055543 1.22175842250973 1 1
1.21310396328967 1.13897867019688 1 1
0.842697647926743 0.794424718724906 1 1
1.38346461072375 1.31540310182659 0 1
0.852729555450447 0.815870866277108 1 1
0.949281819835239 0.90910021608123 1 1
1.15403128981333 1.09831541099357 1 1
1.00869671751983 0.965501080991938 1 1
1.00074735250954 0.94567930366757 1 1
1.04962829419438 1.00074676073854 1 1
1.04205689646433 0.990083598963037 1 1
0.846962105514377 0.802955488554405 1 1
0.671501339858863 0.648553982690662 1 1
0.976062295235762 0.932170075685621 1 1
1.05114312717548 0.996067887628534 1 1
0.972697667211395 0.926823004846091 1 1
1.02896458971811 0.979183777769838 1 1
1.02325191158826 0.975292350674768 1 1
0.870959367964071 0.826570655502449 1 1
0.757183863742475 0.720512203535101 1 1
0.895384608252272 0.857008669493453 1 1
0.885031725166815 0.838562886549398 1 1
0.764490407146959 0.728813634015552 1 1
1.03477078478269 0.984677647533621 1 1
0.882389107158453 0.832628819573298 1 1
0.713291644554284 0.675166646508242 1 1
1.10424310366844 1.05502374932159 1 1
0.849008236694634 0.801826890959683 1 1
1.0080645581288 0.960214589372065 1 1
0.77807413371603 0.737253827841793 1 1
1.23198189914227 1.16798043835078 1 1
0.782297330749627 0.740721002016707 1 1
0.882312327940032 0.835951245432911 1 1
1.03838170310439 0.987320628698854 1 1
0.943264483072055 0.901161411721101 1 1
0.947928396659426 0.900280060294088 1 1
1.07453106240772 1.01443545166951 1 1
1.25009440361709 1.18935158920762 1 1
1.17466483849603 1.10828255644896 1 1
0.767076597308368 0.727861829498826 1 1
1.0220348722806 0.968197595801525 1 1
1.04739816745532 0.998910643741663 1 1
0.738522323070066 0.698999516966193 1 1
0.967661786408303 0.923932398862298 1 1
0.839899780412929 0.799291605055377 1 1
0.818344319450652 0.780319184557227 1 1
1.02552802217934 0.975657353669879 1 1
1.15754070404727 1.10026671786894 1 1
1.00268055613027 0.949173293288662 1 1
1.04375930250587 0.998124022110993 1 1
1.25484302760876 1.19333422549588 1 1
1.33034505768941 1.2742461698029 1 1
0.909739384303166 0.856844988316995 1 1
0.874861726742636 0.838765785303217 1 1
1.06747952937747 1.01159916343319 1 1
0.867478897816333 0.814925782053273 1 1
0.947674519101676 0.897485742713491 1 1
1.08721909708518 1.02958553971418 1 1
0.779007232682812 0.742297747222331 1 1
1.00183888557545 0.950015215338299 1 1
1.08965166462828 1.03569488236023 1 1
0.855101862595994 0.814451342818424 1 1
1.16613477947755 1.10164397600875 1 1
1.15120567212362 1.09547597070136 1 1
1.06846392439686 1.02149878553336 1 1
0.859353720878128 0.810595512481203 1 1
0.78974900176216 0.745617531926686 1 1
1.16973557020287 1.11809679153462 1 1
0.67496067995532 0.646118887773569 1 0
1.11388934734375 1.06378762506632 1 1
0.622230025320812 0.586145022922729 0 0
0.992834155778183 0.94795430272923 1 1
1.00747588407148 0.951547857165986 1 1
0.828708548426103 0.787431659717004 1 1
1.14959399804896 1.0982265700687 1 1
0.83243829949519 0.797132854998978 1 1
0.927825972378178 0.889891140823759 1 1
0.777298125578058 0.74103092888945 1 1
1.06029139069876 1.00081067283746 1 1
0.985240126750316 0.935990964863901 1 1
1.48005122216584 1.40864847823428 0 0
1.26234967127272 1.1946992340096 1 1
0.987040703847909 0.943554952866074 1 1
1.11666023077761 1.04935077686103 1 1
0.882357877922066 0.83123850390921 1 1
1.04432487341537 0.988259695256942 1 1
0.856996199670561 0.822655672153807 1 1
0.863820108157313 0.812274973525983 1 1
0.870324895134236 0.824752611920528 1 1
0.961445413451015 0.919314794393926 1 1
0.793655814575632 0.762985194361806 1 1
1.00483469714613 0.960453447736166 1 1
1.06817162997387 1.01405047237717 1 1
1.01325165309045 0.968791275462132 1 1
0.947422872139142 0.899665761217235 1 1
1.09502021019933 1.03342327852815 1 1
1.16165416836198 1.11104165915953 1 1
1.24697229616565 1.18668244781609 1 1
0.915759795439358 0.867487314609603 1 1
0.741260517591605 0.710265835131296 1 1
0.526840746046656 0.503488928277967 0 0
1.50491592433618 1.43078463448786 1 1
1.21586457038896 1.1540606188449 1 1
1.21740796433833 1.15319144601889 1 1
0.784018075945576 0.746349932532581 1 1
1.10695105258051 1.04814985088673 1 1
0.663552124832579 0.653686105940129 1 1
0.983141758655773 0.928837493772614 1 1
1.28270498039754 1.21421601058346 1 1
0.930941900947173 0.886497460154459 1 1
1.04706438531851 0.992618291542827 1 1
0.903956149818998 0.863722209708894 1 1
0.816518696056392 0.778528354657093 1 1
0.839430205874742 0.799569081488891 1 1
0.858191372578812 0.819964696131032 1 1
1.04920637452647 0.991452323759339 1 1
0.904019259468985 0.858398205631335 1 1
0.963123906812483 0.915076435725704 1 1
0.961987090920844 0.916190841016548 1 1
0.734812703319423 0.704019021636966 1 1
0.828700723889642 0.786331427376555 1 1
0.822190459267868 0.77599094080146 1 1
1.08306151881496 1.02471821962646 1 1
0.797977843027368 0.764194754291111 1 1
0.949194561639705 0.907145562538199 1 1
0.996256243950251 0.942035656284273 1 1
1.16141412240178 1.10219546439929 1 1
0.786282793336452 0.750476044053702 1 1
1.04413403553736 0.987424274187651 1 1
0.931777309784925 0.884658063728237 1 1
1.01793933625423 0.969171030390589 1 1
0.97065937965572 0.918166359485624 1 1
1.02655832653476 0.974744793182961 1 1
0.985122672173216 0.9342276004524 1 1
1.10782576424022 1.05634955871538 1 1
0.95285556483956 0.903907399101505 1 1
1.04324085363685 0.998882624094473 1 1
0.92384986518211 0.875516244490513 1 1
0.99199569914876 0.941365743743873 1 1
1.13111845394199 1.06622904024584 1 1
0.870300147927546 0.82492239024825 1 1
0.884612614118927 0.837949360899233 1 1
1.0307103547305 0.981493944646214 1 1
1.00806604805544 0.96412368577946 1 1
0.888023521580165 0.845390055253336 1 1
0.749055973125143 0.706015212854203 1 1
0.993209331374636 0.941999564196608 1 1
0.860448811002967 0.810973068057599 1 1
0.83038694383503 0.79224958209407 1 1
1.22000132590229 1.14773479035793 1 1
0.947486801476518 0.900448682077437 1 1
1.02321984014823 0.969843620278106 1 1
1.28421305188587 1.22446589923623 1 1
1.1136166186477 1.05328541536843 1 1
1.16077006567334 1.10586732484088 1 1
0.862030067669771 0.821620325510465 1 1
1.22542876360678 1.16418656056742 1 1
0.916928093857256 0.871309100434205 1 1
1.52454181469071 1.43636878939729 0 1
1.00705357376638 0.956613065741717 1 1
1.45773064277198 1.38874596616564 0 0
0.951799976529778 0.907653683182023 1 1
1.33632715012332 1.26273804071618 1 1
0.919084961905646 0.870069256582319 1 1
0.9773503687857 0.93444360491893 1 1
0.864052621870849 0.81495294834997 1 1
1.01436084792956 0.970311062709718 1 1
1.01689150494146 0.962737579807827 1 1
0.949599397083582 0.892775732528149 1 1
0.875263198438408 0.836570087530301 1 1
1.20648238451383 1.15260361860457 1 1
1.0300892064585 0.979765576711817 1 1
1.11414645247754 1.0602731232531 1 1
0.865900422822263 0.822005978677297 1 1
0.780234133357591 0.74380337060417 1 1
1.09197490630542 1.03592466306351 1 1
0.703772564944106 0.664768974224481 1 1
1.11943034019129 1.07062108432029 1 1
1.20174353940046 1.14275100191627 1 1
0.898130876408848 0.860341733358645 1 1
1.11481717195799 1.063306020233 1 1
1.0037588845961 0.951215690615892 1 1
0.959511096810302 0.909068818033765 1 1
0.997962196579134 0.945138791223329 1 1
0.845928918093391 0.804668896829765 1 1
1.23022949144888 1.15853258422544 1 1
0.92590855059056 0.880126040337106 1 1
0.867682550869654 0.821875664623897 1 1
1.03539183694045 0.979960086714073 1 1
1.01138641358081 0.96478976194081 1 1
0.704934546522985 0.666474605125611 1 1
0.92343760321564 0.881500850802528 1 1
0.794327533394101 0.755306736010371 1 1
0.66792975011523 0.645417048656904 1 1
0.638236497705334 0.600951451775815 1 0
0.831636911079839 0.789237044037096 1 1
0.884378943855269 0.836994811812028 1 1
0.935220421412903 0.879879590115757 1 1
1.43688713388772 1.37157837117788 1 1
0.729293961884226 0.690914239248679 1 1
1.15999327062013 1.10147087981822 1 1
1.02729241367633 0.976327875180182 1 1
1.20678604543394 1.14111082896094 1 1
1.2102459015075 1.13023939853466 1 1
0.82220392702013 0.783763217770364 1 1
1.01476533761892 0.960693490787744 1 1
0.857761056514885 0.8175768411451 1 1
1.13896772674404 1.08082027008864 1 1
0.95413914045523 0.911354048092865 1 1
0.674274738447655 0.644790804739309 0 0
1.20134469209031 1.15436766394471 1 1
0.762542691610914 0.73414475451363 1 1
1.09083441797243 1.0356722616595 1 1
1.25549615106553 1.19412793484297 1 1
0.879954496597077 0.847254423049043 1 1
1.0619635341141 1.01336304648793 1 1
1.06161536258991 1.00785088202888 1 1
0.81523277867833 0.775588964615034 1 1
0.890878261588886 0.847007342941123 1 1
1.1613866414386 1.09860850495984 1 1
1.06286118125034 1.00962482637458 1 1
0.941806387572598 0.897809298024505 1 1
0.48851349389625 0.466630347357065 0 0
1.15668189727656 1.10123353981797 1 1
1.16850192910952 1.11041841306325 1 1
0.926724170667439 0.885645607002008 1 1
0.76584834159451 0.722168386705843 1 1
1.15128479869039 1.09413717630373 1 1
0.961069186826394 0.913202592344146 1 1
0.897524011796866 0.850339686298814 1 1
1.07330901526253 1.02287428066372 1 1
1.07220834607906 1.01984538550946 1 1
0.766320147594129 0.729102603988873 1 1
1.17251308871135 1.1142113438655 1 1
1.23933163632434 1.17456748630339 1 1
1.02192811161588 0.97755295965025 1 1
1.0966985087547 1.04241745875035 1 1
1.02483313260921 0.977217232366793 1 1
0.936331574914019 0.887300063529263 1 1
1.1361757235724 1.08268973034749 1 1
1.09409743965958 1.04640306446969 1 1
1.12346735901002 1.06638505773933 1 1
0.63414840905776 0.602068283200507 0 0
0.941542865835531 0.895818726923157 1 1
1.24768588113676 1.1726675850838 1 1
0.831973076465417 0.787724682349716 1 1
1.21103847118246 1.14154432095668 1 1
1.15505113296059 1.09334983321383 1 1
1.56093058729891 1.47287136969633 0 1
1.01050908943875 0.956711985323506 1 1
1.04002214646679 0.98448840739362 1 1
1.03289606973183 0.99050493270645 1 1
1.09597745970049 1.03860014286569 1 1
1.00224771183878 0.9539589031716 1 1
1.28115349284738 1.21959000881199 1 1
0.913588318180544 0.857711109517432 1 1
0.881037143994407 0.835495266052771 1 1
1.50145816463466 1.43011524974419 0 0
1.03483304142247 0.98669977868752 1 1
1.12929640157129 1.07091828930217 1 1
1.23916822105028 1.17924363268561 1 1
0.670241409403517 0.639413973827444 0 0
1.06105464624475 1.00979126703796 1 1
0.89817840466595 0.859647541066267 1 1
1.14692276445734 1.09474003477657 1 1
0.79498963621382 0.756017975260938 1 1
0.880646930014582 0.832505717446935 1 1
1.23858063286435 1.18011955035346 1 1
0.710377628422564 0.672575321414386 1 1
0.801531989664385 0.759716566764677 1 1
0.886136432272935 0.841643205251354 1 1
1.32352522261085 1.24834513927504 1 1
1.32277838193247 1.26225027299739 1 1
1.3270119638347 1.25245429491287 1 1
0.889411196341968 0.847263238198643 1 1
1.03113911179817 0.969123425184002 1 1
1.0572785168996 1.0063530613905 1 1
0.839201840107028 0.800479006104888 1 1
1.17862915655793 1.11319309033508 1 1
1.0939379634741 1.0330444669726 1 1
0.751557022569107 0.717275624719276 1 1
0.615569086975829 0.582149759555058 0 0
1.04432693829505 0.994011033826217 1 1
0.904314039082397 0.860357279912774 1 1
1.26395567909107 1.20432080441546 1 1
1.16212098593555 1.11161600317883 1 1
0.976121449116263 0.921664414450867 1 1
1.08191556862917 1.03197145789858 1 1
0.853104786434226 0.804845985578048 1 1
0.758470483775254 0.711569228933322 1 1
1.2192610323491 1.15221666486695 1 1
0.983401114461129 0.940700912022233 1 1
0.95089596072958 0.897667960596999 1 1
0.73876801548999 0.699127211119094 1 1
1.05309046115234 0.997191828566115 1 1
1.15018022285889 1.0945352366379 1 1
1.08510533124172 1.03386526633166 1 1
1.2186891277879 1.16479003657811 1 1
0.595305133410688 0.564993508110615 0 0
0.630295118541676 0.595266440336385 0 0
1.52572657429791 1.45695343884535 1 1
1.13804409580689 1.08983960868357 1 1
1.06498276215658 1.01310988667762 1 1
1.02455852779034 0.984906364242325 1 1
0.709212984457212 0.680079258561924 1 1
1.16279458040104 1.10455456361145 1 1
1.23511702855767 1.17736884272486 1 1
0.942484163119682 0.890206503790672 1 1
1.05349760448235 1.00172112964707 1 1
0.759995405693075 0.722984496394955 1 1
0.873782113871197 0.827459170385326 1 1
0.880618384453699 0.841738432084553 1 1
1.30596880677552 1.23583961501514 1 1
0.644850175125406 0.613814600129472 1 1
0.976893080546729 0.931370778479605 1 1
0.939460940093385 0.892222827371283 1 1
0.879730583289712 0.835611439261495 1 1
1.10162947976428 1.05099076386921 1 1
1.09482052423261 1.0479719799859 1 1
1.00619581546877 0.966846290856741 1 1
0.98261151343645 0.940211131785595 1 1
1.07966301268336 1.01977905013886 1 1
1.01466685890428 0.954829874423413 1 1
0.955026528467489 0.90763644600282 1 1
1.05102626424257 0.998668272678944 1 1
0.815235339001175 0.777814943402836 1 1
0.74266613531461 0.707640573138557 1 1
0.953284154713214 0.900861158713231 1 1
0.718027398424818 0.683214083215228 1 1
1.28119853429358 1.22054559904334 1 1
1.22879390480465 1.16108985603676 1 1
1.03303321237692 0.980675640040002 1 1
0.786092150823591 0.743389309552395 1 1
1.17512171788058 1.11892243350291 1 1
1.22793513177861 1.16980197856524 1 1
1.04243984546302 0.983393427866606 1 1
1.01332751900531 0.968388645327555 1 1
0.92026083525778 0.878946516537384 1 1
0.809233236373213 0.772227850777251 1 1
1.04237111071083 0.98467311960114 1 1
0.955834029146089 0.909454431963201 1 1
1.12033048287263 1.07608851109442 1 1
1.12537479806611 1.07153051475826 1 1
0.9542795147093 0.914114738917193 1 1
0.874672022558452 0.828045291160414 1 1
0.968939017733717 0.926793855821514 1 1
1.0325285058227 0.983231011621297 1 1
1.00591009004555 0.961931746911631 1 1
0.707781740044597 0.67804845746513 1 0
1.27943145561753 1.21616304049208 1 1
0.95384633127112 0.941698324243957 1 1
0.913295380164782 0.871134343490048 1 1
0.914848329260975 0.876774965634991 1 1
1.08936039218636 1.03474680512682 1 1
0.834701913539547 0.80277763850634 1 1
1.2206108278096 1.16486750371549 1 1
1.26117170775668 1.19275176845407 1 1
1.03193518704238 0.981113122906955 1 1
0.652652407774947 0.623069700740633 1 0
1.11979269117672 1.06229024505146 1 1
0.81133725650087 0.778734837666021 1 1
1.00305442757786 0.954327224056221 1 1
0.852645147551985 0.813767477967731 1 1
0.763464474291244 0.729145316401182 1 1
0.892159559025414 0.846697721070296 1 1
0.973797998667919 0.928453850132476 1 1
1.39323548489308 1.3262196057686 1 1
1.11143238334543 1.05271030228333 1 1
0.873608234063591 0.827341610360142 1 1
1.02026863599356 0.96928985585659 1 1
1.1361920528683 1.06736661431833 1 1
1.10982620189231 1.0599068952591 1 1
0.866049341997874 0.808766498614201 1 1
1.00664001654522 0.959094730345869 1 1
1.04549863077416 0.998268582772957 1 1
0.927842074698749 0.883480048955132 1 1
1.29677037745799 1.23339188764033 1 1
0.943172192964656 0.892327843610815 1 1
1.05790361648861 1.01376054084821 1 1
1.17685296858769 1.12096285263846 1 1
1.01434081689054 0.966144650990519 1 1
0.995128649929393 0.944916782548875 1 1
0.757103484420087 0.722021033127216 1 1
1.17796315117154 1.12735818434746 1 1
1.35143434471065 1.27953471729395 1 1
1.02772913634829 0.977515804724496 1 1
0.783086059817392 0.734562310217032 1 1
1.10290293941782 1.05165952654607 1 1
1.01924423956119 0.960987448903571 1 1
1.02426608442512 0.968385940312694 1 1
0.500304943822596 0.473146259545961 0 0
1.00855751933092 0.950952406014132 1 1
0.82274255148829 0.781773608118637 1 1
1.15335662561274 1.09542872623606 1 1
1.12886791655814 1.07415636540809 1 1
1.02570418621262 0.983712164675352 1 1
0.943222430253598 0.902255423335979 1 1
0.948080777384533 0.901125144765262 1 1
0.894902785167507 0.85220030266403 1 1
0.771423879643408 0.744431556692117 1 1
0.978935237182381 0.936199762318137 1 1
1.16965653471023 1.10351588790632 1 1
1.07521731241842 1.02802138012418 1 1
0.928226109340526 0.878841070169053 1 1
0.974572294240898 0.922796445403248 1 1
0.777508227486929 0.735974228222441 1 1
1.0745208551371 1.0204457571949 1 1
0.902428040467881 0.851016218139213 1 1
1.02855731828288 0.979661299512558 1 1
1.33643762195932 1.27199333051044 1 1
0.815520092942819 0.779417412323473 1 1
1.19776720020201 1.12805517014846 1 1
1.12939979821343 1.07579880659385 1 1
1.16131005085227 1.10767080034531 1 1
0.863671325618222 0.814217200311488 1 1
0.997529077749085 0.950296538779069 1 1
1.06844077962439 1.01476741580479 1 1
1.19859078170306 1.13781661549725 1 1
1.03908013749663 0.992795735415511 1 1
1.10092936960004 1.05057452547133 1 1
0.824853442520854 0.782870754495577 1 1
1.21106329316254 1.14820155112963 1 1
1.30271453980423 1.23744478034397 1 1
0.878402445230084 0.836508638440413 1 1
0.908228459790308 0.87073498205026 1 1
0.935740459735964 0.891388031732579 1 1
0.873444369671131 0.83032869753262 1 1
1.08678569878618 1.03377090360182 1 1
0.852841300472204 0.808040729546384 1 1
1.00708649262042 0.959062483216919 1 1
0.927430698064532 0.896841094253773 1 1
0.426129193560523 0.404775719023498 0 0
0.914622687358451 0.867624848261743 1 1
0.999401395020885 0.952039785770513 1 1
1.26104616694116 1.19880193483168 1 1
1.17194746807302 1.11739435270542 1 1
0.98277606838562 0.933033650146528 1 1
1.03159069894607 0.987503976472013 1 1
1.12744520583826 1.06780397929511 1 1
1.09256675855135 1.04475149027161 1 1
0.9284662497801 0.874302849205971 1 1
0.726548204647958 0.696229222479016 1 1
1.02478051917037 0.968726221207356 1 1
1.05305561352323 0.991777127428792 1 1
0.756926852160978 0.716955664881306 1 1
1.03673485236715 0.98622466954778 1 1
0.979888382144141 0.933918947765885 1 1
0.815901963352616 0.780856391859501 1 1
1.15221531755874 1.10204454971599 1 1
0.748565382955238 0.710252788117524 1 1
1.04608037347265 0.990966280243792 1 1
0.896981818549906 0.845414647281916 1 1
0.812246733554995 0.767175972514462 1 1
1.01677244283975 0.956725726883733 1 1
1.28229317233722 1.22108834678095 1 1
0.960249452769033 0.911212642095298 1 1
1.04552446130552 1.00085154498446 1 1
1.33430499448882 1.2460795913509 1 1
0.907372391968751 0.860762208748403 1 1
1.12899132017076 1.10724144192117 1 1
0.715922835166552 0.684317990589913 1 1
0.932082113809912 0.890005364004955 1 1
1.02782019082612 0.979986459200075 1 1
0.936930076189308 0.894938297317544 1 1
0.809934562706032 0.772891259261388 1 1
1.16310003902627 1.08724682169756 1 1
1.02351234596801 0.963105114171515 1 1
1.10213120087404 1.05447517388105 1 1
0.871804596999906 0.827427496663552 1 1
1.00981220647639 0.969587040579334 1 1
0.920309141694621 0.880660321499285 1 1
1.08603354010045 1.02836656703108 1 1
0.68025993160685 0.645146235091354 1 0
1.32866043469767 1.25283489662708 1 1
0.924627071160068 0.879144166607982 1 1
1.22858457380734 1.17961178734454 1 1
0.846002242548458 0.80115273558686 1 1
0.970781574974694 0.928705607249066 1 1
0.76238356375239 0.723024162373165 1 1
0.859741150474715 0.822962623859971 1 1
1.0275032502767 0.979823531511149 1 1
1.11917932324642 1.05003396441593 1 1
0.765166987145076 0.732718885902702 1 1
0.899573738073525 0.855194736690609 1 1
0.981568733564327 0.92908117583991 1 1
0.960038032011664 0.915597517065648 1 1
0.89577010585453 0.855462056192326 1 1
1.08793034649569 1.02566231830156 1 1
0.831386609260286 0.794645652537093 1 1
1.0365537022666 0.982643002314762 1 1
1.17441547779812 1.11792377528671 1 1
0.901131282532142 0.858297600211572 1 1
1.0076401730285 0.960254363235861 1 1
1.27514696065968 1.20539949626405 1 1
1.0293875315447 0.984424274778297 1 1
0.652295718271735 0.622049509175491 0 0
1.08010489096693 1.03383765340973 1 1
1.18084628059081 1.13889519759769 1 1
1.16273150860258 1.10723102704845 1 1
0.730915987595622 0.697641392209108 1 1
0.992192772701184 0.935408458731287 1 1
0.709287833290308 0.676368453159701 1 1
0.66545130738074 0.63565801667674 1 0
1.0028921531039 0.953012872184957 1 1
0.637504462006765 0.605707679543498 1 0
1.09993213862678 1.04761814531457 1 1
1.09593867832384 1.0491599632608 1 1
1.00557257483753 0.950029535975116 1 1
0.79828586402835 0.75946398548682 1 1
0.975841613198186 0.932070245936736 1 1
1.52343029612882 1.44892716698426 0 1
0.830747717710763 0.789192688030226 1 1
1.45508874292504 1.37350788888277 0 1
0.647612323925639 0.622444016670227 1 1
0.883287296168717 0.842191694860598 1 1
0.988970770417668 0.934966008500816 1 1
1.09004857775756 1.03703550934809 1 1
0.808375886309162 0.766688180308148 1 1
1.18681176451858 1.12317439093692 1 1
1.2588803512945 1.19489938448057 1 1
0.925613546763926 0.882350823506684 1 1
1.12906188742047 1.07089970589746 1 1
1.00806403924667 0.950908409413956 1 1
0.882999383059361 0.833633852425524 1 1
1.27697617934096 1.21602283541511 1 1
0.744112213369362 0.704473407375856 1 1
0.838386010694591 0.795548777083378 1 1
0.745733378529788 0.712489505583785 1 1
0.940577696130592 0.898133408465961 1 1
0.986891520851502 0.937676207823637 1 1
0.692699848880593 0.656361291376746 1 0
1.02647705677485 0.977467693511632 1 1
0.793379364425296 0.758711988173618 1 1
1.05226232134566 1.00816108046562 1 1
0.874731382306666 0.82842853919179 1 1
1.25131473243044 1.18278764997505 1 1
1.15282518190368 1.09871287334964 1 1
1.19928597921099 1.13714095219497 1 1
1.07330123996269 1.0163396552087 1 1
0.851331677024875 0.820319343936734 1 1
1.21359772319117 1.15413139858973 1 1
1.16841877588478 1.11337824971795 1 1
1.01733390557604 0.958797234331317 1 1
0.943250229152342 0.899695251573422 1 1
1.08200186014174 1.02283785890904 1 1
1.18996628971949 1.13013252494198 1 1
0.984168368099412 0.938091175375059 1 1
1.27201872019757 1.2131617071561 1 1
0.989106290290943 0.938785318868581 1 1
1.19541730389769 1.11897304815729 1 1
0.842883840625333 0.805946098277853 1 1
0.994657721325967 0.94181364063174 1 1
1.12615732382654 1.07150887607556 1 1
1.19144381409944 1.12787276317273 1 1
0.7671752619873 0.73025935502922 1 1
0.988760821929605 0.949366627987575 1 1
1.09699522065218 1.04903789638921 1 1
1.03013362687059 0.979327177676292 1 1
0.733699080643892 0.699978900864392 1 1
0.996787275228388 0.93523768642502 1 1
0.952366727475514 0.904005033394782 1 1
0.762599912705673 0.708822529954895 1 1
1.27135539856824 1.20580359510854 1 1
1.02249186882883 0.968800735665552 1 1
1.03896837986948 0.978380749108602 1 1
1.02447521531013 0.977483262405992 1 1
1.1097321867499 1.05722877152479 1 1
0.967538816958056 0.920973488728439 1 1
0.906428621571338 0.861958691626482 1 1
1.4147397510727 1.35139485283384 1 1
1.23401680795604 1.17499589065318 1 1
1.09763695526139 1.0448160368192 1 1
0.91220108010543 0.86386310169942 1 1
1.1465681507243 1.09444182587921 1 1
0.999726899788803 0.949600391871935 1 1
0.98556785495582 0.941120024190513 1 1
0.923168626166518 0.870483021286857 1 1
0.789206052487335 0.75717767719995 1 1
0.767140760155137 0.727324474585785 1 1
1.11599558804283 1.06467169720876 1 1
0.919948941025991 0.880590715819235 1 1
0.954070154403858 0.905718784552925 1 1
1.13553911699223 1.07900006265634 1 1
1.01611864357686 0.972181711049567 1 1
0.798717281143821 0.758852531197303 1 1
0.788775181133563 0.748103631353588 1 1
0.920737935820827 0.87207557457371 1 1
1.38758782667629 1.31551699155629 1 1
0.821615546041804 0.782730907402117 1 1
0.974718256412492 0.929082157045882 1 1
0.949192307106571 0.902471221328831 1 1
0.899182429533729 0.856812380112381 1 1
0.948967060917301 0.903969435347577 1 1
0.931633399969149 0.883375992799601 1 1
1.17902144876848 1.12280512524858 1 1
1.17865707710878 1.12330353881052 1 1
0.749168232887758 0.710646477032659 1 1
0.639585520634453 0.613380021169466 1 0
1.09835064053926 1.04658017064144 1 1
0.770504246857663 0.724752109649839 1 1
1.10503271919472 1.04824252604598 1 1
1.23589460339465 1.17029489447485 1 1
0.883652133040036 0.843065284041644 1 1
1.04949080661085 1.0044419774189 1 1
0.791260637728862 0.757550702339153 1 1
0.989540103513201 0.945603111418184 1 1
1.0199253310223 0.962781049101622 1 1
1.04156202825461 0.988667200111596 1 1
0.988433773187395 0.946762921665662 1 1
0.771483019032491 0.732715902318054 1 1
1.11953933076903 1.05711162706256 1 1
1.10323164676587 1.05159313260601 1 1
1.07268185230303 1.02478633103463 1 1
0.957930834587437 0.914435668735455 1 1
0.971513467153288 0.926728028828178 1 1
0.677965464657613 0.621080420392077 1 1
1.19866788060506 1.14034396330563 1 1
0.783437364852047 0.735445041785077 1 1
0.830911204176704 0.795590711409079 1 1
0.852077583810784 0.810266439773866 1 1
0.888527862951641 0.838598146534364 1 1
1.03115105801198 0.990372434572142 1 1
1.25167817515866 1.20867203612185 1 1
0.876134021481168 0.834507920205197 1 1
1.00555020018387 0.963240377732715 1 1
1.02304136493787 0.973849945317859 1 1
1.11770137738557 1.05211465959019 1 1
1.0820114437374 1.03417380366146 1 1
1.40695882661681 1.33590993853949 0 1
0.826355302489649 0.789075980780279 1 1
1.16059516650387 1.10428140879157 1 1
1.27435822895501 1.20870970278397 1 1
0.952150799359393 0.908619680280919 1 1
0.814233855237949 0.773828239734917 1 1
1.17736520695338 1.10160432014246 1 1
0.867777875960036 0.828993031201705 1 1
1.23926833925486 1.16674804094683 1 1
0.948858639671919 0.906447025175114 1 1
0.840653236868218 0.795943352519694 1 1
1.16508392569958 1.11305385655231 1 1
1.11762010821407 1.06901218661701 1 1
1.17962545221078 1.10457509409286 1 1
1.51818085706182 1.46577117586466 1 1
1.29438173647544 1.22980608746827 1 1
0.642578477486322 0.617286267099763 1 1
0.921526870180735 0.898979617276129 1 1
0.634599069095559 0.598889397413258 0 0
0.726432484665564 0.691651148041057 1 1
1.11308370318573 1.06145348340496 1 1
0.847270434512897 0.801782344671606 1 1
0.984322664209003 0.944441788236571 1 1
0.849817529627788 0.81013186484954 1 1
1.17175605059982 1.11815850863583 1 1
1.2178863569683 1.15384455731443 1 1
1.09672655176282 1.04059390261255 1 1
0.902653845456934 0.857446423172467 1 1
0.875978797307065 0.83765092062932 1 1
1.17630262763259 1.11698280567802 1 1
1.12256239798845 1.06538272932997 1 1
1.13967840300959 1.08982736633892 1 1
0.893025084597549 0.853536934752947 1 1
0.948839480570441 0.905800001321981 1 1
0.660167444754182 0.621076955104306 1 0
0.964405765734518 0.918405257711399 1 1
0.772710367305507 0.734402566199647 1 1
0.981282025339732 0.935038373337349 1 1
1.16380909563493 1.12431018282613 1 1
0.765930826772093 0.732250866172896 1 1
1.11295270939324 1.06259387791063 1 1
1.05639748342118 0.991668601677807 1 1
0.971020376615562 0.920339703355719 1 1
1.08252640502687 1.02827180765502 1 1
0.881907956439364 0.829886700180172 1 1
1.03098758598639 0.98539816291741 1 1
1.11507790150426 1.06443705687846 1 1
1.09184629088897 1.04648347113527 1 1
1.19464677602247 1.14289540180622 1 1
0.783403165777602 0.747316375028386 1 1
1.11555437024483 1.06393098970659 1 1
0.778924381658186 0.739300617487492 1 1
1.08371529707795 1.03272888986737 1 1
0.761100618723446 0.719889186596892 1 1
0.924756294699806 0.880511271276544 1 1
0.850269812770142 0.808273191469812 1 1
1.13381455427691 1.07964708098552 1 1
1.02509557193922 0.967799923897206 1 1
0.655477240016665 0.623331225406411 0 0
0.973191405077447 0.926534190588506 1 1
1.05546398710883 0.995248944296472 1 1
0.723447850254776 0.690788752196338 1 1
0.791071795163574 0.74943756160501 1 1
0.993591398493994 0.944710946287182 1 1
0.879334750695226 0.835890132067606 1 1
0.83615178511408 0.800862398318748 1 1
0.962577728254452 0.919256591906524 1 1
0.972347506046491 0.930043511380815 1 1
0.91673388927582 0.876467981793206 1 1
1.11442517770518 1.069746143454 1 1
1.02758847246128 0.981752825017948 1 1
1.0658545632659 1.00936902866973 1 1
0.776704198510105 0.737221179698017 1 1
1.13284242975482 1.07469417852733 1 1
0.833012688100763 0.789657809431151 1 1
1.19149461846338 1.13440898763706 1 1
1.06090585036059 1.01241680267934 1 1
1.16402467221396 1.10135430428965 1 1
0.774545299886768 0.746970825549387 1 1
1.21956520454309 1.16371252216115 1 1
0.837108205360592 0.791229741719823 1 1
0.87249751054397 0.832551301808306 1 1
0.610836456874274 0.577665518502601 0 0
1.10458079571878 1.05949262570339 1 1
0.872738699795341 0.82650803043664 1 1
0.788389034892732 0.747448466694588 1 1
0.720387072017297 0.685901796735775 1 1
0.708442020754253 0.672144028634724 1 1
0.733766999786406 0.696009827929218 1 1
1.11089731849365 1.06471861970564 1 1
1.23637545423355 1.17213221842358 1 1
0.985717801707506 0.938513537477857 1 1
0.995331467541632 0.939366448444641 1 1
1.2215310932632 1.17133987934877 1 1
0.948529416338676 0.894427107558228 1 1
0.958856034039557 0.903542736782143 1 1
0.983680881139936 0.927847605943903 1 1
0.954622922233444 0.900703967540417 1 1
0.74768862963569 0.707930187007862 1 1
1.08129108773702 1.02570535809797 1 1
1.00207239210779 0.957336703073088 1 1
0.655018719776653 0.627551098594869 1 1
0.810460610238192 0.76989453840259 1 1
1.18460496178507 1.13114161816846 1 1
1.14219119499305 1.0855363062112 1 1
0.85486082367772 0.814412357229931 1 1
1.07227649389489 1.00774624741661 1 1
0.979875621626708 0.934589521863473 1 1
1.1174327128493 1.04887117779216 1 1
1.05316450731977 1.00918358243151 1 1
0.739871412327301 0.701560028817348 1 1
1.02846763797154 0.974973279508825 1 1
1.1867635343706 1.12266925595284 1 1
0.69414058202212 0.663798025337221 1 0
1.0814071593829 1.02431150306286 1 1
1.06741803518617 1.01712806790441 1 1
1.03194560547284 0.979134912353052 1 1
0.927529257645652 0.891163913513084 1 1
0.802965792773519 0.754914279984266 1 1
1.0503981395609 1.00410848850432 1 1
1.08784711089754 1.03271657499303 1 1
0.984079533194854 0.937081766272363 1 1
1.10791229563456 1.0467636785177 1 1
0.834588385283315 0.794057336339272 1 1
0.950862665839523 0.900889765195101 1 1
1.09100798307333 1.02774174858471 1 1
1.11547170847738 1.06609128881205 1 1
0.673912345120285 0.644974871727485 0 0
0.780892486804905 0.744913580662605 1 1
0.993725311673596 0.945897623383509 1 1
1.67405727085554 1.59664594902324 0 0
1.21632510178353 1.14663603270928 1 1
1.07144289238002 1.02495548563305 1 1
1.00406299774666 0.954006242963316 1 1
1.21007488403499 1.15701083079082 1 1
1.25207286581668 1.1709493587481 1 1
0.808989386664304 0.770678912098672 1 1
1.01644817575849 0.981083039979703 1 1
1.22855878443444 1.15079724449274 1 1
1.06115983203812 1.00521676617333 1 1
0.991043550371691 0.948964743768085 1 1
0.683384804911677 0.648617624789372 1 0
0.985989111009175 0.932744111733518 1 1
0.791592376078714 0.753832288812314 1 1
0.602585319838794 0.571765153439528 0 0
0.89263057127066 0.846949063078248 1 1
0.94135116586451 0.887265792220275 1 1
0.885002670656043 0.844345993367444 1 1
0.807333987033113 0.77137965195881 1 1
1.04699171023865 0.996987737875148 1 1
1.0364279943599 0.983927355805324 1 1
0.783752470372634 0.74680600204381 1 1
1.09288795946902 1.04426911141541 1 1
0.828544437382471 0.781080613174474 1 1
0.958761141882659 0.91323557020563 1 1
0.702248048167353 0.656033985386277 1 1
0.947485817892021 0.876716196688183 1 1
0.913051426300362 0.87455342106802 1 1
1.20452333069082 1.1547972517314 1 1
0.801374322747803 0.763126793232477 1 1
0.926226612981601 0.883714312309302 1 1
1.09216914428327 1.03366037015581 1 1
0.882467146253416 0.825804276750953 1 1
0.70801398657319 0.678889823929174 1 1
1.18953593393094 1.13944664856536 1 1
1.15632683791343 1.09491703662732 1 1
1.24643795641305 1.17790716034444 1 1
1.0178998450422 0.949213939980874 1 1
0.93682029256199 0.896463791507137 1 1
0.894653218107512 0.854672999773686 1 1
1.07182784440914 1.01747265337648 1 1
0.997438676351508 0.95585632130264 1 1
1.0302497340392 0.980074122716184 1 1
0.935670825233024 0.887909896724533 1 1
0.798289259005147 0.76162270199566 1 1
0.78570122499691 0.74400032322239 1 1
1.03292730863454 0.980327003793224 1 1
1.00570923359757 0.95425135957322 1 1
1.17013033818156 1.1071817784305 1 1
1.10890886830966 1.06359897601553 1 1
1.16201861390329 1.1040764402698 1 1
0.908705257435768 0.866571674051512 1 1
0.897275568218345 0.857268870775388 1 1
1.28674535138045 1.23633142600134 1 1
0.850322040855348 0.813838932543079 1 1
0.763909246867856 0.727317903755273 1 1
1.23584132428232 1.17312426731117 1 1
1.00136972661944 0.937029988513892 1 1
1.09654626173041 1.04831465819369 1 1
0.87301908185878 0.835183535883562 1 1
1.34892001175139 1.28612799963366 1 1
0.976164342763187 0.927594602874745 1 1
1.25537051893805 1.19222971456086 1 1
0.808474477655821 0.774761525529789 1 1
0.893712232534676 0.854204747202977 1 1
0.909110155592953 0.862423096991504 1 1
0.854797757304899 0.815824522395361 1 1
0.893093722647526 0.846060555949931 1 1
1.06466287035213 1.01554438023153 1 1
1.29760053383927 1.23665687892413 1 1
0.679853865382322 0.64451777865916 1 0
1.00895844934523 0.955268887134039 1 1
0.535253979672149 0.510664394603948 0 0
1.17988317272681 1.11919140343153 1 1
1.01180774204974 0.963188279436117 1 1
0.844902250933006 0.807843216032811 1 1
0.999140952929774 0.93943116875003 1 1
0.870884032637474 0.827972314339227 1 1
0.830943725711298 0.785516029202858 1 1
1.02500268123942 0.975023785480678 1 1
1.34507049918456 1.26656417322265 1 1
1.2904481985821 1.22812796503275 1 1
1.08536645632179 1.02551081636354 1 1
1.03326563926536 0.981499241676316 1 1
0.838409722463478 0.800022757829414 1 1
0.894226979333816 0.856294576331619 1 1
0.9550833960274 0.913800225045752 1 1
0.632696165660099 0.601586216962318 0 0
1.13050955454774 1.06735334588853 1 1
0.843177912771105 0.806301639997695 1 1
1.12220415001441 1.069150956343 1 1
0.680987567899371 0.648616519632343 1 1
0.928748854774444 0.882551470616098 1 1
1.43449389557948 1.36300596532141 0 0
0.945080974161445 0.894442095423955 1 1
1.0510072809062 1.00198014985164 1 1
0.827534793927287 0.786846585459128 1 1
1.26762736050398 1.19887017421518 1 1
1.02595347017209 0.984258776239352 1 1
1.03362412763159 0.980504878746123 1 1
1.17425663776149 1.10576532449813 1 1
0.87805903370837 0.82717565637107 1 1
0.914016442069246 0.866423145977072 1 1
1.25439086765757 1.19244753017416 1 1
1.24109631677247 1.175624939158 1 1
0.893013727715159 0.85548594942022 1 1
0.673423080844446 0.638367380848933 1 0
0.796496352743719 0.757489502066944 1 1
0.848123320443868 0.801980612499319 1 1
1.2691086205326 1.20870819599883 1 1
1.14205842060399 1.08414229764852 1 1
0.702979490619562 0.669468811129094 1 1
0.977776526428468 0.93491985590729 1 1
1.22281381128742 1.15890599462891 1 1
1.33559423453956 1.27135879376709 1 1
1.04899175116825 1.00091374269789 1 1
1.06424650496356 1.00281616701772 1 1
0.834530135246723 0.789240192873651 1 1
1.05621499819883 1.00081847466713 1 1
0.937252988409089 0.896169992878567 1 1
0.877584135410552 0.830134048337525 1 1
0.994351605206647 0.949007149403064 1 1
1.05867744912925 1.00942078647498 1 1
0.985029553353309 0.942340595486516 1 1
0.745047470310437 0.711171526734167 1 1
1.12422882228982 1.07340333594124 1 1
1.028142701218 0.974018222106942 1 1
0.814825223288122 0.773103219023787 1 1
0.98894524901336 0.947611130595347 1 1
0.894352315522508 0.850924815413972 1 1
1.14457037000875 1.09359470055282 1 1
0.58781354851604 0.556173203421402 0 0
1.16765394875634 1.09798444007092 1 1
0.66893092702383 0.637814931932301 0 0
0.851938870312851 0.810459576803881 1 1
0.954262515436434 0.914410606199323 1 1
1.13312854075179 1.08398774969286 1 1
1.1806771299041 1.11911408259376 1 1
1.3040679961498 1.23776363639073 1 1
1.05101101467475 1.00294227599913 1 1
1.15427572152345 1.10819568647766 1 1
0.55512071726049 0.519979161634471 1 0
0.988005186867427 0.94076973496243 1 1
0.879364000125812 0.83862190817333 1 1
1.02567996452669 0.975392572728651 1 1
0.862923651124666 0.826115878649483 1 1
1.08903844936801 1.03664850997821 1 1
1.03565370809539 0.982250046702748 1 1
1.02333384263177 0.965719830137942 1 1
1.16773415582637 1.10479706036387 1 1
1.10341588352803 1.03815320191205 1 1
1.39014861370804 1.32826976846016 0 1
1.2077322417123 1.16159553030693 1 1
1.15803983228031 1.10079578226359 1 1
1.01579670223019 0.96656179742818 1 1
0.898125923121184 0.86001536507727 1 1
1.11175253583726 1.05790807982771 1 1
1.11801679641888 1.06330921989214 1 1
0.981709684046674 0.932227557790122 1 1
0.916882666518651 0.874063269251041 1 1
0.630270707373703 0.597011341222486 0 0
0.847777527147864 0.810133725206038 1 1
0.894108596885609 0.851496831983485 1 1
1.09029030653937 1.02931640726129 1 1
1.03575535907794 0.983138696699871 1 1
1.24838137759311 1.1883181929862 1 1
1.25141658601631 1.19318222354517 1 1
0.963090614591903 0.929156204551355 1 1
0.818630880172126 0.771824524594057 1 1
0.881530810637629 0.842568329270668 1 1
1.26491240256417 1.19781005452973 1 1
1.16577889908251 1.10333539207856 1 1
1.17377177907338 1.11156855194888 1 1
0.998403254532277 0.953649432537942 1 1
0.91258492192863 0.867099899511498 1 1
1.0859173518 1.03235703410749 1 1
1.01987948839403 0.966920136297649 1 1
1.08925520029927 1.03771382811494 1 1
0.956063192439219 0.911694482683265 1 1
0.757919637590193 0.721875504227562 1 1
1.20992602541457 1.14904201881957 1 1
0.914816144359817 0.86608705478947 1 1
1.0390236817448 0.976472462569166 1 1
0.864605645253027 0.817815774507158 1 1
1.19396113114757 1.13575441010002 1 1
1.0266556681891 0.975121953992842 1 1
0.872135585789844 0.836224434613008 1 1
0.914224922920317 0.871846690643806 1 1
1.07057560567113 1.02045887067396 1 1
1.14264070451043 1.08778837667347 1 1
0.998210690039885 0.945431695839332 1 1
1.16117520660274 1.10429854369209 1 1
0.884857499505298 0.843612505706488 1 1
0.902451352247443 0.856335129582059 1 1
1.0469396047239 1.00074285329103 1 1
0.939274734201437 0.88308129139139 1 1
1.09775526104996 1.03111900448885 1 1
1.01283887527863 0.964573476101965 1 1
0.958772657419456 0.908491926062322 1 1
0.892186188855925 0.841540501823952 1 1
1.17816475008945 1.11856110948899 1 1
0.939098324244767 0.889191096109316 1 1
1.32664129642941 1.27537119156784 1 1
0.878285086689545 0.839298782197304 1 1
1.23099024106176 1.17395702516997 1 1
0.970420763558348 0.925609113474008 1 1
1.09158586486318 1.03738864947697 1 1
1.13853246589679 1.07182137457196 1 1
0.931879531712744 0.891303523513399 1 1
1.26171992684477 1.21588935636947 1 1
0.890284348556396 0.852437815889786 1 1
1.1996058686013 1.14297523676081 1 1
0.917966056064609 0.873968210899623 1 1
0.775438782587351 0.7354468088128 1 1
1.11225174101793 1.08705426146923 1 1
0.706629266484752 0.667597386694747 1 1
1.07583738423748 1.01663821065589 1 1
1.04681107239419 0.996224663758973 1 1
1.22556025085562 1.16531544249701 1 1
1.22658639451704 1.16808214286143 1 1
0.897334545101926 0.854310467716925 1 1
1.35611447033173 1.29861363979131 1 1
1.2986715619388 1.2182061346483 1 1
0.727281831944561 0.688780539671577 1 1
1.13365418493812 1.06944778918872 1 1
1.12751663017121 1.08012062700406 1 1
0.93329071813654 0.889019614294771 1 1
1.3542657152141 1.28470581577226 1 1
1.02972197894604 0.985249044779608 1 1
0.878214560009455 0.832124805449868 1 1
1.07322135044018 1.01928040635655 1 1
0.944263148670282 0.898925881705533 1 1
1.06233002898845 1.00706241114209 1 1
0.900984263861682 0.859832513179534 1 1
1.06690788283152 1.00932520687312 1 1
0.917565672474424 0.87504197419481 1 1
0.869679535158902 0.825703073571788 1 1
0.868501743372692 0.826508252421798 1 1
1.10673617808396 1.04437829000132 1 1
1.03597081922294 0.981584781335366 1 1
0.954773249613334 0.912259527095081 1 1
1.05985996725257 1.00954834081065 1 1
1.1793600884422 1.12963654524302 1 1
1.12684458967863 1.08090426907474 1 1
0.895170057539462 0.849312997545702 1 1
1.07017192564643 1.0184181290008 1 1
0.407307511897641 0.386194328789027 0 0
1.11016322723244 1.05473028600781 1 1
1.07172153129158 1.02801047854611 1 1
0.975615050424601 0.92392011959102 1 1
1.14636812801645 1.09379573719912 1 1
1.13424083486977 1.08120142521117 1 1
0.939345265566958 0.88098306105707 1 1
0.833235279898804 0.795587946483759 1 1
1.04398839451601 0.980873113232956 1 1
1.09239543716298 1.04496843651214 1 1
1.0698600523823 1.03997982209666 1 1
0.968924834529851 0.925349105912159 1 1
1.00250160386206 0.947497471049816 1 1
1.1167941952319 1.05768586835199 1 1
1.07006992180308 1.01701374923602 1 1
1.10495433869015 1.05321830934982 1 1
0.841177758486898 0.79169466279466 1 1
1.1561012576009 1.11078571142634 1 1
1.28929130399858 1.21633385434364 1 1
0.76702133272997 0.73149088006643 1 1
0.819178816666066 0.776474106050114 1 1
1.4282372041321 1.34481386478236 0 1
1.06549668582236 1.02161466760475 1 1
1.05380843289357 1.00838140028184 1 1
0.962506853631863 0.914025424090535 1 1
1.0228573123696 0.970684532323785 1 1
1.24037741869093 1.18700107335711 1 1
0.677812864433171 0.635697402196036 1 1
1.29042195562861 1.23216193162998 1 1
0.90790036857613 0.855336711250468 1 1
1.10010472857218 1.04407172849512 1 1
1.20826565533892 1.15009950088805 1 1
0.944559093921189 0.900501648040149 1 1
1.05653613505872 1.00460423932901 1 1
0.800003117884316 0.755201786621927 1 1
1.01289661259983 0.969959091485406 1 1
0.892969440174071 0.84559508204323 1 1
1.11219753437769 1.04707626577711 1 1
0.902308429982124 0.856716832506767 1 1
1.10518110902278 1.05227794111962 1 1
0.94381967163397 0.904758320410771 1 1
1.06815307868403 1.00847680083546 1 1
1.12327057011318 1.07035504595722 1 1
0.927905106931438 0.885717085621918 1 1
1.08485867664522 1.03372355183293 1 1
0.797395999612389 0.75473717577423 1 1
0.860520267920396 0.822195592138094 1 1
0.904979225730863 0.853561707672565 1 1
0.795000679114168 0.755824248658358 1 1
1.02632690705261 0.982300516567655 1 1
1.23085111971517 1.16881398698591 1 1
1.34659280633169 1.28276743769203 1 1
0.917819906219456 0.878781018843897 1 1
0.721740396846739 0.678350594242177 1 1
0.959369063467236 0.921937080890712 1 1
0.792979610574068 0.758490452111781 1 1
1.0573054105181 0.987377195145142 1 1
0.963411453808537 0.917235887686828 1 1
1.02678433479684 0.991345111221916 1 1
0.78052605184366 0.741822737538476 1 1
1.0332195260795 0.980389876243844 1 1
1.21249782583063 1.15663520500477 1 1
1.18376595038443 1.11878838449366 1 1
0.866037081718868 0.822207325031754 1 1
0.873111707830859 0.825817562650522 1 1
0.730834680436487 0.690350403981125 1 1
1.17640201028644 1.12359158507691 1 1
0.677631077310612 0.646671608237472 1 0
1.12830648064726 1.07352979313936 1 1
0.988132274080785 0.944580058996771 1 1
1.0987247020662 1.04547276471675 1 1
0.897488195905145 0.858045997835442 1 1
1.00999398911044 0.952316848037658 1 1
1.54768622680738 1.47096700558864 0 0
1.11736639879183 1.06436951931953 1 1
0.972481300520644 0.928920907935221 1 1
1.12546129746797 1.07749008943358 1 1
1.03989407508623 0.98973985329914 1 1
1.07177981020123 1.02496332942603 1 1
1.17689128411919 1.12136161333003 1 1
1.16538496430349 1.12254533306726 1 1
0.620508366030782 0.598825622078997 0 0
1.37607484985983 1.29967531862383 1 1
0.7688963120567 0.730799829989545 1 1
1.34929116608665 1.2803786912246 1 1
1.04242313836004 0.997205802048976 1 1
1.17799553722942 1.11645339532299 1 1
1.37491838579277 1.29920771631217 1 1
1.00095693668692 0.955569753516622 1 1
1.0365141140195 0.98674532719101 1 1
0.721046756615042 0.686458259719486 1 1
0.947784721361062 0.897484412074589 1 1
0.77063697569145 0.732625953495152 1 1
1.02539540262248 0.976263257493103 1 1
1.01723344671041 0.962930887661371 1 1
1.11913109765316 1.06411130783612 1 1
0.827517570847491 0.792788353066066 1 1
1.18280890202596 1.12247431222387 1 1
0.954007160548578 0.906840528824233 1 1
0.933066292356547 0.887856384587729 1 1
0.642478066968025 0.610785205428124 0 0
0.725272724499959 0.686958677938586 1 1
1.15752438243082 1.09787683257293 1 1
1.08078006397336 1.04035799046946 1 1
0.730410805062497 0.699893140235919 1 1
0.840560198637786 0.79829345899375 1 1
0.940855772815358 0.894068551268335 1 1
0.967794120987145 0.922285232999351 1 1
1.17562531264177 1.11713581148736 1 1
0.894112902203137 0.846737650762832 1 1
0.920059011588527 0.868545792015041 1 1
1.16469142189259 1.10026690631665 1 1
1.11560083830216 1.05774122072877 1 1
0.88065850269566 0.840582765092943 1 1
1.19739859936073 1.1326096975079 1 1
0.936264430649823 0.883111738257525 1 1
0.839555058800908 0.801634623846678 1 1
1.05962626759913 1.00973579778214 1 1
1.12279060031229 1.07384997298369 1 1
0.888022896315066 0.844889250845285 1 1
0.755939045884937 0.710591290539285 1 1
0.88891355012685 0.844855202471162 1 1
0.826456041912176 0.784520139877505 1 1
0.815648998364178 0.773593383738496 1 1
0.75256122252921 0.714189482114773 1 1
1.00727722731222 0.952866967713584 1 1
0.878865201160482 0.839543210622123 1 1
0.782050668724964 0.745135407442025 1 1
1.31663989406106 1.24872995544369 1 1
1.08937497272075 1.03540768284442 1 1
1.14893993802444 1.08583938471943 1 1
0.798682603747989 0.765301266355326 1 1
1.03824636863663 0.979469913881275 1 1
0.73643261121935 0.703359830427874 1 1
0.988201970318561 0.937145217457194 1 1
1.1243235485569 1.06339258589783 1 1
0.889883368762727 0.847470167185095 1 1
1.02657653467336 0.972527769300042 1 1
0.528641216187086 0.496533593289041 1 1
1.03446744507835 0.977969844112777 1 1
1.1610069488659 1.09067777245744 1 1
0.840884655561035 0.798257592034991 1 1
0.958476215173616 0.928519593557316 1 1
1.16772400143202 1.10179744740685 1 1
0.796982088850751 0.750858803326527 1 1
1.32639292367543 1.25842548272384 1 1
1.23482555232857 1.19545315844024 1 1
1.16604557903766 1.10807957324055 1 1
1.09564338443841 1.04591954786879 1 1
0.897029321716239 0.853651945318711 1 1
0.995901128361064 0.95426680106162 1 1
1.04830643322249 0.989220950874695 1 1
0.905657869097732 0.849945541957169 1 1
0.714407620133133 0.681393945829964 1 1
0.995121695714062 0.947626584854055 1 1
1.00470951519531 0.956232723804579 1 1
1.33480479773425 1.26290884742076 1 1
0.842620537967996 0.803907735012742 1 1
0.954765062101454 0.903889038071051 1 1
0.919445338514149 0.880397308548765 1 1
1.25109365512693 1.19585858528037 1 1
1.16945876168176 1.11039384468024 1 1
0.964783616723591 0.923505061494441 1 1
1.12034841615532 1.06875364031874 1 1
1.10612479338507 1.05231882206663 1 1
0.927274148402979 0.881998581837433 1 1
1.12844270801437 1.06713368671476 1 1
0.758188943825113 0.724259108693593 1 1
0.926082262955271 0.888825388562789 1 1
1.15300348965212 1.08812488653112 1 1
0.995346906829961 0.953741380934132 1 1
0.991402465768768 0.931468631169772 1 1
1.01885678581103 0.962211097856527 1 1
1.10684825844802 1.05110820512432 1 1
1.01537760699721 0.961237880834178 1 1
1.2261291433173 1.17227543709754 1 1
1.36643406197977 1.30628642460682 1 1
0.890222120524728 0.848031117735278 1 1
1.09123013421956 1.03471742350501 1 1
1.12805656665311 1.07030618077453 1 1
0.87441055581876 0.840099116262993 1 1
1.28499375740263 1.22222178205807 1 1
0.762445279959509 0.72595432619265 1 1
1.11387061901033 1.05999219800987 1 1
1.10506601225749 1.05381560457733 1 1
0.960922641995051 0.914717409296821 1 1
0.801406956501628 0.761875840134865 1 1
1.27525258591346 1.21032299932855 1 1
1.24881391420933 1.19566237321854 1 1
0.91636865751538 0.868715701039828 1 1
1.14922156362493 1.09113931395088 1 1
0.893150447421693 0.843388419861749 1 1
1.33216672295715 1.26541281148898 1 1
1.16642115923803 1.10184336058656 1 1
0.529023319647566 0.502944529204431 0 0
0.854713843518534 0.815825541255822 1 1
0.977977301448943 0.924908362671614 1 1
1.00720337958786 0.956003075410259 1 1
0.896791441594402 0.854286843748751 1 1
0.900495992806351 0.857293517210019 1 1
0.96345950676772 0.913096603127316 1 1
1.35367479712113 1.28530011880408 1 1
1.06905940652498 1.02056265573619 1 1
0.880995595692397 0.835781183416038 1 1
0.998926300645436 0.951594239180088 1 1
1.10814284199258 1.05650952502883 1 1
0.935898107472812 0.894891382008237 1 1
0.915766637663882 0.862662564123063 1 1
1.04570446627897 0.995632195699794 1 1
0.985756242982446 0.923807418528293 1 1
1.02063766476697 0.971287285890236 1 1
1.03544887426361 0.989196426601953 1 1
1.04923230806116 0.987658013184082 1 1
1.11846007264594 1.06917871988046 1 1
1.12143575974474 1.05626984816464 1 1
0.916501161050086 0.869972877974761 1 1
0.970177374431825 0.921953680122964 1 1
0.77780531186862 0.74058192928262 1 1
1.28717362036506 1.22092093486607 1 1
0.821888950854079 0.777587504468195 1 1
1.04551954128539 0.996015586115735 1 1
1.26080262381813 1.1971876122389 1 1
1.00196561811421 0.957828658038551 1 1
0.806867315550091 0.768931270202909 1 1
0.802247649011173 0.766495715145592 1 1
0.862726686235676 0.820315237555245 1 1
0.777412965540369 0.740965449151085 1 1
1.07418189484972 1.0267821898978 1 1
0.821215503341182 0.775643190454744 1 1
1.1615814181214 1.10927924127799 1 1
0.518696398534552 0.489895787552753 0 0
1.25165986042056 1.19053410575069 1 1
0.755444510235854 0.718675723706986 1 1
0.953094446919457 0.901149656194812 1 1
1.07214064224285 1.01972463384761 1 1
1.26836236793649 1.21411460481294 1 1
1.10277934924588 1.04806452802658 1 1
0.924326677468419 0.885564390009772 1 1
1.02353479901265 0.971554913820511 1 1
0.919844797375802 0.87460058189276 1 1
0.829224904484194 0.789702449125598 1 1
0.920228100718157 0.876234201193746 1 1
1.03444711301257 0.978695714007957 1 1
1.12153218042768 1.06245923580912 1 1
1.11106482843426 1.0614628674897 1 1
0.918449729642506 0.872090202384429 1 1
0.748374851253524 0.708422050716889 1 1
1.00188976585538 0.958412291827811 1 1
0.819103075265753 0.780140884060291 1 1
0.888809296664286 0.849755374862152 1 1
1.29885691554546 1.24016954795639 1 1
1.29603193979039 1.21878155635937 1 1
1.27766617412263 1.20946583649941 1 1
0.877048921993924 0.835991544200445 1 1
0.808211154417226 0.773175392103277 1 1
0.755529731152208 0.716690734599823 1 1
1.16377550862489 1.10806001681053 1 1
0.976351464036016 0.924507277593599 1 1
1.00850290851079 0.959174822729967 1 1
0.783182833126579 0.741947741964771 1 1
0.891445757002378 0.845280492030627 1 1
0.924309171596998 0.884805132245531 1 1
0.747032939028703 0.706459348057156 1 1
1.11984615037876 1.08171891213936 1 1
1.20933638882508 1.14760279156061 1 1
1.38294456341502 1.30889572585679 1 1
0.966089506683489 0.913545001732039 1 1
1.27628452328877 1.20660552491853 1 1
0.968607778302368 0.921223237396014 1 1
1.0344152559631 0.976453774911031 1 1
1.01903238302547 0.973603099330379 1 1
1.32226983064158 1.254836949156 1 1
0.684808971293774 0.652429731860293 1 0
0.899599135893899 0.853371512439198 1 1
1.05375080190427 0.99590215412584 1 1
0.818174058095845 0.776976950300107 1 1
1.1162963450703 1.06663445730616 1 1
0.790127993229558 0.748248261390286 1 1
0.989103452096551 0.941912804920269 1 1
1.06596511377564 1.01576549293522 1 1
1.02010179965048 0.972017182776351 1 1
0.958032089481623 0.906264690983436 1 1
1.10481284903792 1.05684887289135 1 1
0.937698980155675 0.887985101068435 1 1
0.813342469407945 0.771904954697768 1 1
1.17204018118822 1.11885445757759 1 1
0.821524625857495 0.776991106098925 1 1
0.691174735339224 0.656914701280624 1 0
1.18030171870612 1.12770777820715 1 1
1.33614763164764 1.27577083801424 1 1
1.18059595935538 1.1151675754908 1 1
1.2027144497832 1.13233006036403 1 1
1.11684041713954 1.0610763774491 1 1
0.796234925365804 0.74984483751022 1 1
1.37290750418392 1.30332274722046 0 1
0.763482659762114 0.730877166412713 1 1
0.835958277873696 0.794152544996839 1 1
0.793197912820802 0.750199793095003 1 1
0.830887568766755 0.78993057597811 1 1
0.944402766406017 0.898913884584609 1 1
0.993711008742796 0.941367228982088 1 1
1.14931858074293 1.09113438853022 1 1
1.13618947690061 1.08336778495357 1 1
1.12969234383075 1.0738748097069 1 1
1.23384007757987 1.16941970778702 1 1
1.01338877531247 0.966786537859727 1 1
0.773747246751606 0.73813922895095 1 1
0.935415864267214 0.89001532110546 1 1
0.754706548051199 0.718633681158627 1 1
1.0066189524321 0.96494059456814 1 1
0.89435452974158 0.842809193035509 1 1
0.731412223670915 0.689688168407339 1 1
1.10512923505519 1.04581122349452 1 1
1.14821906963387 1.10108823222181 1 1
1.02694621752456 0.974388963492605 1 1
1.1168954962384 1.05994873210406 1 1
1.39783039092384 1.33285995221409 0 1
1.15427760414712 1.1010667718045 1 1
0.864248126412104 0.822621652193788 1 1
0.777569466997961 0.739159470554883 1 1
1.03565481521492 0.983332193030998 1 1
0.923350369144125 0.886345249532425 1 1
0.747789723986699 0.71333423772222 1 1
1.17356369430996 1.11338942209923 1 1
1.08368295575992 1.03371670833922 1 1
0.921233539494757 0.877339562883424 1 1
1.22190263985052 1.16283549873314 1 1
0.879442253344338 0.837532007248174 1 1
0.98986969875173 0.944003720583123 1 1
1.19627589518376 1.13764460874976 1 1
0.978822732963828 0.923248202343165 1 1
1.07086531010874 1.01305656877244 1 1
0.872919530023146 0.83401663469106 1 1
1.35456199332699 1.2792170658991 1 1
1.10741862764831 1.05016560037482 1 1
1.13762562722775 1.07801562933224 1 1
1.05789941562522 1.00473925075219 1 1
0.733013065845995 0.702137011031182 1 1
1.22921276340194 1.17165640327998 1 1
0.912413731519717 0.871525184055728 1 1
0.985635467264299 0.937584190130548 1 1
0.774697388441458 0.734587583186086 1 1
1.06289403899127 1.00715027700614 1 1
1.12061571927223 1.05120572883835 1 1
0.985442928471015 0.930437667878766 1 1
1.22809575998735 1.16306743995338 1 1
1.16591473196594 1.11328380128437 1 1
1.17353690775716 1.11867771079465 1 1
0.837878298445339 0.801725049576964 1 1
1.17820896343392 1.11846648267349 1 1
1.00542859152618 0.95286627748834 1 1
0.930060665375191 0.879663433623051 1 1
0.927661869416471 0.886516951337966 1 1
0.979962277724909 0.93332091213332 1 1
0.796576272494622 0.761681446151851 1 1
1.10760365905973 1.05345169603692 1 1
1.25550892981914 1.20231207997649 1 1
0.766538578416508 0.734617996510238 1 1
0.889274582774513 0.842114260402179 1 1
0.482136881782403 0.456553113561554 0 0
0.905149994407738 0.865397881243192 1 1
1.0592346983612 0.996179555641451 1 1
1.42581375548853 1.36987331221095 0 1
1.04711517437888 1.00053383409327 1 1
1.05465505385689 0.996716402359704 1 1
1.50359728787371 1.4256419912223 0 1
1.25761299192014 1.19095301802656 1 1
1.20544071005332 1.14279383114746 1 1
1.25907583075588 1.19586942424568 1 1
1.08528259197901 1.032877756163 1 1
0.950934165556302 0.903795098208861 1 1
1.2713543534787 1.21137866607596 1 1
0.851873072603825 0.811009475855876 1 1
1.21903402495122 1.16069557630619 1 1
1.43297534953517 1.35727772613462 0 1
1.33500092795859 1.26371498203638 1 1
1.46163680157346 1.391066318561 1 1
0.881447055900705 0.840456421282878 1 1
0.967608593602407 0.924642443678739 1 1
0.9871346705691 0.935727460808325 1 1
0.94652809741927 0.900037114926067 1 1
1.1969181572133 1.13000885253373 1 1
1.18832360071049 1.13218787017558 1 1
0.840156160255174 0.797393967426851 1 1
1.08518827975104 1.03747260446705 1 1
1.19111165965268 1.12685805803879 1 1
1.02575147334288 0.968774724393466 1 1
0.818328589861049 0.78761824316361 1 1
1.17075338984453 1.11936796304077 1 1
0.827587532133794 0.806144351640659 1 1
0.957397015260551 0.912480109144526 1 1
0.956000411558391 0.905230068209944 1 1
0.813429765594901 0.776042021475826 1 1
1.00307825758641 0.953846759551127 1 1
1.10134904791501 1.04583259652589 1 1
0.875300708303073 0.831547439729011 1 1
1.31183519886376 1.24757824233464 1 1
0.944648044279019 0.894504186576583 1 1
0.775177485140278 0.7359368692258 1 1
0.926731474820052 0.878063664452914 1 1
0.804564111625391 0.760282627085458 1 1
1.17325630575147 1.11516658148673 1 1
1.11607816724505 1.06071403770592 1 1
0.793568419087048 0.746142267813145 1 1
1.00072644140334 0.958551752023126 1 1
0.99822443581518 0.954279278153611 1 1
0.956924638149915 0.902994373613174 1 1
1.32888938308236 1.26614496750754 1 1
0.950939836407573 0.908132212914602 1 1
0.980275503039428 0.93494001743642 1 1
0.88382843556783 0.842512746414209 1 1
0.898886364291094 0.854142025918633 1 1
0.939738873534745 0.895289887896535 1 1
0.993981497813231 0.947153221026644 1 1
1.02688627034691 0.971687036876092 1 1
0.864581022927779 0.814543768208425 1 1
0.537300333455879 0.508223673541675 0 0
1.17090742984683 1.10923367130304 1 1
0.861013231986604 0.818326517608044 1 1
0.831228762044031 0.789356022517669 1 1
0.93888264274263 0.891287032490781 1 1
1.00661962836097 0.95682194195351 1 1
1.06368319961658 1.01392622238399 1 1
1.17812098129038 1.11641703033588 1 1
1.08315604500861 1.03055220299174 1 1
1.04538386055439 0.998252157147583 1 1
0.958047220965432 0.911097093853658 1 1
1.03076282694239 0.972944275091867 1 1
0.803898602373943 0.767039879365818 1 1
0.688764746589283 0.652812056885525 1 0
1.0998731043582 1.05309148642025 1 1
1.25981319846397 1.19478866447463 1 1
1.14957030593669 1.08380698378012 1 1
1.23680198849599 1.18069392513197 1 1
0.893014477617385 0.847231963060943 1 1
1.09200817392834 1.03656779856152 1 1
0.939885701519809 0.889829199762579 1 1
1.0293811728278 0.960498488237023 1 1
1.28326321438585 1.23059164583309 1 1
1.28320889784938 1.22450613888107 1 1
0.692936490379946 0.658889652635664 1 0
1.07503911975907 1.02796100326314 1 1
1.01715060126058 0.963893038650567 1 1
1.0283829979363 0.981436524489983 1 1
0.775564232358681 0.738648749417837 1 1
0.929337267529553 0.885716887694621 1 1
1.07875570986082 1.03356016112486 1 1
1.02918655390702 0.986255730460018 1 1
1.06584886658655 1.01740649882102 1 1
0.62621542921956 0.599102129179616 0 0
0.766749670440863 0.729324404017289 1 1
1.07957262093539 1.02928381167642 1 1
0.815361453243823 0.775674618004844 1 1
0.913407913196337 0.87573743075629 1 1
1.01983754499273 0.968603386057653 1 1
0.92600446413192 0.882315738525163 1 1
0.797764621794739 0.752916862103012 1 1
1.38292750373115 1.3260622932972 1 1
0.927943543575196 0.880863733358081 1 1
0.968788043366644 0.919648073204479 1 1
0.973954563725126 0.929124823333759 1 1
1.03917386707311 0.981628946104792 1 1
1.16365015613801 1.10351877562512 1 1
0.907588945103954 0.865538859135953 1 1
1.36641200504026 1.30053735594679 1 1
0.948161632630994 0.90377583828073 1 1
1.03815470844796 0.980856266471287 1 1
0.998326246145347 0.951479852285622 1 1
1.07404499748568 1.0212129619307 1 1
1.04529723316925 0.99400918958312 1 1
1.15133146121388 1.08783111670833 1 1
1.03384492179183 0.98055048861327 1 1
0.926946358506927 0.878554876583665 1 1
0.869234375875202 0.825757006463487 1 1
0.954585421391559 0.902582546632155 1 1
1.14705683557704 1.08975864283313 1 1
0.98250918788587 0.933973581085345 1 1
0.88482089070935 0.841015598606214 1 1
0.736086321222715 0.701288856012936 1 1
0.811941722901028 0.780053441440913 1 1
1.00066089296911 0.957825392806523 1 1
0.781762265178153 0.747748459683315 1 1
0.989209871442457 0.926544138357116 1 1
0.65438664088855 0.618910774337838 0 0
0.967918457122913 0.921483461986419 1 1
0.931775531926069 0.887421978054864 1 1
0.955396848760143 0.914354318550819 1 1
0.716807128608609 0.684699106069428 1 1
0.907636870673188 0.863895807142214 1 1
0.998913068113805 0.9585192528688 1 1
0.867704393647307 0.83027773081595 1 1
1.07492596880867 1.02037110804651 1 1
1.43002459438022 1.36006835545066 0 1
0.710603540539925 0.677537188408302 1 1
1.15594447327166 1.10856828728398 1 1
1.52512198116637 1.44599923600818 0 0
1.14448100763872 1.09818861600632 1 1
0.887984756212693 0.849989437883171 1 1
1.10307580260942 1.04827485185461 1 1
0.998177145322191 0.93669236220736 1 1
1.13857274615331 1.08119157045135 1 1
0.918514911376549 0.879369544073341 1 1
0.93452094522357 0.880101621279433 1 1
0.883445266912677 0.842454924297343 1 1
0.910832994301119 0.866024116013439 1 1
1.20330207976009 1.15184795626656 1 1
0.865069683712268 0.822914527978977 1 1
0.890327549331462 0.84633395025734 1 1
1.10755272434429 1.05323204622558 1 1
1.38802328617028 1.34000928070081 1 1
0.927727613969844 0.874724432071637 1 1
1.05928076055216 0.995248306368624 1 1
0.992193001645343 0.94589305745535 1 1
0.96326434131121 0.917530514083291 1 1
1.02677670227799 0.967952106685431 1 1
0.970216291383285 0.927911863484081 1 1
1.20308810861167 1.1440056620398 1 1
1.44676203465036 1.37397931277675 0 1
1.03272540522534 0.977696964043821 1 1
1.0156453053944 0.97126257110453 1 1
1.71999799510193 1.63093153322184 0 0
0.920551198414921 0.873848352217612 1 1
0.931021637974256 0.885707375002044 1 1
0.833264832737665 0.789133668927136 1 1
1.08289189894843 1.03328317418969 1 1
1.11455930113789 1.05091679078243 1 1
0.925279805119725 0.879451855508353 1 1
1.08580877523485 1.03319941475183 1 1
0.589271683174693 0.560428759894764 1 1
1.24276669379968 1.17716971316543 1 1
0.838134492669028 0.808639791135757 1 1
0.891821486079173 0.837747843881916 1 1
1.08148896317121 1.02243559852117 1 1
1.0541843606629 0.995894621359708 1 1
1.24839159732316 1.19094513259985 1 1
0.879248382994532 0.8382768696847 1 1
0.895692186241126 0.854871240628978 1 1
1.17710024744144 1.11935854030781 1 1
1.18072592513503 1.114782098728 1 1
0.615682574633555 0.583662686367714 0 0
1.25482908009889 1.18028569945123 1 1
0.907090720073003 0.864163131573164 1 1
0.647306970084441 0.618801049000659 0 0
0.80436931799061 0.765294498731771 1 1
1.03471469203372 0.978326783942717 1 1
1.03064462281863 0.97543042833399 1 1
1.39142576121171 1.31579375763494 1 1
0.647732536300981 0.621432229083887 0 0
0.956566699971509 0.908326584290131 1 1
0.827850403179913 0.778015714075301 1 1
0.782241425353937 0.738030977655344 1 1
0.976178856096409 0.926217445456274 1 1
0.922634006180457 0.880514617268709 1 1
0.736595387747979 0.703568172835792 1 1
1.00454480147961 0.953635223521959 1 1
1.14072202718312 1.08581704307546 1 1
1.05335401613439 1.00339999560644 1 1
1.14704974648115 1.09066793832576 1 1
0.937376095384038 0.88701613576352 1 1
0.857795857301124 0.810834307788333 1 1
1.02896374065469 0.958627869782845 1 1
1.12432434422223 1.07610467779108 1 1
0.898569358971822 0.858231842959666 1 1
0.924779724956226 0.87805814091447 1 1
0.775043421730268 0.730757047683503 1 1
1.19452914873034 1.13135024817984 1 1
1.20548842804823 1.13519476461882 1 1
1.15182707849658 1.09920606376085 1 1
1.25016099175804 1.18445593056207 1 1
1.00294965268795 0.952301478216024 1 1
0.715006798083057 0.677099390529923 1 1
0.952962134729586 0.904292478242377 1 1
0.719729084998624 0.689068795164181 1 1
1.01217343336435 0.964817031545099 1 1
1.1048256472321 1.04927222260694 1 1
0.851240342879831 0.801711151169555 1 1
0.620750107762996 0.593092802578821 0 0
0.781369972653399 0.746609732518267 1 1
1.01656151741192 0.966936131056665 1 1
1.04540008088296 0.995647682496476 1 1
1.41061416859918 1.33091413736176 0 1
1.09940712987103 1.04793405222465 1 1
0.724893095559908 0.693698024040251 1 1
1.10917667049402 1.05482890409077 1 1
0.846735898120232 0.798865758514116 1 1
0.973639727744035 0.918987242852784 1 1
1.01616597403598 0.969470597545991 1 1
0.831474593168753 0.792431198291865 1 1
0.93239837488877 0.888967471541353 1 1
1.21567734293021 1.15365054307315 1 1
1.38523493267509 1.31392683785406 1 1
1.03020585154224 0.975980739877553 1 1
0.782998416954605 0.737349214157054 1 1
1.22370230155228 1.16375121088675 1 1
0.947571965769804 0.894523911246964 1 1
1.01339846656241 0.962802696757313 1 1
0.832603634877177 0.790666481696165 1 1
0.922496041523468 0.870369288131262 1 1
1.18306329894358 1.1308371040711 1 1
1.23514752268549 1.17366628587376 1 1
0.979398189009215 0.937469830127407 1 1
0.959615881301515 0.915872242682655 1 1
1.11304308769175 1.05435508930197 1 1
0.659957146720655 0.627636631744599 0 0
1.07762983854213 1.02851191474727 1 1
1.1350082746798 1.07726012008683 1 1
0.916440939570271 0.870623679558092 1 1
0.889929835517216 0.850890928592495 1 1
1.09801658309713 1.04655822598732 1 1
0.65590473552203 0.628954529879254 1 0
1.04193429059121 0.993588149900478 1 1
1.12668428575844 1.06818424842387 1 1
0.69297836435877 0.657290840636755 1 1
1.38837702607862 1.306215311464 1 1
1.07322876604104 1.02509343053877 1 1
0.638420449686535 0.605106021597285 0 0
0.549521368827254 0.522112303693822 0 0
0.981515655355422 0.931684072512971 1 1
0.91934216608475 0.87284233135438 1 1
1.00609464195251 0.951584869043825 1 1
1.00401306869669 0.949937371683269 1 1
0.673514131907321 0.643553212109219 1 0
1.07494970263963 1.01151857893651 1 1
0.537719752295869 0.509166722596709 0 0
1.05204576754901 1.00715901726592 1 1
1.20832664682336 1.14384023384855 1 1
1.09436923530429 1.04941284690699 1 1
0.722867277568065 0.685229517488684 1 1
0.990558805653502 0.948218710997059 1 1
0.947673480772743 0.909209278479653 1 1
0.909359996896684 0.861791724057795 1 1
0.990793151443145 0.943270293797006 1 1
1.11330938530773 1.05874231456457 1 1
0.809181787031663 0.76963389451381 1 1
1.14008558347556 1.07857805410782 1 1
0.980111795753046 0.935160597796387 1 1
1.0388749959236 0.994809178792316 1 1
1.18610545392281 1.12516232402023 1 1
0.726285244023166 0.691289585107909 1 1
1.10424113144249 1.05016808337115 1 1
1.01972845614203 0.968608255800015 1 1
0.888124701063121 0.843260269495268 1 1
0.976130136292997 0.940000866983149 1 1
0.817615678852813 0.78285043282677 1 1
0.92831151721396 0.872047316361007 1 1
1.29470276396188 1.22958986629594 1 1
0.980966737605342 0.927374117558937 1 1
0.878999819499088 0.838083443052294 1 1
1.37669826418326 1.30540656468159 0 1
0.996968751944869 0.944006554154482 1 1
1.05741941027035 1.0000027103439 1 1
1.1476085654711 1.09243982728809 1 1
1.05893007954785 1.00054609334403 1 1
0.814261899696839 0.776710177044283 1 1
0.685967088123649 0.657639546795782 1 0
1.15779415104506 1.09843431951159 1 1
0.797543635463875 0.762794818953757 1 1
0.91641769750056 0.86540285154111 1 1
1.10869468229084 1.04885151401708 1 1
1.22657304098132 1.16813332497706 1 1
1.12026878855037 1.0599123125601 1 1
0.828674703575531 0.788512694010237 1 1
0.772311359557564 0.73353309001165 1 1
1.1740286570169 1.11424186070917 1 1
1.33745016089003 1.26454577378464 1 1
0.775399120281032 0.743496804569266 1 1
0.859367434420499 0.823884379128553 1 1
1.19024373519458 1.12140198237653 1 1
0.911615807464985 0.859389052315245 1 1
0.969055361401566 0.923986413305417 1 1
0.964227673110426 0.920393341807932 1 1
1.14116651160356 1.08286338611174 1 1
1.11808475867046 1.06915010455493 1 1
1.25916985213867 1.19703844555044 1 1
1.02588719713156 0.973128515631292 1 1
1.05343668468667 1.00007657347656 1 1
0.903497205482964 0.862258950420541 1 1
1.13847268910959 1.08730290283638 1 1
1.2808397280594 1.22312015756412 1 1
1.16475013459813 1.09783201586047 1 1
1.01128886622621 0.951878068909989 1 1
1.00313443247768 0.954887405389887 1 1
1.03362658882437 0.986910459051098 1 1
0.956707385349547 0.911320059825314 1 1
0.859558539788228 0.815633990671316 1 1
0.962041295116543 0.905032269902679 1 1
1.02883530834988 0.972772555132108 1 1
1.18895299690448 1.138704414719 1 1
1.03290095064705 0.974423773830001 1 1
0.965308680361898 0.918840972061579 1 1
0.919138642674385 0.859761049005358 1 1
1.13845007706273 1.08757018674714 1 1
1.04814876265961 0.97962529580421 1 1
1.01736940094576 0.96968813852258 1 1
1.07190918791279 1.01109176284827 1 1
0.955456999668258 0.907328860590061 1 1
1.0114809484581 0.962650519184037 1 1
0.926864764982423 0.880342387774653 1 1
0.90712996708862 0.866443862845398 1 1
0.88333836995481 0.838566751416646 1 1
0.934588883276436 0.887571046504504 1 1
1.03912457834229 0.986065952444298 1 1
1.22053063547885 1.14557356288331 1 1
1.17697930784789 1.12509205746507 1 1
0.830240798029721 0.78564615501601 1 1
1.10001659743102 1.04677577203248 1 1
0.920152389182547 0.872687286953392 1 1
0.891079075406119 0.840961665170138 1 1
0.872516710912352 0.827964663628882 1 1
1.17496188354855 1.12060390440567 1 1
0.92346065887386 0.882283982315025 1 1
1.01207003716502 0.969234550573628 1 1
1.13320112842605 1.08022114865027 1 1
0.991621045764502 0.942428210494653 1 1
1.06423211489763 1.01060744978231 1 1
1.01315441459345 0.967057343647878 1 1
0.971903231156305 0.933100886210769 1 1
1.11103344775373 1.05587594732646 1 1
0.831049795223501 0.785358934277473 1 1
1.23183698934238 1.17264332151865 1 1
0.708573383596868 0.671337988447058 1 1
1.0653279352385 1.01484399717546 1 1
0.97295745361931 0.926147135007925 1 1
1.08202971045684 1.02592295541632 1 1
1.21135854831282 1.14691938391455 1 1
0.895615822493059 0.858310570885391 1 1
1.07092358155158 1.01522533098258 1 1
1.11781558477601 1.06579492317411 1 1
0.683133560852507 0.653767046905191 1 1
0.608000328799813 0.583907575875333 0 0
1.01595012932633 0.966827617220979 1 1
1.11209320820588 1.05161160821541 1 1
1.1054018554056 1.04873610510962 1 1
0.700043755085586 0.66641706304853 1 1
0.967025257056233 0.918286985570673 1 1
1.06705448195149 1.02078605944844 1 1
1.03765458917256 0.979068779635769 1 1
1.17371148009115 1.12273301189735 1 1
1.02554380499406 0.97736433677135 1 1
0.826306384319158 0.775627533134227 1 1
0.998382067889179 0.954809285647018 1 1
1.08855814787199 1.03675362567914 1 1
1.05150857221398 1.00123628503754 1 1
0.84013730048918 0.793820527892646 1 1
0.898509339181481 0.860203521120191 1 1
0.889814298983186 0.838857672574847 1 1
1.11288505586976 1.06045434621507 1 1
1.22850766719555 1.18710760820172 1 1
0.876438330793436 0.841030718958819 1 1
1.04895479532641 1.00444579784831 1 1
0.988701633772942 0.938430099138616 1 1
1.06037307919697 1.00203597991977 1 1
0.826201691773356 0.775465111757567 1 1
1.07560116636458 1.02090351092177 1 1
0.864189440482431 0.821944303518489 1 1
1.00604740889819 0.955528653329807 1 1
0.776102445802731 0.742717733301254 1 1
1.18728606053528 1.13091662626931 1 1
0.552761940367554 0.524190115962289 0 0
1.02401867113105 0.974895993927187 1 1
1.08849413062051 1.03231546388665 1 1
0.984104589685565 0.943217503907589 1 1
0.777305966473121 0.742542962983653 1 1
1.07592704463269 1.01802764479001 1 1
0.774320493009724 0.742688343902739 1 1
1.24812745584118 1.18453501751853 1 1
0.829385542468588 0.782846356890416 1 1
1.08303737134692 1.02362982319614 1 1
0.928802392911515 0.882635489393438 1 1
1.00577215582933 0.956469365771148 1 1
1.07334552193727 1.01998016360758 1 1
1.08926299657238 1.03639114274056 1 1
0.799079382712953 0.748849828928826 1 1
0.708407144402895 0.667191435963688 1 1
0.922338379970082 0.881174665557117 1 1
1.13785279428072 1.07345930255883 1 1
0.897721037055725 0.848213613287465 1 1
0.817539638988813 0.772425520519658 1 1
0.965648052674535 0.920101073951965 1 1
0.804608596030838 0.763619938122661 1 1
1.01627894174955 0.968381173046196 1 1
0.841879457570745 0.798413953740651 1 1
0.870907397187526 0.827199854079452 1 1
1.05341106731218 1.00585145876 1 1
0.941314845658167 0.896110399394567 1 1
0.927628973561082 0.874049359589267 1 1
0.88575293802759 0.843164890803324 1 1
0.856863417082064 0.809205188935541 1 1
1.23247456121128 1.15834646612948 1 1
0.869096694184084 0.819682294644108 1 1
0.925513823652754 0.883481676393019 1 1
0.979742517300536 0.940086068070631 1 1
1.15083063044798 1.0885234625728 1 1
1.16523847947113 1.1161836691288 1 1
0.941954125911974 0.890151554866544 1 1
1.35828821418482 1.29060084065481 1 1
1.09206842696282 1.04058676517166 1 1
1.29991493586744 1.22825537433031 1 1
1.08963464269828 1.03933700642139 1 1
1.05522941152242 1.00317515767298 1 1
0.985144176709454 0.93872636358447 1 1
1.31156277853594 1.26287822504101 1 1
0.803047600940992 0.757637816586692 1 1
1.31374088093667 1.25567965889404 1 1
1.3862478681925 1.312719580558 0 1
0.925560736776878 0.888089680169211 1 1
0.942155767025665 0.8983727543252 1 1
1.03029704966976 0.980867525808381 1 1
0.935180536647248 0.889117118458515 1 1
1.08323697688168 1.03572375187779 1 1
0.683207196411191 0.64932248677873 1 1
0.693792019615104 0.664212145733273 1 0
1.03288133502302 0.984812068766466 1 1
1.00423677614059 0.960725859467283 1 1
0.796388358057187 0.754278238297616 1 1
0.978969627494113 0.926978908837367 1 1
0.695746567444079 0.656709958664555 1 0
0.851738852852604 0.813482842054411 1 1
0.814008668997253 0.781035840682868 1 1
1.3067867910198 1.22796535848505 1 1
1.27666412382059 1.21762562776655 1 1
1.11705057891782 1.06020493868683 1 1
0.855965463161078 0.81580679424998 1 1
1.14419169144647 1.09053367853079 1 1
0.906009978787341 0.854837485726216 1 1
1.32380877635029 1.25924530017322 1 1
1.02406511681628 0.965601731391768 1 1
0.893019381869551 0.852961029843923 1 1
0.708999868163715 0.671687149392029 1 1
1.00799738471248 0.959539799358652 1 1
1.01612081332208 0.973716491325371 1 1
1.01576830531222 0.96788873793716 1 1
0.663596804257905 0.625431665122804 1 0
0.784772003246862 0.75186640743978 1 1
0.953245906510189 0.909190942841676 1 1
0.994731306050083 0.943196183150187 1 1
1.23561123856673 1.17157910287855 1 1
1.04563797741956 0.998907868100046 1 1
0.855871181860553 0.80971245983462 1 1
1.21181437664596 1.15327523892464 1 1
0.725561177819999 0.694741913427447 1 1
1.23736868382164 1.17982655247608 1 1
1.12484899301303 1.07672325054891 1 1
1.03320710376472 0.978829483789551 1 1
1.03443947113616 0.985337463050416 1 1
1.29230637846014 1.21862545320403 1 1
1.03393690394322 0.979396781909891 1 1
0.910254808436392 0.863194176447109 1 1
1.02293179840345 0.970040787294435 1 1
1.10177007728354 1.04800185223949 1 1
1.17818775483824 1.12804663251638 1 1
0.994517976075893 0.938548434633691 1 1
1.00993018370049 0.964039269090907 1 1
0.792796131136037 0.753222062164098 1 1
0.951782954364851 0.904347172913586 1 1
1.21333508259921 1.1606951565701 1 1
0.986210220344368 0.956053203734832 1 1
1.27458182473551 1.21039952139266 1 1
0.883116828713155 0.840992393369152 1 1
0.823268870732218 0.780847350818983 1 1
0.723263742065287 0.692761647805825 1 1
0.929784025944605 0.882885593373568 1 1
0.787816193766287 0.75298334943718 1 1
1.21754580472285 1.16490962744291 1 1
1.25448411772133 1.1873560695918 1 1
1.1230244750625 1.07582021752932 1 1
0.889342671254678 0.838360810737886 1 1
1.16701016416606 1.10431778436308 1 1
1.02557379988937 0.966543683877941 1 1
0.773562495231415 0.732175636709539 1 1
1.26241339148187 1.20722291295993 1 1
0.961964440735704 0.912290570281198 1 1
1.11320028229999 1.05779961324061 1 1
0.805353298451061 0.75796240034915 1 1
0.940553907698218 0.891468952138943 1 1
0.577791870338871 0.550612772594044 0 0
0.905100213903889 0.86404403729216 1 1
1.2362184304691 1.17558175844225 1 1
0.695189719704877 0.650552377143816 1 1
1.21152487433064 1.15352706429426 1 1
0.90763703701594 0.86569826221527 1 1
0.767380974802384 0.722891310960609 1 1
0.622010404647367 0.595111862956725 0 0
0.82448367325352 0.778276202797969 1 1
0.886096951191767 0.846562745944764 1 1
0.982138883955023 0.93473063710115 1 1
1.17311699789718 1.11049773271869 1 1
1.001607442488 0.958044184424307 1 1
1.09102831989082 1.03767826007661 1 1
0.842832201556722 0.806016237281923 1 1
1.06963939499129 1.01739332895697 1 1
1.19440785739203 1.13082618031203 1 1
1.03446552630017 0.983363980865169 1 1
0.830334775295129 0.795160050164931 1 1
1.18726388846809 1.13075626597304 1 1
1.14500041651825 1.09662276234373 1 1
1.08214080005898 1.0248055525223 1 1
0.828875968036052 0.783054913667411 1 1
1.12648056295588 1.06471186702499 1 1
1.30410949929351 1.23696796575878 1 1
1.24492433845828 1.18560289694726 1 1
0.936133375541677 0.89307687499072 1 1
1.03868093121275 0.987542293950004 1 1
0.884793357201135 0.8384843936903 1 1
0.813186062953005 0.770527308010456 1 1
1.07953466776775 1.02901562052307 1 1
1.12951476176043 1.07875607840503 1 1
0.80221402974287 0.761758546080554 1 1
1.13571643138727 1.07281033609683 1 1
0.98215451256317 0.931056433063648 1 1
0.855609742213113 0.809556395865129 1 1
1.2827881011168 1.21132562062391 1 1
0.966050499883772 0.912051550186248 1 1
1.23357013662286 1.17618358777132 1 1
1.11410225400776 1.05517140294311 1 1
1.28463023868575 1.21196381878154 1 1
0.758378751988731 0.723899218436758 1 1
0.893149941581108 0.865001118826078 1 1
1.1006662431698 1.05514775351734 1 1
0.956937564998348 0.905315502597569 1 1
0.890749398021498 0.845852014000458 1 1
0.750319295288825 0.708822618322394 1 1
0.863258544274428 0.825336985113249 1 1
0.947580589926961 0.900858193446559 1 1
1.10493382084991 1.0426916825812 1 1
1.15870214731507 1.09446928900195 1 1
1.4743570350946 1.39479849866865 0 0
0.833374724175122 0.79458496431878 1 1
1.3345589385179 1.27647721676904 1 1
0.982827839731789 0.927870702850393 1 1
1.27615619795274 1.21869784053285 1 1
1.05244602781323 0.993475834112665 1 1
0.782579170799984 0.739808433239704 1 1
1.08928558122972 1.03773771339218 1 1
1.0452437220331 0.99009686622374 1 1
0.86270696070847 0.82098480895554 1 1
0.955235439833197 0.911570923018669 1 1
1.06429698634009 1.0106340909954 1 1
1.457336291054 1.39121987389412 0 1
0.848391201931104 0.811930523884093 1 1
1.14309479641878 1.09209723751844 1 1
0.816299742002022 0.780520091582625 1 1
0.830799755699585 0.790885871947481 1 1
1.09885734716133 1.04945300037833 1 1
1.25744990446523 1.184566390049 1 1
1.2017350194842 1.12793705215429 1 1
1.15488472454515 1.09580525096174 1 1
1.16111083333679 1.10176760432125 1 1
1.27909115002189 1.2106626835884 1 1
0.844381326040849 0.804660890817989 1 1
0.796054798364755 0.766781313492806 1 1
0.726842227528841 0.69190729318194 1 1
0.699668891966991 0.670716638686457 1 1
1.12503908634751 1.06279700816441 1 1
0.837444273431689 0.790093501871034 1 1
0.933186156810769 0.890710327854133 1 1
1.10727508089136 1.04872123946697 1 1
1.03487513300176 0.989559503042227 1 1
1.06158732249407 1.01430179178734 1 1
0.936153761569172 0.891146192694646 1 1
1.16729106999044 1.10890615016339 1 1
1.39472403240404 1.32912208594289 1 1
1.3862883541479 1.30370123368447 1 1
0.770778700280051 0.738506988185819 1 1
0.844878620116289 0.811777601003026 1 1
1.04962405424162 1.00330360315113 1 1
1.34832729430446 1.27065329594969 1 1
1.03952634308002 0.993109137677798 1 1
0.942180191405708 0.901633647901373 1 1
0.892496578699623 0.845878075260258 1 1
0.975620716818466 0.927804172954531 1 1
1.38562226956516 1.32037390168108 1 1
0.775183037731184 0.735615836163397 1 1
1.11352055008957 1.05593041379786 1 1
0.939168940565355 0.882638734007192 1 1
1.12907591144514 1.06445214947145 1 1
0.943947439918068 0.897314288600081 1 1
0.888275757600383 0.847718668495548 1 1
1.07289881251073 1.0225872003564 1 1
0.918796541087742 0.875201562813708 1 1
1.09988832453304 1.04632400224774 1 1
0.834582325426947 0.789328394806525 1 1
0.783849909425484 0.742359586445207 1 1
0.585621957557883 0.56139884740795 0 0
1.15764447830546 1.09729947629302 1 1
0.862114406007825 0.820178475861152 1 1
1.10373050714813 1.04434338424962 1 1
1.06466384792497 0.999466175817604 1 1
1.0259883965187 0.979631821130544 1 1
1.39840597862113 1.34382514062847 1 1
0.791648545872327 0.748729563907711 1 1
0.94180083771647 0.897191242310575 1 1
1.04279395120297 0.98611585329672 1 1
1.35400432700785 1.31172323548475 1 1
0.966931287244529 0.919688091931482 1 1
1.0952403291755 1.06031204006046 1 1
1.07934140889286 1.02651328693702 1 1
0.891119984685481 0.842114819451437 1 1
1.05058542518197 0.999640904300883 1 1
0.91064391493877 0.868363563681458 1 1
1.22408682117111 1.15342171391196 1 1
0.793801056315025 0.76035093568299 1 1
1.10512575562661 1.05131527490704 1 1
0.71690099988529 0.68341700648183 1 0
0.96868722595822 0.916918019567476 1 1
0.957403475309625 0.904760377760486 1 1
1.21494873500258 1.15134478466598 1 1
0.905756300764091 0.855636622545641 1 1
1.02005466176851 0.963389635252505 1 1
0.908552494103432 0.868927616313223 1 1
0.94314578715381 0.89320642653238 1 1
0.998109378330322 0.942910290077073 1 1
1.11606708181985 1.04946021474174 1 1
1.1887861198055 1.13075393719134 1 1
1.06745112519169 1.01396538421875 1 1
0.898397131060661 0.850433361149791 1 1
0.876117835105779 0.837135455227041 1 1
1.1070043541948 1.051956661476 1 1
0.991988309265413 0.935904739820153 1 1
1.01905208810718 0.972927972991764 1 1
0.914224994140878 0.861524734676204 1 1
0.746998709763147 0.718956465239938 1 1
0.895465245981065 0.853957408721321 1 1
1.16594005719904 1.09782354347627 1 1
1.02575688418162 0.97429586147786 1 1
1.12016513420501 1.05925136203912 1 1
0.978346330719258 0.934898521135835 1 1
1.08468017252945 1.02543179278613 1 1
1.11162527075949 1.05649395330477 1 1
0.892362001125431 0.852499144188735 1 1
1.0040013042502 0.951995994470633 1 1
0.752715523883293 0.719052937464678 1 1
1.03641413155035 0.9888540716413 1 1
1.10809632874844 1.05533427086999 1 1
1.34945029143137 1.29136485509539 0 1
0.745678852012311 0.712393893718262 1 1
1.09165773402855 1.03876478813455 1 1
0.775221714031041 0.736253728930222 1 1
0.661530594225993 0.6352653416726 0 0
0.718103393316357 0.680967581178094 1 1
0.823684352675445 0.778861503940542 1 1
1.0595361518839 1.00171705479514 1 1
0.923776931025147 0.885095628711183 1 1
0.994708842717935 0.947244357079366 1 1
0.869962158396562 0.828441100076393 1 1
1.37903760332615 1.30822715319228 1 1
1.06955604587825 1.0125999642359 1 1
0.671808879941858 0.643080825983541 0 0
1.3765615862824 1.30582982675993 1 1
1.18779717908204 1.12485017926354 1 1
0.838208741336552 0.794219348613864 1 1
0.767260359216029 0.734181906220216 1 1
0.975683772360419 0.933130054434957 1 1
1.08278900374104 1.03142331216878 1 1
1.2207911927198 1.1729867601867 1 1
0.874799209396693 0.831580204218224 1 1
1.06996947285654 1.01481886558154 1 1
1.04351080922578 0.995129704573433 1 1
1.21107577683821 1.15608192882266 1 1
0.830048974058919 0.793128070711868 1 1
0.96210877587736 0.909804687154476 1 1
0.957447599918272 0.911958299531168 1 1
0.839420714947397 0.801492395413875 1 1
0.586736254974221 0.552360008792319 0 0
1.02514957900819 0.973405955907723 1 1
0.823694699478265 0.782266389034493 1 1
0.827165867481944 0.791467883481957 1 1
0.970487456038093 0.917366537051316 1 1
1.06875697263888 1.02180329812174 1 1
0.996219809862516 0.957316656770152 1 1
0.834425119250202 0.799982266184939 1 1
0.807982763261967 0.764357433532683 1 1
0.854753545606027 0.811722661669491 1 1
0.937997005961335 0.893253896438599 1 1
0.587675091140476 0.551027628206428 0 0
0.887032420464954 0.838318917627674 1 1
1.17245450241406 1.11454467098606 1 1
1.12783362720945 1.07507204745884 1 1
1.04409438584395 0.992217683359379 1 1
1.00370062160946 0.954064390293077 1 1
1.1987900741097 1.13461134809807 1 1
0.991007251119899 0.940939012160917 1 1
1.0340847164167 0.978358073841431 1 1
0.731670172274744 0.700231419256842 1 1
0.992724202878191 0.944230484388506 1 1
1.22936256594457 1.16474336815485 1 1
1.00420210201632 0.950867937247475 1 1
1.18202288012293 1.11392326575522 1 1
0.886439786334962 0.844703483089498 1 1
0.943941133120124 0.906388621850826 1 1
0.616428714993867 0.593562232937361 1 1
0.941359965191175 0.90027861578541 1 1
0.929420005205171 0.87658195147259 1 1
0.868606063814559 0.820543441327973 1 1
1.08602655642044 1.02674567673842 1 1
1.16527501935288 1.1082146667133 1 1
0.920765202327662 0.875750412616107 1 1
1.05984996256422 1.01167734559426 1 1
1.17066778034619 1.11740565670133 1 1
1.07243386594235 1.01993887154704 1 1
0.883634976916696 0.836231254412959 1 1
1.23090091776327 1.1699925211823 1 1
0.981134970339183 0.931328389124942 1 1
1.11719191404011 1.06169946500159 1 1
0.955756141164239 0.905135094053536 1 1
0.740077961966618 0.703301494364311 1 1
1.0025593312383 0.958197303553137 1 1
0.888454138691974 0.849447921932129 1 1
0.879113431035469 0.831741128786382 1 1
0.912909460223536 0.860126290382967 1 1
0.947312189182924 0.900757380279499 1 1
1.14230077041277 1.06972589509068 1 1
0.871522435357631 0.819563485323306 1 1
0.68031762663388 0.645189543945895 1 0
0.787409292300259 0.746323820423758 1 1
0.888697740013365 0.849424134445853 1 1
1.24012999095503 1.18527514881333 1 1
1.13784102907851 1.08596320594093 1 1
1.15311482010717 1.09540580996198 1 1
1.09283817642818 1.04175223482184 1 1
0.91300212018937 0.871640347804826 1 1
0.967377227782068 0.92185159220399 1 1
1.09955825110636 1.04858214995858 1 1
1.10038814957943 1.04665257031247 1 1
0.687902437471975 0.654923402827913 1 0
1.14184257878492 1.07682018171914 1 1
1.07078606097392 1.0233451470332 1 1
1.27561524313099 1.21636424851137 1 1
1.17026253447587 1.10359326530145 1 1
1.40626835716311 1.33334123817433 1 1
0.816610087238648 0.788381200292571 1 1
1.24866031654111 1.18122849670588 1 1
0.925998431780543 0.877084177285918 1 1
0.968853592223022 0.920794724380428 1 1
0.766439409417271 0.721971663152478 1 1
0.879221200386953 0.83457486392384 1 1
0.704325892231372 0.668014703663056 1 0
1.19067625077484 1.12222810776534 1 1
0.888924458484648 0.841101197106844 1 1
1.25419438527908 1.20138924723435 1 1
0.68180942671806 0.65269759956216 1 0
1.12009521948629 1.0622172557375 1 1
1.29479496581046 1.23730479180893 1 1
0.625909484112294 0.594882679316096 0 0
0.971237957457494 0.916576606596042 1 1
1.01372459995311 0.962589735488323 1 1
0.822017045098002 0.781313863614019 1 1
1.09101231157613 1.03602126340824 1 1
0.844922438078208 0.803250008408887 1 1
0.86717395430908 0.827375543703296 1 1
1.20002015712987 1.14202864447549 1 1
0.84707559725254 0.806535173568316 1 1
1.33261252873716 1.26789053399606 1 1
0.817749329705897 0.779965385543941 1 1
1.1450235074332 1.08453246789328 1 1
0.942045459538666 0.905933600857551 1 1
1.15430119180091 1.09727717371161 1 1
1.16766351005835 1.11233069132865 1 1
1.22568874721063 1.16297161946674 1 1
0.820876227618042 0.779891600853758 1 1
0.89707210281756 0.855843090754258 1 1
0.850790821984219 0.827977350082735 1 1
0.874917447161385 0.836677670784193 1 1
0.676824955740904 0.642489280959007 1 0
1.23559525758808 1.17681911363111 1 1
0.940036323804782 0.88283376007036 1 1
1.10540842321357 1.04334292005586 1 1
1.26162207221196 1.19779998615193 1 1
0.919830534964572 0.883269054190603 1 1
1.03377221536116 0.982764009806939 1 1
1.03557888806948 0.989534510552803 1 1
1.09093781901748 1.03193779053516 1 1
0.975857624659798 0.933534937930532 1 1
1.06074215987882 1.01020220767536 1 1
0.834114523057279 0.80038695840372 1 1
1.27951819865417 1.20864990504444 1 1
0.860292066907603 0.820181857615584 1 1
1.10461682481906 1.05069061507309 1 1
0.729774770736708 0.694757960827266 1 1
0.772216410376616 0.723577460573733 1 1
1.106167523242 1.04761583518713 1 1
0.984369550767877 0.93495694070428 1 1
1.11920189790686 1.07189225029916 1 1
0.723665058910018 0.678969692230541 1 1
0.843601710945149 0.808788418735725 1 1
1.05146652041595 1.00023739904692 1 1
1.48534663493877 1.40896367226239 0 0
0.877738085582724 0.835891983630149 1 1
0.906188900818487 0.867565035200973 1 1
0.868555215764174 0.821122224536836 1 1
1.06246459284121 1.01091301801458 1 1
1.13432775216378 1.07265872488477 1 1
0.91482796847584 0.86576547635818 1 1
0.993685584751474 0.937392793870282 1 1
0.764986990047072 0.731668383782953 1 1
0.855468313625238 0.815581700828454 1 1
1.15409865520256 1.09233187062876 1 1
0.668403027336146 0.629802595937211 1 0
1.08974719307265 1.03723201395722 1 1
0.849393270400211 0.80389043167521 1 1
0.859616479412378 0.816732414215636 1 1
1.43984644302116 1.37054902857563 0 0
1.02737523164028 0.980671970692613 1 1
1.11435931509755 1.05795779566589 1 1
0.877895623831688 0.83058137692017 1 1
0.834463102825717 0.791968647589504 1 1
1.05780405434367 1.00444681339682 1 1
0.802374084736644 0.761317282715735 1 1
0.912103857306045 0.866556455622285 1 1
1.2059368673481 1.14969002687476 1 1
0.96104204759543 0.905123706506421 1 1
1.15418259935324 1.09522352830091 1 1
0.632167213274397 0.603891029395644 0 0
0.913374909661769 0.868092453029614 1 1
1.01278393423893 0.968329842783893 1 1
0.868334106679101 0.826935441064071 1 1
1.61752166199619 1.53484801673536 1 1
0.874137080326495 0.825021688535143 1 1
1.04541352526967 0.99249597449662 1 1
0.978653058647572 0.929359297767538 1 1
1.23438350719185 1.16220688567866 1 1
0.675525781774664 0.640386712778613 1 0
0.832657942117974 0.79284003153193 1 1
1.0651282205517 1.01002988741118 1 1
1.18751522046985 1.12161749139512 1 1
1.20140902134223 1.14684129877678 1 1
0.959599164311952 0.913966679916939 1 1
1.04886710213405 0.99832130074986 1 1
1.23017327755845 1.1758151230144 1 1
1.00770833548273 0.954731330346193 1 1
1.17802345725658 1.1110776175474 1 1
0.986454004656322 0.944057265654687 1 1
1.13644367742706 1.0845575640482 1 1
1.33639454878659 1.26847353449788 1 1
1.2525145122587 1.18199733107224 1 1
0.988360143972686 0.945037634877109 1 1
0.850083943131832 0.817662206159545 1 1
1.07841956700436 1.02491093686149 1 1
0.607295388175063 0.57600533577617 0 0
1.17166625494694 1.1207330954141 1 1
0.905553725513695 0.8578354776829 1 1
0.927813371936774 0.881530431857254 1 1
1.0179631963174 0.975261394781696 1 1
1.04706543259408 0.994927107262326 1 1
1.24798261947956 1.18563659030233 1 1
0.903174475459394 0.859141606184358 1 1
1.03473822177944 0.987938336393462 1 1
1.17467784634408 1.11301260354343 1 1
1.12419911620658 1.06487823908776 1 1
0.708768427619535 0.671930266242506 1 1
1.04625380042234 0.989529215351715 1 1
1.09856939678788 1.03646561643176 1 1
1.04139999355137 0.97863630015764 1 1
0.85219859640757 0.818754565308917 1 1
1.06864717272085 1.01604455664648 1 1
1.14215142492943 1.09118219784625 1 1
1.02372110560754 0.968288414956237 1 1
0.877500004091757 0.83981460124481 1 1
1.00697700379867 0.957312369319552 1 1
0.729727980366585 0.699601803650616 1 1
1.30832688334264 1.24557044769646 1 1
0.989860492032982 0.943551957673387 1 1
0.997386047627454 0.95097952785791 1 1
0.957799790063769 0.906597028865284 1 1
0.984008231274676 0.926422679222318 1 1
1.1879540504179 1.11881930976156 1 1
0.790209282034927 0.755378988886599 1 1
0.898088661728767 0.857354623396658 1 1
0.637261946698217 0.608302142643366 0 0
0.816454182855144 0.780124499382466 1 1
0.897949854333858 0.855311983385652 1 1
1.33458728221607 1.27074350597437 1 1
1.10191080751515 1.05406041180977 1 1
0.9739990623793 0.93062932611592 1 1
0.691398940280701 0.654671550475757 1 0
1.131466410995 1.07282301091859 1 1
1.13336050336456 1.07729985420044 1 1
1.09974950144071 1.04728185916146 1 1
0.925607981673999 0.881980519804055 1 1
1.12277982205259 1.06454804321899 1 1
0.858787799392699 0.80494022711074 1 1
1.18678933437696 1.12668962655982 1 1
1.13324133031642 1.07851789954493 1 1
1.50466175256035 1.43130720813137 0 0
0.625689952170608 0.597074226505383 1 0
1.16144353297074 1.10746915348772 1 1
0.873540105876643 0.830097611904448 1 1
1.24593925695453 1.1773661428175 1 1
1.18664002699734 1.11732360577736 1 1
1.16108083567858 1.11306892189406 1 1
1.0795431335301 1.01727967142584 1 1
1.08624369729391 1.03633778280448 1 1
1.1954874390857 1.1367170138404 1 1
1.22223534159506 1.16244392354393 1 1
0.81515072045127 0.77864606936971 1 1
0.901793659494881 0.859474712518441 1 1
0.888711716606821 0.842124935174496 1 1
1.12664030193543 1.07126761208168 1 1
1.07752377239208 1.02429589589405 1 1
1.27142551858356 1.20746426828252 1 1
1.00395748150768 0.959659772128595 1 1
1.01703079714991 0.969601394453487 1 1
1.08682797677416 1.03269423683647 1 1
0.852047382077744 0.804582390283487 1 1
1.21734745390625 1.15056501539619 1 1
0.897174362502527 0.848900467264091 1 1
0.857292721608199 0.80674158091652 1 1
0.849874605608244 0.81002752625041 1 1
0.802243851155242 0.767082649479679 1 1
1.09200772077392 1.03809193487968 1 1
1.30515342989433 1.24569548967213 1 1
0.808580484973844 0.768454683129818 1 1
1.10014900364531 1.03822628749102 1 1
0.890535686544306 0.847605605962124 1 1
0.913566967726539 0.87144345672493 1 1
0.783533853480699 0.749909601561568 1 1
1.0649558506427 1.01420776024143 1 1
0.676581593039059 0.643109142047429 1 0
1.07065984649041 1.0186376576778 1 1
1.07923657114351 1.02477118157028 1 1
1.35462893337456 1.29273463277911 1 1
1.13007394813535 1.07980428254664 1 1
0.980081593963304 0.935471687966454 1 1
0.919341905860747 0.86878054451497 1 1
1.02127566557388 0.97149115583884 1 1
0.943391153971385 0.894040744100432 1 1
1.23454506539282 1.16988318605804 1 1
1.04139292618811 0.981176163740243 1 1
0.736137199014693 0.701350843384596 1 1
1.09195392199191 1.0505495408143 1 1
1.29487173674513 1.21903362707787 1 1
1.22959878016502 1.16555719508599 1 1
0.791836456473028 0.752081014878899 1 1
1.01737337588609 0.9733333967029 1 1
0.993768448223213 0.945619962496406 1 1
0.846136076723319 0.803989397482712 1 1
0.886175949619558 0.833340532134848 1 1
1.04778284424977 0.991633708069763 1 1
0.917156668013359 0.871207928964079 1 1
0.754321493219209 0.721012928236966 1 1
0.710684772223243 0.667315258353003 1 1
0.786199380947792 0.748923838876428 1 1
0.940039611133756 0.890696082335194 1 1
1.02990232241701 0.977709442114131 1 1
1.18385926893921 1.12985056202578 1 1
0.860707085615384 0.82367173461127 1 1
1.087763125347 1.03092780484811 1 1
1.33802532347603 1.26096001643675 1 1
1.08501920933974 1.02597757928338 1 1
0.934674271107928 0.893360659923158 1 1
1.0190272186612 0.974620404081271 1 1
0.742177469200608 0.699008768521847 1 1
1.10146366683103 1.04857485507361 1 1
0.820119192131649 0.782470639116072 1 1
0.744996129871718 0.707861525945759 1 1
0.999676283698368 0.956400669599658 1 1
0.787991423064879 0.745821709409385 1 1
1.12517526191209 1.07267918048669 1 1
1.24272882244406 1.18296438894212 1 1
1.0631169747675 1.01180495461366 1 1
1.02318178095296 0.971669091076831 1 1
1.015348053791 0.968039409144382 1 1
0.940236263784057 0.890398097649351 1 1
1.30369460976075 1.23869257947837 1 1
0.985122028908965 0.935586236092032 1 1
1.18313083278846 1.12070114534858 1 1
1.05207126329385 0.991565404102089 1 1
0.842866174626091 0.799573943173663 1 1
0.859626888000073 0.816209527663823 1 1
0.856418119170109 0.825355419837837 1 1
1.18104434758472 1.120287478721 1 1
1.01144650954484 0.95659894752744 1 1
1.13358911113265 1.07667460647532 1 1
1.11504259725671 1.05684037440608 1 1
0.874442210686852 0.823355370133472 1 1
0.783418334008835 0.739724501161965 1 1
1.23856348424599 1.16470518034907 1 1
0.919087193473113 0.877786501630782 1 1
0.925868911273646 0.88488359360006 1 1
1.27037818665037 1.19858747013062 1 1
0.930511816421994 0.8835930158751 1 1
0.942792120769159 0.892404870318386 1 1
0.893292876418071 0.855712826122283 1 1
1.03092406645175 0.985067082255549 1 1
0.812584846767884 0.766308774327083 1 1
0.839143664671284 0.803247496725782 1 1
0.967587831882221 0.916642975934288 1 1
0.945295024725698 0.899722534792799 1 1
1.06330667528217 1.00993102287527 1 1
0.836746764749741 0.7908996172698 1 1
0.896189423365111 0.855196833113531 1 1
1.03400740410622 0.987322419843925 1 1
0.749072639505646 0.712577783463869 1 1
0.858097173110876 0.818707758579433 1 1
0.654009006346208 0.630315903894992 1 1
1.14034909577351 1.08718502588353 1 1
1.01361993586405 0.961878600260953 1 1
1.0445044702381 0.994982792112811 1 1
1.30921988326087 1.24834947863787 1 1
1.24306223788736 1.17522787113753 1 1
0.908086752530354 0.856056659356528 1 1
0.839864371143375 0.798356880715167 1 1
0.738237833259427 0.701671879226719 1 1
1.02000478737976 0.970929480277152 1 1
1.21327226245734 1.16014766228911 1 1
1.21334819674735 1.15629989794983 1 1
1.00772733351621 0.947717367586551 1 1
0.878336187849233 0.825387114049286 1 1
0.916733184085603 0.872675386662196 1 1
1.00763297076026 0.960804699924395 1 1
0.953741792167561 0.903111315401213 1 1
0.610935916490914 0.576551677617011 0 0
1.05905561529616 1.01044104116938 1 1
0.856907910965493 0.807961214390414 1 1
0.914699915631758 0.864137431274327 1 1
0.848486546837392 0.81055554604844 1 1
0.930970099738632 0.880793458432219 1 1
1.14601746766683 1.08290866484365 1 1
0.976479927631895 0.922934770644667 1 1
1.03048632061902 0.979019156656262 1 1
0.874025115204348 0.827977431219675 1 1
1.02325060255155 0.967890615867937 1 1
0.900260654191206 0.85597997921009 1 1
1.02785291590976 0.982049605071541 1 1
0.738208995448162 0.70410128086827 1 1
0.894281873939056 0.849830427566378 1 1
1.05423708112369 1.00949842828397 1 1
0.682952214260195 0.648290175522573 1 0
0.837803294198671 0.801077291230835 1 1
1.21582353138445 1.15684298620839 1 1
1.27535815755825 1.21386631228303 1 1
1.0276560684081 0.974686082259988 1 1
0.890055564459346 0.845982537949617 1 1
0.812657488766866 0.766687452325267 1 1
1.19481294465352 1.14234167461312 1 1
0.89884742791779 0.850780414690913 1 1
0.939208463308855 0.88733380051128 1 1
1.04784153700745 0.99636166275704 1 1
0.946372118876111 0.902729678998829 1 1
1.24470647032925 1.18614830428974 1 1
1.14035928787784 1.07727608777908 1 1
0.93263928658155 0.889329759444231 1 1
1.04976641687062 0.990364043569562 1 1
1.05666534035589 1.00989482107932 1 1
0.963228599827678 0.914970956340976 1 1
0.848972563725562 0.804021336533728 1 1
0.937601341965332 0.88863477494194 1 1
1.01621820834544 0.960497218505523 1 1
0.878411425887677 0.834117692260362 1 1
0.78418391602295 0.747560679981679 1 1
0.920624054774642 0.870483503118501 1 1
1.292728318017 1.22407871858896 1 1
0.622841415380324 0.58476019745602 1 0
1.12030786884253 1.06884155883371 1 1
1.11582829421492 1.06200707333674 1 1
0.681578920031288 0.642179023461692 1 0
1.27832918239761 1.21693896098339 1 1
1.04228654347887 0.998449557783742 1 1
0.982441099981346 0.940170696075277 1 1
0.864921157282552 0.818154053695189 1 1
0.750779683574541 0.713619647525067 1 1
0.563804733045523 0.531047115433103 0 0
1.27331684060911 1.21485976727796 1 1
0.910147512187131 0.865520731548318 1 1
0.82846348029082 0.79016346296166 1 1
1.26972274264442 1.20316171248124 1 1
0.809259621477776 0.772133492798271 1 1
1.21980220620943 1.15357952921207 1 1
0.564769786235877 0.54438251556054 0 0
0.754792623957806 0.72743506935042 1 1
0.788938712673621 0.751016661491518 1 1
1.55496362054268 1.48822549536265 0 0
1.1900479721566 1.1275468998861 1 1
1.13589629911892 1.07996519464653 1 1
1.01258252383143 0.969625123906611 1 1
0.919953112498009 0.877044359733651 1 1
1.06661111813999 1.00736243887055 1 1
0.810792370629639 0.773310534659332 1 1
0.836803914711497 0.803994356137079 1 1
1.05950140350165 0.999779444489617 1 1
0.669997317090239 0.636809503908776 1 1
1.05501356080172 0.994792977170227 1 1
0.89024502900978 0.849089052494344 1 1
0.936043051206367 0.88989203320485 1 1
1.0467364195153 1.00187851860125 1 1
1.00407976955979 0.950202406919547 1 1
1.23086511564168 1.17179468917891 1 1
0.901003455282967 0.859167281294132 1 1
0.988723962686933 0.937118722764943 1 1
1.01338239693968 0.960395920843693 1 1
0.964763607750123 0.910169285621285 1 1
1.11601263971561 1.05943864032382 1 1
1.04593088774074 0.993309217799168 1 1
1.12488037697741 1.07179250614103 1 1
0.942375826447456 0.895951701649153 1 1
1.21000112612473 1.14038488626598 1 1
0.693054368570585 0.663823548583577 1 1
1.10448496576407 1.04934222183369 1 1
0.961317529841757 0.919078400451574 1 1
1.07272773723731 1.01742036013629 1 1
1.16522731512646 1.107845713134 1 1
1.01372062058388 0.961855719244629 1 1
0.910825668508071 0.868722161003493 1 1
1.01560609520774 0.961937259973594 1 1
1.12254752862187 1.06993437070107 1 1
1.05989513748113 1.00121228090906 1 1
1.05340653642401 0.994022001833294 1 1
0.928665435037098 0.887123935304577 1 1
1.06266876440115 1.00655626900236 1 1
0.794973226068887 0.755365323274965 1 1
0.92554936139897 0.878245719124942 1 1
0.791844518895995 0.753773406255975 1 1
1.08978466651892 1.02993855688217 1 1
0.980475553539342 0.926114705533529 1 1
1.04197249257731 0.993497513297538 1 1
0.75656958350134 0.723192174630179 1 1
1.02451328007251 0.967167355985856 1 1
1.20251739674829 1.14434053130918 1 1
1.11906613452831 1.06399010888949 1 1
0.977517791743493 0.935728315008864 1 1
0.948225416663555 0.900854086708609 1 1
1.08451112038524 1.02372595520414 1 1
0.847580939518322 0.807384027449385 1 1
1.14158903779337 1.08462877435331 1 1
0.669472779740852 0.634139792439076 1 0
0.98439653155189 0.940118262168417 1 1
0.879708540199793 0.83823768500249 1 1
1.1588900779496 1.09882074842247 1 1
0.942618640415512 0.90429009543482 1 1
0.703045329453035 0.669136669931152 1 1
0.924566471977888 0.879944344402828 1 1
0.960620926183555 0.906009276385915 1 1
0.891446049450503 0.842133073206193 1 1
0.81445363528641 0.77520840057119 1 1
1.11887734209377 1.06581365583822 1 1
0.883585606136901 0.847033324982741 1 1
0.742478691697633 0.703987555892538 1 1
1.01201856796868 0.964289891257684 1 1
1.08856089067536 1.03528836742827 1 1
1.15214386289897 1.09791540015594 1 1
1.19019893518232 1.13131642905161 1 1
0.747742136476529 0.710497682129962 1 1
0.819008533111977 0.772363539224927 1 1
1.12581334091116 1.07115968193938 1 1
0.983966313163392 0.92561574973198 1 1
0.992176349180152 0.939305264137003 1 1
1.15460605173319 1.10142051298447 1 1
0.835361151707822 0.794416352527883 1 1
1.11151200247581 1.06017036230435 1 1
1.11388468695425 1.05567682549922 1 1
1.06789188633292 1.00882930805739 1 1
1.23001490415097 1.15992179724267 1 1
1.06334496672589 1.0033724969517 1 1
0.823116483787088 0.779160639091193 1 1
0.965427439692152 0.921466199277144 1 1
0.639516731938677 0.611292330729512 0 0
0.96115631961243 0.916563760542201 1 1
1.07363326007604 1.0271888652527 1 1
1.20883074085742 1.14179559857917 1 1
0.934921406179584 0.892759319414703 1 1
0.944012012660149 0.905672730935172 1 1
1.0266295613531 0.973975520641223 1 1
0.885434667943892 0.847552798775124 1 1
0.965050931336127 0.919900626117292 1 1
0.94777227176649 0.895696922655049 1 1
0.746080904965537 0.709550259307079 1 1
1.02845468715092 0.979388385776034 1 1
1.22780493122598 1.16405647382389 1 1
0.922465503079496 0.867540330095578 1 1
1.03047187857816 0.981736760496897 1 1
0.657792009905256 0.634519995887123 1 1
0.526350092519915 0.49054730690209 0 0
1.058926131429 1.01432176761954 1 1
0.938731072780269 0.892973050802309 1 1
1.14941714066195 1.09369692744329 1 1
0.775045678785573 0.736580854126755 1 1
1.30020925648858 1.23606799106274 1 1
1.08131476285182 1.02188429830883 1 1
0.733778268671289 0.699085345238742 1 1
1.04873859816904 0.996046794871834 1 1
0.900680798583085 0.857072057154234 1 1
1.15528086369913 1.09795843851211 1 1
1.10866400006863 1.06418224365831 1 1
1.11341739420269 1.06355209595188 1 1
0.905555028452327 0.8603935391378 1 1
1.12375401881836 1.06128766439589 1 1
0.745558299496183 0.704902720544925 1 1
1.12496015252172 1.06839083693752 1 1
1.32716740417584 1.26026943678928 1 1
0.872296067693093 0.824582295834896 1 1
0.947960445714096 0.90045420585899 1 1
0.866480547703092 0.822121435086708 1 1
0.86417187666227 0.824150442007858 1 1
0.746171142773507 0.703415377472202 1 1
1.04176118146132 0.9840222563497 1 1
1.19169644972059 1.12545482444008 1 1
1.20318838616351 1.13908437934352 1 1
1.17300875882764 1.11802323950601 1 1
0.659724689963425 0.629734115108207 0 0
1.07874679641481 1.02915497632407 1 1
1.38194424077914 1.31949587531207 1 1
0.975480798536266 0.931026744705528 1 1
1.0223765117497 0.973701071014198 1 1
1.04304086146598 0.983702341167375 1 1
0.994099400378362 0.948213839011907 1 1
0.982237027821163 0.936547363456601 1 1
0.892286040896924 0.851488096147318 1 1
1.10064388173572 1.05294430384657 1 1
0.940988926568259 0.887998713083426 1 1
0.929305384449409 0.884262176395745 1 1
0.94344756403345 0.897633118042347 1 1
1.21040018406452 1.15446542656869 1 1
0.90951875403388 0.861978331393646 1 1
0.984205803863698 0.936012130074839 1 1
0.921886074335394 0.882904595216781 1 1
0.83902074009193 0.799289522574143 1 1
0.946275757079915 0.907702566809585 1 1
1.1725939336788 1.12513351409633 1 1
0.960695578064686 0.910121788284029 1 1
0.51300312057887 0.492940756551501 0 0
1.47135634955139 1.39502375404289 1 1
0.63635456246714 0.61232721583546 1 0
0.706277576305783 0.67594309885757 1 0
0.839102431363669 0.79432932162809 1 1
1.3977519081276 1.32814837742311 0 1
0.916971753776787 0.873785218260492 1 1
1.18680562445902 1.130089192734 1 1
1.00318094394763 0.941025314476097 1 1
0.989828014376921 0.946044650647481 1 1
1.15732043395083 1.10661487984269 1 1
1.09183215565392 1.03242931762609 1 1
1.24594436615351 1.18492383600967 1 1
1.01904567858555 0.963355128946829 1 1
1.13047881646579 1.08173231803609 1 1
0.948147887517565 0.902330407570039 1 1
1.43989622761754 1.36219828248233 0 1
0.758632229339964 0.731685609535553 1 1
1.22510352053341 1.1644365774668 1 1
1.15208483892756 1.09791994482236 1 1
0.942788913302099 0.89743396862756 1 1
1.07162573315634 1.02289656673101 1 1
0.984938106573287 0.937390982037591 1 1
0.800563663374058 0.760153985899618 1 1
0.982722452207306 0.933440962630328 1 1
0.742453274637124 0.706135050041882 1 1
1.3140743553755 1.25375189229179 1 1
0.982258778566048 0.93365957753556 1 1
0.714336436610458 0.680475127165378 1 1
1.17126727059992 1.1101185408945 1 1
0.961629259939477 0.911632993662552 1 1
1.21644375532327 1.15199004560155 1 1
0.955618681522318 0.905262782422867 1 1
0.741223723351003 0.702021933617792 1 1
1.22946224979388 1.17085659092724 1 1
1.01131638961058 0.961059011997211 1 1
0.820316213612735 0.784429568632798 1 1
0.989063677464688 0.940253487940419 1 1
1.01393148239897 0.958564784659679 1 1
0.802817456821938 0.768298750706152 1 1
1.13287483916695 1.09040384521044 1 1
1.32431288398058 1.26025664987818 1 1
0.924616251650936 0.876595728495698 1 1
0.80234364953718 0.761304027293106 1 1
0.945767835503727 0.902635439297516 1 1
1.02919054557345 0.979363581348817 1 1
1.17137960614141 1.11950484932345 1 1
1.01806883521458 0.967214521436505 1 1
0.883583507866727 0.838786503306383 1 1
0.90113157182848 0.858553610065855 1 1
1.11811330482014 1.06503353327934 1 1
0.877215793516641 0.83973472631171 1 1
0.879109198192768 0.834988238224737 1 1
0.75550674912976 0.722091190277653 1 1
1.02285643002994 0.971228907301801 1 1
0.815916111946046 0.780088194248563 1 1
0.969417568101867 0.925152126026733 1 1
0.862293630998426 0.813157004827759 1 1
1.22513520214629 1.15832977205689 1 1
1.20947096176408 1.14719840782938 1 1
0.921982483958499 0.873267113509081 1 1
1.12659666860598 1.06249887092596 1 1
0.933690493635315 0.877672886873962 1 1
0.962216250968038 0.916960496011814 1 1
1.19672851218541 1.12898454257711 1 1
1.1550491295774 1.09601606540828 1 1
1.01975980528588 0.970847504039176 1 1
1.05640889488431 1.00778748044023 1 1
0.812611224878519 0.76951592377571 1 1
1.09926130827773 1.05343965346116 1 1
0.738842393864361 0.699615662275235 1 1
1.1017658586378 1.05372662544876 1 1
1.11020794379845 1.05636455646605 1 1
0.979123937256429 0.933512050535203 1 1
1.04589697672908 0.988578637195624 1 1
0.997402071975256 0.941820644390898 1 1
0.977266657180962 0.921932664123003 1 1
0.935531265255582 0.88273244738617 1 1
1.11400304098447 1.04747494446217 1 1
0.936370975431562 0.888014346460863 1 1
0.932876501047996 0.874065848751938 1 1
0.914566516038718 0.867100385529976 1 1
1.25605076082446 1.19629467722049 1 1
0.957724103876235 0.913891133353549 1 1
0.922359892948161 0.883056091556623 1 1
0.801140210719572 0.752551675673063 1 1
0.776999344370235 0.734466900935845 1 1
1.05715162300849 1.00324441575982 1 1
1.01541948778805 0.967015995374195 1 1
1.13608458239257 1.07116489777966 1 1
1.0390752657402 0.994260359562854 1 1
0.980056262644178 0.937592101798164 1 1
0.926196601846918 0.883451056549388 1 1
1.09549503231229 1.03393416155969 1 1
1.12523928176954 1.07381937941654 1 1
1.03592399734256 0.978751427498909 1 1
0.674303870352046 0.639574406747547 1 0
0.891559305524436 0.849739002861929 1 1
1.14522388350068 1.09127858568133 1 1
1.22137656816856 1.14936470554377 1 1
1.1586992860996 1.0974573434837 1 1
1.14160635821265 1.08722571278796 1 1
0.992400464477594 0.933768746591592 1 1
0.774188393737832 0.740225457077714 1 1
1.14161381584926 1.084023237926 1 1
0.956669032316601 0.904563723968889 1 1
0.790294374469083 0.756140738646706 1 1
0.829410819693634 0.777681979403377 1 1
1.07911788469185 1.0313199907395 1 1
1.22839527047962 1.16056684748687 1 1
1.28651334463702 1.21685742930393 1 1
0.816219608430021 0.776746136468923 1 1
0.989461467604248 0.934288055469607 1 1
1.0374828560229 0.981040132102008 1 1
0.951489743923412 0.906991766248165 1 1
1.28085759591372 1.20431179271042 1 1
1.0004012681425 0.950628797920336 1 1
1.05226419852365 1.00407497463597 1 1
1.42724600758696 1.36117765236278 0 1
0.826833829925046 0.792402941748722 1 1
1.24042769094207 1.18088228425356 1 1
1.02820056144752 0.97849805356715 1 1
0.9391745470756 0.880641666989456 1 1
1.25849875880944 1.18826369405217 1 1
1.29072866162908 1.22982816197846 1 1
0.851511148738164 0.814526310542856 1 1
1.4589372377247 1.38382902750641 0 0
1.03618730393402 0.981193240537669 1 1
0.839160215510893 0.796022982832842 1 1
0.971594054775005 0.925703366174449 1 1
0.94860855745092 0.902682065533083 1 1
1.0009534919575 0.951970225253921 1 1
0.583948337658607 0.561014148860587 1 0
1.20948921876128 1.15855229824477 1 1
1.05473599903562 1.00901815611788 1 1
0.685665418119494 0.643801936128551 1 1
1.03337075329791 0.977806473343204 1 1
0.815941896053915 0.791473330570442 1 1
0.775588210287181 0.737453368152398 1 1
1.00118242109968 0.955892991316864 1 1
1.02678663336812 0.982890095598963 1 1
1.29466045323753 1.23393136826619 1 1
1.12535323926151 1.07684549232821 1 1
0.870349322680126 0.825753298629961 1 1
0.843678820919454 0.801537847253786 1 1
0.672497440155837 0.64113324797651 1 1
0.573243188246184 0.542886862904146 0 0
0.936015187099848 0.892680400985358 1 1
0.751485551489889 0.712780334474628 1 1
1.00463223638745 0.959506798251536 1 1
0.851060929999464 0.799086506382233 1 1
1.07918227355797 1.02753572072643 1 1
0.939615580320692 0.893928099934833 1 1
0.811193837296642 0.765630903231966 1 1
0.795295900910643 0.75175978546218 1 1
1.03184116327474 0.982881464684127 1 1
1.1669917836003 1.11154765397457 1 1
1.13395911258054 1.07642474716894 1 1
0.895923378701061 0.853620336337798 1 1
0.988657254521667 0.938466930843676 1 1
1.06141654328195 1.00808032661614 1 1
0.726323727107314 0.69270663446127 1 1
0.903137380475052 0.858415634028154 1 1
0.927658974095943 0.88051724911791 1 1
1.00948291114952 0.953485288295559 1 1
0.927657015875823 0.887352181663316 1 1
1.01472879459021 0.967241575299594 1 1
1.01280740156809 0.971790990191422 1 1
1.17067781668542 1.12163000621704 1 1
1.27241708481338 1.21448954970925 1 1
0.725706421110801 0.691661035689645 1 1
0.665939479011055 0.633808871361038 1 0
0.813837539583711 0.768700704146145 1 1
0.982371739251777 0.930335482694183 1 1
0.938933631142858 0.895501951704964 1 1
1.13468355493615 1.0846291743122 1 1
0.740072912054547 0.709016975099592 1 1
1.03629567854818 0.984620246753296 1 1
0.80983385191652 0.768674885438693 1 1
0.931113027505129 0.883815327719336 1 1
0.995877853029584 0.950580751182757 1 1
1.02524944215194 0.974846591558372 1 1
0.783200582067927 0.738717625323947 1 1
0.926135452659018 0.880378707063543 1 1
1.2433749180467 1.18816025735076 1 1
1.17621584355086 1.11184245989778 1 1
0.776868442130783 0.739102930015916 1 1
0.852672706047819 0.816036234134778 1 1
1.07315675431588 1.02479208552153 1 1
1.37057750860414 1.29891787270672 1 1
1.01720598166837 0.973139893123263 1 1
0.973767070066526 0.934058668658615 1 1
1.09054108185106 1.03748241378102 1 1
1.12287318211218 1.07775466298367 1 1
0.853946725393952 0.817510384904342 1 1
0.747733650035813 0.704151596345736 1 1
0.879392326548727 0.843479898994714 1 1
1.22813565629869 1.16149526488158 1 1
1.05360219704629 1.00534126120839 1 1
1.04538701719901 0.989232140227985 1 1
1.07342204657954 1.02333103296832 1 1
1.07336142634677 1.01995414413498 1 1
1.11213718334581 1.05722365036364 1 1
0.962469236963879 0.90155475648699 1 1
1.00978095341194 0.962148390558176 1 1
1.22480241106493 1.16485101670452 1 1
0.911728384104153 0.865415054105535 1 1
0.679000356328061 0.639530466064311 1 0
0.805369132457795 0.763761925738153 1 1
1.01550561768457 0.969963854862341 1 1
1.16249000104882 1.10674770579404 1 1
1.04466443009005 0.996337530207318 1 1
1.1768898212423 1.13054982531422 1 1
0.840104053741218 0.800604499202425 1 1
1.2985612885648 1.23321281403694 1 1
1.32665704463393 1.25921410660242 1 1
1.11433826546757 1.05992921266821 1 1
1.03212796639499 0.975405022413136 1 1
0.719836906390245 0.692477212841326 1 1
0.850624089395645 0.808775220937766 1 1
0.744089625214 0.703311574266221 1 1
0.88658991847526 0.844865676656522 1 1
1.00526374204419 0.963274733981733 1 1
0.866317141607384 0.825098198052154 1 1
1.07242854623461 1.00925078506107 1 1
1.04548181447929 0.994666535922371 1 1
0.755861261374469 0.717440795931082 1 1
0.809963824598469 0.771656953205871 1 1
1.05587407471586 1.00409493461968 1 1
1.10971701820996 1.04964906874878 1 1
1.03738228326359 0.990115089433696 1 1
1.12182439875324 1.06058659952767 1 1
0.905979285075 0.864924361276233 1 1
1.16105099156766 1.10014300200617 1 1
1.05006717326856 1.00192461763474 1 1
0.898445653632779 0.862057453459373 1 1
1.06272283475912 1.00527989060644 1 1
1.00087984362623 0.951160993513146 1 1
1.0606498931948 1.00552524847597 1 1
0.890935220456619 0.850625615928832 1 1
0.669697907821957 0.643357931866038 0 0
0.993819394134916 0.948346364519981 1 1
0.994858261708731 0.940293168051016 1 1
1.15565136262691 1.0933649366714 1 1
1.04763549030252 1.00124567972 1 1
0.939722637396622 0.896045067654469 1 1
0.792093150160648 0.754114002008945 1 1
0.884869200347135 0.843312586582429 1 1
1.25462304227973 1.18801503988924 1 1
0.880151653067574 0.838458746381503 1 1
1.01725379847731 0.967384163493851 1 1
0.758469373394644 0.716868534726531 1 1
1.09106007372941 1.04197155195387 1 1
1.22410744206839 1.15824867259496 1 1
1.06869717277045 1.01425349760231 1 1
0.784774572952835 0.751855388045582 1 1
0.871371121770276 0.830607232572525 1 1
0.749792301783618 0.71629460253975 1 1
0.798359057587299 0.761156304380323 1 1
1.04689492236465 0.989564601868483 1 1
0.794887976622856 0.758934069404095 1 1
1.23721485814583 1.17891994813633 1 1
1.13044039714653 1.06927681991616 1 1
1.02863761276821 0.977863910441749 1 1
0.879544063230772 0.840692669404296 1 1
0.864535854989076 0.827544813016694 1 1
0.59605975618453 0.570642647424733 1 0
1.01888798495855 0.972470570496037 1 1
1.15214705847612 1.08871995442278 1 1
1.05147512953288 1.00645909355903 1 1
0.784122577493329 0.742000074946286 1 1
1.0679804821693 1.02264968923515 1 1
0.927810792948178 0.882172144213322 1 1
1.15353093479487 1.09766884238935 1 1
0.884735350576937 0.839256887644011 1 1
0.842431235256813 0.806618671374959 1 1
0.814587511241465 0.77178469082465 1 1
0.859799093052816 0.801571675439442 1 1
1.18613971617225 1.12259845326495 1 1
1.02548124622795 0.969386627859353 1 1
1.18263544347511 1.12085012721653 1 1
0.937296605501054 0.894084398100279 1 1
1.04239424977426 0.999823217639407 1 1
0.956921036840386 0.907941618124604 1 1
0.968990079701827 0.909782959291081 1 1
1.05760150873495 1.00864939128978 1 1
1.09853858104199 1.04396994885092 1 1
1.15431538219343 1.09955715114786 1 1
0.954000120367029 0.90378274797686 1 1
0.853558021919939 0.805988788558786 1 1
1.18711276140103 1.13124003400128 1 1
0.761875244660077 0.726376094062232 1 1
1.13273229698809 1.08489558839 1 1
1.02484785408252 0.974258026400703 1 1
1.33172861793871 1.26593125622085 1 1
0.943046074407146 0.896544742024729 1 1
1.00427485032661 0.954725905668194 1 1
0.879501402133999 0.836771675881554 1 1
0.897785288476588 0.849022916660815 1 1
0.613195245347842 0.581059074305679 0 0
1.04934031324163 1.00458503182058 1 1
0.796934367317934 0.7609319421979 1 1
1.1189231895425 1.07002485122081 1 1
0.592995843709182 0.563867800773996 0 0
1.06182795867403 1.00634335507491 1 1
0.940699256019124 0.895613339661087 1 1
1.05212978930977 0.983722191103058 1 1
1.04238719852139 0.988682865988565 1 1
1.22694660521752 1.17251296943509 1 1
0.751722277806191 0.72055621493331 1 1
0.922828493324947 0.881188604431246 1 1
0.83219529713705 0.794034621129803 1 1
1.24064494616061 1.18279671906118 1 1
0.966505779952078 0.918417599099994 1 1
1.00486752901618 0.953805292600142 1 1
1.21651274916945 1.15915522635228 1 1
1.23631501184097 1.18039924099133 1 1
0.770087638204869 0.730794795379417 1 1
0.908456332202823 0.867317176034859 1 1
0.613683103849417 0.588987973291886 0 0
0.894396697231057 0.84726946120467 1 1
1.03530355779788 0.983725851535731 1 1
0.927964450990386 0.888639869399981 1 1
0.744932984390062 0.710713451422387 1 1
1.07410415324315 1.02656697614364 1 1
0.98215461322222 0.938934105000025 1 1
1.0247696209017 0.975242163706206 1 1
0.899337519319853 0.846304680268642 1 1
0.866506382168921 0.827690740519863 1 1
0.924272131949117 0.877497719592333 1 1
1.24035241406225 1.17281997805352 1 1
0.993459963873885 0.945816361052164 1 1
1.13915501378186 1.0848077282172 1 1
0.855233553426676 0.817151453506113 1 1
1.06196054464524 1.01733726112669 1 1
1.36513580288821 1.2909039093291 1 1
0.887273578427308 0.846820495041142 1 1
1.14610500334976 1.08887348896637 1 1
0.837547762079052 0.795297776442251 1 1
0.774758947029643 0.733107033233671 1 1
0.976372047425452 0.916215988049519 1 1
1.3276476724565 1.26457650628377 1 1
1.12758006389212 1.06598368962675 1 1
1.2413817611025 1.17815004783262 1 1
1.17399796911544 1.1207663528461 1 1
1.10778805542866 1.04647251747057 1 1
0.964897598191354 0.921575830944021 1 1
0.693011005227178 0.656325396244039 1 0
1.09369834052167 1.03633088006734 1 1
0.929565223767987 0.885608886246621 1 1
1.07021927622398 1.01584528308654 1 1
0.886880708126024 0.837671301364849 1 1
0.851006610395932 0.811453903954333 1 1
0.90391858260746 0.846808916343733 1 1
1.08452762510408 1.03482210247454 1 1
1.00887038238117 0.955245992178332 1 1
0.88566885699678 0.846243774757495 1 1
0.866242181183462 0.824912894451711 1 1
1.10014407341292 1.04815968126308 1 1
0.909938719019227 0.861275783832622 1 1
1.33098098236086 1.26976054723435 1 1
0.940458609812141 0.895804033631926 1 1
1.17822106871626 1.11761974575438 1 1
0.666269950603788 0.634615023289246 1 0
1.16857808209752 1.09928174693677 1 1
1.31162595893905 1.25782315034656 1 1
0.954890484452633 0.914475696241303 1 1
1.32896872791331 1.25270388535557 1 1
1.28915669674461 1.22496967356742 1 1
0.868163919114535 0.830620761193661 1 1
1.21233540745196 1.15486380886753 1 1
0.907049380669657 0.864535384084519 1 1
1.07170936506327 1.0123370533359 1 1
0.780881866277563 0.745654967880765 1 1
1.04101286122871 0.993827199936462 1 1
0.876309677275672 0.838274167902271 1 1
0.729591366859506 0.68925093591075 1 1
1.3271552220099 1.25600408623972 1 1
1.46997350582154 1.40455679165878 1 1
1.14695794995892 1.09661529871881 1 1
0.953032602067982 0.904254162570467 1 1
0.70667426908123 0.67536872147816 1 0
1.05564406952907 1.00477594619244 1 1
0.558942364808056 0.535103540209656 1 1
0.877351419198924 0.826294086031674 1 1
0.838640686555646 0.797255437454815 1 1
0.874414090281322 0.833961251257142 1 1
0.958438365541981 0.906916559888024 1 1
0.688749040644417 0.664184340335819 1 0
0.953839987998685 0.909134966777387 1 1
1.18463171360653 1.12501817381005 1 1
1.21616382337626 1.15086533482648 1 1
0.950703972422545 0.90673389870311 1 1
1.00192662397512 0.948885584987606 1 1
0.932586982412945 0.883687158082001 1 1
0.844973423002176 0.805228330344506 1 1
1.02226659549533 0.975101904879381 1 1
1.11186713702526 1.05207249059041 1 1
1.16690479785458 1.11150960010007 1 1
0.936594530238132 0.888772937121431 1 1
1.01526969488078 0.962816129828812 1 1
1.09726524587407 1.04196130497449 1 1
0.931913038815062 0.883580783467389 1 1
0.882313699985814 0.839482374692761 1 1
0.80939723348686 0.767430860872087 1 1
1.27363865637191 1.20242857411775 1 1
0.826101234516517 0.782467025357559 1 1
1.01889958830438 0.971707093970722 1 1
1.05179962842773 1.00178536202977 1 1
0.864634749753479 0.821088101414625 1 1
1.34289002004113 1.27878172464706 1 1
1.3152207403481 1.25090621140963 1 1
0.931259246772631 0.873985868604198 1 1
1.16046345460878 1.09491959515756 1 1
1.10370873704405 1.05392127432878 1 1
1.00654989801364 0.95618717453032 1 1
0.865596076635681 0.823572791140694 1 1
1.25352910358704 1.19237881454052 1 1
0.960106843128119 0.911495441174664 1 1
0.709794776407805 0.675848860611678 1 0
1.1626513619732 1.11262046176312 1 1
1.0833745632339 1.03242915460513 1 1
1.01718610302023 0.959029509226241 1 1
0.927713638324802 0.882083921470487 1 1
1.12871126688242 1.07160926271601 1 1
0.780344401508844 0.741440531779216 1 1
0.993904088327536 0.933823075846474 1 1
1.12175539138627 1.06225075904278 1 1
1.15112641467747 1.09323115883763 1 1
0.94050038507053 0.898226125179451 1 1
1.07871043118435 1.03021331210114 1 1
1.07838327177753 1.02707430794757 1 1
1.13490687931268 1.0753697897401 1 1
1.01252383401068 0.959174096990906 1 1
0.977467987605186 0.92654728521885 1 1
1.21034844743431 1.15722232650575 1 1
1.05335627730201 1.00593908822533 1 1
0.926252058244352 0.889127915815312 1 1
1.16688532783964 1.11011379934189 1 1
0.652973602189311 0.615745803103929 0 0
1.05599145005498 1.00212605861599 1 1
0.976816706071747 0.931878638282375 1 1
0.925527683865619 0.883735842764737 1 1
1.06641070682097 1.01458614275612 1 1
0.810435856954839 0.768983185521293 1 1
0.926775215733824 0.880705293084138 1 1
1.23451050350745 1.17012164486157 1 1
1.04042967362929 0.990818035217589 1 1
0.685508386490285 0.651561750995802 1 0
1.0851718584164 1.03547671749536 1 1
0.965493296642229 0.913629649974161 1 1
1.09539419447418 1.03514288087867 1 1
0.815387898440882 0.775640581683051 1 1
0.804937556294739 0.76781311564536 1 1
1.06757352122837 1.01263498821455 1 1
0.971927410077408 0.917261669142604 1 1
0.94818730065918 0.90248124744721 1 1
0.620019422026097 0.59400154724173 0 0
1.07576970919705 1.02494397283515 1 1
1.0066383329945 0.950913417793354 1 1
1.06073043721872 1.00080956021832 1 1
1.09810721251026 1.0405851641828 1 1
0.992429568443519 0.950773523913915 1 1
0.947852137583999 0.901119943673883 1 1
0.901614395305694 0.861404460621245 1 1
0.892102813407578 0.844771912036261 1 1
0.99475406261983 0.941236718311637 1 1
1.00235347305871 0.952207876483753 1 1
0.943439035106082 0.902779564763993 1 1
0.994161098565939 0.941841825188424 1 1
0.921821048483794 0.884298495312373 1 1
1.2152532068762 1.16216390148052 1 1
1.1505706755023 1.09139243103416 1 1
0.852899903236692 0.814600819118928 1 1
1.09151673734275 1.04595767110719 1 1
0.999831168048362 0.952999686633452 1 1
0.901225441693022 0.860145884443093 1 1
0.757954679889255 0.730953086624321 1 1
0.757729134446467 0.720232436579494 1 1
1.0329857179479 0.986215689097128 1 1
0.962242718141161 0.919681027281437 1 1
1.4924159821958 1.42019184663227 0 0
1.08138992200773 1.02319024764433 1 1
0.799710810534999 0.754160847843004 1 1
1.16841340643987 1.10718066243867 1 1
0.971502642322147 0.926175354648074 1 1
0.7837778393058 0.746208033859764 1 1
1.20444821205191 1.14483362597635 1 1
1.01169061951842 0.965703225612418 1 1
1.14487445466515 1.08861156466745 1 1
1.20840356510462 1.14767661585954 1 1
0.867964447857834 0.819108806716786 1 1
0.911961365190523 0.86101213225653 1 1
1.11440723966199 1.06318366869417 1 1
0.918543154508013 0.882162718766473 1 1
1.1912657212158 1.14189416917827 1 1
0.950622104781431 0.902538770170687 1 1
0.717212887174251 0.68574838051527 1 1
0.8727937023224 0.829512641499903 1 1
0.983665825260792 0.93133875810487 1 1
0.956299251416675 0.895760207960209 1 1
0.590348980359337 0.554164559479708 1 0
1.16667344144024 1.10982768857316 1 1
0.865212497407488 0.829624589269163 1 1
0.767961624597895 0.718850537220429 1 1
0.890332959994792 0.84780353831776 1 1
1.08452732719563 1.02923486784318 1 1
1.00202061496905 0.960352111387213 1 1
1.13244409327604 1.07988983814858 1 1
1.24104301668348 1.17176959992242 1 1
1.55635903319126 1.4760903486007 0 0
0.956488093472365 0.914415840643115 1 1
0.947277151709927 0.885374837120463 1 1
0.851762338743688 0.81510705619957 1 1
0.641383008026916 0.606776456030476 1 0
0.811939603241826 0.774202668085108 1 1
0.815297167994853 0.775619316667706 1 1
0.899732216228394 0.855036745967732 1 1
1.01522520023719 0.964205554232285 1 1
0.993935698240705 0.945125513770295 1 1
1.38509142871246 1.32128442730509 1 1
1.11108382140569 1.04829139182693 1 1
1.09180465633677 1.04047041900961 1 1
0.785064830007126 0.755901460418236 1 1
0.813161935680586 0.759279198077649 1 1
0.58335229860544 0.554533129188338 0 0
0.748637905271766 0.71762314277913 1 1
1.04511348088461 0.995925631378852 1 1
0.889468884285263 0.849346123639216 1 1
0.987511658710203 0.947757198639041 1 1
1.40025419544121 1.33638801807455 1 1
1.01748163596059 0.969358848499921 1 1
1.03473911683451 0.985202422395447 1 1
0.697658157897268 0.660187488557933 1 1
1.07689070800553 1.01485120828838 1 1
1.27998001524242 1.2187973383435 1 1
0.973231131570354 0.914227953352926 1 1
1.39336772094861 1.33368076071043 1 1
0.943860439213986 0.899609673136931 1 1
1.1215887279341 1.06063975273191 1 1
1.00395903240821 0.956747539461876 1 1
1.02776267971151 0.979974719187655 1 1
1.12489930436115 1.06596263891788 1 1
1.3061638275396 1.24101247395778 1 1
1.17513672875519 1.12648013621332 1 1
1.0058835916465 0.954340331666439 1 1
0.678079870157109 0.642448078568743 1 0
0.542749869348188 0.519176051536844 0 0
1.10805404959569 1.05243118690933 1 1
1.33712418330686 1.26771941273227 1 1
1.09864729501176 1.0457556153595 1 1
1.22612367548364 1.16641810537419 1 1
0.951643011008807 0.903003476807716 1 1
0.583591761887317 0.558637406000755 0 0
0.707309022005515 0.667440693426623 1 1
1.15258666530439 1.09308174053358 1 1
0.709853578189004 0.675344617689608 1 1
1.03190638701567 0.983277631702812 1 1
1.0318136928189 0.985708881028049 1 1
0.952808706998631 0.902037830933978 1 1
0.916791824475774 0.877784227610709 1 1
1.0358681854892 0.973799909928898 1 1
0.824006187696351 0.788944761296109 1 1
0.745032299669185 0.694185293635828 1 1
1.0014733120243 0.946046554697755 1 1
0.963920299928764 0.911342183081654 1 1
0.836969380527753 0.790868204287938 1 1
0.993932061807311 0.943855240485004 1 1
0.728420620198803 0.695034573095455 1 1
1.27443967560786 1.20843748612051 1 1
0.778881139941052 0.737159765133533 1 1
1.23176091966613 1.16313160404016 1 1
0.893981843994058 0.856719116935407 1 1
1.05784789509785 1.00368654211807 1 1
1.00480949377655 0.955006062138488 1 1
0.926292781705155 0.883182872898578 1 1
1.03322135756844 0.985943020758745 1 1
0.698715559885801 0.665929257795594 1 1
1.22257955501147 1.16254038288632 1 1
0.915232997809308 0.871600957570241 1 1
0.99132901670003 0.939615450150671 1 1
0.942296730340495 0.895425680017805 1 1
1.14786987240335 1.10434958963543 1 1
1.44739030562175 1.37532859180416 0 1
0.889972281528821 0.8516595276082 1 1
1.40976432485059 1.32325893420027 0 1
1.32063034902144 1.25656923428534 1 1
1.17907647795327 1.12670608045446 1 1
1.09922524345691 1.03806084829371 1 1
0.83282340506912 0.793120285715789 1 1
1.0778452085491 1.01693083174325 1 1
0.836232665298201 0.798478184431592 1 1
1.20563704924202 1.15153539614976 1 1
0.841364984254406 0.802969192391228 1 1
0.806571372069037 0.767818880577172 1 1
0.815293229130771 0.782725243312313 1 1
0.606628781627827 0.576073273655531 0 0
0.952551974508888 0.909080019090712 1 1
0.956129207384163 0.903106925648685 1 1
1.00592484916043 0.960696886475532 1 1
0.966092388040533 0.917606469446243 1 1
1.15131465101721 1.08994215780329 1 1
1.08058953343285 1.03460048371348 1 1
0.984601042497238 0.946059655276907 1 1
1.44940796210381 1.36743839344745 0 1
1.23930352084543 1.19194388287025 1 1
1.17739684505673 1.11608581866586 1 1
0.857295252095857 0.81250083399824 1 1
1.08445040367106 1.02821798352144 1 1
1.04290542579735 0.989139343361712 1 1
0.873815549760228 0.839403394023173 1 1
1.10814957633949 1.05945106717687 1 1
0.913573317632719 0.871472192165026 1 1
1.23730287324907 1.17758164007164 1 1
0.915908325730502 0.867359189281686 1 1
1.00887889189222 0.957972765991342 1 1
0.904734913939382 0.86185954415748 1 1
0.84239515474685 0.796413957032907 1 1
1.27579852708139 1.21323290458393 1 1
0.87311192921724 0.8262360034873 1 1
1.34642826166306 1.27349158608657 1 1
1.02102859037175 0.970027734300331 1 1
0.971922939190152 0.922579674706657 1 1
0.843218150037209 0.794414760400252 1 1
0.944378851819694 0.901400299576251 1 1
1.1241285393617 1.06631475748734 1 1
0.940347384812126 0.889352061475114 1 1
1.03777086895616 0.987044879766438 1 1
1.06347821112124 1.01741525586362 1 1
0.972868354619865 0.925549903943265 1 1
0.920473090677294 0.871882763805048 1 1
0.937777924151049 0.8871727702486 1 1
0.937676311516443 0.894707357729441 1 1
0.923941581057674 0.869582195809351 1 1
0.636186851018811 0.610409502351671 1 1
1.0063914053212 0.954264922175849 1 1
0.944385745942093 0.900190958813996 1 1
0.835421208378861 0.790365150958661 1 1
1.10553813066574 1.05041164936379 1 1
0.991951201007381 0.948251091193575 1 1
0.873219473007336 0.828323597634921 1 1
1.28753118090899 1.20779064985797 1 1
0.899017428902404 0.860974089438989 1 1
0.973356685168446 0.931995634872242 1 1
0.969482446097679 0.922894467990715 1 1
0.912128976900518 0.869015610264158 1 1
0.647039959784616 0.613549370455104 0 0
1.00764197196321 0.962293793624077 1 1
1.14012420899703 1.08218116125825 1 1
0.741985527347943 0.705508395438708 1 1
0.954279662114906 0.906320332013286 1 1
1.03351806456024 0.967368052167291 1 1
0.798944289913558 0.762892018543978 1 1
0.889916857897778 0.862119532793071 1 1
0.915530162685664 0.87625634747055 1 1
0.624481518875735 0.590820463654441 0 0
0.862709953029144 0.811225938007587 1 1
1.09521685403233 1.04264834605923 1 1
1.21676093902872 1.14603100644986 1 1
1.04260331645593 0.991256671027581 1 1
0.810460061676826 0.767259303200051 1 1
1.2281679515962 1.16824657222044 1 1
1.06853078058271 1.01400402375677 1 1
0.95355092329544 0.89523297696813 1 1
0.748110350791916 0.722190907690568 1 1
1.01783118516614 0.959874635103027 1 1
1.36719094690621 1.29317041964118 1 1
1.04892356308498 0.98995890083269 1 1
1.06110783178884 1.00452702359625 1 1
1.0055307309172 0.95690712866513 1 1
1.22016057207277 1.15230117042895 1 1
1.18052402166902 1.13005517908185 1 1
0.975406333888916 0.931727861496095 1 1
0.654041522052741 0.619207501381619 1 0
1.07609238542904 1.02135346967864 1 1
0.970680414014372 0.920830479097798 1 1
0.849132577583812 0.803981038659097 1 1
1.34933721379515 1.28898191126629 1 1
1.10675569927335 1.05031078072505 1 1
0.9138418725177 0.867850008406343 1 1
0.839712534303312 0.801397245883685 1 1
1.09725317832683 1.03849995390989 1 1
1.18128726034884 1.11905921013767 1 1
0.983599334216937 0.930226259859035 1 1
0.935550831919045 0.892236944655874 1 1
0.90516649704056 0.86465570528235 1 1
0.819072882368222 0.777201062435293 1 1
0.78547339512051 0.747868267236725 1 1
1.07712888565653 1.03669551424094 1 1
1.11284130161038 1.05262583346626 1 1
0.949241186130856 0.905861932831051 1 1
0.768333175082981 0.733765592587826 1 1
1.12263402914872 1.06737592614345 1 1
1.07475619443535 1.01667979724424 1 1
0.912921227127902 0.872396529087498 1 1
1.10155767474709 1.0494955517165 1 1
0.546780402029914 0.514485365216614 0 0
0.931453646055764 0.86732940596634 1 1
0.678474871843948 0.647085146519814 1 0
0.987618436349927 0.936968135007799 1 1
0.940008336072097 0.897089541113818 1 1
1.10929310806072 1.05597202464361 1 1
0.753352850075813 0.711871681821026 1 1
0.890968091809076 0.843627543470244 1 1
0.91113180015966 0.868100513388587 1 1
1.06256626179369 1.01620496460873 1 1
0.894727952617433 0.853258889042236 1 1
1.08953266643042 1.02601330531619 1 1
0.849256669827387 0.80388130752052 1 1
1.27277274609881 1.2221629232501 1 1
1.39993852267463 1.34046458752894 1 1
1.01205049251538 0.9658056165012 1 1
0.898477233381405 0.855058838301698 1 1
1.11807529539029 1.05406637724181 1 1
0.905644422534225 0.862886171656168 1 1
1.11506423637342 1.05550475808916 1 1
0.945614560257895 0.904769224717773 1 1
0.682212202963355 0.653104168046171 1 1
1.11568347061523 1.06399466453387 1 1
0.96602342774078 0.925677255859509 1 1
0.803998423295623 0.766904635150637 1 1
0.932093751845955 0.889325233190714 1 1
0.896409534430153 0.850399954109075 1 1
0.992551440292038 0.936176273232231 1 1
0.990984846915225 0.941414534088213 1 1
0.821031315092213 0.778484497757158 1 1
1.13802669858202 1.08662342313234 1 1
0.949184179292171 0.90586686492868 1 1
0.672035191394612 0.639715276075535 0 0
1.00822934989034 0.95236063652954 1 1
1.03122333432116 0.97861834092753 1 1
1.10581933104848 1.0534596373134 1 1
0.738910944765508 0.698939172779229 1 1
0.899264623183678 0.856972534360719 1 1
0.972816094941982 0.927399869526509 1 1
0.763668845185991 0.734975523936685 1 1
0.819785847990869 0.780248007163189 1 1
0.967811384176356 0.914623997283394 1 1
1.12424872248775 1.06435936060205 1 1
0.622783303152775 0.595181254857884 0 0
1.10553202148136 1.02879174345689 1 1
0.923617456019193 0.87299198254129 1 1
1.02829961413588 0.986746191089526 1 1
1.37103707298158 1.30491189357459 0 1
0.893602411602749 0.853563328151329 1 1
0.994393938434962 0.945199702971337 1 1
0.995587816444989 0.949076935710984 1 1
0.924737777003818 0.885325836574557 1 1
0.676123062694509 0.63123503238779 1 1
1.23616050268241 1.17602839083499 1 1
0.962063064756254 0.91816696488857 1 1
0.775854978917951 0.736773085794927 1 1
0.789886046509285 0.755032467599779 1 1
0.772032810151761 0.737222600197968 1 1
0.984613390825799 0.94139667462882 1 1
0.962360547988914 0.906223548722779 1 1
0.750356080371787 0.709636491869889 1 1
0.816288536052338 0.780362281531451 1 1
0.781253338314468 0.741587062192389 1 1
0.835158157437067 0.793811942423234 1 1
0.951189035253802 0.908075930492755 1 1
1.11557993031466 1.05634476973369 1 1
1.04332440271257 0.980890526680151 1 1
1.02141729721838 0.974016690448252 1 1
0.95864707482146 0.912818603402541 1 1
1.07925449156447 1.02712725519992 1 1
0.996686825269205 0.939075379061988 1 1
1.1966529649335 1.13644281211021 1 1
0.86022135268425 0.815843478851143 1 1
1.00334301654181 0.946786855236996 1 1
1.18052055056458 1.12087653885833 1 1
0.96118026416429 0.905970859183892 1 1
1.08056896584566 1.03075526216559 1 1
0.779557514531719 0.75437509273639 1 1
1.087351533031 1.03211498430326 1 1
0.862284353802122 0.820064515215529 1 1
1.0158659774578 0.960992996329947 1 1
1.07539581627659 1.01812545071511 1 1
0.819560362734519 0.774922823866855 1 1
0.88315361975908 0.845774264101183 1 1
1.05167428527155 1.0024492990326 1 1
0.96754595176682 0.919700952203048 1 1
0.710685660276071 0.665577260334512 1 1
0.965610960618217 0.918283277214197 1 1
0.94617654885989 0.898721279338764 1 1
0.809953759504892 0.765397791055129 1 1
1.01764177468786 0.963479726615617 1 1
1.09087327243275 1.04398258481734 1 1
1.06123298502312 1.00748774685129 1 1
0.858551255564187 0.822155142465778 1 1
1.02547111194714 0.968714980641563 1 1
1.01665246308236 0.964803527969935 1 1
0.962489966553249 0.914853607790521 1 1
1.25129769344575 1.18051301549228 1 1
1.0628101927393 1.00902644403112 1 1
0.846968875958479 0.809969385320261 1 1
0.906128787113901 0.871488417042441 1 1
0.714419285952597 0.681128978534675 1 1
0.961479019591422 0.909423810721042 1 1
0.973865645484605 0.932670161825042 1 1
0.970208075196312 0.92718782304402 1 1
1.13384100826803 1.08136719014844 1 1
0.758014684604522 0.728726255052811 1 1
1.0629092924142 1.0055214170192 1 1
1.11770483584749 1.06010700786713 1 1
0.908575763019827 0.862583788544946 1 1
0.897989650343723 0.857894317505615 1 1
1.12545411044543 1.06718461245899 1 1
0.773475672729844 0.74259078097677 1 1
1.13709450617514 1.07775883438304 1 1
1.07616719607982 1.02686384265356 1 1
1.06575406182247 1.0078924790229 1 1
0.896695061535906 0.857180029924286 1 1
1.08341203469752 1.02444269775882 1 1
0.611596724168689 0.580395089416968 0 0
0.803918123699173 0.75851692345858 1 1
0.926561942529665 0.874865707984185 1 1
0.943711031757819 0.893248968791785 1 1
1.03244873936595 0.98709130745648 1 1
0.960846224753985 0.916931501848728 1 1
0.727175421496601 0.693760881395099 1 1
1.3124526233929 1.24093538618886 1 1
0.93438895528601 0.894883522747362 1 1
0.826140162303949 0.778662796247887 1 1
1.33202463795551 1.27552688123936 1 1
1.32197888149045 1.25248377517889 1 1
1.01197148905333 0.954379632570695 1 1
0.827525335644627 0.778209332474627 1 1
0.781565972372296 0.744142240303342 1 1
0.997328373807969 0.949480392394501 1 1
1.17744051902489 1.12279456307191 1 1
0.982650100345184 0.934930169744979 1 1
1.43796757375955 1.37155778429181 0 1
0.887049418027638 0.844311391000938 1 1
1.21267596640764 1.15643015442351 1 1
0.948485061745084 0.894714835636378 1 1
0.708007557009141 0.671008098660868 1 1
0.951601570588822 0.904374639507557 1 1
0.831622694488803 0.786749666176396 1 1
1.02903148371111 0.977942374745818 1 1
0.862480714449928 0.826216912673795 1 1
1.05282801060304 1.00346472659553 1 1
0.79358840064441 0.750567701736419 1 1
1.2368902894096 1.16487949046124 1 1
0.95762127036489 0.915245344026549 1 1
1.19077385373992 1.12677038877937 1 1
1.05981297691137 1.00566027827408 1 1
1.13965788412708 1.07624818269563 1 1
0.95251370502361 0.903399909882028 1 1
1.00146506239695 0.952620171646888 1 1
0.661850141625013 0.63741886922929 1 1
1.08804932941223 1.03785856455288 1 1
0.742811601485501 0.70694131659819 1 1
1.12919807837119 1.08728771161909 1 1
1.20971250520023 1.13212815535877 1 1
1.17721898654568 1.11356221663222 1 1
1.15676505506675 1.09949745667815 1 1
1.09258672562208 1.03679418231078 1 1
0.995092708890921 0.946401120620828 1 1
0.927206645652794 0.882624937117622 1 1
0.96034410419309 0.919325329418846 1 1
1.15997772826741 1.10674092484502 1 1
0.952199666430169 0.90176169993661 1 1
1.26463077640083 1.20767431297296 1 1
1.12373094564499 1.0586452242063 1 1
0.866230134429692 0.815687094057997 1 1
1.18917504393897 1.1305727593227 1 1
1.23878330607769 1.17670462947175 1 1
0.792263854448669 0.750791097605179 1 1
0.899821474148181 0.853399382085996 1 1
1.21158678312335 1.14087171625521 1 1
1.31650518954586 1.24978800868683 1 1
1.11493362712079 1.06198872765187 1 1
1.01013899747847 0.963548040045061 1 1
0.730285060548016 0.703608676761746 1 1
1.02351106001403 0.97013355708041 1 1
0.653068256011221 0.622771632042354 0 0
1.1296085553204 1.07728159095456 1 1
0.71031078036167 0.676228950898128 1 1
0.911557985118626 0.863351702772441 1 1
1.25110401421403 1.19295695613742 1 1
1.27055310084089 1.19657711502844 1 1
0.934790083458533 0.888312252404054 1 1
1.0095534773198 0.961974978132837 1 1
0.817118059337346 0.778564032841776 1 1
1.12090495729399 1.0533981448339 1 1
1.10173082702165 1.04957760952573 1 1
0.983275945656969 0.939507754064893 1 1
0.742801153694059 0.707429190335657 1 1
1.05946488418646 1.00686890755039 1 1
1.47552639420259 1.39260878105966 0 0
1.12625443828441 1.07496722123491 1 1
0.920649526968921 0.867319038549442 1 1
0.914386215954029 0.87136231896853 1 1
1.02631564673262 0.980460710271532 1 1
0.85926453055947 0.816973709467683 1 1
1.1535651789573 1.09670256447504 1 1
1.16311913422815 1.11122616743344 1 1
1.00805338480843 0.946632586682754 1 1
1.09013570386677 1.0332486067282 1 1
0.684851163982614 0.639296678059894 1 0
1.03453520935852 0.974473472528367 1 1
0.924369473045854 0.875340251559006 1 1
0.745285029707945 0.698807697340729 1 1
0.691736153239448 0.65886408494685 1 1
0.705187965799029 0.663287623361784 1 1
1.0295153008071 0.971849909986854 1 1
0.821227424744901 0.783880283145751 1 1
0.942933981950551 0.893598777764374 1 1
1.21981598235773 1.15573098346461 1 1
1.16444600289658 1.09895254327382 1 1
1.01995342117707 0.970485700859579 1 1
1.415323045029 1.3379731466287 0 1
0.861045631968285 0.820052960136105 1 1
1.13909292955829 1.08042805400592 1 1
1.20509534871769 1.13185021572057 1 1
0.875419811468916 0.838468998276762 1 1
0.789794655872626 0.752089729791481 1 1
0.932066662133475 0.886630908528807 1 1
0.967928028184156 0.921494590335394 1 1
1.09724933903335 1.04814310490597 1 1
0.800656087587616 0.763879760586686 1 1
1.10553597379943 1.05131351170147 1 1
0.621537488335492 0.598401522906285 1 1
0.913221302170534 0.869898024394139 1 1
0.875887431635146 0.832905666213424 1 1
1.02748811983025 0.974926298126035 1 1
1.16968394922167 1.10657515207821 1 1
0.883123630060519 0.843618115735838 1 1
1.04958390763248 1.00054320463695 1 1
1.07790515819764 1.02884218437654 1 1
1.16143443666957 1.11674286106725 1 1
1.02255000506619 0.975171677984581 1 1
0.959190030479786 0.910394860213454 1 1
1.19525921627618 1.14955071743602 1 1
0.86215404143093 0.816814840513382 1 1
1.3019592649637 1.23773302178784 1 1
1.03805916740123 0.983819822728978 1 1
0.948656196870155 0.902681654546274 1 1
1.012340449183 0.960686115971152 1 1
0.955372688694795 0.916656179772853 1 1
0.687332415569577 0.659090772818371 1 0
1.1314046370803 1.07821500895103 1 1
0.96691737603255 0.921928596559271 1 1
1.06074721405031 0.99517841985162 1 1
1.24453305725898 1.19011181778642 1 1
0.993865225678761 0.932707189752706 1 1
0.791545427887143 0.755702486738279 1 1
1.09337333557745 1.03975449107077 1 1
1.13132596895454 1.06556022223176 1 1
0.794882465987063 0.761269541155622 1 1
1.03952068460605 0.990916584247557 1 1
0.825950513560284 0.785370225950305 1 1
1.02512809768666 0.975986523277211 1 1
1.01623142263275 0.961360658431091 1 1
0.852141179129494 0.80317173429728 1 1
0.719231412633265 0.683843343059695 1 1
1.18553500560273 1.12265739681058 1 1
0.605446752866693 0.573538881075865 0 0
1.08880239214102 1.03643935508082 1 1
1.15626343473193 1.10001368870331 1 1
1.25787610420589 1.20038395347728 1 1
1.19740968381631 1.13726904994832 1 1
1.11760575270325 1.05580188835703 1 1
0.958380823022204 0.909824189338873 1 1
0.705478003148918 0.660963012993576 1 1
0.911746916202384 0.868543881489121 1 1
0.862146755811414 0.824217782177101 1 1
0.859038203205321 0.821660801965124 1 1
0.723438071760651 0.687056943243473 1 1
0.95893496573435 0.908306999774836 1 1
1.04022855982404 0.990902426122502 1 1
1.26103001201514 1.19206151176672 1 1
0.770532756072126 0.73724242562973 1 1
1.26288008879951 1.1914335222062 1 1
0.778209852663924 0.739749224907318 1 1
1.22978397135133 1.1728641856662 1 1
0.788790450036444 0.757044766390703 1 1
1.00087195833107 0.949083400261696 1 1
0.936699010461783 0.895731019533579 1 1
0.821564980175649 0.785030864706509 1 1
1.06007894656125 1.00742293351222 1 1
1.00490038291566 0.959244112399989 1 1
1.1689289527229 1.10634209773944 1 1
0.654307601726526 0.617273033671797 0 0
1.29718244259705 1.22181837717272 1 1
0.879915566718787 0.835809549348147 1 1
1.15785762307689 1.10061438255501 1 1
1.01600445904758 0.965535189494272 1 1
0.976322211537467 0.926784653970135 1 1
1.06957638781992 1.0211784504324 1 1
0.737655217297089 0.699929555055609 1 1
1.25388145352827 1.18794061214398 1 1
0.635232054677432 0.604859975190047 1 0
0.895284948131577 0.850867274418551 1 1
0.862901363881502 0.816518758229632 1 1
1.06097329603005 0.99837890963016 1 1
1.183078840468 1.12824135660633 1 1
1.05703247310447 1.00817837885888 1 1
1.02489048525805 0.982675257302762 1 1
1.24662768899289 1.19217019961186 1 1
0.759231070118979 0.723050940320217 1 1
0.974872777968815 0.926920903987379 1 1
1.15379214637051 1.09310285212439 1 1
1.03936885993437 0.987127160485056 1 1
0.859873387000986 0.810481588134551 1 1
0.847433553530537 0.809690773182719 1 1
1.06150208990009 1.00133043492168 1 1
1.30888935595332 1.2428781880163 1 1
1.09526060164124 1.04332985801296 1 1
1.28378907207248 1.21321858615522 1 1
1.30244797517952 1.24404256845007 1 1
1.30231749230423 1.24405620210837 1 1
1.13732230173204 1.07393283137044 1 1
0.92549529349363 0.865734241876492 1 1
1.05896039182411 1.00773046329207 1 1
0.744317261786497 0.708956069645085 1 1
0.899787819055306 0.859006662801327 1 1
0.636356292079396 0.609270179281078 0 0
0.640322201342083 0.599939266545965 1 0
0.918797840704052 0.874644247874426 1 1
1.19242349091933 1.13794798192076 1 1
0.916920155450271 0.871436532434334 1 1
0.895740637966885 0.852409836518078 1 1
1.10128755502116 1.05074020717356 1 1
0.833996287033761 0.788050052512679 1 1
1.04933341325405 0.989760540180863 1 1
0.926638676171239 0.888975410001322 1 1
1.16879722889829 1.11118382654604 1 1
1.41791152000801 1.34567184157791 0 1
0.927470546643132 0.884572620613657 1 1
0.756823605412414 0.723657251594899 1 1
1.22204674715947 1.1530727424078 1 1
1.00969244339645 0.963848254075212 1 1
0.628602595395982 0.589312496134436 1 0
0.813308227225414 0.768071924519329 1 1
1.07085272235141 1.02249533152633 1 1
1.04754652469831 0.993255253989962 1 1
0.927111367590251 0.880844046587765 1 1
1.02066707496678 0.967271316998968 1 1
0.891972712600462 0.842830659930055 1 1
0.816161087422352 0.783998077578912 1 1
0.892981377554736 0.850766220700281 1 1
1.50112605214886 1.42727745011687 0 0
1.18087829140425 1.10590916051312 1 1
1.10844664606096 1.05032749710442 1 1
0.973316821188642 0.916513405192047 1 1
0.968305378679338 0.916415576798897 1 1
0.989487493730583 0.939607176168928 1 1
0.987326297184634 0.948235020140965 1 1
1.13965167758775 1.08709439866879 1 1
0.803405040872476 0.757580293030971 1 1
0.970176101687563 0.913354154048468 1 1
1.14959789558011 1.08651433005773 1 1
1.0043458096574 0.945850862079247 1 1
0.955079287355376 0.914140118244277 1 1
0.91579241279933 0.865626818360544 1 1
0.961062851337189 0.91950931064628 1 1
0.912851913893444 0.857925446987802 1 1
1.01054812017769 0.969096573063453 1 1
1.07130468423197 1.01519120812761 1 1
0.607181390854825 0.581589238232647 0 0
0.642018201480317 0.61494477872489 0 0
1.05185635866678 0.999187143806487 1 1
0.73031036719417 0.6908927217084 1 1
1.12584579465746 1.06738819712104 1 1
0.920350971003944 0.889842232675231 1 1
1.13072362635511 1.07489097834344 1 1
1.25553746770031 1.20119474114796 1 1
0.917383302115011 0.867776867082551 1 1
1.0419724625311 0.989811666695399 1 1
0.98746681527637 0.945388269107124 1 1
0.883652320988897 0.833905653145815 1 1
0.925039219071079 0.878662615700422 1 1
1.05664491130322 0.998744673601206 1 1
1.34990280296339 1.27875941887228 1 1
0.829630643965735 0.790808650952714 1 1
1.11193461030203 1.04925133993102 1 1
1.41773170962599 1.34007690767985 1 1
1.38867298861348 1.3121451943883 0 1
1.21204830836576 1.14999334195801 1 1
1.0761509758321 1.02254600623784 1 1
0.820745371492908 0.778779204767203 1 1
0.98813866511356 0.934384276876832 1 1
1.04183041242822 0.992829127503732 1 1
1.08045773411071 1.03123081810061 1 1
1.20657974793944 1.15062274782736 1 1
0.988181125862147 0.945121133645356 1 1
1.01010568987254 0.961107607046995 1 1
1.19728009623173 1.13612881493056 1 1
1.03451186361821 0.976425675394338 1 1
0.812211221795144 0.771773303201437 1 1
0.889757164554114 0.841844148146732 1 1
0.896992783878249 0.858582559835729 1 1
1.38863996764463 1.29929764509102 1 1
0.880513421830854 0.83435103033227 1 1
0.975682044731563 0.92212873982757 1 1
0.789560358659037 0.750653435851737 1 1
0.989984983348245 0.931931674905883 1 1
1.12447191365354 1.07469713480806 1 1
0.935013739252729 0.891280493244784 1 1
1.00051004858409 0.954266568666897 1 1
0.680824043142214 0.645236477520435 1 0
0.945936274295302 0.902919648589161 1 1
1.1024526326851 1.05306628453109 1 1
0.775141845510374 0.741274887748165 1 1
0.916643831817702 0.872919359146914 1 1
1.04152309212217 0.980879796789739 1 1
1.02337883760778 0.97389361855471 1 1
0.739970774883187 0.704079834941883 1 1
1.33104559112072 1.26179748019707 1 1
1.05116881362758 1.00912246794649 1 1
0.934845936422668 0.889332477593435 1 1
0.831793488296626 0.791218509498535 1 1
1.18388067802603 1.12361518980886 1 1
0.533565051402652 0.509727848611943 1 0
0.642428310810994 0.614422432377806 0 0
0.914179145162581 0.868025203507667 1 1
0.916266096723555 0.870282589692097 1 1
0.739186728545682 0.691757393954801 1 1
1.11211042298194 1.05908335934361 1 1
1.0663988349219 1.00803062846177 1 1
0.947025299514174 0.898138138747961 1 1
0.837635337500305 0.79436792024992 1 1
0.916010794632754 0.87378279217008 1 1
0.911587255992787 0.864730310127571 1 1
0.784209157915535 0.746210155437113 1 1
0.760697751838995 0.723487032937262 1 1
1.21943760911919 1.15108111819228 1 1
0.883201538133274 0.84731920085872 1 1
0.852111883464565 0.80328626268493 1 1
0.92524989352001 0.885136536485134 1 1
1.1511384216071 1.08735134753876 1 1
1.15242510800509 1.09210514938398 1 1
0.900281507632511 0.855015237186063 1 1
1.16809823485586 1.11012090861693 1 1
1.08416679306605 1.03585338843735 1 1
1.01192728016836 0.959997184059207 1 1
1.06057939775462 1.00829628055554 1 1
1.09025242800464 1.0305643758775 1 1
1.1545236460678 1.08811045059329 1 1
1.04470034734243 0.99144222843949 1 1
0.81190068893587 0.767588967275221 1 1
1.29762585450688 1.23079441100675 1 1
0.945302891180833 0.904964184544999 1 1
0.71713528450423 0.681349812728872 1 1
0.721751035890315 0.688304812987234 1 1
0.874496592851321 0.832902897347079 1 1
0.982346203106427 0.935257532846284 1 1
1.19038532727145 1.12963827299975 1 1
0.8065726309677 0.761008949117907 1 1
0.984194524599467 0.939188349938806 1 1
0.953031749485275 0.910366056866332 1 1
0.93160399428358 0.890823304060318 1 1
1.03748175342187 0.990644455974587 1 1
1.18794861875488 1.13162091494368 1 1
0.979705381745652 0.93015078901667 1 1
1.25909398728053 1.187760719822 1 1
0.825202516139129 0.789649428839239 1 1
0.665575815918399 0.635942074913196 0 0
1.01665413324728 0.957330886429175 1 1
0.923182346949174 0.874250513311361 1 1
0.932717531267042 0.886458352416236 1 1
0.927934551026218 0.880592301609078 1 1
1.14950925709761 1.08941036651001 1 1
1.14124189967403 1.08310839818372 1 1
0.960380103667519 0.916324485269666 1 1
1.17282095499269 1.11358054620895 1 1
0.929356117652152 0.878975921859044 1 1
0.726014577893127 0.686589509791836 1 1
1.18104105212085 1.12603472732971 1 1
1.34383749153293 1.28188693244463 1 1
1.05958757840249 1.00447767171103 1 1
1.16369901796974 1.11078131191699 1 1
0.771420345038447 0.738447193224993 1 1
0.91266031876869 0.868045735724105 1 1
1.15973339249084 1.09940610168029 1 1
1.01249754566747 0.960219139920867 1 1
0.878646681312803 0.839092414271391 1 1
0.879647897169952 0.843262660189429 1 1
1.19194637478015 1.13351628669561 1 1
0.970201422872375 0.919163178096525 1 1
1.09000705658049 1.04381482537723 1 1
0.857714562505893 0.817575361813854 1 1
1.04688973621823 0.984700671188311 1 1
1.12886046049479 1.06977780079572 1 1
1.15479562737906 1.09064878495448 1 1
0.944207120894126 0.899904292118099 1 1
1.05843071861521 1.0064818172113 1 1
1.1483181850841 1.08780311765383 1 1
0.949321854381837 0.904193523923886 1 1
1.31071280767694 1.24005806482355 1 1
1.36016406455937 1.30006855192805 1 1
1.08610604110701 1.04227836989277 1 1
0.952824742463412 0.905146143287743 1 1
0.898579801509971 0.861071999681366 1 1
0.891495972184139 0.850472308622933 1 1
0.946005320781123 0.901201535054592 1 1
0.896540238661529 0.853329477876672 1 1
1.04705096558503 0.995867595861375 1 1
0.94247699478104 0.904037524125118 1 1
1.34401095632879 1.27536874099866 1 1
1.0798962885624 1.02645923966435 1 1
1.01487227358572 0.966208772413047 1 1
0.753513775630906 0.715140689471981 1 1
1.15727657914233 1.10136868180146 1 1
1.01051288097446 0.959759894071826 1 1
1.10178745785052 1.04861773680046 1 1
1.00908907835806 0.95497351868605 1 1
1.1552297422583 1.10068384564762 1 1
1.23447111923904 1.17208561244568 1 1
0.933718525702529 0.889975787256829 1 1
1.34675620968188 1.27572372906922 1 1
0.9174644815083 0.879395689011896 1 1
0.830323423714887 0.78904084334369 1 1
1.32053770004854 1.25322428234302 1 1
1.06807387968016 1.00584327879569 1 1
0.88153096064921 0.840491521701103 1 1
0.942347632137301 0.90173763360326 1 1
0.946823123858835 0.890928832444457 1 1
1.00262505063474 0.952359843254207 1 1
0.957620553259283 0.90515286552777 1 1
1.04644513582438 1.0013659471288 1 1
0.847396002734209 0.804489390416968 1 1
0.688365846131025 0.658348902778124 1 0
0.962833883885335 0.914824923184824 1 1
0.995728827814256 0.941617682883972 1 1
0.614271917178651 0.590874693257119 1 1
1.0019003882808 0.949157957501654 1 1
0.80487573325006 0.767448504860916 1 1
1.17860394227746 1.11199002633655 1 1
0.956662560728082 0.9106413653117 1 1
1.20549262567127 1.14576061619248 1 1
0.873102129048026 0.830795062655238 1 1
1.07195421249925 1.02117051789196 1 1
1.36292706890329 1.29176771342401 1 1
0.943889280624366 0.908266569182031 1 1
1.20756097120527 1.14473952539222 1 1
1.22192876658684 1.15226336429757 1 1
1.2404125736707 1.17869677660929 1 1
1.01344856017891 0.963020369810915 1 1
0.88542183154535 0.847704311677723 1 1
1.17800936571989 1.11428587270036 1 1
0.994034483261796 0.935556740019575 1 1
0.606302837965876 0.574110977091387 0 0
0.985104265531562 0.93726054896939 1 1
0.973881150051248 0.927697440569501 1 1
1.10622040562679 1.05620225910623 1 1
0.729427849340549 0.69591054590087 1 1
1.0546365497623 0.993623925199737 1 1
0.88804649966037 0.840703167493149 1 1
0.856034161537335 0.815219915617863 1 1
0.994187524391767 0.930716294582936 1 1
0.918092668797481 0.876244617117571 1 1
0.820174956101706 0.778853022355493 1 1
0.729990859707564 0.684935799350617 1 1
0.804798758759501 0.767656466264641 1 1
0.938862313838573 0.88644870261577 1 1
0.666703403615432 0.631311602959538 1 0
0.893447552411958 0.847036231374971 1 1
0.874278494655933 0.828260213727247 1 1
1.19635353855768 1.13540234351897 1 1
0.784809308073602 0.75112752030782 1 1
1.12188227651565 1.07734824636001 1 1
0.854944509953881 0.822697040374633 1 1
0.936883573322078 0.887668574251313 1 1
1.17349906697098 1.11833780347706 1 1
0.733688991641448 0.698552259774642 1 1
1.05914252356322 1.00858304447348 1 1
1.14006871103657 1.09354845551317 1 1
0.844484248776601 0.803444764020187 1 1
0.885482075259639 0.840413916873606 1 1
0.939291949443387 0.893371556849098 1 1
0.663395382420343 0.631842317298199 0 0
0.956018263325536 0.908684903718641 1 1
1.09822018415844 1.04100676890882 1 1
1.10310357524786 1.05399439906392 1 1
1.13125133280361 1.06541712563516 1 1
0.791631816158399 0.752116815759215 1 1
1.10785519674359 1.04726201666897 1 1
1.06256962638243 1.00962189180983 1 1
1.01052769307744 0.958088312906102 1 1
1.58333458701911 1.51333138494875 0 0
0.981187414766442 0.93134731502552 1 1
0.999188801935692 0.949233288568369 1 1
0.904372450509279 0.86767425546269 1 1
0.976905142712472 0.937420560820352 1 1
1.20192742566235 1.13944403400258 1 1
1.10122568170674 1.0456821844331 1 1
0.936439506518595 0.891978097612691 1 1
1.49686329047198 1.42068803433212 0 1
0.916141239152123 0.875143435341629 1 1
0.815363531847265 0.777727951103183 1 1
0.853594311476549 0.810922664337941 1 1
0.972307516743981 0.916881390615055 1 1
0.873493819532496 0.837572844407414 1 1
1.23532701735376 1.17289522211487 1 1
1.12131797875958 1.07172934276774 1 1
1.31760891592412 1.25186823219254 1 1
1.06065044263697 1.00982456652769 1 1
0.900287986558342 0.860156641212125 1 1
1.37582405114102 1.31424224300065 0 1
0.835879181314718 0.796842605312732 1 1
0.947398901991081 0.902762528253966 1 1
1.08968743549052 1.04132643633983 1 1
0.765442740719054 0.717277654365869 1 1
1.08429614347162 1.03413594126551 1 1
0.842643142648121 0.801774699436863 1 1
0.953122042044911 0.905728346072598 1 1
0.978061459776212 0.931486764362258 1 1
1.37378767707687 1.30336254714836 0 1
0.9803480992015 0.938992165249184 1 1
1.33350571092528 1.27110614410621 1 1
1.26040743055911 1.20587119238349 1 1
0.840047666336487 0.793615482656367 1 1
0.86633328894514 0.817155214158774 1 1
0.996331556537108 0.948953008275591 1 1
1.16851779057371 1.1108223659734 1 1
0.631978417676269 0.604102686870052 0 0
1.20134884323422 1.13373686370469 1 1
0.919075095576822 0.870222344975277 1 1
1.17972191356858 1.11344645166329 1 1
0.659986812202734 0.626074689267226 1 0
1.16488626449486 1.10051658464991 1 1
0.505302329773333 0.481926192988619 0 0
1.01211496970986 0.963768926956163 1 1
1.02415666129031 0.978356467507434 1 1
1.16603345137512 1.11446588305665 1 1
1.1661377446312 1.11508933849806 1 1
0.800076971089907 0.7609546956973 1 1
1.24468738005803 1.17613499905134 1 1
1.28059921871661 1.213088597072 1 1
0.5693731436896 0.546578389486218 0 0
0.901481924891358 0.849464077158531 1 1
0.8471811019176 0.804288971244222 1 1
0.832315820466111 0.795242318361654 1 1
0.700399391319854 0.664235373708911 1 1
0.751877450096768 0.71790340140893 1 1
0.976399703916915 0.943650059263166 1 1
0.869219417075164 0.823860435185223 1 1
1.02067572252682 0.978090891272183 1 1
1.00058112983026 0.956786907696122 1 1
1.27930724932952 1.21812142829057 1 1
0.91672502974125 0.867841899219567 1 1
0.813063359538937 0.77195340511265 1 1
0.83447979232197 0.792007272468972 1 1
1.2271829909382 1.16880471417432 1 1
0.841970663383232 0.803568738044705 1 1
0.790340751051098 0.751273972247514 1 1
0.805807418201012 0.774248545672391 1 1
1.28756584129251 1.22295418840259 1 1
0.892505757109556 0.843999671334728 1 1
1.00785959430165 0.958366555477015 1 1
1.42564906043976 1.34744309227192 0 1
1.07650073272603 1.02880429032064 1 1
1.05464214124968 0.989395119893505 1 1
1.12317044039211 1.06891164525066 1 1
1.0573681032747 1.00322624666529 1 1
0.956788451234666 0.911355322664761 1 1
0.913043363980137 0.868694122446837 1 1
0.988804665914225 0.94167709521838 1 1
0.771151092908199 0.729953094961787 1 1
1.07482859471677 1.02163440713738 1 1
1.08514326294921 1.03402481653927 1 1
1.04363002910503 0.985744875111215 1 1
1.03221395483435 0.984240592960268 1 1
0.844256939783139 0.79954235540321 1 1
0.883512504216047 0.831626441059645 1 1
1.24503349169387 1.18948950216412 1 1
1.00187477649037 0.946863066235661 1 1
1.28555889510811 1.22389022925498 1 1
1.30427168851399 1.23327452139854 1 1
1.19891811186919 1.14779973381626 1 1
1.14388682650434 1.09021558302771 1 1
0.821778832530187 0.781892137386768 1 1
1.07155439758175 1.01499758977646 1 1
0.96725627181265 0.919267522760148 1 1
0.755365710719244 0.715919012698713 1 1
1.09139750464959 1.03466042213789 1 1
0.881646970429002 0.823463114332895 1 1
0.754354567387084 0.719686189459635 1 1
1.18013077732119 1.11880258380199 1 1
0.922109678877371 0.873292696713937 1 1
1.2218839155229 1.1616677575459 1 1
1.06241951474963 1.01142122251641 1 1
0.971634726134128 0.933281670208926 1 1
1.27312904785749 1.20772710864283 1 1
0.886423922927279 0.83449486628972 1 1
1.12216730109427 1.06768972704853 1 1
1.05296546645213 1.00240612071019 1 1
0.780325433470626 0.743141409769474 1 1
0.804467011212435 0.761534991797775 1 1
0.910530709345231 0.870635147937327 1 1
1.02001587633229 0.979029674826491 1 1
1.06927631813641 1.01905991102533 1 1
1.0968180611722 1.0476424738661 1 1
0.864017105501917 0.81735811199759 1 1
1.07806245455494 1.03181153867501 1 1
0.612050406502888 0.578352292175142 0 0
1.00650903722835 0.947474339275316 1 1
1.00668504312901 0.960443004809705 1 1
1.00237031317591 0.963045727367037 1 1
0.778869109319674 0.744248953693388 1 1
1.38375359417902 1.31153253500538 0 1
0.985764005619813 0.935255629829484 1 1
1.084709786805 1.03414424031919 1 1
0.990778767629415 0.938454817797786 1 1
0.629909346689667 0.600071540924915 0 0
1.35058186371074 1.28126029518418 1 1
1.05049511743329 1.00799317485484 1 1
1.00252900671727 0.941361313228507 1 1
0.872325110866344 0.831353603615056 1 1
0.82409121137366 0.783013249104744 1 1
1.28727341648722 1.21526735788132 1 1
1.05472173669513 1.00928595441811 1 1
0.961627444301829 0.921848455706732 1 1
0.910926006144791 0.873776306806029 1 1
0.709062998220035 0.676349559470321 1 1
1.06457987641304 1.01227289716266 1 1
0.917195035481198 0.877890479227705 1 1
0.750333596606095 0.710350538436555 1 1
0.967338314581547 0.91613210541605 1 1
0.84728111821885 0.809838254496674 1 1
0.771626802990728 0.731685051046949 1 1
1.10772591198774 1.04750445661392 1 1
0.806306316142283 0.773496702032597 1 1
0.732691898672588 0.696880367456833 1 1
0.901110097150318 0.861505984582741 1 1
1.14961246421915 1.08735534745248 1 1
1.12139336254196 1.0565413258812 1 1
0.886300211603847 0.844181303026678 1 1
0.72512820096086 0.692477793014703 1 1
1.00075572919322 0.951819394467202 1 1
1.17184758616938 1.1137467028637 1 1
0.87075539422651 0.829403489520925 1 1
1.0644500466659 1.01232288530952 1 1
0.872022613468176 0.83423565494608 1 1
0.942070689670836 0.892390501327432 1 1
1.2121995034996 1.14980651920356 1 1
0.999716203612095 0.955987106707413 1 1
1.21123707087886 1.14867271527346 1 1
1.02957061069594 0.985320060287596 1 1
1.01161565382997 0.968291529898555 1 1
0.977724868260087 0.931261581527585 1 1
0.859534216787769 0.815128992878877 1 1
0.966896508298218 0.92400772552397 1 1
0.841639756241855 0.795127834271475 1 1
1.21913613706081 1.15778420732828 1 1
0.778204178612076 0.741302312254093 1 1
0.577893927959618 0.543671695581475 0 0
0.92187896780508 0.874767304044108 1 1
1.16364417220528 1.10796685594172 1 1
0.982838361878804 0.93329627573804 1 1
0.847763248254365 0.809752997578104 1 1
0.865175021155086 0.818615566665087 1 1
0.936051261718216 0.895115036486681 1 1
1.16824393565774 1.10252662610083 1 1
1.17097951418455 1.11960508762046 1 1
0.903017735148527 0.860480279932822 1 1
1.45717086269474 1.37942141533792 0 0
1.34197561670231 1.26696025127004 1 1
0.902460452864798 0.856647586588279 1 1
0.885116055383731 0.844172514560471 1 1
1.07591499176684 1.00881343695613 1 1
1.20334786484552 1.15169096110237 1 1
1.07801697829973 1.0249375247298 1 1
1.20867836642503 1.15006993071795 1 1
0.9715286070232 0.935798370606136 1 1
0.86155759018606 0.826837901179861 1 1
0.913827154944097 0.871178618033637 1 1
0.856792125807147 0.817553894857575 1 1
0.831920807781275 0.793127422903719 1 1
1.00483664390412 0.956615404402584 1 1
1.35967734653775 1.30788388227994 1 1
0.752888178790091 0.723076798040578 1 1
1.1936660129648 1.12749631425668 1 1
0.71294482098969 0.678860181774721 1 1
1.02963493550756 0.985576322993209 1 1
1.07043126732695 1.0140884720765 1 1
0.877868691473746 0.833643671146519 1 1
1.02359049081689 0.97860128999139 1 1
0.96148128310994 0.913119907622822 1 1
1.12357530707042 1.07584500255594 1 1
1.32569465330012 1.24535569233829 1 1
0.987604108565048 0.925561722214666 1 1
0.952981905347896 0.9011997845118 1 1
1.21890774399904 1.15165916500972 1 1
0.97724537813028 0.932319246165399 1 1
0.952562187450013 0.904878458536629 1 1
0.81484085464445 0.769280740250083 1 1
1.36149610915466 1.28533852838566 1 1
1.16730049921001 1.11514917930245 1 1
1.17175195081193 1.10497907773197 1 1
0.589537842520447 0.549910284076708 1 1
1.41852255494005 1.35186034986942 1 1
0.965953458113424 0.921052670800776 1 1
1.11620580702269 1.06404963568499 1 1
0.90529355789012 0.853579284964666 1 1
1.32529458289615 1.26210759818328 1 1
0.928424368139142 0.883647945662309 1 1
1.18626704887949 1.13987355626511 1 1
1.0686697642301 1.00844274717145 1 1
1.02399884646678 0.980050875393086 1 1
0.883316476202906 0.840499706810528 1 1
1.11602240238206 1.06898141292404 1 1
0.888098524941701 0.845703571478489 1 1
0.948681769817284 0.907582933173352 1 1
1.16245525437974 1.111643337633 1 1
0.916528408654493 0.87230941569223 1 1
1.13589582501129 1.08860414706999 1 1
1.16665753868324 1.10154430931783 1 1
0.973919681760169 0.92831889390197 1 1
1.22392548611867 1.15654232362494 1 1
0.969643754645064 0.925194598196225 1 1
1.09813387182573 1.03993549065275 1 1
1.33932907654318 1.26139815572842 1 1
0.811409006073886 0.772471358730114 1 1
0.972861960773894 0.924449717362805 1 1
0.939295294731077 0.894884613577369 1 1
0.919546555215604 0.874469522952039 1 1
1.37117942693271 1.30156568746154 0 1
1.08949599646246 1.03091291104933 1 1
0.88887213628728 0.842790405521605 1 1
0.780891484044316 0.744840011769514 1 1
0.957656604942577 0.915509026593757 1 1
1.04259195522935 0.989804090163574 1 1
0.874579976664126 0.830638046143369 1 1
1.12210327381325 1.06543654713776 1 1
0.961400469183085 0.916046946849734 1 1
1.12609124643651 1.07249572255917 1 1
0.665264629047208 0.630618183649218 1 0
1.05472593117571 1.00452876413206 1 1
1.04049674831597 0.98675772703174 1 1
1.20139562797486 1.14572168501375 1 1
0.85013361568013 0.808641802611637 1 1
0.837783661376996 0.801108320757888 1 1
1.12400784461803 1.06984909749057 1 1
1.27261348627581 1.21552960787523 1 1
1.03305832899082 0.985915349433483 1 1
0.824701301167527 0.784837948362058 1 1
0.953359605491337 0.908534024726321 1 1
1.20261949905263 1.15394548085193 1 1
0.913865710315498 0.868621471093822 1 1
1.15416363971215 1.09679556180688 1 1
0.928081956096517 0.885503684875158 1 1
1.02331383200188 0.979129679116871 1 1
1.01854103615045 0.969578940432749 1 1
1.40035747137636 1.34169650513899 1 1
1.05640990441331 0.992901602134965 1 1
0.89882277432837 0.85041093854886 1 1
1.1132976471766 1.05239576293561 1 1
1.17445326499289 1.10874357611409 1 1
0.891067307613373 0.844747626181824 1 1
1.31594088798377 1.24600223568012 1 1
0.881697752470398 0.835128051192885 1 1
0.791998704070588 0.748626334286294 1 1
1.16868678636171 1.11730169436523 1 1
1.40533263760416 1.33802940943766 1 1
1.08939910014104 1.03395588491072 1 1
1.10788685154723 1.06437433201491 1 1
1.06758886613951 1.01416035069261 1 1
0.834893255822615 0.796571275448418 1 1
1.03567207452454 0.989805386703668 1 1
0.743145436899687 0.703710213509156 1 1
1.12723489115516 1.07063825993975 1 1
0.869839418397267 0.835410262604147 1 1
0.902957242795989 0.866495098972116 1 1
0.784979441209567 0.745996594647262 1 1
0.396671468263558 0.379975307158949 0 0
1.26113177656132 1.20172985514017 1 1
0.965657083404397 0.920776344681964 1 1
0.916856301746665 0.875862583160084 1 1
0.846855267524698 0.798459949947612 1 1
1.4429902549768 1.35589005357298 0 1
0.894469518386613 0.855998223579599 1 1
1.16225201893176 1.10746420408945 1 1
0.893513591326297 0.850500813362085 1 1
1.17045705867048 1.10376420458734 1 1
0.740860628028733 0.701256331058056 1 1
1.1384393300766 1.07957482026775 1 1
1.01523443469924 0.967956565245557 1 1
0.68530673513217 0.647178906891972 1 0
1.13863212188776 1.08437899772995 1 1
1.09279009586954 1.03453692226 1 1
1.26354415164646 1.19999090165503 1 1
0.91038938507826 0.865637054802014 1 1
0.798156545534582 0.755802292141169 1 1
0.584186123739312 0.551736854969478 0 0
1.01142395650166 0.963527751260539 1 1
0.748679131371934 0.713215640063217 1 1
1.13760052723334 1.08101026715145 1 1
0.958156093735302 0.903890155364113 1 1
1.22870279900665 1.16556710905645 1 1
0.973274729495966 0.919751747778286 1 1
0.895209791176981 0.857107177757846 1 1
0.909066187621569 0.871156168011775 1 1
1.07920052612018 1.02351115015722 1 1
0.699503277835282 0.665226636323388 1 0
0.841469933959955 0.806281568419481 1 1
1.02551964659266 0.973983332113151 1 1
1.23050241299421 1.17038964902804 1 1
0.845977600806009 0.806265590553935 1 1
0.925831777823931 0.884991395828975 1 1
1.08514881582669 1.0300412153337 1 1
1.00175727778946 0.956135598349725 1 1
1.25003255098734 1.19764616155943 1 1
0.730820050251141 0.689507421421566 1 1
1.20513095463909 1.15276561983893 1 1
1.05507085219097 1.00097473748074 1 1
0.977825599825587 0.93229907950071 1 1
0.93440552377521 0.890207302438867 1 1
1.09446996123152 1.04607175354487 1 1
1.03116837928679 0.982853609473071 1 1
1.21842843837083 1.15111106748677 1 1
1.20079832759389 1.13711381744219 1 1
0.990172723981887 0.947800159844091 1 1
0.927564651633462 0.886323350500556 1 1
0.999003226904209 0.950713361789077 1 1
1.10999171372524 1.06503730299678 1 1
1.0629202309521 1.01205989679116 1 1
0.920924308354957 0.881148701047743 1 1
1.1430893391095 1.08147530479003 1 1
0.893291715812934 0.854021799689318 1 1
1.00571424038222 0.962393540066257 1 1
0.991607851659448 0.938142240257171 1 1
1.09844048215767 1.04852845879464 1 1
0.953259290164777 0.907615634673414 1 1
1.0477149432226 0.996658922404065 1 1
1.04312713095424 0.994894982246938 1 1
1.38234375913969 1.318645666703 1 1
1.34056807990015 1.26702588219803 1 1
1.00106852465856 0.957138872038314 1 1
1.04310736347712 0.985809570724426 1 1
1.04848615503433 0.998531585166589 1 1
1.0669326579418 1.01410110214358 1 1
1.78393318605871 1.70855612575903 0 0
1.2030317375761 1.1441983274594 1 1
1.14014753012714 1.09111223754406 1 1
1.36162839445362 1.28664189627669 0 1
1.06168208077496 1.00867646718316 1 1
0.899072311942834 0.851625327398499 1 1
0.731793818958992 0.69881995629109 1 1
0.821877154953998 0.777454977207403 1 1
1.39331363612123 1.32364294849049 0 1
0.96849395784427 0.918699005491866 1 1
0.655807260063924 0.622963907386551 0 0
1.03445475124794 0.982534088247791 1 1
0.892101616614647 0.850275943115256 1 1
0.946465409408377 0.898214472254667 1 1
0.956093636416082 0.914211525977622 1 1
0.801205615549722 0.758339352074094 1 1
1.13203824024196 1.08019750467633 1 1
0.842125906684523 0.808563689209815 1 1
1.20269124488156 1.13472671549638 1 1
0.838656681181129 0.793062697282718 1 1
0.911684956936622 0.859610804410187 1 1
0.978429738310175 0.917176465132977 1 1
1.03874502117409 0.996436293212764 1 1
1.05039717206808 1.00652946167837 1 1
1.31432804751622 1.24707290846665 1 1
0.66403265834992 0.630215891654727 1 0
0.545898442585841 0.515922054536442 0 0
0.91293928772339 0.873382712083505 1 1
0.719323819539733 0.682613708855885 1 1
1.20384823994535 1.14843662897414 1 1
0.942518724563259 0.893437417871893 1 1
0.953420689300522 0.908266290989931 1 1
0.809797640908134 0.772673730973728 1 1
0.578564432156171 0.551060952491687 0 0
1.1995118439815 1.14008937426682 1 1
0.94663961093627 0.898283407213148 1 1
1.20697209249674 1.14963814910425 1 1
1.22142613713451 1.17662026318473 1 1
1.15865119581939 1.09386697560369 1 1
0.746992942728933 0.714251357673989 1 1
0.881424478799259 0.834523969589522 1 1
1.01684546755024 0.978213880213551 1 1
0.925272574359634 0.875358102523102 1 1
0.904445410378501 0.857799178014512 1 1
1.06419898008866 1.0100442394146 1 1
0.919558644829095 0.877247164520534 1 1
0.935234459942067 0.890252507821763 1 1
0.669393568259262 0.63777531123978 1 1
1.08630211730375 1.03921552062841 1 1
1.04870062297148 0.993761141398433 1 1
0.837999651972732 0.79573437189044 1 1
0.729424037591727 0.684239516084994 1 1
0.898761987068659 0.858847232772608 1 1
1.44882257557915 1.36504976334851 0 1
0.86673319925117 0.829628003600305 1 1
1.14290825034005 1.09725075166139 1 1
1.26968973366372 1.20950909412326 1 1
0.961377999391601 0.914728297344521 1 1
0.835487121224927 0.795152897578272 1 1
0.951626666500283 0.914397633719901 1 1
1.15232999110008 1.08955913711805 1 1
1.19261809079001 1.13121136007996 1 1
1.07033748832615 1.0229082446412 1 1
1.04675598553499 1.01222745717095 1 1
0.875300917706126 0.836355411254376 1 1
1.02987458823849 0.971422917856541 1 1
1.01166121873302 0.954870026697884 1 1
0.800558054100009 0.761481124832171 1 1
1.27384461757295 1.19957938140277 1 1
0.900031045027157 0.850764259521626 1 1
1.05386334037072 1.0057150934681 1 1
0.82742461336868 0.780023900264536 1 1
0.972150155699636 0.929363213478164 1 1
0.817112274500739 0.772470170542499 1 1
1.29672253867651 1.24428581524632 1 1
1.34797702085355 1.29271794982099 1 1
0.901863895604916 0.852697403716992 1 1
0.950115209688921 0.905190507102902 1 1
0.891303277459839 0.847547790314391 1 1
1.19352614837059 1.13091136360118 1 1
0.794100449936524 0.758177184793275 1 1
1.01580114306795 0.968116393611004 1 1
1.26914588872494 1.20619835743134 1 1
1.01749136930577 0.978069642091091 1 1
0.738131604427183 0.703926262316234 1 1
1.10972025658181 1.05631095188731 1 1
0.963919281250225 0.914102085938181 1 1
0.82279043125903 0.786832345319163 1 1
0.824385365571338 0.786217164472003 1 1
0.76923066743527 0.736247792407308 1 1
1.02613415120995 0.978024233235134 1 1
0.946157381712239 0.895715431762185 1 1
1.065518267194 1.0119559372929 1 1
1.16805577774731 1.10606199536846 1 1
0.911245386419011 0.867550470725691 1 1
0.849678113492065 0.800314246388604 1 1
1.00077563221403 0.946366203316066 1 1
0.903627733517444 0.864444547373148 1 1
1.16759786154145 1.10585779907916 1 1
0.761300698950253 0.722341797365443 1 1
0.831833906069813 0.785413782268387 1 1
1.27320816430537 1.20242687536975 1 1
0.947928485921953 0.897554029221804 1 1
0.776492113009879 0.741859320540092 1 1
1.13882019756304 1.08361734131962 1 1
0.597276993825483 0.564368773364116 0 0
1.1386787355229 1.08336657097492 1 1
1.12794901054746 1.07063472382164 1 1
1.36795705742544 1.306142911166 0 1
1.16960306199796 1.11682168253217 1 1
1.12556679083982 1.07879134986097 1 1
0.833227753947149 0.795488544831396 1 1
0.898851629426437 0.852372053713946 1 1
0.864160865813381 0.8238680485301 1 1
0.967627444349999 0.930779261044574 1 1
0.914498412444078 0.867997194308295 1 1
1.32928136909008 1.25918337995546 1 1
1.02968540328063 0.980114415718018 1 1
0.816370303335307 0.776873372144418 1 1
0.664296779633815 0.634930627208425 1 0
1.01766654331558 0.969187106365883 1 1
1.0040991366995 0.956965159738578 1 1
0.762438849731123 0.720579071381131 1 1
0.802729920310231 0.76866359461517 1 1
1.39381458893278 1.33002772336553 1 1
1.03895689261437 0.98374135673743 1 1
0.739460237903952 0.706317293254705 1 1
1.06706586966166 1.01166089726583 1 1
0.910569747516162 0.867802190570774 1 1
1.57824344751381 1.51275049923683 1 1
0.959263879019956 0.921517652678593 1 1
0.963669772968581 0.919127614282254 1 1
0.86659599511527 0.820099088750904 1 1
0.774023071965025 0.736899757253263 1 1
0.723216839835145 0.684080424285518 1 1
1.00110826456639 0.952447635452837 1 1
0.908512681785738 0.859189266364189 1 1
0.996115966083664 0.954408690645361 1 1
0.758424203286823 0.754834854028157 1 1
1.04660608201748 0.982623142471307 1 1
1.01769793667362 0.972578317989644 1 1
0.658079460450717 0.624477512346675 1 1
1.32096473209103 1.24778363152164 1 1
1.01852671642769 0.959453928607804 1 1
1.15527557707568 1.08801622668074 1 1
1.13109710719372 1.0741875650357 1 1
0.916021702993669 0.871808402261867 1 1
0.906039383805524 0.856571448856416 1 1
1.01040333823629 0.956449108361131 1 1
1.33027943317921 1.25612825317428 1 1
0.714153852694815 0.682336887104216 1 1
1.02420486253834 0.989986751365052 1 1
1.13954438440267 1.0808975653225 1 1
1.01521766220737 0.967116332066693 1 1
1.02112054721479 0.968918877614113 1 1
0.973260357497665 0.915979567891797 1 1
0.968890734922926 0.924221617365912 1 1
0.906639489986611 0.861177332208009 1 1
1.05978907063421 1.01109027637893 1 1
1.0897556571209 1.0308186854821 1 1
1.03997386418235 0.989428451851046 1 1
1.44181552980287 1.36721976785491 0 0
0.845121374060556 0.809997659059069 1 1
0.843324534090981 0.803152149927611 1 1
0.811076951515672 0.770169021299148 1 1
1.20609105752363 1.15263017408911 1 1
1.12177657805363 1.06217375907262 1 1
1.24345829417628 1.18215473986465 1 1
1.02619739359608 0.981127001489159 1 1
1.1596023078877 1.09427639831256 1 1
0.962068411876463 0.919427265821218 1 1
0.959754899022567 0.912430546796672 1 1
1.1529361334223 1.10455024083786 1 1
1.30784895316092 1.24084690870091 1 1
0.924336452898046 0.881973715743988 1 1
0.777987426516146 0.737233648726396 1 1
0.857943750155806 0.816670426077323 1 1
1.1859248935788 1.12421746990565 1 1
0.804027959540044 0.768590045869957 1 1
1.28733642160367 1.22600374209199 1 1
1.08263121328104 1.02776345211643 1 1
1.25692702402037 1.19646673386375 1 1
1.06728517791688 1.02479182145062 1 1
0.887156594799326 0.841930760653403 1 1
1.15980317885056 1.10144135251143 1 1
1.01461690209282 0.972209076860772 1 1
1.05022717793067 0.996528919677654 1 1
1.11298422680276 1.05937881128137 1 1
1.28390128889242 1.22087690688798 1 1
0.761759843459759 0.728923944779685 1 1
1.18147784664102 1.12288232970269 1 1
0.990779325688193 0.940021961739235 1 1
1.1456244349571 1.07820370725676 1 1
1.09263302626597 1.03520227916771 1 1
1.05161822529984 0.994609477451012 1 1
0.829193394401029 0.786633048946575 1 1
1.10222046115096 1.05318366384584 1 1
0.870344340133438 0.829352820686146 1 1
0.872702757754859 0.818284757622321 1 1
0.923088002496717 0.878764645776023 1 1
1.09716588613192 1.03498104760601 1 1
0.868738671800787 0.825394896106195 1 1
1.1556310087632 1.09937137798742 1 1
1.17753270476551 1.12707613037013 1 1
0.694631049879646 0.658206593476689 1 0
0.98845295797737 0.946625515962922 1 1
1.01886936276816 0.976419713447631 1 1
1.01412669659901 0.968759458004547 1 1
1.49406194412011 1.42370220113426 1 1
1.24428386508914 1.19371547253759 1 1
0.663550077539103 0.636049016092798 0 0
1.06077508351287 1.00455494458607 1 1
1.17735787179834 1.12226670617941 1 1
0.581967718809104 0.557201828760432 0 0
1.04140909631942 0.992274852380265 1 1
0.791209243458874 0.750899746994002 1 1
1.19048498636101 1.12847513366715 1 1
1.08162248744481 1.02460809304495 1 1
1.098873460553 1.0537570319038 1 1
0.944052735549357 0.902501957183297 1 1
0.912458140685407 0.867549931012744 1 1
0.910123337243748 0.867975503626113 1 1
1.00188219806482 0.954122119774542 1 1
0.84781684329115 0.805338802611651 1 1
0.92914547480521 0.8878986726942 1 1
1.21198665194797 1.1493364888438 1 1
0.998449811374317 0.952307895528845 1 1
0.860473124561895 0.812547137944864 1 1
1.11268813919139 1.05253543177832 1 1
1.01997282199124 0.980437196844269 1 1
1.4789373437724 1.41178812482591 0 0
1.11895118967663 1.06516857116435 1 1
0.952619770187848 0.91190306472056 1 1
1.20049015889486 1.14301698137872 1 1
0.913008318235677 0.869833367184487 1 1
0.83894719196982 0.80009216572165 1 1
1.04408215241069 0.983562769802542 1 1
0.877817756208847 0.832095167472318 1 1
0.65919980124296 0.625066997283987 1 0
0.886141604539578 0.839917014294085 1 1
0.797899985198045 0.757264585035202 1 1
0.93546940369741 0.885588874291947 1 1
0.917537577484615 0.873637732816131 1 1
0.762684138525307 0.717402575864742 1 1
0.798084342072288 0.758628211481998 1 1
1.01473326648949 0.965682270537976 1 1
0.887812840290428 0.850673701773717 1 1
0.865163074401335 0.827170325022438 1 1
0.928675097608726 0.886556928981312 1 1
1.03472649517519 0.986553907664689 1 1
1.20339544685288 1.13392605736346 1 1
1.11761929570974 1.06542713310638 1 1
1.07688098858772 1.02434055590372 1 1
1.05951680486283 1.0139715443984 1 1
0.857008555375896 0.811903734113663 1 1
1.05385974862404 1.00177277407582 1 1
0.710587093435081 0.682650875691937 1 1
1.02077860235696 0.959502653363136 1 1
0.920863209039771 0.881519189337672 1 1
0.938984954283987 0.897039385673641 1 1
1.21315157541746 1.15785866763037 1 1
0.827729750404868 0.785207204098827 1 1
1.13685931558647 1.07377451366731 1 1
0.885832990036458 0.848724996391695 1 1
0.916366702023262 0.879575653100335 1 1
0.975827233983531 0.934682198024183 1 1
1.03393286426236 0.992561061784871 1 1
0.880235672283139 0.834924315659314 1 1
1.17448652124946 1.12312042080367 1 1
1.25491518085495 1.198033862157 1 1
1.19927115502221 1.15484693524057 1 1
0.776474538793812 0.736781142218378 1 1
0.979020744119514 0.93589616388532 1 1
1.21715199243567 1.16012884353578 1 1
0.865165281352239 0.822943503926939 1 1
1.10794652927855 1.05754525307541 1 1
0.973404413492358 0.923631068401575 1 1
1.22840726673682 1.17652301096233 1 1
1.00999109063213 0.958902994188512 1 1
0.894421278080291 0.849487567838658 1 1
1.17366147324551 1.11461998586984 1 1
0.98478898684415 0.932606626586478 1 1
0.966527890464719 0.920888411136927 1 1
0.776043499207286 0.735896388952473 1 1
0.737674397098096 0.702972804602564 1 1
0.979355780788234 0.938053299997009 1 1
0.894182221192427 0.858172954258645 1 1
0.812768473025859 0.777180594472725 1 1
1.00312970150585 0.957104348983621 1 1
0.894008512247027 0.853105961879829 1 1
1.51978151104332 1.43735172718065 0 0
0.831673283054024 0.792875418907821 1 1
1.10640240012439 1.05206599824527 1 1
0.947349015387301 0.901410609013503 1 1
1.01535165466216 0.96526689003801 1 1
0.958897321157792 0.903034243299278 1 1
0.89049005372704 0.846091230476511 1 1
1.24264405439842 1.18964547096469 1 1
0.894626297480149 0.848101229441715 1 1
0.834780000015857 0.794684633408417 1 1
0.70869882090543 0.674857722230415 1 1
1.14591113265295 1.0816390865479 1 1
1.18237497296186 1.11894224088049 1 1
1.21761922394569 1.1586311800798 1 1
1.25305713291113 1.18395193746305 1 1
0.91975195466193 0.872683645288843 1 1
1.13011093829724 1.06257291795849 1 1
0.962621486820869 0.908648212034267 1 1
1.08528830256238 1.03802150840307 1 1
1.14777197913767 1.08926972512773 1 1
1.18686685750492 1.12885693962525 1 1
0.87647376177011 0.836486466014964 1 1
1.05783962102332 0.997666515814326 1 1
0.960843278558837 0.919762394359626 1 1
1.09655358128223 1.0359532404121 1 1
1.00064882197783 0.945608553102639 1 1
1.15173811577176 1.09254945513124 1 1
1.07237682755612 1.01369196414199 1 1
1.08258164709274 1.03363554968544 1 1
0.991961776482376 0.940031358643571 1 1
0.889346464898537 0.842982659415128 1 1
1.02531324436983 0.975836175667904 1 1
1.14623543431708 1.09226229386658 1 1
1.00728914152059 0.958698013115725 1 1
0.843707707567602 0.796019244936731 1 1
0.920988623533544 0.872734647511356 1 1
1.10852780343061 1.05843766135858 1 1
0.95317089106166 0.899446879633614 1 1
1.01125617660248 0.968630558899965 1 1
0.929690874598659 0.888903070752476 1 1
0.666436527195002 0.63448712354692 0 0
1.42583529433746 1.34911269209111 1 1
0.777809827256747 0.743303928632758 1 1
0.713690699768594 0.674955466222784 1 1
1.09855616798685 1.05105394131143 1 1
0.787944309051216 0.744970214810513 1 1
0.983920383419434 0.939772491750511 1 1
1.07381083215207 1.02415716431255 1 1
1.07102408970234 1.01762009862758 1 1
1.13467335856349 1.07749609943725 1 1
1.08753222394817 1.03812479521822 1 1
1.23880437739 1.17755144675738 1 1
1.1206930461651 1.06730415602837 1 1
1.14685402297611 1.08710581176724 1 1
0.749939140653537 0.710291775766334 1 1
0.737796584054848 0.701125240957963 1 1
0.980704175279653 0.93944446780121 1 1
0.513928393392876 0.486323784598517 0 0
0.949423452705146 0.901186155160534 1 1
1.34097890534543 1.27372242508084 1 1
1.04554185612812 1.00117864453905 1 1
0.800771297216715 0.765896104399091 1 1
0.781453062907812 0.75412330604129 1 1
0.804694321452212 0.773157635447057 1 1
0.807525460851395 0.773449851534824 1 1
0.972582454826528 0.9245750443578 1 1
0.894504325823376 0.858492306114976 1 1
0.751124772608755 0.716240819470805 1 1
1.00870491165269 0.956737346194539 1 1
1.20952375295792 1.1367447525802 1 1
0.907529198954711 0.867046978381671 1 1
0.993968196322625 0.946934212506656 1 1
0.994161092073352 0.938977567136353 1 1
0.812599708831712 0.772794723620882 1 1
0.780400709100882 0.733882831777512 1 1
1.02777508746674 0.980767783801876 1 1
0.811359320799261 0.767611555037126 1 1
0.899952409124572 0.850219313731043 1 1
0.911795304631394 0.868547413698167 1 1
1.3371850496858 1.27444811484303 1 1
1.1541540938418 1.10214486965358 1 1
1.11451806233721 1.05925053539428 1 1
1.04502534991957 0.99775293450505 1 1
0.963945271315142 0.926900756617679 1 1
1.12973847826185 1.07647335539123 1 1
1.03553493241977 0.989496437164194 1 1
0.98730041618371 0.941017243166571 1 1
1.01391417282661 0.964905812618471 1 1
1.36751772016526 1.29448511153954 0 1
0.568925904811269 0.551052914259422 0 0
0.693727668318233 0.662754910296474 1 1
0.84126188983424 0.803652946178535 1 1
0.938849364983914 0.895119421179581 1 1
0.863998023091595 0.83073187020418 1 1
1.18039474809232 1.11173217569194 1 1
0.667962573193777 0.629227213828997 1 1
0.92446393064964 0.881734518982032 1 1
0.809065474672129 0.767468878696857 1 1
1.00241421766269 0.957307300339183 1 1
0.813165864245946 0.779576099043729 1 1
1.01127868962268 0.956436684181777 1 1
0.580069824047919 0.553987409205006 0 0
0.801753529083979 0.760783562017504 1 1
0.937685122691011 0.889302488854472 1 1
1.0928076689336 1.03509254942479 1 1
0.976977073837329 0.927503177439476 1 1
0.925863021681847 0.88442065100469 1 1
0.744686350125259 0.704955315546346 1 1
1.24125655395496 1.17810004962984 1 1
1.09641226983196 1.0406415965143 1 1
1.24616016065966 1.18426260331819 1 1
1.22415683117754 1.16777022680359 1 1
1.02660248834858 0.964516534622066 1 1
1.31811747276893 1.25146438058478 1 1
0.904319784159373 0.857424710514658 1 1
0.590054287307116 0.564801742384243 1 0
0.989661147111494 0.945443724870327 1 1
1.02184608838342 0.9687873432419 1 1
1.04129907962683 0.989189372337395 1 1
0.717352357033877 0.687915351866255 1 1
0.615023585876873 0.578854681414575 1 0
1.02552311900042 0.95869023127541 1 1
1.3325260067464 1.26523272544555 1 1
1.30878560860467 1.24786791426118 1 1
1.04296383522961 0.989398478476579 1 1
1.11413959656272 1.06172871364655 1 1
0.804265017271251 0.768860627703577 1 1
1.02485786061539 0.975519231514712 1 1
1.19988148693526 1.14451082146481 1 1
0.708870331147548 0.6761048885767 1 1
1.23266546592437 1.1784378880858 1 1
1.09634235671279 1.04455545118863 1 1
0.873306943511961 0.83613396431797 1 1
0.936863235904942 0.894139566422037 1 1
1.25582754012185 1.19126671865549 1 1
1.1197693307762 1.05719768605622 1 1
1.27477677428515 1.21299077503868 1 1
1.24789435431589 1.18059593088785 1 1
0.901105478726248 0.849468056545202 1 1
1.05958826669819 1.002320792361 1 1
1.43469462785944 1.36100922054501 0 1
0.84168094605882 0.800873775575625 1 1
1.1645857380933 1.10568225147979 1 1
0.895599245875155 0.853598890605662 1 1
0.945203682154675 0.898759601615585 1 1
0.912728828243408 0.864411076386451 1 1
1.02672879265992 0.974352304385928 1 1
1.16574133617239 1.10122047444689 1 1
0.7223772009815 0.685247987783308 1 1
1.19116828765275 1.12176852262925 1 1
1.0498266382442 1.00044274061073 1 1
0.852333144131496 0.801614567094552 1 1
0.860069250415576 0.812020473594743 1 1
0.973600719933192 0.922123736629519 1 1
1.21383126271727 1.15509660780794 1 1
1.02163888656291 0.967469517688184 1 1
0.786140762545395 0.75574000054115 1 1
0.884325770999333 0.836615113018142 1 1
0.814356324012514 0.774939569420537 1 1
1.08094703817789 1.01886592227989 1 1
1.1988416426392 1.13959649254679 1 1
1.0588036398266 1.00793304561126 1 1
0.781110870916629 0.747042488166659 1 1
0.81783352451373 0.805376926991635 1 1
0.946050410688661 0.900610117857724 1 1
1.06033707378381 1.00509089471524 1 1
0.892367476719532 0.854628671717905 1 1
1.0234652409491 0.97172699415114 1 1
0.825125829748508 0.77610565101054 1 1
1.13348430609885 1.07612947523784 1 1
0.987712194878658 0.940729641224501 1 1
1.07035356158663 1.01431220121231 1 1
0.704151249664682 0.67050049664967 1 1
0.901469474594167 0.846707061631838 1 1
0.922972984067151 0.882951512421031 1 1
0.896199457629035 0.848479960099244 1 1
1.16625243623489 1.11152507840288 1 1
0.844691769104638 0.809652025325183 1 1
0.610601069110983 0.579162269688777 0 0
1.13425659963537 1.08205156830126 1 1
0.681528873407311 0.64711420070579 1 1
0.795548203214196 0.762016029503174 1 1
1.01381921285254 0.959142070009599 1 1
0.790656879565924 0.737094787194558 1 1
1.14281065516242 1.07902294099759 1 1
1.17806525632549 1.12508341438117 1 1
0.785357878305529 0.740685030878153 1 1
0.879840592437877 0.836632847385123 1 1
1.11501628884512 1.06170494739612 1 1
0.816983447920869 0.782140263980106 1 1
1.06976470187864 1.01764753024198 1 1
0.780515090782961 0.742810864120153 1 1
1.04758630565112 0.99158149355438 1 1
1.07229926097444 1.01379383868605 1 1
1.22853447023952 1.19285759037109 1 1
1.01009836246404 0.95864929063216 1 1
1.05319124757318 0.995181651628892 1 1
1.22142796721529 1.15531522581432 1 1
1.24477217732476 1.19596268491404 1 1
0.817062415943732 0.779569200619688 1 1
0.847875496556042 0.80830565559944 1 1
1.33182121940388 1.24964452022473 1 1
1.732911388757 1.63143949406257 0 0
0.905925644946234 0.863513249153834 1 1
0.953733221247678 0.908661573848018 1 1
0.813847583341854 0.763152375882211 1 1
1.01719709567644 0.972018105360729 1 1
1.10614098558923 1.0517438321045 1 1
0.72809204907474 0.692607621907553 1 1
1.06901626473032 1.01038275475567 1 1
0.861809046384364 0.817043862972063 1 1
1.10248987288707 1.04886562345347 1 1
1.16249184094095 1.10151676858013 1 1
0.912717951172609 0.868860110441554 1 1
1.05068610421602 0.992852772340931 1 1
1.17340708165338 1.12337028811109 1 1
0.735564749513264 0.698615681376865 1 1
0.771145326452752 0.734605751689772 1 1
1.30683064903716 1.24837594743396 1 1
0.751182087261396 0.71355438240973 1 1
1.04025097815204 0.985656096468171 1 1
0.761271555940285 0.719888626241508 1 1
0.755710875627758 0.721038435922885 1 1
0.981068172387362 0.933288552819425 1 1
0.897738036894425 0.85167862411548 1 1
0.906935999866036 0.857623772862037 1 1
1.03503608581777 0.988263720477006 1 1
1.03396496172628 0.964066273265254 1 1
1.16669635050751 1.11032738757448 1 1
1.27968756618035 1.22026861012985 1 1
0.984404567377782 0.937972521027926 1 1
0.802329188403769 0.764601921653375 1 1
0.770212023818407 0.724955336083914 1 1
0.788649287520298 0.754047597423474 1 1
1.20249302564429 1.14568544032542 1 1
1.0179751960181 0.970701021557003 1 1
0.867751346508381 0.833239094592684 1 1
0.792540584061025 0.754229072253043 1 1
1.06187387661829 1.0144986199748 1 1
0.947442187035681 0.900207830453265 1 1
1.06066437578092 1.01009558345589 1 1
0.985729284278471 0.942974198720729 1 1
0.871998714426976 0.829729310397884 1 1
0.799962661514042 0.765018023257045 1 1
0.884846318086871 0.849726920388172 1 1
1.40165253403798 1.33497637742922 1 1
0.866101125145849 0.82699455170623 1 1
0.802058169559046 0.758800021661033 1 1
1.07157274048325 1.0203339741659 1 1
1.09538176431853 1.04440787650049 1 1
1.17498826081165 1.12568505068978 1 1
1.17685523524111 1.12281332701588 1 1
0.831910112221143 0.790836935565113 1 1
0.672054434983023 0.642997500802973 1 0
1.29957507351486 1.24522485538683 1 1
0.832970841690741 0.796534448858613 1 1
0.62334701521705 0.590060882630154 1 0
1.16099370902478 1.10514327715296 1 1
0.994760443985933 0.949446593809422 1 1
1.05223413705583 1.00111149486519 1 1
0.829875036141188 0.781596184270054 1 1
0.928764077057107 0.884629759066706 1 1
0.799307409648046 0.757340299510543 1 1
1.1796997736642 1.12299252038783 1 1
1.13845812233445 1.08782037920237 1 1
0.867095048833628 0.824186236911697 1 1
1.08464056977593 1.01805762023268 1 1
1.28579755209934 1.21290305520172 1 1
1.0375472510383 0.989100240233913 1 1
0.875739343920478 0.840318892119086 1 1
1.16047473649478 1.10143531687498 1 1
1.08629011410089 1.03172692362019 1 1
1.01037113515252 0.967712026631851 1 1
1.16587374692619 1.10525303319317 1 1
1.13652567251182 1.08524027872239 1 1
1.11266850680673 1.0539384568066 1 1
0.914219063060762 0.865009143363042 1 1
0.892418437202947 0.852041316420387 1 1
1.0870562313611 1.0215944936372 1 1
0.986918206799662 0.933344067206181 1 1
0.950934794237991 0.906486056116306 1 1
0.877678586476158 0.829545520896847 1 1
0.921586340492562 0.880890246495382 1 1
0.758874906090655 0.723738630323666 1 1
0.988473097420301 0.927970869380447 1 1
1.16336114081732 1.09234890677185 1 1
1.09028364072535 1.04036323891526 1 1
0.780092317798684 0.744676307239509 1 1
1.03334548347468 0.976295697327965 1 1
1.00613377686216 0.962380705733431 1 1
0.858865147199327 0.818384722013528 1 1
0.814279217811896 0.773453141161046 1 1
0.788589203984155 0.746715188817613 1 1
0.925496089801247 0.879892319915519 1 1
1.07475085433834 1.02127273848345 1 1
0.951821408152995 0.904099923391086 1 1
1.15669223454287 1.0993784966779 1 1
1.26029380529825 1.19047744810376 1 1
0.98775680995531 0.937768103008272 1 1
1.08884629796044 1.04212802759603 1 1
1.13337083043127 1.08065848165529 1 1
0.716286026142789 0.678360674263404 1 1
1.09104191892859 1.03962930224609 1 1
1.09094338478212 1.03566522850455 1 1
0.842824990196014 0.795634736299898 1 1
1.04518181436927 0.996793713334658 1 1
1.18561073624306 1.13081706929097 1 1
1.09803755718739 1.04894160533616 1 1
1.14086177223983 1.09382952173716 1 1
0.984324833407543 0.92814594377855 1 1
0.989194697431923 0.93949388676478 1 1
0.871610538765746 0.836795699503923 1 1
1.0497759638106 0.993811172111419 1 1
1.27831656428738 1.21180066154728 1 1
1.14805679039432 1.09532042733522 1 1
0.787532929148038 0.738262515751164 1 1
0.88785278567254 0.846227223641589 1 1
0.790139541064383 0.754276463225368 1 1
0.958022216370512 0.912742494071431 1 1
0.967639658307292 0.915427993215515 1 1
0.952427882619158 0.899196876632574 1 1
0.823355880094985 0.784909095638223 1 1
1.17838844316898 1.12229004926672 1 1
1.1389904753616 1.08321630396309 1 1
0.941708005169449 0.884635768872192 1 1
1.22143367638529 1.15028910357992 1 1
1.06268492319136 1.01516322936653 1 1
1.16239572944158 1.11098836597661 1 1
0.697987462302229 0.668326939794996 1 1
0.632895640369834 0.609201164377066 1 0
1.23147134454409 1.19221312154918 1 1
0.851023959601547 0.808480723259796 1 1
1.11570902784086 1.05219041376362 1 1
0.993002518063248 0.944342270116627 1 1
1.00452011650214 0.951706530091352 1 1
1.17810792963666 1.12355918042494 1 1
1.34987684799957 1.2810622282176 1 1
0.773006177657698 0.73468136652189 1 1
0.82343107977637 0.778812616463533 1 1
0.75252184105414 0.730262184246685 1 1
1.21179110296677 1.1461701048101 1 1
1.06834171547007 1.01784343282637 1 1
0.735599026652292 0.709312127807107 1 1
1.05472444660534 1.0015588614669 1 1
0.957069349599498 0.899466825622747 1 1
0.993715541179674 0.958171389172694 1 1
1.08924914071967 1.03595118144554 1 1
0.677169060081408 0.64553642888585 1 0
0.644396101835578 0.609560500676502 1 0
0.753201645749399 0.717152091151234 1 1
0.965159038519112 0.906550068237877 1 1
0.701006643486536 0.657932952452527 1 1
0.98037336788894 0.932274273081992 1 1
0.899282979580831 0.846490259707748 1 1
1.0418531788415 0.997009635377295 1 1
0.912557537091041 0.867823469294916 1 1
1.1826742820138 1.13669000385972 1 1
0.744103345865216 0.697948625118514 1 1
0.856008472809022 0.820591753414879 1 1
1.00854082499795 0.962296888490332 1 1
1.09680527949343 1.04849501236463 1 1
1.13635094561277 1.07280932685305 1 1
0.991276021698645 0.934915935026067 1 1
0.990414772693108 0.945665666969717 1 1
0.940712497560174 0.889794997077335 1 1
1.16124788056681 1.10654516222699 1 1
1.3037572769635 1.23878298788513 1 1
1.17935335192271 1.1253494064324 1 1
0.851047288313155 0.80967054035613 1 1
1.08672985568873 1.02217843354636 1 1
1.29157861464358 1.22041030700889 1 1
0.777411970828507 0.7389983901617 1 1
0.708766078512868 0.679640215365926 1 1
1.08194041318687 1.03121304115876 1 1
1.09219624942867 1.04527502052206 1 1
1.0215134187554 0.970114943536331 1 1
1.00061174757223 0.946936135049071 1 1
0.955552400319677 0.90384463299427 1 1
1.15336480226214 1.097110247138 1 1
1.13935291712908 1.08405025903226 1 1
0.773477454786833 0.73742071454973 1 1
0.809085117854496 0.766174045426556 1 1
1.17491933913419 1.11669548741344 1 1
0.960733510316972 0.910878440037475 1 1
1.17753085052429 1.12024502748985 1 1
1.14045984532363 1.08295180850793 1 1
1.01900735928348 0.966067451166664 1 1
1.34226204991542 1.26778738456197 1 1
1.12255949739581 1.06354933935811 1 1
0.770535047922087 0.739472483645433 1 1
1.24252752357848 1.17313166771582 1 1
1.13776983959497 1.07963553240497 1 1
1.25890974000232 1.18714543098358 1 1
1.0368245911899 0.987099133265518 1 1
0.863863479102641 0.818223709797068 1 1
0.995251252916816 0.945723248275908 1 1
0.826263895398843 0.78222471146247 1 1
1.33836659650836 1.27307681411501 1 1
1.27777069652663 1.22282489718952 1 1
0.752930033025206 0.721814166131526 1 1
0.919030450042042 0.875606199949245 1 1
1.01120226956364 0.96774641715121 1 1
1.28108260671552 1.22108965339487 1 1
0.914024954586889 0.86914443592898 1 1
1.12787409516083 1.06199398519234 1 1
1.14267764335486 1.07973984974152 1 1
0.953957262134006 0.911358200965069 1 1
1.29424867532971 1.23430021708039 1 1
0.999764144000649 0.962510954681317 1 1
0.758612526992335 0.720226221931779 1 1
0.988624070290037 0.938786866111228 1 1
0.951523684399033 0.901080445615033 1 1
0.764224182299184 0.723748198349704 1 1
1.04351564908877 0.995076507404719 1 1
1.08479147084309 1.03102013038949 1 1
0.809392167508664 0.770684931481431 1 1
0.82080665932639 0.781081893146754 1 1
0.857163242913157 0.814871803679173 1 1
0.992004811554003 0.940753525171659 1 1
1.11921229628971 1.0614536414963 1 1
0.922606998844954 0.880341066745831 1 1
0.817007238082365 0.783937544981145 1 1
0.964792108443421 0.919731357031462 1 1
1.19701185665713 1.13794161249125 1 1
0.940210632641327 0.893939920523951 1 1
0.936465463065351 0.890398872171518 1 1
1.23735291208191 1.18871901834445 1 1
0.923527823796854 0.877832290591319 1 1
1.04940517070609 1.00020458689128 1 1
0.693080511600458 0.655868990492773 1 0
1.12044151121841 1.06253523900842 1 1
0.986175483166018 0.937582765330404 1 1
0.831680845092547 0.796840063798388 1 1
1.25062963878414 1.19094233577109 1 1
0.988917367576252 0.946926402974164 1 1
0.936468527905935 0.897708003330822 1 1
0.970467771254302 0.919668523680941 1 1
0.994043730128676 0.943020990317263 1 1
1.18402949523148 1.13402388030651 1 1
0.74561997491318 0.712463189597189 1 1
1.01858090307103 0.971113494182851 1 1
1.14658684259995 1.08717793553534 1 1
0.972554211858316 0.926384695181625 1 1
0.853431523113304 0.807864569812453 1 1
0.845561925229066 0.81043787451057 1 1
0.838424916927409 0.795728642737848 1 1
1.10889727848384 1.05938038994935 1 1
1.05928960087731 1.00035236866723 1 1
1.14148251369683 1.08235428599005 1 1
1.1122079049503 1.06228159968456 1 1
0.99262337047724 0.947839640138414 1 1
1.08933100284135 1.04258324969584 1 1
0.979875813595622 0.934681451492833 1 1
0.958513151408247 0.910391714739745 1 1
0.863127841801014 0.81668614187406 1 1
0.803484198173544 0.773186192615832 1 1
1.03667470631143 0.986652172042031 1 1
0.965071496161882 0.9188458041646 1 1
0.946090568694487 0.898261262074999 1 1
0.997399683905598 0.950007768823324 1 1
0.876687666306539 0.836056036630265 1 1
0.939227271724492 0.893183928191531 1 1
1.1327425596886 1.08152134968993 1 1
0.851903825554581 0.818682149905034 1 1
1.21598732650399 1.15191791665964 1 1
0.990284984585346 0.945458376143926 1 1
0.863336326415398 0.813629344225514 1 1
1.1731422726896 1.10710400626166 1 1
0.90485160864482 0.855434107712578 1 1
1.17497805104321 1.12057129147906 1 1
0.792752646219027 0.75040017779826 1 1
0.994864745334903 0.95362883758527 1 1
0.724566075030406 0.686839098615001 1 1
0.978907534032047 0.928473837345115 1 1
0.962454586370936 0.926890930945192 1 1
0.831861147997474 0.792089791375701 1 1
1.16318322129543 1.10746648582891 1 1
1.19456874034751 1.1391945234307 1 1
1.07931335884926 1.02333252712797 1 1
0.91625289613521 0.866754329628882 1 1
1.31451870906435 1.23542032749728 1 1
1.0543928177483 0.999527991617609 1 1
0.95843084175617 0.914095767107647 1 1
1.18766150003678 1.13136513783862 1 1
1.11551866227678 1.06524190595954 1 1
1.07367975251121 1.02969980405378 1 1
1.17718900565197 1.11921822969904 1 1
1.27290965837642 1.21100739427233 1 1
1.11228446610695 1.04722713895338 1 1
0.805542034879948 0.759733944858216 1 1
0.848791804841316 0.812188616425763 1 1
0.939504738368397 0.894718303648367 1 1
0.908878365495458 0.846167474068237 1 1
0.91561881932509 0.878189094237319 1 1
1.08921265956114 1.03336356579137 1 1
1.1501818367659 1.10026497918075 1 1
0.955817249001036 0.90251415281932 1 1
1.08201697673381 1.03072334174568 1 1
1.14465413501569 1.09210921874072 1 1
0.679256287359996 0.646747541547938 0 0
0.924491848102819 0.878927677061174 1 1
0.973963192654822 0.924660918184019 1 1
0.904933353199955 0.853383471160022 1 1
1.1691993426917 1.11690324689396 1 1
1.00184638874502 0.952418177697423 1 1
1.16116348528564 1.1111566179487 1 1
1.13519545772732 1.08122941537862 1 1
0.71624209299282 0.680331823618518 1 1
1.52945327647656 1.4617127890783 1 1
0.714090337297958 0.676086019682875 1 1
0.869457827456233 0.826743602567751 1 1
0.989784780787868 0.940632788719532 1 1
0.608189437383536 0.578333831706796 0 0
1.04017618971136 0.994452356411599 1 1
0.859172849449681 0.816683051230072 1 1
0.894224143208846 0.84279748960727 1 1
0.870398339656946 0.829879110225792 1 1
0.654484173196953 0.625396199466916 0 0
1.10195051399849 1.04558143154785 1 1
0.923011989914198 0.88210292698587 1 1
0.772597846249093 0.731818568105806 1 1
1.32800054944705 1.2629225526625 1 1
0.903306271311607 0.864115073397944 1 1
0.960721530189787 0.915512233729776 1 1
0.665056393700953 0.631022820937828 0 0
0.925758210737483 0.879284730586548 1 1
1.20445574886782 1.15043466967341 1 1
0.969355892851713 0.917612219690764 1 1
1.04693926752764 0.993296731747752 1 1
1.34217171209751 1.26909537788151 1 1
0.966486345125777 0.917924247806366 1 1
1.1350151781445 1.07865315659579 1 1
1.10166317803154 1.0378691713746 1 1
0.720634011892226 0.685252659251981 1 1
1.27256226351059 1.21082328558822 1 1
0.840651176122853 0.803496263993744 1 1
1.21297213764545 1.1491450020274 1 1
0.845447126897614 0.801321300026312 1 1
0.857537742737417 0.822995591593716 1 1
1.23367638425011 1.18358827613103 1 1
1.0723245977241 1.02351564417945 1 1
0.979619032323472 0.932331313830384 1 1
1.24733445016898 1.19338264382063 1 1
0.763108974652477 0.725280016736045 1 1
0.871529660673287 0.832967621733964 1 1
0.784494331054503 0.745278872016036 1 1
0.740485180081312 0.705131764717164 1 1
0.951858412580942 0.90326454532859 1 1
1.05595189055732 1.0018728902298 1 1
0.663704874719292 0.626318709910116 1 1
0.814163821917471 0.77718632920456 1 1
0.886479303174969 0.841803860270399 1 1
1.11934966711387 1.06773518964446 1 1
0.961181793096673 0.919117696164284 1 1
0.779014646310181 0.737250585944644 1 1
1.14685798176408 1.08617514178129 1 1
1.23581988438812 1.16258390558866 1 1
1.02662234791493 0.980614684478647 1 1
1.14071503078506 1.08466215243742 1 1
1.40225130517154 1.34010337697283 0 1
1.09370256543266 1.04221498860939 1 1
0.923811654677497 0.87963153490711 1 1
0.997756312767885 0.942904877919706 1 1
0.999910693968201 0.947869182867679 1 1
0.895533695552487 0.853083305613053 1 1
0.90335610625662 0.866528117046472 1 1
1.13621674658328 1.07437906655859 1 1
1.10307392271076 1.0530234208532 1 1
0.849402041043093 0.81163216007248 1 1
0.692447556308058 0.654106405262799 1 1
0.795901637849585 0.753630408224065 1 1
1.37603871908501 1.30371322400991 0 1
0.98051226804274 0.934585475548322 1 1
0.450150589835986 0.438589401917701 0 0
1.03228820978226 0.985947868378223 1 1
1.38300971579051 1.3124292902746 1 1
0.940699462565642 0.889618377439358 1 1
1.01140636578043 0.953358443038091 1 1
1.26053865353561 1.20140546799371 1 1
0.881182977132565 0.837849838931934 1 1
0.859824470750002 0.815943676596887 1 1
0.52755657247339 0.503328291378087 0 0
1.21221043375557 1.15067691575318 1 1
0.996133613081968 0.948092081617598 1 1
0.865861413005054 0.823748145727559 1 1
0.719536374448158 0.686167652165862 1 1
0.818608044697356 0.777309071659947 1 1
0.750592181191094 0.701219100864883 1 1
1.04672020697221 0.994365101303627 1 1
0.810393210648548 0.772304078757389 1 1
0.803154203174308 0.76751925031127 1 1
0.828462234287371 0.79074385119475 1 1
1.02382165526761 0.973891056939699 1 1
1.09008789031658 1.03051199667257 1 1
1.03087975861813 0.987944178224725 1 1
0.968018541724996 0.9132652434008 1 1
0.926775572932701 0.880048822873868 1 1
1.16091914296208 1.10268959545379 1 1
0.807196582759163 0.769171157102691 1 1
0.926532137428517 0.879868136834718 1 1
1.05211019831056 1.0026392756609 1 1
0.653291173168495 0.620865584762004 1 0
1.31762673757284 1.23999980629646 1 1
0.836086449282665 0.797512294825568 1 1
1.04400274270834 0.989720783438697 1 1
1.07546273524638 1.02872611519546 1 1
1.16111652996742 1.10760212565984 1 1
0.887504414182335 0.83421820028728 1 1
1.02570615981113 0.970871661178361 1 1
0.761048447412561 0.721582509501394 1 1
0.514046727024398 0.490709359515445 0 0
0.905943264843669 0.852512796148663 1 1
1.06903146090709 1.02186823984545 1 1
0.897202341408886 0.852624507969623 1 1
0.947574071759022 0.897614671846498 1 1
0.833837207690984 0.797621360639791 1 1
1.01295242663118 0.95982887453572 1 1
0.863291229520314 0.819887502940243 1 1
0.996545125866382 0.949200396714673 1 1
0.879856836214104 0.840834144867831 1 1
0.935943402362216 0.886646819892176 1 1
1.1525200788709 1.10032218443448 1 1
0.854330474488608 0.809542099948491 1 1
1.05773572032585 1.01175533654208 1 1
0.846715347566344 0.814720507528615 1 1
0.99922833907754 0.955648760594504 1 1
0.992161917782587 0.935690617371138 1 1
1.10361526395589 1.04862852102928 1 1
1.0608973195061 0.999993518004739 1 1
1.02258396245182 0.970138508175597 1 1
0.915344567906466 0.875260081576134 1 1
0.815675646145694 0.774228287819087 1 1
1.08061715609988 1.024203905243 1 1
1.3202843699906 1.24652008294258 1 1
1.24959660305027 1.18534633448251 1 1
1.31521752203635 1.23080317234163 1 1
1.02543123485046 0.975881890296511 1 1
1.17341201572247 1.11972155004634 1 1
1.15684511525994 1.09347088581192 1 1
1.0415377060398 0.989003626809557 1 1
0.977687410547258 0.932288526167067 1 1
1.12455865443847 1.06334581497759 1 1
1.01228738564766 0.972405373484725 1 1
1.06574333642294 1.00973021219274 1 1
1.27004946118945 1.20269927778128 1 1
1.15725305617838 1.08880826016305 1 1
1.14490967412617 1.09066802805818 1 1
0.868645198598654 0.828727661531626 1 1
0.966443501428665 0.930205048573253 1 1
0.993189279730362 0.943219555526842 1 1
1.33360836064038 1.27820541184507 1 1
1.14201201344961 1.07547430186501 1 1
1.02732656892912 0.980599363029979 1 1
1.10844163460194 1.05288433112326 1 1
1.56351145329671 1.47692599866879 0 0
1.1528973383837 1.099022638742 1 1
1.2671826703831 1.204098674957 1 1
0.880449700459592 0.839426419770249 1 1
1.52370805121494 1.44515458227843 0 0
0.586113866433572 0.545677703054058 0 0
0.82357480722677 0.78098258247587 1 1
1.12868336606993 1.0682029356951 1 1
0.76214329890724 0.728353850798454 1 1
0.823534833896803 0.782625474862654 1 1
1.01903067021975 0.967032368173835 1 1
1.254049857243 1.199415757564 1 1
0.974070852751671 0.914798038754578 1 1
0.826935104666433 0.788268160824422 1 1
1.04402688622227 0.994757509815012 1 1
1.12209204052689 1.07861900048959 1 1
1.11863856600944 1.06756910186032 1 1
1.35807321698416 1.29765144039716 0 1
0.674773973006209 0.642013596354686 1 1
1.00284982566558 0.945996408906116 1 1
0.514053909091486 0.487026908717114 0 0
0.69874627368656 0.66214186983588 1 1
1.21139527695277 1.14585069732727 1 1
0.82723793335268 0.789503624035686 1 1
1.02104557938216 0.977175804191313 1 1
1.05453521354096 1.00171900012565 1 1
1.36494210509479 1.29055113375546 1 1
1.11894916447088 1.05770724169791 1 1
0.967465730747655 0.924346684450333 1 1
0.845190788136818 0.816174739024864 1 1
0.877557261818919 0.837512379179437 1 1
0.93447943012662 0.879354038759764 1 1
0.754740394135947 0.722665589574065 1 1
1.3248658136126 1.2618303250185 1 1
1.06913198324625 1.00914411003953 1 1
1.09401258970393 1.04191025183745 1 1
0.997042141082414 0.946401583352146 1 1
0.853920523474029 0.809233946713293 1 1
0.770740878449114 0.73641487321619 1 1
1.03367113409809 0.98733203101432 1 1
1.1624096435616 1.10667165296995 1 1
0.919815835910314 0.873636874263785 1 1
0.776327801264268 0.738304227555523 1 1
1.13102735564716 1.07547881709503 1 1
1.05522084362001 1.00480650183832 1 1
0.739021250743615 0.699809213865907 1 1
1.01018486876512 0.964283791225365 1 1
1.13506498744833 1.07607458749187 1 1
1.15509795656764 1.09764380409195 1 1
0.73036490682691 0.692076192821822 1 1
1.01191002338302 0.968329550689283 1 1
0.869903522901013 0.827482792997742 1 1
1.33415050573789 1.27448331712093 1 1
0.815785985746578 0.765778351878997 1 1
1.0575888684096 1.00601072306323 1 1
1.22319114068175 1.16151892840637 1 1
1.20984432403842 1.13893777964229 1 1
0.954362805285499 0.903399701120959 1 1
0.850528145289656 0.805638278378579 1 1
0.93420937211387 0.891264367128293 1 1
0.980610582829147 0.939097284887055 1 1
0.771055346943529 0.739591556895529 1 1
0.989446984641896 0.958750415856302 1 1
1.01809062250148 0.956206818482074 1 1
1.19672643664932 1.13857803026771 1 1
0.971073253243767 0.917068602373806 1 1
1.22916170692833 1.1612484534715 1 1
1.15697683623215 1.10515514220526 1 1
0.997539947856707 0.945521128624627 1 1
0.575478158507774 0.548425764069013 0 0
1.12549401648672 1.0797355843012 1 1
1.05780560550474 1.0054421007923 1 1
0.840114995052941 0.798667363852449 1 1
1.07631501941988 1.01432534892849 1 1
1.23395660874347 1.16967219445828 1 1
0.975679583411314 0.930605562297966 1 1
1.1156377898547 1.04959341467431 1 1
0.924540424998202 0.87513088126593 1 1
1.2284307146184 1.16219056036254 1 1
1.03883948169622 0.982873613290977 1 1
0.997468978633799 0.949415551695824 1 1
1.05212012660973 1.00018894532199 1 1
1.2598699303203 1.1967594337595 1 1
1.03993163163723 0.982445674335898 1 1
1.26610922103009 1.20231178676936 1 1
1.08858157002761 1.0439616123943 1 1
1.13782454010368 1.08240148483857 1 1
1.10839755034993 1.06177549382216 1 1
1.06791569135868 1.01859816230224 1 1
1.4699178431676 1.39210639936384 0 1
0.709008169601232 0.670547147802206 1 1
0.981024431658887 0.932110106784623 1 1
1.10528210101396 1.05556175244072 1 1
0.912957739221986 0.866206766192852 1 1
0.869393028325544 0.825233442928078 1 1
0.78655451777928 0.750824641490651 1 1
1.15978331282341 1.09918236268805 1 1
0.826918801619948 0.783710486292303 1 1
1.25894260029013 1.1941540948887 1 1
1.03191032632177 0.978110347016464 1 1
0.887507068929084 0.843744393305159 1 1
0.719118942444567 0.68017434238067 1 1
1.0267891666861 0.979644369997566 1 1
0.979480696203113 0.93238301218366 1 1
1.10699123860011 1.05073492590664 1 1
0.913427281308179 0.860748827215649 1 1
1.29082454942902 1.227483391317 1 1
1.05361203498171 1.00144549070043 1 1
0.962484433416381 0.918630612981998 1 1
1.02711872058621 0.980047270720099 1 1
0.989111559562874 0.934917796762279 1 1
1.2345083414609 1.17764164879071 1 1
1.03619536408796 0.987776164726055 1 1
1.09851270425965 1.04656122657361 1 1
1.10052132953592 1.04523852495066 1 1
0.83597636931101 0.800147196213874 1 1
1.25822255047503 1.19367307400123 1 1
1.21604619152938 1.1589554810136 1 1
1.12780624784065 1.06644823779655 1 1
1.10529146590761 1.05090234131298 1 1
0.749757329234959 0.712610648338117 1 1
0.709539415878578 0.673281718171875 1 1
1.0634482467341 1.01610729171397 1 1
0.936779916011338 0.896928770002027 1 1
1.35591443030356 1.29290645147704 1 1
1.04009718713144 0.98343249923047 1 1
0.921843793356481 0.872993350743941 1 1
1.05030585499111 1.00075148035274 1 1
1.05857540149275 1.00744153279095 1 1
1.13625875199885 1.08140165463839 1 1
0.791353606022202 0.755336446403147 1 1
1.11242980293312 1.0580685425148 1 1
1.05808316896259 0.993816062145122 1 1
1.11764262248925 1.07051236979092 1 1
1.03218300227651 0.97997294439128 1 1
1.18655310981584 1.12955665009609 1 1
0.883018235878477 0.843144958529944 1 1
0.762495859657066 0.729812308310549 1 1
1.1833937929023 1.11808697950632 1 1
0.737273554163961 0.705999293070452 1 1
1.03980725394904 0.984726676210358 1 1
1.21095606076775 1.14696215378245 1 1
1.07067420259128 1.02089414403585 1 1
1.12506102453083 1.06505722893292 1 1
1.2445725487388 1.18655145015308 1 1
0.946792288868889 0.90233976706503 1 1
0.903117198799724 0.860001041328313 1 1
1.12031717927932 1.07597381282771 1 1
1.25889787658014 1.20238144123671 1 1
1.03608857438032 0.979244957946035 1 1
1.09620537837943 1.04147665631312 1 1
1.06125533873704 1.00831532466319 1 1
1.07205547840862 1.02022316579577 1 1
1.12618334596329 1.0717187838889 1 1
0.846623752190972 0.803478744022141 1 1
1.11359965200269 1.06522922897657 1 1
0.810172152847256 0.771091661219196 1 1
0.845958113038655 0.807629419694354 1 1
0.889461631996979 0.848060915684719 1 1
1.3665480668874 1.29304932205737 0 1
0.746148575792959 0.705791925971505 1 1
1.00587514558486 0.965454821823855 1 1
0.820050145483075 0.785872646213717 1 1
1.26771427379654 1.19865318421787 1 1
0.693301244847478 0.660147441344581 1 0
0.731314948521763 0.699078694383689 1 1
0.920973757196445 0.875599315243151 1 1
0.954152946601799 0.90596198083507 1 1
0.942984561454383 0.893001261505634 1 1
0.846041120643896 0.803568101104325 1 1
0.9538969557256 0.905484665022397 1 1
1.33869496383407 1.26736103472267 1 1
0.895300436553221 0.855229284289495 1 1
1.11756056122045 1.06464568211764 1 1
0.755700597281449 0.721632165211434 1 1
1.26544040443035 1.19720344191105 1 1
0.932532425726185 0.892335985437258 1 1
0.969187341480061 0.917810954768747 1 1
0.938428919740062 0.884557618931476 1 1
1.23499032571699 1.16985947574994 1 1
0.890318249385766 0.847239664251671 1 1
0.945180209842695 0.889436061270684 1 1
1.04239127629777 0.98833559765536 1 1
1.14450724404148 1.08619312281516 1 1
0.952893138275155 0.901848462711662 1 1
1.09310021689839 1.03676365083624 1 1
1.37042019539562 1.30228237101737 0 1
0.912205145343987 0.867705284356153 1 1
0.975462792606743 0.935954976781359 1 1
1.31743678777367 1.26287255593089 1 1
0.87718135848328 0.832710349872109 1 1
1.15810792615252 1.09890385418778 1 1
1.03917859800127 0.985704198465499 1 1
0.820376257259384 0.77960717564477 1 1
1.31552821013797 1.24387022068307 1 1
1.00890740782377 0.961679151434358 1 1
0.881682285342577 0.843507168860739 1 1
0.883381433216527 0.83574105555925 1 1
0.926991512733086 0.885501357463968 1 1
1.09686930183154 1.05051125467308 1 1
1.14979339767456 1.08715682124327 1 1
0.95323852029829 0.906978523973158 1 1
0.673819968333259 0.631943179195908 1 1
1.14638284178772 1.08763143564106 1 1
1.34558658838165 1.27799464538761 1 1
1.19293850288642 1.12696674507098 1 1
1.26700411896123 1.2090498889544 1 1
0.927166046191172 0.88998042581174 1 1
0.861717491655278 0.819948028842659 1 1
1.19847066488627 1.1415142324027 1 1
0.962453180827546 0.917185153957289 1 1
1.13634863210059 1.06091691147712 1 1
0.825018738058653 0.792538448061544 1 1
1.19415054311145 1.13746127174548 1 1
1.05186767096083 1.00115083835996 1 1
0.911211074717317 0.855947457545243 1 1
1.32993731386404 1.26384473537018 1 1
0.946646812606738 0.90239759520087 1 1
0.970222827208231 0.916784715876114 1 1
1.06772836374493 1.01896481513176 1 1
0.854785499716737 0.810689203162209 1 1
1.04454392999453 0.994078339674687 1 1
0.93660641179856 0.883263955439966 1 1
0.740816334839619 0.70863398418833 1 1
0.888094039119734 0.843501352363129 1 1
0.828355199341673 0.789906381528594 1 1
1.3588670115756 1.29603498140049 0 1
1.00950595804797 0.961459699024943 1 1
0.958159946396199 0.911055829125354 1 1
1.05563473457173 1.00446219978724 1 1
1.23081547198748 1.16235182315697 1 1
0.999037939172437 0.953792943317387 1 1
0.844882890702697 0.799916457005298 1 1
0.888425855701549 0.850849047759131 1 1
0.979984267399565 0.933748708356897 1 1
1.08191987572668 1.03466385325621 1 1
1.17641453028787 1.11634460815531 1 1
0.989910052264455 0.948624217149971 1 1
1.16286805438433 1.10268268768231 1 1
1.01481893362088 0.964276539566821 1 1
0.873493547609532 0.827802926156016 1 1
1.03158694358929 0.985436125739228 1 1
0.972340753856371 0.926319467206746 1 1
0.890783412503705 0.848835650785775 1 1
1.11227067308936 1.06526012907667 1 1
0.572292701688473 0.547311850524571 0 0
1.14475265734768 1.08743746897451 1 1
1.15414396161231 1.09477747870537 1 1
0.961708768302983 0.906576976829594 1 1
1.37522428650487 1.29797207362622 1 1
1.3865589158335 1.31040948046459 0 1
1.06325883376604 1.01062038780832 1 1
1.30717773231908 1.2334105670973 1 1
1.06167128515946 1.00882225239546 1 1
0.910226684280428 0.868452450529155 1 1
1.02344051477792 0.971348741354732 1 1
0.974819777919227 0.930499470362417 1 1
0.909089471910901 0.867292819279233 1 1
0.682951117193621 0.657212360194529 1 0
0.989133033835761 0.955396000012935 1 1
1.14664145362821 1.09212893272467 1 1
0.5818087721744 0.553850641403399 0 0
0.954663270671145 0.902854914278542 1 1
0.941152700346985 0.897891030825799 1 1
0.813136112349117 0.774876562051792 1 1
0.852906408697065 0.815425891394283 1 1
1.07935186179408 1.0261165516293 1 1
1.41027414960245 1.33610881450887 1 1
1.14303563766503 1.09111658813172 1 1
0.763571274226384 0.733302625958187 1 1
0.815756172828538 0.778488822105007 1 1
1.02406121506977 0.967877006268559 1 1
1.03894374140193 0.994734479615278 1 1
0.793937376568982 0.751026412878227 1 1
1.25304533257121 1.19754399843967 1 1
0.951179252856107 0.909740763738255 1 1
1.1266146329881 1.07598830570064 1 1
0.960903854908051 0.909520883010485 1 1
1.14372753200225 1.09078142900712 1 1
0.629110160998909 0.593392575280909 1 0
1.03572509587813 0.990178135208357 1 1
0.924061408489295 0.868672283538046 1 1
0.918672792694365 0.87556871811912 1 1
1.01893855391455 0.966018309027502 1 1
1.19582771559018 1.13672315826873 1 1
0.584736043527269 0.557390779688459 0 0
1.25848795209345 1.20018800088517 1 1
0.776176009281665 0.74817355898596 1 1
1.02545277810824 0.979375371444192 1 1
1.20670829091332 1.14584205355685 1 1
1.03647161648597 0.974699330558752 1 1
1.10502457690693 1.0439917653566 1 1
1.07035724216599 1.01783452061246 1 1
0.870884021180128 0.83058817274994 1 1
1.11580849332946 1.05957449563756 1 1
1.05742180871834 1.00254649137154 1 1
0.78774634114181 0.753443621636205 1 1
1.04320284864293 0.994399564433579 1 1
1.14922645956484 1.08697911991944 1 1
0.918199061696303 0.868847446846361 1 1
0.847508794196965 0.806699145512864 1 1
0.688836290985257 0.652735255538785 1 0
0.880276871986016 0.833650647216557 1 1
1.00921897952339 0.952679577462379 1 1
1.16412806509355 1.10982973948515 1 1
0.899353321228184 0.852382236872635 1 1
1.1119851715215 1.0587011255914 1 1
1.05302611093437 1.00537780237595 1 1
1.1076373105239 1.04411809799023 1 1
0.949650562036341 0.900756909456058 1 1
1.32740015720365 1.26271472902834 1 1
1.20858791368907 1.15325965238158 1 1
0.962064203730015 0.917771914372663 1 1
1.12828709421868 1.07686985293779 1 1
0.972311079474367 0.9333691472427 1 1
1.27426837246865 1.21509041093481 1 1
0.916304133571849 0.867233349772768 1 1
1.15816352587496 1.0880837193555 1 1
0.88686639653419 0.840070145082137 1 1
1.00458420234859 0.961688722559813 1 1
0.941265387409173 0.89637493962473 1 1
0.990718031614538 0.94694722887963 1 1
1.15731039066854 1.09684194442004 1 1
0.969665705365418 0.915785570464449 1 1
0.899951808212281 0.861592185329429 1 1
0.971476333986226 0.916748674308598 1 1
0.869600209039488 0.831145522243825 1 1
0.970606222576657 0.925223309514887 1 1
1.04316485442666 0.990292835385376 1 1
1.29232117021404 1.2202856147615 1 1
0.934490691297923 0.880552142420905 1 1
1.12647224576155 1.0768544338671 1 1
0.785000945335852 0.750403986348319 1 1
0.773091424243472 0.736235442606389 1 1
0.762393457523451 0.727171969117735 1 1
1.29011326393112 1.21616606546151 1 1
0.902510235851161 0.863442968002191 1 1
1.19855356990423 1.13864348922729 1 1
0.975666930324396 0.930380947176456 1 1
0.976718308058548 0.921302817692375 1 1
1.04495399118541 0.993271059310512 1 1
0.677873513132699 0.646065910035101 1 0
1.0874695317722 1.03222493979857 1 1
0.871075572396215 0.822428793655072 1 1
1.09743864418962 1.04441054274963 1 1
1.21369768185573 1.14431560846919 1 1
1.34205024481901 1.27547329514196 1 1
1.06292657914815 0.998926980539452 1 1
0.9918380839321 0.948755595224804 1 1
0.847360692153709 0.807143253510808 1 1
1.0988039479997 1.02034585422551 1 1
0.849424134496406 0.805751378943742 1 1
1.06151958462545 1.01126992103499 1 1
1.37630962748227 1.30882417587567 1 1
1.15428555433647 1.09757528879197 1 1
0.859723798087276 0.814296838961903 1 1
0.972724366929307 0.932900496483941 1 1
1.16065286291576 1.09738503024505 1 1
1.17890193994671 1.13367584070306 1 1
0.971817159633141 0.927535799006257 1 1
1.11947953825652 1.08580636652538 1 1
1.19541149559589 1.13137817078486 1 1
1.13550342281796 1.0765797448195 1 1
0.78662266484048 0.756033649623184 1 1
0.735356765436877 0.698599120125899 1 1
1.11224286492504 1.06898028898717 1 1
1.10078457164789 1.04608541470015 1 1
0.925170165483721 0.869211678438029 1 1
1.1583728107589 1.10319667293517 1 1
1.29875719336336 1.23282435745617 1 1
1.05741314102926 1.00583265694186 1 1
1.16823118466462 1.11859647311178 1 1
0.803084610290565 0.769554239089225 1 1
0.64748531029356 0.607151322913851 1 1
1.07637397658971 1.01478477191653 1 1
1.2656805368492 1.20225624544813 1 1
1.09331118403263 1.04366529588935 1 1
1.24268479752655 1.18439331343843 1 1
0.885532268013569 0.842779016337308 1 1
0.857408765650516 0.817106530790318 1 1
1.0791001784854 1.0267374010857 1 1
1.03843367586843 0.995242351990217 1 1
1.01351594987163 0.963369786598188 1 1
0.957841530200113 0.907898638990796 1 1
0.615387887089209 0.586787677497005 0 0
1.05168126213919 1.00412002664726 1 1
0.933398382529296 0.893454542420495 1 1
0.992264558552537 0.944538943086979 1 1
0.863694230511119 0.827368527327654 1 1
0.992654732971333 0.945976191212516 1 1
0.803427240530415 0.758899171761283 1 1
1.04671613869752 0.983865458258652 1 1
1.11656704582245 1.06478483151064 1 1
1.293501752701 1.23080072799328 1 1
0.968969708654786 0.922185474563442 1 1
1.01267752511103 0.96156885964885 1 1
0.96842506255262 0.926071349572814 1 1
0.861520531295188 0.822587248592637 1 1
1.09590896000704 1.04603987879302 1 1
0.848572875450892 0.806038612889382 1 1
1.06252866664756 1.01099894442956 1 1
1.32593294555484 1.26061354690727 1 1
0.673684156388835 0.634213461900537 1 0
1.21007808821821 1.13486001213663 1 1
1.02813086306672 0.99712984161198 1 1
0.897662940838132 0.85699740658205 1 1
1.1309321591599 1.08185607138543 1 1
0.950645514143733 0.89587137283462 1 1
1.09698683231409 1.04705034817184 1 1
0.675472354889827 0.634832383905215 1 0
0.901324336789297 0.852355284743539 1 1
0.8635294455817 0.825054737292461 1 1
1.10045866392001 1.04299894575642 1 1
1.23659151196783 1.17985948049776 1 1
1.08580527352949 1.03477480105571 1 1
1.23991538046926 1.17568265362683 1 1
0.948689923317947 0.907545554243003 1 1
1.26282733938189 1.20681377790445 1 1
0.672163004923597 0.634855064243172 1 0
1.09285312872454 1.0389688822836 1 1
1.03956974375316 0.992312837761396 1 1
0.853845901633871 0.819523151152704 1 1
0.995050828879013 0.944305526903838 1 1
0.916215540775221 0.865515845495131 1 1
1.05094024966647 0.987892871829565 1 1
1.48250501315435 1.39617801090117 0 0
1.11021586832101 1.07485838153389 1 1
1.132880410423 1.07246547007631 1 1
1.00592624500825 0.96509407773461 1 1
0.989425250312419 0.949765789341327 1 1
1.13929779840143 1.07946804640189 1 1
0.910753834548789 0.873264707823826 1 1
0.905459686922952 0.859877454065709 1 1
1.05982867695194 1.00789916329014 1 1
1.22329796968299 1.15984822449809 1 1
0.971236039939905 0.91626087258129 1 1
0.977883349382867 0.936382393203395 1 1
0.9985319111479 0.949806343551648 1 1
1.23250900599914 1.16942498839536 1 1
1.0247691540612 0.975810245128322 1 1
1.00514149840445 0.951643428043838 1 1
1.02824682865963 0.981799300485492 1 1
0.646823730580064 0.615980485767692 1 0
0.974165037460077 0.914882032249569 1 1
0.838821619508854 0.798153581112772 1 1
0.925837342754951 0.884280837449076 1 1
0.932755498264195 0.888744737834862 1 1
0.958236611938012 0.911792648614933 1 1
0.778343770067485 0.743113325466165 1 1
0.880241140932279 0.834631995172212 1 1
0.933535294180639 0.889811395827431 1 1
1.10031638413005 1.04309017943192 1 1
0.798809802505839 0.74787193088666 1 1
1.04072161252774 0.995380449812034 1 1
1.26414938201492 1.19992751378054 1 1
1.05291124799832 0.999590438319463 1 1
0.741017370469539 0.702629402913499 1 1
1.49591136967184 1.42295606017833 0 1
1.14292952546952 1.08519846691164 1 1
1.12735538214576 1.07112898719982 1 1
1.09177838045549 1.03961920998105 1 1
0.500098234441822 0.473735482794654 0 0
1.29406124904935 1.2298534891841 1 1
1.16965853819223 1.11045492031406 1 1
1.15726358007537 1.10019981187044 1 1
0.89866565166768 0.857056698282094 1 1
0.940792872907954 0.891998884076424 1 1
0.970759063740411 0.908131923465736 1 1
0.906425596312471 0.86160753115193 1 1
0.842369503682682 0.796962782112733 1 1
1.228648265301 1.16740663088855 1 1
1.42546681434865 1.36443693993613 0 1
0.740967704175803 0.709030644022105 1 1
1.07863300921599 1.02623400155996 1 1
0.887558840821909 0.840409355897407 1 1
0.877267126457951 0.829916857038343 1 1
1.25022216331798 1.18996800820003 1 1
0.986915999793932 0.935238368312368 1 1
1.00785126195152 0.956262551452794 1 1
0.984357925433304 0.932611618539471 1 1
1.00137193695341 0.950161319871044 1 1
0.998614137347862 0.954970336006249 1 1
1.04338837957152 0.995535935817499 1 1
1.07075853502351 1.0104398171152 1 1
1.34424397675884 1.2858590923627 1 1
1.22302737454611 1.15026681562158 1 1
1.10131844143761 1.04189025255007 1 1
1.17004079872099 1.10614777285792 1 1
1.12159294844562 1.04882181198055 1 1
0.917448942271901 0.869642969832607 1 1
0.746027169320333 0.70753876429007 1 1
0.997397272440308 0.942816186979179 1 1
1.13881130701628 1.09050633843085 1 1
1.22296466653635 1.16384485628894 1 1
1.01604403099739 0.96508546514892 1 1
1.03842812694127 0.977040846369271 1 1
0.850583251196045 0.804955921280364 1 1
0.915694217189637 0.862479130410541 1 1
1.32876220788057 1.26077658327124 1 1
0.993860826141764 0.946827973694369 1 1
0.987286604985745 0.941874833876623 1 1
0.886749312219568 0.840244025127283 1 1
1.35506212726573 1.28006989417364 1 1
0.996864860420272 0.956145406994558 1 1
1.06377356721351 1.01622657267492 1 1
0.555367743372745 0.53824288001906 1 1
0.885910977269177 0.845683953818201 1 1
1.04177048220845 0.988357778523702 1 1
1.46564574086079 1.38889296693335 0 0
1.08424402675863 1.0280613106875 1 1
1.31127402775658 1.24666938403341 1 1
0.74319432312834 0.709343816739677 1 1
1.22596571751938 1.16266644154925 1 1
1.03734669926569 0.990780935546631 1 1
0.985669339778921 0.939336050948491 1 1
1.142833557275 1.08900299059179 1 1
0.911280744690499 0.873351856102781 1 1
1.11164332129164 1.06371392107408 1 1
0.98634423686321 0.938811979011933 1 1
1.02207903558877 0.972037219140327 1 1
1.04332292979551 0.991715632514587 1 1
0.967306726987711 0.916560917152467 1 1
