# Supplementary material for: Bias caused by sampling error in meta-analysis with small sample sizes
Source: PLoS One. 2018 Sep 13;13(9):e0204056. doi: 10.1371/journal.pone.0204056 (PMC6136825; doi:10.1371/journal.pone.0204056)
Supplement: S4 File — (ZIP) [file pone.0204056.s004.zip › results N = 10 theta = 1 tau = 0 sz = 100-500.txt]

"cohen.dl.theta" "hedges.dl.theta" "cohen.dl.cp" "hedges.dl.cp"
0.995241830774905 0.99286750562217 1 1
1.04978792075907 1.0467477760263 1 1
0.987755495745973 0.984655279724427 1 1
0.994799298586587 0.992482367518589 1 1
0.950364317293934 0.948156156344202 1 1
0.956070701532753 0.953813403701395 1 1
0.947210463880122 0.944559614882976 1 1
1.02749768023581 1.02425951312651 1 1
1.05716682363193 1.05401897145619 1 1
0.947530571174981 0.945276816301131 1 1
0.952682283406822 0.950547252859471 1 1
0.97937561782258 0.977381746391101 1 1
0.985936817990769 0.983280917195535 1 1
1.02741675487762 1.02469058506807 1 1
1.06830530419846 1.06570801625867 1 1
1.04755602195489 1.04481094143233 1 1
0.938460714135828 0.93644732135471 1 1
1.01838742448692 1.01581076688053 1 1
0.933973640664193 0.932099493943312 1 0
0.925769074323082 0.923483489861957 1 1
1.04141622377194 1.03865102873765 1 1
1.02678243682841 1.02453830000549 1 1
1.00129990968011 0.998892249171869 1 1
1.09047266350033 1.08779429899272 0 0
0.965971832831442 0.963494954155404 1 1
0.975799727649611 0.973072725686425 1 1
1.00711664052727 1.00525151616746 1 1
0.991473769132405 0.988690773508534 1 1
1.02410219672528 1.02121747193413 1 1
0.963188649726716 0.960002335560333 1 1
1.0233515052371 1.02019939524962 1 1
1.011211187169 1.00797625734987 1 1
1.04163900206434 1.03896290246603 1 1
0.995755167795423 0.992504604528025 1 1
1.05493610034762 1.0525068261962 1 1
0.965588369089923 0.963568913528102 1 1
0.993704758920173 0.991468170074701 1 1
1.01043034322134 1.00789266863075 1 1
1.06558060380881 1.06256799455766 1 1
0.990006070635948 0.987607133743936 1 1
1.00094858910266 0.998574821771167 1 1
0.999527330406116 0.996413608620521 1 1
1.04835632456717 1.04577155110834 1 1
1.02358804900875 1.02066555394484 1 1
1.0220912132523 1.01844102203767 1 1
1.0420581031823 1.03913100809552 1 1
1.00016005838883 0.998007639424128 1 1
1.06643476093687 1.06340456105245 1 1
1.00266738810608 1.00006150977935 1 1
1.09240469748009 1.08999417226794 0 0
0.959434909064673 0.957261698086769 1 1
0.948323303163377 0.945902698586727 1 1
0.986947798101869 0.984198946442557 1 1
1.04037937843546 1.03822320017445 1 1
1.00400012200237 1.0018266899638 1 1
1.01798540548408 1.0151576612792 1 1
0.930698617322475 0.928250232835831 1 1
0.957176128893429 0.954571795587916 1 1
1.02188112335108 1.01970173964178 1 1
0.936659792069193 0.934429443479329 1 1
1.01443420880122 1.01218944582085 1 1
0.976978340746634 0.97449181247369 1 1
0.993956555435095 0.990910431775403 1 1
0.951000838006655 0.948738380405819 1 1
0.992668314146242 0.990043230165676 1 1
1.0288081883789 1.02681999232018 1 1
0.982550075563307 0.980178742999784 1 1
0.954907431632768 0.952765462749227 1 1
0.965081721445605 0.962547519864283 1 1
0.956911963967382 0.954339827259736 1 1
1.09250758246761 1.08955391197629 0 0
1.00631207893662 1.00360242872403 1 1
0.935214631152964 0.932512357783523 1 1
1.0136232992051 1.01105424450886 1 1
0.904160173631363 0.901364508063898 0 0
1.06598048547254 1.06298838758672 1 1
1.00259072530066 0.999905198875778 1 1
1.02584775847979 1.02317638668281 1 1
0.931778259484039 0.929568595904562 1 1
0.964825038333763 0.962066532116864 1 1
1.02915057551886 1.02717844046635 1 1
0.98409703131555 0.98140404060556 1 1
0.982727511286042 0.980019833434709 1 1
1.02403523049369 1.02140037112346 1 1
1.02076379983161 1.01870076751546 1 1
0.974467895647128 0.972555799345024 1 1
0.975679778028426 0.973339440635721 1 1
0.940295022569223 0.937968917386256 1 1
1.02676682667441 1.02384334465154 1 1
1.02170920358569 1.01908958975319 1 1
0.983762864707951 0.98156822656993 1 1
1.0545321492375 1.05152402887692 1 1
0.992540890773453 0.989823019172499 1 1
0.966966530102642 0.964892087709417 1 1
0.986592511859045 0.984228989982835 1 1
0.995033354180614 0.992997690339584 1 1
1.03834789005103 1.03571503948389 1 1
0.959585075906154 0.956763962923516 1 1
0.95590533335221 0.953520399475487 1 1
0.966658194570414 0.963915868758026 1 1
1.02393195580662 1.02112526964669 1 1
1.04572874854544 1.04270168699005 1 1
0.983066166112142 0.980149680843059 1 1
0.961537003506227 0.958678436495189 1 1
0.975334962086248 0.972201401939981 1 1
1.05325017004976 1.05098820848584 1 1
1.04773331469228 1.04422616661806 1 1
0.957871189927756 0.955398154021111 1 1
0.978530589844243 0.975806768981638 1 1
1.00883665172058 1.00592120105395 1 1
1.04774898578201 1.0454485905278 1 1
0.992153994194695 0.990123055406869 1 1
1.0637401270698 1.06062374791323 1 1
0.977223760178032 0.974843184147957 1 1
0.98585095195975 0.983975614959002 1 1
0.914376294641079 0.911875169892194 1 0
0.998180211602714 0.99590097199838 1 1
0.97814580372673 0.975708702325831 1 1
0.975958783549723 0.973556951327563 1 1
1.02435781555055 1.02132877139518 1 1
1.04014848353585 1.03753648126671 1 1
1.01617541143349 1.01268454040836 1 1
1.04098230444391 1.03826594791851 1 1
0.985108099750739 0.982401916618029 1 1
1.00654518259353 1.00334893438509 1 1
0.986614549380167 0.983896849863389 1 1
1.03355729563911 1.03149325339078 1 1
1.02509742504203 1.0219986547713 1 1
0.984756622715843 0.982008830780524 1 1
1.02237180436655 1.02017272813742 1 1
1.04382474262723 1.04152065685861 1 1
0.979951309020762 0.977732142720421 1 1
1.05087312788874 1.04811638913668 1 1
1.08956301336921 1.08553057645007 1 1
1.04781843377523 1.04437490634642 1 1
0.993163793196862 0.989451064004927 1 1
1.03730097655426 1.03419557948964 1 1
0.999919586554919 0.997619422524577 1 1
0.990005763173392 0.987512058459576 1 1
0.980039140523338 0.977413719561171 1 1
1.06829412035733 1.06585339331736 1 1
0.984309718840773 0.981972257758623 1 1
0.938262403354063 0.936286688986578 1 1
1.02959377841275 1.02698342597803 1 1
1.02831562486274 1.0259822011111 1 1
1.04211638875576 1.03893893300569 1 1
1.02322917405735 1.02093332844665 1 1
1.03036090904053 1.02763968046903 1 1
1.01891369747825 1.01635718383725 1 1
0.99690631737589 0.994639868395196 1 1
0.971521899144028 0.968872068339142 1 1
1.01648388419343 1.01427713504441 1 1
1.03124291194897 1.02719487660052 1 1
1.02169483114149 1.01796638487029 1 1
0.97168333781707 0.969154833096048 1 1
1.01848016776686 1.01542485728487 1 1
1.01527995552993 1.01232382028904 1 1
1.0087944118928 1.00644444528461 1 1
1.01592086778041 1.01386200633757 1 1
1.03709125106615 1.03443486482322 1 1
0.943223632045758 0.941123636726864 1 1
1.00460026604853 1.00165870918721 1 1
0.98657884079933 0.984090010187061 1 1
1.0258422485038 1.02303971612048 1 1
1.0341944322376 1.0313318707967 1 1
1.05116557855592 1.04862070623058 1 1
0.956798617094594 0.954743452878422 1 1
0.945220411177391 0.943068037678718 1 1
0.889141588175142 0.88642858608723 0 0
0.959642391059606 0.956448846583178 1 1
0.967037030827289 0.964197035666753 1 1
0.961118034772509 0.95709343438505 1 1
1.00078948062949 0.998679078345733 1 1
0.990943306664225 0.988528024415659 1 1
1.0066672358948 1.00422759443725 1 1
0.953792171776155 0.951149778325913 1 1
0.972727700083148 0.970142296124104 1 1
1.04582321344944 1.04313589569336 1 1
1.04105804183288 1.03828915259877 1 1
0.901982232623718 0.899442557928861 0 0
0.971344095185382 0.968174422508194 1 1
1.0207844297867 1.01825933356529 1 1
0.987682816040524 0.985531100407474 1 1
1.06406517036178 1.06095627407479 1 1
1.07568205902527 1.07303745422951 1 1
1.00840455249349 1.00599761238969 1 1
1.02042564199155 1.01768120893811 1 1
1.04088832823555 1.03822706982113 1 1
1.03451244593653 1.03210186268721 1 1
0.994341380487643 0.992149718701326 1 1
1.02300191800098 1.01973663659512 1 1
1.01120180514963 1.00879634818686 1 1
0.974618060921677 0.971778563895932 1 1
0.941770543858396 0.939798381734137 1 1
1.00327941746833 1.00092440287739 1 1
1.00444743772395 1.00226006303548 1 1
0.97313359355838 0.970229038312555 1 1
0.964348580423089 0.961675862300798 1 1
0.961958584844604 0.959349181972745 1 1
0.992975473105715 0.990619268506053 1 1
1.0474788020903 1.04408006736778 1 1
1.00559673255493 1.00247140988958 1 1
0.952372696676055 0.949918479652595 1 1
0.9736399942381 0.971173083790504 1 1
0.972966764663723 0.97066823036755 1 1
0.946671898617717 0.944305131610613 1 1
1.05212045249666 1.04967330984611 1 1
1.0185455649733 1.01569840824046 1 1
1.03518073614174 1.03094192746546 1 1
1.0240626033471 1.02187480749726 1 1
1.05041791428706 1.04813996770043 1 1
1.03353487123805 1.03077465820965 1 1
0.984978669670904 0.98199052134572 1 1
0.975770853353416 0.973304563473652 1 1
1.04122790280125 1.0385045683295 1 1
1.00882901717857 1.00690742967901 1 1
0.992840513525341 0.990620405525919 1 1
1.02619550671535 1.02349488043953 1 1
0.981466446921639 0.97908288436753 1 1
1.05975395181397 1.05681323760511 1 1
0.944826906049342 0.942472554277491 1 1
1.00759382796863 1.00483640731127 1 1
1.04330993574505 1.04063700395546 1 1
1.02134632823748 1.01815038060475 1 1
0.973668435130743 0.970434542143654 1 1
0.974907462688274 0.972494656579636 1 1
1.00305641747565 1.00083386751775 1 1
0.994501106515868 0.992201274395377 1 1
0.986686692814405 0.984253900634864 1 1
1.03074455472723 1.02824704284998 1 1
1.0048369397159 1.00249497958507 1 1
0.961227230217386 0.959224196119139 1 1
1.03914448447209 1.0352124845587 1 1
1.00307168812359 1.00070879356095 1 1
0.9423010017659 0.939590496826504 1 1
1.06342635029674 1.0605793137349 1 1
1.05213599311202 1.05011575960397 1 1
1.01659435188216 1.01392709167505 1 1
0.952476609711427 0.950180777710092 1 1
1.05088317234893 1.04782145540596 1 1
1.00663726956427 1.0038878100915 1 1
0.936288746410319 0.934101444084709 1 1
1.01126018700213 1.00885523898491 1 1
0.980916881780945 0.977892228738194 1 1
1.10253896777039 1.10012951766595 0 0
0.987240661924307 0.984326241741788 1 1
0.925549618622779 0.923577730468918 1 1
1.00304076839159 0.999407647821292 1 1
1.02773377737603 1.02481846155969 1 1
0.950487557758034 0.947070862431825 1 1
0.954066949144643 0.951069570079147 1 1
0.951868117311287 0.949312376627884 1 1
0.933282027687863 0.930754193834131 1 1
0.969642298861608 0.967515972591381 1 1
1.01849495096253 1.01597912910304 1 1
0.927645006778954 0.925260578309552 1 1
1.02310509353756 1.02052467047147 1 1
1.04469740001852 1.04240721630741 1 1
0.967791726271611 0.965587141138026 1 1
1.02529584008637 1.02290677172453 1 1
1.0284076580066 1.02606728958415 1 1
0.980565133628858 0.978492680087864 1 1
0.972947265983093 0.970457103735492 1 1
0.982258656522708 0.980054636700676 1 1
0.992223090047645 0.989784057744896 1 1
1.0425486584843 1.03992820681294 1 1
0.999780626583243 0.997164461122802 1 1
1.05416243371981 1.05167882472328 1 1
0.944248769162606 0.941471664764051 1 1
0.971686133542081 0.969482521559089 1 1
1.00817190764364 1.00558724068451 1 1
0.981389092082225 0.979200841988074 1 1
1.01399255316591 1.01120031532586 1 1
1.01351696095773 1.01114525650546 1 1
0.97042868524118 0.967807906788174 1 1
1.02932366047217 1.027033968927 1 1
0.929021811651619 0.926708156706573 1 1
0.943304696447252 0.941240426335024 1 1
0.992874066906619 0.990636689309347 1 1
0.938423760480966 0.93648187656169 1 1
1.03701476690234 1.03364822696755 1 1
0.948385279679247 0.94651041837241 1 1
0.982844448203834 0.980447201041793 1 1
1.06623553824095 1.06421793272307 1 1
0.962962495482153 0.960360858349073 1 1
1.02137266020705 1.01875464621289 1 1
0.979048276525667 0.976579780715463 1 1
1.09605589736466 1.09341301392169 0 0
0.994797597909085 0.991459699150182 1 1
1.01263171182907 1.01006631360414 1 1
0.968362566444661 0.966402422697098 1 1
0.970546425519053 0.968367995361546 1 1
1.01799587060512 1.01502940601225 1 1
1.00705300261895 1.00442447873177 1 1
1.07611327715034 1.07209390784784 1 1
0.977641772207312 0.974710195607445 1 1
1.0665999167721 1.06404804259388 1 1
0.937527267730291 0.935405748561531 1 1
1.00889934925297 1.0063926993861 1 1
0.994623897812256 0.992326624453824 1 1
1.02007860634959 1.0176254736735 1 1
0.968022053263408 0.964887750635725 1 1
0.979522592525355 0.977543790382119 1 1
1.00759193610316 1.00522811428066 1 1
1.00665786491521 1.0033853396909 1 1
0.919640909692112 0.917624318509394 0 0
0.972817041383015 0.970342908783598 1 1
1.0143371853114 1.01150945107378 1 1
0.979985772410776 0.977819911741228 1 1
1.0002461036392 0.997968880901899 1 1
0.978098129832158 0.97595430252868 1 1
1.07422367305899 1.07109307925939 1 1
0.93921005071619 0.936888682250486 1 1
0.993786909775362 0.99149023349173 1 1
1.02256394298557 1.01978473597563 1 1
1.00556259090847 1.00316857666332 1 1
0.980037159683297 0.977342533954986 1 1
0.969858809018476 0.967280428631615 1 1
0.916654007733607 0.913765230012963 1 0
0.922287326353747 0.919947488932304 0 0
0.940311279643692 0.93764530033461 1 1
1.04733599544813 1.04462874195773 1 1
0.939020664078501 0.9366807326122 1 1
0.98271727231292 0.980502673644196 1 1
0.996510622632456 0.993399656803225 1 1
0.97645670301939 0.974075793920184 1 1
0.991809318815244 0.988999156686624 1 1
1.08037032903813 1.07786204383465 1 1
1.04084900765337 1.03816578072161 1 1
0.982520654530476 0.980100654069123 1 1
1.01759784863113 1.01518628725395 1 1
1.00549618813084 1.00262059250037 1 1
0.922821373530259 0.919930401877531 1 1
1.00312016306192 1.00088095824683 1 1
0.963336803806431 0.961063868796978 1 1
1.02712011264345 1.0244812594513 1 1
1.0247437987102 1.0225158466893 1 1
0.974570144307271 0.972041008372984 1 1
0.97475879167815 0.97258043719756 1 1
1.00205800089493 0.999225603955677 1 1
1.0070287353141 1.00413599872233 1 1
1.04675269088144 1.04392180895523 1 1
0.940739840734949 0.93750252799022 1 1
1.00180929571043 0.999499082657899 1 1
0.904358791242604 0.902154004375412 0 0
1.09999868442432 1.0966788618543 0 0
1.07201234930485 1.06938417368297 1 1
0.987036476869506 0.983969606623299 1 1
1.00547505868679 1.00310994265499 1 1
1.006911668719 1.00483291151019 1 1
0.957436081018141 0.955599562229594 1 1
0.951844278647338 0.948828108443178 1 1
1.01592901831906 1.01257171865282 1 1
1.0133319358315 1.01066864323537 1 1
1.06719043060604 1.06411326783682 1 1
0.930658908476121 0.927856596592875 1 1
0.97927571595905 0.976810836712208 1 1
1.02937678763513 1.02618468760564 1 1
1.00081802200791 0.997990089861291 1 1
1.01740158746126 1.01425153140848 1 1
0.985206539360929 0.982711580960623 1 1
0.920043373511193 0.918050601145719 0 0
1.00440485477311 1.00185787456299 1 1
1.06745412759996 1.06433026108182 1 1
0.979704467459025 0.977048883234526 1 1
1.03315877944263 1.02967142753939 1 1
1.0630092030996 1.06006440722506 1 1
0.995189966023852 0.992818597022334 1 1
1.02939387210156 1.02680712661349 1 1
1.01896863734063 1.01621222103167 1 1
0.952137990644037 0.949138424756983 1 1
0.956413944575039 0.954360937883541 1 1
0.922192860871553 0.919606356606388 1 1
1.01158472804564 1.00955042393548 1 1
0.952210425979409 0.949863754891285 1 1
0.96956936986265 0.967522811137592 1 1
1.00310194860208 1.00062888225446 1 1
1.00839834260432 1.0053479092218 1 1
1.00313907022177 1.00044562915194 1 1
1.02842331467277 1.0252497632005 1 1
1.03696329728825 1.03487505915333 1 1
0.971821682409846 0.969578692094898 1 1
0.986942311129127 0.984800201077516 1 1
0.97147527204665 0.969082116184166 1 1
0.97039084365097 0.968026394993803 1 1
1.08008692002657 1.07723381537739 1 1
1.02609883719233 1.02360880158043 1 1
0.946415337361003 0.94342404196187 1 1
0.987498888009132 0.984792716946356 1 1
1.02651705876524 1.02447928167513 1 1
0.928635874796112 0.926374740351893 1 1
0.958844153290252 0.956738469768409 1 1
1.00220266259304 0.999965078792877 1 1
0.995404397682917 0.992414039369516 1 1
1.01513346558947 1.01221828399741 1 1
1.01399600729962 1.01149418703753 1 1
1.01913924587419 1.01618362438492 1 1
1.00455113707273 1.0020779187452 1 1
0.94678905867924 0.94419749877971 1 1
0.969498006426235 0.967326371570966 1 1
0.98236989499461 0.979872704222375 1 1
1.05665442970153 1.05414880303208 1 1
0.95868863701916 0.956228936622092 1 1
1.02870374649653 1.02550857504537 1 1
0.981636045339545 0.978914852176262 1 1
1.04646603495222 1.04393233895648 1 1
0.910860656801348 0.908637365680459 0 0
0.995356234467639 0.993137923089427 1 1
1.00008045861893 0.997513180095867 1 1
0.955584235263381 0.953618841593388 1 1
0.99819194319287 0.995813201192243 1 1
0.984916587973099 0.982307321775453 1 1
1.0066475512697 1.00430892078239 1 1
1.01874109431584 1.01526932206402 1 1
1.0032706343362 1.00105746310093 1 1
1.0186567346428 1.01554703614756 1 1
0.979656378558292 0.977057250988017 1 1
1.07154846973845 1.06909587634329 1 1
0.9974486866296 0.994782064047108 1 1
0.989817033301401 0.987794254037359 1 1
1.00683632178137 1.00417379629302 1 1
1.03861210337897 1.03600514148352 1 1
1.04000563526322 1.03763484551382 1 1
0.977039536758164 0.974793289674191 1 1
0.881375626522819 0.879358106828647 0 0
0.978558530031095 0.975737064800242 1 1
1.1093970868996 1.10603045397116 0 0
1.00924054570148 1.00625822720113 1 1
0.994960603187209 0.992284815028671 1 1
0.97558915614702 0.973521071345934 1 1
0.948133225266622 0.945908260630706 1 1
1.0055651419425 1.00293100133881 1 1
1.03197663366313 1.02934019117375 1 1
0.99002548181922 0.987635458238424 1 1
1.04089211695154 1.03833452516818 1 1
1.06821480025466 1.06602972600075 1 1
0.918366043283847 0.915725490555089 0 0
1.00386283997916 1.00146006109649 1 1
1.02798044427211 1.02590339265961 1 1
1.04743497351984 1.04454264154806 1 1
0.957336103469275 0.95490672915196 1 1
0.94529967666823 0.943169048072589 1 1
0.968993576408629 0.966626031231364 1 1
1.03466395075461 1.03204776295109 1 1
1.08876177923634 1.08611570897787 0 0
1.04128365012069 1.03855150246487 1 1
0.997459090299791 0.995596226011099 1 1
1.04552707796074 1.04304630355438 1 1
0.977391392911766 0.974641019596402 1 1
0.975728314592629 0.972939899654822 1 1
1.02614651047879 1.02364552122333 1 1
1.043865232793 1.04125525355468 1 1
0.966945015619579 0.964909995345906 1 1
1.02013037948216 1.01767089081188 1 1
0.99175942280657 0.989518227875651 1 1
1.01700253947307 1.01423279344419 1 1
0.965771180991907 0.963842257404117 1 1
1.01935300109444 1.0172770129406 1 1
1.064321839294 1.06188693044337 1 1
1.02070342668943 1.01770296954122 1 1
1.01997838556081 1.01708732223609 1 1
0.945065387757098 0.943198208998462 1 1
1.05142886464845 1.0483655500786 1 1
1.09438705223433 1.0920521433134 0 0
1.04698284998616 1.04426290164427 1 1
0.98031527263305 0.97794659212672 1 1
0.955383782655011 0.953421663213631 1 1
0.981032765982989 0.978039566882777 1 1
0.933477114953558 0.930854335733838 1 1
1.06684102797424 1.06389546055697 1 1
1.02898032657341 1.02627159248558 1 1
1.00784310893263 1.00550063085587 1 1
1.02511351238126 1.02271442768311 1 1
1.01959125320262 1.01747320553518 1 1
1.02485369691232 1.02125511806769 1 1
1.02923201547784 1.02643590737985 1 1
0.958315484997175 0.955784785759425 1 1
1.01072795237514 1.0083254570848 1 1
0.962414218675501 0.96014112153245 1 1
0.969987075747159 0.967106703464469 1 1
0.960410825727956 0.957678330997088 1 1
0.922526573126081 0.920210534434438 1 1
0.932193863452937 0.929523641957362 1 1
1.02420581254612 1.0217528788093 1 1
1.05726883689531 1.05433641895452 1 1
0.991714329089417 0.989121445186687 1 1
0.974708045137136 0.972513000249064 1 1
1.05294395276014 1.05042428975356 1 1
1.03140703847427 1.02893555864974 1 1
0.981396998720782 0.979140229586228 1 1
0.993574167916974 0.990807305130105 1 1
1.02241202352474 1.02000349015258 1 1
0.961187061355708 0.958770956380727 1 1
0.956027340360451 0.953291672481884 1 1
0.928534102914881 0.926050310619881 1 1
0.968966435376099 0.966679168643698 1 1
0.984107966283906 0.980829270366302 1 1
0.986931078115041 0.984536099043622 1 1
0.941062769431174 0.938725713295959 1 1
1.0291561554907 1.02599706168438 1 1
0.994821445334432 0.992307561086259 1 1
0.995835444352631 0.993400248562317 1 1
0.947256154556819 0.944969473666292 1 1
0.990534591464292 0.987698717067687 1 1
0.950794168330549 0.947707841432982 1 1
1.03098326006683 1.02778757842393 1 1
0.962220622726042 0.959229946548489 1 1
1.01249260754659 1.00971696015103 1 1
1.04418271605149 1.04151087128704 1 1
1.00636866973329 1.00382581938722 1 1
1.01419463174593 1.01224610628032 1 1
0.9353504431044 0.932312330763967 1 1
0.998653232739589 0.996004889830343 1 1
0.976202186478574 0.973397561525112 1 1
1.08017511449483 1.07726711731959 1 1
1.0053381688418 1.00272842052673 1 1
1.02201875999964 1.01963906920337 1 1
1.01376443327291 1.01058904517922 1 1
0.991901957281506 0.989074079323434 1 1
1.06317291230863 1.06037029685532 1 1
0.923565794717108 0.921161286546016 1 1
0.979429378052827 0.976915540310748 1 1
0.908533493787382 0.906067997715195 1 0
1.06177882392188 1.05853435880528 1 1
0.934436070754069 0.931866195187193 1 1
0.970507583760507 0.967708516669763 1 1
1.02260237024007 1.01959456202478 1 1
1.01901026449901 1.01594193252768 1 1
1.06751850204711 1.06425351121613 1 1
1.06050517679825 1.05789498923144 1 1
0.96907545504038 0.966649991466165 1 1
1.03814679638743 1.03550399553143 1 1
1.05212494531969 1.04939694690623 1 1
1.02393623347772 1.02155116487952 1 1
1.05361598220738 1.05071231103571 1 1
1.04479083151159 1.04170942340884 1 1
0.944130894312754 0.942281036988365 1 1
1.02783935198924 1.02456641459662 1 1
0.996675339753343 0.99454570924496 1 1
0.991189114937734 0.987873588185857 1 1
1.00286553307623 1.00048600124532 1 1
1.02826610987549 1.02575966784585 1 1
0.952107543861281 0.949448603841756 1 1
0.984146831203295 0.98172285725352 1 1
0.938050342199939 0.935049543492462 1 1
0.993088514912092 0.990514555177145 1 1
0.962198637699234 0.959651201924219 1 1
1.02854581574297 1.02626035665059 1 1
0.951053829194847 0.948577459310035 1 1
1.01905912063529 1.01564421142868 1 1
0.969252252246112 0.967030767128577 1 1
0.979263354389212 0.977022197453337 1 1
0.940553190338475 0.938360269617051 1 1
0.977952534474539 0.975883114638323 1 1
1.00542115816823 1.00262258169222 1 1
0.982616971644021 0.980109823945258 1 1
0.982812133950918 0.980489849250391 1 1
0.975232452687643 0.972494998555097 1 1
0.984472620166811 0.982421667046504 1 1
1.02954183983192 1.02688766727734 1 1
1.03178944776446 1.02930865787509 1 1
0.981923312528734 0.979186523989822 1 1
0.880151323808301 0.878000213730823 0 0
0.996429327798206 0.993884788618614 1 1
1.03610514470656 1.03291012767207 1 1
1.03342295075761 1.03130494520514 1 1
1.03078348001315 1.02806227850217 1 1
1.01387559388983 1.01129150636286 1 1
0.982199221987817 0.979362450570909 1 1
1.03300546162741 1.03020282654051 1 1
0.99491231124311 0.992737269663952 1 1
1.01851856046237 1.01568616474034 1 1
0.984786220264011 0.982506142337962 1 1
0.989920382276121 0.987150525562335 1 1
1.06282120592485 1.06013576816347 1 1
1.02328965457699 1.02082748258438 1 1
1.04741841892871 1.04465947327034 1 1
0.957668782347926 0.954648224193743 1 1
0.986690429811089 0.984049428727655 1 1
0.996700311319015 0.994351449136146 1 1
1.02630196884099 1.02370212508715 1 1
1.05458120604054 1.05082287234546 1 1
0.935644786660942 0.933004273109018 1 1
1.0235637658986 1.0210091737061 1 1
1.02802723793758 1.02566469937072 1 1
1.04119427789513 1.03891428407747 1 1
1.05447857420946 1.05125017054005 1 1
1.03713975752452 1.03396964638886 1 1
1.01014671755164 1.00789176866622 1 1
0.986640285851835 0.982834400007869 1 1
0.998529255509066 0.995649606181341 1 1
0.981820713790164 0.979710841915293 1 1
0.910889883140341 0.908217917654339 1 1
1.00027701907696 0.998336753532437 1 1
0.989312908914714 0.985991665262507 1 1
0.977628789381651 0.974894671025569 1 1
0.996535091222692 0.993866471355241 1 1
0.972291793625779 0.969647866510648 1 1
1.0001905946115 0.997416233382266 1 1
1.0204770997892 1.0175999606229 1 1
0.954909951269858 0.952371035050976 1 1
1.00508201429029 1.00240341436452 1 1
1.03166316909137 1.02908975534247 1 1
1.02947856721722 1.02688774528831 1 1
1.00169107287509 0.999231299219526 1 1
0.945831519946815 0.943809805163691 1 1
0.903769403248929 0.900781403325998 0 0
1.02466636219662 1.02182574794624 1 1
0.990018589514397 0.98799718103517 1 1
1.0620059697705 1.05983836521419 1 1
0.977680995192376 0.975367956021329 1 1
0.999684493786731 0.997040101362994 1 1
1.04276457553346 1.04045727075862 1 1
0.920163118749382 0.917573817940428 0 0
0.978631049303402 0.976291741698527 1 1
0.980456604554998 0.978204389425215 1 1
0.974929922378038 0.972317946092895 1 1
0.930432156725145 0.927702798639957 1 1
0.99887169442021 0.996709196892159 1 1
0.935417093576979 0.933088921382717 1 1
0.9810610350903 0.978444571993931 1 1
1.05775575318934 1.0547517142482 1 1
0.969819972065297 0.966730188984311 1 1
0.927686049699613 0.925001429748019 1 1
0.963625201759251 0.960663860462228 1 1
0.994605695533282 0.992439786903048 1 1
0.97430479790366 0.971708877401082 1 1
1.00347934883133 1.00089276512441 1 1
0.928260633578584 0.926340507544719 0 0
1.02326513059409 1.01994104510007 1 1
1.00370904597561 1.0011939641171 1 1
0.966731745482793 0.964351037288258 1 1
0.985962571322356 0.983601155731692 1 1
0.966770338442476 0.964368020767029 1 1
1.11569739689679 1.11307880328277 0 0
1.08905417195577 1.08594682162031 0 0
0.97336314179361 0.970929657790809 1 1
1.01796374089949 1.01561230254416 1 1
0.959559750736887 0.957421655332313 1 1
0.977454576302405 0.974905907972321 1 1
0.954935862146927 0.952550751131639 1 1
0.94204534735262 0.939169774930869 1 1
1.02373854805959 1.02145698828272 1 1
0.997785744062908 0.995310820766521 1 1
0.971383598279553 0.968831182632668 1 1
0.961192627269922 0.958695929599438 1 1
0.997311530847726 0.994568164380979 1 1
0.999667914231578 0.996502666813803 1 1
0.950979725522924 0.948505428646252 1 1
0.97469883044234 0.971497964336063 1 1
1.02114717400594 1.01877729067087 1 1
0.976949589735522 0.974567957443883 1 1
0.998030628665397 0.995564766710917 1 1
0.962030626098189 0.960077554162816 1 1
0.960317986965009 0.958210087082432 1 1
0.993971664363677 0.991096282166749 1 1
0.979589557214822 0.977507293464191 1 1
1.00192982551055 0.999168311975017 1 1
1.06059315928216 1.05798040039606 1 1
0.936255214734933 0.933908058116383 1 1
0.981784472450095 0.979478016758136 1 1
1.08613143403595 1.0824769406659 1 1
1.00475341057033 1.00179483381262 1 1
1.01513256958558 1.01295651240692 1 1
1.02207873962522 1.0194268899173 1 1
1.02613649134159 1.02385495507441 1 1
1.02215782561702 1.01929222617167 1 1
1.03563491204696 1.0335565380112 1 1
1.02680508593853 1.02438217821191 1 1
0.985831183907987 0.983203201271818 1 1
0.982346733597245 0.980064526043244 1 1
0.993564069522259 0.991050004638283 1 1
0.990350784598755 0.987425677933916 1 1
0.985544465731649 0.983270921088369 1 1
1.05389732857494 1.050829557374 1 1
0.988101783249056 0.986103691173934 1 1
1.04679592485207 1.04385062091605 1 1
0.988926286376116 0.9864350427538 1 1
1.03577388865343 1.03314545340504 1 1
0.938641832389028 0.936025745388718 1 1
0.966190659342185 0.963706293745825 1 1
1.00084186371231 0.998050707381325 1 1
1.09602312708053 1.09342870834275 0 0
1.01222689034599 1.00929998464939 1 1
1.03714442956163 1.03439652366327 1 1
0.966060892754914 0.964064328118472 1 1
1.07298959777447 1.06999719473331 1 1
1.04140211656263 1.03862994412246 1 1
0.976677131202607 0.973909062010398 1 1
0.959010876036082 0.956335503292347 1 1
1.02086538444664 1.01791309993931 1 1
0.990881797009506 0.988531492479707 1 1
0.973816108315694 0.971544439202726 1 1
0.956702331961955 0.954252325737555 1 1
0.96281559882459 0.960595979247744 1 1
1.02981140451395 1.02739916982605 1 1
0.965752801616554 0.962396377497797 1 1
1.05635489580535 1.05348371674534 1 1
1.00816279903937 1.00583070671388 1 1
0.928958197105077 0.925808821138758 1 1
0.954877924763239 0.952415842680048 1 1
1.00316336433026 1.00101859149229 1 1
1.0326947870382 1.02996300448108 1 1
0.984964355090257 0.982521252414171 1 1
1.01766625089323 1.01540030472657 1 1
1.0138684075767 1.01167859396564 1 1
0.956052156437581 0.953533958114545 1 1
1.03516076461502 1.03149618195732 1 1
0.994648029812256 0.992232417417856 1 1
1.01936343781975 1.01678771388368 1 1
1.03809428158838 1.03499810416328 1 1
0.995560025404568 0.992919506094358 1 1
1.02851121593749 1.02548968069573 1 1
1.03221424293187 1.0296691035788 1 1
1.08102912103322 1.07851395835424 0 0
0.998515530704214 0.995227587854737 1 1
0.97258547885444 0.970080135598073 1 1
1.04180565113399 1.03935566726797 1 1
1.05216454053823 1.04927446037132 1 1
0.970692202932937 0.968400227593545 1 1
0.964137627446829 0.961634575556884 1 1
0.989422430806357 0.986858898828869 1 1
1.04945911683494 1.0467051458761 1 1
1.04018992313501 1.03731187591833 1 1
0.98028851827025 0.977239296819477 1 1
0.989043475496617 0.986740139336961 1 1
0.98280973790404 0.980316191863648 1 1
0.967122456558747 0.96449120116386 1 1
1.00569098891004 1.00318567664977 1 1
0.992825592977867 0.990259922082988 1 1
1.03755272703661 1.03484472246163 1 1
1.0389319878099 1.03572372063412 1 1
1.03020492085766 1.02739126666796 1 1
0.945999462890271 0.943446556000675 1 1
1.00953476324734 1.00736239115314 1 1
1.00704477766453 1.00449348096529 1 1
0.944883497386474 0.942824086804722 1 1
1.00612386862305 1.00366792390887 1 1
1.01232503807395 1.00952484467872 1 1
1.00836277410752 1.00535204778257 1 1
0.995176752069315 0.99241619266221 1 1
0.980260736859504 0.977771889201806 1 1
1.06314419400671 1.06060781622828 1 1
0.971359660977312 0.968946904685057 1 1
0.967999669355192 0.965849916368761 1 1
1.08469257204733 1.08165377776195 1 1
1.01161865560777 1.00912432892947 1 1
1.02662940538354 1.0239679712829 1 1
1.04117645841083 1.03813343316259 1 1
1.03244362962835 1.03000536041695 1 1
0.950066424661681 0.947555089810502 1 1
1.0454429275338 1.04200524096522 1 1
0.9560104468265 0.95353706123472 1 1
0.93167535855196 0.929621224761951 1 1
1.02048407759103 1.01793012731187 1 1
1.06936301263282 1.06655277016247 1 1
0.972440425857107 0.970312898983965 1 1
0.944365285228166 0.941641836426772 1 1
1.01217543083031 1.00933695093603 1 1
1.02549299445178 1.02246370755389 1 1
1.0161134720183 1.01355208689083 1 1
1.00092089131748 0.998536532652764 1 1
0.96650521682841 0.963788866487702 1 1
0.975917820149661 0.973496588122238 1 1
1.01244159559668 1.0102050479307 1 1
0.980074921312515 0.977617235512605 1 1
1.01607221813117 1.01353843872304 1 1
0.979061813505545 0.976323281739084 1 1
1.01717149987237 1.01396987755011 1 1
1.03911282131898 1.03570738859756 1 1
0.930034056439011 0.927688284150973 1 1
1.02326246008707 1.02022794508239 1 1
1.04045914038131 1.03824534456888 1 1
1.02060462064851 1.01833723136001 1 1
0.938855764316156 0.935961517394602 1 1
0.900775076384481 0.897483786667094 0 0
1.00612932455117 1.00395496596012 1 1
0.930032907445175 0.927875994026467 1 1
0.974029380180215 0.971763502772491 1 1
0.998014028575065 0.995119652810921 1 1
0.981608412846832 0.979174820743785 1 1
0.98226395997564 0.979843560719313 1 1
1.01059670961897 1.00808365609761 1 1
1.03580051534863 1.03368405116147 1 1
1.05383766103817 1.04936608897476 1 1
0.943313134149743 0.940703737010112 1 1
0.960529457306501 0.958025417632231 1 1
0.970626716020515 0.968150281336541 1 1
0.992966312879328 0.990413753604465 1 1
0.956549193979281 0.95425078464746 1 1
0.990699953383969 0.986723799845147 1 1
1.05035804859966 1.04761924612593 1 1
1.02134065810654 1.0186233975571 1 1
0.981754773061134 0.979392293164916 1 1
1.08315776093831 1.07990263352255 1 1
0.992031779506614 0.989500336409196 1 1
0.963772978126236 0.96167692275767 1 1
1.0042238915439 1.00189574592718 1 1
0.998861400300106 0.99662513966413 1 1
1.03174206626357 1.02935211289864 1 1
0.962655774954157 0.96040403205583 1 1
0.964957317173403 0.963022576830971 1 1
0.920696989146026 0.918350857702562 1 1
0.986842788601174 0.9843187357525 1 1
0.936486044880871 0.934186933976467 1 1
0.971149287031228 0.968076445955876 1 1
0.974777278954771 0.971484964413039 1 1
0.971339589856457 0.969078201172099 1 1
1.03708607703032 1.03444642600691 1 1
1.00581017777302 1.00309684382932 1 1
0.968754091841458 0.966183677295144 1 1
0.969913098622222 0.967760619233754 1 1
0.961246621912058 0.959032954830088 1 1
1.03693994269697 1.034527181451 1 1
1.04707427282356 1.04462263118628 1 1
1.02311402569288 1.02019811690333 1 1
1.04941873947272 1.04707377190144 1 1
0.95569039675613 0.953502473296482 1 1
0.986025450590326 0.982910492654591 1 1
1.09066237601509 1.08787083253371 1 1
0.955058293078452 0.952790862651817 1 1
0.993342921024634 0.990745770595669 1 1
1.03565338257268 1.03330968173011 1 1
1.00691310017797 1.00380047442961 1 1
1.00162995781087 0.999144743580162 1 1
0.982108056995563 0.979683649782539 1 1
0.986335493078371 0.983744474910276 1 1
0.943942319374937 0.941547646768927 1 1
1.03070511801161 1.02770680003484 1 1
0.998963702810904 0.996995153895521 1 1
1.04417833024856 1.04181981424668 1 1
0.980825316857541 0.978481103110043 1 1
0.98606158562743 0.983462664990561 1 1
1.06828689351858 1.06514709818119 1 1
0.998909508572524 0.996214711068765 1 1
1.05324910863571 1.05088160518542 1 1
0.999527573867266 0.997182919567268 1 1
0.998585823512529 0.996508077673897 1 1
0.957281320515407 0.954765785947132 1 1
0.987729077627052 0.984421767047568 1 1
0.98489645890765 0.982494598139766 1 1
0.980143094177531 0.977072697348634 1 1
0.960979456145251 0.958465281128573 1 1
1.00514590863858 1.00290196186432 1 1
1.00088625646514 0.998232714631969 1 1
1.02235787747939 1.01899444916445 1 1
1.035282469383 1.0328160189257 1 1
0.978477160239614 0.976165052218573 1 1
1.01038047994875 1.00769394844753 1 1
1.00347913769735 1.00079536138212 1 1
0.961592052006604 0.959129205867718 1 1
1.00247516445019 1.00017619486616 1 1
0.982956013749953 0.980482475323572 1 1
0.989394719360011 0.986927931279214 1 1
0.975684717392259 0.973691315984429 1 1
0.952378088991345 0.949824616351766 1 1
0.958449089200532 0.956206600228524 1 1
1.02182637877227 1.01861821419541 1 1
0.946874824360922 0.944642316716769 1 1
0.988947838279412 0.986987104563276 1 1
0.916928816513156 0.914183558772634 1 0
0.933880113739886 0.931706176028145 1 1
1.01192311074726 1.00935040464098 1 1
0.971598214705511 0.969181326036457 1 1
1.10027118064821 1.09703691985155 0 0
1.01133939879496 1.00875598100989 1 1
0.996375014361702 0.993106058797192 1 1
0.987623957401756 0.984086545913228 1 1
0.965137272695671 0.962636558765291 1 1
1.01203551852518 1.00874588771955 1 1
1.01687129017546 1.01433361326559 1 1
1.01414517392142 1.01154887173011 1 1
0.999993594616175 0.997571187787553 1 1
1.01641079137722 1.01378598116653 1 1
0.976787484913107 0.974334706642825 1 1
1.00857365188057 1.00589582391838 1 1
1.02570483936559 1.02317928044311 1 1
0.97170978867771 0.968390174706421 1 1
1.02411920467022 1.02140811783567 1 1
1.00947201531228 1.00685247713149 1 1
1.0412681947356 1.0384098192546 1 1
0.999872229369933 0.996866550468737 1 1
0.998990341085193 0.99690578512079 1 1
0.993298190041929 0.991000273960305 1 1
1.00265863696094 0.999638265206783 1 1
1.07223037412213 1.06947558485835 1 1
0.992344109310354 0.989018366604511 1 1
0.978914166633463 0.976493450930071 1 1
0.999435376639989 0.996647317701182 1 1
0.992519354333753 0.989808605920306 1 1
1.08832313104885 1.08546021823713 1 1
1.05451357513428 1.0520072881438 1 1
1.01861928643953 1.01621919711394 1 1
1.02149342813663 1.01852372629876 1 1
0.982818025475563 0.980149765606319 1 1
0.969224836004095 0.966822811400713 1 1
1.02145049125759 1.01884930637757 1 1
0.983444252629162 0.980668993685791 1 1
1.00360354346594 1.00087066158763 1 1
0.985919219959837 0.983876422186124 1 1
0.929146415808673 0.926127021351095 1 1
0.981094221323854 0.978692801389473 1 1
0.974618017099844 0.971472773777771 1 1
1.09113793383499 1.08830467561084 1 1
1.00538599697744 1.00301549928974 1 1
0.961687037162668 0.958907752981716 1 1
0.980158536993126 0.977645455830931 1 1
0.968383500705036 0.965636493200488 1 1
0.982619748561791 0.979721860375756 1 1
0.997308064300644 0.994632377645463 1 1
1.0130893899474 1.01007429219471 1 1
0.994062624592249 0.991626824472969 1 1
0.946401725898241 0.944133379534564 1 1
1.00835698446639 1.00497467808474 1 1
0.946917893420892 0.944310251642962 1 1
0.932287490043742 0.92985687952669 1 1
1.01437463797 1.01202016083025 1 1
0.975448390149407 0.97303588072164 1 1
1.02348247708283 1.02141027313132 1 1
1.00452800824118 1.00234860845819 1 1
1.01943110845099 1.01670469898936 1 1
0.97237217544666 0.969152985665704 1 1
1.00580837744877 1.00266211404778 1 1
1.02956385825 1.02694485930172 1 1
0.935147709164313 0.93281010101126 1 1
0.99011359875809 0.987796272206544 1 1
0.98320104670612 0.980541974643418 1 1
1.0190404645239 1.01588293249608 1 1
0.988603642362156 0.986451711754824 1 1
1.00636169049619 1.00391022355003 1 1
0.992235620755268 0.989388115129698 1 1
1.01218713530712 1.00944138650485 1 1
1.04223048613537 1.0390436131336 1 1
0.977237140706255 0.974322057785104 1 1
0.959711533802582 0.956790111848127 1 1
0.982990138442207 0.980171659151004 1 1
0.9288055623594 0.926597136987939 1 1
0.982692633980678 0.980668725908745 1 1
0.954496053400277 0.952185724703059 1 1
0.940207372179298 0.937679898478696 1 1
1.00469664515308 1.00265711517967 1 1
0.989018809986949 0.986568379079625 1 1
0.973989011901403 0.971870898885064 1 1
0.987956556762854 0.985591156108169 1 1
1.0075177322477 1.00485072720866 1 1
0.959874254515957 0.957463417361919 1 1
1.02390001911195 1.02055286179564 1 1
0.914380448411362 0.911882752974297 0 0
0.972076944969646 0.969593023290105 1 1
1.06890459523161 1.06623357627643 1 1
0.99667005305391 0.993516215591411 1 1
0.947746357060252 0.945324290582344 1 1
0.97575657353059 0.97354145649601 1 1
0.984270472019421 0.981711950569482 1 1
1.05493691704105 1.05244195582813 1 1
0.940444619913499 0.938228170022683 1 1
0.988710540354843 0.986449713944511 1 1
0.966221785472016 0.96327890447397 1 1
1.03438507444073 1.03193971050793 1 1
0.971248808831607 0.968754173454205 1 1
1.02171897139567 1.0191539368586 1 1
1.0000759610581 0.997474151894474 1 1
1.03160534430825 1.02876780714881 1 1
1.01233929427048 1.00975312941888 1 1
0.929202422663793 0.926563508664993 1 1
1.00932802306791 1.00583217774225 1 1
1.01189078033042 1.00943224484994 1 1
1.02074209329622 1.01852960798709 1 1
1.00032653472544 0.997916954816092 1 1
1.00553115993362 1.00330681090316 1 1
0.94350158840402 0.94110720821704 1 1
0.987765218937434 0.98530045635605 1 1
0.974799827604826 0.971309497209067 1 1
0.983242217128114 0.980905431450995 1 1
0.966417907018436 0.963687050498215 1 1
0.940310999320553 0.937581943245356 1 1
0.953706788092756 0.951495861192348 1 1
0.986712801249919 0.984273578644272 1 1
0.98427327702697 0.981518392515246 1 1
0.971961644672556 0.969576490332632 1 1
1.008550213943 1.00636399114019 1 1
0.923124917407785 0.921008501906129 0 0
0.957838141281295 0.95554282056612 1 1
1.047617852316 1.04482153204252 1 1
1.01897219276378 1.01632145149924 1 1
0.963896397798183 0.961120522941751 1 1
0.998964777287805 0.996804634455394 1 1
0.973371433910197 0.970164484966156 1 1
1.00019386845669 0.99808669322998 1 1
0.972821074193179 0.970508896055073 1 1
1.07292828995984 1.06944019672355 1 1
0.975633349262044 0.972956900970105 1 1
1.05862576962123 1.05502101136203 1 1
1.0556564062225 1.05340662211558 1 1
0.996116582545538 0.993510597790276 1 1
1.00117917317624 0.998554247039069 1 1
1.02132942372018 1.0189345704409 1 1
0.977612500675733 0.975389979817783 1 1
0.96348231513461 0.961241898059744 1 1
0.943273650564549 0.94083599581675 1 1
1.07206476185976 1.06945007477022 1 1
1.01034144966288 1.00794319472075 1 1
0.92543977253587 0.922894029992912 1 1
1.02841129906807 1.02566847514889 1 1
1.05601318447466 1.05363685022096 1 1
0.998147882138814 0.995627836110216 1 1
1.06671448696834 1.06377706865852 1 1
0.92055624556328 0.918502127781512 0 0
1.03988578928839 1.03651443684763 1 1
1.02491335384078 1.02216833583746 1 1
0.982783666180651 0.980151171853725 1 1
1.02540055498435 1.02318379381665 1 1
0.971839517502566 0.969179583885658 1 1
0.900595154780368 0.897907792171612 0 0
0.98329606959887 0.980730376464294 1 1
1.00626213840533 1.00405194822573 1 1
1.01162640989308 1.00893542145165 1 1
1.03279320658187 1.03014170894088 1 1
1.0272764207113 1.02489557394947 1 1
1.01415096309017 1.01190116052576 1 1
0.98430748689373 0.981977212231366 1 1
1.0893359923699 1.08673376236044 0 0
0.971037296434303 0.968474310755998 1 1
0.947732882067521 0.945280639935023 1 1
0.96682861315271 0.96412920579636 1 1
1.0491694245103 1.04688603725942 1 1
0.967350900956264 0.964882391791567 1 1
0.969176982436364 0.966729394979433 1 1
1.00731348998046 1.00500454702255 1 1
0.958397229029027 0.955726114738872 1 1
0.913694703955549 0.910926335355565 0 0
0.996289353553481 0.994131184826963 1 1
1.0115715059207 1.00862239817375 1 1
1.00540373337537 1.00291097870825 1 1
0.989738874219412 0.987185369757054 1 1
0.958262590282717 0.955923904914639 1 1
0.938013503472055 0.935079732488359 1 1
0.9441119695735 0.94142003535178 1 1
1.04640053749329 1.04345128360582 1 1
0.956195014279646 0.954212895215049 1 1
0.977220660811175 0.97467386534719 1 1
1.05073156648928 1.04809660326564 1 1
0.976488289797338 0.974501466021848 1 1
1.04681917994597 1.04461950315484 1 1
0.936042577117233 0.933316420279612 1 1
0.945439355734255 0.942398705299073 1 1
1.00571299931269 1.00279794761982 1 1
1.08785049225539 1.08475404273288 0 0
0.954991463442722 0.95228196063135 1 1
1.01369278993035 1.01170058399624 1 1
0.982362796008726 0.979608027183273 1 1
0.974974965638205 0.972695808508982 1 1
1.03323188054692 1.030465816363 1 1
1.05760165700474 1.0546330555871 1 1
0.934004769157427 0.931480044593365 1 1
1.00599914833664 1.00383675724633 1 1
1.0022160341549 0.999667197489373 1 1
1.02048168506824 1.01743559793079 1 1
1.01768200063855 1.01497894200436 1 1
0.951709024601822 0.949376134843815 1 1
0.940816315979546 0.938541621621922 1 1
0.998068230906766 0.995151744692468 1 1
0.992351574509027 0.989781871848385 1 1
1.03279347383599 1.0291074807962 1 1
0.987994451670429 0.985635910008468 1 1
1.02872767843806 1.02639024905499 1 1
0.972206621677318 0.970007888841087 1 1
0.935445096192397 0.933358492331272 1 1
0.946333708720392 0.943692496162104 1 1
0.962828367281169 0.960314397389146 1 1
1.02283390940353 1.0201070364985 1 1
1.0348779435835 1.03207226147389 1 1
0.99962894696822 0.997488797350852 1 1
0.974828853366044 0.972221264435274 1 1
0.980816393378168 0.978359545007073 1 1
0.969705439851526 0.967112647239356 1 1
1.01243004716126 1.01000731920497 1 1
0.964113602018486 0.961179038683908 1 1
0.990651266395192 0.987971083342567 1 1
0.960174430481152 0.957852287486237 1 1
0.971872109945442 0.969728945177939 1 1
1.05324699927143 1.0505215162115 1 1
1.01691907843025 1.01480581758606 1 1
1.01324077358774 1.01100046177223 1 1
1.01481048759943 1.0126233522698 1 1
1.0505921141838 1.0477641542232 1 1
0.964912548968096 0.962576862228758 1 1
0.897809206462049 0.895370363769564 0 0
1.0122206737442 1.00957920318213 1 1
1.07883067181749 1.07533579618068 1 1
1.01702346825867 1.01471970640386 1 1
0.979095955196304 0.97655126637261 1 1
1.04125885701495 1.03839681521094 1 1
1.00975166345547 1.00748465597455 1 1
1.041174039115 1.03842132551564 1 1
0.965075679324462 0.96289345570862 1 1
0.959300155357479 0.956895579161783 1 1
1.02610934358499 1.02352252938168 1 1
0.960168190937627 0.957551499655593 1 1
1.05215043850838 1.04950913096909 1 1
1.00845312549453 1.00577862344705 1 1
0.981479196212933 0.978417640343267 1 1
0.966615849399768 0.964641976993624 1 1
1.00008517163682 0.997265300655639 1 1
0.913614139419638 0.911345236906969 0 0
0.967799376724891 0.965834120180362 1 1
0.996544746831121 0.994025964902818 1 1
0.994462136400468 0.992031635170195 1 1
0.933615762287622 0.931545283582047 1 1
1.0116699493471 1.00937803050294 1 1
0.935697793209329 0.932876927964073 1 1
0.993564867848145 0.991311902638623 1 1
0.956894707721231 0.954314533597929 1 1
0.987178233711412 0.984617270349582 1 1
1.01673584443607 1.01422171197641 1 1
0.992383255610676 0.989904314743867 1 1
0.973198993736026 0.969854961659583 1 1
1.01695416002935 1.01446767882895 1 1
0.987799702233167 0.985115468774269 1 1
1.00049349477016 0.997981512678383 1 1
0.9795054268016 0.977592867941251 1 1
0.983217425508968 0.980549269650084 1 1
0.989725221089201 0.987376489620661 1 1
1.00790439263891 1.00541601691215 1 1
1.04016000881859 1.0373700645485 1 1
1.02287629370666 1.02047158718772 1 1
1.05918588701384 1.0562874837963 1 1
1.00239955597606 0.999133786046127 1 1
1.04586294218966 1.04326809832416 1 1
0.947173607314547 0.945128183572568 1 1
0.958129496846612 0.955920406054452 1 1
0.94957775974569 0.947089692784142 1 1
0.98094101500683 0.978637817161429 1 1
0.967364607884348 0.964765806848309 1 1
1.03824822993601 1.03551782417214 1 1
0.99397183517259 0.991536359992804 1 1
1.00545455973166 1.00258623559225 1 1
0.948636366238984 0.945639914776835 1 1
0.919378478828671 0.917315652087505 0 0
1.01336460780591 1.01044958136221 1 1
0.94594818519161 0.943822214699784 1 1
1.01278315703633 1.01033805579536 1 1
0.996747216233669 0.993747248808801 1 1
0.992189595720144 0.989667391819455 1 1
1.05017331185672 1.04722328613065 1 1
1.06480858980167 1.06218363277726 1 1
0.988425909917734 0.986073139225936 1 1
1.02756508549836 1.02517658710677 1 1
1.027496885754 1.02520611266532 1 1
0.995304014774101 0.992932377757804 1 1
0.934143371834789 0.931990964677056 1 1
1.01334044815468 1.00982709866008 1 1
0.970711798049953 0.968706537087783 1 1
0.951335167013372 0.948817887773992 1 1
0.997542811104129 0.9949946589168 1 1
0.984436023639206 0.981892138707326 1 1
0.999288298837262 0.997037969663942 1 1
0.992492417012241 0.990208904453068 1 1
1.03953377230047 1.03698375305681 1 1
0.986044098400946 0.983474115607648 1 1
0.981785721705616 0.979554908635035 1 1
1.12380208443774 1.12120604655938 0 0
0.991179952285634 0.988513054765097 1 1
1.00784720578931 1.00513371376879 1 1
1.06571355217452 1.06292424934238 1 1
0.960482284794271 0.956996795004169 1 1
1.00634062696444 1.00374288201624 1 1
0.978250769569374 0.975144783501498 1 1
0.955108034585958 0.952915088264162 1 1
1.00936467581167 1.00645065467558 1 1
1.02440195988601 1.02207730040706 1 1
0.996077307756369 0.993728821969441 1 1
1.01423145695071 1.01022280515469 1 1
1.00014610736358 0.997544392209815 1 1
1.03941663821489 1.03642726192112 1 1
1.00620096431774 1.00304814523773 1 1
0.953820441658019 0.951005182067488 1 1
0.934040378961903 0.931640776441414 1 1
1.03911755309315 1.03712993803278 1 1
0.952743383204029 0.95054538614408 1 1
1.0689346341062 1.06656453797638 1 1
1.0779673413602 1.07498681919162 1 1
0.985888439333475 0.982965589386166 1 1
1.06818384689405 1.06556568205209 1 1
0.935804934720601 0.933656806460474 1 1
1.01709200551003 1.01491329470889 1 1
1.03136407424793 1.0287298926984 1 1
0.996606955904955 0.993814732568403 1 1
0.998324684849315 0.995617712249891 1 1
1.06365633461209 1.06017792584197 1 1
0.996107258970892 0.993795537344906 1 1
0.94211347042671 0.939576457872924 1 1
1.02404316534176 1.02111889495619 1 1
1.04270563873039 1.04060017127834 1 1
0.9637300019576 0.961299595167392 1 1
1.02525418350202 1.02261148547449 1 1
0.941867863011482 0.939482511124577 1 1
1.0032072791039 1.00064620833289 1 1
0.945507431243225 0.94263454844991 1 1
0.976743383840793 0.974160942165183 1 1
0.985322190829214 0.983158839049618 1 1
0.939548651391127 0.936745968062741 1 1
0.993632740452724 0.991365860295193 1 1
0.91522650961406 0.913057941640135 1 1
1.0433580546565 1.04060412115986 1 1
1.01740018596465 1.01426074645772 1 1
0.977240180726747 0.974770557528406 1 1
0.942559222817705 0.940182340087285 1 1
1.02806542469494 1.02503861676293 1 1
1.00959307225741 1.00686016247374 1 1
0.949700808285972 0.947418128118677 1 1
1.00819175060431 1.0055512163968 1 1
0.996524415101214 0.994532161051609 1 1
0.965086805284567 0.962247834991147 1 1
1.00885060263421 1.00679046551383 1 1
0.959661587433934 0.957017742844484 1 1
1.01062278341067 1.00787624109604 1 1
0.996486080453312 0.993034461151477 1 1
0.977891328734462 0.975656561490198 1 1
0.916816828356168 0.914580086035942 0 0
1.03740799384851 1.03448930149132 1 1
1.02233506919079 1.01982938137024 1 1
0.990842702803586 0.988419267501324 1 1
1.00703369446895 1.00419354005705 1 1
0.951700313698168 0.948866133560936 1 1
0.97372328173434 0.970883783402135 1 1
1.02758262662878 1.0244747967655 1 1
0.997507553326319 0.995246467177323 1 1
0.984426533734797 0.982254216202286 1 1
0.928037145909715 0.925539579015387 1 1
1.00823265872939 1.00597378456414 1 1
1.03065995084039 1.02873244302 1 1
0.951815244727592 0.948658708786933 1 1
0.965839232118207 0.963140859697544 1 1
0.998037295575674 0.995120318008546 1 1
1.00883957561469 1.00650073710697 1 1
0.991263460068742 0.987519523160701 1 1
1.00552278018234 1.00253388672496 1 1
1.02322705223047 1.02089358920294 1 1
1.03084761213136 1.02855495144867 1 1
0.935027486370237 0.93262407755658 1 1
0.955664081782055 0.953815086128745 1 1
1.06851581348606 1.06565094781971 1 1
1.03242776405855 1.0298082857444 1 1
1.06725251268554 1.0640041580459 1 1
0.95569699093832 0.952954145033209 1 1
0.936577137469187 0.934361051474284 1 1
1.01776818243517 1.01525935542202 1 1
1.03626774521224 1.03264864664115 1 1
1.0260456332278 1.02341770163069 1 1
1.10140803489448 1.09795802604537 1 1
0.941574712751444 0.9392930476036 1 1
0.946034302183154 0.943963012159207 1 1
1.02328808471801 1.02037892404967 1 1
1.01343381222362 1.01088039814732 1 1
1.02954531220388 1.02720669299194 1 1
1.03727347884738 1.03441832549661 1 1
1.01306192116368 1.01038155083176 1 1
1.00389154304299 1.00160105510381 1 1
1.03371484499805 1.03097707621347 1 1
0.943725072033874 0.941209941413095 1 1
0.980738053721565 0.978291377018292 1 1
1.03866571996547 1.03576190106527 1 1
0.975247483646408 0.972421166512475 1 1
0.984996849824076 0.982483414129984 1 1
0.968954900219694 0.966339686691396 1 1
1.00847418724567 1.0057117323603 1 1
0.995283970796034 0.993121942559937 1 1
0.989925925441161 0.987483193505171 1 1
0.96975897095719 0.967219049849727 1 1
1.09058831181693 1.08815198394384 1 1
1.00665696502797 1.00455143815623 1 1
1.00968632047943 1.00716653523171 1 1
0.973461496310994 0.970966853045532 1 1
1.00415363678374 1.00107791760483 1 1
0.99294240458167 0.990571309123891 1 1
1.02228249215804 1.01967574273228 1 1
1.0559753867011 1.05322106194204 1 1
1.04625754977001 1.04375630398493 1 1
0.958783093076944 0.955011830936603 1 1
0.955742491045306 0.952730038235529 1 1
1.05102217695436 1.04834669745161 1 1
0.99811732777606 0.995956073310299 1 1
0.974553864811017 0.972234821229227 1 1
1.0293138823895 1.02692234670646 1 1
1.04492971510356 1.04199485422904 1 1
0.941858590070089 0.939728813277874 1 1
0.96517480337045 0.962430081244497 1 1
0.957474359037123 0.954946453914804 1 1
1.03339809595387 1.03044375203721 1 1
1.02595402363797 1.02265089539639 1 1
0.998970937945371 0.996212752110862 1 1
1.02591692246972 1.02323322919728 1 1
0.973958177900823 0.971362216320984 1 1
1.00981971397124 1.00702502934027 1 1
1.03712493254125 1.03447929434318 1 1
1.02578027871535 1.02352770393764 1 1
0.972527906671361 0.969413178862529 1 1
1.05902467712955 1.05584619469852 1 1
1.0244343792344 1.02217991042426 1 1
0.953259194481112 0.950234894907589 1 1
0.960204408377981 0.957781160666898 1 1
1.09103146843025 1.08831632632244 1 1
1.00321237452384 1.00101585054231 1 1
1.03654578667511 1.03421473509473 1 1
0.973794169380574 0.971493147178018 1 1
0.978018164342117 0.975656119591726 1 1
1.01135400509375 1.00874527590385 1 1
0.972325964645011 0.969860376085361 1 1
1.02784070781593 1.02478358895987 1 1
0.948260338590584 0.945061240884119 1 1
0.981643422726427 0.97895114182305 1 1
1.00943483545083 1.00716475877885 1 1
1.11329155903827 1.11014818405798 0 0
0.990486246621373 0.98818112166241 1 1
0.96396000445621 0.961832872284228 1 1
1.0067247537823 1.00431619921405 1 1
0.964547709197242 0.961906589032025 1 1
0.974591074048976 0.972093528998582 1 1
1.01031307467802 1.00712575894474 1 1
0.978627832414807 0.975929708793155 1 1
0.995098560520617 0.992694667930972 1 1
0.988235145755416 0.985597031291328 1 1
1.01259011515347 1.0100752077211 1 1
1.01609872919178 1.01357041415292 1 1
1.03324643730211 1.0308600124801 1 1
0.927269997665951 0.924753514466507 1 1
0.997280493591106 0.995079163468779 1 1
1.00938601456284 1.0072128471783 1 1
1.00573692602813 1.00288019821095 1 1
0.96677126293712 0.964466955315094 1 1
0.935825919733315 0.932854730016781 1 1
0.937774035211392 0.935102209798697 1 1
0.978882167282977 0.976608550498091 1 1
0.977835288209664 0.974430805342209 1 1
1.04768550534514 1.045128077172 1 1
1.04526270128836 1.04284097806357 1 1
0.992247034481592 0.98910870411191 1 1
1.01863038890567 1.01561774054157 1 1
0.888913472734249 0.886551210043435 0 0
1.0448336713198 1.04173382172768 1 1
1.04502285041951 1.04273885837968 1 1
0.987322485247624 0.984963725558191 1 1
1.05905006471286 1.0549499300103 1 1
0.995406365422724 0.993278793826768 1 1
0.988233893010298 0.985976094591714 1 1
0.9898990221106 0.987949029728676 1 1
1.05398540001995 1.05124624942625 1 1
0.998251785345941 0.995550335202972 1 1
1.03552627475197 1.03274881735504 1 1
0.940895549084673 0.938533239422437 1 1
1.04515550064821 1.04236978868233 1 1
1.01115760520423 1.00865726129691 1 1
0.994370191284297 0.991813581651694 1 1
0.992601190246349 0.990537278777558 1 1
1.05232481013791 1.0493980587739 1 1
1.00528942615371 1.00239949450345 1 1
0.943910804132066 0.941536744811143 1 1
0.976374976234517 0.973709412730191 1 1
0.995260381804857 0.992979145144848 1 1
1.02410568582038 1.02133254813501 1 1
1.01218211519603 1.00959031000333 1 1
0.924239442173862 0.921736188335904 1 1
1.03243707460328 1.02959637323011 1 1
1.02840723437965 1.02558860422966 1 1
1.09506770624375 1.09182040377108 1 1
1.08024050452181 1.07769332333061 0 0
1.0345363519752 1.03216425506636 1 1
1.03947339450031 1.03702785169574 1 1
0.966314333223085 0.963892009762995 1 1
1.03253365346135 1.02991446448402 1 1
0.993028168699392 0.990742938462241 1 1
1.05108131097972 1.04719307457188 1 1
1.00692155598147 1.00406614863316 1 1
0.999945435760375 0.997500672100213 1 1
0.956725419901839 0.954053434827185 1 1
0.990342607939577 0.987721700764075 1 1
1.00095547612872 0.998802849912035 1 1
0.964892448545209 0.962504423627771 1 1
0.972663798376519 0.970388253898608 1 1
1.05778883804254 1.05473125305303 1 1
0.963163948541136 0.960872977988532 1 1
1.01181037994936 1.00941420612747 1 1
1.03976899333684 1.03643871129148 1 1
0.937936441716444 0.93540988635662 1 1
1.04229430686221 1.03949159741989 1 1
1.02473949494324 1.02238655898508 1 1
0.967286795854808 0.964820897913293 1 1
0.946126203891766 0.943873398913162 1 1
1.00470705324031 1.00222637168722 1 1
1.00854159556716 1.00635168644959 1 1
1.03439333188045 1.03219517424854 1 1
0.985842416977666 0.983432538343032 1 1
1.0242601855993 1.02184633092227 1 1
1.00677295182035 1.0043609963695 1 1
0.998439587266652 0.996295960456847 1 1
0.986913889849735 0.983560754134825 1 1
1.0380184943062 1.03568750145491 1 1
0.965659362073888 0.963063994250217 1 1
1.03913114919396 1.03690309275767 1 1
1.01280351305853 1.01065320894872 1 1
0.943392876997139 0.940880170386513 1 1
1.00204854296923 0.99941333636181 1 1
0.974270216743285 0.971691787108668 1 1
0.994123725258535 0.991712317093316 1 1
1.05784555780887 1.0549290523354 1 1
0.972417420374604 0.970005083373604 1 1
1.03121815304317 1.02830761735867 1 1
0.973673291367852 0.971388953094552 1 1
0.952371254355783 0.949998529396568 1 1
1.02691696456396 1.02358939856148 1 1
1.01881315087282 1.01663730325136 1 1
1.07321250571849 1.07015377810876 1 1
1.02709296028605 1.02461626038303 1 1
1.07175206385193 1.06835494103768 1 1
1.0436958285508 1.04128039488254 1 1
1.07677712866745 1.07402561199258 1 1
1.00520723300304 1.00283223295237 1 1
0.993197608190421 0.990677859013029 1 1
1.06569953885537 1.06348386492761 1 1
0.971070380378758 0.968832050504791 1 1
1.03578793980229 1.03314035519287 1 1
0.986017078365369 0.983603634672807 1 1
1.01792647843735 1.01516277197791 1 1
0.961791104720015 0.959207758206444 1 1
0.952080964871636 0.949661525792931 1 1
0.964454426350819 0.962219790071766 1 1
0.978887233724771 0.97632202397031 1 1
0.992137293458074 0.989612720148605 1 1
1.03587152037415 1.03342114212347 1 1
0.948254157816399 0.946198082023274 1 1
1.01083416165745 1.00776636669546 1 1
0.95664254686015 0.953832519654153 1 1
1.00820793061608 1.00533326372487 1 1
0.986218526547966 0.98352652508406 1 1
1.01747709969047 1.01450356394207 1 1
1.02934645677542 1.02628534192771 1 1
1.00111186467795 0.998496779551947 1 1
1.01331071380269 1.01135641600214 1 1
0.962851616785521 0.960357523933729 1 1
0.975603015848338 0.973388172787007 1 1
1.0685294106961 1.06559560951643 1 1
1.00476652709111 1.00262565617404 1 1
0.996057892087446 0.99357004043885 1 1
0.993962816627349 0.990453138992057 1 1
1.01701226259658 1.01361925854992 1 1
1.06151776881749 1.05826922723878 1 1
1.0160064759698 1.01379670685606 1 1
1.06131299133347 1.05828070461557 1 1
0.98311852249385 0.980747438382199 1 1
1.00215214938527 0.999799559554725 1 1
0.955781783445975 0.953907995806709 1 1
1.01661272741588 1.01331862744256 1 1
0.946686728845044 0.944702091985529 1 1
1.06195462923473 1.05898950254498 1 1
0.994106344990264 0.991447928398405 1 1
1.03585274621784 1.03305742752408 1 1
1.02864937546016 1.0263977624916 1 1
1.0412456356747 1.03877182123562 1 1
1.05598648166475 1.05293608656544 1 1
0.968173384775753 0.965724030860487 1 1
1.01599188334308 1.01298672028653 1 1
1.02944328733316 1.02689057241216 1 1
0.979065378193993 0.976631211593583 1 1
0.995364486443037 0.99227177164289 1 1
0.993051353492869 0.990333458777338 1 1
1.01220560358263 1.00895234066603 1 1
0.908646729322043 0.906389162725002 0 0
0.941576466106608 0.939621613723404 1 1
1.0151451088298 1.01289824263746 1 1
1.05420869700059 1.0516519517769 1 1
0.976719393044885 0.974119952819046 1 1
1.02684339440455 1.02414384366712 1 1
1.00624982989728 1.00400645082537 1 1
0.997588480867082 0.995228600484849 1 1
0.943922500507641 0.941028666458384 1 1
1.02215616838993 1.01944424073858 1 1
1.0369750229713 1.0336059411988 1 1
0.977849020529141 0.975311699704279 1 1
0.926820873968016 0.924432857989354 1 1
1.03624193083056 1.03367437375861 1 1
0.987624044951035 0.985485365233212 1 1
0.967549846589512 0.965262851041245 1 1
1.00340029505875 1.00116283350689 1 1
0.979692975290407 0.977765868501596 1 1
0.975887567875251 0.973510699478858 1 1
1.03748719693382 1.03444349497943 1 1
1.02301624279179 1.02033918029972 1 1
1.06049577397019 1.05816618673116 1 1
1.05879759592387 1.05618447858283 1 1
1.06202421386841 1.05951984447926 1 1
1.00053537893072 0.998111225376114 1 1
1.0102488064856 1.00742177110948 1 1
0.92388830386605 0.921529187050028 1 0
0.933735833183877 0.93156008878508 1 1
0.996927696021046 0.994679696031329 1 1
0.943334991226049 0.940896190690312 1 1
0.924018040323111 0.9216231648015 1 0
0.980440880199003 0.977588429503599 1 1
1.03691014574756 1.03433332484223 1 1
1.00235916704571 0.9993374496264 1 1
1.08203740161681 1.07873069537601 1 1
1.06425172814273 1.06104584337456 1 1
0.980231841010272 0.978131380235851 1 1
0.981310408479127 0.979242888794829 1 1
0.974014307786603 0.971747779957183 1 1
1.00627118176029 1.00355371147825 1 1
0.958914398818522 0.956975417656332 1 1
0.992454731370043 0.990439554464499 1 1
0.971914318602085 0.969734236325199 1 1
1.02826988747003 1.02581630164589 1 1
1.022955381071 1.02042225754128 1 1
0.982567529123958 0.979138801813825 1 1
1.03622249632313 1.0340324361263 1 1
1.01129202885523 1.00858029941289 1 1
1.00003369794394 0.997897409566343 1 1
1.02908265506458 1.02696012231646 1 1
0.963914207425941 0.961356114875632 1 1
0.927700676699593 0.924518367104591 1 1
1.00954114856873 1.00697565181927 1 1
0.975735620415607 0.972477655912954 1 1
0.987441344946588 0.985178571239939 1 1
0.970416556732691 0.968225723394789 1 1
0.987182641362146 0.984660522709874 1 1
0.975899851785333 0.973077235942695 1 1
1.01176284204806 1.00886606681099 1 1
0.937838407497826 0.935399574911455 1 1
0.983704745634665 0.981282063353861 1 1
1.01122174221221 1.00828967080532 1 1
0.954261368921697 0.951689425410735 1 1
1.06359640604512 1.06054086016204 1 1
0.940207414234474 0.937796368537619 1 1
1.02374010102075 1.02085301527409 1 1
0.981420610200456 0.979001798284639 1 1
0.982348394176435 0.979640266666615 1 1
1.03311444659479 1.03087623710403 1 1
1.00518606519873 1.00265284417342 1 1
1.09640384682986 1.09396760753764 0 0
0.998774897010258 0.996222588649432 1 1
0.955494484883564 0.953002831311199 1 1
0.975798304252284 0.973205030034769 1 1
1.02173170530567 1.01914492862636 1 1
1.01960631611593 1.01724528972671 1 1
1.06412734094435 1.06160582141392 1 1
1.01165655094179 1.00893452928321 1 1
1.01472836915501 1.01083095103576 1 1
1.05486695748674 1.05229753909302 1 1
1.02334307097259 1.02075512128564 1 1
0.946502236113739 0.944360311160745 1 1
0.978900627083512 0.976640772729031 1 1
1.00736559589264 1.00539541071657 1 1
1.07837215992032 1.07519206936066 1 1
1.04853106245244 1.04615989837556 1 1
0.933249303359775 0.930785882648143 1 1
1.00018289536133 0.997763362692828 1 1
1.02958479543148 1.026645286889 1 1
0.98389199000707 0.981272068441449 1 1
1.03724616872556 1.03482149060804 1 1
0.981138973303973 0.978459833045563 1 1
1.01089520363671 1.00858661142412 1 1
1.00268874761774 1.0002082301071 1 1
1.01486789515809 1.01266162184195 1 1
0.940574434218406 0.938501410018392 1 1
0.971195597400861 0.969060854952123 1 1
0.995150538624055 0.992825728520921 1 1
0.951757246064765 0.949302008500905 1 1
0.986029910256223 0.982686174985379 1 1
0.979297554988144 0.977209805079847 1 1
0.989610393922955 0.987155079195725 1 1
1.04571765895257 1.04248668282869 1 1
1.01370419117438 1.01137079828227 1 1
0.986754389717712 0.984105102387977 1 1
1.00247896142224 1.00036451344184 1 1
1.01692031216632 1.01471929388428 1 1
1.0314018139721 1.02893066745108 1 1
1.0471155453565 1.0443258979888 1 1
0.934614152479606 0.93246717244438 1 1
0.988213320200149 0.985782451099852 1 1
0.965726139010473 0.962491220339516 1 1
0.909491958716357 0.907138367137398 0 0
0.966715739507141 0.964764593611289 1 1
1.04377398115478 1.04144200514693 1 1
1.03629684260694 1.03352435618169 1 1
0.979963262602432 0.977063728836059 1 1
0.98953691762735 0.986476401880774 1 1
1.0324749027419 1.02990773995793 1 1
0.975132216190303 0.972061579744349 1 1
0.984577674132113 0.982205955966271 1 1
1.01057745112363 1.00807666949132 1 1
0.948258339366907 0.945883805446805 1 1
1.01873830914755 1.01634322188358 1 1
0.989867745274954 0.987492701622367 1 1
1.02777799413662 1.02512914197744 1 1
1.01384751647003 1.01077636531474 1 1
1.0136235464986 1.01023358586355 1 1
0.941740086704118 0.939092745609134 1 1
0.97119478829162 0.969211607109786 1 1
1.03477973668932 1.03231104835717 1 1
0.976504068783343 0.974074488272537 1 1
1.00691862183327 1.00398325745174 1 1
1.06382450295273 1.0606288282093 1 1
0.984575347121834 0.981802776845579 1 1
0.978751259528023 0.976130764316903 1 1
1.01659772722037 1.01438005888511 1 1
0.996744763999283 0.994018363514243 1 1
1.08949033619357 1.08674149467266 1 1
1.06929899454429 1.0661268935254 1 1
1.04811283450583 1.04526334062401 1 1
1.00011108301741 0.997357615721436 1 1
0.992562685125904 0.990063379932901 1 1
1.01300122254296 1.01089683826394 1 1
0.935229053081236 0.932675307881608 1 1
0.995412086298195 0.992981462923952 1 1
0.971977594240123 0.969522326521074 1 1
0.976787392283582 0.974500907148505 1 1
1.01966054226784 1.01657987213724 1 1
0.980218486593398 0.977714726752755 1 1
1.04668531587592 1.04398517415476 1 1
1.06587060537197 1.06340432689681 1 1
1.03786782834625 1.03502989488329 1 1
0.999458739204501 0.996798659088126 1 1
1.00590289597662 1.00280454754536 1 1
1.04026443052182 1.03712447594033 1 1
1.02936658987201 1.02665696937569 1 1
1.01472761806694 1.01261250517871 1 1
0.930394621524102 0.928249152148191 1 1
0.993931222326591 0.991232786610869 1 1
0.91650339448038 0.914358152801895 0 0
1.04306726496181 1.04056661825481 1 1
0.961699529927311 0.959023959410235 1 1
1.04009457517518 1.03789525042632 1 1
0.991802450703662 0.989633687183945 1 1
1.02482578472633 1.0220392594627 1 1
1.01250984292794 1.01021234175845 1 1
1.0111617494204 1.0088867022449 1 1
0.98929544742206 0.986896032435599 1 1
1.03747236827478 1.03504970364444 1 1
1.03743473241425 1.03475125536868 1 1
1.02602559664513 1.02323057132252 1 1
0.966008101398483 0.962733824649569 1 1
0.98645718051387 0.98425643199705 1 1
1.02457102262354 1.02186602507905 1 1
1.04879648118121 1.04603664395084 1 1
1.00840868950914 1.00566929046975 1 1
0.986204472902372 0.983445536269993 1 1
0.977057077151361 0.974801719213354 1 1
1.0576324914672 1.05516980337301 1 1
0.980581904948488 0.978186894085775 1 1
0.959281943075459 0.957238488141263 1 1
0.967393443963382 0.965071064040686 1 1
1.00403351620384 1.00108762866122 1 1
0.940519454000895 0.938245699756187 1 1
1.03160604166803 1.02898080197376 1 1
1.04904608684736 1.04587009797738 1 1
0.97396914049551 0.971386672124585 1 1
0.977316311746644 0.973980832750198 1 1
0.964179371398445 0.962053321337724 1 1
0.985701129068574 0.983321098406716 1 1
0.961621012701022 0.958950474575452 1 1
0.990978051063389 0.988053322291099 1 1
1.03914435483581 1.03639331658785 1 1
0.976444687823538 0.974064928466156 1 1
0.961243134829719 0.958514967931796 1 1
1.02053659590937 1.01772876559764 1 1
1.05762308272825 1.05538106939374 1 1
0.93916112677064 0.936797151504153 1 1
0.98792538802051 0.985496321028928 1 1
0.957514188992604 0.955062655110755 1 1
0.971518785021939 0.969311900868616 1 1
1.03736220954992 1.0343636954838 1 1
1.01582973988664 1.01346694354375 1 1
1.01252658296204 1.00935046451702 1 1
1.03098754108616 1.02752829684396 1 1
1.05005709214132 1.04773435675862 1 1
0.927815253678859 0.925686774894567 0 0
0.955428359678832 0.953016326292925 1 1
1.02839418081794 1.02578372751762 1 1
0.892427457443132 0.890302822142825 0 0
1.0724830978314 1.07029427784978 1 1
1.03997562111398 1.03768434002551 1 1
1.05382032273217 1.05149822331798 1 1
0.987784449537462 0.9851797941448 1 1
0.96407845614853 0.962069358054301 1 1
1.03720413751777 1.03447601433855 1 1
0.994903495036288 0.992817924079734 1 1
1.01781045899618 1.01541712612712 1 1
0.966519577355397 0.964305785428961 1 1
1.05846657310812 1.05613264516555 1 1
1.02092837633423 1.01808309988166 1 1
0.960167637677111 0.957718587750569 1 1
1.01292524698373 1.01061905965863 1 1
0.989797384638251 0.987367052443644 1 1
1.04325985283632 1.04078795787889 1 1
0.953795423994299 0.950613667115843 1 1
0.977359914900476 0.974984088063289 1 1
1.03797463301269 1.03544418374272 1 1
0.945196517836814 0.942983614369627 1 1
1.01618797900234 1.01296061534739 1 1
1.00544075659953 1.00303914344629 1 1
1.01468046921846 1.01201423282124 1 1
1.02279990969908 1.01991473158399 1 1
1.03029588003595 1.02813724696338 1 1
1.04192666439465 1.03887978765731 1 1
1.01563304193909 1.01330623911343 1 1
1.03005209775026 1.02687527265946 1 1
0.934068275664218 0.931322558394494 1 1
0.971343690976246 0.968843617169047 1 1
0.981567466951453 0.978583821115098 1 1
1.02113943188842 1.01848518703196 1 1
0.952805474454639 0.950012269066852 1 1
1.09391672957973 1.09104328008306 0 1
0.972027577996308 0.969038602737944 1 1
0.969150414678392 0.965652577635563 1 1
1.02830487059068 1.02511570677645 1 1
1.0367622134964 1.03410277138364 1 1
0.9364038059888 0.93423813795394 1 1
0.908004577559865 0.905487098564092 0 0
0.957745698757296 0.954716029901515 1 1
1.0090960597989 1.00672458540974 1 1
0.957041520026048 0.954762623833464 1 1
0.938667130492506 0.936069458290053 1 1
1.02051217520656 1.01794398946005 1 1
1.05672306333252 1.05429532821643 1 1
0.995087165586323 0.992615841505554 1 1
0.969022550991419 0.965862743738477 1 1
0.962631222828159 0.96038366521727 1 1
0.944370751685753 0.941566086639109 1 1
1.01289632765015 1.00924501402966 1 1
0.943756362418938 0.941615149039558 1 1
1.01951536736374 1.01743976811467 1 1
0.905771947741297 0.903159361102189 0 0
1.0239147037354 1.02106302649041 1 1
1.01690466210716 1.01346754686804 1 1
0.992139616714223 0.989878928962991 1 1
0.970359626498042 0.968091570526171 1 1
1.04260789338798 1.039348146121 1 1
0.890673731200108 0.888038849613463 0 0
1.00680687614508 1.00450610251531 1 1
1.01895713979611 1.01621280648771 1 1
1.02646082435723 1.02422408372183 1 1
1.11085721329574 1.10838005456978 0 0
0.911917554936674 0.909530958403118 0 0
0.980691333372718 0.977741282750016 1 1
1.10743269372926 1.10346891059307 1 1
1.05282924189532 1.0500063615822 1 1
0.973726705952096 0.971173826700113 1 1
0.956994464645427 0.954787766674863 1 1
0.980734428404447 0.978246551740971 1 1
1.06393919545849 1.06112985884759 1 1
1.06267177298276 1.0594508599497 1 1
0.988463053900276 0.986406857216148 1 1
1.07168246782165 1.06938575852123 0 1
0.90165492831363 0.899263021595506 0 0
1.06560791398916 1.06353328438468 1 1
1.08113285804902 1.07825475279827 0 1
1.06048534519104 1.05788419862567 1 1
1.0190694866452 1.01667807638712 1 1
0.981921607975076 0.979234787559935 1 1
0.96765748829521 0.965241432297726 1 1
1.04570422710914 1.04364649886385 1 1
0.980850174908927 0.97806336389415 1 1
0.997145714838165 0.994304127001353 1 1
0.9315599304988 0.929233616266313 1 1
0.909023245879996 0.906097457926066 1 1
0.993953196751618 0.991195480101195 1 1
0.972525646264031 0.970017376411391 1 1
1.01436238141153 1.01153759928474 1 1
1.01231450004963 1.01012405939226 1 1
0.957201130803514 0.95503442816035 1 1
0.995997702145896 0.993897490349575 1 1
0.973093699420885 0.970807669899152 1 1
1.01519195597435 1.01246269219709 1 1
1.04963259802797 1.04672019125942 1 1
0.975124730207563 0.972434259785947 1 1
0.971451254574831 0.969269030110019 1 1
1.04314610139024 1.04005487308641 1 1
1.00184779931216 0.998076446238584 1 1
1.06299421981091 1.06018260169321 1 1
1.00928180971702 1.00596654954414 1 1
0.981831406980635 0.9795618577214 1 1
0.920280242577557 0.918115471088094 0 0
1.03195436418416 1.02970846130613 1 1
0.949202842229632 0.947111269670301 1 1
1.01451310071052 1.0118538033844 1 1
0.987482009692715 0.985169344419887 1 1
1.04003391785768 1.03720720636397 1 1
0.989562093147308 0.986837981666025 1 1
1.00000341115565 0.997737480916343 1 1
1.00717303380498 1.00450881059206 1 1
1.02429523663248 1.02094045814438 1 1
1.07528100012058 1.07256122580835 1 1
1.0237990479191 1.02159597756696 1 1
1.01229429047058 1.00981611405 1 1
0.961476299213888 0.958576890606512 1 1
1.0109203866004 1.00843520357675 1 1
1.0060529238774 1.00291790606022 1 1
0.993973462627117 0.991742970101871 1 1
1.01903139779361 1.01643381196467 1 1
1.01618525923843 1.01353895663545 1 1
0.95370146382874 0.951189076682214 1 1
0.965126992781673 0.962290539009503 1 1
0.990909570890767 0.988126661947321 1 1
1.04203724785091 1.03985240246154 1 1
0.949477766533575 0.947442148765149 1 1
1.0682464384957 1.06490252880799 1 1
0.979230156846957 0.977078653161884 1 1
0.954663285392048 0.952242179194268 1 1
1.05418151881166 1.0513740950442 1 1
1.00318885092631 1.00085079708088 1 1
0.992861028189946 0.990235060053262 1 1
1.00491405990082 1.00233070291815 1 1
1.00076384979239 0.998119729645177 1 1
0.974252402984999 0.97191890220276 1 1
0.98759344206257 0.985264807522312 1 1
1.03118607047196 1.02850535684 1 1
0.988881778914484 0.987005002197619 1 1
0.977378541961801 0.975053941886587 1 1
0.974540274725964 0.972206868766237 1 1
1.0072191084502 1.00451007228214 1 1
0.96830193086312 0.96569105348086 1 1
1.0067997223454 1.00446939581722 1 1
0.998931894263136 0.996401713107665 1 1
1.01615794599037 1.01344762299351 1 1
1.00793400164775 1.00471817135412 1 1
0.947430259092545 0.944889892177925 1 1
1.01442796554496 1.01184851969972 1 1
1.01845562007587 1.01569453969471 1 1
1.04047704172215 1.03763921221563 1 1
1.03699722754292 1.0341920589279 1 1
0.992882467403757 0.989791426515472 1 1
0.983575174450946 0.981137313280763 1 1
0.997753213127653 0.99503602454873 1 1
0.991815779572676 0.988485117115469 1 1
1.02578272694245 1.0226788484689 1 1
0.954481715764614 0.952500544665425 1 1
1.0273659604662 1.02449113932568 1 1
0.987966614904596 0.985124352884663 1 1
0.945517783689487 0.943216729950883 1 1
0.994088629545103 0.990520960039064 1 1
0.996902566760712 0.994387248156029 1 1
1.0447771568435 1.04187973539113 1 1
1.03068089344237 1.02806253737705 1 1
1.01124557068152 1.00774021902308 1 1
0.988913102088973 0.987007864879678 1 1
1.00167065401044 0.99913803546241 1 1
0.964068110982667 0.960723851330255 1 1
1.07160785894793 1.06910477024399 1 1
0.984471056700837 0.98239755179775 1 1
1.0558150885776 1.05318492368558 1 1
1.0215329828789 1.01936146503401 1 1
1.01478954503977 1.01207197005069 1 1
0.985360520870309 0.982813632050544 1 1
0.983690047973329 0.981470362427861 1 1
1.03295359621974 1.03063186955792 1 1
1.03439661425279 1.03198326293536 1 1
0.988987961627713 0.986335003885354 1 1
0.988408548719518 0.985662334385519 1 1
1.02890716550988 1.02629985354011 1 1
0.952030040016549 0.949733553478691 1 1
1.02563688459207 1.02294228865203 1 1
0.978217902676455 0.975893059509929 1 1
1.00801560240046 1.00534694402204 1 1
1.0821312718764 1.07946692616628 0 0
1.07103206607445 1.06803618798579 1 1
1.01593495664186 1.01293572199557 1 1
0.972851295416467 0.969838827347697 1 1
0.975231476395274 0.972787684572203 1 1
0.946768611385652 0.944032378769893 1 1
1.01517321975969 1.01261077779601 1 1
1.04198181228257 1.03962527092559 1 1
1.03255670680328 1.02916910919721 1 1
0.998507491122572 0.996392423170655 1 1
1.02541547539894 1.02294888254203 1 1
0.995961418257729 0.993067330357272 1 1
0.976740806122629 0.974427302235735 1 1
0.98919312999937 0.986712849398287 1 1
1.02363928571476 1.02111693759488 1 1
1.02847377450122 1.02596518355067 1 1
1.03847083697143 1.03543193158199 1 1
0.977176187268178 0.974005764276462 1 1
1.01069578456405 1.00793088490004 1 1
1.03385331498924 1.03086638885552 1 1
0.939817643338463 0.937382026424197 1 1
1.02046400271418 1.017346150728 1 1
1.05590885807284 1.05280682506732 1 1
1.01394431236736 1.01084171332122 1 1
1.03141417039381 1.02823310757565 1 1
0.996267755114967 0.993627942091344 1 1
0.982143964043124 0.979338477374566 1 1
1.01261338288239 1.01005342665705 1 1
1.02519978866531 1.02255417282622 1 1
0.972205435956167 0.969379810489007 1 1
0.980239748126529 0.977573976343933 1 1
1.01086523744033 1.00812620139942 1 1
1.02557749695282 1.02351001375693 1 1
1.027026942631 1.02477883645383 1 1
1.06985310340777 1.06758088863035 1 1
1.00116407967959 0.997899803206464 1 1
0.989264961853872 0.986239375684668 1 1
1.0193718968409 1.01708961325624 1 1
0.992632674131204 0.989937796157327 1 1
0.975041281014064 0.97256567081836 1 1
0.980635302865054 0.978285149568327 1 1
1.0014452919157 0.999138175015662 1 1
0.95165597889436 0.9490667156753 1 1
0.993153873767937 0.990676403932981 1 1
0.962906677289374 0.960240808468194 1 1
1.01629988154053 1.01378467646172 1 1
0.898343331536462 0.896165094367184 0 0
1.01451354865222 1.01149976045725 1 1
0.941115569836137 0.938198987657145 1 1
1.03181862662646 1.02933843137722 1 1
0.948919707623755 0.946761754397972 1 1
1.01541602006781 1.01258747866183 1 1
0.90292226569988 0.900785606460859 0 0
0.996719112048207 0.994186050002855 1 1
0.970665097095709 0.967785993055767 1 1
1.03383368427209 1.03166166242881 1 1
1.01994403724893 1.01770188778582 1 1
1.04561999543335 1.04268743896651 1 1
0.979899494125122 0.977584532077819 1 1
1.07345026107307 1.07071355207668 0 0
1.07417622558264 1.07120650132239 1 1
1.07623499737494 1.07331363948849 1 1
0.975343730939085 0.973468477613489 1 1
1.0168255695124 1.01412721468173 1 1
1.0564114671329 1.05424829430456 1 1
0.960899860054316 0.958365187022096 1 1
1.00629634819156 1.00381713221341 1 1
1.02846212069109 1.02569888234532 1 1
0.981356852769905 0.978472827719236 1 1
1.03572166799689 1.0331841898174 1 1
1.0220274491739 1.01981093825819 1 1
0.920988505394574 0.918340023815307 1 0
1.02811104268421 1.02546942438297 1 1
1.01510410172566 1.01192927998428 1 1
1.01266100507055 1.01024267904676 1 1
0.960303273658776 0.957712882215498 1 1
1.00182275003249 0.999454748956408 1 1
1.03104748605288 1.02640039043172 1 1
1.00081063372625 0.99842971941115 1 1
1.00327720023552 1.00040555408395 1 1
1.06226930183092 1.05958320941112 1 1
0.99908268201246 0.995669855884173 1 1
1.0312057361866 1.0279489890034 1 1
1.02703896668754 1.0233625195923 1 1
0.989905302047866 0.98773294739196 1 1
0.987914554338013 0.9848089892422 1 1
0.963353009997001 0.961199674815145 1 1
0.947339064279936 0.94501161664448 1 1
1.0246549019944 1.02243835528241 1 1
1.01865589886958 1.01625814761685 1 1
0.996798761935916 0.994093098480775 1 1
0.939172692691053 0.937279111986563 1 1
0.973874767202937 0.97125838026797 1 1
1.02740968609275 1.02477467608103 1 1
1.02371490230596 1.02140149425889 1 1
0.957356150168767 0.95428433896312 1 1
0.918087571171321 0.915946850867138 0 0
0.906814198296299 0.90390618669024 0 0
1.00035008583423 0.997530288929047 1 1
1.05546904654964 1.05308388749327 1 1
1.0004631684139 0.997882637836285 1 1
0.997663746813671 0.994855001671148 1 1
1.01613199157649 1.01294055800738 1 1
1.03282591701088 1.02982555123266 1 1
0.999964749035096 0.997874267601721 1 1
1.07170234707703 1.069135947762 1 1
1.03096890583655 1.02841710676195 1 1
1.05734150229203 1.05417676136389 1 1
1.00939765880802 1.00677979806657 1 1
0.940807252904326 0.938835629230598 1 1
1.03906885738631 1.03668110072936 1 1
1.06681888204487 1.06403180757476 1 1
0.928053935720398 0.925711987214551 1 1
1.00401797947046 1.0011201447193 1 1
1.02319121144025 1.02094941533775 1 1
1.04325133455303 1.04100107671252 1 1
0.922220318940792 0.920050219255007 0 0
0.959832995940479 0.956767530477317 1 1
1.06280581908413 1.05981692498158 1 1
0.956646401840758 0.95357519420269 1 1
0.993071512195939 0.990334346269117 1 1
0.958450555826757 0.955916097549177 1 1
0.967557827964141 0.965362737989429 1 1
0.965947673371218 0.962339111087851 1 1
0.973582408074556 0.971017924450761 1 1
0.969220531392612 0.966281576155365 1 1
1.02429484249079 1.02054252961337 1 1
1.06854501837451 1.06578842158271 1 1
0.992533853681331 0.989592265168812 1 1
1.04970147727461 1.04677762421753 1 1
0.985961004280877 0.983812510598345 1 1
0.97983795406583 0.977583450752191 1 1
1.04108697994589 1.03849327252858 1 1
0.974752641698087 0.971895493622279 1 1
1.11045245367127 1.10720468739154 0 0
0.996382999824902 0.994189927474276 1 1
1.00117340475969 0.998054502851661 1 1
1.04533264561476 1.04262131942138 1 1
0.995752996243587 0.993309028651294 1 1
0.985737947609337 0.983490374672158 1 1
0.936604740833456 0.934073651246983 1 1
1.02059247823068 1.0180087442149 1 1
0.943121718066797 0.941047134788073 1 1
0.952496502120304 0.949060381325394 1 1
0.986209384533867 0.982393502680174 1 1
0.982687782597977 0.980484567299807 1 1
0.995232939162699 0.993079597333549 1 1
1.009508887321 1.00689562082577 1 1
1.05079708144462 1.04836107784575 1 1
1.06156963044743 1.05880274379147 1 1
1.06265122308149 1.05994220016276 1 1
1.01020727687189 1.00705244198469 1 1
1.01069757862633 1.00773511335851 1 1
1.044306560141 1.04151877720378 1 1
0.956763863559752 0.954756437067839 1 1
0.999491066734605 0.996587198196329 1 1
1.07615629576934 1.07374320796516 1 1
1.06671615958486 1.06421210858882 1 1
0.980338472163568 0.977842501846789 1 1
0.992197929100962 0.989751646319266 1 1
1.04487291431284 1.04256112346371 1 1
1.08489932429876 1.0815004811947 1 1
0.909550472832332 0.906951360598143 0 0
1.05146543187678 1.04844506778072 1 1
0.97255689701267 0.969793574630171 1 1
1.03066220547947 1.02802995513661 1 1
1.05795148047756 1.05510368661171 1 1
1.00882364450292 1.00632755420025 1 1
0.969874148359367 0.967820201148703 1 1
0.947168903548484 0.944235089479258 1 1
1.01653881883573 1.01447204873083 1 1
1.04234687404393 1.03979539696981 1 1
1.01326773321055 1.00966434914869 1 1
0.988784109528365 0.985790807798775 1 1
1.11677919517273 1.11462126859977 0 0
1.02326825917875 1.02064560807629 1 1
1.11759308089239 1.11460518393689 0 0
1.02999309221008 1.02738361648702 1 1
0.953777834003823 0.951459895188102 1 1
0.954840623753968 0.952163956465872 1 1
0.94139039008533 0.938167793947054 1 1
0.933848220086063 0.931772395629858 1 1
1.01905753397456 1.01608867460457 1 1
1.03054144467046 1.02812440354308 1 1
1.02872327688595 1.02598264406138 1 1
1.0174332744303 1.01449671109769 1 1
0.986362240947114 0.983534114896374 1 1
0.971738427176053 0.96943550412766 1 1
0.969114631291556 0.96681310521574 1 1
0.960615443145974 0.95795396792674 1 1
0.969977263907625 0.967702172218614 1 1
0.966167969219546 0.964106569455002 1 1
1.02484188600404 1.02147020182923 1 1
1.0042387591064 1.0013707626231 1 1
1.00027665755491 0.998140002040883 1 1
0.94340881776916 0.940668639622533 1 1
0.956520060923911 0.954381523884035 1 1
1.03233341098836 1.0300074870658 1 1
0.902420849467405 0.899551965252982 0 0
0.926148850242635 0.924092802583207 1 1
1.00948516411719 1.00681115254006 1 1
0.977347930676851 0.974593995915197 1 1
0.937460512536279 0.935558155937361 1 1
1.04965303530984 1.0471792858926 1 1
0.99857019590052 0.995770643805414 1 1
0.95984254002225 0.956566575388193 1 1
1.01433579059608 1.01157159150883 1 1
1.07668073384954 1.07387761161563 1 1
1.03389104267253 1.0313504425351 1 1
0.938760072477448 0.93640059559401 1 1
0.94641336583946 0.944132542685411 1 1
0.929531714938341 0.927305940380073 1 1
1.01089232444688 1.00799441395742 1 1
0.96869157252188 0.966613352466769 1 1
1.00120520539328 0.998522016199366 1 1
0.989395242589967 0.987442399969664 1 1
1.0114150503429 1.00842378301447 1 1
1.03260448157942 1.02988191245079 1 1
1.00284492970102 0.999694954496837 1 1
1.00383971157301 1.00131152055456 1 1
0.991512353303369 0.988322138324255 1 1
0.953336517241732 0.951073657994839 1 1
1.03634908814272 1.03410031205769 1 1
1.02790630248126 1.02463180186892 1 1
0.984613269207033 0.981878615048001 1 1
0.975209425419925 0.972529787662976 1 1
1.01958171659779 1.01733161865771 1 1
0.955005468267063 0.952341876915185 1 1
0.951689656248277 0.949647311563413 1 1
1.06232579747503 1.05990434454012 1 1
1.05271535365631 1.04948588027468 1 1
0.994377293183807 0.991987679538798 1 1
1.02678731460971 1.02440533305657 1 1
0.897037255089128 0.895260648917242 0 0
0.965623251179834 0.963063353205511 1 1
0.994785491250895 0.99232583610999 1 1
1.03022234059066 1.02749343221009 1 1
1.03275031414697 1.02950232927978 1 1
0.943394795668959 0.94134148295137 1 1
1.0183400001061 1.01587777460364 1 1
0.947216368263117 0.945318269366274 1 1
1.00157647755959 0.998887281058918 1 1
0.998777363336753 0.996166737130451 1 1
0.964785787710032 0.962130371740327 1 1
1.00336327848409 1.00136535259564 1 1
1.05201888831625 1.04754211937545 1 1
0.961447298653787 0.959329001914848 1 1
0.935615631154819 0.933329928443862 1 1
1.04809851032394 1.04557719075307 1 1
1.03276544335086 1.03018272124018 1 1
0.921342879811036 0.919060323752597 0 0
0.981016355918459 0.978483987801965 1 1
1.03821574203732 1.03565748784681 1 1
0.937176999583885 0.934594247351341 1 1
0.970503758061456 0.968539189045749 1 1
0.942818889831374 0.94078195369169 1 1
0.997937187610198 0.995805636511582 1 1
1.02907469408948 1.02640429067934 1 1
1.01824843153362 1.01558514300887 1 1
0.976657843753883 0.973950639099426 1 1
0.924009386740766 0.921700733082543 1 1
0.977894785577719 0.975096802362993 1 1
0.93612415503823 0.933743176478753 1 1
1.07160245383994 1.06909934625323 1 1
1.01629438509024 1.01399669328964 1 1
0.949326335962942 0.946459840130684 1 1
0.962262632001741 0.959570640287701 1 1
0.935147109639086 0.932913541392311 1 1
1.04361620978993 1.04099327845559 1 1
1.01942251668711 1.01737624176163 1 1
1.03461343906789 1.03210971158452 1 1
1.05871407384384 1.05622951468847 1 1
1.04018651822898 1.03744447780401 1 1
0.977609863575358 0.975348773845968 1 1
1.06382547627419 1.06081576570321 1 1
0.973820123039757 0.971450261193398 1 1
0.985428122001331 0.983028883635888 1 1
1.0143548012423 1.0118342642487 1 1
0.932876711990405 0.930580374954121 1 1
1.03470449860477 1.03239122587622 1 1
0.983694830924423 0.981114850635762 1 1
0.984860888892444 0.982079122138393 1 1
1.00860473356756 1.00632126582887 1 1
0.961434759669444 0.959132418301109 1 1
0.925497195389198 0.922931926654814 1 1
0.995386377218357 0.992342594041123 1 1
0.989775436087706 0.987683183193595 1 1
1.00114095798352 0.998947152427542 1 1
0.992620748267643 0.990188524409497 1 1
0.971716855898747 0.969313321399727 1 1
1.0168366183797 1.01433678947836 1 1
1.05650299391186 1.05390050917384 1 1
0.944935116218192 0.942227725652725 1 1
0.938839267261034 0.935966322713481 1 1
0.994655137767965 0.992043923115427 1 1
1.06186856593888 1.05878705060823 1 1
0.974580080979706 0.97226547502866 1 1
0.977566024308353 0.975741736627789 1 1
1.01616300808194 1.01322273150633 1 1
1.03129424228639 1.02863461675132 1 1
1.00530195625527 1.00233147593864 1 1
0.970642649731094 0.967995075685907 1 1
1.04465723771779 1.04243755642326 1 1
1.02813299208099 1.02534536824842 1 1
0.993759130917738 0.991228836870143 1 1
0.975092747663954 0.972384836054087 1 1
0.999145971989033 0.996771223048241 1 1
1.02182097988649 1.01972591123918 1 1
1.02364992665249 1.021481330125 1 1
0.99321965688202 0.990187838344214 1 1
1.03452469256891 1.03210377583321 1 1
0.897201060510305 0.894349022447571 0 0
0.95032860738535 0.947955241735045 1 1
0.967004145129133 0.964647550437498 1 1
0.987893612461496 0.984993540841221 1 1
1.11689891475759 1.11385245384726 0 0
0.992828376269347 0.99029858618746 1 1
0.998352618559655 0.995520347599756 1 1
1.03242281043692 1.02986109849366 1 1
1.03179660723533 1.02939227398527 1 1
1.01961387144791 1.01755086827932 1 1
1.03426596487895 1.03095775245315 1 1
1.02141796706117 1.01882976913385 1 1
0.999596741865022 0.997008090507418 1 1
0.988861121788933 0.985833004211905 1 1
0.941687126568052 0.939122015045127 1 1
1.00726033123359 1.00430742092926 1 1
1.04374919880254 1.0410499433875 1 1
1.06510719874375 1.06176721160496 1 1
0.970370215971289 0.967798249565083 1 1
1.03316783972049 1.03019798004463 1 1
0.999368545228036 0.996416018567719 1 1
1.07985274066459 1.07706788730366 1 1
1.03042338265043 1.02793811990436 1 1
1.05431223559966 1.05105075759373 1 1
1.02262040854593 1.0202420967017 1 1
1.03013978159466 1.02759858752885 1 1
1.06420655080081 1.0614022982291 1 1
1.02788491086385 1.02458009317975 1 1
1.03723029274927 1.0337080934619 1 1
1.01370051042633 1.01104854979194 1 1
0.95023328108331 0.947890394803984 1 1
1.00187752929165 0.999334246653733 1 1
0.915988244930293 0.913449202871736 0 0
0.987036956451111 0.984011744038648 1 1
0.999199476291717 0.996647277003066 1 1
1.03244926354561 1.03012043971777 1 1
0.996995757855352 0.994778764418091 1 1
1.00473250048465 1.00179011800388 1 1
0.979149411900176 0.97706801380316 1 1
1.03540384687922 1.03252294665629 1 1
0.970624168909811 0.968366473885791 1 1
1.05368000459333 1.05082266689779 1 1
0.98591184543876 0.982764263532859 1 1
0.997548844800973 0.995214732280013 1 1
0.947476991440523 0.945292459292059 1 1
1.02519831338913 1.02260814202783 1 1
1.06800011047402 1.06565530108565 1 1
1.07571975768351 1.07302161258352 1 1
1.06085643058281 1.05823834089753 1 1
0.998102077618348 0.995656920261178 1 1
0.935545017069003 0.932567741379143 1 1
1.05785723630722 1.05531770618225 1 1
1.00387206155737 1.00119440008801 1 1
1.03957911945638 1.03702719041381 1 1
1.03367560966664 1.03106105104612 1 1
1.06871719265074 1.0647001809518 1 1
0.993893361254137 0.991777799852133 1 1
1.02270604684608 1.02016595423871 1 1
0.95567766860291 0.953517870193703 1 1
0.998849561166921 0.99602807027162 1 1
0.987089790107063 0.984782701663514 1 1
1.0137858346523 1.01112543957004 1 1
0.985655563991639 0.983116888650949 1 1
0.967094219917626 0.964821035719418 1 1
1.00166798703582 0.999013528279167 1 1
0.984842887478832 0.981942218789219 1 1
1.05297504192588 1.05024491346474 1 1
0.985776274675747 0.983658349747733 1 1
0.917965832797734 0.91565863677199 0 0
1.06286161254341 1.06009857164307 1 1
1.02787849320493 1.02501017023049 1 1
1.05707067298056 1.05458607706579 1 1
1.06224902132686 1.05973107798616 1 1
1.01834132721291 1.01544929457271 1 1
0.990578057147223 0.988352823830599 1 1
1.01481091589018 1.01225611483518 1 1
1.04939238087396 1.04620598663213 1 1
0.998696150458415 0.996754835208178 1 1
1.08787964903588 1.08532246068569 0 0
0.972092359682741 0.969958663331272 1 1
0.973150828880932 0.97087659595687 1 1
1.02442014683991 1.02119626679049 1 1
1.02025916019884 1.01739423173717 1 1
1.00735972682307 1.00418691190733 1 1
0.930362425329514 0.928103361586019 1 1
1.05646753680672 1.0543795416477 1 1
1.0391910847278 1.03636032626488 1 1
1.02794273835456 1.02527071555125 1 1
1.04975042071843 1.047260019384 1 1
0.896341597322903 0.894092424055571 0 0
1.05182612287313 1.0494891203721 1 1
1.08437763483239 1.08202576632335 0 0
1.0041320719791 1.00182097197645 1 1
0.976215755832973 0.973946593670786 1 1
1.00398732195866 1.00161087216603 1 1
1.05573731789831 1.05348413286739 1 1
0.999537541634062 0.996964524394903 1 1
0.980615864868079 0.978541414624074 1 1
0.958502373291051 0.956200135503314 1 1
0.999344717355117 0.997084648858254 1 1
1.00086402555737 0.997472941285647 1 1
0.981631252221986 0.979589971947935 1 1
1.00900471983238 1.00667425501401 1 1
1.01266847057074 1.01048973279297 1 1
1.09788506857882 1.0953732680232 0 0
1.02400579036287 1.02156654490238 1 1
0.991999822476501 0.989642424640157 1 1
0.999076314154507 0.996926948271524 1 1
0.995498056067361 0.992753755173007 1 1
0.939102420408941 0.93699086174755 1 1
1.05740483023782 1.05485775890126 1 1
0.992602002737173 0.990420568419533 1 1
0.967873415207473 0.965492699348153 1 1
0.987875256689164 0.985293638820754 1 1
0.998904267232968 0.996758292691527 1 1
1.01763980272653 1.01509371323207 1 1
0.996552571942696 0.992650007112015 1 1
1.05659336948981 1.05389963377687 1 1
0.977328785688123 0.974118583899881 1 1
1.04401022788519 1.04015956749607 1 1
0.9838964030098 0.981066216300123 1 1
1.02254493209443 1.01986948902025 1 1
1.05280397614366 1.05027859861204 1 1
0.983640247608847 0.981414233542653 1 1
1.03272999898247 1.03004184088134 1 1
1.0684857702126 1.06543049627547 1 1
0.982448395732151 0.979806046691939 1 1
0.993453882440314 0.990554248956792 1 1
0.967506382113687 0.964987220755419 1 1
1.06002084633147 1.05740031085072 1 1
0.959014611694628 0.956328633513551 1 1
0.994602041933453 0.992429437768442 1 1
0.920368111818067 0.918145007274285 0 0
1.02050145698793 1.01820305214656 1 1
0.983020540954914 0.980208069288887 1 1
0.938135847002434 0.935419062150258 1 1
1.01425869821705 1.01194287078485 1 1
1.03322655561343 1.03041506947351 1 1
1.08400672892459 1.08164494016617 0 0
1.00148412992301 0.999096823238837 1 1
0.991779332670842 0.989157214371975 1 1
0.945251571126011 0.942904830774822 1 1
0.980916936179477 0.978591947408291 1 1
1.0475282145962 1.04372342136712 1 1
1.0068620900515 1.00447916495808 1 1
0.997309559155496 0.994098756607943 1 1
0.945345729016226 0.942452516264133 1 1
0.929648202295454 0.927551624710634 1 1
1.00522483922706 1.00278636658571 1 1
1.00479364201748 1.00234962265383 1 1
0.920333043575041 0.917136789160177 1 1
0.975685740141177 0.973346021945837 1 1
1.02638776411413 1.02368109440309 1 1
0.975957073809123 0.973347206539273 1 1
1.09510085147401 1.09260642587696 0 0
1.01234838866827 1.00985105032452 1 1
1.03521515238733 1.03239469162969 1 1
0.983148477210796 0.980892599608027 1 1
0.973517904055241 0.971295130988384 1 1
1.08653224339993 1.08276528860541 1 1
0.989882915885041 0.98686299949573 1 1
1.00366367115866 1.0006744228656 1 1
1.02932112387434 1.02709940664617 1 1
0.974789345480617 0.972334991455752 1 1
1.01657414061653 1.01400511511187 1 1
0.979131909455204 0.976491347512906 1 1
0.988942026746517 0.986856610923694 1 1
1.03952618849217 1.03688991899813 1 1
1.02764693889483 1.02523342783267 1 1
0.924134489921209 0.921262492735976 1 1
1.04287102323802 1.04035902459215 1 1
1.0878972605995 1.08487360366352 1 1
1.03682194951916 1.03392902024003 1 1
1.03486357130491 1.03248208085575 1 1
0.981598879642296 0.978999417335386 1 1
1.05001877356452 1.04689595759565 1 1
1.04012110574395 1.03712491652872 1 1
1.01300392531177 1.01025593786593 1 1
1.03630632687908 1.03351105497267 1 1
1.01303108427877 1.01002215835789 1 1
1.02678407169406 1.02437737417321 1 1
0.998986018032015 0.996037385646561 1 1
1.02644247021312 1.02250195593242 1 1
0.984933366281099 0.982831557390163 1 1
1.01852250603991 1.01563309262486 1 1
0.976263252206338 0.973042872441427 1 1
1.02405681733792 1.02130415911851 1 1
0.962994065303384 0.960027244032361 1 1
0.999615600946557 0.996514412857034 1 1
0.963221239045542 0.960477934771362 1 1
0.974342077793181 0.972173384890073 1 1
1.1218532881152 1.1188467685824 1 1
1.03580419623948 1.03295429613599 1 1
1.03396877866278 1.03139989657193 1 1
0.98644283972806 0.984020194820658 1 1
0.925977531285275 0.923311168627344 1 1
0.965333280384022 0.962863456343019 1 1
1.04275760106878 1.04017089471699 1 1
1.03614191333223 1.03375021142161 1 1
0.990287275702727 0.988075011121143 1 1
1.04712199022218 1.04370724631545 1 1
1.01828088625738 1.0157674797831 1 1
0.913022473575235 0.911065186829014 0 0
1.03092933078301 1.02809004994821 1 1
1.00994419482441 1.00715548859741 1 1
1.01430199691666 1.01188354005875 1 1
1.0589299934643 1.05541457799413 1 1
1.00116204438935 0.999115060834668 1 1
0.950926987007816 0.948076741413398 1 1
0.971167059091756 0.969410748622836 1 1
1.00301662607627 1.0003561533365 1 1
0.974851315464953 0.972264200217833 1 1
1.05919995172688 1.05599578094851 1 1
0.990351900309634 0.988247165603806 1 1
0.979175149184684 0.976326749120915 1 1
1.04625494492538 1.04377920982459 1 1
0.991010973955958 0.988531987555946 1 1
0.950317376331033 0.948361309013907 1 1
1.12762340187452 1.12436765266187 0 0
0.978503679021329 0.976157008826734 1 1
0.994144483583369 0.991691069419253 1 1
0.999269711609529 0.994953256418095 1 1
1.00488640087382 1.00188372852342 1 1
1.00166898195124 0.999282019174951 1 1
0.970028026064255 0.96713527722697 1 1
1.05184214801783 1.04875456473461 1 1
0.953647767890736 0.951512530721293 1 1
1.03940881627822 1.0365384512488 1 1
1.06435673855974 1.06172744050849 1 1
0.991588657639008 0.989087724509398 1 1
0.973815622067363 0.971318869438027 1 1
1.02608147834041 1.02311298618337 1 1
0.946520905410431 0.944461883075138 1 1
1.00574205846942 1.00288355642646 1 1
0.927275322258718 0.925294880423363 0 0
1.01747833303405 1.01487749111265 1 1
1.02680274107904 1.02441846960176 1 1
1.03839041216701 1.035561275753 1 1
1.03058244482419 1.02827711210201 1 1
1.00546000999585 1.00291184686569 1 1
0.974459951649207 0.971920976871417 1 1
1.0092729614781 1.00618927849653 1 1
0.961651356451862 0.958936762793407 1 1
1.00385971554881 1.0014244832779 1 1
1.08072032185028 1.07774841386841 1 1
1.0345318894689 1.03144807078254 1 1
1.00737038870217 1.00468146516316 1 1
1.01376758775008 1.01093224395917 1 1
0.990436257291776 0.988121613201886 1 1
0.969635954935084 0.966852887415568 1 1
1.01895378881301 1.01576366753912 1 1
0.990256163665963 0.987753956950348 1 1
1.012349853648 1.00977046948552 1 1
1.0100211097922 1.00715150221942 1 1
1.00026357742951 0.997722663315174 1 1
0.994814787302573 0.992208610303849 1 1
0.983637610913378 0.980674659118161 1 1
0.995603756388951 0.992411445992611 1 1
0.945666780761946 0.943060018581756 1 1
0.981209234056061 0.978066484833694 1 1
0.97362244070803 0.971560208347602 1 1
0.990770986624715 0.988420132860839 1 1
0.990316003574063 0.987711374905865 1 1
1.00431599427918 1.00115481429205 1 1
1.02868347933262 1.02608055935177 1 1
0.999583638985614 0.996788269127104 1 1
0.969400470494554 0.966989067226718 1 1
0.985687718513229 0.98328239522089 1 1
0.99703793162231 0.99499830326483 1 1
0.952350172027443 0.950085535138962 1 1
1.07458674692033 1.07151031058756 1 1
0.988812565564872 0.986571575527036 1 1
1.02407307731174 1.02153289791472 1 1
0.989420561545233 0.986692519618971 1 1
1.03573532817265 1.0329841038975 1 1
0.958035802102397 0.955697293282484 1 1
1.04387214261146 1.04156331380146 1 1
0.922535935891336 0.920317153935455 0 0
0.97237656776508 0.969448214092023 1 1
1.02755552339688 1.02486865843894 1 1
0.961264168675255 0.958849662235745 1 1
0.906430162600824 0.904031585372377 0 0
0.978756392310359 0.975573993844087 1 1
0.967458849429146 0.965145265674299 1 1
1.04279211329083 1.03961512323088 1 1
1.07426826827624 1.07149358965598 1 1
0.995848491267366 0.993724152431597 1 1
1.03673349494897 1.03314357266487 1 1
0.958934632331342 0.956121338429239 1 1
0.955257459496236 0.953199524356903 1 1
1.02890466830747 1.02576769810307 1 1
0.997257550127345 0.995109030297878 1 1
0.979307297827779 0.97721557177602 1 1
1.06756157380941 1.06528994393652 1 1
1.01687101364926 1.01419827788449 1 1
1.00554473274 1.00338658462449 1 1
0.96057125004387 0.958556870632294 1 1
0.992337332407382 0.990270296503171 1 1
0.975983036358665 0.973549846596086 1 1
1.00937784225644 1.00638550838285 1 1
0.938319368551604 0.935878137207961 1 1
1.03476135779892 1.03194199203529 1 1
0.987894710012384 0.985928528564849 1 1
1.00025623429122 0.997773049476691 1 1
0.983866313313083 0.981162861086768 1 1
1.07812531305201 1.07555071551874 0 0
0.856009034565918 0.85386647571735 0 0
1.01845093211358 1.01557985072103 1 1
0.992708453137652 0.990451154712934 1 1
1.01982250831037 1.01754010733356 1 1
0.986767354727305 0.984263750501465 1 1
1.03454794313035 1.03195866487591 1 1
1.00824572377293 1.00555166622238 1 1
0.983220188332004 0.9807204250374 1 1
0.976663054040744 0.974661548776783 1 1
0.963775030944709 0.96119399160141 1 1
0.960312943489398 0.958237115157742 1 1
1.01698698300152 1.01454000719656 1 1
1.01011510803961 1.00772278214874 1 1
1.01197480486226 1.00917148436036 1 1
0.99237783572853 0.989583621866923 1 1
1.00641277519866 1.0042758080328 1 1
1.01202773099504 1.00982577904519 1 1
0.945605916314025 0.943418680161387 1 1
0.940459332980568 0.937400687947502 1 1
1.07063581030684 1.06675497377522 1 1
1.05887002263774 1.05647732132784 1 1
1.02473060075643 1.02216192900885 1 1
1.02829782191699 1.02616952315519 1 1
1.00845064412622 1.00646085234499 1 1
0.998542102198561 0.995914940002887 1 1
1.02688782088065 1.02460548121501 1 1
1.04868798024875 1.04601604287075 1 1
0.989335912126127 0.987139664335008 1 1
0.952270960168571 0.950067045880867 1 1
1.01752548448798 1.01435487483875 1 1
0.930689750952906 0.928411606959743 1 1
1.01171458615833 1.00884764805696 1 1
0.993173859191663 0.99008598488171 1 1
0.968204221932248 0.965632080656542 1 1
1.00137907723204 0.99901979204632 1 1
0.959208571302939 0.956608356821747 1 1
0.978299108798572 0.975647406079094 1 1
0.977559868687631 0.974961215716866 1 1
0.96060411361017 0.957741989001419 1 1
0.933780471493058 0.931571942459292 1 1
0.949548057183904 0.946773519879606 1 1
0.959722189814962 0.957106337193287 1 1
1.02954747150387 1.02629122751593 1 1
0.956492061962165 0.954179314150106 1 1
1.04733449658582 1.04447634760814 1 1
0.955941267907288 0.953636583064096 1 1
1.06652145514673 1.06380430409876 1 1
1.01293580764798 1.01037501016966 1 1
1.04297343460036 1.04055050779411 1 1
0.977697715081006 0.974711939519136 1 1
0.940955423143606 0.938840994165525 1 1
0.968940499173288 0.966954000142723 1 1
0.937183904658015 0.934452377911395 1 1
0.984395131441133 0.981716022438581 1 1
1.04381703140766 1.04148983394812 1 1
1.01822042821312 1.01511495137208 1 1
1.02694879694923 1.024717156257 1 1
1.04664038613345 1.04348437816863 1 1
0.982261980623261 0.97993899232661 1 1
1.01084925777376 1.00830529248597 1 1
0.965190355011099 0.963109759693482 1 1
1.01716342844823 1.01429943408128 1 1
1.07068579793454 1.06837179561873 1 1
1.03567152420792 1.03319134525666 1 1
1.05165046208777 1.04918468035795 1 1
1.02422849001283 1.02153885073741 1 1
0.999226230290833 0.996686870096797 1 1
1.0321309344196 1.02952129905965 1 1
0.958447118249562 0.955719113241637 1 1
0.932588664978642 0.930001932491483 1 1
0.953296888033276 0.951254405774673 1 1
0.96158869307479 0.959315803263024 1 1
0.947202214304493 0.944043655869734 1 1
1.0358888848487 1.03290425053693 1 1
0.988904685031216 0.986733543440654 1 1
0.997196850279879 0.994771902608702 1 1
0.980814689619921 0.978441347811456 1 1
1.02236633381045 1.01958880104193 1 1
1.01243555510729 1.00998976725983 1 1
1.0447664012917 1.04204060268986 1 1
0.952716406402259 0.950153529611569 1 1
0.934075358687779 0.931262169867359 1 1
1.03140359933433 1.02809617421082 1 1
0.9620516156027 0.959337821595502 1 1
0.996985275441421 0.994031383961754 1 1
0.944957024166547 0.942045311283004 1 1
1.05398841020483 1.05144497730647 1 1
0.9345574094114 0.930999163225239 1 1
0.973104453911464 0.970691970919882 1 1
1.00257586339747 1.00031230198938 1 1
0.926570865033599 0.923789834308832 1 1
0.992740963116754 0.990086356892824 1 1
0.973134611644762 0.969927588580894 1 1
0.949681931872776 0.947137812965484 1 1
0.979747110803887 0.977077341455621 1 1
1.03670407672947 1.03394164089046 1 1
1.04447518240144 1.04207724465854 1 1
0.991474684204927 0.989548890313163 1 1
0.980333601823022 0.977688945158053 1 1
0.903601996949361 0.900789783931637 0 0
0.980682318645423 0.978796991096052 1 1
0.988981782240672 0.986647093401267 1 1
1.08422461364634 1.08167000188486 0 0
1.02615756463141 1.02360820174781 1 1
1.04610127272018 1.04285084707037 1 1
0.992903932524241 0.990517565851457 1 1
0.946478225463548 0.944221078167131 1 1
0.972329243372646 0.969711996873818 1 1
0.921780265356087 0.919543061106602 0 0
1.03417920068664 1.03185182084574 1 1
1.00347396272547 1.00096009650399 1 1
1.06639290828956 1.06364773617026 1 1
0.984885977791884 0.982291814553868 1 1
1.01238481555059 1.00976335734451 1 1
0.987495787199772 0.985299190295131 1 1
1.05735130911602 1.05469613792489 1 1
1.03013627875618 1.02773039353694 1 1
1.009766714313 1.00687061605456 1 1
0.995153370185921 0.992571672562768 1 1
1.00956820483511 1.00697267715796 1 1
1.02828356544343 1.02561578898812 1 1
0.935380103603493 0.933231545595597 1 1
1.02812493829545 1.02485826543861 1 1
1.03235012301881 1.02938696086431 1 1
1.00037339593775 0.997853741102823 1 1
0.970638114948161 0.968553326580336 1 1
1.06393618197461 1.06090196216591 1 1
0.924549262087083 0.922098206837103 1 1
1.0317523441637 1.02951401607211 1 1
0.984944338822562 0.98285577884432 1 1
0.98781782621391 0.984863122126798 1 1
0.971731736209485 0.969215789935115 1 1
0.945195844218851 0.942882921726399 1 1
0.951262652888842 0.948969383649674 1 1
1.0049384599631 1.0026671248619 1 1
1.01641149442459 1.01386608927877 1 1
1.02630354996122 1.02393374169482 1 1
0.99559204101341 0.993244149332574 1 1
0.988147648140232 0.985663236324292 1 1
1.0657015031764 1.06286057781988 1 1
1.02218780293848 1.01950749697773 1 1
0.990593869568075 0.988288721114388 1 1
0.962888903758069 0.960868894435944 1 1
1.02370714676735 1.02163717650879 1 1
1.00169488833434 0.999274316062105 1 1
1.00179297240762 0.999698663082063 1 1
0.99478450429039 0.991329808658303 1 1
1.05777007693907 1.05420195053135 1 1
0.989641488017585 0.986862629237864 1 1
1.00607703266484 1.00367205479339 1 1
1.01107840736111 1.00842726614586 1 1
1.03762331670129 1.03523645429632 1 1
1.00513677653247 1.00253115874681 1 1
1.06260368459551 1.05956860476515 1 1
1.04696348130937 1.0432500338998 1 1
0.993379281140519 0.990953911708763 1 1
0.907653490413327 0.905147521399669 0 0
1.02223365554498 1.01921781478281 1 1
0.986638167874546 0.984216312346321 1 1
0.97658893996944 0.973698900343158 1 1
1.0202234517881 1.01787855744894 1 1
1.00800265082759 1.0048446488434 1 1
0.974535198989358 0.972206291208241 1 1
0.983490892129801 0.981239493793479 1 1
0.978134102291649 0.975785203350231 1 1
1.00443476257722 1.00203137438831 1 1
1.13554285501046 1.13231664919798 0 0
1.02775760075818 1.02509708389554 1 1
1.01849315771945 1.0164344632723 1 1
1.03480161154632 1.03137479700808 1 1
0.988493853641762 0.985954443816722 1 1
1.00195865207324 0.999687331900922 1 1
1.04274245386546 1.03999649403957 1 1
1.00045589193452 0.997963455858518 1 1
1.0152806315931 1.01290158227872 1 1
1.03499486385771 1.03236602024075 1 1
0.991531119788502 0.988184724328209 1 1
1.07897762808029 1.07666125773859 0 0
1.02660997989081 1.02376147176742 1 1
1.05224697665367 1.04966648685334 1 1
1.04728299197968 1.04496855082004 1 1
1.04492437879997 1.04209092873691 1 1
0.998565648381741 0.995949903744319 1 1
0.989138326131569 0.986563339443377 1 1
0.899515474295925 0.896784163734508 0 0
1.01704682649123 1.01446786746063 1 1
1.01000295465162 1.0073121253633 1 1
1.03846605770122 1.03606305474285 1 1
0.98872633778953 0.985919428313967 1 1
1.0305346375775 1.02818052095045 1 1
1.03306927664911 1.02993469429589 1 1
1.01597779367017 1.01349830488435 1 1
0.99500007444601 0.992585194781964 1 1
1.03462087718524 1.03209831178126 1 1
1.05590998382962 1.05267639454261 1 1
0.982751230715641 0.980275903454553 1 1
1.08954348495588 1.08642654239914 0 0
0.996686609207338 0.994884687424465 1 1
1.02128397145839 1.01867077047388 1 1
1.01457420283616 1.01169726499174 1 1
0.991210108801792 0.989060480948802 1 1
1.01195800748396 1.00859767315855 1 1
0.947402600424829 0.944798726850712 1 1
0.964444823440776 0.962142416287481 1 1
0.975232180360465 0.972913920374529 1 1
0.94774018160787 0.94523797142333 1 1
0.980490883439018 0.977346498499099 1 1
1.00585357117442 1.00365391397873 1 1
1.02110292965286 1.01845136177116 1 1
0.952704928000049 0.950242124323126 1 1
0.98299148179282 0.980563447001558 1 1
1.06806225112656 1.06534995086544 1 1
0.930071210686255 0.927733508662162 1 1
1.02465642031838 1.02173042714498 1 1
0.999746671500463 0.997327368898192 1 1
0.978838730178904 0.976519686476559 1 1
0.98242347404308 0.97946104545483 1 1
0.923034110971316 0.920305295782384 1 1
1.05007901955585 1.04744109232895 1 1
0.955353185840445 0.951859008474752 1 1
0.995762707293536 0.993422258599211 1 1
1.0286976278923 1.02594081131339 1 1
1.03924096006177 1.03651000017617 1 1
0.982765107935918 0.980506320416259 1 1
1.09039046741481 1.08797458917082 1 1
1.08250481248903 1.07919352767633 1 1
1.02889551842888 1.02628883890894 1 1
1.00448816478019 1.00207418726457 1 1
0.995772565283927 0.993163386739854 1 1
1.00943964747231 1.00679244840685 1 1
0.894101173418849 0.89121158654729 0 0
0.974716307475691 0.97210797982591 1 1
1.0887338456945 1.08577204556736 1 1
0.962375842093955 0.959945376023124 1 1
1.00604588649226 1.00292671574505 1 1
1.03332554736089 1.03046013926427 1 1
1.01537049853629 1.01189958874346 1 1
1.02883397355934 1.02641043055156 1 1
0.995790980278971 0.993526755941801 1 1
0.997102828090239 0.994443993908743 1 1
0.951980123199116 0.949070995800946 1 1
1.03341945004488 1.0301320719929 1 1
0.994064735448361 0.991790375964242 1 1
1.04136995765358 1.03776331852957 1 1
1.01101004168695 1.00870786564547 1 1
1.02584395245704 1.02311864808525 1 1
0.991383758500954 0.988130344235577 1 1
0.963568279253996 0.96116481512277 1 1
0.937470986325329 0.935410550720128 1 1
0.997057580102398 0.994758290412042 1 1
1.02212492352084 1.01997878977131 1 1
1.05373981977172 1.05052526684422 1 1
1.0452635035351 1.04196809557706 1 1
1.05188829350897 1.04946216972526 1 1
1.03205841131691 1.02930042115702 1 1
1.02025087774868 1.01798374007848 1 1
0.990346031610709 0.987635490773531 1 1
0.949025563840394 0.946748880686806 1 1
1.01322455375117 1.00988314287838 1 1
1.02737854983482 1.02490400267215 1 1
1.01470606669911 1.01217648780146 1 1
1.0203422455127 1.01796292180423 1 1
1.03631098458197 1.03287484995396 1 1
1.03719223479582 1.03436973806937 1 1
0.909574631819135 0.90719187494755 0 0
1.01789625314618 1.01537745497891 1 1
1.05390068892641 1.05007494152894 1 1
1.01928416125201 1.01675479565725 1 1
0.999319468743526 0.996841049087845 1 1
0.93364938891549 0.930371565358736 1 1
1.01193262212844 1.00947511575533 1 1
1.0116658036709 1.00835640221788 1 1
0.981514894525824 0.979166956715907 1 1
1.03811689440081 1.03523360797234 1 1
1.0329547545327 1.0297865043949 1 1
0.995879489116333 0.993047803459951 1 1
0.980108635616006 0.977981946970953 1 1
1.06815238114816 1.06534202360737 1 1
0.968840230130127 0.965805615987367 1 1
1.14818070624694 1.14418300615252 0 0
1.03007239439253 1.02725427912312 1 1
0.982825636136588 0.980501712408552 1 1
0.99754702708887 0.995402052585517 1 1
0.910162536614195 0.907977853382719 0 0
0.960710525858538 0.958438382720998 1 1
1.00030941974425 0.997431800266989 1 1
0.963559934922976 0.961096340939615 1 1
0.999535581876479 0.996780537577449 1 1
0.977620470537046 0.975328791315153 1 1
1.0406791318136 1.03717261036168 1 1
0.972835561967227 0.969941523999528 1 1
0.989551760763141 0.987002888247567 1 1
1.0008683395702 0.998796436152473 1 1
1.01522993358611 1.01279237910097 1 1
1.03963143401376 1.03697783448411 1 1
1.06138480784811 1.05852332558747 1 1
1.01615671905444 1.01361990569363 1 1
0.920704943208141 0.917929085834808 1 1
0.957164449949547 0.954777320661538 1 1
0.991527400077781 0.988900814806487 1 1
0.997182019332414 0.994161371416044 1 1
0.966195287768587 0.963856249532673 1 1
1.01594371536448 1.01338412188109 1 1
0.97922466351143 0.976621601825205 1 1
1.01414209885323 1.01172654771699 1 1
0.964727697034435 0.962526639297636 1 1
1.00440066709346 1.00203380194101 1 1
1.00217141992721 0.999978983803969 1 1
1.01420424556083 1.01159541502952 1 1
0.996557757331022 0.994338460245823 1 1
0.988298899624059 0.986005161989401 1 1
1.04660881739267 1.04407562248457 1 1
0.907886142145977 0.905742861645594 0 0
0.929597979108873 0.927279520659939 1 1
1.02278244374371 1.02075863906557 1 1
0.984508411512943 0.982205453152863 1 1
1.00435397642207 1.00172779732284 1 1
0.974049638941384 0.971488162769163 1 1
1.01151944058894 1.0084578741213 1 1
0.998451507428246 0.995717994406061 1 1
1.00890514723368 1.00627548611799 1 1
0.994104468936246 0.991701658698831 1 1
0.959340207494494 0.957030203037669 1 1
1.00168205876637 0.99945844333519 1 1
1.02527886907514 1.02290497916632 1 1
1.04235281764153 1.03957011735092 1 1
0.961274998697158 0.958942938862727 1 1
1.05743535203777 1.05469972096012 1 1
1.0364190883757 1.03409880588129 1 1
1.04008384543599 1.03742246589023 1 1
0.967773347551456 0.964001266411128 1 1
0.968724068113255 0.966535222613261 1 1
0.909312333952071 0.906845457237442 0 0
1.04206134283752 1.03891516708485 1 1
0.995590830766101 0.993445335227397 1 1
1.06053923406527 1.05823209980876 1 1
1.03182697334907 1.02918948611201 1 1
1.00924337922647 1.00639097166166 1 1
1.04019822712669 1.03763011991802 1 1
1.02195046972504 1.0197758879868 1 1
1.08320389551768 1.08019556080004 0 1
1.06909851968357 1.06555889055688 1 1
0.995820164135395 0.993052735001974 1 1
1.02755175024746 1.0250239513601 1 1
0.942109039593151 0.939302837622152 1 1
1.02334499279266 1.02086003806459 1 1
0.99649498918165 0.993829224660651 1 1
1.01258648487027 1.01046375561299 1 1
1.0178157844901 1.01512972304667 1 1
0.978141052396385 0.975562784793738 1 1
0.99525267307971 0.99284783334477 1 1
1.08038537366914 1.07762872453002 1 1
1.04308941859603 1.0398366117577 1 1
0.971754826435129 0.969326080861997 1 1
1.00376357352243 1.00023014907943 1 1
0.892551210315629 0.890586492111313 0 0
0.944306700604953 0.942225502082183 1 1
0.889078395314293 0.886604721204711 0 0
0.979618361080196 0.976558918417206 1 1
1.01208563784007 1.00978833244565 1 1
1.03846068324958 1.03588206049941 1 1
1.00504228515037 1.0025677626537 1 1
0.982996408356547 0.979845028598471 1 1
0.995656238226288 0.993532491066208 1 1
1.00264126913063 1.00006253812447 1 1
0.989392562289573 0.987192951513558 1 1
0.932971614949572 0.930218616263028 1 1
0.992851648846338 0.990504719660572 1 1
0.972595219423027 0.970035158505325 1 1
0.927072336789758 0.924153643142995 1 1
0.941360541519043 0.939032087892529 1 1
1.00698360076415 1.00413709313371 1 1
1.02009422615859 1.01715572241039 1 1
0.974939354334919 0.972943659236138 1 1
1.04680015336502 1.04351835940146 1 1
1.05743834386705 1.05514218575223 1 1
0.938206058261903 0.9360908085128 1 1
1.05499974768664 1.05251628224684 1 1
0.968936430505686 0.966362559315178 1 1
0.988015601527788 0.985689815438505 1 1
1.04580627219697 1.04303883881221 1 1
0.932318717378541 0.929542945877028 1 1
0.973145827270576 0.970239325031638 1 1
1.02475749683317 1.02238112917454 1 1
0.947095783789788 0.944616080379572 1 1
1.00219682696622 0.999829968373197 1 1
1.00309698854881 1.00044668963108 1 1
1.01023128144335 1.00734805994783 1 1
1.04710550554166 1.04518908666025 1 1
0.997700925138753 0.995653984071997 1 1
1.01481796429593 1.01233762777847 1 1
1.01634837877533 1.01340355270726 1 1
0.984228258630484 0.982104186997945 1 1
0.972743124230576 0.970056411311844 1 1
1.01258898841212 1.01010185476227 1 1
1.0366434995143 1.03416791498948 1 1
0.938280843102276 0.935598375897293 1 1
1.02042325548414 1.01801866827268 1 1
0.989601673685208 0.986143941180478 1 1
0.989899454217045 0.987676273215926 1 1
1.04941113077387 1.04630497453836 1 1
1.00483730823294 1.00248530892344 1 1
0.995696871872938 0.992356275632751 1 1
1.02349761064931 1.02049589383107 1 1
0.952007585258113 0.949408511025721 1 1
1.01960771400593 1.01564702594878 1 1
0.945503710847831 0.94338794699407 1 1
0.999826721356598 0.996337314737916 1 1
1.06214721067914 1.05889008717754 1 1
0.9800765618766 0.977677186597569 1 1
1.06561947588417 1.06314886905862 1 1
0.952510677916157 0.949728272763619 1 1
0.995257768607859 0.992338225479463 1 1
1.03674321736551 1.03434809261007 1 1
1.03310254143888 1.03044839799284 1 1
0.995655511898788 0.992455764829223 1 1
0.998441080943042 0.995692953696451 1 1
1.06235590395384 1.05918467059398 1 1
1.00422081961186 1.00176412797903 1 1
1.00028009067995 0.996934387716855 1 1
1.04925643827568 1.04647646654299 1 1
1.01767943955253 1.01535083331666 1 1
1.05945745114865 1.05689034152329 1 1
0.960380086458599 0.958210818916162 1 1
0.950992836453324 0.948709671389234 1 1
1.00739815286166 1.00455970721374 1 1
1.01082842829876 1.00793700993087 1 1
0.987603615158151 0.985001720823844 1 1
0.994157999132749 0.991619603488101 1 1
0.975277746589211 0.972227674173779 1 1
1.07322937801186 1.07023233616844 1 1
0.953897416708803 0.951453344051407 1 1
1.0074523698591 1.00538131954511 1 1
0.994259529011179 0.991587865945673 1 1
1.00313521423114 1.00028487144319 1 1
0.998404362016811 0.996087258371185 1 1
0.960714102301133 0.958562658765226 1 1
1.05035932124324 1.04794858936576 1 1
0.99650288841796 0.994523649181368 1 1
1.05055059876523 1.04772779635076 1 1
1.07318624382071 1.07024600882053 1 1
0.946106878900931 0.943688771263197 1 1
0.983855850923252 0.980866023558249 1 1
0.957972415045684 0.95516827578533 1 1
0.921831760537483 0.919337481907534 1 0
0.936079297972371 0.933682851016996 1 1
1.03507357041461 1.03260427798852 1 1
1.00845136968989 1.00600192751791 1 1
0.945868070078977 0.943528309345431 1 1
1.04822966871103 1.04596818703493 1 1
1.01264192466071 1.00964147142978 1 1
1.03220662266202 1.02973295696113 1 1
0.975318366144084 0.972874361362509 1 1
0.984320182960865 0.981398021385558 1 1
0.96340895626411 0.960987828719439 1 1
1.00616527788056 1.00350282934727 1 1
1.02840406479879 1.02557430253062 1 1
1.0301017188321 1.02725303257945 1 1
0.944101196966826 0.940900907135042 1 1
1.03113405350527 1.02918644551665 1 1
0.987406592119478 0.985130837813072 1 1
0.995935396509617 0.993564658686246 1 1
1.07247321052427 1.0692617063832 1 1
0.987351105923655 0.98493200426892 1 1
0.949705802588754 0.947352030503284 1 1
0.988730805577413 0.986276124395825 1 1
0.992054020163627 0.988754248527529 1 1
0.941602329098764 0.93949727279125 1 1
0.964731727852618 0.96214845092435 1 1
0.960049927673742 0.957828387901646 1 1
0.99878681515067 0.996138821713077 1 1
1.02970967266607 1.02643759821948 1 1
1.11157470843383 1.10876925147044 0 0
1.00552775810056 1.00307192822061 1 1
0.959179324755345 0.956901007728042 1 1
0.995482841796071 0.993092546856524 1 1
0.96616268226967 0.963714749297725 1 1
1.01141020328685 1.00862862131669 1 1
0.947052878256117 0.944784053902701 1 1
1.01198179216131 1.00894941572876 1 1
1.0182250708682 1.01541551650502 1 1
0.980442052590132 0.978140309767782 1 1
0.980241862855771 0.978065047271615 1 1
1.05278183397876 1.05057021977155 1 1
0.910992649684784 0.908807660275498 0 0
1.08751094806095 1.08509285110971 1 1
0.968950373510656 0.966250372876179 1 1
1.04959786807206 1.04738679627954 1 1
1.01675170007579 1.0140015214851 1 1
0.981726053618726 0.979127541187844 1 1
0.92036370895608 0.918400829022941 0 0
1.04552310086115 1.04278273938694 1 1
0.979472073247888 0.9765277230018 1 1
0.983309834807401 0.98106691130627 1 1
0.97658176900892 0.974266507399402 1 1
1.02253611664838 1.019759476547 1 1
1.05174412306082 1.04907163399867 1 1
1.02093277149728 1.01850328315399 1 1
1.02397688667895 1.02197802013419 1 1
0.956864704785217 0.954322995309004 1 1
0.963393380750117 0.960726150787851 1 1
0.967334046516356 0.9645774070238 1 1
1.03917356866122 1.03618134411341 1 1
0.998976041715276 0.996126586363354 1 1
0.982946244412247 0.98003557896041 1 1
0.969717353625688 0.967248215667399 1 1
1.03877547953693 1.03645002763112 1 1
0.988651497527075 0.986191983222363 1 1
1.05721007332462 1.05415190224184 1 1
0.97757250748452 0.975450332453745 1 1
0.958561254365002 0.956392487220107 1 1
0.974031035337559 0.971310837764247 1 1
1.02929200107349 1.02683716602611 1 1
1.02220902484965 1.01952905075441 1 1
1.03251731930108 1.02970020640975 1 1
1.00808227467718 1.00407888394684 1 1
1.01089815986343 1.00835693127855 1 1
0.98436686481061 0.981860764732175 1 1
0.950259397807305 0.947700664789585 1 1
1.00624345956803 1.00368120327952 1 1
1.04677440634055 1.04417495238339 1 1
0.969999443243101 0.967072957243382 1 1
1.02385838264277 1.0213342444888 1 1
0.995860370880041 0.993178708226539 1 1
0.982241727715126 0.979669857268857 1 1
1.03122077929896 1.0288206612408 1 1
0.979681154664177 0.976919742824578 1 1
1.0092535082186 1.00719831629574 1 1
0.9145773326079 0.912337643347317 0 0
1.0200078206597 1.01772319636663 1 1
0.95718974766948 0.954667389957644 1 1
0.916015840487631 0.913498810371988 0 0
1.02467084080198 1.02235102598587 1 1
0.965245144517836 0.963387749988274 1 1
0.984577371876546 0.982111118455164 1 1
0.928823633200072 0.925979936494361 1 1
1.0558315235242 1.05305593515882 1 1
0.933395330514676 0.930657146569323 1 1
1.02378883771913 1.02098019647309 1 1
0.988387264511283 0.986393486573003 1 1
1.00618940687131 1.00365633230612 1 1
0.963513213988314 0.96082278495306 1 1
0.968903289534809 0.966798784931078 1 1
0.972464742407596 0.969864337444241 1 1
1.06151087991021 1.05787244623981 1 1
0.983514183265353 0.981429872441134 1 1
1.02115896756022 1.01870460709593 1 1
0.994617425223905 0.992304121091227 1 1
0.992722494792506 0.990106031416612 1 1
1.05711239486453 1.05434350320891 1 1
0.971357880373842 0.969238860055393 1 1
0.967517104798194 0.965272983514962 1 1
0.984799268975958 0.98252058066425 1 1
1.02169237403474 1.01909470789697 1 1
0.982701602940259 0.979895150108242 1 1
0.941077626456046 0.938516600635867 1 1
1.0364422097751 1.03379591287539 1 1
0.989807601281929 0.986827900664647 1 1
1.00659282626503 1.00391600249392 1 1
1.04347167327869 1.04119840187307 1 1
1.04663223489346 1.04166139471182 1 1
1.01129920554999 1.00771604591161 1 1
0.963210939318284 0.960260320650164 1 1
1.04316999193551 1.0406884231947 1 1
0.939820009519609 0.937608201175361 1 1
0.990904919625784 0.988304540430201 1 1
1.02678788541921 1.02354277331556 1 1
1.02602993785781 1.02366869111672 1 1
0.905542950873128 0.903416131833362 0 0
0.95102527333678 0.948867237786861 1 1
0.996959774692188 0.994193286894713 1 1
1.00387302970582 1.00161152059414 1 1
1.00954065901081 1.00680815499867 1 1
1.06528689019591 1.06234281004095 1 1
0.971546319679632 0.968803176914198 1 1
0.987281269276431 0.98412726700402 1 1
0.994419232633063 0.991318683031857 1 1
0.93044035271393 0.927762496671702 1 1
1.02089618671776 1.01824389895305 1 1
1.03581849002119 1.03373341022155 1 1
0.954453110154683 0.952265339192257 1 1
1.04556844347411 1.04242547503757 1 1
1.06333005945291 1.05946677222794 1 1
1.03677445625819 1.03430215160705 1 1
0.91990049723056 0.917711343368413 0 0
1.00006532636441 0.997653239283369 1 1
1.04937928183653 1.04654121794656 1 1
1.00397675285697 1.00149513444185 1 1
1.00023086010929 0.997903584067338 1 1
0.990551567299037 0.988156305892615 1 1
0.976151268262733 0.973938280571321 1 1
1.04838775876455 1.04592375521134 1 1
1.03913315784834 1.03636863226703 1 1
1.04491649920404 1.04120474510514 1 1
1.00842642141489 1.00624662454391 1 1
1.01060495467439 1.00820646227663 1 1
1.05346479288821 1.05096347538424 1 1
1.04186968565161 1.039248100768 1 1
1.01808421288216 1.01554027907845 1 1
0.951084546641312 0.948386359761017 1 1
1.01852271281333 1.01561292091848 1 1
0.97495378016785 0.97224875442754 1 1
1.038608930266 1.03611723897569 1 1
0.950506100365851 0.948224793177461 1 1
1.07153573702574 1.06818545272345 1 1
0.954920606216662 0.952545265023771 1 1
1.09874805214112 1.09529361122338 1 1
0.953869590024022 0.952047519679948 1 1
0.958359878094368 0.956003761411095 1 1
0.966238154420707 0.963934574916129 1 1
1.0078573649643 1.00535381014496 1 1
0.986525967386116 0.98383684625361 1 1
0.958424295514885 0.956124134156024 1 1
0.961892102826017 0.959710986796362 1 1
1.01318302881646 1.01063317184336 1 1
1.03625476901426 1.03369849066196 1 1
0.987603576635285 0.985478993632051 1 1
1.06018516413657 1.05754144256145 1 1
1.04314848551937 1.04075882838795 1 1
1.02350408629489 1.02094351328466 1 1
0.946066106616489 0.943605315314178 1 1
1.01696494448251 1.01398045764064 1 1
1.00342758894227 1.00068347447058 1 1
1.02402338103231 1.02204346408951 1 1
0.984863567013934 0.982136391366897 1 1
1.02842956512011 1.02592929461818 1 1
1.06280270377115 1.05986179641533 1 1
0.923422357571484 0.920949840113521 1 0
0.959996756827579 0.957410004544422 1 1
0.959851749522457 0.95688039612594 1 1
0.953084382573439 0.950766397609761 1 1
1.01824062499955 1.01604665979586 1 1
1.03051574293704 1.02775860371683 1 1
0.987025079011686 0.984682555411302 1 1
0.985318849354824 0.982809313682667 1 1
0.970623217406295 0.968503275219042 1 1
1.03673712929489 1.03437750730577 1 1
0.970204369443955 0.968232857136782 1 1
0.985753556149641 0.982787993641038 1 1
0.989662914449682 0.987054873985146 1 1
0.993841349848722 0.991381614384955 1 1
1.05057632231303 1.04811300152232 1 1
0.960574972690391 0.957697510316803 1 1
0.973796009987935 0.971705950359795 1 1
0.99505690031966 0.992005862372755 1 1
1.03854395765576 1.03575924073419 1 1
0.968088122290839 0.965195312019466 1 1
0.960685020335281 0.958138660129118 1 1
1.02234615469349 1.01994960916354 1 1
0.958391745966948 0.955760421769766 1 1
0.991507906814308 0.988688410043673 1 1
1.02119455314965 1.01851079737528 1 1
1.03722722051995 1.03475868422521 1 1
1.00113197830008 0.999005968420063 1 1
1.01501524894335 1.01270352685732 1 1
0.989960819292254 0.987835599765085 1 1
0.956915635037707 0.954824927796331 1 1
0.984085375582786 0.980306952623877 1 1
1.01658728387176 1.01384047512378 1 1
1.0928974537442 1.09042849552006 0 0
0.955365226543677 0.953233435584112 1 1
1.01404516644585 1.01155740637258 1 1
0.952689246575599 0.949632328350632 1 1
0.96522989810708 0.962217287639226 1 1
0.997158011305106 0.994486646364738 1 1
1.02247044249357 1.0197265138317 1 1
0.969860832202568 0.966491253981791 1 1
1.00058475131818 0.998319948601799 1 1
0.990748504270544 0.988706034178261 1 1
0.974829626012457 0.972448611232401 1 1
1.04834309933419 1.04643636079633 1 1
1.03722512140576 1.03481884336362 1 1
1.06911790739551 1.06576094692555 1 1
0.987155554231024 0.984504259633274 1 1
1.05864115118522 1.05645984585737 1 1
0.987476447642832 0.984854746050369 1 1
0.991622691100702 0.988758892335836 1 1
1.05982880191152 1.05726004400683 1 1
1.02812458507802 1.02556440693175 1 1
0.976267071307324 0.974268674435459 1 1
1.05032190931505 1.04819882219003 1 1
1.00239781696189 0.999491310347068 1 1
0.965234118933882 0.962682354204738 1 1
1.03852598686243 1.03504360040166 1 1
1.05448079425581 1.05151870284803 1 1
1.03723803380887 1.03468508925095 1 1
0.975006122956592 0.972741119423881 1 1
1.00141112891744 0.998099967480814 1 1
0.973806211894911 0.9715015426429 1 1
1.0005050405936 0.997970840859617 1 1
0.950229823826388 0.947683833129441 1 1
0.919534823746224 0.917650718064217 0 0
0.956748691698452 0.954458652990922 1 1
0.947465116088528 0.945338450056893 1 1
0.972373274663176 0.970175599661628 1 1
1.00232659178956 0.999556215265843 1 1
0.979284787962393 0.977106345596666 1 1
0.981125277107768 0.978873266511343 1 1
1.04298607205669 1.04062513361849 1 1
0.997566786403869 0.995071857030842 1 1
0.981152382196996 0.978486184946894 1 1
0.989416910669762 0.987375121148504 1 1
1.00427212614253 1.00211637433499 1 1
0.974391071055457 0.971927187677999 1 1
1.04891316711023 1.0464070276725 1 1
1.02981027280623 1.02759228997484 1 1
0.979971449259702 0.977462859866715 1 1
1.02034222707615 1.0177835025648 1 1
1.05687937658554 1.05439108917576 1 1
0.935104456410519 0.932641655949248 1 1
1.00487691175771 1.00210013403782 1 1
0.947882926878542 0.94537440307352 1 1
1.03316307433808 1.03062256433513 1 1
1.02191431988085 1.01968854496837 1 1
1.09643204106877 1.09373627836817 0 0
0.99591865767468 0.993148787002711 1 1
1.02105565257836 1.01871615284259 1 1
1.00308504986244 1.00073636820286 1 1
1.04281531152526 1.04057546420254 1 1
1.04325356918777 1.04097215302234 1 1
1.0653022397342 1.06254970891464 1 1
0.984127746898881 0.981470919883353 1 1
1.02401309099131 1.02155474304765 1 1
0.986185185484273 0.983996594213754 1 1
1.00034470443641 0.997526101156713 1 1
0.954689742612404 0.951928603521867 1 1
1.03162652951406 1.02889897767613 1 1
1.05356467533066 1.05038169339317 1 1
0.962050323399262 0.959727618023914 1 1
1.01307991887567 1.01086470308978 1 1
0.993982357985802 0.991313687412037 1 1
1.03974259739386 1.03726872750635 1 1
0.959448086480166 0.956712604479071 1 1
1.02348064612557 1.02094401360649 1 1
0.976311057392242 0.974027864284087 1 1
1.01535615618418 1.01254678995793 1 1
0.979151003547461 0.97676513405297 1 1
0.983927302654277 0.981703452816631 1 1
0.970764098469629 0.968483117224945 1 1
0.999930284782909 0.996773218483349 1 1
0.971348983042633 0.968933524308472 1 1
0.956516103071788 0.954246882401512 1 1
0.991364429853006 0.988521802676617 1 1
1.06156228026448 1.05942481101358 1 1
0.92396882531444 0.921049390325992 1 1
0.965452405241077 0.96192142559812 1 1
1.06315631080941 1.06071463647061 1 1
0.966547491094996 0.964505485237749 1 1
1.04269732407053 1.03986575683955 1 1
1.01918316748623 1.01692964937064 1 1
0.945571713033331 0.942529445866778 1 1
1.02937091268637 1.02626235094499 1 1
0.9654984922254 0.962210576796201 1 1
1.09225203576323 1.08937376370346 0 0
1.01789631371488 1.01499548678349 1 1
0.965597135186111 0.962819793041432 1 1
0.986017948024872 0.983736135541354 1 1
1.05142931415956 1.04905257164726 1 1
0.937806443633155 0.935043316186928 1 1
1.07029721870779 1.06756129659293 1 1
1.06924090326705 1.06618710478946 1 1
1.03364976456708 1.03099764675937 1 1
0.989568842005522 0.986726921323834 1 1
0.990630434651377 0.987726404443403 1 1
1.04119048272361 1.0384404506074 1 1
0.980031986638529 0.977981658912454 1 1
1.04425346378163 1.04137322288637 1 1
0.981282505746522 0.978824742576561 1 1
0.97017634402019 0.96803572261024 1 1
0.922621851926557 0.920125897991059 1 1
0.942956125558425 0.94037213518778 1 1
0.987934607689242 0.985453732842985 1 1
1.03940988023388 1.03709196151193 1 1
1.00554138311036 1.00301215103545 1 1
0.990160617528257 0.987224024974258 1 1
1.06926977830456 1.06631864047906 1 1
1.00119162542598 0.998258743955052 1 1
0.965923213593361 0.963719389421249 1 1
0.970391396945964 0.968307140827184 1 1
1.00047730558232 0.99828064592527 1 1
1.02110096872793 1.01870943718753 1 1
0.944079106341467 0.941369469055049 1 1
1.0734228054673 1.07048659476401 1 1
1.02637158048862 1.02333951933233 1 1
1.04541517835687 1.04194972754286 1 1
0.973499397975774 0.971247344466572 1 1
1.01338280615641 1.0110661465573 1 1
1.11623898281618 1.11332235026642 0 0
0.979148463912048 0.976704885924948 1 1
1.08249400216877 1.07950238389572 1 1
1.00613404312046 1.00350893498473 1 1
0.964066723578393 0.961681258430081 1 1
1.00662901038627 1.00267357080662 1 1
0.97270900349325 0.970554071500207 1 1
1.03625066217907 1.03378958552708 1 1
1.02413250673376 1.02090006451789 1 1
1.04700498207511 1.04405261835749 1 1
1.03942315627917 1.03689615132498 1 1
1.05942185796124 1.05656893815408 1 1
1.07669807371143 1.07405741257133 0 1
0.991601031054064 0.989045777716598 1 1
0.984300005889072 0.982268417219179 1 1
1.01402659704299 1.01117780715013 1 1
1.01705773110488 1.01439786938133 1 1
1.00014189129106 0.997453268717568 1 1
1.03365874255616 1.03084066026588 1 1
1.03750723639093 1.03457977607014 1 1
0.957434272197112 0.955057632384555 1 1
1.05673727997631 1.05434866023922 1 1
1.00584434643851 1.00346776288566 1 1
1.03302842495643 1.03041285982617 1 1
1.00834705774618 1.00530832069609 1 1
0.990197472901485 0.987971874673832 1 1
1.02887744469224 1.02646122069872 1 1
1.00149096126411 0.998763407635664 1 1
0.956204793522349 0.953645176054592 1 1
1.01083979736871 1.00756800204557 1 1
0.945132599497614 0.942340884451909 1 1
1.02777899510272 1.02525927995558 1 1
1.03454981880702 1.03265750432001 1 1
0.994996627866307 0.992328306390595 1 1
1.05094124985343 1.04875498319189 1 1
1.02889911821875 1.02622988971014 1 1
1.02037782116963 1.01811686692124 1 1
0.997483771635505 0.995258385478559 1 1
1.01874503282927 1.01638079776573 1 1
1.14606769822414 1.14302314933145 0 0
0.933362705044549 0.931381445103522 1 1
0.96354517095888 0.961222978395457 1 1
1.00087443461614 0.998594115323538 1 1
0.975480437467302 0.972821681601656 1 1
1.00439440778506 1.00150307024466 1 1
0.987115547488097 0.984639872649139 1 1
1.00128726585535 0.998695101712777 1 1
0.945630117008607 0.942887539176469 1 1
0.987128714104713 0.984450480788722 1 1
1.02297871422657 1.02022425052908 1 1
1.01354345068011 1.0104504508242 1 1
1.02982669179769 1.02738856182054 1 1
0.969585341618678 0.967010540570135 1 1
0.995651274690251 0.993412282855265 1 1
1.0425436687343 1.03994457426768 1 1
1.02988132149666 1.02672262260585 1 1
0.944797483395979 0.94204265029204 1 1
1.0106521838852 1.00806026604862 1 1
0.979808681968675 0.977547643771748 1 1
1.04066104856346 1.03772842783894 1 1
0.976382486933862 0.97362151210318 1 1
0.989815327632444 0.987262866927339 1 1
0.948934972715823 0.947082629773256 1 1
0.99920008786248 0.996821162125035 1 1
1.00052617013001 0.997944614501379 1 1
1.00106786807865 0.998552173764596 1 1
0.956855072661686 0.954198745185315 1 1
0.987193554377918 0.984400353749083 1 1
0.934675421225802 0.932619389386233 1 1
1.02195411561207 1.01935966762858 1 1
0.964062577643147 0.961842754343923 1 1
1.00924451929704 1.00664869436337 1 1
0.94745740331368 0.945166504297124 1 1
1.03183913013664 1.02946019167737 1 1
0.948295729151169 0.945874429720277 1 1
0.976455744378292 0.974273339060625 1 1
0.991515815701364 0.989169690628683 1 1
1.00508150116207 1.00250600045282 1 1
1.01601183714983 1.0135882273566 1 1
0.982459369948008 0.979140323955121 1 1
0.919439321091935 0.917046152548417 0 0
1.01751784935724 1.0152719811733 1 1
1.00451190936095 1.00208627982483 1 1
0.871716161061797 0.868783181016689 0 0
1.04321270534944 1.04037379957389 1 1
1.05085624202991 1.0485106239865 1 1
0.997456826967372 0.995130198213282 1 1
1.01900557788363 1.01686300270161 1 1
0.985039436306576 0.982457972799934 1 1
1.02980593913724 1.02643380710566 1 1
1.02659290617477 1.02392204181897 1 1
0.943348985916002 0.940845157169535 1 1
1.03678148494785 1.03441461624084 1 1
1.04888949790384 1.04593847829204 1 1
0.996294416676243 0.993153333380069 1 1
1.05068536312414 1.04764064705643 1 1
1.07452421133752 1.07070947178755 1 1
1.07070689380601 1.06754885984649 1 1
0.969687544235831 0.966919745637558 1 1
1.02396731770406 1.02082462282779 1 1
0.990276174244423 0.987603406022188 1 1
1.00008283445688 0.997396366713397 1 1
0.968739493884116 0.965722862802615 1 1
1.05699504207684 1.05420871869824 1 1
1.02078898318445 1.01824047271104 1 1
0.966823184221215 0.964409759208129 1 1
0.953077056684475 0.950901622753226 1 1
0.966222338743894 0.964109912970076 1 1
1.02329279156431 1.0207917925676 1 1
0.988174413364119 0.984257418749922 1 1
1.03392510215677 1.03135515059049 1 1
1.05383006862873 1.05070916844782 1 1
1.02004623127659 1.0175868348784 1 1
0.993675608338124 0.990752645053904 1 1
0.974392928365625 0.971499956438412 1 1
0.951748578624151 0.94929713426484 1 1
1.08375993738677 1.08133349867092 0 0
1.07520810593558 1.07277088363984 0 0
1.00945394336729 1.00648019496973 1 1
1.01934094679963 1.01660791985097 1 1
1.01509327619739 1.01271084943448 1 1
0.981996837050053 0.979573192631238 1 1
1.00998967790853 1.00748954123175 1 1
0.973204255655435 0.971039702109854 1 1
0.954146644280055 0.951795522090516 1 1
0.923706234585922 0.920984596107922 1 1
0.970913291250887 0.967643169076189 1 1
1.01372619326758 1.0109022045414 1 1
1.00430858807498 1.00189426207408 1 1
0.97079874806704 0.968193399344374 1 1
0.987904978443854 0.985777050252058 1 1
1.04083284363708 1.03842098994256 1 1
0.957356153935397 0.95441385256927 1 1
1.02407103649086 1.0217395919647 1 1
1.00739945010568 1.00501916203576 1 1
0.957240498058036 0.954779332888834 1 1
0.975867632810469 0.972542521618725 1 1
1.05590644713802 1.05251927549077 1 1
1.00763600428441 1.00540704765099 1 1
0.988853421192128 0.98617036367946 1 1
1.0190522920561 1.01684503557451 1 1
0.9727496002391 0.97069698785173 1 1
0.899510928103998 0.896923858173815 0 0
1.01712587936147 1.01423375623848 1 1
1.04102694150934 1.03869447005104 1 1
1.02496136854657 1.02191082083917 1 1
1.08829379306375 1.08568005012484 0 0
1.0170511133996 1.01455381020409 1 1
0.994331420555214 0.991198898370186 1 1
0.942151786712471 0.940047110407386 1 1
0.940347253631725 0.93744203361101 1 1
0.997260217937409 0.995016254419654 1 1
0.995270711376779 0.992964004307387 1 1
0.946307543863594 0.94399190890972 1 1
1.05478400807743 1.05153503473507 1 1
0.95187845274221 0.949696436832689 1 1
0.950260868974142 0.947696383698296 1 1
0.972672321953988 0.970021877741581 1 1
0.929980746716288 0.927621965457667 1 1
1.05719460574555 1.05374990295199 1 1
0.983410033855215 0.980749388024278 1 1
1.03502917913321 1.03234171908787 1 1
1.00463366583562 1.00250273477259 1 1
1.03940839891773 1.03724707041906 1 1
1.03760507083962 1.03434808530137 1 1
0.958697985711276 0.954911361195868 1 1
1.03556728102937 1.0329867545357 1 1
0.952514868083173 0.950078778071912 1 1
0.978631300957875 0.97619328915171 1 1
0.991037227395299 0.987940140675479 1 1
1.05947394860255 1.05629573395965 1 1
0.937691688770076 0.935505992331581 1 1
1.0095084993669 1.00705102666768 1 1
1.02687186248359 1.02482234337023 1 1
0.996133441826659 0.993641976784248 1 1
0.985926711514169 0.982855445096978 1 1
0.93941142062664 0.937376213541771 1 1
0.918742852521294 0.916361806104574 1 1
1.00300262969312 1.00057670640963 1 1
1.04828140999388 1.04514066181961 1 1
1.05780479166231 1.05535534703366 1 1
1.0022600605008 0.999999919000109 1 1
1.02315870011576 1.02065195201698 1 1
1.0040334697016 1.00183985176645 1 1
0.974596234180062 0.972058246764877 1 1
1.00814216798262 1.00548867755967 1 1
1.01876601103858 1.01631220222052 1 1
0.98463897541809 0.982417480693132 1 1
0.96624363991883 0.963473287822102 1 1
0.97356772468332 0.970276811177134 1 1
0.935481070582732 0.932708024602445 1 1
1.01005801966762 1.00729333505111 1 1
0.953088009527754 0.95026497207207 1 1
1.02547469246063 1.02303231700118 1 1
1.05183650643006 1.04915380422412 1 1
1.01191179064856 1.00932968067506 1 1
0.964667359348408 0.961963596495152 1 1
1.03114854619977 1.02896468803161 1 1
1.00037968379522 0.99769886145262 1 1
0.971520464190834 0.969089930020483 1 1
0.982726503206221 0.980434707873822 1 1
0.936808941544558 0.93497630918785 1 1
0.959573506517687 0.957440321455637 1 1
0.977785354840062 0.974904418588919 1 1
1.06432115172361 1.06191765869565 1 1
1.03591438519733 1.03330516227957 1 1
1.06351552211892 1.05929368272866 1 1
0.949865424253806 0.947390259719776 1 1
0.878065946165226 0.874949121266889 0 0
0.999487660114749 0.996808638682043 1 1
0.984223906755864 0.981687426998486 1 1
0.987267058777842 0.984974940127597 1 1
1.02120603208502 1.0187201661341 1 1
0.994926628762353 0.992599199889021 1 1
1.04231163902082 1.03892722927641 1 1
0.982878241879934 0.980274599438786 1 1
1.04152525410808 1.03812239185548 1 1
1.01518663109916 1.01252905880041 1 1
0.985363904610031 0.982944059642449 1 1
1.03513374304323 1.0326800485294 1 1
1.03846368832316 1.03562068744865 1 1
1.03322719693621 1.03075147600718 1 1
0.958886586509106 0.956388089810234 1 1
1.03401205532008 1.0315284974106 1 1
1.00733190569404 1.00504655592471 1 1
0.984477549291636 0.98224159623367 1 1
1.01745112035609 1.01432878722551 1 1
0.980944282763535 0.978735301462846 1 1
0.947498311623477 0.944869238611328 1 1
0.971456335815912 0.969002310124448 1 1
1.05910653857651 1.05635985360444 1 1
0.987026815498286 0.984761225894974 1 1
1.04913384817832 1.04624662963731 1 1
1.03448092265883 1.03175840410617 1 1
1.01661688228745 1.01398361712408 1 1
1.02962390043136 1.02733466033261 1 1
0.98775473755749 0.985199724791795 1 1
0.976925682914987 0.973915625967783 1 1
0.957235103778821 0.954467810789306 1 1
1.00051706491906 0.998047703836085 1 1
0.971025332183331 0.968685051101811 1 1
0.971229702006444 0.968935813436417 1 1
1.0140154822066 1.0115052178616 1 1
0.982958746484869 0.980833625223491 1 1
1.03022276923743 1.02796315520015 1 1
0.983804216760231 0.981121989177775 1 1
0.999424020481404 0.997290003612446 1 1
1.11392123804672 1.10965548989569 0 0
0.971311446223621 0.969283511174082 1 1
1.04188013263111 1.03955127052772 1 1
1.00503427212617 1.00186814731836 1 1
0.962365262565764 0.959765591196753 1 1
1.03484446789548 1.03235141577039 1 1
0.997448339008019 0.99465113155289 1 1
1.064970758883 1.06144010284781 1 1
1.02138104055933 1.01879532124518 1 1
0.927582876297066 0.924989526818803 1 1
1.01390879843704 1.0113864050271 1 1
0.983282748082953 0.980952161208241 1 1
0.933897910069777 0.931516706163563 1 1
1.0263904223529 1.02362896280126 1 1
1.01908655478393 1.01635026498065 1 1
0.99347589426292 0.990873090196936 1 1
0.972796899616284 0.970022637599849 1 1
1.01227371455206 1.00988824344138 1 1
1.08406011666493 1.08159737707849 0 0
0.926712270772064 0.924630677050543 0 0
1.04601542566554 1.04383874023516 1 1
1.04303504491527 1.04034983968387 1 1
0.918926357503562 0.917087129604671 0 0
0.922541949878651 0.919514746147453 1 1
1.01380747242615 1.01084638791681 1 1
0.958728116313956 0.956128133216605 1 1
1.08664281746839 1.08373903044257 0 0
0.928360065707327 0.926160439137811 1 0
0.987408923522785 0.984738293492106 1 1
0.946823925663505 0.944754246101112 1 1
1.01491184011729 1.01239639136797 1 1
1.00479156121065 1.00267785264523 1 1
1.00624956046568 1.00337278025937 1 1
1.02281543125576 1.02017966958878 1 1
1.01764666807531 1.01536587367469 1 1
1.03479456203811 1.03245501691812 1 1
1.06788501378303 1.06548210164894 1 1
1.00859209086446 1.0062796505775 1 1
1.02080059090904 1.01791224967764 1 1
0.963928393769919 0.961368276156917 1 1
1.05096006772522 1.04872220723389 1 1
1.05668628807077 1.05366012487945 1 1
1.03726670640877 1.03426377318405 1 1
1.0050188171115 1.00257871290788 1 1
1.06006618409923 1.0575245790383 1 1
0.965275943404149 0.962448431935438 1 1
0.96986786455998 0.966978758534702 1 1
1.05129379675702 1.04826398133578 1 1
1.0210814183297 1.01877461840816 1 1
0.988227836439431 0.98571403259418 1 1
1.03497831028502 1.03186484023146 1 1
1.02927092805988 1.02699374085189 1 1
1.00532210900986 1.00265894701534 1 1
0.914976877866391 0.912693801594176 0 0
0.958383335088053 0.955631148234292 1 1
1.00983624037417 1.00714387812893 1 1
1.07136742238057 1.0686161886287 1 1
0.985020459222575 0.982583478841015 1 1
1.08820054184187 1.08512149650092 0 0
1.01989000271408 1.01782884313211 1 1
1.00755356928366 1.00533886534745 1 1
0.99718063145084 0.994860730904817 1 1
1.0403166589981 1.03771354838417 1 1
0.958928174081951 0.956510635390891 1 1
1.03605205870237 1.033741637413 1 1
1.03360647615528 1.0310056913882 1 1
1.03785492951214 1.03538391933844 1 1
1.01503478506995 1.01143053556628 1 1
0.963186747438981 0.960549035239054 1 1
1.00832052359302 1.00475256066746 1 1
0.976565322823598 0.974447839702991 1 1
1.04865072478244 1.04605750182519 1 1
0.978571280418399 0.976278727130173 1 1
1.01088036450424 1.0076272813022 1 1
1.03811016633671 1.03549144946458 1 1
0.999584974390982 0.997152586026295 1 1
1.06986276301501 1.06725642479911 1 1
0.985412469456736 0.983370953026027 1 1
0.961603289070266 0.959284999386545 1 1
0.906962223827478 0.905021358071438 1 1
1.00663723640586 1.0044398675566 1 1
0.999342699484171 0.99709165680388 1 1
1.04452994273425 1.04174382413498 1 1
1.05609057263243 1.05357657968864 1 1
1.0246901878685 1.02193188294011 1 1
1.04293517383574 1.04039989736747 1 1
0.901823499093072 0.899579799971772 0 0
1.10466393855105 1.10172585340617 0 0
1.03807906740597 1.03545198002964 1 1
1.00278320593919 1.0001847645147 1 1
1.03113511398066 1.02839147410954 1 1
0.999763654264199 0.99726466914697 1 1
0.975218239615111 0.972859366928842 1 1
0.975723410772515 0.973674561007861 1 1
0.986211104519171 0.983110886285018 1 1
1.03147711039688 1.02868501375301 1 1
1.02959932670033 1.02712377267628 1 1
0.922377240529228 0.920396010938173 0 0
0.882926429546477 0.880624685766773 0 0
0.969472349941527 0.967011179089729 1 1
1.01651218462382 1.01427764647841 1 1
0.97091287262825 0.969006754110355 1 1
1.04962540575753 1.04714633566287 1 1
0.991382678948211 0.989198602130291 1 1
0.938705004173512 0.935596525476936 1 1
0.970189299185933 0.967335059456966 1 1
1.00627659835215 1.00367403183126 1 1
0.97612630554114 0.973681648866993 1 1
0.992879191839314 0.989767081618931 1 1
0.970484909753278 0.968536717150089 1 1
0.941439012725651 0.939186773218187 1 1
0.982945782813351 0.980021469895558 1 1
0.999152670634316 0.996622066923026 1 1
1.06401019179899 1.06170690896787 1 1
1.00733296341114 1.00437682799283 1 1
0.993747143406206 0.991452970892606 1 1
0.971805305296508 0.969488673104949 1 1
0.97608802827359 0.973701038936937 1 1
0.952054884341823 0.949512277015956 1 1
0.975353312993876 0.972780784314417 1 1
0.960566103843626 0.957610078383752 1 1
0.999526835267024 0.997409023631964 1 1
0.931282832229773 0.929067673084343 1 1
1.0205407772158 1.01786596589035 1 1
1.02569698317346 1.02284480935218 1 1
1.02698285618713 1.02458208744443 1 1
1.00348409467118 0.99987366724772 1 1
0.987197006527114 0.984691416731768 1 1
1.03113299786638 1.02829634208605 1 1
0.893565137732498 0.891692152593113 0 0
0.960841434911002 0.958647424667397 1 1
1.02514756473385 1.02271671844471 1 1
1.02279429155435 1.0201603368052 1 1
1.0029115896885 1.00055315830518 1 1
1.03628743486946 1.03352813697327 1 1
0.947986655114597 0.945300239895344 1 1
1.03298471094296 1.03052813399727 1 1
1.05056728672965 1.04787829023188 1 1
1.0414174551593 1.0386467037689 1 1
1.01546887357808 1.01192014499493 1 1
0.995307159792415 0.992173003013698 1 1
0.929424195917497 0.927461227546572 0 0
0.940663348742166 0.937624657090797 1 1
0.95594235453391 0.953699702861475 1 1
1.01162783111293 1.00919343966766 1 1
1.01846605378215 1.01561298562074 1 1
1.05601192071188 1.05325469876487 1 1
1.04459345581053 1.04229008623747 1 1
0.977222196942986 0.973910362289411 1 1
0.983413522830862 0.980290027361811 1 1
1.05081807359241 1.04839733081502 1 1
1.01019595207633 1.00722537839375 1 1
1.01243629953663 1.00963680898252 1 1
0.983293997262702 0.98082965603038 1 1
0.994168321033879 0.990875980251648 1 1
1.00526798012663 1.0031988493391 1 1
1.03891575801395 1.03659956288286 1 1
1.0221531367794 1.01967093671148 1 1
1.03343048050671 1.03088234467004 1 1
1.01824538107382 1.0153608971423 1 1
1.01566035261322 1.0134887812326 1 1
1.01356228306779 1.01116716169057 1 1
1.00495441978551 1.00261238217841 1 1
0.999386854156322 0.997074236108782 1 1
0.910807160812938 0.908155880701272 0 0
0.967721759247553 0.965785264167263 1 1
1.0433836424437 1.04067003115303 1 1
0.992959548043656 0.989828759426139 1 1
0.986128402102209 0.983770448199885 1 1
0.976481612958899 0.97381684350023 1 1
1.04365404190087 1.04087824290913 1 1
1.0242955567756 1.02175662008092 1 1
0.952986730475162 0.950453026180459 1 1
0.971645961812903 0.969033009440146 1 1
1.05312054007094 1.05062880731028 1 1
0.955689201027442 0.952983832678081 1 1
0.968149900414188 0.966064381082961 1 1
1.01165118058223 1.00888190127686 1 1
1.09510554017216 1.09061623443238 1 1
0.987298462852224 0.984976815755894 1 1
0.979937758101886 0.97699861152667 1 1
0.933079855941787 0.930641561867014 1 1
0.943634874493484 0.941392325496726 1 1
1.0222694471926 1.01958370460736 1 1
1.00742711960302 1.00484570510391 1 1
1.07809038959225 1.0752158591967 1 1
0.958727648505001 0.956191976481986 1 1
0.984639840072011 0.982762281148438 1 1
1.01876517901717 1.01609656861359 1 1
1.00433760624567 1.00195238368403 1 1
0.931561980580634 0.928774980216413 1 1
0.955634055262122 0.953094329336724 1 1
0.943163650981865 0.940807062148805 1 1
0.916878249999349 0.914674093052647 0 0
1.00669985578016 1.00461749495114 1 1
0.977221391544662 0.974429034892148 1 1
0.923463064859964 0.920731934178065 1 1
1.04139252942837 1.0386483052713 1 1
0.962985427029105 0.960268568821102 1 1
0.955717016281678 0.953068751907768 1 1
0.902643511333599 0.900530893293844 0 0
1.02119723024752 1.01789779196529 1 1
1.00530153601286 1.0029011645999 1 1
1.01619721747345 1.01416416638645 1 1
1.00436817106558 1.00182320153639 1 1
1.00188842259559 0.999245992696954 1 1
1.00942425419351 1.0068860929106 1 1
0.988423086199273 0.985974153769365 1 1
1.04838095073708 1.04533992720905 1 1
1.03804175135059 1.03521209509404 1 1
1.02318163103092 1.02059512690089 1 1
1.06008347122722 1.05743300652139 1 1
0.942127063688819 0.939326752882454 1 1
0.95696927539395 0.953865102058175 1 1
1.07316569100369 1.07074466367819 1 1
1.02018668890446 1.01738453768434 1 1
0.956506588971079 0.953882595980191 1 1
0.957123814292338 0.954781198044729 1 1
1.01191786031544 1.00927402538103 1 1
1.03610910811506 1.03411627796152 1 1
0.955689041091143 0.953275749895182 1 1
0.98850533762737 0.985364172982766 1 1
0.982686754390699 0.980411171348106 1 1
0.941671150475897 0.938942556937686 1 1
0.989922644706022 0.987459229897236 1 1
1.00641530709453 1.00371728483252 1 1
0.99613634079341 0.994203777391197 1 1
1.01067193687079 1.00785528106294 1 1
1.04312017298819 1.04042956405114 1 1
0.992228813126731 0.99010466679278 1 1
0.978648752202271 0.976293231544236 1 1
1.04991214223154 1.04765208326164 1 1
0.972468156145454 0.970325104054817 1 1
1.02084482166762 1.0188062061372 1 1
0.982215679227391 0.979270342551089 1 1
0.972896106089046 0.970596294843498 1 1
0.957352051170565 0.95487528229479 1 1
0.993208108372949 0.990900501629526 1 1
1.01402080986693 1.01096762141902 1 1
1.01592135175318 1.01344046363492 1 1
0.985412112220298 0.982532660129056 1 1
1.0133068877747 1.01077135142039 1 1
1.0913511699719 1.08874241700948 0 0
0.970780521064156 0.968665741317314 1 1
1.03909779384427 1.03663665881862 1 1
0.960239602618733 0.9577462877391 1 1
1.08118524117861 1.07823382771463 0 1
0.939721911856755 0.936655563998988 1 1
1.00944484763791 1.00617865225997 1 1
0.989023529301116 0.986845841613171 1 1
0.996996728354467 0.994868287292648 1 1
1.01558348349824 1.01341240132155 1 1
0.978525962971158 0.976231859050201 1 1
1.08810016695928 1.08473518837351 0 1
1.06603798888193 1.06279001394359 1 1
0.881956345634526 0.879579792815526 0 0
1.00435892379358 1.0019469099733 1 1
1.00230794213614 0.999667525313547 1 1
0.978537590576676 0.976492328744599 1 1
0.955692336501185 0.953630768938419 1 1
1.02751159734478 1.02449252369336 1 1
1.04487930497781 1.04155465808565 1 1
0.916431912221252 0.914135157707541 0 0
0.888595450298058 0.88619679048462 0 0
0.958777956752404 0.956355120059433 1 1
1.0071860465509 1.00527302186911 1 1
1.05390502220875 1.05122946479759 1 1
0.954723199737164 0.952222120362809 1 1
1.07215321719415 1.06899345562995 1 1
0.952736009424955 0.950393628498664 1 1
1.00444434673288 1.00148735857559 1 1
1.02297660950965 1.01943630427159 1 1
1.01911342585311 1.01630144025915 1 1
1.00352293116399 1.0004131161191 1 1
0.88511324470203 0.882753600348703 0 0
0.968800854422238 0.966770127201693 1 1
1.03008347171203 1.02691127489895 1 1
0.977563968232293 0.975198258081737 1 1
1.01576323391797 1.01334328699709 1 1
1.02643416898566 1.02365537138512 1 1
1.02617781205558 1.02289464299558 1 1
0.951779472844933 0.949195315371119 1 1
0.986179545034953 0.983306865120933 1 1
0.994425385333092 0.991617713908157 1 1
1.03220648878575 1.02938023491838 1 1
1.03801961436406 1.03530940289606 1 1
0.952657336462089 0.950369797771927 1 1
0.939928627345575 0.937712451019538 1 1
0.947399959467182 0.945021638535483 1 1
1.04068628206807 1.03789550738858 1 1
0.99741041998924 0.994616797045976 1 1
0.987220661682149 0.984880413783483 1 1
1.03092319890959 1.02836981505161 1 1
1.02348980075171 1.02082055751253 1 1
1.04031619485536 1.03779667495918 1 1
0.991746821828181 0.989341035249887 1 1
0.953985828958039 0.951880270176378 1 1
0.956859801639685 0.953747861284388 1 1
1.00768953516251 1.00519918160177 1 1
0.996621143935251 0.993801637287075 1 1
0.973713573465804 0.971201124318366 1 1
1.0983859221677 1.09571735676505 0 0
1.02836480510877 1.02595125111834 1 1
0.962773143380961 0.96020414548628 1 1
0.997692478209402 0.994719731548768 1 1
1.01393720288069 1.0110909592241 1 1
1.06581098843737 1.0633768545847 1 1
1.00157879902679 0.999136895448157 1 1
1.0704965492958 1.06754346184046 1 1
0.97665604931945 0.973996935245649 1 1
0.994592866855419 0.991412258685709 1 1
0.955265255579373 0.952416804720248 1 1
1.00262702273484 0.998904260307115 1 1
1.00748523799733 1.00511786377684 1 1
0.989934382792444 0.987498435915219 1 1
1.01240585547341 1.00954974558935 1 1
0.998543111078886 0.996083336114205 1 1
0.933471853587566 0.930646893970613 1 1
1.00122785666487 0.998829324602262 1 1
0.997624075161307 0.994355769954587 1 1
0.952735106495673 0.950396808399155 1 1
0.927495000776555 0.924847764795058 1 1
1.01638800505087 1.01424919058202 1 1
1.01712590083037 1.01405161427458 1 1
0.981829134014628 0.979447094791323 1 1
0.974922950160227 0.972602003366638 1 1
1.02184937675296 1.01966997854831 1 1
0.96656448321805 0.964141549958067 1 1
1.00232217794116 1.00021775417764 1 1
0.9604346511123 0.95788278075619 1 1
1.00447719927222 1.0019423681291 1 1
0.951718079369928 0.949353825165863 1 1
1.00403316566137 1.00175106021602 1 1
1.03717526601785 1.03439674457671 1 1
0.971964967913174 0.968962084082004 1 1
0.978916667406313 0.976428861915717 1 1
0.99689703033091 0.994626883379952 1 1
0.98731329296499 0.984602434159335 1 1
0.953829203867011 0.951485604444228 1 1
1.05456805916815 1.0517950485222 1 1
0.978672280622947 0.975964527943473 1 1
1.04677626470696 1.04396218585704 1 1
1.05966736790148 1.0566865090492 1 1
1.08580530853779 1.08305628412172 0 0
0.961352686708177 0.95894771840259 1 1
0.945671711457671 0.943257799952624 1 1
1.00681758630594 1.0040213153777 1 1
0.964458249304569 0.962454445323547 1 1
1.03311289595454 1.03101778932002 1 1
1.01061805848111 1.00775608971724 1 1
0.969745573681929 0.967212118217899 1 1
1.01610645084239 1.01368797181705 1 1
0.994727073476769 0.992502891115237 1 1
0.969559416040539 0.966408729093389 1 1
0.999577763592667 0.996565531651819 1 1
1.10679273388259 1.10425192451812 0 0
0.955530776186373 0.95358747058068 1 1
0.94444587213703 0.942412467937795 1 1
1.0475115352922 1.04514893648126 1 1
1.01983472944537 1.01763951946763 1 1
1.00249605824004 0.999738809646294 1 1
0.950314555691447 0.947784626762371 1 1
1.00620316331183 1.00404189333 1 1
1.02210945834681 1.01976137308924 1 1
1.02115685457403 1.0185042847873 1 1
0.972277203893465 0.970142320184442 1 1
1.00576503157947 1.00343086282136 1 1
0.917445201318699 0.914854579885612 1 1
0.965661805318215 0.96348418482321 1 1
1.01590485764002 1.01358775709817 1 1
1.0343964793262 1.03168922387489 1 1
1.00817819376425 1.00594950589909 1 1
1.08644508828393 1.08400671019155 1 1
0.994845372745134 0.992302460718383 1 1
1.01755345885878 1.01441528278547 1 1
1.02669181769623 1.02371158296512 1 1
1.08169785066633 1.07864060777509 1 1
0.974727776472472 0.972685785779393 1 1
1.04746986131224 1.04509218856356 1 1
0.952381300296982 0.949654564456619 1 1
0.957170534206893 0.954552798046232 1 1
1.00850250005659 1.00620698989928 1 1
0.961523797081713 0.959152675318556 1 1
0.999503037224108 0.996859824926773 1 1
0.938529237695371 0.936522525803871 1 1
0.979260879616141 0.977224278456554 1 1
1.00563053350904 1.00319407312679 1 1
0.944588679782099 0.942075114830233 1 1
1.05287852747108 1.05030510487877 1 1
0.94178468559627 0.938647763559578 1 1
1.03845861984376 1.03586835681457 1 1
0.995133197066056 0.992909238846667 1 1
0.973138817889677 0.970415526430371 1 1
1.03175580584332 1.0295231184553 1 1
1.01728075958587 1.01470433752838 1 1
0.979537442356968 0.976714320063337 1 1
1.02624156576739 1.02356352724071 1 1
1.03459014068353 1.03225590544344 1 1
1.05110891620988 1.04811438155498 1 1
0.994311661239785 0.991911445718493 1 1
0.988018457638278 0.98519020865279 1 1
1.00177280647242 0.999338838877988 1 1
0.998928453639326 0.996321140438562 1 1
1.02660889870195 1.02369605778179 1 1
1.0029055421365 1.00029117867015 1 1
0.930868285135863 0.927840688881088 1 1
1.02299178593933 1.02060610131175 1 1
0.987454130794362 0.984335779413107 1 1
1.03102831350389 1.02838042705676 1 1
0.986619121899627 0.984019808837984 1 1
0.976144113787784 0.973732568973387 1 1
0.933375334194311 0.931387428322459 1 1
0.966963498914562 0.964368860314771 1 1
1.07126466022901 1.06869309874581 1 1
1.01915937512902 1.01663006483392 1 1
1.07593875807368 1.0732963871316 1 1
0.977941284007799 0.975334133524329 1 1
1.04307429293249 1.04036206393522 1 1
0.897547491951741 0.894483658085645 1 0
0.921877006853421 0.91950180259825 1 1
1.04659046084792 1.04383364724775 1 1
0.987039745612777 0.984179485616329 1 1
0.965383292449708 0.962793569498674 1 1
1.09415127267687 1.09122647732144 0 0
1.03060984179232 1.02824800269466 1 1
0.986418952123125 0.983955940908447 1 1
0.977641343896601 0.974755117738028 1 1
0.983147415374008 0.981115292831968 1 1
1.04830706137192 1.04553738861117 1 1
0.981476493734028 0.978959669783794 1 1
0.975522026843192 0.973339750549403 1 1
0.998108569606151 0.995568947053073 1 1
1.06560497788611 1.06324775080002 1 1
1.00414902229455 1.001177534482 1 1
0.986634652811664 0.983788166708973 1 1
0.974422209153928 0.972282575116056 1 1
0.965306938044917 0.96265178090599 1 1
0.934611608186007 0.932126514405754 1 1
1.00493465672264 1.00279363341673 1 1
1.00819633651586 1.0055523728223 1 1
1.00607519095671 1.00387282882254 1 1
0.966354716851415 0.964240846945936 1 1
1.00697458404073 1.00455199786956 1 1
1.0092576783202 1.00681567707062 1 1
1.02358076171191 1.02121769210695 1 1
1.04393443508519 1.04132006404692 1 1
0.947401897138307 0.944033304897732 1 1
1.03215963140785 1.0297957512662 1 1
0.948455829389062 0.946136498002602 1 1
1.03624304495606 1.0340109908409 1 1
0.96806067399314 0.964912235324776 1 1
0.984087100215883 0.981611627461885 1 1
1.07398098747384 1.07079161673088 1 1
1.02392762571916 1.02054830941487 1 1
1.09799066185266 1.094832303112 1 1
1.00653461464592 1.00341382835115 1 1
1.06012925443676 1.05755393991379 1 1
0.982348765683963 0.979811010362292 1 1
1.01475966515619 1.01221410127937 1 1
1.00481868934853 1.00204105739441 1 1
1.07276736671503 1.06995025922427 1 1
0.985095346681863 0.982555763329206 1 1
0.959489133172897 0.956630306104854 1 1
0.914380614665521 0.912091322977005 0 0
0.959712436177358 0.957600549168699 1 1
0.977936404845022 0.975291673163082 1 1
0.945255886562159 0.943128860265181 1 1
0.989865404928723 0.987001098637823 1 1
0.93364910171438 0.929934506857635 1 1
0.993293383008704 0.991024110144407 1 1
0.995982346174069 0.99360720300609 1 1
1.03363557749687 1.03084140891446 1 1
1.065017547949 1.06243841244771 1 1
0.992561449905744 0.989891514691328 1 1
0.991071096536362 0.989048690363091 1 1
0.951937674319275 0.949589805234509 1 1
0.98141706170468 0.97914418368639 1 1
0.967440461429314 0.965165960181112 1 1
0.942818580397522 0.940026615588035 1 1
0.996182866074092 0.993797824140171 1 1
0.99937740596847 0.996964818011848 1 1
1.01428210520865 1.01172060669366 1 1
0.929547483522644 0.927191210596392 1 1
1.0481699151778 1.04490056758069 1 1
1.01778037942941 1.01466859593548 1 1
0.984124673234683 0.981560160931832 1 1
1.03977661555387 1.03737665489353 1 1
1.00668279959861 1.00355008338489 1 1
1.02561082656043 1.02256691456004 1 1
0.901330775178039 0.899393016753821 0 0
0.956250033832911 0.953842723963828 1 1
1.04540327772724 1.04274623733113 1 1
1.04743224086738 1.04528263089637 1 1
1.0103757337107 1.00743489459091 1 1
0.992032527608202 0.989666279533838 1 1
1.03856736358681 1.03565853339807 1 1
0.964178906981906 0.962093426006308 1 1
0.989774116357482 0.987047018730723 1 1
0.969748397823642 0.967761379573293 1 1
1.02228550083064 1.01978734015215 1 1
1.00778639334022 1.00478341179571 1 1
0.879170524424335 0.876433378931203 0 0
0.945866241992534 0.943704965853526 1 1
0.984331498100753 0.981709042791157 1 1
0.995398174905504 0.992852835029444 1 1
0.966894914898586 0.963877330701139 1 1
0.9528134931595 0.950210601850241 1 1
1.03831005197159 1.03625127460781 1 1
1.07847130544824 1.07545979102334 1 1
0.992409194766912 0.989981289392013 1 1
0.947572326094509 0.944611722457554 1 1
1.04690144660548 1.04465830250765 1 1
1.01701646818947 1.0144174900267 1 1
1.02801893267374 1.02552942400344 1 1
1.00216407881115 1.00002494798255 1 1
1.0183883769504 1.01605970788232 1 1
1.0217917684797 1.01937164060755 1 1
0.999268491651816 0.996280984537304 1 1
0.980699470449435 0.977720739517049 1 1
1.05518051419655 1.05284213844973 1 1
0.971334525781272 0.969354991288022 1 1
0.974941561234579 0.972565211014567 1 1
0.970741573339212 0.968637797309547 1 1
0.994898182744696 0.991959401565834 1 1
1.07828087050661 1.07535342508504 1 1
0.989097892088592 0.986757907546489 1 1
1.00861345663392 1.0062105876829 1 1
1.01423331794078 1.01177560348766 1 1
1.00452577682345 1.00242761383112 1 1
0.983390756612199 0.980845158748083 1 1
0.99011089720687 0.987813765460375 1 1
1.070063207185 1.06704977827473 1 1
0.930967178636173 0.928366252260474 1 1
1.02441622793968 1.02212059640898 1 1
1.00272995696658 1.00067713911435 1 1
0.944282897138173 0.94180838813921 1 1
0.921613854141555 0.919532323144768 0 0
0.959913061094011 0.956902092041393 1 1
0.992427473346132 0.989516964178445 1 1
0.972496812948213 0.970268200775768 1 1
0.920613524152339 0.918048606745224 1 0
0.965175554868239 0.962447913196342 1 1
0.962326570461223 0.959446766597119 1 1
0.971918688800579 0.969883492424308 1 1
0.922664525919132 0.919959280968409 1 1
1.04222340204906 1.03931821353313 1 1
0.971780472763369 0.968995463845082 1 1
1.00774357519409 1.00474144409353 1 1
1.04895004776264 1.04644200377232 1 1
0.933294810099455 0.931201609201868 1 1
0.932090614575134 0.929952178649315 1 1
0.935261118280077 0.93277054213465 1 1
0.982019294547615 0.979961197791049 1 1
1.07421351682174 1.07126268483928 1 1
1.01816876825929 1.01534063270698 1 1
1.02616961410075 1.02319809463437 1 1
1.0081558038923 1.00542291745553 1 1
1.0166624800719 1.0141976275109 1 1
1.023626484604 1.02132661499311 1 1
0.951436751112157 0.949040358080846 1 1
1.05029617442586 1.04719948943648 1 1
0.919341436719634 0.916524077278615 1 1
1.04054411237298 1.03816652186344 1 1
0.97686398198319 0.97453130036132 1 1
1.03230046719478 1.02987227335408 1 1
0.9456769795785 0.943261657309699 1 1
1.01621211051859 1.0134976391062 1 1
1.00220818027984 0.999731047533962 1 1
1.00449261143829 1.00187304292304 1 1
1.00557490267889 1.00347792279927 1 1
1.02206727145925 1.01873844156085 1 1
1.05501544525184 1.05249223928641 1 1
1.06808209882485 1.06563330762344 1 1
1.04283782588861 1.04002318073429 1 1
1.02410157808417 1.02151728412583 1 1
0.950652145373502 0.947591476057234 1 1
1.04207472618719 1.0392940459533 1 1
1.0004033282664 0.997886008310511 1 1
1.0131890537553 1.01065834523292 1 1
1.01371528541245 1.01158960784717 1 1
1.03741450011626 1.03463905781397 1 1
0.949561369108988 0.947298055610051 1 1
1.05018196744807 1.04786457640875 1 1
0.995962397199824 0.993544936467779 1 1
1.04099838239423 1.0380709865826 1 1
1.00446691746979 1.0018208234026 1 1
1.00965840853955 1.00752967285644 1 1
0.951623030766614 0.949322608512716 1 1
0.974694005180039 0.972261720425004 1 1
0.99360760243891 0.991329421886917 1 1
0.916880235881946 0.914313748889188 0 0
1.02762645058248 1.02527170245863 1 1
0.935154682092617 0.932147786481895 1 1
1.05527580798613 1.05255963548403 1 1
1.07746814646066 1.07422607662374 1 1
0.963418302178689 0.961263629914752 1 1
1.06201837545466 1.05960597690821 1 1
0.963446821141279 0.961037240760606 1 1
0.976896064423362 0.974573491879249 1 1
1.0382602753025 1.03608281754425 1 1
0.99855391801179 0.99645530369898 1 1
1.08059231912206 1.0780269943425 0 0
1.02877407741051 1.02576049852257 1 1
1.02758205518089 1.02549508036585 1 1
1.02182482641086 1.01882266944686 1 1
0.982954677812231 0.980370147770393 1 1
1.00165171843558 0.998968255550098 1 1
1.05208868006337 1.0494775180696 1 1
0.991437285928082 0.98896312892123 1 1
0.95105181253138 0.948684390329985 1 1
0.974769308683872 0.972687526606113 1 1
1.00809002369957 1.00609399985443 1 1
0.954315850478144 0.952090377246178 1 1
1.02178153020131 1.01913996336575 1 1
0.970384223478226 0.967364902853499 1 1
0.932844070781282 0.930503996461388 1 1
1.0101032976241 1.00781366736003 1 1
0.957289162587635 0.954962517088414 1 1
0.963019736122581 0.960316403352773 1 1
0.949125625835335 0.946326544595363 1 1
1.02026099214428 1.01725579038454 1 1
0.988952783909792 0.985566986795257 1 1
1.004468207625 1.00198888381185 1 1
1.00034978635574 0.997488841390661 1 1
0.97306465968609 0.9700914554485 1 1
0.953119635508766 0.950806752737761 1 1
1.04304076651072 1.04061819450001 1 1
1.05230100593871 1.0493391305345 1 1
1.05264324903792 1.04957393361305 1 1
1.05044330439373 1.04788285021235 1 1
0.964131993252693 0.961863600773613 1 1
0.952808078240636 0.950423450322162 1 1
1.02049112733942 1.01803121993989 1 1
1.00613500353417 1.00403908310908 1 1
1.0294171339499 1.02735307422088 1 1
0.949504800337611 0.946792949087041 1 1
1.01996400559718 1.01736905575637 1 1
0.989367652235958 0.986413137647114 1 1
0.969756305857377 0.967406388115405 1 1
1.02658547572655 1.02412570825243 1 1
0.976214178442286 0.974199083725386 1 1
1.00210077517628 0.99859014190858 1 1
1.07354221470278 1.07125166727572 0 0
1.00240041225835 0.999213467940672 1 1
0.992764224921916 0.990431856678259 1 1
0.984836559428571 0.982016279467379 1 1
1.00523583247243 1.00292651253866 1 1
1.00985175818484 1.00744645041849 1 1
0.993166385475118 0.990839550249258 1 1
1.00884158522105 1.00547144005812 1 1
1.05134273967422 1.04889187101281 1 1
0.882429161525702 0.879916017420754 0 0
1.02019997612639 1.01780600321283 1 1
1.03415396440443 1.0310447321321 1 1
0.967967835489405 0.965193237844654 1 1
1.05870951006645 1.05602195752896 1 1
0.964746687810154 0.961745212111161 1 1
0.979915836356886 0.9768729769577 1 1
1.05027840639605 1.04768146537192 1 1
0.992551938819776 0.99026606768822 1 1
0.987839268146748 0.985457310599835 1 1
0.967966776027161 0.965773331174985 1 1
0.988950299424142 0.986616891661852 1 1
1.01257661645611 1.00986765840877 1 1
0.94039956161951 0.937957108148451 1 1
0.955484117256183 0.953075546141732 1 1
0.982829496661598 0.980665560149403 1 1
1.0595153789656 1.05621401685959 1 1
0.948873710928271 0.946111251698675 1 1
0.989516364256898 0.986250050051921 1 1
0.982555696313748 0.98010423743894 1 1
0.957821724004186 0.955319202475579 1 1
0.961198935154077 0.959149806205338 1 1
1.03453651234719 1.03170559169236 1 1
0.993008105436409 0.990247976135419 1 1
0.990045597656561 0.987057432723163 1 1
0.987650690549975 0.9853847150249 1 1
1.05996138991788 1.05748372149975 1 1
1.00526392716472 1.00218405044726 1 1
1.0121527659953 1.00955112586241 1 1
1.06727099843321 1.06446316090033 1 1
0.982395172059404 0.980009960168115 1 1
1.01904838578226 1.0166562737907 1 1
0.988950535579254 0.986192100310105 1 1
0.938280265197896 0.935808191813455 1 1
0.970169713129047 0.9673373200104 1 1
0.965322529944746 0.963200983996491 1 1
0.978959141517763 0.976450879800452 1 1
0.980513674478476 0.978306537787884 1 1
0.957665112616921 0.954920395051172 1 1
0.953771316704701 0.951318852793627 1 1
1.00284635118204 1.00045364606238 1 1
1.07269267029373 1.06999944692826 1 1
0.979677753012573 0.977424044778204 1 1
0.970257160162478 0.968045432495272 1 1
0.96849774694104 0.966396954485438 1 1
0.986000859962408 0.98405248135315 1 1
1.00612803041685 1.00389258903296 1 1
0.987861596808021 0.985444418644052 1 1
1.05312892538252 1.05059348946225 1 1
1.01525661453795 1.01279514489929 1 1
0.985373142945432 0.983402198774635 1 1
1.04189508871429 1.03958741276524 1 1
0.947582952618725 0.94491800533547 1 1
0.96420310972723 0.962149582256302 1 1
0.970435576136202 0.968350131726218 1 1
1.03557973982502 1.03276636407547 1 1
1.00298879176781 1.0007268948711 1 1
1.05426800513615 1.05157886673405 1 1
0.927369290460271 0.924830342321604 1 1
0.983280080229679 0.980784630376867 1 1
1.05611066773165 1.05336074090815 1 1
1.03200509987755 1.02927700233201 1 1
1.01991499251719 1.01679722481405 1 1
0.994970610602871 0.99236733974178 1 1
0.929873190169277 0.92773883300681 1 1
0.987142884430387 0.983507786997386 1 1
0.940256898336593 0.938081784845905 1 1
0.99197197324908 0.989075474186557 1 1
0.976807183585621 0.974153117182132 1 1
1.01018041757794 1.00769711569631 1 1
1.03680615991202 1.03386686275294 1 1
1.00172809035539 0.99904456933627 1 1
1.05826315132171 1.05545591791848 1 1
1.02361525718112 1.02129392937193 1 1
1.03646634317118 1.03369724480195 1 1
0.999174866870479 0.996460561456594 1 1
1.03896930744283 1.035996179743 1 1
1.00269090014589 1.00038729808492 1 1
0.901223352089145 0.898739061113055 1 1
1.03200993599094 1.02944363165315 1 1
0.97834043487168 0.975682478223405 1 1
0.964233430257301 0.962188536412668 1 1
1.03853994145402 1.03508431750284 1 1
0.985867924312753 0.983692732064712 1 1
1.06845619075248 1.06563424980379 1 1
1.02881492368772 1.02616975241328 1 1
0.977157201806696 0.974384053108181 1 1
0.99123264205535 0.988560293442363 1 1
0.97223809614953 0.969162018307323 1 1
0.955417636045966 0.952900495653522 1 1
1.06292099572866 1.05996592909326 1 1
1.02687837366686 1.0242161508755 1 1
1.01477907946006 1.01230209930868 1 1
1.02136883421238 1.01860746866851 1 1
1.01765531971781 1.01541267176444 1 1
0.930118228902944 0.926541536951355 1 1
1.05270874336814 1.0506630341248 1 1
0.953762355893275 0.951825907439331 1 1
0.973422558242345 0.970548808993836 1 1
0.968749656780942 0.966346110465496 1 1
1.03086427063387 1.02808784624621 1 1
1.03121535350418 1.02885292681456 1 1
0.983269004613625 0.980691139117408 1 1
0.999345827351992 0.997044173672736 1 1
1.00485142319664 1.00218466151886 1 1
0.913575709875626 0.910830576967542 0 0
0.955033408039331 0.951735759500252 1 1
1.03126383811162 1.02874088854062 1 1
0.975679618704037 0.973235806237284 1 1
1.04837381699365 1.0454372902494 1 1
1.06578636730531 1.06279445268858 1 1
1.05336262466098 1.05115748159673 1 1
1.00218965560332 0.999162405973013 1 1
1.01720870885905 1.0141015417224 1 1
0.937784468481087 0.935345681327612 1 1
1.02325931070517 1.02072268583046 1 1
1.01473014745407 1.01252792632255 1 1
1.04161148011971 1.03938772293777 1 1
1.05667931965241 1.05436734298082 1 1
1.10201341907486 1.099816554675 0 0
1.07260573363714 1.06986749164033 1 1
1.028146060791 1.02555271793127 1 1
1.04445530046609 1.0420801917434 1 1
0.944071120017813 0.941827830843501 1 1
0.941649732358236 0.939249690920424 1 1
0.973576443551804 0.970523280138977 1 1
0.980011828166006 0.977429989334622 1 1
0.954202476697787 0.951849688036371 1 1
1.01515223680011 1.01246054238166 1 1
1.07917452617199 1.07613582765845 1 1
1.02821021412049 1.02569728521898 1 1
1.06907834301646 1.06651382209072 1 1
1.01322036285738 1.01101063529373 1 1
1.03819546273508 1.0349796210971 1 1
1.0261759912828 1.0231507801588 1 1
1.00470426235502 1.00263825965954 1 1
1.00622274586231 1.00322500263648 1 1
1.00311975344349 1.00059584743241 1 1
1.03276553713737 1.03020460134102 1 1
1.01633840641895 1.01354260485954 1 1
1.03850725068087 1.03545220050817 1 1
1.00229916864517 0.999414746225926 1 1
1.0480722669484 1.04455978498739 1 1
0.967965624979352 0.964938411830802 1 1
1.04546747876766 1.0423763699901 1 1
0.983193247395642 0.979601286366049 1 1
0.946589520268467 0.944201223862319 1 1
1.04611565657616 1.04343456641527 1 1
0.976839746145732 0.973045960581579 1 1
1.01081632554591 1.00858148225128 1 1
1.00677987845582 1.00423676514524 1 1
1.02289852630777 1.01949241215118 1 1
0.983842367808304 0.980928660624898 1 1
0.985479722080272 0.983338235183396 1 1
0.959027498957502 0.956584363132171 1 1
0.980300013216531 0.978062498005272 1 1
0.998177206236998 0.995878591604381 1 1
1.05197365431974 1.04931088430681 1 1
0.943671507852974 0.941492290643522 1 1
1.03479880452755 1.03232294734596 1 1
0.971566448666043 0.969161679177322 1 1
0.93865477433103 0.936603464795588 1 1
0.946521400276053 0.9440508102964 1 1
1.03008746351579 1.02775194632403 1 1
1.02579955082885 1.02295428573946 1 1
0.951116457439088 0.948931516476291 1 1
0.982026950170963 0.979449322164627 1 1
0.98570566575269 0.982956522693481 1 1
0.98484206851734 0.982089155057793 1 1
0.96560442257596 0.962839386526336 1 1
0.991989139972184 0.989111870840064 1 1
0.983946212961986 0.98062824733748 1 1
0.956344041903745 0.953127201702365 1 1
1.01402364904471 1.0115944266628 1 1
0.944500623496902 0.941669819063397 1 1
1.02181065335151 1.01962409512092 1 1
1.02857673836496 1.02612246502277 1 1
0.937013742924547 0.93434254292655 1 1
0.97387079964732 0.971292075606385 1 1
0.949786258338751 0.947516668632617 1 1
0.925149056232594 0.922753380179422 1 1
0.97772383635321 0.975423046628072 1 1
0.974288928006618 0.971672569639832 1 1
0.968276516384999 0.965315197624935 1 1
0.991915155890635 0.988703445381086 1 1
1.01324498205887 1.01097458612521 1 1
0.957043648290486 0.954840545787558 1 1
0.9604952446693 0.958142240197523 1 1
0.963904852816844 0.961911209481649 1 1
0.994756208816773 0.992363624961818 1 1
1.01676086818577 1.01363033323135 1 1
1.02084026202377 1.01816059766876 1 1
1.010862618526 1.00818474487983 1 1
1.02492340776005 1.02134785638862 1 1
0.995154524867684 0.993071814110887 1 1
0.937922455115517 0.934676496179155 1 1
0.900186689160858 0.897360223129523 0 0
1.00508820216524 1.00194003627737 1 1
0.945425060107476 0.943637122342849 1 1
0.997761736457787 0.995105545217029 1 1
1.00011803959475 0.997656934191545 1 1
0.97702050845246 0.974873165835512 1 1
0.919355976025784 0.917147235141486 0 0
1.00359640160838 1.00102849544487 1 1
1.03429309597945 1.03179704775877 1 1
0.964089916610511 0.961518315632154 1 1
0.906974866359544 0.904682096052284 0 0
0.980178453364341 0.977383422722581 1 1
0.951850061158698 0.949523123833508 1 1
0.999964746963749 0.997665258989759 1 1
0.942406606589263 0.940118818854128 1 1
0.983082735264535 0.980780024023625 1 1
1.0675149000817 1.06510948336428 1 1
0.9635544886943 0.961607229148898 1 1
1.03082859688916 1.0276846162459 1 1
0.991313861066715 0.988244374141212 1 1
0.99936223290377 0.997312063401008 1 1
1.01072885653831 1.00802599375019 1 1
0.9133569299891 0.911033575997613 0 0
0.997661529380184 0.995144223178173 1 1
0.965387317929205 0.962285222277016 1 1
1.05012864322513 1.04763428336897 1 1
1.07632989074666 1.07303462986122 1 1
1.02492434274574 1.02071948498091 1 1
1.03441647385507 1.0322103389278 1 1
1.08187844564314 1.07911801357184 0 0
1.00578190382867 1.00364447538925 1 1
1.00590456831586 1.0031800418411 1 1
1.04378567724039 1.04085985283854 1 1
0.966417991131623 0.963516432199362 1 1
1.00269915618407 0.999795133338179 1 1
0.996268547865615 0.993892132033245 1 1
0.956298613018606 0.953525301069625 1 1
0.996096850514049 0.993253535425982 1 1
1.01076021651082 1.00765889519332 1 1
1.00210577739195 0.99969318470663 1 1
0.979610969329498 0.977383424137898 1 1
1.03146047064881 1.02884249466204 1 1
0.945314362634338 0.942965836542225 1 1
1.02274143610909 1.0204281632419 1 1
0.992733977161183 0.990243448415139 1 1
0.995945833590251 0.993670285002864 1 1
1.09200551007741 1.08905189805381 1 1
0.956963898338157 0.954288367796787 1 1
1.03264784095626 1.02982474711767 1 1
0.974863477846918 0.972179720441158 1 1
1.03975961483233 1.03690772981171 1 1
0.988132384864764 0.986007252536738 1 1
0.972009882325345 0.969630187719222 1 1
1.03673843197152 1.03388972718443 1 1
1.01112639128842 1.00880169449596 1 1
0.952919482210872 0.949950343116617 1 1
0.969265428763529 0.96692885657639 1 1
1.05029348219926 1.04720797447045 1 1
1.03517991862043 1.03217553185598 1 1
1.01428496440313 1.01155990904724 1 1
0.995812870616878 0.993160899529329 1 1
0.974231830703394 0.97173025158499 1 1
0.939027520585278 0.936408309019061 1 1
0.993187455626723 0.990465868480253 1 1
1.00969461395803 1.00713455071867 1 1
0.912699290408609 0.909576883578967 1 1
1.0780643677601 1.07483369919922 1 1
1.01619554809013 1.01392610283553 1 1
0.985743729664918 0.983533633438931 1 1
1.01236919510919 1.01005709793881 1 1
0.998917388427836 0.996430740435113 1 1
0.96824034660589 0.965362612341161 1 1
0.994894950156637 0.99192899746264 1 1
0.950208992746849 0.94767252275343 1 1
1.03906951671822 1.03511094396846 1 1
0.915611652478024 0.913328888467261 0 0
0.973468885571695 0.971418822448485 1 1
0.987660846379918 0.985516682418368 1 1
0.999616614526702 0.996006317845608 1 1
1.0340597509865 1.03134234540389 1 1
1.02078436521837 1.01786422252711 1 1
0.944858310083753 0.941769936106088 1 1
0.876064895343468 0.873611229828799 0 0
1.02660357530122 1.02389671903886 1 1
0.976449801251556 0.97283544378442 1 1
1.02082267244727 1.01739180805486 1 1
0.966751283894911 0.964616087962295 1 1
0.911245972899357 0.908858457113428 0 0
0.972917615260218 0.970635033916878 1 1
0.995778228405381 0.992274796351283 1 1
1.00204653867493 0.999284901041504 1 1
0.931607389337739 0.929238056424973 1 1
0.936104517555266 0.933603695366006 1 1
0.998185949491145 0.995938665880897 1 1
0.967691366572259 0.964985633445877 1 1
1.04147542009982 1.03882656340973 1 1
1.0134963396887 1.01119135095061 1 1
1.01707087673004 1.01364535061244 1 1
0.980451730053583 0.978049597239318 1 1
1.08644875644165 1.08291415510216 1 1
1.00627319771871 1.00361957931981 1 1
1.02509713095752 1.02228637475113 1 1
0.930115034827385 0.927733842880913 1 1
0.975230108429122 0.972631128624222 1 1
1.01211356457848 1.00942463010219 1 1
0.969020205438053 0.966600434367908 1 1
1.06869049408573 1.06512247374332 1 1
1.01800225206103 1.01582916332715 1 1
0.986190844030127 0.983592259357249 1 1
0.988264845655307 0.985467187352911 1 1
0.969306048444105 0.96517789090687 1 1
0.927632328628815 0.925524789019851 1 0
0.946530983268803 0.944046571158958 1 1
1.02151576160747 1.0184939547507 1 1
0.94669589847512 0.944135208388412 1 1
1.06182272975505 1.05931975867966 1 1
0.921170654927981 0.918906417188791 0 0
1.02794078461665 1.02541354214464 1 1
1.03637758128083 1.03300471749955 1 1
1.07906732078779 1.07471390948192 1 1
1.0059692944458 1.00357874591001 1 1
0.936485391642296 0.933690139633874 1 1
0.926472010243198 0.924428235920792 1 1
0.935356554119545 0.932785501260266 1 1
0.942514039794842 0.94000524593934 1 1
1.01786144415585 1.01560833844853 1 1
1.00472163721923 1.00242238811639 1 1
1.02552232763218 1.02339849535056 1 1
1.00306309141214 1.00026007049552 1 1
0.974263505890288 0.971732830898851 1 1
0.994149581899428 0.991502762937429 1 1
1.0123025772449 1.00957533013839 1 1
1.01403853135363 1.01135248103072 1 1
0.994913324834834 0.991988024578892 1 1
0.98075827065451 0.978632644414324 1 1
1.0133274032912 1.01103564944199 1 1
1.08777388071896 1.08516342608006 0 0
0.976385442051506 0.974210213727365 1 1
1.01586961728344 1.01327118537557 1 1
1.05067406999562 1.04832252476861 1 1
1.00112378588672 0.99889770792122 1 1
1.03524460989884 1.03266734634547 1 1
1.0432664019013 1.03998036433616 1 1
0.956256487870759 0.953961631882181 1 1
0.995905299286303 0.993412753879061 1 1
0.920459029537934 0.917751161687017 1 0
0.969682771625806 0.967204665073721 1 1
1.00929528234227 1.0069572789008 1 1
1.01670660723259 1.01415540625827 1 1
1.00937268355842 1.00632874317346 1 1
0.932766697771595 0.930088331549932 1 1
0.981905674074076 0.979684826146445 1 1
0.993451315024671 0.99090363639179 1 1
0.981321905511231 0.978304177237561 1 1
0.953458342344743 0.950907137717733 1 1
1.07338830861627 1.07112527118813 1 1
0.933497247161952 0.931635482689007 1 0
0.99732651153545 0.994911391849422 1 1
1.01413130198097 1.01180367802874 1 1
0.982289715217585 0.979685938509484 1 1
1.01595913228356 1.01233404070936 1 1
1.07488466906776 1.07173376729803 1 1
1.01990009916224 1.01620094536191 1 1
0.983312950490224 0.980640307823863 1 1
1.06387112428517 1.06074340319726 1 1
1.02268995745236 1.02015668263762 1 1
0.971681230997781 0.968264252600595 1 1
1.10537663983638 1.10300515865242 0 0
0.970226258796321 0.96798661321131 1 1
1.00526152337343 1.00295249785997 1 1
1.00793139974277 1.00535582106306 1 1
1.02758975947296 1.02443400664771 1 1
0.960569728019135 0.958281777874737 1 1
1.01114430506786 1.00868778110094 1 1
0.954700722557254 0.952353478577519 1 1
1.02450675717747 1.02147230527044 1 1
1.01458275035869 1.01190614681385 1 1
0.987823687088382 0.985711564288089 1 1
1.05337613014961 1.05096798928761 1 1
1.01135144495739 1.00889291227812 1 1
0.996284735970037 0.993927340617482 1 1
1.04545199125861 1.04297911179274 1 1
1.01355852318902 1.01092206967278 1 1
0.977700747634332 0.975575633044279 1 1
0.932449394192952 0.929624332831881 1 1
1.0065989656185 1.00307809407757 1 1
1.11709760621412 1.11390021940479 0 0
0.964820200784799 0.962182766133324 1 1
0.984677050019874 0.982545593716158 1 1
1.00985959284527 1.0068229742377 1 1
0.961884426832 0.959836480390779 1 1
1.01690541033976 1.01349700911834 1 1
1.01872814411012 1.0159903489904 1 1
0.999528921996634 0.996707219574588 1 1
1.00688166999049 1.00415761607835 1 1
1.02568361198769 1.02218481620993 1 1
0.988444564605468 0.985535825820896 1 1
0.928109025754368 0.925570370568142 1 1
0.921178044783096 0.919185340868021 1 1
0.969584175825433 0.967140178593592 1 1
0.991637636798458 0.989293839029583 1 1
1.06304358983089 1.06041800753585 1 1
0.950785673926895 0.948049360505937 1 1
1.03749031589856 1.03494212388775 1 1
1.00841861155024 1.00593639523633 1 1
0.908151891271846 0.905401499934052 0 0
0.957355112665967 0.954844211214843 1 1
0.970561294251741 0.968094938352464 1 1
0.998524548634823 0.995758012714981 1 1
0.986070861589891 0.98359915172859 1 1
1.0402947755324 1.03764473151571 1 1
0.979521596378735 0.976667027504867 1 1
0.919661518114838 0.917405368663552 0 0
1.03322785801857 1.03093473185556 1 1
1.00723830517726 1.0049348898247 1 1
0.944408529080917 0.941398249572235 1 1
0.994012415559821 0.991360346254851 1 1
0.994002652448762 0.991856891779739 1 1
1.00524892194717 1.00223820382962 1 1
1.02649689115627 1.02393964274144 1 1
1.05951473703711 1.05679844175544 1 1
1.00530482236842 1.00247097610203 1 1
0.989416791620074 0.986966889769648 1 1
1.01900894529634 1.01624571513049 1 1
1.03355104020831 1.03136347411568 1 1
0.975711814636481 0.973141960693676 1 1
1.03643231251074 1.03378876766067 1 1
1.01314270492825 1.01082854585437 1 1
1.01420696287767 1.01152083992542 1 1
0.973648422325622 0.970753171315415 1 1
1.03319922666378 1.03094706558342 1 1
1.01309029035083 1.01085926211776 1 1
0.993255982248076 0.990937933699808 1 1
0.964914471763049 0.962416074566961 1 1
0.957680322853514 0.95549421875077 1 1
0.989020763818707 0.986530215236653 1 1
0.984715322159513 0.982536716380955 1 1
0.99510095409258 0.992144079786528 1 1
0.980551057490475 0.977766995248638 1 1
1.07463501424403 1.07182318444234 1 1
1.00705282146313 1.00474649553575 1 1
0.984633747917644 0.982282239633569 1 1
0.989560598827578 0.987114539119769 1 1
0.954225715369585 0.951826551285678 1 1
1.08069287735545 1.07824037218628 0 0
1.01321998045875 1.01085978671854 1 1
0.962346107330092 0.959681346114605 1 1
1.00274657243985 0.999075478178572 1 1
0.998952529257838 0.996517295703307 1 1
0.992926821389304 0.990931745852513 1 1
0.970990939005226 0.96880461187218 1 1
0.978278100643124 0.97560468568022 1 1
1.0539101993177 1.05174155513221 1 1
0.977023478008949 0.974821739008559 1 1
1.02133561480192 1.01865894529316 1 1
1.03061512784186 1.02736195034355 1 1
1.00012731641592 0.997379612124069 1 1
1.05479626826729 1.05190492117135 1 1
0.954520428409077 0.952050630665135 1 1
0.975694343168911 0.973586778441905 1 1
1.01908580255702 1.01653698416706 1 1
0.883944002965675 0.881875883243883 0 0
0.972371403004117 0.9699667383014 1 1
0.997883697641506 0.995751601721294 1 1
0.954514367133487 0.952571574005655 1 1
1.02313815937165 1.02076560564732 1 1
0.951324014202321 0.948960168169737 1 1
0.976203715785112 0.973959366831241 1 1
1.05237467518837 1.04991578641306 1 1
1.00217531291636 0.99926463862106 1 1
0.89377233168175 0.891202442335371 0 0
0.996237054359305 0.993720476434322 1 1
1.02010832644188 1.01753307406537 1 1
0.960993596973708 0.95862014203736 1 1
0.972712413893779 0.970388684508424 1 1
0.970141388664732 0.967374685884342 1 1
0.957259100138418 0.955087554845956 1 1
0.993459136958121 0.990998203780507 1 1
1.04380384673356 1.04065958177453 1 1
0.948389965479119 0.946008611921555 1 1
1.05109616552661 1.04775755571699 1 1
0.916837831291706 0.914626796531975 0 0
0.975738961473564 0.973390778877091 1 1
1.07712837715149 1.07428482410471 1 1
0.981975147869639 0.979430209204412 1 1
1.01841145246053 1.01568713474358 1 1
0.937323093260066 0.934278250046457 1 1
1.01743893205225 1.01509737637588 1 1
1.02092926246335 1.01755502759048 1 1
0.96044836553088 0.958298427508575 1 1
0.969527616020401 0.9671761205237 1 1
0.976254548048627 0.973626882079659 1 1
0.995856862317411 0.992626058310751 1 1
0.991662879426133 0.989059297345763 1 1
1.03922138640868 1.03702979221691 1 1
0.955812651439649 0.953294328824223 1 1
1.02561547781835 1.02330113982201 1 1
1.03193535483727 1.02936459767341 1 1
0.935858847600052 0.933332553131027 1 1
1.01157419482748 1.00920496044245 1 1
1.01221511624451 1.00918761143618 1 1
1.03946005305163 1.03667894684656 1 1
0.959781942879802 0.956963497679783 1 1
1.00302321942335 1.00093953562659 1 1
1.03377344150406 1.03044776157327 1 1
0.952846381668739 0.950167137139397 1 1
0.945652869801645 0.94280110868276 1 1
0.992036855709948 0.988732763111803 1 1
0.961932984012786 0.959338109634296 1 1
0.9259137099751 0.923320920974348 1 1
0.917994905704684 0.91588168632097 0 0
0.988676287370527 0.986577114671789 1 1
1.01877822914498 1.01656794563135 1 1
0.972939157990104 0.96998737626817 1 1
1.03381286733439 1.03148727052658 1 1
1.02462767114786 1.0227942578474 1 1
1.00137695539713 0.998698411475264 1 1
1.01277591106098 1.00981297629685 1 1
0.976945680951513 0.974995152029678 1 1
1.02578192224222 1.02302022353087 1 1
1.04155164926262 1.03844124995072 1 1
1.03406125049795 1.03077774872199 1 1
1.00909384057324 1.0067341782428 1 1
1.01717598290015 1.01443438100455 1 1
1.02736815245526 1.02475812680386 1 1
1.01987396494448 1.01705009010992 1 1
0.973418117972618 0.970869109074739 1 1
0.990305272644026 0.987722607093539 1 1
0.96535241055992 0.962850790022421 1 1
0.967292422303721 0.965051686054289 1 1
1.02308234376071 1.01990828841849 1 1
0.942166256581732 0.939360397410625 1 1
1.06862675030918 1.06603968569134 1 1
0.978840584074458 0.976379362962488 1 1
1.10402669885182 1.10105343582117 0 0
0.985226759204644 0.983032919058423 1 1
1.04096282674213 1.03874400977714 1 1
1.01637017383402 1.01283390073379 1 1
0.982140339373016 0.980070454729274 1 1
1.04269087342332 1.04047790244565 1 1
1.08433613645895 1.08194654161685 0 0
1.09076985877113 1.088169489852 0 0
1.01366558901911 1.01108418567329 1 1
1.02964539535652 1.02684927591531 1 1
0.960998186913911 0.958559342649064 1 1
0.963377297080117 0.960844019859215 1 1
1.01027562380939 1.00737659020877 1 1
1.02002698777001 1.01721170487791 1 1
1.03954586988762 1.03691095151914 1 1
0.950289063769484 0.94782894711871 1 1
0.990571097024455 0.987902798112515 1 1
1.00119870185357 0.998726200293267 1 1
1.0394212929164 1.03666823532467 1 1
1.00803187210124 1.00588685615064 1 1
1.03836007480713 1.03542295467963 1 1
0.998422795938768 0.996045254228639 1 1
0.967285601225357 0.963905042763705 1 1
1.0181211569247 1.01518091997006 1 1
1.04246098135326 1.0396652060788 1 1
1.05048488931754 1.04706279872694 1 1
0.995134007626345 0.992182702449584 1 1
1.00630175199275 1.00340796051715 1 1
0.940372011044388 0.93790502770186 1 1
1.0023569320851 0.999989463634681 1 1
0.9792060501465 0.97708780612531 1 1
1.01059110761404 1.00769324080955 1 1
0.96816216332105 0.96579816903582 1 1
1.06754330400841 1.06446113266987 1 1
1.05548310304073 1.05247832407325 1 1
1.0052363762593 1.00236181698099 1 1
1.03696897921277 1.03473405078251 1 1
1.01595730725691 1.01330617828245 1 1
0.982965548201419 0.980653373906328 1 1
0.988582698612852 0.985015138210246 1 1
1.00586132865689 1.00339398502425 1 1
1.07131246600537 1.06839864800984 1 1
1.02201860255643 1.01943130872769 1 1
0.985304049148771 0.983137223778321 1 1
1.08807212893774 1.08548057253497 0 0
1.05097492667125 1.04828820966367 1 1
0.954968766770758 0.952775153747947 1 1
1.0011982593737 0.998025908114473 1 1
0.97378850372803 0.970955131183706 1 1
1.01976987930851 1.01690275470868 1 1
1.03104757674912 1.02807025962299 1 1
0.97999355510529 0.978151196321006 1 1
0.963336213459368 0.961085560004298 1 1
0.998355883083935 0.995971358270059 1 1
0.973732822233884 0.971281472281592 1 1
1.02813191035297 1.02483975496879 1 1
0.98775591549116 0.985254515539843 1 1
1.00706607966891 1.00512578040629 1 1
0.971880099129889 0.969432088222356 1 1
0.98728188103178 0.983946540212013 1 1
1.02285023508249 1.02051617853432 1 1
1.00790684501495 1.00549478452489 1 1
1.01194027331622 1.00948667359586 1 1
0.9549560391994 0.952103010792994 1 1
0.986213450283883 0.983312326576107 1 1
0.985563311691352 0.98321705073678 1 1
1.01574222626669 1.01299689831482 1 1
0.952457554286811 0.950348399849576 1 1
0.949958481548673 0.947725540995719 1 1
1.02135161365476 1.01830875860801 1 1
0.968980557681365 0.96633250754017 1 1
0.935245553968738 0.932921431048689 1 1
0.99099684092685 0.988490968415743 1 1
1.01121163614252 1.00872481782971 1 1
1.00942896922416 1.00693228485711 1 1
0.973065859707362 0.969839215878204 1 1
0.998665443894041 0.99649409329022 1 1
0.974786495558454 0.97214537798261 1 1
1.04471228827792 1.04221775112901 1 1
1.06354973615224 1.06149968643255 1 1
0.933483778378088 0.931090893001015 1 1
1.00065369600275 0.998339591744154 1 1
0.976707914987451 0.97383762040347 1 1
0.966643737966984 0.964375535367198 1 1
0.993487743486405 0.990484573937446 1 1
0.985686560606253 0.9833504067362 1 1
0.990167227045538 0.987233186652117 1 1
1.01959889761811 1.01681856927406 1 1
1.00300960545244 1.00094381719747 1 1
0.996475296134812 0.993598253140431 1 1
1.08807961207897 1.085660953017 1 1
1.01918503625882 1.01659517226399 1 1
0.963201112736706 0.960590607881083 1 1
1.00231937456557 0.999500687888652 1 1
0.938510570192198 0.934952544179824 1 1
1.00179379101909 0.99847420349213 1 1
0.991760776251435 0.988865594314427 1 1
1.02715323456061 1.02384628002481 1 1
1.00272457115711 1.00014286863032 1 1
1.0062307838077 1.00306892862692 1 1
1.00324880486272 1.00055889231063 1 1
1.03024925706013 1.0273755878273 1 1
1.0316233839728 1.02930948167498 1 1
0.985678657091811 0.983098092056447 1 1
0.988719594301324 0.986164385246357 1 1
1.00528219613657 1.00229843384992 1 1
0.984343605949978 0.982347936341055 1 1
1.04103350069131 1.03769566511247 1 1
1.05646451229614 1.05358225993518 1 1
0.987898947974236 0.986106706593718 1 1
0.989558264767456 0.987382023540477 1 1
0.970864191718196 0.968465094706158 1 1
0.951843242246647 0.949515815520949 1 1
1.02106608908295 1.01846938856719 1 1
0.953418802883856 0.951205561367743 1 1
0.939138283382231 0.937072328939523 1 1
0.982244280900813 0.97933232441417 1 1
1.04856640477891 1.04561172064413 1 1
0.994501882915644 0.991872126533957 1 1
0.971956066697284 0.969547163824853 1 1
0.964773760743729 0.962486874528133 1 1
1.01785281093143 1.01519006232552 1 1
0.960056118723475 0.957746873824472 1 1
0.968680679170272 0.966515063737915 1 1
1.03751566934364 1.03477491499139 1 1
1.03957826899344 1.03714931465908 1 1
1.0758379975852 1.07306585193134 1 1
1.00088104557332 0.998462169314995 1 1
0.981139973101774 0.978128722469877 1 1
0.995012210494949 0.992975135713211 1 1
1.00962591619596 1.00673417567109 1 1
1.02125596654934 1.01804742014632 1 1
1.07967337987547 1.07745924314798 0 0
0.92813770727148 0.92584790861287 1 1
1.00888820237988 1.00605901571514 1 1
1.03565257664524 1.03252047762003 1 1
1.01649421426123 1.01358940399308 1 1
0.919157519210902 0.916705308976165 1 1
1.03250542881197 1.0300044117673 1 1
1.03549774881726 1.03317625736109 1 1
0.935388985646924 0.932900722004138 1 1
0.900027250799388 0.897059162273948 0 0
0.945741530844185 0.94237180971367 1 1
0.885440075186823 0.882394527916129 0 0
1.03458998653513 1.03187234572671 1 1
1.02489002937329 1.02169374171152 1 1
1.07139886188329 1.06776238678506 1 1
0.935398982051864 0.93306009867447 1 1
0.945090339497249 0.9425723917124 1 1
0.967935573023855 0.96548410349226 1 1
1.04379415124924 1.04018822463366 1 1
1.09371540225339 1.09102454176726 0 0
1.02020274118246 1.017862067136 1 1
1.0401745333631 1.03781099264907 1 1
0.975271411835394 0.972601817001857 1 1
0.997669548805343 0.994975631612261 1 1
0.971032684990565 0.9686154383685 1 1
0.932723350138221 0.930565259215806 1 1
1.02663531788377 1.0233553159742 1 1
0.913662980494346 0.911578200990154 0 0
0.972109756950824 0.969627071144123 1 1
1.01513565251572 1.01284759098379 1 1
1.03596527623365 1.03372906029528 1 1
0.986382779752799 0.983238659547961 1 1
1.00945732393797 1.00671766249878 1 1
1.03852887197078 1.03561787408751 1 1
0.986079170340528 0.983403670060221 1 1
0.963257895365657 0.960679128611929 1 1
1.05217884370253 1.04893415892878 1 1
1.06117033629711 1.05811454518728 1 1
0.99150435628073 0.989172102610315 1 1
0.992980150351021 0.990403268430585 1 1
1.02986562985938 1.02714355142857 1 1
0.999996016675117 0.997530304969377 1 1
0.953362542436746 0.951120724279357 1 1
1.01001400842154 1.00754617072787 1 1
1.01253935128855 1.01006850375724 1 1
1.01553996603461 1.01289615193945 1 1
1.0490722266013 1.04562303041469 1 1
1.00920151042823 1.00697032391989 1 1
1.03982902845762 1.03708471806854 1 1
0.947977625743061 0.94564997757076 1 1
1.05681482407043 1.05362618641104 1 1
1.12744535660644 1.12435714627622 0 0
0.968797193317659 0.966579038204822 1 1
0.976787926174635 0.974396935470018 1 1
1.00738835034543 1.00512332819865 1 1
0.99151263826652 0.989285884860676 1 1
0.955921756490195 0.953352317502827 1 1
0.997988888191997 0.995543934530006 1 1
1.01332250071477 1.0111582164984 1 1
1.07579530793472 1.07296382503291 1 1
0.994091567008653 0.990850836436459 1 1
0.98040653486878 0.978233295486762 1 1
0.971424256087616 0.969638012529811 1 1
1.00594987657345 1.00372666179087 1 1
1.02441698963866 1.02198428876701 1 1
0.946038047645373 0.942755938247752 1 1
0.984923998213634 0.982396594396691 1 1
0.91486461529556 0.911916716846107 1 1
0.980573826070023 0.978074472385325 1 1
0.953883800774579 0.951755278088186 1 1
1.03789718122909 1.03514791452885 1 1
0.937900789747423 0.935994422860793 1 1
1.08020853451767 1.07745098530052 1 1
0.967385608579288 0.96517732251454 1 1
0.999826227550012 0.997809252246268 1 1
1.07167471666261 1.06928697647248 1 1
1.0173846367612 1.014562226108 1 1
0.95902741962684 0.956729535485341 1 1
1.046349828545 1.04404885648435 1 1
1.03521554935838 1.03311487749757 1 1
1.03452301981864 1.03187130198795 1 1
0.979462241225738 0.977115922445399 1 1
1.03808883595387 1.03563215424724 1 1
0.988217068508202 0.985494073977343 1 1
0.966486811415295 0.963363714168278 1 1
0.999519545047506 0.997020027521863 1 1
1.04529074365076 1.04220434845957 1 1
0.995220200791989 0.99294359427154 1 1
0.999125067920171 0.996164269919016 1 1
1.01295949077732 1.01081333078465 1 1
1.0175564109534 1.01553517037036 1 1
0.982595449043045 0.979656119401337 1 1
1.01733699867072 1.01504012108068 1 1
0.979397937915703 0.976419950153979 1 1
0.920694653768371 0.917824073799555 1 1
0.945515293000293 0.942846974718817 1 1
0.978190159550473 0.97556533542826 1 1
0.980316212933417 0.977821010656137 1 1
1.00388082802495 1.00149178908907 1 1
1.00334398193026 1.00072483465642 1 1
0.967596206689362 0.965553145723561 1 1
1.03716375456707 1.03458587234334 1 1
1.0243774333939 1.02209744469184 1 1
1.02675541913014 1.0239796370852 1 1
1.01817155760611 1.01544917736124 1 1
0.983870961946511 0.981248418739443 1 1
1.00190160194542 0.999642666327689 1 1
1.03547825271542 1.03278227026883 1 1
1.04793745836154 1.04493778097465 1 1
1.03726109287018 1.03504543199174 1 1
0.997017467385523 0.994626739189931 1 1
0.980066209559041 0.977539393507682 1 1
0.985134830984916 0.982000624164129 1 1
0.997170686508293 0.9946866309647 1 1
0.989138158473322 0.986458217079025 1 1
0.994198135770773 0.991285084699109 1 1
1.02906217237722 1.02639821178925 1 1
1.0207414736967 1.0181769831505 1 1
0.952166204876057 0.949848053563245 1 1
0.998446172725368 0.99545247264693 1 1
0.984712335423422 0.981465332113912 1 1
0.953745525493776 0.951181853103873 1 1
0.99202316819118 0.989498720697184 1 1
0.954188378708462 0.952110275986784 1 1
1.00171900985055 0.999353187919115 1 1
1.02425490671948 1.02203750486997 1 1
0.984763487355802 0.982520015367176 1 1
1.03418404765373 1.03172444147433 1 1
1.01626221632429 1.01372833889978 1 1
1.04078882984773 1.03753221507255 1 1
0.930815826519784 0.928573581388934 1 1
1.00334156906007 1.00066921937114 1 1
1.0025896727522 0.999921081055677 1 1
1.0131228156453 1.01079267584905 1 1
1.01729879015235 1.01459609670402 1 1
0.981340164506579 0.978822041222925 1 1
0.98171559605445 0.979128351630106 1 1
0.922423934778984 0.92018846815694 0 0
1.01298964920131 1.00951466217732 1 1
1.05058504319395 1.04809484709529 1 1
1.02101424559307 1.01846132647994 1 1
0.953220351594526 0.950578319154109 1 1
1.01436534900886 1.01188487182977 1 1
1.09082502008484 1.08854327830165 0 0
0.977034946289436 0.974755009840904 1 1
1.06101138624066 1.05828580364053 1 1
0.946410518619392 0.94440839571081 1 1
0.974577222483954 0.972506786176035 1 1
0.974023135651889 0.97202509480155 1 1
0.995943321638987 0.9932837221733 1 1
1.0697581015853 1.06672167299443 1 1
0.981911426093085 0.979196353203399 1 1
0.96026602612293 0.957168988227816 1 1
1.02466261049461 1.02234483959452 1 1
0.9978555152713 0.995361472832286 1 1
1.04485260503282 1.04200452143611 1 1
0.930202456081561 0.927967921979331 1 1
0.968747107171506 0.966167135857579 1 1
1.01115589218012 1.00846504801663 1 1
1.00682099379565 1.00475442921047 1 1
0.950791498149178 0.948384795190203 1 1
0.990629990218982 0.988386405989985 1 1
1.00584676743262 1.00333346141223 1 1
0.957770879036909 0.954787316850561 1 1
0.998004656008012 0.995779325260179 1 1
1.00257263731656 0.9995912937399 1 1
0.973511041906046 0.971101981539043 1 1
0.912765582694231 0.910566310978044 0 0
1.01559283727614 1.01317113912498 1 1
1.01752730056103 1.01473346606756 1 1
1.02252167037566 1.01984116451244 1 1
1.04714821399045 1.04462495422171 1 1
0.885306700156783 0.882245847982088 0 0
1.05095871458948 1.04788406977722 1 1
1.02064190851541 1.01671045406647 1 1
0.989992643086256 0.98733919427918 1 1
1.0220011968602 1.01897836088579 1 1
0.999396969782077 0.996621761399625 1 1
1.00110139539997 0.998889501768413 1 1
0.989787176299509 0.986676315532217 1 1
0.972192303273446 0.969814624046678 1 1
1.01349056713977 1.0108127154663 1 1
0.964619900027994 0.962448782020501 1 1
0.952666724103066 0.94972781422723 1 1
1.04771565095174 1.04479396840878 1 1
0.962296851351608 0.959811637074566 1 1
1.04372739908363 1.04066547603872 1 1
1.00150713966113 0.999341300105126 1 1
1.0047932005171 1.00218953723297 1 1
0.951848350692646 0.949076373123842 1 1
1.02695149121502 1.02428449966343 1 1
1.02665795311693 1.02426338122977 1 1
0.983850229155256 0.980868988706361 1 1
1.00358984416091 1.0012493875753 1 1
1.01946757692622 1.01681386822393 1 1
1.05279038507167 1.05079567922161 1 1
0.922857357493665 0.920124576026469 1 1
1.03243307364949 1.02973859162858 1 1
1.06330598016106 1.06050051546758 1 1
1.02947895247441 1.02690158436993 1 1
1.05287619348063 1.04967110519148 1 1
1.02712574191038 1.02476299193275 1 1
0.953403345813657 0.951043674824849 1 1
0.948013740456987 0.945003874019269 1 1
1.02824774676286 1.02593589577159 1 1
0.978759255154932 0.976607655599015 1 1
0.994385685106905 0.992096982129446 1 1
0.98013831747348 0.977942793053344 1 1
1.03565309384864 1.03332012026276 1 1
0.982310489031892 0.979707654573181 1 1
1.02527243182974 1.02259174449818 1 1
0.983619961526564 0.981218789735537 1 1
0.992841134936145 0.989835652957675 1 1
1.07967592843028 1.07566564943396 1 1
0.94441487864671 0.942052199821167 1 1
1.00019653206089 0.998133785019442 1 1
0.955570670992982 0.952563803538104 1 1
1.01526923451407 1.01196886299103 1 1
0.927159257407241 0.924991719563135 1 0
1.09364535249751 1.09082257928046 0 0
0.989754772955064 0.987194769517758 1 1
0.982974442920197 0.980600826409429 1 1
1.00641439397638 1.00404053176458 1 1
0.963282958291755 0.961017380411906 1 1
1.01478727801119 1.01182701011641 1 1
1.07862132949832 1.07591902298193 0 1
1.02669501058517 1.02413916069308 1 1
1.0240397535764 1.02109437094713 1 1
0.973944354027167 0.971786604404406 1 1
1.00909900745686 1.00635934719759 1 1
1.03346785201627 1.03095687243699 1 1
1.04766668149554 1.0444320313064 1 1
0.99383625204194 0.991674420290594 1 1
1.00343230198538 1.00004126158316 1 1
0.919497385310879 0.916278016959486 1 1
0.851032969297704 0.848775770456229 0 0
0.96794855468185 0.965329189912554 1 1
1.0051069389823 1.00265721958207 1 1
0.97876767497426 0.976562149954293 1 1
1.0355438651426 1.03254946580927 1 1
1.06820647715038 1.06479912243344 1 1
1.07729953333407 1.07467221174925 1 1
0.930735950929282 0.928603458686031 1 1
0.997993196376731 0.994483714632092 1 1
1.00553229536777 1.00195347306306 1 1
0.976917083011083 0.972967870310766 1 1
0.995848030704308 0.993575189029345 1 1
1.07366237615774 1.07077040851148 1 1
1.04432542271658 1.04133316092714 1 1
0.98450222810932 0.982520281921743 1 1
0.981134419676874 0.978752549623207 1 1
0.995862059408523 0.993103751240951 1 1
0.920279204636413 0.91787201667236 1 1
0.93956356416513 0.937123030052068 1 1
0.976499743569545 0.974246436021531 1 1
1.02362470307936 1.02077293432077 1 1
0.984808593428857 0.982288639934347 1 1
0.944955207386165 0.942752728015017 1 1
1.05115779991822 1.0480697334199 1 1
1.00230684388866 0.999924002597962 1 1
0.951635971232228 0.94931325612399 1 1
1.08190433901923 1.0793904591844 1 1
0.990454813558465 0.988253852433401 1 1
1.06441713784093 1.06176068900812 1 1
1.01719568644447 1.01481106945871 1 1
0.940333372904225 0.937623450189455 1 1
0.974424942960682 0.971823663856258 1 1
0.998626126400618 0.996302873685425 1 1
1.00449013852381 1.00219178653543 1 1
0.97401798210062 0.971452084321897 1 1
1.02508953316457 1.02209545617031 1 1
1.03597430534928 1.03352390183162 1 1
1.02589772185855 1.02371869683243 1 1
1.14234753952833 1.13877806740862 0 0
1.02644044444528 1.02422324540733 1 1
1.04087276930088 1.03827168227585 1 1
0.967263577494138 0.964947459421091 1 1
0.991997152042405 0.98995406373345 1 1
0.964564245030087 0.962263016646283 1 1
0.962986874384729 0.960603888134295 1 1
1.0230375735204 1.02036948912457 1 1
0.997438055189563 0.994347104271223 1 1
1.02879468808544 1.02636197081106 1 1
1.00530378297176 1.00291803788937 1 1
1.02357283999215 1.02019941242526 1 1
1.08411745696311 1.08147266218847 0 0
1.00834190305265 1.00579037937025 1 1
1.00721133313804 1.00486847609129 1 1
1.02395694924866 1.02109006821618 1 1
0.944117709837546 0.941838999580085 1 1
1.02227887673787 1.01899065203391 1 1
0.996322812388818 0.993848751709479 1 1
0.990504770721062 0.987932501027428 1 1
1.09800639082659 1.09483796627088 1 1
0.975700654529053 0.973166577342994 1 1
0.993798185633422 0.990751018012813 1 1
0.982622407687691 0.980157725632903 1 1
0.991585155549735 0.98921990189321 1 1
0.990426621619663 0.988214627313643 1 1
1.05236755541216 1.04935495591635 1 1
0.987207712539403 0.984227104305574 1 1
0.953253227209523 0.950993079398132 1 1
0.969571103118341 0.966973270375471 1 1
1.0302040630279 1.02810914991126 1 1
0.975867000324048 0.973160141706863 1 1
1.01627022704868 1.01349911281539 1 1
0.976543946885658 0.974319953785606 1 1
1.01633625864045 1.01314779488539 1 1
1.02983082880205 1.02636230155124 1 1
1.05648825553313 1.05349778369264 1 1
1.0807225100734 1.07736208002815 1 1
0.999150184605472 0.996251524168557 1 1
0.979411088438949 0.977099360035823 1 1
1.0011927627159 0.998903036664822 1 1
0.957260180851746 0.954333574739383 1 1
1.03317738553832 1.02951046615825 1 1
0.964366900651696 0.961900070034122 1 1
1.00404925195831 1.00192785050854 1 1
1.02205143909829 1.01927071945837 1 1
0.987603162474329 0.984763431704222 1 1
0.87898282139376 0.87698501158396 0 0
0.968267326386471 0.965870890862117 1 1
1.04975338118532 1.04737255887788 1 1
0.980829485919183 0.978742089358936 1 1
1.09908449706148 1.09654450841882 0 0
1.00924513982964 1.00669318362796 1 1
1.0339239695653 1.03137727663577 1 1
1.01375042341399 1.01109326409108 1 1
1.00607603526463 1.00360245194504 1 1
0.999121266106856 0.996677158703563 1 1
1.0433216615965 1.04067084920786 1 1
1.01244187095222 1.0101912352336 1 1
0.988800490679348 0.986256456846855 1 1
0.926361435377205 0.924357513294536 1 1
0.932710648669746 0.930484283833334 1 1
1.03300152518923 1.02894642653122 1 1
1.00101444885191 0.997983478346212 1 1
0.965291164452677 0.962543077485075 1 1
0.954595751031418 0.952226907384811 1 1
1.05656928596189 1.0534609849682 1 1
0.959358878646954 0.956515227641262 1 1
0.976792062887925 0.974670834957091 1 1
0.980968323516188 0.9786557955303 1 1
1.0043252189084 1.00198844523399 1 1
0.97932290891215 0.976919604565007 1 1
0.972777937949265 0.970052101209829 1 1
0.989929317028035 0.987759158504672 1 1
1.05508615839174 1.05271536940879 1 1
1.00425841365816 1.00164598836525 1 1
0.923312325162911 0.920780529582809 1 0
1.01785486911612 1.01543849294499 1 1
0.998117069698826 0.995643344641194 1 1
0.977715325251341 0.975330030155721 1 1
0.902129220563869 0.9000098927236 0 0
1.02422763031687 1.02127900164716 1 1
1.00373038835116 1.00098964056821 1 1
1.03571901099667 1.03278165667274 1 1
0.972355882495942 0.969856551302565 1 1
1.01129106734655 1.00839183086179 1 1
1.01309134355822 1.01078711364081 1 1
0.964392763650219 0.962093064577666 1 1
0.94504425985739 0.941710324062063 1 1
1.00957781241952 1.00674932061246 1 1
1.00605332098515 1.00398675252098 1 1
1.01584998531055 1.01345329259192 1 1
1.01295060605972 1.01071386231803 1 1
1.02417304208722 1.0218503716087 1 1
1.04121748656361 1.03843088824819 1 1
1.04646400687105 1.04346484727793 1 1
0.978675024220536 0.976055200705241 1 1
1.03466363935024 1.03226459628669 1 1
1.10294998344479 1.10013336948503 0 0
1.00359744025132 1.00109403468952 1 1
1.04428802068879 1.04189847408329 1 1
1.06084148656215 1.05840321908803 1 1
0.950453443789142 0.948167972330489 1 1
0.970590711864682 0.967725037307702 1 1
1.03997440932411 1.03670674720298 1 1
0.997815471806956 0.994891797697166 1 1
1.03532404396089 1.03280940155635 1 1
1.00993467334484 1.00731001156481 1 1
1.01644970430283 1.01391931834449 1 1
0.957076345870236 0.954942524982398 1 1
1.03964864804613 1.03678828215561 1 1
0.948636697494113 0.946122018462542 1 1
1.00231608640328 0.999422220384962 1 1
0.991816584998172 0.989489453862646 1 1
0.957587191614269 0.955299963698055 1 1
0.977941938826614 0.975131793715726 1 1
1.00464946151412 1.00179322889147 1 1
0.949213557878367 0.946253652782702 1 1
0.968536210157261 0.966258247460527 1 1
1.01222370184277 1.00977293603664 1 1
0.988137435824283 0.98492032243571 1 1
0.981366493854316 0.978774472967723 1 1
0.981533822677818 0.979273829841636 1 1
1.01786980320901 1.01549365069486 1 1
0.980201977915082 0.977954371114221 1 1
1.00874467013819 1.00612681016219 1 1
0.958216354119927 0.95566912203309 1 1
0.97724186322966 0.974722184369988 1 1
0.997981688669028 0.994727388869593 1 1
1.0018390345038 0.999888034445349 1 1
0.926795506791645 0.923673853145972 1 1
1.02073441102633 1.01691123133493 1 1
0.970864441533766 0.968766512606132 1 1
0.992309384799029 0.98956444767379 1 1
1.00830432508711 1.00568991919371 1 1
1.05684759567673 1.0543115454492 1 1
1.0828047707178 1.07989913891881 1 1
0.976762957006959 0.97437794945205 1 1
0.97077903226768 0.968487014096305 1 1
0.983500789584771 0.981504312173137 1 1
0.997612650701448 0.995070716331189 1 1
0.90548281711586 0.902818776996017 0 0
1.00929497108769 1.00644194600912 1 1
1.01919411816008 1.01672983977252 1 1
0.964313065806938 0.961581541365924 1 1
0.969672898861175 0.967461346530526 1 1
0.999955114353216 0.997463459479916 1 1
1.00486931263352 1.00243515458531 1 1
0.974709679279327 0.972319392673937 1 1
1.05359503864406 1.05101515284051 1 1
1.03442555495068 1.03174150948163 1 1
1.01650364854184 1.01352251510297 1 1
0.965127847324559 0.962838696632384 1 1
0.9776286251922 0.975363540074154 1 1
0.987238893563681 0.985091822776834 1 1
0.969225199355023 0.966885711318068 1 1
0.996426477702393 0.994011844088791 1 1
0.992803855435427 0.989175397944183 1 1
1.01917724880838 1.01633447043845 1 1
1.02667631550613 1.02406484703173 1 1
1.03414421033494 1.03190582802979 1 1
0.940936811392572 0.938804853855864 1 1
0.964289831146938 0.961940096949864 1 1
1.02706598610825 1.02271444074871 1 1
1.06038139200617 1.05781748155968 1 1
1.02134306879959 1.01862692272137 1 1
1.01268499185341 1.01013940172954 1 1
1.04712002179081 1.04415412261228 1 1
0.96964565780015 0.96670432367011 1 1
1.03379386001483 1.03081306954748 1 1
0.954569527336207 0.951626728033091 1 1
1.0202176205716 1.01731094850173 1 1
1.05249654220973 1.04967358224912 1 1
0.928666502330495 0.926102859364834 1 1
0.969374918688817 0.966574266078575 1 1
0.959422773065578 0.956918054026968 1 1
0.941546528431951 0.939200333457667 1 1
1.04522352113841 1.04248058376637 1 1
0.947833985663093 0.945860332123929 1 1
0.952165159103364 0.949689740303325 1 1
0.967387860806338 0.965126177127109 1 1
1.0850570308351 1.08196899126517 1 1
0.990055041138369 0.987804049984063 1 1
1.05553686241599 1.0527707180475 1 1
0.987371015138324 0.9846273047397 1 1
1.02086315165714 1.01877333402841 1 1
0.980044122073715 0.977582205138747 1 1
1.00033358864451 0.997220287429532 1 1
0.96057750513133 0.958304671882431 1 1
1.0886278024672 1.08506493367953 0 1
0.973208409722226 0.970876097804272 1 1
0.972077027473092 0.96965565620306 1 1
1.01670143579373 1.01407546267063 1 1
1.03028648493738 1.02783240700886 1 1
1.00287697109191 1.00002087982822 1 1
0.994042272801026 0.991707720961942 1 1
1.01089124314214 1.00839293474656 1 1
1.02146874157671 1.01922186451457 1 1
1.00427390507684 1.0016188494636 1 1
1.01462517954043 1.01181685899868 1 1
0.98177442091279 0.978949034292402 1 1
0.941831349234802 0.939597461369438 1 1
1.01777836741575 1.0148466140783 1 1
0.975741629871752 0.973530126892406 1 1
1.01707275907484 1.01500053124806 1 1
1.03233010216075 1.0295040104454 1 1
1.04978568374569 1.04722070469097 1 1
1.07311102640908 1.07048694533143 1 1
1.06922567384016 1.06641043138373 1 1
1.02417984415361 1.02214134238423 1 1
0.940995130181503 0.938475647769216 1 1
0.995761485758064 0.993001063442289 1 1
1.04413329369271 1.0413973138023 1 1
0.999667009442731 0.997432639763314 1 1
1.03637899110069 1.03371396558916 1 1
1.07383282773587 1.07133782788481 1 1
1.00012278206948 0.997873428685108 1 1
1.03691134290253 1.03351420956304 1 1
0.95072398163681 0.947814894107389 1 1
1.01528322363822 1.01260756222235 1 1
1.02304846818608 1.02049003300716 1 1
1.0173512612868 1.01520315203889 1 1
0.964729501057966 0.962303578339439 1 1
0.976823750092252 0.974442251755625 1 1
0.942134813901469 0.940147793468177 1 1
0.992187359074913 0.989002801314303 1 1
1.06376806345604 1.06078037240717 1 1
0.992403169883745 0.990380897838337 1 1
1.00835406407887 1.00549296014576 1 1
0.9875408657469 0.985104602645789 1 1
1.07756926467793 1.07509057673322 1 1
1.02039657074788 1.01751390657579 1 1
0.999858714709601 0.997461693095684 1 1
1.04684101648666 1.04407969971704 1 1
0.948451981787153 0.945052627651389 1 1
0.940763051210769 0.938588336033637 1 1
0.905559545582981 0.903293785744555 0 0
1.06691802275292 1.06408304141712 1 1
0.970114529246824 0.967634044257158 1 1
0.999340191236012 0.997439066366983 1 1
0.996477421259451 0.994213078244605 1 1
1.02576138926721 1.0223498322814 1 1
1.0322881895446 1.02957269283595 1 1
0.991520077234986 0.988764201294272 1 1
0.947465026826887 0.945135807718718 1 1
1.00721063194071 1.00476755953556 1 1
0.929601998174492 0.927475775245403 1 0
1.0034157131959 1.00138675576028 1 1
0.991042472256437 0.988345535292927 1 1
0.941051221024286 0.938556629105129 1 1
1.05509748543639 1.05293716480286 1 1
1.00851512762367 1.00627523873744 1 1
0.948370975166598 0.946275743535477 1 1
1.06897453579947 1.06596708695468 1 1
1.06845900940013 1.0659682785328 1 1
0.958324880431545 0.95598139119231 1 1
1.01859591479466 1.01603837833927 1 1
1.0009429527542 0.998323009892273 1 1
0.995314024792923 0.993016484070225 1 1
0.953058178337341 0.950641244521861 1 1
0.966926236271162 0.964653835062189 1 1
1.03630366909313 1.0341720360605 1 1
1.01558857751448 1.01323144360102 1 1
0.954977397440813 0.952077665950574 1 1
0.977715483266867 0.974952758682366 1 1
0.993225957874312 0.990565020676608 1 1
1.03932641225227 1.03683225593436 1 1
1.03274338207368 1.02926282950921 1 1
1.02074908465998 1.01774847298267 1 1
1.03035893791782 1.02773546196706 1 1
1.04432417052758 1.04163986154132 1 1
0.986851800036367 0.984095495860318 1 1
0.990709959842852 0.988023197860247 1 1
0.959574141482757 0.956920749126222 1 1
1.08000722904802 1.07739376697743 0 0
0.962332553973695 0.95962783697954 1 1
1.00386474376532 1.00161246833472 1 1
1.0130865274326 1.01043686576162 1 1
1.02698200150718 1.02417219749282 1 1
0.946912227211249 0.944482842351159 1 1
0.984057101501888 0.981923194101997 1 1
1.00992193195754 1.00731319755587 1 1
0.894221158584163 0.892002643984843 0 0
0.945604518346404 0.942872257784369 1 1
0.971370871791223 0.969141187869953 1 1
0.984039499555478 0.981581422078262 1 1
0.997171075428488 0.994844396860312 1 1
0.980712710626293 0.978254152431599 1 1
1.0071970480377 1.00508747075254 1 1
1.00761207553165 1.0050480801001 1 1
0.97684247913689 0.97419030266004 1 1
1.04144346648046 1.03877192687617 1 1
1.054396624279 1.05109969979589 1 1
1.07382032475853 1.0704217029242 1 1
1.01723305106047 1.01480414972229 1 1
0.998518356389005 0.995685819071977 1 1
1.02216773195448 1.01888113567916 1 1
1.05222243162168 1.04946835513264 1 1
0.940606558509051 0.938321526589205 1 1
0.99273649284435 0.990736993374674 1 1
1.0942794676681 1.09110340224915 0 0
1.1088066921681 1.10577494372689 0 0
0.958465380839508 0.955843485326005 1 1
1.00669045766431 1.00437951431133 1 1
0.996893227181534 0.994337420436261 1 1
0.966626192230023 0.963784300827964 1 1
1.0044938076318 1.00156784784628 1 1
1.04106650908595 1.03885434629459 1 1
1.01514087790081 1.01277236479416 1 1
0.975135523395595 0.97216790769263 1 1
0.95257724236394 0.950470697529837 1 1
0.967023355090699 0.964075096244343 1 1
1.00558903163476 1.00321330381945 1 1
0.942925648916009 0.939644291620405 1 1
0.964018267410078 0.961993331786876 1 1
1.00398329207941 1.00147536348983 1 1
0.989537396374958 0.987084333811894 1 1
0.935889667801839 0.933884417277757 1 1
1.02382583742522 1.02112611983097 1 1
1.0204188691839 1.01718074629612 1 1
0.999252819484465 0.996443706648162 1 1
0.99731289363361 0.993479110509173 1 1
1.04202978230266 1.0392780069649 1 1
0.8921839848612 0.890175031969211 0 0
1.05704760535217 1.05450096938985 1 1
1.04150396733394 1.03885857731047 1 1
0.962291942815313 0.959999056527548 1 1
0.965122624931082 0.963065971922537 1 1
0.988931895375633 0.986426610682141 1 1
1.05651888690149 1.05393703793898 1 1
1.01425629540129 1.01192832844359 1 1
0.942996372741517 0.940319181632163 1 1
1.03996912091263 1.03665963084018 1 1
1.01799016435842 1.01470085294584 1 1
1.02882364354352 1.02578979110588 1 1
1.01751961138525 1.01528673703884 1 1
0.989600610329405 0.98722020727978 1 1
0.998367113953828 0.995955389539043 1 1
0.997381406541497 0.995241506970167 1 1
0.921683572094026 0.91903223298694 1 1
1.01890505232676 1.0166588355003 1 1
0.955051369463159 0.95295954638567 1 1
1.02909124181246 1.02671816613555 1 1
1.01968612640163 1.017457541603 1 1
0.977019125196502 0.974805913999672 1 1
1.02620811835605 1.02341019727655 1 1
1.01044080878634 1.00775761874157 1 1
0.942390977743904 0.93986565856423 1 1
1.00783702542957 1.00579139531863 1 1
1.04699402160059 1.04482471058905 1 1
0.922175079433767 0.919510152854044 1 0
1.0109110530458 1.0086793689704 1 1
1.00433198728198 1.00026972555055 1 1
0.956796775489786 0.954018483083933 1 1
1.03325282749331 1.03045173225724 1 1
1.00617369111903 1.00352596282391 1 1
1.04953482296064 1.04708740620162 1 1
1.00478286045963 1.00252572459849 1 1
1.06032933201511 1.05815819292335 1 1
0.989716317343768 0.987186967008288 1 1
0.96562184838755 0.963013710929576 1 1
1.04097800297278 1.03804039373286 1 1
0.96108041390426 0.958531129209373 1 1
0.961753224222344 0.958606171681392 1 1
0.977047515534095 0.975099541792831 1 1
1.0123435433343 1.00914380563796 1 1
1.00980834579615 1.00661098102513 1 1
1.03011872650931 1.02766026006782 1 1
0.986206264772916 0.983324008761261 1 1
1.101276304172 1.09888744695781 0 0
1.03931653833182 1.0369170537489 1 1
0.923634809007486 0.920872150856432 1 1
0.98352223955968 0.9803721465123 1 1
1.00373120829011 1.00154499118407 1 1
0.979470700312581 0.976724663059837 1 1
0.965453840763615 0.962438297328006 1 1
1.01278224402812 1.01010360697433 1 1
0.947302887573779 0.944886494318646 1 1
0.943153108077811 0.940641717337366 1 1
1.03420340625985 1.03167608723142 1 1
0.990997458407053 0.988147314368713 1 1
1.07014908474468 1.0672985560677 1 1
0.989832061816204 0.987635138646902 1 1
0.988608797739619 0.986558131845908 1 1
1.06426232993656 1.06196822479293 1 1
1.02707103576076 1.02482685022196 1 1
1.0074345383971 1.00540739229835 1 1
1.00697720271942 1.00484669866464 1 1
1.06435558911956 1.0608827763001 1 1
0.949806763030807 0.947072782438581 1 1
0.977007079852299 0.974174520309539 1 1
0.918340090282777 0.916106922595209 0 0
0.943744836107454 0.94164389312501 1 1
1.01189641933611 1.00937188775237 1 1
0.985173671030482 0.982968678109179 1 1
0.986849867036337 0.9840803690118 1 1
0.985679157561943 0.98303742987502 1 1
0.996445943686621 0.994275835687875 1 1
1.02815085970217 1.02565915152974 1 1
1.02620898170253 1.0235938775175 1 1
0.998421708518851 0.99584041938879 1 1
1.0823889283907 1.07965911058233 0 0
1.00182309830722 0.998599937920101 1 1
1.02677051680941 1.02396339049553 1 1
1.00569314054755 1.00301348629018 1 1
1.01610336795281 1.01369613191282 1 1
0.989236521491941 0.986453584155312 1 1
0.996701390037882 0.994324804005555 1 1
1.02238038779483 1.02005872480362 1 1
1.01281711146155 1.00960996772954 1 1
1.00333183581542 1.00106944705653 1 1
1.0004294092136 0.997026304737193 1 1
1.02096623114024 1.01844282164688 1 1
1.01065292507611 1.00819719525346 1 1
1.03526742327193 1.03263488284811 1 1
1.06779494385597 1.06502654212152 1 1
1.01158889717111 1.00964684083528 1 1
0.987680235825715 0.985033845250491 1 1
0.953251946817375 0.951124792730776 1 1
0.934284983480562 0.931807274700979 1 1
1.01730146848545 1.0144980255669 1 1
0.955553841822176 0.953260375885022 1 1
1.01245343258872 1.00989955114506 1 1
0.996233831902908 0.993686032722313 1 1
1.0095815292968 1.00719972895139 1 1
1.05202015324498 1.04979899424207 1 1
1.02396292926352 1.02075066592521 1 1
0.990578801677453 0.987402502321693 1 1
1.04855375886521 1.04518703318007 1 1
1.02477335073583 1.02217575656776 1 1
1.08278055589734 1.0804222881955 1 1
0.969054375199209 0.966446113561864 1 1
1.01480237575594 1.01203066903462 1 1
1.0166986990659 1.01384107976646 1 1
1.01526522346117 1.01321303206235 1 1
1.01362986001664 1.01132435125334 1 1
0.976711323232805 0.97406808865986 1 1
1.02073217081175 1.01822713379422 1 1
1.00932682533238 1.00677108450986 1 1
0.986808481135716 0.984701203515486 1 1
1.03371713705428 1.03100847153536 1 1
0.900022248683563 0.897197684823411 0 0
0.971710574796639 0.969192527476806 1 1
0.976024776593167 0.973302176166889 1 1
0.995316827907093 0.992752597457588 1 1
0.995555837532416 0.993034879462 1 1
1.02987764331254 1.02721822666504 1 1
1.00087540207331 0.998127457046703 1 1
1.01439580533552 1.01138599854632 1 1
0.981015458889119 0.978178500824205 1 1
1.01917648876676 1.01607363738203 1 1
1.02344960045623 1.02082983341982 1 1
1.04312300755378 1.04059145175084 1 1
1.03085493011775 1.02830742423999 1 1
1.03393686197087 1.03028890658073 1 1
0.99444698489813 0.991338386723589 1 1
0.888822997624786 0.886227070951482 0 0
1.07099127686056 1.06788201385376 1 1
0.997000496538764 0.994523159003368 1 1
0.897224189637261 0.895174150152854 0 0
1.01889826509063 1.01670480708296 1 1
1.06376813701263 1.06081073517582 1 1
1.03779864374985 1.03456453848934 1 1
0.990493137170335 0.988709097286134 1 1
1.04511410352397 1.04270635257109 1 1
0.9686895799316 0.966125173783296 1 1
0.980787846508611 0.978618301211995 1 1
1.01347948103063 1.01045955918142 1 1
1.02747843965676 1.02487415390054 1 1
1.01323720317834 1.01094430680543 1 1
1.01805000217392 1.01566617695259 1 1
1.02334368574673 1.01992240962276 1 1
1.04984522395374 1.04646798383081 1 1
1.0275626465117 1.02506510423822 1 1
1.09761000367111 1.09458285527555 0 0
0.931937504221035 0.929893473997399 1 1
1.08585546326999 1.0834861517563 0 0
0.880232778440811 0.877312065433637 0 0
1.00734098052634 1.00446002218599 1 1
0.999072199331635 0.996608217686439 1 1
1.04957993028063 1.04649734696375 1 1
1.0166337889348 1.01392875095987 1 1
1.00567411126727 1.00338940386749 1 1
1.00976024773839 1.00737761581261 1 1
1.00836812035002 1.00565214970419 1 1
0.981567793152178 0.978986091609464 1 1
1.01457795637332 1.01243749866996 1 1
0.943681478921533 0.941586113417478 1 1
1.04663609741174 1.04416630909517 1 1
0.982292487335556 0.979685797322294 1 1
1.02998947596094 1.02794991819822 1 1
1.00889232109904 1.00590260588498 1 1
1.00036910424675 0.997160461907907 1 1
1.02176211006929 1.01909868457905 1 1
1.00032334038539 0.998259947267429 1 1
0.984227119907966 0.981368704589421 1 1
0.984609655545288 0.98178026403619 1 1
1.03156942257474 1.02888193925029 1 1
1.06319647605817 1.06110831381007 1 1
0.960519442361115 0.958221395727934 1 1
0.945341511993191 0.94282241568081 1 1
1.07045875571656 1.06717476505118 1 1
0.989785924235653 0.987803346094583 1 1
1.01186812465216 1.00976668964572 1 1
1.07519469757639 1.07181726886833 1 1
1.04440457986446 1.04201098304252 1 1
0.999988533943264 0.99748187508096 1 1
1.03634612356827 1.03364201571976 1 1
0.917673327994477 0.915413023662652 0 0
1.01417273906058 1.01186074469187 1 1
0.994610133441393 0.991961571762692 1 1
1.07529144174458 1.07220792077561 1 1
1.02850803247579 1.02533359030674 1 1
0.946075437341677 0.943643749986866 1 1
0.988724884946148 0.98589053028987 1 1
1.01107550030036 1.00811954783375 1 1
1.0291433472644 1.02649620839267 1 1
0.976668775715458 0.974370395182876 1 1
1.00498815408505 1.00273996499122 1 1
0.929034126739835 0.926417528529288 1 1
1.00079207291115 0.998414303475167 1 1
1.05954512084063 1.05570594516135 1 1
0.994273224861389 0.991498502135243 1 1
0.993042579184621 0.990485493440339 1 1
0.991755241405288 0.988859804519796 1 1
0.992012991423827 0.989661274562908 1 1
1.03880499227629 1.03606143938665 1 1
1.01345048008103 1.01089154482384 1 1
0.939498529539898 0.936966644150449 1 1
1.04918843624695 1.04608780430139 1 1
0.925848181417461 0.923278345915961 1 1
0.969730754297043 0.966540863217247 1 1
1.02027244570375 1.01738654985989 1 1
0.974732235277476 0.972525703431715 1 1
1.02949472300139 1.0267165723737 1 1
1.03187791852673 1.02939883373879 1 1
1.00613876406787 1.00350762777238 1 1
0.960228548709024 0.958293342393067 1 1
0.997962316462142 0.99585603246164 1 1
1.01100140759576 1.00857378535744 1 1
0.950568647898986 0.948052901515998 1 1
0.952350159430505 0.950309892208342 1 1
0.99881474696478 0.996002755558702 1 1
0.961239760287161 0.959157875004358 1 1
0.955661367729498 0.953135591684271 1 1
1.01191703701748 1.00943449829501 1 1
0.986103712516016 0.983761749904198 1 1
0.970235805791305 0.966896702311306 1 1
0.990729330157141 0.988372598569194 1 1
1.04297509853307 1.03988352123228 1 1
1.04222605069402 1.03981258619449 1 1
0.946131989705119 0.943953858570158 1 1
0.981629121903982 0.979181766276822 1 1
0.965953814352248 0.963620451175628 1 1
1.05889535536614 1.05536688314043 1 1
1.05330584707316 1.05055964865862 1 1
0.959396429440491 0.957251666079479 1 1
0.967325134041869 0.964575921568845 1 1
1.0265624271013 1.02393850609004 1 1
1.05582257905158 1.05327250367782 1 1
0.975752020466241 0.973196093120486 1 1
1.01685825635627 1.01392665313123 1 1
0.937648012085476 0.935022934398579 1 1
1.0518877203275 1.04883666679593 1 1
0.974046216422682 0.971648457066489 1 1
1.05866704118116 1.05593899119192 1 1
1.02442737626332 1.02161894031157 1 1
0.97738808028496 0.97399244758203 1 1
0.963705319924316 0.961139390186378 1 1
0.973743055661246 0.971351829695276 1 1
0.983949835057311 0.981422886826875 1 1
0.998562697909788 0.99607269243747 1 1
0.955318166312437 0.952587220706349 1 1
1.0209524828413 1.0186135888365 1 1
1.01409706248944 1.01186553294762 1 1
1.04774152954851 1.04460632016104 1 1
1.04699335683955 1.0445135379215 1 1
0.965058435458003 0.962237428958364 1 1
1.03430189353847 1.03157850191302 1 1
1.04173204440359 1.03930219458857 1 1
0.982724349234878 0.980268004365645 1 1
0.993832590876246 0.991158844038374 1 1
0.965458847463639 0.962410347233663 1 1
1.02289373926338 1.0199102072203 1 1
1.0198047074154 1.01697230573428 1 1
1.04027046768255 1.03788644924434 1 1
1.05415944548746 1.05126906597387 1 1
1.05449760512506 1.05163195772269 1 1
0.997451996633211 0.995075550418562 1 1
0.953101977837986 0.950862154276706 1 1
0.977799422812401 0.97477809021244 1 1
0.996571542967122 0.993822555432167 1 1
1.05161906932477 1.04900258752652 1 1
1.01263263453073 1.01055888844273 1 1
0.954085903371917 0.950714066204319 1 1
1.03128419033519 1.028857259648 1 1
0.969043985177132 0.966153082983323 1 1
0.964797850458042 0.961903200158337 1 1
1.0682616528861 1.06563109041639 1 1
0.961600957073323 0.958789460570024 1 1
1.06118362202338 1.05837314618086 1 1
0.925622249091886 0.92321651246678 1 1
0.998783214879322 0.99618873582979 1 1
0.936292595698794 0.933730692336582 1 1
1.05241607133292 1.04989803781388 1 1
0.982282559247977 0.979994467994083 1 1
1.05766709273972 1.05493408782657 1 1
1.00527280254771 1.00263948038736 1 1
1.01415950910513 1.01141056977093 1 1
0.998260038871337 0.995338289207555 1 1
0.988597945283738 0.985980608287503 1 1
1.01966382025826 1.0174849663841 1 1
1.05970506691253 1.05715033347968 1 1
1.00602281572664 1.00306015405604 1 1
0.904522972896155 0.902574583484081 0 0
1.06963636736083 1.06699146547366 1 1
1.07740534664897 1.07440897787063 1 1
1.00704672429944 1.00417945775204 1 1
1.08533522504555 1.08118705781483 1 1
1.03015284328255 1.02718924537717 1 1
0.971314653864292 0.96883230297751 1 1
0.962444150155335 0.960185042693976 1 1
1.00252127137248 1.00042146203473 1 1
1.06986098651234 1.06721864445581 1 1
1.07890817310141 1.07590028716027 1 1
1.04080883417254 1.03801127362912 1 1
0.989654182973511 0.987411229199199 1 1
1.03054124801624 1.02825913459441 1 1
1.02819610875252 1.02591963675438 1 1
0.989393573118404 0.986920222663975 1 1
0.967566474746155 0.965008243093648 1 1
1.01103611891075 1.00832603428884 1 1
0.974592123562872 0.972422455499069 1 1
0.999141765659352 0.996663355994761 1 1
0.996349409019588 0.994092026881499 1 1
1.03405377564773 1.03144151694231 1 1
0.997040921855928 0.994628492460414 1 1
1.01436739443077 1.01142032503417 1 1
1.01291664968971 1.01093583421372 1 1
1.01276395445661 1.01018655132018 1 1
0.996374578790117 0.993769168967735 1 1
0.937105393482118 0.934608127282862 1 1
1.03116794290962 1.02831371418171 1 1
0.972923901122686 0.969949612314797 1 1
1.050975444393 1.04852534925808 1 1
1.05694062978881 1.05426339240482 1 1
0.977402483643091 0.974335216905088 1 1
1.05510380939485 1.05233607414889 1 1
0.978571223103612 0.976400258412756 1 1
1.00058492929127 0.997963086151568 1 1
0.975985472828984 0.973315890001459 1 1
1.07418859565635 1.07066497262421 1 1
0.983355407600135 0.980461427487394 1 1
0.996084484304477 0.993152323229483 1 1
1.07407613366317 1.0712789599155 1 1
1.01109198807827 1.00860421933731 1 1
1.0310281132354 1.02845289266671 1 1
1.02882666665687 1.0262437313579 1 1
1.0763250803731 1.07356997161383 1 1
1.00072922879036 0.998556150326805 1 1
0.997312327231316 0.994793848656812 1 1
1.03989666115042 1.03736921969731 1 1
1.07751156572858 1.07510994827631 1 1
1.02840578798768 1.02583238994968 1 1
1.00516693961295 1.0025772071065 1 1
1.03973830660878 1.03692060986259 1 1
1.00668379813301 1.00427995597406 1 1
0.906973999885776 0.904952973667767 1 1
0.996495510158466 0.994244707615607 1 1
1.01224897853278 1.0087548544832 1 1
0.939969591417002 0.937979125109032 1 1
1.0021788586396 0.999785989863877 1 1
0.989760602196995 0.987012783559039 1 1
1.03276611564863 1.03043576733614 1 1
1.0107232535195 1.00810363980542 1 1
1.09360867797224 1.09093526412597 0 0
0.988165240454312 0.985663390160759 1 1
1.02247103013769 1.02015816995492 1 1
0.968023812787234 0.965664942713611 1 1
1.02289249149881 1.0200650843851 1 1
1.04391990222088 1.04123547887468 1 1
1.02925809161711 1.02675495714781 1 1
1.01518745614407 1.01289455121405 1 1
0.983153586470567 0.980569135360482 1 1
1.02427200587701 1.02197966578466 1 1
1.07852720065032 1.07576333650813 1 1
1.07710932182185 1.07478512574089 0 0
1.02989597633884 1.02738390894562 1 1
1.01954111911135 1.01702160333934 1 1
1.05695847753889 1.05418956880525 1 1
1.03241266960575 1.03028530433959 1 1
0.985096690506385 0.98227589120787 1 1
0.967474265023966 0.964401817390093 1 1
0.968332201778477 0.966129025364521 1 1
1.03104088776226 1.02866110410135 1 1
0.971888791851589 0.969149863589583 1 1
0.97436110962697 0.972248805827768 1 1
1.05712690527132 1.0547412301954 1 1
0.970601673652269 0.968185881832061 1 1
1.03822123391773 1.0354982800099 1 1
1.01753122294537 1.0151291000924 1 1
1.02909731746299 1.02633532150652 1 1
1.02357697265578 1.02087708867608 1 1
1.04189183942298 1.03953755353513 1 1
1.01829386236071 1.01530517459984 1 1
0.974749785275897 0.972458253387699 1 1
1.03065927283435 1.02738716859117 1 1
0.975539057925408 0.972559178936327 1 1
1.01489427252849 1.0121885634227 1 1
0.982065949324289 0.978993112608826 1 1
0.952001076654921 0.949225757537473 1 1
1.00563910476404 1.00324162707295 1 1
1.00002646609933 0.996952706184979 1 1
1.03367560962041 1.03044758493199 1 1
1.02519024662567 1.02266334712733 1 1
0.978933895986145 0.97639902856288 1 1
0.967687788746582 0.965577215288223 1 1
1.01780407737242 1.01518672110306 1 1
1.02876752256639 1.02623309795306 1 1
0.980012449886785 0.97692788427823 1 1
0.958654582120729 0.956203105469116 1 1
0.968847289383384 0.965700378927002 1 1
0.966372169963443 0.963986481856922 1 1
0.984908807964386 0.982463304995721 1 1
1.03995212518963 1.03721910472306 1 1
1.07422188589297 1.06975145791706 1 1
0.997425042317214 0.995100254885588 1 1
0.958718352923811 0.955482733940333 1 1
1.0021620828616 0.999883816460317 1 1
1.0213021231273 1.01849354063807 1 1
1.00260615281676 0.999665173185516 1 1
0.987335877929416 0.984296848104205 1 1
1.00835075594713 1.00548105637137 1 1
0.960312479706347 0.958062873628188 1 1
0.961650491059016 0.959502119450081 1 1
1.05328295417988 1.04951137848892 1 1
1.03269132306874 1.029942279235 1 1
1.01907849087424 1.0167475557018 1 1
0.984580022425462 0.982161813272148 1 1
1.01119709135598 1.00859801323324 1 1
0.99245196048345 0.989631179722526 1 1
1.01589440412934 1.01239830907363 1 1
0.993986474539764 0.991392427783867 1 1
1.01787197804825 1.01542548076975 1 1
1.03969908569643 1.03707963683263 1 1
1.03136719896261 1.02781794603368 1 1
1.02046628678769 1.01791170071005 1 1
0.967002936277718 0.964085702860363 1 1
0.943383393835207 0.940831024781701 1 1
1.04841728578633 1.04594256197981 1 1
0.98086413714651 0.978827906786368 1 1
0.965714946264562 0.963379359274035 1 1
1.03712988143231 1.0341675042146 1 1
0.974114994272787 0.972056450230271 1 1
0.976766091709713 0.973950840957604 1 1
0.989675734453243 0.987394326931236 1 1
0.994390569764363 0.991722834481144 1 1
0.961410428553231 0.959464058982682 1 1
1.01933350754714 1.0169480763833 1 1
0.95735321998263 0.954963285173078 1 1
1.02172044811462 1.01919980735787 1 1
0.977016340193561 0.97450699364865 1 1
1.0089168989165 1.00653342084161 1 1
1.02435220001739 1.02195099859262 1 1
0.985604924132594 0.98304025998073 1 1
1.03605152474646 1.03322656698538 1 1
1.03371612218228 1.03031802263725 1 1
0.957657124128799 0.955311397609969 1 1
0.973864016787555 0.971027949249132 1 1
0.900677695952 0.898383259145706 0 0
1.01000820433588 1.00746610417568 1 1
0.897869973836867 0.895147288316546 1 1
0.952524848766647 0.950291323179096 1 1
1.063332997309 1.06011478145406 1 1
1.02098067307214 1.01761238120062 1 1
1.01383828230156 1.01040973425042 1 1
1.08518045415983 1.08220717635058 0 0
1.02307866567664 1.0206814281544 1 1
1.05371739183542 1.05084037199505 1 1
0.984394824436516 0.981642882092252 1 1
1.01813847535404 1.01521347367907 1 1
1.00330871101825 1.00076049190854 1 1
1.00673226315001 1.00413014320056 1 1
1.04480767741724 1.04215793681599 1 1
0.93256587943485 0.930442429347109 1 1
1.00993272468815 1.00744184234854 1 1
0.975759662122063 0.973146882722602 1 1
1.00718061004226 1.00459229892404 1 1
0.981458656827317 0.978844200131737 1 1
1.04244507410482 1.03927149903294 1 1
0.922622147689938 0.920431003251688 0 0
1.06242730345557 1.05940592297143 1 1
0.925615277923379 0.923170205592819 1 1
1.03629175853805 1.03315773022002 1 1
0.997795542440633 0.99445812801844 1 1
1.02653939710087 1.02407908372669 1 1
1.10357155663215 1.1007575184043 0 0
1.00527046080759 1.00287689236338 1 1
0.981984543748598 0.97980455450246 1 1
1.00487021916582 1.00263476774831 1 1
1.03873737375185 1.03555046007279 1 1
0.934390567644514 0.931579353385252 1 1
1.02142134895911 1.0190228824949 1 1
0.983746826446199 0.980928727279833 1 1
1.04607006225556 1.04365888225781 1 1
1.01231624946415 1.00984911248164 1 1
1.04687227228936 1.04439799632239 1 1
1.03591473687415 1.03378894366058 1 1
1.01206031269898 1.00929054405129 1 1
1.01298393048321 1.01109105732634 1 1
0.984721271219714 0.981754837013607 1 1
0.980272292993887 0.977817590579801 1 1
1.02815557187564 1.02535775457554 1 1
0.949895048543387 0.94762443868001 1 1
0.931767572396222 0.928525630214221 1 1
1.00783826231657 1.00528136762289 1 1
0.966712220394265 0.964102647061579 1 1
0.964494636744217 0.962438803820776 1 1
1.05727198696391 1.05441013329766 1 1
1.00976951824862 1.00707411392542 1 1
1.08209482761322 1.07952535067117 0 0
1.00145902360164 0.998568841751859 1 1
1.015629613539 1.01261773613274 1 1
0.945704620387348 0.943398304409692 1 1
1.07268080742499 1.0700955462816 1 1
1.0221952511706 1.01912212948861 1 1
0.965706182046215 0.963050674154019 1 1
1.04565810401525 1.0426344509423 1 1
1.00819801552672 1.00551576409707 1 1
0.915073926742885 0.912566079854548 1 0
0.9512954116215 0.948527976114077 1 1
1.00126257868301 0.998498753158963 1 1
0.957799873378664 0.955673474870092 1 1
0.981989772455819 0.979241910546568 1 1
0.927970068087558 0.925400601101402 1 1
0.986563538558771 0.984143431715774 1 1
0.96734802407952 0.96484877109619 1 1
0.985194598210508 0.982949513703737 1 1
1.00137896570758 0.997698700800369 1 1
1.01267638984014 1.00932228228137 1 1
0.985297425910598 0.982664271163031 1 1
1.02188864265821 1.01838909497386 1 1
0.903327034413355 0.900517148444304 1 1
0.996298452875477 0.993979259043053 1 1
1.00850037696747 1.00585339929312 1 1
0.949198951578576 0.946524649893266 1 1
1.01280649733836 1.01037006935743 1 1
1.04133923557688 1.03906474814196 1 1
1.01586715970133 1.01305995152766 1 1
1.08749423770747 1.08434988279538 0 0
0.976819023149849 0.974456803236264 1 1
1.03153946120297 1.02918343764403 1 1
0.931789749049048 0.929175321134259 1 1
0.990285371998466 0.988281059578383 1 1
1.03961443903265 1.03703230684809 1 1
0.964053791469657 0.961315471389913 1 1
1.114198260899 1.11119783309764 0 0
1.05188609559014 1.04936899811609 1 1
0.996274472756334 0.993851229364613 1 1
1.02578783378509 1.02335368439177 1 1
1.00838625854296 1.00525245746224 1 1
0.937217645696384 0.933820284119968 1 1
1.03197257238929 1.02963971946638 1 1
0.998521437353821 0.996171930515109 1 1
0.991789113990845 0.988721592756602 1 1
1.00975496277392 1.00704071878269 1 1
1.0624688915203 1.05802749784871 1 1
1.03518698352113 1.03252787196334 1 1
0.926619936649288 0.924386906256603 1 1
1.06050689270343 1.05724725555446 1 1
0.994078924875835 0.991467327073921 1 1
1.02391754547409 1.02070438663874 1 1
0.980537347337002 0.978002970381836 1 1
1.00797850687975 1.00365341410713 1 1
0.97604090522622 0.973562107824358 1 1
0.989082662552101 0.986359293572146 1 1
1.01292972458066 1.01054465865657 1 1
0.992038175045758 0.989883062082686 1 1
1.01006894371049 1.00728253080516 1 1
1.04098700416651 1.03852340897343 1 1
0.958489234142822 0.956104976309853 1 1
0.994086412833229 0.991456306105647 1 1
1.02676553855731 1.02338722231293 1 1
1.00842751165662 1.00556117388631 1 1
1.01585381338025 1.01297129922942 1 1
1.03718829265157 1.03470198794687 1 1
1.00667244463634 1.00421102882911 1 1
1.04543900101362 1.04293872625209 1 1
0.996743305674564 0.993849362564556 1 1
0.994728066123378 0.9925256575995 1 1
1.0052046380777 1.00254758805923 1 1
1.04877499906622 1.04620725323105 1 1
0.971092584829896 0.969097069379583 1 1
0.97319829538745 0.970738142689024 1 1
0.979163261504531 0.976664454625957 1 1
0.996555669088688 0.993981814724001 1 1
1.02579292566106 1.02286369864477 1 1
1.02348760369142 1.02081399013474 1 1
0.97572994735767 0.973010411719905 1 1
0.983912065530854 0.98058753131375 1 1
0.96935614796042 0.966900856446747 1 1
0.977546284544964 0.974609203893238 1 1
1.04650226125272 1.04356922019748 1 1
1.02712931380726 1.02451074969023 1 1
1.00761734447049 1.00438346324225 1 1
1.03649152980562 1.03376610706061 1 1
1.0500879334258 1.04750547368387 1 1
1.04150867128797 1.03898105654931 1 1
1.02742414651009 1.02461133735575 1 1
1.05005719026125 1.04719068425069 1 1
0.952017274391091 0.949698368552841 1 1
1.02115444190722 1.01885184065441 1 1
1.01255539958974 1.00999023404547 1 1
0.935254259558627 0.933019623229977 1 1
0.948214749883874 0.945498321328839 1 1
0.945891437073691 0.94337123045225 1 1
0.995903870578823 0.993399602206285 1 1
1.04899081183442 1.04625155361185 1 1
0.992374573589771 0.990176065370417 1 1
1.03944900977755 1.03704970204016 1 1
0.97403820370301 0.971208532896641 1 1
0.992990450714608 0.990446763006656 1 1
0.975912025347801 0.973647049600103 1 1
1.03936340139455 1.0367121955723 1 1
0.937490578324123 0.93507276973293 1 1
1.03342637341556 1.03088210968557 1 1
1.03680077494551 1.03305523200796 1 1
1.12643241651329 1.12346513793994 0 0
1.0132451681145 1.01070473695953 1 1
1.00083184124154 0.998602687268434 1 1
1.03834641892183 1.03614716134023 1 1
0.943076254339811 0.940335161012007 1 1
1.03028898843461 1.02704594263519 1 1
1.01852790776465 1.01531917782383 1 1
0.979115367614359 0.976496461082557 1 1
1.02246541280765 1.01994341587855 1 1
0.971270494706101 0.968874526156567 1 1
0.95979902172138 0.957581975382372 1 1
1.01294930597063 1.01044831913864 1 1
1.01871209906608 1.01546527166245 1 1
0.965593127089131 0.963445282203546 1 1
0.944799930750826 0.942099544598419 1 1
1.04216078027311 1.03976849272157 1 1
0.95957210837672 0.957518970680136 1 1
0.991688963059013 0.988990598149364 1 1
1.02665151457868 1.02426318427533 1 1
1.03789314544898 1.03531248224261 1 1
0.946546421544724 0.943863995637985 1 1
0.974363661190711 0.9718908671445 1 1
1.04535830435597 1.04304323464279 1 1
1.00691998004296 1.00401720004834 1 1
0.918113042497353 0.915718838248214 0 0
0.967839127951043 0.965675716855311 1 1
0.948426489965649 0.944708797868498 1 1
0.883863548568808 0.881284811796839 0 0
0.997450521980317 0.995281162291335 1 1
1.05945713712732 1.05652548356095 1 1
0.994111867044952 0.991642002577096 1 1
0.974196707560411 0.971749424842013 1 1
0.998124164608935 0.995463361480983 1 1
0.997275918063806 0.994437690457847 1 1
1.00605525146291 1.00362276935888 1 1
1.03731805981493 1.03413623498139 1 1
0.94759269492542 0.945380573901252 1 1
1.03000910224072 1.02748779622388 1 1
0.956444709356953 0.953731608941691 1 1
1.00806801892181 1.00562021935621 1 1
0.941928220933781 0.93959990210601 1 1
1.0224367238197 1.01992056513387 1 1
0.996810520592817 0.993973213912025 1 1
1.0684646828239 1.06519263739655 1 1
1.03223764371528 1.02957480549865 1 1
0.943339649427584 0.941110378726238 1 1
1.02355784965576 1.02086112304765 1 1
0.986218230125988 0.984194247447239 1 1
1.02633375365471 1.0239034089182 1 1
0.980957302777785 0.97801615807477 1 1
0.957655897097689 0.955296564922026 1 1
0.994904222576078 0.992613291825605 1 1
0.941964344102998 0.939835570580362 1 1
1.02972756732322 1.02705769196596 1 1
1.04447646336625 1.04202500074108 1 1
1.01519708923633 1.0127257595735 1 1
0.990611188887616 0.987377406560671 1 1
1.02092049600044 1.01851342679629 1 1
0.992829293312844 0.990121391482531 1 1
1.09135800912112 1.08800181387306 1 1
1.00910483063448 1.00640609894926 1 1
1.0257940714632 1.02320893256906 1 1
1.01880602618549 1.01631645968607 1 1
1.03782482065317 1.03553211550811 1 1
1.02515086939727 1.02246791712836 1 1
0.972759857552721 0.970304284595872 1 1
1.0588563509035 1.05635520988131 1 1
1.01071406236188 1.00835870305404 1 1
0.991391864540701 0.988948964651041 1 1
0.982617087355282 0.979867989733091 1 1
1.02994362328656 1.02716512095948 1 1
1.0237415136163 1.02130320489653 1 1
1.00875292079565 1.00674876278576 1 1
1.02990338673206 1.02710992296859 1 1
0.971318110988074 0.968993030796017 1 1
1.08606785311493 1.08304207109253 0 0
0.903987059198993 0.902069389385853 0 0
0.934887905431503 0.932581834340748 1 1
1.01334068937014 1.0105239825302 1 1
0.977178630520361 0.97373862578292 1 1
0.908121225467946 0.905648819117655 1 0
1.01642740026604 1.01423834567444 1 1
0.974128867467382 0.972069865899065 1 1
0.971627538432138 0.969297156259118 1 1
0.978645036399487 0.976253804661724 1 1
1.04315545696395 1.04019498834003 1 1
0.984276100965758 0.981408987334243 1 1
0.938472356291475 0.936268072765403 1 1
1.03112616417569 1.02864089748071 1 1
0.974661131934361 0.972025614817787 1 1
1.01827450894328 1.01567445065793 1 1
0.987717962036346 0.985274211189758 1 1
1.01847666387169 1.01535519351086 1 1
1.04685397904967 1.04423254190585 1 1
0.967293399796213 0.96438402289055 1 1
0.986726635649644 0.983862865274354 1 1
0.989417620921298 0.987185216656075 1 1
1.0134075880092 1.01096159629364 1 1
1.01237847546352 1.0098663435923 1 1
0.955612569680291 0.952879798431247 1 1
1.07941245873027 1.07639124793735 1 1
1.02452448704806 1.02203038754439 1 1
0.979254322275429 0.976851330248539 1 1
1.01490507321155 1.01218370606903 1 1
0.993334374993562 0.991061779226557 1 1
1.01221413058065 1.0094668629409 1 1
0.975745359041669 0.973365991515838 1 1
1.00516303393882 1.00298664223538 1 1
1.00894398087745 1.00643828219979 1 1
1.02129672070015 1.01928556660034 1 1
1.06485863653645 1.06257137932143 1 1
0.948694103466766 0.946437427332561 1 1
1.00245444048826 0.999999187262392 1 1
1.00790143463459 1.00535614927637 1 1
0.994312125631184 0.992187059330392 1 1
1.00354699903475 1.00102637398144 1 1
0.977985079831488 0.975687936421691 1 1
0.965227309235206 0.962929814735201 1 1
1.05093241134053 1.04831785611754 1 1
0.969163794095935 0.967008256064148 1 1
0.941112503102726 0.938634042962189 1 1
0.987314879956898 0.984453617480014 1 1
0.965823635808165 0.962773991138874 1 1
1.03627922940739 1.03352573524675 1 1
1.00865863899869 1.00650185016056 1 1
0.978630537589102 0.976306496189338 1 1
1.00227538723891 0.999778127315484 1 1
0.967859041152837 0.964873832608121 1 1
1.01311107268156 1.01053992598983 1 1
0.98609594905862 0.983220932811307 1 1
1.01642585569432 1.01413879524613 1 1
0.980738993685629 0.978602517426326 1 1
1.00818978632004 1.00514581698208 1 1
1.03225106675108 1.02954408382793 1 1
1.01354563427341 1.01111516559266 1 1
0.949969882915249 0.94715242804618 1 1
0.982754988123646 0.980432855950625 1 1
1.07338057671825 1.07036631863569 1 1
0.924980998477846 0.922861746289862 0 0
1.00780850047103 1.00535503449465 1 1
1.01065446767187 1.00755729357849 1 1
1.12351513149843 1.12059731753236 0 0
1.07149446045521 1.06904309628055 1 1
0.990325380967719 0.988118701079183 1 1
0.967653023437119 0.964875795447846 1 1
1.00888372798679 1.00597880342619 1 1
0.966188413080624 0.963718774431058 1 1
1.00029711567024 0.99791586981412 1 1
1.00695608269908 1.00464443984894 1 1
1.02861446178991 1.025711219461 1 1
0.959235200676846 0.956783099432572 1 1
0.981103173654629 0.978495064415587 1 1
1.02551720320135 1.02270384858299 1 1
1.0316082965031 1.02876297881551 1 1
1.01713823098545 1.01479773934386 1 1
1.07310307061753 1.07064523389394 1 1
1.04641856296989 1.04385454608218 1 1
0.997768612490456 0.995329416246431 1 1
1.03589887898982 1.03365467379879 1 1
0.961600260002085 0.959460995318447 1 1
1.0012412597672 0.998752091671014 1 1
1.06623169641676 1.06382467171024 1 1
0.983314626181813 0.980565660091449 1 1
1.02399447749926 1.02146733733815 1 1
0.990305010635283 0.987186930934476 1 1
0.940629438911468 0.937854562075709 1 1
1.04375735761574 1.04076678320074 1 1
0.989194948874647 0.986874167634631 1 1
1.03207221227462 1.02863240711395 1 1
0.991827877408225 0.989509805657527 1 1
0.968211661546913 0.966189346931621 1 1
0.970066972555511 0.967475566967891 1 1
1.09616057224026 1.09296713491909 0 0
0.960092216930195 0.957554871776094 1 1
1.00172875159385 0.998665762147465 1 1
0.974703817919638 0.972026856073152 1 1
1.03217898703006 1.02972878140186 1 1
0.984773520142695 0.982041900105751 1 1
1.04273915211577 1.03995697183775 1 1
1.01056280232319 1.00777494399114 1 1
0.969392726426629 0.966427308993031 1 1
1.00046366194742 0.998020360135414 1 1
0.964743768787535 0.962554639992684 1 1
0.967073874603735 0.964426866200559 1 1
0.99998035423825 0.997250057234034 1 1
1.04500153939856 1.0420534349607 1 1
0.984040374390459 0.981163938152476 1 1
1.02189217053229 1.01933542894121 1 1
1.01554749048927 1.0133613759398 1 1
0.956622070793334 0.954440314650694 1 1
0.956811549453916 0.954555599651034 1 1
0.993253144820243 0.99043905128998 1 1
1.06469207571176 1.0621920622265 1 1
0.988279668721212 0.985947737477576 1 1
1.01132730722101 1.00892302486722 1 1
0.981047429693076 0.978890302992107 1 1
1.00410472976877 1.00158952513193 1 1
0.935611061587256 0.933297089105468 1 1
0.989134941601191 0.985848418527159 1 1
1.0437415296724 1.04006695359892 1 1
1.0629567322129 1.0599315888677 1 1
0.99323731887315 0.990421199683032 1 1
0.987824159216669 0.985266984649695 1 1
1.07371671316584 1.07079772767093 1 1
0.959840152631267 0.957308789861777 1 1
0.955875664748857 0.953641359687215 1 1
1.04252828948711 1.04026478544556 1 1
0.980008225929188 0.977333601497455 1 1
0.972537007134557 0.969662777451474 1 1
1.01202390182359 1.00954862304859 1 1
0.980574639546421 0.978362481352205 1 1
0.99851881025915 0.995884203350599 1 1
1.00291899275536 1.00063429551467 1 1
0.977282412132237 0.974818550098996 1 1
1.0412218965302 1.03827812175474 1 1
1.01402545375909 1.01159433050942 1 1
0.990866388426612 0.987196328195488 1 1
1.03759379465954 1.03554543187055 1 1
1.06042737949987 1.05774648129967 1 1
0.985887869772949 0.983834596260003 1 1
1.01857880416744 1.01545552077605 1 1
1.08657769068517 1.08403799039933 0 0
0.984595890155002 0.982257867677324 1 1
1.0569078845414 1.05359970273674 1 1
1.05652453925221 1.05386294909311 1 1
0.944216034231221 0.941527744952451 1 1
1.06170746131855 1.05845535554613 1 1
1.05052142268797 1.04796731692663 1 1
0.938848951092627 0.936070141487406 1 1
1.08677033430048 1.08350912150389 1 1
1.02645953907329 1.02362607396699 1 1
1.02366051959401 1.02103297875262 1 1
1.02870416782014 1.02613721732967 1 1
0.977923211312019 0.975546664229271 1 1
0.977966917238312 0.975353448975897 1 1
0.931654125720861 0.929218456378482 1 1
1.00331707137569 1.00090275860042 1 1
1.02546453069824 1.0228255270671 1 1
1.04313805533721 1.03966383927179 1 1
1.01695491305265 1.01477893660113 1 1
1.0222693138246 1.0195980383435 1 1
1.02567997674905 1.02310285992032 1 1
1.02063431557799 1.01857049303992 1 1
0.96726985554085 0.964849506483736 1 1
1.01470212084387 1.01230134721394 1 1
1.00295939421032 1.00095072535144 1 1
0.965146515489763 0.962416938739834 1 1
1.0111582729067 1.00831659723344 1 1
0.878353247607679 0.876190898558378 0 0
1.00734693886464 1.00461466819529 1 1
1.04749303677132 1.04520434966641 1 1
0.977010359383432 0.974750952877114 1 1
0.932568254568895 0.930424566002118 1 1
1.06982704665468 1.06634090645361 1 1
1.01923419407017 1.01688682987921 1 1
0.964519102745929 0.962325525132257 1 1
0.971372144348668 0.968915595572989 1 1
0.97513288667305 0.973064380145603 1 1
0.956855262631539 0.954291417304781 1 1
0.925668248841676 0.923247652316242 1 1
1.03067124650576 1.0284086864219 1 1
1.03901387318245 1.03567272251232 1 1
0.960766497531396 0.95697930026619 1 1
0.994876459724125 0.992189861628259 1 1
1.00902336320056 1.00651268517146 1 1
1.04237584924613 1.03965437155469 1 1
1.04289336486166 1.04010767255505 1 1
1.05489186331669 1.05237685398457 1 1
1.11330138563893 1.11040408235405 0 0
0.958458442290117 0.956150690187412 1 1
1.01806794980468 1.01572837412502 1 1
1.0488984748292 1.04601013073125 1 1
1.06989041176595 1.06721423034876 1 1
1.0345323997593 1.03205373308294 1 1
0.980433625019323 0.977514394568198 1 1
0.965255194738568 0.962750769191956 1 1
1.0021854428424 0.999706913669404 1 1
1.00110157641951 0.998190448939266 1 1
0.951812320827226 0.949279427654716 1 1
0.973752786547889 0.970900274762622 1 1
1.02475492915035 1.02263873493804 1 1
1.02508646301062 1.02253986076968 1 1
0.939253043579673 0.937023754665763 1 1
1.02643771140684 1.02363088479374 1 1
1.03540407415907 1.03246167620318 1 1
1.02959892260226 1.02632949391158 1 1
1.03995573217682 1.03785378195385 1 1
0.985135065805527 0.982810604553003 1 1
1.00845580322242 1.0064421807698 1 1
0.96041526436194 0.958245518239392 1 1
1.02619389124364 1.02362926288044 1 1
1.00768492551387 1.00448658221203 1 1
1.01145919522192 1.00918712952261 1 1
0.974311962813142 0.971928770270854 1 1
1.00623361259341 1.00301945484335 1 1
0.928491895936039 0.925363410505751 1 1
0.915615503771438 0.91371950722792 0 0
0.997330896853545 0.994730118690489 1 1
1.01650384286739 1.01439388773725 1 1
1.0359909971535 1.03334650101818 1 1
0.941840577451085 0.939460245403424 1 1
1.02038945725869 1.01808785512581 1 1
0.94580837596767 0.943741519015286 1 1
0.993559513649216 0.990857714257905 1 1
1.08909216903346 1.08662970124976 0 0
1.0488442062896 1.04641051876481 1 1
1.03254114573058 1.03010187259906 1 1
0.968283875566826 0.966170748230407 1 1
1.03895943073033 1.03699531489499 1 1
1.0044870294075 1.00098315850064 1 1
0.993913267827076 0.991024455291861 1 1
0.985547828983177 0.983074751790994 1 1
0.952557895610172 0.950506421662758 1 1
0.977049372440734 0.975273784446368 1 1
0.977645537165198 0.97477614859086 1 1
0.970932451103789 0.968336140371793 1 1
1.02601331083694 1.02362657774454 1 1
0.992355857802763 0.989584527828854 1 1
1.02172075960842 1.01890192907587 1 1
1.03668196843049 1.03418596528831 1 1
0.991334588489983 0.988633733666681 1 1
0.976198981263219 0.973013534886122 1 1
0.964862646002872 0.962228981113283 1 1
0.992826661280128 0.990834188008763 1 1
0.99339527109705 0.99138568654187 1 1
0.968538457418735 0.965999408601275 1 1
1.02858475669306 1.02617809603448 1 1
0.922851751255111 0.920046997659655 1 1
1.01294658748393 1.00966850977088 1 1
1.02032696066073 1.01738177893131 1 1
1.01952058570144 1.01683745957062 1 1
0.994514512479519 0.992056751040896 1 1
0.972966122942181 0.970317691131896 1 1
0.981668718972509 0.979167761947883 1 1
1.03488810766476 1.03169256925535 1 1
1.0725004307474 1.06912320283508 1 1
0.953108940295017 0.950265155162362 1 1
0.949261547980451 0.947205352777158 1 1
1.01174031527776 1.00943050366265 1 1
1.08639113976416 1.08344577494857 1 1
0.947209228465704 0.944408469479798 1 1
1.02428307992187 1.02113380447086 1 1
1.0042024115059 1.00107571910126 1 1
1.04102358771067 1.03882921285492 1 1
0.974342554262229 0.972133492464891 1 1
0.919001573076089 0.91671409347542 1 1
0.944474574383417 0.941843538671753 1 1
0.908422397328642 0.905771466904931 1 1
1.02237281291848 1.01955850944202 1 1
1.00313447819723 1.00046504930336 1 1
0.999027309423482 0.996481443015891 1 1
0.994927308902145 0.992620269719251 1 1
0.990738045122557 0.988482920203676 1 1
1.05891060142518 1.05623485928044 1 1
1.07277909504543 1.0698216636397 1 1
0.975399161812895 0.972695257077699 1 1
0.938307065573171 0.93600748526947 1 1
0.944027455013859 0.941882007806052 1 1
1.08795740041128 1.08391278996869 0 1
0.967216128143536 0.964889289835421 1 1
1.00291691808919 1.0004233759185 1 1
0.953999767424104 0.951842149449641 1 1
0.977177967826968 0.974415034324829 1 1
1.00520192790278 1.00236892365229 1 1
0.949025703453342 0.945998219146215 1 1
0.958527471001187 0.955682646625881 1 1
1.06122535737064 1.05670028645478 1 1
0.993047085899694 0.990471341813487 1 1
0.934646369177872 0.931654638492341 1 1
0.978632688538165 0.976447541742581 1 1
1.00001964399936 0.997674720151577 1 1
0.95585918883254 0.953481667768221 1 1
0.998158753319784 0.995444458223361 1 1
1.0229969895939 1.0207396840171 1 1
1.08870425044387 1.08643941078161 0 0
0.981821021093257 0.979592424440703 1 1
1.00895873212155 1.00618997106463 1 1
1.03384967187477 1.03155943373327 1 1
1.02501119231395 1.02249792677912 1 1
0.986583415317056 0.983798415962595 1 1
1.01414599931718 1.01132949039175 1 1
0.956531670116018 0.954189373356662 1 1
1.02883112245288 1.02548072021196 1 1
1.0073057838133 1.00451580881031 1 1
0.990824125068843 0.988625190643336 1 1
1.05840423627409 1.05602432491343 1 1
0.93219088555704 0.929863982417297 1 1
1.03838026917666 1.03538513062881 1 1
1.00032440082556 0.996511068137884 1 1
0.978446757935613 0.975770134958502 1 1
0.965247997079548 0.962834834255079 1 1
1.01712509906599 1.0143939377021 1 1
0.948599356528924 0.946119783872212 1 1
1.04123289826477 1.03912701813996 1 1
1.04100965200859 1.03876992473349 1 1
1.04181760473793 1.03890697387197 1 1
0.965698386648441 0.963331860971764 1 1
0.946294753009275 0.943784104438903 1 1
0.99561331880225 0.992724538275554 1 1
1.00430630791334 1.00185919708579 1 1
0.970401475688444 0.96780392945541 1 1
1.06317198721517 1.05983836388766 1 1
0.96017869698241 0.957448495747707 1 1
0.9930145509871 0.990431768358703 1 1
0.9973018309058 0.994831223769344 1 1
0.989756092853458 0.987010566205922 1 1
1.04290567215758 1.04042073649161 1 1
0.988997756191242 0.986423897134924 1 1
0.982824981875819 0.979464898741226 1 1
1.01393790886045 1.01179056602868 1 1
0.991156374694277 0.988325936271113 1 1
0.992123071509785 0.989488667181394 1 1
0.992874790785594 0.990086805477858 1 1
1.02177867591348 1.01971389763515 1 1
1.04185861859103 1.03940941265674 1 1
1.03913548026661 1.03633664712538 1 1
1.02037593622768 1.01803655432095 1 1
0.96732706313852 0.964985578180314 1 1
1.03309076556252 1.03022979941733 1 1
1.02789327730626 1.02475688055928 1 1
0.998240057677094 0.995550971347888 1 1
1.02803258677688 1.02571661806346 1 1
0.989860621212544 0.987209672234152 1 1
1.00758335725597 1.00478764145188 1 1
1.03750025645347 1.03542504931635 1 1
1.07618255359162 1.07317629632234 1 1
0.959930228044715 0.957781028073265 1 1
1.02694558930982 1.02448450751888 1 1
0.975859368388687 0.973766252887227 1 1
0.969315114554723 0.966307752456421 1 1
1.06518822572382 1.0627113146019 1 1
0.957373605334097 0.954860241625582 1 1
1.01246100545087 1.01001438430521 1 1
0.997038461351555 0.993308734708187 1 1
0.983585630878337 0.980876776014988 1 1
0.985442483805694 0.982145593090495 1 1
1.07473965739234 1.07250793811573 0 0
1.06154918075152 1.05850307509617 1 1
1.0525062243295 1.05021970610292 1 1
0.957076028694412 0.954916388868406 1 1
0.996860740950161 0.994265245756075 1 1
0.987269468150307 0.984432127982046 1 1
0.998043556788966 0.995698201716969 1 1
1.08501621232068 1.08221557809489 0 0
1.04220695822612 1.03892075524221 1 1
1.02092473676135 1.0176964327702 1 1
0.946549229082061 0.94410893279834 1 1
1.02448081667439 1.02110839348783 1 1
0.989194187617039 0.987042003337845 1 1
1.0264860347876 1.02393085258558 1 1
1.00102091975093 0.998541061354692 1 1
0.952729671219732 0.950004879025874 1 1
1.02232486009318 1.01970844657362 1 1
1.02175876468956 1.01850164753299 1 1
0.980840290379684 0.977851384357427 1 1
0.989205994705053 0.986835137695135 1 1
0.968485216681326 0.966108224969559 1 1
1.01155167246084 1.00923658250149 1 1
0.998634612438073 0.995743634821487 1 1
0.987076375544903 0.984241690463201 1 1
1.07172090528616 1.0690507654177 1 1
1.01716301173761 1.01425436002093 1 1
0.937218960877521 0.93409027484726 1 1
1.02016514535198 1.01752039804016 1 1
0.968124793545782 0.964909454230732 1 1
1.03785021770154 1.03532844990828 1 1
1.01087085127832 1.00882510430461 1 1
0.985143791397773 0.982731288912557 1 1
0.997652499057536 0.995015174296203 1 1
1.02958179733407 1.02674219846785 1 1
1.03161431660552 1.02856494560204 1 1
1.02112465271284 1.01813575161348 1 1
0.977483997085153 0.9747780141022 1 1
1.08348408250012 1.08039593164994 0 1
0.994119249488334 0.991317126775273 1 1
1.01021323151689 1.00721375463029 1 1
1.04666225494568 1.04436280073444 1 1
1.00337654155392 1.00084882426469 1 1
0.937068726150083 0.934895418067806 1 1
0.998136680126958 0.9956192318966 1 1
0.984871387178629 0.98274204121625 1 1
1.02345450211441 1.02079650246963 1 1
1.00327024756829 1.00131230422959 1 1
0.972020617371312 0.9696684839961 1 1
0.923921404997428 0.921085773260676 1 1
0.993546562841367 0.991140078635424 1 1
1.04043666047347 1.03807991152082 1 1
1.02404567539171 1.0210099834772 1 1
1.04289497221938 1.04006571502261 1 1
1.01413648632916 1.01129600255885 1 1
1.02683652791189 1.02419958117718 1 1
1.01745573862036 1.01496806334259 1 1
1.00611655316942 1.00384711063649 1 1
1.05182672712551 1.04944906095441 1 1
0.985494005253092 0.983058514279477 1 1
1.0066985645681 1.00414998484696 1 1
1.04291651920115 1.04011100418143 1 1
0.972777522090909 0.970471181530678 1 1
0.967306385614816 0.9648746606007 1 1
0.949073053794249 0.946749654795727 1 1
0.988877244792068 0.986723055468187 1 1
1.03011261805509 1.02720406840877 1 1
0.978719547123924 0.976320537707087 1 1
1.04455640527917 1.04091302509492 1 1
1.02874314860319 1.02595980099481 1 1
1.0368717577669 1.03416903821869 1 1
0.984653441567878 0.981263781477922 1 1
1.00064108598701 0.99845340079673 1 1
1.00387961545378 1.00137943164486 1 1
0.991900121941888 0.989705587364757 1 1
0.994874621195138 0.9923619036561 1 1
0.995055635020209 0.992688430836897 1 1
1.02842290200967 1.025396023244 1 1
0.999995897441025 0.997922948527142 1 1
0.968773701952082 0.966279697147245 1 1
1.01460873650887 1.01162662927395 1 1
1.03158700749185 1.02903210669259 1 1
1.05341850895904 1.05078839131634 1 1
0.995166894900287 0.991780587355582 1 1
1.05626278843015 1.05276560456617 1 1
1.02964138579222 1.02647689427391 1 1
0.996952785739666 0.994321983451521 1 1
1.02588371173206 1.02325668643184 1 1
1.01570978521951 1.01321319865649 1 1
1.03544264825765 1.03322234376618 1 1
1.01006326551035 1.00677926872229 1 1
1.0088062173566 1.00663849962326 1 1
0.997869772770197 0.995593302392301 1 1
0.990111630731345 0.987566661969736 1 1
0.943964451410026 0.941567699143117 1 1
0.962521813291811 0.960051608750931 1 1
1.04323716267397 1.04097367984746 1 1
0.971683247651717 0.969569087929172 1 1
1.0824085966951 1.07977401166929 0 0
1.01660675725156 1.01401345059685 1 1
1.01706661022143 1.01460057311363 1 1
1.01072583836111 1.00826694929493 1 1
1.08231866418522 1.07973663883207 0 0
0.971960060004988 0.969232861343357 1 1
1.00823262681226 1.00588102646892 1 1
0.998059217007365 0.9947683326847 1 1
0.9534241195865 0.950328279137743 1 1
0.989611983942199 0.986755074638114 1 1
0.941811599871749 0.93975745014993 1 1
0.939808702283025 0.937423587135169 1 1
0.956202566398139 0.953920909776291 1 1
1.01850822352298 1.01588404863293 1 1
1.02574155215371 1.02328914252045 1 1
0.984088585510034 0.982131457603498 1 1
1.05176335485939 1.04896547044971 1 1
0.997398146768039 0.994011929093476 1 1
0.992431075139519 0.990159012744695 1 1
0.973838629450752 0.971642338525987 1 1
1.01002025660782 1.00745295406513 1 1
1.02935779213235 1.02696087062974 1 1
0.987897178680645 0.985379546473991 1 1
0.944702562269367 0.942504581428528 1 1
1.01317439201312 1.01058703617171 1 1
0.976236609918524 0.972910241547416 1 1
1.01608490808051 1.01286207811173 1 1
0.979233668639392 0.976364465698735 1 1
1.01390468323696 1.01108042053856 1 1
1.02261386849254 1.01964064092213 1 1
1.03090576051815 1.0283255149148 1 1
0.948362896440234 0.945928234921279 1 1
0.965892814708623 0.963289454994006 1 1
0.966756298551903 0.963927432899645 1 1
0.931507492366706 0.929050925661202 1 1
1.0207896551389 1.0182599856433 1 1
1.00425577798907 1.00184441871326 1 1
1.02455227132946 1.02182373596526 1 1
0.971812807058781 0.969553678902198 1 1
1.03413845491117 1.03076147455999 1 1
1.0104087268897 1.00773800922293 1 1
1.02760734629715 1.02502880596567 1 1
1.02197641626603 1.01970971685919 1 1
0.976307895095998 0.974172787885769 1 1
0.923323681093125 0.920448910141921 1 1
0.96620115436544 0.963396565239068 1 1
0.939529652376169 0.937299348186948 1 1
0.953922438177201 0.951612083923193 1 1
0.95637461941004 0.953615957909103 1 1
0.990052199417341 0.987964363546978 1 1
1.00245640484142 1.00042446476344 1 1
0.980734818116034 0.977841750605263 1 1
0.946479362416503 0.944051690375148 1 1
0.977655558031136 0.975273439011259 1 1
1.00845840128774 1.00637874007214 1 1
0.958615536953527 0.955694308476803 1 1
0.974327069058804 0.972030804188768 1 1
1.0490616118104 1.04585565559853 1 1
0.983023357902769 0.980874114557619 1 1
1.0265813319945 1.02356436780866 1 1
1.10445240022031 1.10214609154136 0 0
1.01279920100488 1.00924595281648 1 1
0.948496326592786 0.946190894898428 1 1
0.97091772453619 0.968284419158388 1 1
1.02839380052503 1.02576484163441 1 1
0.96972963645643 0.967178780589921 1 1
0.959929090527477 0.957539094096812 1 1
0.983319883524074 0.980889253021409 1 1
0.981271922314734 0.978522529211824 1 1
1.01509404633439 1.01270164016778 1 1
0.975197552259362 0.973034718080529 1 1
1.03780114397342 1.03572380180506 1 1
1.04101781674041 1.03803873449305 1 1
1.03888473583149 1.03643333921628 1 1
0.950006479419102 0.947853873203232 1 1
1.03210346558493 1.02959952548389 1 1
1.00624058782037 1.00390523032999 1 1
0.952550886322787 0.949925889295032 1 1
0.949320927668559 0.947134265821627 1 1
0.952996353828911 0.950736800383777 1 1
1.03170518099763 1.02889296771055 1 1
1.01751105473875 1.0150271648968 1 1
1.01569744170655 1.0133112820756 1 1
0.980075143945265 0.977469233901524 1 1
0.970332405947219 0.967898497674243 1 1
0.972756102758895 0.970071294823868 1 1
1.01899943284191 1.01599549834295 1 1
1.03878487886374 1.03605740159977 1 1
1.01217275964311 1.00964641828617 1 1
0.972230223830878 0.969633881107794 1 1
0.990867892610738 0.988679743043354 1 1
1.06271026896719 1.06014332426044 1 1
1.05555993783979 1.0529668110584 1 1
1.0146744491322 1.01195222291883 1 1
0.969389859089706 0.967004209646391 1 1
1.04696448716205 1.04337364337307 1 1
1.04513924626242 1.04225439777355 1 1
1.02498945053619 1.02177007271547 1 1
0.999958384644206 0.997692767900753 1 1
0.958766386812758 0.956629527043487 1 1
0.975759039037825 0.972651183978072 1 1
1.00567121369613 1.00181633348642 1 1
1.01934272000337 1.01665377664445 1 1
1.03257784850457 1.030334122216 1 1
1.01156503389065 1.0089395488152 1 1
1.02972810319325 1.02668586919203 1 1
1.02359371527196 1.02151227556575 1 1
0.971930307211375 0.969326781640628 1 1
0.92988060202951 0.927659025176503 1 1
1.02696209550012 1.02447311102679 1 1
0.927358088343871 0.924829335929052 1 1
1.05617291608322 1.05369339495905 1 1
0.997742016085362 0.995128641896561 1 1
1.00519529341968 1.00239332111776 1 1
1.05945603462249 1.05677923720085 1 1
0.973280517461265 0.970634637779617 1 1
1.10574880953244 1.10287875548196 0 0
1.02622423425864 1.02326726995413 1 1
0.979280015480709 0.976723055743109 1 1
0.986708885389739 0.984184838871446 1 1
1.06249620096431 1.0597457039209 1 1
0.98126856834509 0.978230593104008 1 1
0.990337888431662 0.987844752377799 1 1
1.01118093778846 1.00903119186344 1 1
0.918444969689586 0.915933309260623 0 0
1.0390602773278 1.03633906559945 1 1
1.04054787836021 1.03811415108239 1 1
0.982986532278397 0.980238740930748 1 1
0.943749547976484 0.941023143795197 1 1
1.02291196870924 1.02009171833175 1 1
1.00557076966512 1.00317530402335 1 1
0.970010269477387 0.96753617151044 1 1
1.14429021991329 1.14120986037705 0 0
1.01321166446713 1.01091624216357 1 1
0.943760088535891 0.941242440762677 1 1
1.02661423000123 1.0240619082535 1 1
0.915237029573628 0.913402988017959 0 0
1.03115509492979 1.02861235042537 1 1
0.980217887996172 0.977253985157014 1 1
1.0567405887661 1.05388476719958 1 1
0.994600180670786 0.991582060889017 1 1
1.01107431523851 1.00837440693209 1 1
0.997893157838973 0.995149457957193 1 1
0.968807217889653 0.966324321038948 1 1
1.0006454933182 0.997760482655296 1 1
1.05434131558763 1.051782947174 1 1
0.980786694640399 0.978225787072876 1 1
1.03449758292553 1.03231644805372 1 1
1.01370773049375 1.01135256037217 1 1
0.991282284769045 0.989189323827034 1 1
1.01910805083901 1.01675980193846 1 1
1.04861176578459 1.04628480879507 1 1
0.970418294964896 0.967497674562377 1 1
0.951007969841124 0.948524246190914 1 1
1.01101175066063 1.0084995124959 1 1
0.973121555941533 0.97100251969144 1 1
0.965221158958731 0.962844276582702 1 1
0.971951024888473 0.968891574466221 1 1
0.937727738373213 0.934942156337782 1 1
0.987071705216565 0.98466827910322 1 1
1.02568448573482 1.02320154858008 1 1
1.00030109984384 0.997730181264211 1 1
1.00515574074489 1.00314823600893 1 1
0.947846039979623 0.945395812400424 1 1
1.04562985420612 1.04330181146719 1 1
0.943137586268887 0.940642145793155 1 1
0.897126353899894 0.894745182661044 0 0
1.0755569015563 1.07283231801583 1 1
0.956121731151576 0.952763812315408 1 1
1.0100637533004 1.00726612008257 1 1
0.972350830101752 0.969697512929327 1 1
0.918315693635483 0.916107927236801 0 0
0.970822956569172 0.96807939363436 1 1
0.986984143530794 0.983367411323019 1 1
0.987830224828772 0.985251886094465 1 1
0.982685337496478 0.98011701981947 1 1
1.07469171914006 1.07167605333685 1 1
1.01063819200407 1.00840179386172 1 1
1.00474813558363 1.00172062905639 1 1
0.988233377548576 0.986324046249084 1 1
0.955694486427573 0.953276794879175 1 1
1.00819560278283 1.00563889818955 1 1
0.953209386642751 0.950787447521268 1 1
1.0940622423499 1.09150267876831 0 0
0.97179764509372 0.969420051767515 1 1
0.974648309615412 0.972330253460677 1 1
1.04682499591506 1.04437688529492 1 1
0.982827977133367 0.98069067678472 1 1
0.993710559276141 0.990333810183935 1 1
1.04186754392592 1.0395741369408 1 1
1.0304997468358 1.02817293211471 1 1
1.00262041198672 1.00044918167478 1 1
0.959107168040904 0.956481985217396 1 1
0.989926286554287 0.987325837098241 1 1
0.988404552835335 0.986155048110455 1 1
0.959381303866685 0.957525342171353 1 1
1.00135149091484 0.999056536237647 1 1
1.07331418097988 1.06959797918364 1 1
1.04518540348424 1.04289678827342 1 1
0.97521651402167 0.973215403608782 1 1
0.977104152500333 0.974577261975928 1 1
1.02984548980065 1.02653505792619 1 1
1.06722001939463 1.06342723494849 1 1
0.942329140610477 0.939963181915877 1 1
0.986392297669595 0.984181525776553 1 1
0.937388998253818 0.935304179898135 1 1
0.979547383871899 0.976570506506557 1 1
1.0611256826212 1.05801609761485 1 1
1.04449352834413 1.04180876393587 1 1
0.993404104744953 0.990738345696715 1 1
1.04300817154289 1.04000689136957 1 1
0.924995505909386 0.922351616611278 1 1
1.01338885184463 1.0109383047561 1 1
1.01854668605703 1.01570721380635 1 1
1.00673034426603 1.00460988415619 1 1
1.05858277736471 1.05556150114908 1 1
1.00264821883007 0.999961367372072 1 1
0.987850907254983 0.985442066782364 1 1
0.97364085310947 0.970709721692975 1 1
1.02499394958553 1.02236809271206 1 1
1.0078587638276 1.00508750094671 1 1
1.01632207523492 1.01388672575716 1 1
0.996402620812524 0.993466159143015 1 1
0.945214644937867 0.942907803360569 1 1
1.00436940916369 1.00184370077826 1 1
1.03543149922241 1.03283516997292 1 1
1.0105687068748 1.00786337959834 1 1
1.0246600240216 1.02135467908557 1 1
1.00623704337031 1.00396398419791 1 1
0.973126328950682 0.97043617554424 1 1
1.00556425596108 1.00326882218034 1 1
0.956642747682352 0.953825148862642 1 1
0.949410185361179 0.947277328405848 1 1
1.02094980285577 1.01777303216934 1 1
0.994618531519045 0.99115921517083 1 1
1.01619056394156 1.01380614045438 1 1
1.05706283362534 1.05463485291688 1 1
1.04606679716473 1.04322832131713 1 1
1.00827542078999 1.00584288885519 1 1
0.994592578815276 0.991873344720719 1 1
0.99907736884451 0.99689253956066 1 1
1.03077618712485 1.02792242098642 1 1
1.008730354765 1.00563831606091 1 1
0.983808181208788 0.981322651134469 1 1
1.03082845425557 1.02817784397508 1 1
0.96048790805007 0.95773596367291 1 1
0.974850400004321 0.972491933505366 1 1
1.04149657057039 1.03930078722402 1 1
1.04176608323685 1.03877579017452 1 1
1.01433205294542 1.01221613301769 1 1
1.0009251649972 0.998099325940279 1 1
1.02465038816166 1.02213846535182 1 1
0.948132710312151 0.945375554056784 1 1
1.03452730944698 1.03118104923409 1 1
0.927895655765127 0.92497815401886 1 1
1.01489922394849 1.01213387042362 1 1
0.997663787140878 0.99526887849121 1 1
1.05273837679177 1.05017382376721 1 1
0.992826526932934 0.989985618727634 1 1
0.96926961853207 0.96656878779583 1 1
0.999639704808954 0.997296887035478 1 1
1.0389254412967 1.03642518191687 1 1
1.01881940913974 1.01645222029423 1 1
1.04978673627431 1.04604686656607 1 1
0.983543329886157 0.980992639685368 1 1
0.977498788901536 0.974501617586487 1 1
0.991138583946462 0.988380489375082 1 1
1.05697561536496 1.05424535621015 1 1
1.01581368348343 1.01303782134279 1 1
0.973879087871922 0.971442366684371 1 1
0.960910022713872 0.958172383045774 1 1
0.93961554636198 0.936741904774482 1 1
1.0431529383666 1.03979566666299 1 1
1.05196530574635 1.04943018193812 1 1
0.921623225737468 0.919369280547079 0 0
0.98143470024467 0.979188912937982 1 1
0.996842001073478 0.994429854218339 1 1
1.06797085184344 1.06526952626676 1 1
1.02892152822337 1.0264457747105 1 1
1.09573645855808 1.0923225860639 1 1
0.986924683265705 0.984491653240052 1 1
0.968793244163756 0.966449195453122 1 1
0.996444012745058 0.993851621924984 1 1
0.979018397349422 0.97617439897697 1 1
1.05590604257644 1.05313876518834 1 1
0.958725851756875 0.956328632210143 1 1
1.00926231166683 1.00674082917855 1 1
0.983148028706436 0.980822799136824 1 1
0.990580999465819 0.987922342833973 1 1
0.987057027138666 0.984142622913405 1 1
1.02252811913096 1.01993457934498 1 1
0.967025781515142 0.96448241520067 1 1
0.979948934182352 0.976707834731054 1 1
0.968111724485475 0.966120042270392 1 1
1.0530422182803 1.0506973084137 1 1
0.890246528396655 0.888038995743903 0 0
0.903075106775886 0.900647878545281 0 0
1.03102332364039 1.0289096645098 1 1
0.983455309268644 0.981006258103214 1 1
1.10163517772229 1.09899038710558 0 0
0.976204669410743 0.973824634622967 1 1
1.04011727060545 1.03729436804379 1 1
1.01185338242412 1.00925630159898 1 1
0.894813980496497 0.892754893822054 0 0
1.05146892332574 1.0485826363381 1 1
1.00660102293245 1.00406942388034 1 1
1.06055661713706 1.05771128192577 1 1
0.98505702693375 0.982246814972114 1 1
0.953780297622475 0.951352104768508 1 1
0.998002487658576 0.995471275149215 1 1
1.03492589724594 1.03145952105496 1 1
1.02657660359377 1.02359233245897 1 1
1.02580922625091 1.02334827161983 1 1
0.973642532460836 0.971252439544434 1 1
1.02007993903052 1.01732846102972 1 1
1.01348525376267 1.01065523601075 1 1
0.986450723783597 0.983723661468336 1 1
1.03384224301589 1.03112731353565 1 1
0.98890923502319 0.986116418289334 1 1
0.936607710695627 0.934135733651985 1 1
1.03254123802944 1.03005562259252 1 1
0.934147579862281 0.93167637279563 1 1
0.969759962759262 0.967048127650151 1 1
1.00651080103138 1.00355274476981 1 1
1.02647986010162 1.023495680779 1 1
0.968757181231616 0.966749791076311 1 1
0.999542084729367 0.997193175131959 1 1
1.00904294084146 1.00670754433779 1 1
0.999465718172008 0.996926540528075 1 1
0.967610824584501 0.964718453358854 1 1
0.986448546445157 0.983968839491503 1 1
1.01220541789085 1.00982172246596 1 1
1.01920676729656 1.01670378599224 1 1
1.04790899871588 1.04503833133562 1 1
1.072361402494 1.07001010961171 0 1
1.00015242134637 0.998015937286138 1 1
0.951806611370605 0.949590547576417 1 1
0.996857196113432 0.994700069983411 1 1
1.00511011743267 1.00267050660396 1 1
1.06109449240577 1.05801502696601 1 1
1.04877962431678 1.04627475155369 1 1
0.947487963944387 0.945044022014082 1 1
1.01772361583362 1.01565824056514 1 1
1.06209900458953 1.05974889008459 1 1
0.974466342945027 0.972018271087081 1 1
0.998349342501787 0.995880389645094 1 1
0.976028535916973 0.973307168625809 1 1
1.01990557236067 1.01733278867468 1 1
0.965445289042912 0.961917801592004 1 1
1.01834475401719 1.01594494563082 1 1
0.948829348375464 0.946033652326203 1 1
1.05669387641304 1.05414747891204 1 1
1.00971550889207 1.00723678213365 1 1
0.966157397315926 0.963448379597666 1 1
0.969728032740284 0.967360376020563 1 1
1.01953909787197 1.0166417490832 1 1
0.968844535840923 0.966160851009723 1 1
1.0666268258566 1.06391531382813 1 1
0.961050117813133 0.958256218624509 1 1
1.00362561256618 1.00147456297338 1 1
1.01502227749451 1.01289449518496 1 1
0.975830398276029 0.97341867680373 1 1
0.986440223498184 0.984064663989056 1 1
0.940957037765434 0.938784142193462 1 1
0.965165770263714 0.962840993221762 1 1
0.927107023300944 0.924847647597026 1 1
0.964717344791992 0.962612239960189 1 1
0.948840327807775 0.946485607073586 1 1
1.0273489754929 1.02462568074612 1 1
0.908373265335093 0.905692581476368 0 0
1.04281730221577 1.03974962432045 1 1
0.96126460158501 0.958802813465358 1 1
0.942511558770564 0.940064073435873 1 1
1.07354989191566 1.07013357545537 1 1
0.939892931074023 0.937128336111129 1 1
1.01295939265063 1.01068390281752 1 1
1.05516526522577 1.05263676763731 1 1
0.998090173816673 0.995523744421607 1 1
0.99035399535606 0.987350757413258 1 1
0.9645217063775 0.962453639093834 1 1
0.932196095672779 0.930072446089933 1 1
0.996198615518641 0.993772761938869 1 1
1.00530646643854 1.00253388963022 1 1
0.94779163374265 0.944778074450073 1 1
1.00199209416397 0.999367711985231 1 1
1.05763582309507 1.05465804778129 1 1
1.02274162272373 1.02050349268529 1 1
0.986971214937454 0.984136488980502 1 1
0.993360170894809 0.990638112659442 1 1
0.953324451174488 0.950931954817897 1 1
1.0658527885661 1.06337306206514 1 1
0.969558581148443 0.967609367773115 1 1
0.977838892757859 0.975333010926232 1 1
0.951122370202902 0.948933690510912 1 1
0.98012825901372 0.977882140655515 1 1
1.02961391810841 1.02743795169819 1 1
0.979332950552029 0.976960895879204 1 1
1.07242937030757 1.06919634103635 1 1
0.981992991932497 0.979367012695654 1 1
1.04650794326835 1.04368436024992 1 1
0.974458222520389 0.971974101873025 1 1
0.973575918528955 0.970761738769643 1 1
1.0089081301212 1.00576916970105 1 1
0.96066366597801 0.958203383151914 1 1
1.00452689108284 1.00174136216223 1 1
0.966757258731167 0.96413850571994 1 1
0.943800107950406 0.941465452867083 1 1
1.00077277695216 0.998096061234404 1 1
1.02309880107564 1.01999212983044 1 1
0.987232176214876 0.984675171040143 1 1
1.04153907874454 1.03935436663359 1 1
0.993462022183523 0.991018918590483 1 1
1.01898841320281 1.01694257034406 1 1
1.05544983507538 1.0528929516016 1 1
0.975421587111772 0.97291252364313 1 1
0.968085371503777 0.965648223951545 1 1
1.01364161607871 1.01009770255579 1 1
1.03341964428461 1.0300111008238 1 1
1.02398882955081 1.02135412761291 1 1
1.01977621312309 1.01739231552748 1 1
1.02790849972243 1.02462286433505 1 1
1.04449853626972 1.04199429029403 1 1
0.999568540595174 0.997053737045936 1 1
1.07465786510445 1.07160999607784 1 1
0.981379057217237 0.979448719003996 1 1
0.995528639215571 0.992737257092015 1 1
1.01469348703424 1.01188997956341 1 1
0.97253604724753 0.969910252127202 1 1
0.996025180458662 0.993741620722474 1 1
1.00268875022978 0.999668873934216 1 1
0.994250610549993 0.992031750486692 1 1
0.989832191741383 0.987801183344789 1 1
0.918849463190437 0.916730396200589 0 0
1.03236457107284 1.02958633158218 1 1
0.992153349870744 0.988960564529479 1 1
1.01286502923676 1.01037730499871 1 1
0.958688499695389 0.95645438827486 1 1
0.984616458520272 0.982381695032199 1 1
0.975742426401328 0.972945244236431 1 1
0.986243726678249 0.982999596214135 1 1
1.04006704377383 1.03702910664899 1 1
1.07634276528255 1.07372461889702 0 1
0.959873275861075 0.956481724359272 1 1
1.09514962941458 1.09223816819447 0 0
0.872480224646872 0.870178489740847 0 0
0.95238640427165 0.950070733866487 1 1
0.985889830255238 0.983704428767665 1 1
0.999341241790336 0.995745200319085 1 1
1.07178123823721 1.06925798870631 1 1
1.04623447617234 1.04332258168159 1 1
0.940149742460665 0.937467906883136 1 1
0.985913337109665 0.983390567648089 1 1
0.958941360562771 0.956610701799739 1 1
0.992323354652513 0.989950585560964 1 1
1.06807628937489 1.06536784051457 1 1
1.07670925904827 1.07332866611465 1 1
1.05286058767842 1.05030411224062 1 1
1.01237047936556 1.00996525119546 1 1
0.96941998916285 0.967095488915262 1 1
0.973141332590794 0.970545432209146 1 1
1.02290837025818 1.02059217770929 1 1
0.976663323127472 0.973830676110305 1 1
0.975784467586696 0.973071950417418 1 1
0.942809611009283 0.940273245226302 1 1
1.02836357053905 1.02615403357779 1 1
1.02074957508967 1.01810978737787 1 1
0.972904352854625 0.970235219990301 1 1
1.0325401240872 1.02985696715348 1 1
1.01462189912209 1.01196092075193 1 1
0.966453187091281 0.963991928396991 1 1
1.02459011103278 1.02136614565962 1 1
0.963905831647802 0.961325170733114 1 1
1.04743607594132 1.04488065269311 1 1
0.98699658692415 0.985043573656129 1 1
0.999262870697383 0.99723878749599 1 1
0.909188597527254 0.906598271107949 1 1
0.94965425155959 0.94714525834696 1 1
0.972770803981079 0.970573583006932 1 1
0.988347485792969 0.98566985201023 1 1
0.994603827287001 0.992211042124526 1 1
1.00416478913124 1.00170525375506 1 1
1.02060985585349 1.01789173095707 1 1
0.894346235025465 0.892347444493838 0 0
1.02210462647098 1.01977928534631 1 1
0.988870752521706 0.986001575708454 1 1
1.06037949753336 1.05745703540927 1 1
1.011815834514 1.0093611217618 1 1
1.05664841113225 1.05447914874214 1 1
1.00476113833425 1.00165581699444 1 1
1.00466935687591 1.00246660619999 1 1
1.03254554865536 1.02979590976483 1 1
1.02174092399512 1.01918310230457 1 1
0.992703809821615 0.990103503950141 1 1
1.00517778011293 1.00177456303452 1 1
0.992713463694365 0.990311326941443 1 1
0.94289219289788 0.940407376823056 1 1
1.03956618816718 1.03664260334599 1 1
0.954445392632169 0.951955088986519 1 1
0.999238032040192 0.996066054884903 1 1
1.00860522850237 1.00603784595251 1 1
0.967435361714996 0.965033875044903 1 1
0.997662838219485 0.99517526259199 1 1
0.946274687957339 0.94410609046927 1 1
1.02566434079509 1.02321392094888 1 1
1.05492973784604 1.05172745307867 1 1
1.05180301055453 1.04926600145024 1 1
0.996274110696902 0.993479933013951 1 1
0.973891207310134 0.971964856696122 1 1
1.05169019629989 1.04827946195035 1 1
0.970211229481124 0.968104120988765 1 1
0.974140740779676 0.971586960598163 1 1
0.962920549307027 0.960311788343667 1 1
1.01330965499156 1.0103919589933 1 1
1.01499063737013 1.01238040832863 1 1
0.987925580353999 0.985672649101861 1 1
0.998527624724165 0.996157851502564 1 1
0.9666036918895 0.964306843442915 1 1
0.980993661972167 0.9783291629877 1 1
0.93792182621266 0.93547631004083 1 1
1.05048975341379 1.04708561322783 1 1
1.05189391560495 1.04957805876433 1 1
0.983101406465695 0.980866200629933 1 1
1.00511849753974 1.00274222180264 1 1
1.01192753257434 1.00976441641488 1 1
0.990180285935823 0.987949010798817 1 1
0.983455478127935 0.980577238094429 1 1
1.03736230870743 1.03506730546789 1 1
1.0067850365944 1.00461766137539 1 1
1.00108023563508 0.998778678730769 1 1
1.00578630034536 1.00268693805766 1 1
1.00416679365869 1.00136083998208 1 1
0.983744888846129 0.981648619365906 1 1
1.09894542829725 1.09552217764857 0 0
1.0369854102246 1.03411132164982 1 1
1.0231667843771 1.02083567204911 1 1
1.00798410103562 1.00450324086135 1 1
1.00669357621304 1.00418794040549 1 1
1.02783596319559 1.02514712433983 1 1
0.985121326044184 0.982610131562903 1 1
1.02847651246874 1.02561697129166 1 1
1.03008200274984 1.02735712850184 1 1
1.00294972357585 0.999826783621893 1 1
0.960403777223123 0.958274639439032 1 1
0.937028780627912 0.934060260563385 1 1
0.994672397331883 0.992521464347054 1 1
1.02070501181561 1.01813335697351 1 1
1.00023678807383 0.997510358292978 1 1
1.00860079135367 1.004789161954 1 1
1.024954762523 1.02213773969254 1 1
0.995044231274277 0.992423791128063 1 1
0.967554821747167 0.965208732630889 1 1
1.01879648896153 1.01591044233506 1 1
0.962933116815171 0.960423165810183 1 1
1.04147831953002 1.03872808805959 1 1
0.907368840664699 0.904730934177971 0 0
1.01005972217557 1.00754553546088 1 1
0.991051843227733 0.988709867150131 1 1
0.969935986268009 0.967085366508778 1 1
0.987024796693476 0.984345886242527 1 1
0.972668626553599 0.970202281042729 1 1
1.03072301409269 1.02797396599023 1 1
1.04136774254518 1.03901583725392 1 1
0.99497376824181 0.992901617382822 1 1
0.979577986605651 0.977172833198829 1 1
1.02606158651853 1.02315985149939 1 1
1.03636941917724 1.03396587165008 1 1
1.02762118052279 1.0250961592447 1 1
1.08276571734104 1.07964730581292 1 1
0.985101013167931 0.982923422977044 1 1
1.00717802026757 1.00431476497688 1 1
0.998761801573459 0.996681067564751 1 1
1.00547713984516 1.00230658979398 1 1
1.05682559750127 1.05366331716791 1 1
0.967016629659753 0.964538085449665 1 1
0.978253541749334 0.976236653046748 1 1
0.924705749040027 0.922687684436358 0 0
1.05438097629027 1.05134692212055 1 1
1.00928853452465 1.00694865971266 1 1
1.05032745062684 1.04787493292612 1 1
1.00785942414973 1.00525330181648 1 1
0.99898112156174 0.996929585838815 1 1
1.02350318896962 1.02092919316659 1 1
0.972280995143075 0.96943828482829 1 1
1.01704496667792 1.01393284392065 1 1
0.941064121807237 0.938740847138274 1 1
1.00811424202774 1.0059842079649 1 1
1.01456135914885 1.01190630498225 1 1
1.01969750509865 1.01711539183278 1 1
0.995508030824337 0.992838210401755 1 1
1.04088580937791 1.03858070132202 1 1
1.00099627309286 0.997890049261821 1 1
1.01010850317519 1.00663676969251 1 1
0.988313637892813 0.98606108043692 1 1
0.929180630323868 0.926782481776733 1 1
1.01489123145907 1.0122059748219 1 1
1.00652395958902 1.00461766032344 1 1
1.06274503161486 1.0602135802884 1 1
0.951471978208267 0.948914376382754 1 1
0.996455280113745 0.993955391584275 1 1
1.08569194850987 1.08294982669266 1 1
1.0078349675713 1.00569528373728 1 1
1.0604035606192 1.05778282385038 1 1
0.950489115244377 0.947910796794916 1 1
1.03359001361847 1.03093924582924 1 1
0.947206568395935 0.94509742865642 1 1
0.989911847603385 0.987600504588302 1 1
1.00292013832657 1.00064151838601 1 1
1.0097878205223 1.00754573746191 1 1
1.05307290557742 1.05021240418941 1 1
1.01683581138904 1.01469943576101 1 1
0.985572767941339 0.982772223780094 1 1
0.992825191447138 0.99083128862935 1 1
0.920392529720657 0.91825502053176 0 0
0.939945592132704 0.937630008063302 1 1
1.04867897791339 1.04600766489832 1 1
1.01622827074735 1.01415011329057 1 1
0.967741045146315 0.965414492118538 1 1
0.957589416019841 0.954638861272165 1 1
0.998487292719796 0.995719273661872 1 1
0.925872335139218 0.922917789815515 1 1
0.928018131960589 0.925796178271721 1 0
1.01120719190758 1.00898585135824 1 1
1.03855868168789 1.03651684871565 1 1
0.921747854139335 0.919388760657255 1 1
1.0008680140552 0.99739646517653 1 1
1.04509954753784 1.0423608116536 1 1
0.961952671570998 0.959476615600606 1 1
0.981690775061764 0.979220173570341 1 1
0.948877242276105 0.946427938196351 1 1
1.02535664028963 1.02232661105115 1 1
1.03260298454453 1.03038922639046 1 1
0.997189334114858 0.994900324880761 1 1
1.0409809818864 1.03877175870871 1 1
0.976062529039108 0.973430349441309 1 1
1.00042145962 0.997849395144723 1 1
1.01466452743405 1.01228986929123 1 1
0.998208621576312 0.995659422340367 1 1
0.971603232780834 0.969413552442861 1 1
0.975637683833173 0.973147613060614 1 1
0.961349985309544 0.959155505161747 1 1
1.01620099925002 1.01414381405199 1 1
1.04655342625497 1.0440092462772 1 1
1.09237187482991 1.08982431329203 0 0
1.03898584344125 1.03578174959062 1 1
0.999586553757581 0.996809649191069 1 1
1.01099198036918 1.00852765198913 1 1
1.0131157074152 1.00985151973136 1 1
0.983760589489682 0.981535153000523 1 1
1.03831211148022 1.03523590361509 1 1
1.03149119314281 1.02932130551629 1 1
1.02403507157505 1.02186877651887 1 1
1.06223646938298 1.05988411172341 1 1
0.983641038694811 0.981184448432122 1 1
0.999719363176693 0.997177593458448 1 1
0.972031380158616 0.969521522119226 1 1
0.968421874733363 0.966068819444207 1 1
1.06143516010268 1.05888784071832 1 1
1.02646871385805 1.02391893834654 1 1
1.06566018256719 1.06342794911538 1 1
0.998367028615829 0.996161906099279 1 1
1.00926288770342 1.00612965835003 1 1
1.0073090396046 1.00485900263195 1 1
0.975921538620977 0.973639636662328 1 1
0.985977687713241 0.983345007985696 1 1
1.02089051054005 1.01837812425031 1 1
0.9509994520181 0.948553924177876 1 1
1.01322821027782 1.01045358761235 1 1
1.04198758330307 1.03840449016771 1 1
0.997141080746649 0.994525434626645 1 1
0.994481142697953 0.991763117141888 1 1
1.00391722210635 1.00084600945602 1 1
0.996710969874199 0.993729140960657 1 1
0.98484671139624 0.9825850275144 1 1
1.03178318422782 1.02878265301974 1 1
0.979264632311626 0.976626731636219 1 1
1.00720687967912 1.00381391809949 1 1
0.95790325963555 0.955091424157993 1 1
1.02861308555294 1.02586399472597 1 1
1.01500294246337 1.01248892673983 1 1
0.907404439326165 0.904722662504936 0 0
1.03238461466716 1.02971836976347 1 1
1.05944905491014 1.05734053915053 1 1
1.00138969929321 0.998806982466984 1 1
1.00913653213806 1.00646198931852 1 1
1.0757747694256 1.07296134429935 1 1
0.985804431305716 0.983216193495154 1 1
0.989309647955961 0.98688221796241 1 1
0.977352880249863 0.974793975476614 1 1
0.976938156155812 0.974441912141086 1 1
0.989058879102708 0.986901685491086 1 1
0.979755965974959 0.977305349864799 1 1
0.988921632280195 0.986063919551656 1 1
1.02467665542283 1.02210534535538 1 1
0.959394158437407 0.956426371757958 1 1
0.994341713336981 0.992078699321528 1 1
1.0638355741027 1.06145762484413 1 1
0.883280495259626 0.881085003267215 0 0
0.981786066299156 0.979533150935543 1 1
0.983624770290673 0.980976013583504 1 1
0.920362335755284 0.917172536399726 1 1
1.02585480605212 1.02308945737418 1 1
0.983219714705326 0.980682866512236 1 1
0.981768726219259 0.979009188939225 1 1
0.923357824032011 0.920894040631947 1 0
0.94084941372417 0.938348973650757 1 1
1.01304187370042 1.0107402114302 1 1
1.05005114777336 1.04754194386004 1 1
1.04962800387872 1.04666344570101 1 1
1.05124670150431 1.04836861170275 1 1
0.929557009207845 0.927480866688979 1 0
0.957785970573424 0.955463074172877 1 1
1.05363000960838 1.05082237344592 1 1
1.05808746551149 1.05538108239106 1 1
0.962193469391502 0.959892930554278 1 1
0.951315022971964 0.949330924371291 1 1
1.04192344590276 1.03910325524462 1 1
1.02449586447843 1.02171153801436 1 1
1.00990244452605 1.00744805740732 1 1
1.0672283423778 1.06380376099465 1 1
0.998612049568401 0.996482951016211 1 1
0.951990122358169 0.94934122235877 1 1
1.00438254977721 1.00213177082491 1 1
1.04914108604029 1.0467049776017 1 1
0.93223293737235 0.929658821794863 1 1
1.01404852162964 1.01155150241386 1 1
1.00575519112437 1.00329160625157 1 1
0.96059725337919 0.958209838920931 1 1
0.998155651727269 0.995727037082138 1 1
1.11352913370842 1.11066905907636 0 0
1.02528999461294 1.02281656699631 1 1
1.07320283705586 1.07028620209443 1 1
1.07290628831409 1.06996121574734 1 1
0.94914463426076 0.946810041087225 1 1
0.998643169979043 0.996177676761155 1 1
1.03782969886729 1.03518491282494 1 1
1.05843629347143 1.05605318627417 1 1
1.00771765812642 1.00506536214408 1 1
1.01933621758493 1.0164184515088 1 1
0.966299156078793 0.963763568766693 1 1
0.928374535081101 0.926242807014033 1 0
0.959400390612077 0.95678095424199 1 1
0.989875757196059 0.987014747311777 1 1
1.01878713946969 1.0165654103607 1 1
0.918902276117442 0.916789290812401 0 0
1.04088233800314 1.0378069045829 1 1
1.02717184569137 1.02368010529772 1 1
0.993181009492103 0.990537014281786 1 1
1.00635203434017 1.00371075729028 1 1
0.998023860671338 0.995822969590517 1 1
0.992670526499519 0.990175648376159 1 1
0.982145500082999 0.979891343338764 1 1
0.974943720057614 0.972553739191937 1 1
1.08820934878006 1.08475883782528 1 1
1.06965006221195 1.06705685390985 1 1
1.03922920461725 1.03684039640153 1 1
0.9653653595111 0.963158922347535 1 1
1.0137121679496 1.01092628531584 1 1
1.01304949632819 1.01079645959481 1 1
1.03565135618075 1.03306729231871 1 1
0.98719627062111 0.985091967636264 1 1
1.0472749222913 1.04498320689617 1 1
0.973208989669323 0.970568829878279 1 1
1.01735864957162 1.01489399920157 1 1
1.03353381217532 1.03083602835643 1 1
0.949165994891473 0.946497503461679 1 1
0.983318563976104 0.98057561214218 1 1
0.970678139543377 0.967644048863098 1 1
1.03480982971115 1.03224434831295 1 1
1.0260014790574 1.02332650063152 1 1
0.961048700718235 0.958625186717248 1 1
1.04174825961525 1.03940679870754 1 1
1.01231211085439 1.00962174293347 1 1
1.02046239356607 1.01774480905117 1 1
1.01991548381697 1.01719485533625 1 1
1.05041059296085 1.04747995072301 1 1
1.0435719165204 1.0415767497802 1 1
1.00917798423826 1.00681638643827 1 1
1.00720223378591 1.00516694670966 1 1
0.984941643523093 0.981485609977077 1 1
0.980079874097275 0.97731367937378 1 1
1.0546921974449 1.05178816188042 1 1
0.954248765577342 0.951991716684114 1 1
1.05730697214205 1.05466721832305 1 1
1.0421515015452 1.03924322425318 1 1
0.990614082888759 0.988352447138585 1 1
1.02798776837519 1.025367950896 1 1
0.95367932596117 0.951402860604704 1 1
1.00911004626833 1.00672990628247 1 1
1.06224402017451 1.05945184480716 1 1
1.00393243456008 1.00162514181336 1 1
1.03725689904827 1.03432698785873 1 1
1.04055202073613 1.03767711670108 1 1
1.03363373084236 1.03109528705752 1 1
1.05170563004185 1.0482940138767 1 1
1.01373730622422 1.01109028548277 1 1
0.963835409029028 0.961182590134197 1 1
0.942525058830381 0.940157372046314 1 1
1.00777094047532 1.00569618613289 1 1
0.983054113357046 0.980535220082606 1 1
0.964186526114466 0.961205187173818 1 1
0.97279369217858 0.970329479526152 1 1
0.910087294519125 0.907703415177304 0 0
1.06129576255595 1.05895446645382 1 1
0.935152953136483 0.932457725691376 1 1
1.03516915232614 1.03275070553261 1 1
0.985618019584644 0.982928943511605 1 1
0.946638252529857 0.943762362014605 1 1
1.03965961703905 1.03648195335599 1 1
0.978624196954941 0.976153569378758 1 1
0.97658411543125 0.974115264492824 1 1
1.05242378403733 1.04996836520841 1 1
1.02175732518112 1.0195681644234 1 1
1.0090767712984 1.00654122054946 1 1
1.0723990811148 1.06974652307981 1 1
1.02887960194725 1.02695052299639 1 1
0.969428360469146 0.966687038793683 1 1
0.959342807400019 0.956940508783015 1 1
1.04324440760734 1.04055338895165 1 1
1.02954633954283 1.02728573675263 1 1
0.960231255941526 0.95793625261973 1 1
1.0436585052089 1.0413624541224 1 1
1.00042314591614 0.997891325771325 1 1
0.938164727010471 0.935419556518221 1 1
0.912584095616509 0.909874128082131 1 1
0.961815123593474 0.958944622362419 1 1
1.00443149630214 1.00215856336188 1 1
1.04191669810074 1.03919851834391 1 1
1.04459003242844 1.04087963486448 1 1
0.961722128927191 0.959180068870158 1 1
1.01419043576552 1.01143497138568 1 1
0.9308120970413 0.927976527029974 1 1
1.00744485700221 1.00398540616397 1 1
0.941332600179684 0.938758792400965 1 1
0.877586174138162 0.875471574607922 0 0
1.03414637452059 1.03173368772569 1 1
0.930249382243014 0.928245178694527 1 1
0.94148847788554 0.938554359033963 1 1
1.0040085007702 1.00100144710859 1 1
0.998583627477451 0.996102101505803 1 1
1.02410020681777 1.02162580372587 1 1
1.00082265019922 0.997791391264539 1 1
0.996680205797846 0.993543466575757 1 1
0.995664081976427 0.993353349047191 1 1
1.03970198899826 1.03749405020057 1 1
0.935066382714152 0.931789253557442 1 1
1.00488448503274 1.00209700304405 1 1
0.934386212119151 0.931773346859916 1 1
0.926253341315978 0.924415549339245 1 1
0.984662296747226 0.981751818003336 1 1
0.969970674717712 0.967450090860718 1 1
1.01781131060171 1.01486198115559 1 1
1.00705129561271 1.00445844577556 1 1
1.04303203921654 1.03960509943536 1 1
1.06378879398602 1.06123312554226 1 1
1.01852781738796 1.0156138712281 1 1
1.03810546217754 1.03511465211698 1 1
1.02163704341263 1.01910043933653 1 1
1.05499574498537 1.05155130979733 1 1
1.03402402187304 1.03050898952051 1 1
1.0289553551159 1.02669071018186 1 1
1.03312608085061 1.03047517433197 1 1
1.02019163961335 1.01723125905359 1 1
0.986807674343434 0.984121492832182 1 1
1.06097635592577 1.0584200201205 1 1
1.06454656448225 1.06159526253075 1 1
0.985680294279593 0.983217195004878 1 1
1.02582847368233 1.02317381392142 1 1
0.989841254780483 0.987630406026313 1 1
1.01701829071954 1.01427909397919 1 1
0.967741223110548 0.965582380786532 1 1
0.991275202811945 0.988707395849197 1 1
1.02006518828665 1.01775922311964 1 1
0.987677124971054 0.985463754755302 1 1
0.973265265001535 0.97112143167438 1 1
0.929852446332502 0.927311383294516 1 1
1.02259364845534 1.01999268745849 1 1
1.03841994420046 1.034963605424 1 1
1.02277642669139 1.02050109589811 1 1
0.927042502305392 0.924109148341927 1 1
0.973077169014801 0.970584063046092 1 1
0.994297492903655 0.99178017916951 1 1
1.01312417390813 1.01059951134159 1 1
0.952392222168428 0.949621126984786 1 1
0.9610806617126 0.958393381830475 1 1
1.00659496703462 1.00443318447576 1 1
1.01822803563848 1.01557105987662 1 1
1.03971402261886 1.03714719369827 1 1
0.949086739483635 0.946870368310649 1 1
1.06966435598634 1.06664696792098 1 1
1.01065961876788 1.0080809760382 1 1
0.963953782568843 0.961813174832127 1 1
0.981483561039549 0.979157601163668 1 1
1.04090234359751 1.03765067100642 1 1
0.97518019328762 0.972535268747315 1 1
1.07698763657494 1.07324766179068 1 1
0.993103689591481 0.990324643359065 1 1
0.981971487814353 0.979211772675069 1 1
0.967729466907676 0.965057700771328 1 1
0.991323029410315 0.988885547913549 1 1
1.08571285559303 1.08272310755682 0 0
1.04105840266401 1.03866382744746 1 1
1.00241917599352 0.999284679712857 1 1
0.970258670510258 0.967888370872572 1 1
0.923832643999683 0.920362308125759 1 1
1.05802776188572 1.05506412101647 1 1
0.975167428415712 0.972311224627146 1 1
0.933198124575465 0.930655108962447 1 1
0.930020450878199 0.92772333446213 1 1
1.0123030493314 1.00987103282942 1 1
1.04525693773725 1.04259354503534 1 1
1.01043550479372 1.00736306216577 1 1
1.03721394228503 1.03418036448247 1 1
0.951794551513808 0.949495541141524 1 1
1.00278464938451 1.00021625305135 1 1
1.02430914080782 1.02124021086914 1 1
1.04423421364599 1.04194163355499 1 1
0.99748379345138 0.995145625962916 1 1
1.06217126798424 1.05928510468962 1 1
1.05787403347132 1.055393084043 1 1
0.980041133066689 0.977532317380087 1 1
0.975798080450985 0.973231309418683 1 1
1.05026570405609 1.0479621589591 1 1
1.07421484117569 1.07117610465457 1 1
0.961923549561143 0.959195229071927 1 1
1.03410526500534 1.03182344615336 1 1
1.02956440406327 1.02650274535093 1 1
0.990179826576331 0.986952840050805 1 1
1.05452707994776 1.05226396568889 1 1
1.01759957720795 1.01499190933009 1 1
0.976273775564569 0.97357287451128 1 1
0.938928743307577 0.936085382665695 1 1
1.05456286947763 1.05193882167412 1 1
0.994909888503054 0.992871128509861 1 1
0.972935160326114 0.970754119989014 1 1
0.943304126720465 0.940771536273836 1 1
1.00594308307245 1.00330823229838 1 1
0.962811384820468 0.960560890357402 1 1
1.02009836967993 1.01780214988906 1 1
1.01825922762812 1.01475443793493 1 1
1.05140840612829 1.04833229785822 1 1
1.01580447114389 1.01315813933108 1 1
0.961730428919495 0.959140811356843 1 1
1.02993599275882 1.02752459186882 1 1
0.924718823735621 0.922135587543745 1 1
0.957010557102828 0.953829109435479 1 1
1.00635476283041 1.00433654443362 1 1
0.930426007122961 0.928229677064338 1 1
1.0075291795016 1.00478090461997 1 1
1.0088812920727 1.00598365718244 1 1
0.999836587013245 0.996676984580047 1 1
1.05100841512301 1.04761333880889 1 1
0.976493951610123 0.974251916587093 1 1
1.00424604467058 1.00156738687137 1 1
1.01810682427734 1.01562083277985 1 1
1.03481158190805 1.03221133013369 1 1
0.943224210837927 0.940837288883433 1 1
1.05125949663484 1.04886851914001 1 1
1.04857095469702 1.04526278864534 1 1
0.960811452562115 0.958259090046953 1 1
1.01363469235679 1.01111501301483 1 1
0.963338806223165 0.960913411757554 1 1
0.970908698872611 0.9683529598384 1 1
0.975999050306596 0.973189967785438 1 1
0.989232342846647 0.986301988371102 1 1
1.01453917160544 1.01192379715355 1 1
1.00064525365751 0.996675326031249 1 1
1.00049265578766 0.997425606909053 1 1
1.10224373943095 1.09942530153869 0 0
1.0137556734477 1.01125665911638 1 1
1.03102294599139 1.02882258947077 1 1
1.02522976157869 1.02227529010216 1 1
0.993264193102624 0.990537150269522 1 1
1.04437584789173 1.04186776471035 1 1
0.980324862502311 0.977564452097228 1 1
0.990685953174467 0.988282500852821 1 1
1.00429010920049 1.00180634031257 1 1
0.942289724722955 0.940285227218036 1 1
0.959361019470925 0.956740348764909 1 1
0.989224560326031 0.986247042826927 1 1
1.02814124978675 1.02577324196114 1 1
1.02491187168525 1.02198643272642 1 1
0.959783214099884 0.956570357200955 1 1
1.03334684649373 1.03116670248835 1 1
0.973871387426084 0.97190415986221 1 1
1.04319212143347 1.04055064865074 1 1
1.01339582920486 1.01112635637552 1 1
1.01612319505984 1.01312285094156 1 1
1.02243260133636 1.02027130330486 1 1
1.00568711166673 1.00332976214472 1 1
1.09830260356863 1.09544382104411 0 0
1.02080758705749 1.01852104793449 1 1
0.93547866945797 0.932733781110079 1 1
0.937498922962242 0.935112061602716 1 1
1.03841591442743 1.03630897481891 1 1
1.02575266600789 1.02336197229925 1 1
1.00030142220236 0.997527781674154 1 1
0.974592549976286 0.972205321508658 1 1
0.982745046083021 0.980443820360252 1 1
0.981904933441059 0.978726108795642 1 1
0.978619705176153 0.976251861288225 1 1
0.990038842267998 0.987333540612793 1 1
1.01848016496033 1.01592279421631 1 1
0.942485626448197 0.940237682619053 1 1
1.00124075416852 0.997890702195742 1 1
0.983603257522053 0.981326507226124 1 1
1.02111854824093 1.01808285884985 1 1
1.0381399160176 1.03532007740802 1 1
1.00318790108012 1.00039393200707 1 1
0.961737918338934 0.959335310871082 1 1
0.962384191166289 0.960140956418482 1 1
1.03480605276042 1.03159287891152 1 1
0.996928433469098 0.994524596899695 1 1
0.953678563623832 0.951281464634957 1 1
1.00723719013246 1.00421155996322 1 1
0.979689357737903 0.977149357884613 1 1
1.11496196887787 1.11186929808315 1 1
0.939494620500981 0.936867239000774 1 1
0.992325567956469 0.990050135419153 1 1
0.991317890082585 0.988558527722006 1 1
0.951909783895174 0.949531935810183 1 1
0.946478909123606 0.944246250298915 1 1
1.0293400332336 1.02688496654494 1 1
1.01817332897259 1.01539477182831 1 1
0.961735807354172 0.959318789061215 1 1
1.07078694552519 1.06840917767409 1 1
0.976051912773685 0.973622586583113 1 1
0.974166849773211 0.971726769233791 1 1
1.00347824146794 1.00040033738178 1 1
0.949165134745211 0.947142510147886 1 1
0.95909641794354 0.955895010618554 1 1
0.926261630752731 0.924327958965107 1 1
1.03728821421779 1.03463770197013 1 1
1.03064045364887 1.02745827005583 1 1
0.962468791108608 0.960203615684652 1 1
1.07794532844534 1.07531658696276 0 1
0.983004041206555 0.980458473238676 1 1
1.05963607398767 1.05629639548735 1 1
1.02760178663008 1.02306860929366 1 1
1.06230565583928 1.05953261986195 1 1
0.976084847981431 0.973511355767472 1 1
1.00165931498145 0.999286143028343 1 1
1.04353858751079 1.04045374283304 1 1
1.02881115732721 1.02630484096608 1 1
0.941783170895331 0.939270392459212 1 1
1.0502886680382 1.04698704167945 1 1
0.988251632519262 0.986139250294159 1 1
1.01833138541924 1.01530553059614 1 1
0.991151950499296 0.988140761160256 1 1
1.01040753922662 1.00761700852915 1 1
1.01093585286725 1.00850118461313 1 1
1.01951748208802 1.01739119150183 1 1
0.942768885878524 0.940452096546343 1 1
0.919055487981973 0.916859078821975 0 0
1.00380992994055 1.00095880823053 1 1
0.978156080927973 0.975392906695263 1 1
0.981528097375349 0.979404479827331 1 1
0.985458537789016 0.983308120236137 1 1
0.972614591782035 0.97025543854569 1 1
0.990283825416091 0.987917958660487 1 1
0.945269189590918 0.943385054872222 1 1
1.02239380306987 1.02001144466373 1 1
0.952831082719503 0.950740813246457 1 1
0.958085672272272 0.955807606035318 1 1
1.01383521675153 1.0106434053807 1 1
0.964521193146724 0.962503287529434 1 1
0.914800395662233 0.912333720130554 0 0
1.04846569743054 1.04586795069547 1 1
0.971947737855829 0.97000904203912 1 1
1.06612136543749 1.06371264003284 1 1
1.00335275386504 1.00034145278881 1 1
0.936964064978594 0.934298289279092 1 1
0.965215819508989 0.962879279885636 1 1
1.0072475172448 1.00485152313042 1 1
1.02986768744613 1.02712241305734 1 1
0.941374454892118 0.938662746254578 1 1
0.975377990532877 0.973174676085006 1 1
1.03202082247832 1.02890867775522 1 1
0.962269491857068 0.959801264195727 1 1
1.05962187306697 1.05697413305003 1 1
0.998785575104283 0.996141919152314 1 1
1.02363052444223 1.01999738963971 1 1
1.00068269035884 0.998176454494698 1 1
1.03450358435817 1.03163680900078 1 1
0.987624601104612 0.985155221858174 1 1
0.949430527664048 0.947548860351776 1 1
1.0010046037007 0.998621973653733 1 1
0.921315866423863 0.918946151681561 1 1
1.00258804964457 1.00011283811721 1 1
1.06186444717754 1.0580239591839 1 1
0.964370690582623 0.961941940475601 1 1
0.981761926554038 0.979228767726915 1 1
1.02945808256315 1.02661088078499 1 1
0.991910409697707 0.989696526714289 1 1
0.926925003871921 0.924944608981873 0 0
0.957734711159869 0.955594176679908 1 1
1.00187407364556 0.999098432232989 1 1
1.06392983340919 1.0607259847549 1 1
1.0563338056478 1.05320495024904 1 1
0.955424024308054 0.952805994071142 1 1
1.09808390437258 1.09475649430439 1 1
1.03776144280347 1.03496066769915 1 1
0.986448302581233 0.983990335130731 1 1
1.04514969310103 1.04216190946856 1 1
1.0252452930642 1.02232899287665 1 1
1.03146975785555 1.0287164510082 1 1
1.04037530419562 1.03744202950245 1 1
1.00008348693177 0.996506032520374 1 1
1.03041459712317 1.02786388990736 1 1
0.953667378293881 0.951170327363227 1 1
1.05945386850019 1.05662299449326 1 1
0.95300141310859 0.950229682439681 1 1
0.954926902195289 0.952250133964481 1 1
0.956950725007055 0.954286442826184 1 1
1.05005388184825 1.04754609253962 1 1
0.947743352161537 0.945410073866676 1 1
1.00994113623661 1.00761725873468 1 1
0.989773206505525 0.987449254337551 1 1
0.995853297287661 0.993122015491731 1 1
1.02999824322519 1.02739973719188 1 1
0.997850536467386 0.995720695585426 1 1
1.03171278482408 1.02913501592213 1 1
0.974018263989505 0.971338992698828 1 1
1.08652947393786 1.08226783296546 1 1
1.02075999073817 1.01824428653076 1 1
1.06975269390122 1.06697957802508 1 1
0.972318583241731 0.969717137312419 1 1
0.919792535733587 0.917716458531967 0 0
1.00391588900779 1.00167602239945 1 1
0.979621505336255 0.977143455810999 1 1
1.07800516574301 1.07555477285006 0 1
0.978659669102187 0.975977202477834 1 1
0.952285955348484 0.950114621224425 1 1
0.973818190112815 0.970780602148268 1 1
0.982097141695897 0.978719475016151 1 1
1.00942574713458 1.0066559956311 1 1
0.969605489285947 0.96734365547472 1 1
0.977269955028111 0.974986015689588 1 1
1.00524653779946 1.00207778799037 1 1
1.01267660726869 1.00982993880316 1 1
0.954640437245189 0.952725250053496 1 1
1.0517392089764 1.04753926382349 1 1
1.08625792201733 1.08361498121902 0 0
0.986421754171163 0.984473681828816 1 1
1.02605015266931 1.02351167272527 1 1
0.976296718983289 0.973890548759954 1 1
1.03492257222194 1.03260005775984 1 1
0.971775904524261 0.969730947356583 1 1
1.10039064767254 1.09742595578113 1 1
0.908278312260129 0.906224972074306 0 0
1.0350420425638 1.03216233399665 1 1
1.02210112896595 1.01967742490003 1 1
0.972414770258432 0.969859330016737 1 1
0.968286216374747 0.965864954301999 1 1
1.03119685797659 1.02858353405956 1 1
1.02669171106795 1.02408192389638 1 1
0.997274486718005 0.994610216579558 1 1
1.07225609094366 1.06905876764577 1 1
0.961757249560431 0.959442984505196 1 1
1.01839681189668 1.01616979921542 1 1
0.971284506931255 0.968424305215984 1 1
0.964196566765689 0.961786992945248 1 1
1.00335110164557 1.00004171958338 1 1
0.916575588238261 0.914911743780405 0 0
1.03685349835748 1.0335752004354 1 1
0.988244881145554 0.985675945425939 1 1
0.90852497821918 0.905950555131002 0 0
0.894774356112626 0.891778599901497 0 0
0.912449645805397 0.910019727048122 0 0
1.03704050921709 1.03400622056567 1 1
1.05002396153427 1.04689912582583 1 1
0.996692329631734 0.993554146785641 1 1
0.966030205975906 0.963729577060058 1 1
0.999039800060697 0.996201524032163 1 1
1.01742781539659 1.01497285293289 1 1
0.971366476631687 0.969191089256293 1 1
1.08554284715125 1.08238926922712 0 0
0.992314255128869 0.989341030555789 1 1
0.988394778108271 0.985841057076842 1 1
0.993194311471737 0.990801452859888 1 1
1.01233092041813 1.00939337086449 1 1
0.9984520403588 0.996167468700906 1 1
0.972403753096066 0.970453041561476 1 1
0.936118081808377 0.933501288763051 1 1
1.06744095049847 1.06425750167173 1 1
0.975980070013382 0.973272775605162 1 1
1.030072244398 1.02723002158253 1 1
0.95489028767282 0.952279597369792 1 1
1.00886385229557 1.00559272793878 1 1
0.964198108266695 0.961904176196354 1 1
0.965827830778086 0.963488132744053 1 1
1.01341527946107 1.01069158570874 1 1
0.928284523729843 0.926490335467429 0 0
0.951804501870111 0.949464419190088 1 1
0.999190533900832 0.996712013273785 1 1
1.0881376154107 1.08461040200702 0 1
0.957146886325755 0.954197600320833 1 1
0.943720826259152 0.940923336025091 1 1
0.992413173956546 0.990014939638593 1 1
1.06387390843378 1.06117583060442 1 1
1.00892322484189 1.00664285386316 1 1
1.0398784182009 1.03742228976165 1 1
1.11385038719885 1.11122803611194 0 0
0.963744404781361 0.961326073763675 1 1
1.02773461581161 1.02557376433704 1 1
1.02982139401417 1.0263360485022 1 1
0.962456191110637 0.959360342667974 1 1
1.03979205237699 1.03749580558481 1 1
0.972139656064835 0.969189573244677 1 1
0.858039740779003 0.855716661435229 0 0
1.0022116574748 0.999743900600174 1 1
0.958429281058081 0.955508706014452 1 1
0.947221243613553 0.944709079734933 1 1
1.07745693251355 1.07512590485332 1 1
0.923412616795001 0.921398005929282 1 0
0.985106470329891 0.982963692174773 1 1
1.02910920881695 1.02616075943327 1 1
0.971836027141159 0.969346116117497 1 1
1.03222200974465 1.02980103227939 1 1
0.985260414839719 0.982321468260824 1 1
0.981751196235093 0.97905981925845 1 1
1.04782313336659 1.04499762010439 1 1
1.05114695663924 1.04848312146481 1 1
0.973657039271653 0.971113332475122 1 1
0.997221433739151 0.99498437493628 1 1
0.986758833313098 0.984190586942417 1 1
0.980533200239454 0.976887126481448 1 1
1.0451586176795 1.04189828164315 1 1
0.953267249288484 0.950954876831858 1 1
1.03045342558172 1.02803018089001 1 1
1.05478778592396 1.05155525101369 1 1
0.993744762831461 0.991201892353346 1 1
0.967244000366131 0.964748310893006 1 1
0.991190286527611 0.988366607779733 1 1
0.990907302118253 0.98833039453127 1 1
0.995020936141254 0.992915469957389 1 1
0.929608818164406 0.92751898602673 1 0
1.01394455064231 1.01134046556992 1 1
1.00177602188249 0.999713726334113 1 1
1.03773075054821 1.03451482559569 1 1
1.00039620489762 0.997193821593991 1 1
1.02767922584695 1.02524600563103 1 1
0.932024384026156 0.929260696498986 1 1
1.03499847788465 1.03237002841455 1 1
1.00026479209963 0.997198530242696 1 1
0.999199294937337 0.996971465289231 1 1
0.961564498219543 0.95877721029595 1 1
1.00375496006893 1.00123450645154 1 1
1.02908392707991 1.02697400235061 1 1
0.985604254299954 0.983310254898911 1 1
1.0096565539725 1.00710593626477 1 1
1.05470684411638 1.05163100313332 1 1
0.992342146819848 0.989713813656983 1 1
1.01454349311849 1.01156375744574 1 1
0.974089985805716 0.971557059557162 1 1
1.01178035092031 1.00891873630839 1 1
0.944199650847364 0.941207198046543 1 1
1.0653513436096 1.06198362856172 1 1
1.02744877091941 1.02475268821321 1 1
1.02971859740259 1.0271493430575 1 1
1.05903188381232 1.0566954946065 1 1
0.977179589093984 0.974968832037661 1 1
1.03118235362889 1.02836611611866 1 1
0.967765633530945 0.965127171673882 1 1
0.961368227080535 0.959484492404254 1 1
0.991624223153528 0.989063456692438 1 1
0.999145564962455 0.996405087350051 1 1
1.03487760657102 1.03219145082301 1 1
0.951914979159422 0.949385166370317 1 1
0.919512899551355 0.917400597793984 0 0
1.03193584883089 1.02940926136886 1 1
1.04503483637493 1.04261936876051 1 1
1.01512170204969 1.01286192070267 1 1
1.0549110834561 1.05243302489361 1 1
0.983525876327183 0.980602924174083 1 1
0.881377722868361 0.87892813783604 0 0
1.04538376246227 1.04246534839761 1 1
1.02938901847059 1.02696663782174 1 1
1.02335642433656 1.02089443886925 1 1
1.04692701929303 1.04428564484763 1 1
1.11019901873417 1.10725617565781 0 0
0.982429212703552 0.980422990900157 1 1
0.963074430375324 0.960851614861112 1 1
1.07494738626577 1.07247881089608 1 1
1.00711821497871 1.00459356863508 1 1
0.982991779574814 0.980036638332749 1 1
0.99126505101702 0.989188752613002 1 1
1.00180304723253 0.998614834577761 1 1
1.00341855028769 1.00051910654785 1 1
0.991950115042512 0.989162584273709 1 1
0.973920299208704 0.971244904142172 1 1
1.04213226478844 1.03969029890273 1 1
1.01147517016831 1.00864213493933 1 1
1.03692778654052 1.03429490842896 1 1
0.936699711300881 0.934436845309978 1 1
0.986289832457891 0.98374217180512 1 1
1.0283695010461 1.02567072580385 1 1
0.985399988284143 0.982583450594345 1 1
1.02816326791664 1.02543883403718 1 1
1.04130303297601 1.03868484249019 1 1
1.02028241713329 1.01766547735805 1 1
1.0171526703977 1.01498500011966 1 1
1.01733133408579 1.01506877653396 1 1
1.00562095347477 1.00320725070506 1 1
1.041755797767 1.03888770867872 1 1
0.971641265234781 0.968603450909058 1 1
1.02444122832931 1.02074660836327 1 1
0.949837245968365 0.947305969384196 1 1
0.969468936230261 0.967522148068676 1 1
1.04258350278858 1.04039000853476 1 1
1.05011434195168 1.04714878563881 1 1
0.946360978867419 0.943392933986357 1 1
0.944840778658146 0.942376491295396 1 1
1.05270242601641 1.0501470295783 1 1
1.0954356032569 1.09269496385644 0 0
1.05639018749407 1.05295378994628 1 1
1.04478384524301 1.04240909715358 1 1
1.00631108109606 1.00395071200571 1 1
0.964048076461795 0.961807367172186 1 1
0.99767621369848 0.994918855609208 1 1
0.954721575718242 0.952595585608823 1 1
1.04958896719534 1.04675228377723 1 1
0.995229465296193 0.992685479841786 1 1
0.939960989041438 0.937889866145447 1 1
1.02315197117885 1.02025108314939 1 1
0.959230061231835 0.956715789187865 1 1
0.951995724849557 0.949155605378146 1 1
1.01982387222651 1.01709817225694 1 1
0.985156880221882 0.982305149716158 1 1
0.989971745540294 0.987803710901161 1 1
0.966117746608033 0.963602919407695 1 1
1.04707242593065 1.04474965373828 1 1
1.01607253395437 1.01334846058104 1 1
0.919711019301921 0.917429082412556 0 0
1.01922121425004 1.01668802392951 1 1
0.971788888170649 0.969076850459289 1 1
1.01480820843191 1.01187302031086 1 1
1.01297339499606 1.01005111357118 1 1
1.04154412485132 1.03854120297796 1 1
1.03849737820161 1.03505423509396 1 1
1.02857214156707 1.02556350050234 1 1
1.03593470871451 1.0329899029746 1 1
0.998358761122856 0.99590445512714 1 1
0.991648665859218 0.988516393777169 1 1
1.04332200760271 1.04014277447982 1 1
1.02670975820972 1.02434648335462 1 1
0.959647447842509 0.956483636813151 1 1
1.00819876290985 1.00577274446583 1 1
0.911820281114608 0.909042580882037 0 0
0.98774637460349 0.98530898845677 1 1
1.01080087912053 1.00831016153732 1 1
1.00312861529166 1.00004301589468 1 1
1.03844092174014 1.03617583408209 1 1
1.00899021623128 1.00659511055043 1 1
1.01164387385316 1.00865866731284 1 1
0.97770318627272 0.974698094866663 1 1
1.00692876697617 1.00439521067373 1 1
1.01122901772153 1.00893329910912 1 1
1.04131397974407 1.03915431116063 1 1
0.98650113686745 0.984141413674456 1 1
0.969180067481204 0.9668331413225 1 1
1.0292225894969 1.02712692023794 1 1
0.956319730885615 0.954093229553185 1 1
1.04355369042675 1.04121399895175 1 1
0.967117074088355 0.964850994244131 1 1
0.990880222941254 0.988500240189551 1 1
0.965796797851386 0.962499993579762 1 1
0.950048649025411 0.947462172127219 1 1
1.02937913112777 1.02694140226926 1 1
0.994091552295622 0.991800148154079 1 1
0.99864241458885 0.99582340722771 1 1
0.979614789912671 0.976929058625719 1 1
0.977662750301441 0.975279184415774 1 1
0.958174062457747 0.954476078040821 1 1
1.02183355816023 1.01946478128276 1 1
0.915677271326251 0.913000348355127 0 0
0.992990163258894 0.990429412276497 1 1
1.02739642724023 1.02482665800832 1 1
0.969410601069416 0.966681358119552 1 1
1.06051134300197 1.05781470787555 1 1
1.0359873381527 1.03295674769687 1 1
1.02372526794039 1.02024332976879 1 1
0.932837846629141 0.930753418862195 1 1
0.994885129769991 0.992464939315492 1 1
0.956405016553503 0.954326052634966 1 1
0.994058767409323 0.990760503212107 1 1
1.01371509443419 1.01121143118856 1 1
1.02074254315038 1.01827234690267 1 1
1.06069677675469 1.05786977158993 1 1
1.05654637390268 1.05356077386863 1 1
0.954457801820946 0.952269382284065 1 1
0.966856228198632 0.964240016737811 1 1
1.05596312777914 1.05250142793872 1 1
1.021569812822 1.0185822775884 1 1
0.944828620368045 0.942412223768316 1 1
0.989431084417122 0.986592696746761 1 1
1.01476442351614 1.01259855512229 1 1
0.955951829323501 0.953095711020058 1 1
1.09246696450143 1.08989355912226 0 0
0.99883882828591 0.995524176702634 1 1
0.940607440100933 0.938474992954701 1 1
0.983389811899993 0.981069686511355 1 1
1.06952979108019 1.06632721339257 1 1
1.02725446399788 1.0249981487495 1 1
1.03978635008723 1.03701836027716 1 1
0.962960479011214 0.960483694463222 1 1
1.02391942498462 1.0210766233485 1 1
0.945995612705991 0.943161543880267 1 1
0.98322372075369 0.980191928736711 1 1
1.0433107699147 1.04085377562496 1 1
0.992569703860914 0.989791689298016 1 1
1.00443813971983 1.00187503877955 1 1
0.956498840879192 0.954049473649021 1 1
1.01192167927133 1.00839347058986 1 1
1.06697153747018 1.06439912617785 1 1
0.997159659948452 0.994464175374651 1 1
0.956910078640321 0.954676942704266 1 1
0.966374780461141 0.964015384325459 1 1
1.01452100748355 1.01164097670662 1 1
0.962487337754819 0.959888683144682 1 1
0.927922254739899 0.925165822693785 1 1
0.990450535909205 0.988041509594949 1 1
0.956782194722709 0.953943937338735 1 1
0.970658181649942 0.968397972541622 1 1
0.971873730334057 0.96951329209274 1 1
1.04057944997629 1.03812394982287 1 1
0.973658957026171 0.971012140519118 1 1
0.995490003669552 0.993206361251389 1 1
1.02133967968088 1.01909715297867 1 1
1.00838282758585 1.00585989837981 1 1
0.954544519421867 0.951941687981763 1 1
0.959314537927795 0.956207468596564 1 1
1.03046035734326 1.02801934440931 1 1
0.956200424089209 0.953606479911639 1 1
0.958147609542924 0.955927388653064 1 1
1.07817558272406 1.07418776276411 1 1
0.98446517472573 0.981763114980436 1 1
0.975941410253429 0.973291858653067 1 1
1.01258545391361 1.0097429623954 1 1
0.969251884484547 0.966376094484065 1 1
1.02489171942196 1.02184159642926 1 1
0.977568761749576 0.974655893302353 1 1
0.955507765571303 0.953047438567213 1 1
1.03980778954926 1.03698117612685 1 1
0.970114382856062 0.968122105941815 1 1
0.986188445512634 0.983678172911532 1 1
1.06139195220603 1.05925649210474 1 1
0.992606215927262 0.989885837760456 1 1
0.979508668953298 0.97681636909646 1 1
1.02843015813694 1.02538401201535 1 1
0.994359789425752 0.992024408995614 1 1
1.10430382811592 1.10132321680477 0 1
0.993400814876174 0.991102051630446 1 1
0.939820009745087 0.937504554637855 1 1
0.939900974905263 0.937487131941452 1 1
1.02051848983099 1.01794610161332 1 1
0.893821076665951 0.891378384090538 0 0
1.0654692000257 1.06216299091512 1 1
0.981189649701206 0.97887733142912 1 1
1.00569238625971 1.0029345722951 1 1
1.01377855307162 1.01072609249741 1 1
1.01260026004399 1.01041900925 1 1
0.94949067960413 0.946231789870286 1 1
1.00299759114882 1.00048721699469 1 1
1.00394442768539 1.00146009857408 1 1
1.03519935590461 1.03284256173374 1 1
1.02419014173051 1.02171646598922 1 1
0.945428728208185 0.942919215813395 1 1
1.05032226148768 1.04717172175585 1 1
1.04243858565928 1.03975929178385 1 1
0.978628157103767 0.975450177116725 1 1
0.975630172428342 0.973364651288559 1 1
0.991794495123422 0.989241048464357 1 1
0.982769658766664 0.979959983709543 1 1
0.987389943564764 0.985155920173761 1 1
0.97677430896858 0.974084743656198 1 1
0.974179021574246 0.971720545189442 1 1
1.01092595262902 1.00871664234722 1 1
0.959295076482956 0.956888693744176 1 1
1.01083716780169 1.00728981938425 1 1
0.96217864261801 0.959272481752142 1 1
1.00561442438254 1.0023588908948 1 1
1.12603378758685 1.12341610036046 0 0
1.02283271353101 1.01961841777921 1 1
0.973323560617477 0.970306537266456 1 1
1.0055912505993 1.00331032843522 1 1
0.972597036310944 0.969822942730865 1 1
0.986258085113064 0.983721407304717 1 1
1.02068745076431 1.01736191829678 1 1
0.92764745129345 0.925491158615322 1 0
0.937984807031284 0.935617406477358 1 1
1.05296028604977 1.05001239179872 1 1
1.01892575134657 1.0164910848349 1 1
1.02117423888838 1.01904906911035 1 1
0.977907032116201 0.976019584477778 1 1
1.00133078988992 0.99899247294915 1 1
0.957598855575326 0.955256609505454 1 1
1.0116019663647 1.00944371029344 1 1
0.970418381473801 0.967888701263382 1 1
0.988261355597389 0.985849187578138 1 1
1.03679327976555 1.03477556478057 1 1
0.961389215899478 0.95843909075687 1 1
1.03843192295086 1.03552754388834 1 1
1.00449308435707 1.00147844847003 1 1
0.971405176818758 0.968973036178029 1 1
1.04979437533119 1.0473470735431 1 1
0.975666195836436 0.972919889577349 1 1
1.06937104965572 1.06649682935971 1 1
0.928571410203733 0.925812630619173 1 1
1.02556273314848 1.02271544500628 1 1
0.983467018862958 0.980763142797312 1 1
1.00917588382616 1.00677421176321 1 1
1.00234220871328 0.999907104923957 1 1
0.996538029011845 0.994103430496672 1 1
1.03522606807523 1.03285461580268 1 1
1.04557974995687 1.0432663483492 1 1
1.09277798287322 1.09002353939138 0 0
1.01872561768853 1.01656987681347 1 1
1.03489717131569 1.03225875158704 1 1
0.938267589839002 0.936273841326976 1 1
1.03316261349409 1.03070133710407 1 1
1.0003193388831 0.997847863657232 1 1
0.97321901163927 0.970005233490928 1 1
1.06513561958815 1.06225779445652 1 1
0.91238918046668 0.909741364828997 1 1
1.02970287065155 1.02641614323892 1 1
1.00299217105057 1.00025545673815 1 1
1.00937368574375 1.00641092800142 1 1
0.996643101374518 0.994287329502245 1 1
1.00491964495944 1.0025744339137 1 1
1.0260500327291 1.02261676919561 1 1
0.99333618628863 0.990939277755018 1 1
1.01164549746218 1.00836111541512 1 1
0.96533435196618 0.963408682232875 1 1
0.968432569390224 0.96652597465235 1 1
1.04267893418583 1.03998485071947 1 1
0.975818982741668 0.973623506869505 1 1
1.01123763781567 1.00898511317152 1 1
0.997966638827514 0.995480360797285 1 1
1.00442548407563 1.00103046139448 1 1
0.991660757018398 0.989110858729047 1 1
1.01067500275662 1.00833840343236 1 1
0.996666393044073 0.994199749867044 1 1
0.951313962874992 0.948440320676337 1 1
1.00589961158965 1.00349006464035 1 1
0.945709067703112 0.942796485469172 1 1
0.955217621122515 0.952857156066904 1 1
1.02133526185973 1.01879732225523 1 1
1.00637600871691 1.00415226798368 1 1
1.02677661815242 1.02415087669442 1 1
0.992177280455188 0.98927205373289 1 1
0.957614244766886 0.954998962723761 1 1
1.03745623664357 1.03507403456101 1 1
0.96577238966266 0.96263497172941 1 1
1.00037879695281 0.99822297662793 1 1
0.97353986963333 0.971400869528455 1 1
0.963104595545791 0.960443709769263 1 1
1.05620522493417 1.05349449709483 1 1
1.01192155592682 1.00953527600076 1 1
1.02687857063903 1.02427909482462 1 1
1.04215913629771 1.03914379649874 1 1
0.912346334232833 0.910213353087335 0 0
1.041421330531 1.03845789545615 1 1
0.974008049254594 0.971798438214388 1 1
1.01975291013499 1.01670968729017 1 1
1.01247322602941 1.01008686091294 1 1
0.968193893112818 0.96621424588013 1 1
0.974065966238964 0.970830715302756 1 1
0.954766593151652 0.952569227596169 1 1
1.02033119080528 1.01716241892466 1 1
0.994097851294856 0.991680270525148 1 1
0.925255749709952 0.922427201648737 1 1
1.00313273710085 1.00061155428079 1 1
0.992122944260593 0.989288055917427 1 1
1.0158829523378 1.01369674633021 1 1
0.970078059676089 0.967705072472356 1 1
0.970060911670248 0.967317505028473 1 1
1.00625740290463 1.00388935445995 1 1
1.03104130212991 1.02840443784699 1 1
0.966008210098042 0.963051621515322 1 1
0.992440989077168 0.990262378278098 1 1
0.950532234962787 0.947908105868556 1 1
0.990763358103485 0.988335671876364 1 1
0.98249419904515 0.979261238183317 1 1
0.994343498100414 0.991370641677793 1 1
1.01263728321363 1.00966404535839 1 1
0.9695685153917 0.967174285162597 1 1
0.990849977347995 0.988079693618761 1 1
0.931534647690517 0.929634667948071 0 0
0.957550320898468 0.954882543321037 1 1
0.981603383879233 0.978706138149868 1 1
1.01897697597846 1.0162443167829 1 1
1.06916470985606 1.06680857412403 1 1
1.03034358294513 1.02676706157302 1 1
1.01633872286803 1.01383527607736 1 1
1.01926404555048 1.01671739098677 1 1
1.0057617556513 1.00231357573213 1 1
0.934156689785649 0.930741666823841 1 1
0.985182390109488 0.982183882977168 1 1
1.02173117943215 1.01869318701897 1 1
0.952840025557895 0.950105004649318 1 1
0.981446989380963 0.979200021793412 1 1
1.05250344506521 1.04986419375298 1 1
1.07894195377447 1.07669747520183 0 0
0.932918270815057 0.930160484347798 1 1
1.03206585308596 1.02972133001731 1 1
0.973217355189385 0.970440713883575 1 1
1.00180908852076 0.998932212107954 1 1
0.978393471718786 0.976050654340247 1 1
1.00737462621385 1.00480617735172 1 1
1.0588287415237 1.05658811176922 1 1
1.00582548138962 1.00331181261093 1 1
0.971407165677758 0.96873223619748 1 1
0.972861237156802 0.970306888948831 1 1
0.975200615011629 0.97287844898853 1 1
0.959129625715844 0.956874852985409 1 1
0.984296834539139 0.981667076936847 1 1
1.03062231540186 1.02797570747272 1 1
0.978422179782864 0.97553311507079 1 1
0.933205654172911 0.930946668188976 1 1
1.05840092426772 1.05539210846262 1 1
1.0025585799093 0.999739975636204 1 1
0.909293568193113 0.906594237100338 0 0
1.00212858982632 0.999987564791761 1 1
0.955954868289817 0.95330587071713 1 1
0.950857567844392 0.948500117073261 1 1
0.972908256749119 0.970564800612581 1 1
1.03513907206093 1.0328212688315 1 1
0.966386060013949 0.96392938826158 1 1
1.00950268295897 1.00729271599821 1 1
0.956448121595222 0.953237442261915 1 1
1.03993859384949 1.03727141734174 1 1
0.980768300368196 0.977919625483263 1 1
1.03996046329151 1.03726010138782 1 1
1.02356987518375 1.02082495557172 1 1
0.984720565178261 0.982025770535766 1 1
0.988880820569288 0.986670888191228 1 1
1.02715939908046 1.02459880473394 1 1
1.02684587533109 1.0241268861507 1 1
1.03309999336886 1.03027466005334 1 1
1.01978849314722 1.01738131621591 1 1
1.06774441881503 1.06528101211564 1 1
0.964488693423252 0.962431698155607 1 1
0.967858305346402 0.965550287470206 1 1
0.949090280143931 0.946812366526563 1 1
1.02816281179772 1.02531794098866 1 1
0.926112391300842 0.923242250175499 1 1
1.02428431118837 1.02171588381506 1 1
0.96069573555248 0.957870735783277 1 1
0.925538229676793 0.922719771126929 1 1
0.996070901661828 0.993915303635013 1 1
0.99210688062507 0.989453444199592 1 1
0.99435560418282 0.992113638984801 1 1
0.95488249054239 0.95265392194816 1 1
0.993441907843442 0.991337894809974 1 1
1.02654730533125 1.02357155034207 1 1
0.964193780550536 0.961618499371964 1 1
1.02582175098566 1.02328442234885 1 1
0.968571328621184 0.966082675083974 1 1
0.994198119919467 0.992056857742906 1 1
0.937255786159318 0.934617015114684 1 1
1.03929106507965 1.03634382541193 1 1
1.02503325135518 1.02123256701717 1 1
0.987042715146169 0.984150463992476 1 1
0.979507644930878 0.97698022079955 1 1
0.927200876901605 0.92522321455137 0 0
1.00333781511687 1.00095744420733 1 1
0.999014530070853 0.996359031357937 1 1
0.954153438372875 0.95183808882426 1 1
0.996952105676254 0.994849532197098 1 1
1.04021970620546 1.0376409391707 1 1
0.956767416470225 0.953969802228346 1 1
0.936646479432998 0.934242595100906 1 1
0.971344421275124 0.968959306789508 1 1
0.930578302865575 0.927740157136501 1 1
1.00120518192797 0.99888628520703 1 1
0.984350526095455 0.982250882326443 1 1
0.933346644737839 0.930745062472977 1 1
0.980496949580528 0.97846960334981 1 1
0.986717005424022 0.984332310918135 1 1
1.01677074897542 1.01359136201627 1 1
1.00553936686781 1.0031062195634 1 1
1.02515995114161 1.02270013736478 1 1
1.05043709912011 1.04801535158507 1 1
1.00983045709274 1.00714614601718 1 1
1.02327757772187 1.0207487346668 1 1
1.07194933971883 1.06881107767406 1 1
1.03937126154154 1.03683758507551 1 1
1.02596174085957 1.02339664603985 1 1
0.922030578783739 0.919539146160682 1 0
0.971761091408275 0.969177030102487 1 1
0.956153175953133 0.953947631227932 1 1
0.914069049197517 0.911636438603172 0 0
1.00996283704217 1.00778528440658 1 1
1.06937305181212 1.06637094242722 1 1
0.994949899730266 0.992589725056344 1 1
1.0336606103358 1.03023912049374 1 1
1.01435289813794 1.01142367467366 1 1
1.01803465133985 1.01519897702192 1 1
1.05218786856931 1.04931443947385 1 1
0.985377191286611 0.983313660251213 1 1
0.981036716042847 0.978537979283908 1 1
1.05536462606174 1.05255845342031 1 1
1.01248138219886 1.00998243903768 1 1
1.03083605567623 1.02824981581078 1 1
0.953271547493596 0.950478837942543 1 1
0.981929829440181 0.979412478690895 1 1
1.04052855572577 1.03694271849401 1 1
0.970812493762212 0.968277791559032 1 1
1.05573815104711 1.05288158018471 1 1
1.02641716768246 1.02321725333395 1 1
0.977700039052466 0.975144875765869 1 1
0.980529514059411 0.977736143719694 1 1
0.968002805157811 0.965886056390881 1 1
0.984329714248518 0.981858287500967 1 1
1.0343949573675 1.03232681566337 1 1
1.02892717926485 1.02576354370242 1 1
1.03948486698042 1.03661535914463 1 1
0.95169455703583 0.949642367832656 1 1
1.00762538110568 1.00508198761834 1 1
1.0239788857252 1.02002788767913 1 1
0.973261852921798 0.971030023805456 1 1
1.03179471105956 1.02871417194211 1 1
0.988951597614558 0.98626521303781 1 1
1.00792284225529 1.00587471681808 1 1
0.998605040275182 0.99627954931133 1 1
0.961797190138998 0.959686959788424 1 1
1.03160874130534 1.02939640771575 1 1
0.998544667081056 0.995604985273435 1 1
0.999917471079146 0.997585857923462 1 1
0.976070219959545 0.973225942770097 1 1
1.05284622890784 1.04981075512914 1 1
0.938817512251271 0.936406868404825 1 1
1.01909314095078 1.01676330193853 1 1
1.03397378261727 1.03196706086707 1 1
1.02079926295685 1.0185409862927 1 1
1.0273451325982 1.02500792145218 1 1
0.926076423164204 0.923140815634043 1 1
0.977290003076488 0.974934168306158 1 1
1.05724378884022 1.05425931868139 1 1
0.976502499450166 0.974009431275871 1 1
0.992089566626057 0.989708727041554 1 1
1.03478190390811 1.03273934060114 1 1
1.03112918249903 1.02865014176052 1 1
1.00155851239921 0.998786247576529 1 1
1.02662931873718 1.02367106418402 1 1
0.91838847655188 0.916101733037679 1 1
1.01698430044859 1.01437280110808 1 1
0.987341827746797 0.984061806101776 1 1
0.999521409706386 0.997177179841846 1 1
1.0177395777057 1.0155740026382 1 1
1.0281582976114 1.02524428841061 1 1
1.00790899217527 1.00570636852282 1 1
1.00577733917595 1.00367589020694 1 1
0.958483042599707 0.955831970104623 1 1
0.995693325624204 0.993454035875962 1 1
1.01069745324854 1.00868776837962 1 1
0.91597491764638 0.913557102801935 1 0
0.981911573770512 0.978993730152217 1 1
0.954621939151651 0.952229242520475 1 1
1.00654680524685 1.00449188798394 1 1
1.06855341113591 1.06539275135662 1 1
0.974571131588314 0.971989293165966 1 1
0.950425867708304 0.94794068869161 1 1
1.02106169613283 1.01767777161903 1 1
1.03081512088044 1.0280667125357 1 1
1.01838516124429 1.015562008114 1 1
1.01415825244063 1.01151008769974 1 1
0.972444292206458 0.970003888598311 1 1
0.958058362648966 0.954922998297567 1 1
0.964670027681652 0.961763113141026 1 1
0.934463438216651 0.932629177246245 1 0
0.967236350399283 0.964825299398681 1 1
1.03113909871429 1.02880829092896 1 1
0.962236358485409 0.95991790438279 1 1
1.00971486009424 1.00732434977962 1 1
0.984702244394109 0.981798726167458 1 1
1.0229950001847 1.02052548877535 1 1
0.988513798148819 0.985799067722906 1 1
1.07035965909028 1.06724694042204 1 1
1.01222470984191 1.00983418250834 1 1
0.97483545119985 0.971993892982092 1 1
0.950586010473821 0.948396704646651 1 1
1.03009938411503 1.02752542772614 1 1
0.968620812647238 0.966213428535254 1 1
1.00135272640702 0.998756578638713 1 1
1.00311805440191 1.00107428105474 1 1
1.01220292910301 1.00914117663323 1 1
0.981640596138035 0.979038511119972 1 1
0.986369821111003 0.984213003151923 1 1
0.974902783508896 0.972021441653852 1 1
1.0270918396326 1.02449425161011 1 1
0.976117527666554 0.974029195287122 1 1
1.09902754618883 1.09584074715145 0 0
0.997330113315753 0.995086278230257 1 1
0.966049342738138 0.963004957420934 1 1
1.04672242739722 1.04468927167914 1 1
1.02439204850779 1.02101219478897 1 1
1.01263376130118 1.01010444700332 1 1
0.932588447137563 0.93026428702675 1 1
1.01127900238605 1.0085495984074 1 1
0.944641086821709 0.942044036036836 1 1
0.972589474522814 0.970201466723293 1 1
1.03230170423847 1.02974956536537 1 1
0.922442996399364 0.919804911924095 1 1
0.966025519820762 0.963973751773267 1 1
0.973296614338689 0.970995225216027 1 1
1.05744234756504 1.05502378129729 1 1
1.04242009739782 1.03993740473802 1 1
1.00195475738445 0.999710831011515 1 1
0.982320416750345 0.979472484729371 1 1
0.959258130337215 0.956982097841052 1 1
1.00819878513057 1.00478806032843 1 1
1.0280497791979 1.02531004339787 1 1
0.988389354189156 0.986257953395231 1 1
1.00972491861727 1.00700841298605 1 1
0.917277347771165 0.914284811384939 1 1
1.03895628588256 1.03657472515345 1 1
1.02291169120573 1.02098429564624 1 1
1.01163667403437 1.00896467836416 1 1
1.01025863310196 1.0070968083907 1 1
1.01167358287601 1.00945787303003 1 1
0.975579282547528 0.972673020799471 1 1
1.03117341570885 1.02877160207489 1 1
1.00570390636996 1.00207723450905 1 1
1.05565354889378 1.05133320601017 1 1
0.958876867483432 0.955915327748427 1 1
1.01332520809968 1.01033102101884 1 1
1.00661280635582 1.00401264120397 1 1
0.922514340109822 0.920208417428594 1 1
1.04902503186008 1.04613802188782 1 1
1.03043639156052 1.02745468699768 1 1
1.06417046246437 1.06159809833115 1 1
1.01880550940675 1.01601375910826 1 1
0.991389250113004 0.988494568378319 1 1
0.964205900472449 0.961943710544239 1 1
0.981467505588667 0.979087972725954 1 1
0.992249879734597 0.989858364833467 1 1
0.921166577066115 0.918395356634961 1 1
1.01607298035086 1.01377216836637 1 1
0.967313220265198 0.964964940479926 1 1
1.03055959698448 1.02808894449474 1 1
0.975661107924572 0.972007188593403 1 1
1.00767701411789 1.00559766241369 1 1
0.979439084777909 0.977055581145298 1 1
0.956767894152129 0.954582911033791 1 1
1.00719867032055 1.00484669467573 1 1
0.942120060216214 0.939867188552183 1 1
0.984872329728807 0.982667056330013 1 1
0.918536165616309 0.915981698231761 0 0
0.955310159310231 0.952965228679202 1 1
1.02616533632534 1.02349032538182 1 1
1.03927243399265 1.03703318269214 1 1
1.02288849866952 1.01949710397426 1 1
1.00216720921516 0.999853580737998 1 1
1.02022331103648 1.01760000197981 1 1
0.998790644969923 0.995656886587707 1 1
0.971112132530298 0.96855735824296 1 1
1.02274572296167 1.02013469662011 1 1
0.981437157804354 0.978985656278049 1 1
1.00381886501995 1.00153345065514 1 1
1.00244352331728 0.999947998325093 1 1
1.00072261891142 0.997618381325615 1 1
1.00494462297182 1.00185123426613 1 1
1.02895259861399 1.02678226071532 1 1
0.995382655942152 0.993297096733363 1 1
0.991572193574452 0.989003313709233 1 1
1.02006563405716 1.01772386353239 1 1
1.04525773886384 1.04258213612745 1 1
1.02794109919853 1.02546543550666 1 1
0.943946032400042 0.941460451468355 1 1
0.997937822537256 0.995037574551332 1 1
0.962735310637171 0.960441336585171 1 1
0.96099235262224 0.958753497839723 1 1
0.991765010540093 0.989267946503549 1 1
0.924143205558273 0.921711234345352 1 1
1.01842600284769 1.01589834995 1 1
0.975514859107418 0.973437039969685 1 1
1.00548882277238 1.00246868156194 1 1
0.985716798363095 0.98302028944203 1 1
0.973059517026973 0.970018972052 1 1
0.944305797549211 0.941937037886438 1 1
0.967139155587863 0.964934778999219 1 1
0.950900932958209 0.94841877254601 1 1
0.98649230406039 0.983912143174904 1 1
0.974400231897004 0.972061832832038 1 1
1.00194605600304 0.999699048835309 1 1
1.02561606505547 1.0225338871216 1 1
1.04391007498409 1.04160036470052 1 1
1.00539185861142 1.00236461332103 1 1
0.995692778983219 0.993153117553344 1 1
1.02532214995411 1.02192066631394 1 1
1.03394554706419 1.03123877255936 1 1
1.05650878516525 1.05371044525287 1 1
0.974644766946283 0.972292751083287 1 1
0.943109315772931 0.940286387727358 1 1
1.0352252198477 1.03196233620114 1 1
0.967024716980747 0.964821176369478 1 1
0.962165728055183 0.959483562307369 1 1
1.05309683036504 1.05023753490709 1 1
1.00358522687477 1.00175354475233 1 1
0.9970060153586 0.9941574141827 1 1
1.0172550776684 1.01496140317192 1 1
0.924132612793387 0.921845364133612 0 0
1.04314537752257 1.04000364321109 1 1
1.01595830036763 1.01356011114757 1 1
1.0588770819545 1.05645437255053 1 1
0.983205496271163 0.981169721929401 1 1
0.953923007479882 0.95172929120476 1 1
0.989996425320702 0.98746585121961 1 1
1.05268455083734 1.04991110124439 1 1
0.993133461300493 0.990834651883265 1 1
1.00076081489273 0.998295262721007 1 1
1.05322466906548 1.04937588422887 1 1
0.899205765053614 0.896285330269093 0 0
0.967900901764062 0.965808587287575 1 1
0.977062361181121 0.974883350449431 1 1
1.0243389924524 1.02201016599837 1 1
1.05011824393897 1.04673821455847 1 1
0.969331080757331 0.966957699194546 1 1
1.01577465154625 1.01323506416938 1 1
0.983575490157081 0.980940820952171 1 1
1.06045415800854 1.0573775542174 1 1
1.02275538556115 1.0201626300298 1 1
1.0027602792139 0.9999147944019 1 1
0.989451111542516 0.986766505071832 1 1
0.973066033366709 0.970530445180036 1 1
0.980571738225668 0.978194742193229 1 1
1.00573314667348 1.00279796431242 1 1
0.896488607980268 0.894439071505308 0 0
0.999324526147173 0.996747175724281 1 1
1.03348990012408 1.03056004219931 1 1
1.0339361625199 1.03077228405382 1 1
1.03090665995175 1.0279319658679 1 1
0.962877530220749 0.95953110246222 1 1
0.948687527500215 0.946381062190114 1 1
0.97437645505584 0.972167816989226 1 1
0.938219178905802 0.935008529487477 1 1
0.945628419132427 0.943470277369836 1 1
0.952741075412242 0.950894724668235 1 1
0.978179166109301 0.975894209129577 1 1
1.01322168840645 1.0108611777139 1 1
1.07474734151146 1.07197492725885 1 1
1.067331137232 1.06448939421885 1 1
0.919244289092755 0.916924322539714 0 0
1.05037699470624 1.04833645893336 1 1
0.9724101573102 0.97048020956426 1 1
0.990213552301293 0.987519680647662 1 1
0.984586030224393 0.982411265376241 1 1
1.01187756287073 1.00898774378035 1 1
0.997138057698129 0.995024766968734 1 1
1.01478427558941 1.01155914016025 1 1
0.920763293434142 0.918706207221856 1 1
0.949187797607345 0.94694373060841 1 1
1.01524395129811 1.01243116292498 1 1
1.06688991980007 1.06424871134196 1 1
1.00946386110102 1.00724824353436 1 1
0.933004354370566 0.930459189827814 1 1
0.994399223537037 0.991960064214288 1 1
1.03136642112819 1.02897877541399 1 1
1.02676338987317 1.02436680388863 1 1
0.947644263865239 0.945351994011815 1 1
0.955818638569541 0.952180591796405 1 1
1.02185629480516 1.01874120190769 1 1
0.953934065332612 0.951705971501513 1 1
1.04428623514023 1.04153280201341 1 1
1.01416150455328 1.01191981759738 1 1
1.03229597293092 1.02995925165612 1 1
1.00287977191482 1.00019447301323 1 1
0.998498666837175 0.996134525886133 1 1
1.03917702139625 1.03628868891405 1 1
1.05582208347328 1.05292663640972 1 1
1.05583005979514 1.05330251204757 1 1
0.940488512066607 0.937512282350048 1 1
0.978801519910148 0.976138365245969 1 1
1.0261210171165 1.02357180722262 1 1
1.01298416440102 1.01017312205213 1 1
0.985135793495883 0.982887686548834 1 1
1.05869057179557 1.05648757951062 1 1
1.00483147428786 1.00235575011685 1 1
0.924900816594705 0.922249175561166 1 1
0.980356418745492 0.978130311770108 1 1
1.05127469281818 1.04879394869658 1 1
0.948009329892124 0.945672509880707 1 1
1.03373580048388 1.03085892583558 1 1
0.992744133723303 0.989941938243536 1 1
1.04930059266606 1.04642178665746 1 1
1.03365634739609 1.03127325862453 1 1
0.963030355026473 0.960141030432244 1 1
0.883127085724211 0.880830551410028 0 0
0.962054259353739 0.960074145589076 1 1
0.952003269709531 0.949793464945053 1 1
0.952550319782069 0.950525421540451 1 1
0.956443953003054 0.954370603420944 1 1
0.958869491178194 0.956305748372082 1 1
0.978981484337308 0.97642208805177 1 1
1.02270833973559 1.01995237253339 1 1
1.05386759797932 1.05027997746036 1 1
1.04037829701152 1.03802867494227 1 1
1.03806431956751 1.0353109445476 1 1
1.0175899135832 1.01511142661097 1 1
1.00312893481859 1.00051726148476 1 1
0.987931740112799 0.984428740403326 1 1
1.06347869527348 1.06100719677167 1 1
0.99914529752508 0.996104750239291 1 1
1.00721374806503 1.00522535139684 1 1
1.03759962968144 1.03485293855403 1 1
0.933045720026173 0.930602248019996 1 1
0.929288689890403 0.926955216701541 1 1
0.938827284438664 0.936460875404388 1 1
1.01244153526272 1.00933247600842 1 1
1.00893922074741 1.00616405063664 1 1
1.03753355209867 1.03489357888561 1 1
1.05002618991697 1.04646112491197 1 1
0.979270985829766 0.976422303211021 1 1
0.99883265202525 0.99607198476713 1 1
0.967227068428228 0.964151570525549 1 1
0.957265005041508 0.955470807899842 1 1
0.936676943132821 0.934120502253838 1 1
1.04885266748597 1.04578319483416 1 1
0.976274098747432 0.974053282135173 1 1
1.00867083699893 1.00642347684061 1 1
0.973861639951419 0.971516792623874 1 1
0.972442259000208 0.969649348589816 1 1
0.931482558861036 0.929345411748078 1 1
0.989304917905184 0.986432816454198 1 1
0.971481562844504 0.968961839106059 1 1
1.01779507979655 1.01509372069161 1 1
0.982093969983915 0.979991552910446 1 1
0.989989630331485 0.986834496179293 1 1
1.04030591605547 1.03819149393773 1 1
1.02430704803015 1.02180355654923 1 1
1.01738207083357 1.01473159819669 1 1
1.0102910869289 1.00793122112622 1 1
1.01499023992209 1.01243552007057 1 1
0.96831780253416 0.966265199482071 1 1
1.04986165379595 1.04713695790296 1 1
0.967608023914268 0.964915235041509 1 1
1.02297925270269 1.02067732312658 1 1
1.04175001112759 1.03934927446999 1 1
1.01173497522623 1.00933101658055 1 1
1.08074628982434 1.07793083919385 0 1
0.992172744232672 0.989308778429948 1 1
1.05003456066153 1.04726771393728 1 1
0.955311658309356 0.952725191538891 1 1
0.997089594152713 0.994599305236845 1 1
1.06988943873913 1.06746016881098 1 1
0.977406894109777 0.974223853712435 1 1
1.01534364874721 1.01303134475171 1 1
1.04116472435385 1.03811861830867 1 1
1.00538349435949 1.00329513913232 1 1
1.03565346126919 1.03322784619183 1 1
1.00331603668561 1.00052237764192 1 1
1.0248935362283 1.02189030339278 1 1
0.990786195587926 0.988423818184699 1 1
0.970206285490985 0.967247144700644 1 1
0.969364095974351 0.967057414370805 1 1
0.950359816650367 0.948023900383063 1 1
1.01443107955407 1.01189809628999 1 1
1.01089870082862 1.00880973397906 1 1
1.00544774594836 1.00221572294509 1 1
1.01018010960326 1.00743111034599 1 1
0.994201637107294 0.991869559445768 1 1
1.03308343487293 1.03046785941813 1 1
1.01206393175927 1.00967685349937 1 1
1.01739426190062 1.0153448400216 1 1
1.0277831547566 1.02531581767057 1 1
1.0200747164191 1.01735345600576 1 1
1.04627917119625 1.04349082896902 1 1
0.973829538056498 0.970866040694279 1 1
1.01462277564847 1.01192813051731 1 1
1.02165382545378 1.0189258853291 1 1
1.03477984247404 1.03179614481777 1 1
1.00310472532794 1.00074820630309 1 1
1.04464897364696 1.04238124477943 1 1
0.951055405720718 0.94843841231362 1 1
1.06602975812841 1.06291757169183 1 1
1.03715768972417 1.03425427789314 1 1
1.06235546563978 1.05920661128016 1 1
1.02141391853899 1.01913755161064 1 1
1.0027762218888 1.000572383999 1 1
0.921263006458476 0.919330947100922 0 0
0.998073925431211 0.995921617533194 1 1
0.980518584390055 0.978200050472956 1 1
0.973057486848221 0.970827737078765 1 1
1.0367003251422 1.03442346181678 1 1
0.996651695627081 0.994542807500922 1 1
1.06139748793683 1.05887563726939 1 1
0.984735067011997 0.98218829739664 1 1
1.00248704368202 0.999840055972714 1 1
0.998625913835054 0.996273166964128 1 1
1.06183483421136 1.05874597244648 1 1
0.958204684090178 0.955855824538196 1 1
1.00696781269381 1.00426341058863 1 1
1.01814412590287 1.0155261969211 1 1
1.01377240967813 1.01089647058182 1 1
1.01040355148194 1.00816899293282 1 1
0.956856107190905 0.954574312472707 1 1
1.01932695193973 1.01615296265233 1 1
1.03678738776426 1.03471241838388 1 1
1.06265894910614 1.0601097745244 1 1
1.04128461019654 1.03875766212882 1 1
1.03115672743284 1.02860681730254 1 1
1.0632408770767 1.05914302092549 1 1
1.00327292961374 1.0011993989418 1 1
0.972984217548745 0.970455991147227 1 1
0.968156218564562 0.966213322043813 1 1
0.984886877981656 0.982532705427925 1 1
1.01211704932742 1.00931120456348 1 1
0.984258477682827 0.981922535235634 1 1
1.03020482110206 1.02739838498606 1 1
1.00938545785194 1.00681280646009 1 1
1.02487849963552 1.02120597828208 1 1
1.00982016992853 1.0076446138576 1 1
0.97866952607271 0.976014539113514 1 1
1.0776715755197 1.07450477797083 1 1
0.968014467007104 0.965699986422515 1 1
0.963876137287761 0.960789960176926 1 1
0.982183543741721 0.979176051650821 1 1
0.947188682164082 0.944675279936809 1 1
1.01400573918 1.01072235122541 1 1
0.980659860560195 0.977652317830529 1 1
1.01013092194603 1.0074911807889 1 1
0.970105784003943 0.967511706081345 1 1
1.01298775846819 1.01023030696719 1 1
0.992211674421327 0.989264692860967 1 1
0.975835181123894 0.973114855910879 1 1
0.986608408053579 0.984056923471732 1 1
1.02260998550442 1.02012772811752 1 1
0.941491858354452 0.939312741030068 1 1
1.03697786357575 1.03416729145832 1 1
0.952822147007506 0.950123483489497 1 1
1.00790061184522 1.00553397148957 1 1
1.00450890440027 1.00222970591491 1 1
1.07697831091148 1.07466127902409 0 0
1.05047337479372 1.04756356944573 1 1
1.02020876321608 1.01796061810795 1 1
1.04352268987287 1.04076513350556 1 1
0.975864945602238 0.973274254458794 1 1
1.03855517144605 1.03592497818633 1 1
0.932386215599249 0.929487995623339 1 1
1.02285804679194 1.01993363948773 1 1
1.04113759411875 1.03742125904577 1 1
0.974481978310696 0.972285911441463 1 1
0.972850265750433 0.969466558795747 1 1
1.00934455278142 1.00679097200608 1 1
0.951685309751571 0.949488922091561 1 1
1.04916975704155 1.04630117993284 1 1
1.0531630185325 1.05042276631002 1 1
0.939829685063298 0.937109215806516 1 1
1.0212889102099 1.01916733883313 1 1
0.994276705479921 0.991866045232848 1 1
0.996002267764176 0.993644400940183 1 1
1.02389498256962 1.02135344590977 1 1
0.962272363358638 0.959698103372151 1 1
1.05331261465514 1.05038010321171 1 1
0.978581334688845 0.976030111348306 1 1
1.0157630762779 1.01337082073742 1 1
1.04308082399261 1.04027958551861 1 1
1.01466989763398 1.01160813553377 1 1
0.984257662580409 0.981942249400566 1 1
1.0207900234551 1.01813890300939 1 1
1.04656665085414 1.04332162331016 1 1
0.934797585284495 0.932527410900041 1 1
0.996122568251028 0.993816770336101 1 1
0.98673565589496 0.984408387310916 1 1
0.99625930772214 0.994063486643757 1 1
0.970642252825124 0.968466697135486 1 1
0.932473363137972 0.929304515811759 1 1
1.06260272301421 1.05972002265174 1 1
1.05443243836331 1.05140752427418 1 1
0.991687597133147 0.989100634135863 1 1
1.0410030782478 1.03861745391511 1 1
0.962230019182563 0.959262571013662 1 1
0.992407463747323 0.989524314177632 1 1
1.04416046045881 1.04192972032561 1 1
0.995110844449492 0.992187072468382 1 1
1.05102545552776 1.04792403793852 1 1
1.01710064919666 1.01429573575304 1 1
0.989523568824268 0.987119600210627 1 1
0.990745286131961 0.987837533363305 1 1
0.996135123390868 0.993775593903743 1 1
0.978180840071924 0.976144414327962 1 1
1.06042776904894 1.0579537094395 1 1
1.01770364473584 1.01548811319788 1 1
0.96413986084374 0.961854850982585 1 1
0.987997642188017 0.985879347420355 1 1
1.04489653709966 1.0419920819843 1 1
0.979778674122358 0.977234969348592 1 1
0.904265278785461 0.902071203005929 0 0
0.963631938149168 0.96119765310365 1 1
1.04391101321516 1.04080948196756 1 1
1.04767500528924 1.0450270930972 1 1
0.956648254836687 0.953974043585135 1 1
1.01508870171017 1.01301488982597 1 1
1.01471193791028 1.01242347972374 1 1
0.928391497663128 0.926268446998582 1 1
1.01889947376057 1.01667057196487 1 1
0.973322387691643 0.970839362098469 1 1
0.95692443973665 0.954079518783745 1 1
1.00281867987935 1.00006704496094 1 1
0.998834357712747 0.996623104673707 1 1
1.03532882983286 1.03291087204905 1 1
0.997485126415282 0.994594610909734 1 1
0.988650779152385 0.986123323187458 1 1
1.05279710766898 1.05040578943598 1 1
1.03514459827715 1.03269170519879 1 1
1.01720414230701 1.01491531683666 1 1
1.00753191292697 1.00548034030678 1 1
0.986785394578421 0.984359343746394 1 1
1.0255103013163 1.02338149385311 1 1
1.03155766918985 1.029203460238 1 1
1.0022887060068 0.999560012599986 1 1
0.997661470848642 0.995088710230885 1 1
0.96736527675233 0.964819518573404 1 1
1.00646179865202 1.00326654766461 1 1
1.05454838481916 1.05154097578232 1 1
0.894499622250364 0.891991378478987 0 0
1.00093646161874 0.998381869941238 1 1
1.1004963345723 1.09711814695795 1 1
1.02257479352595 1.02040680109818 1 1
0.986443792042645 0.984209892883325 1 1
0.964745317743071 0.962617307556661 1 1
1.01533596075932 1.01275754965066 1 1
0.949523511181083 0.947308347941134 1 1
0.981276381825564 0.97919463212702 1 1
1.05148413166542 1.04857296113434 1 1
0.9615653130232 0.959059750357092 1 1
0.963511498576276 0.961075406747108 1 1
0.992494621271531 0.990361522067541 1 1
1.07118166121835 1.06831801014838 1 1
0.979878863333707 0.977534187854465 1 1
1.01364161245439 1.01151059811879 1 1
1.00378159622022 1.00066511123418 1 1
0.971321212013969 0.968991489291082 1 1
0.977935910833748 0.975673527234339 1 1
0.95599429685233 0.953191759394872 1 1
1.02396433427054 1.02054822017896 1 1
0.927266204132327 0.923839573429793 1 1
1.0227569314296 1.02050838866214 1 1
1.02196412273451 1.0196029169822 1 1
1.0368990505352 1.03430181065015 1 1
0.990667914438611 0.988090707131887 1 1
1.00911813157301 1.00605446276956 1 1
1.00525991130427 1.0029082481171 1 1
0.964257564401916 0.962242556098255 1 1
0.978738188958408 0.975951180023581 1 1
0.991580396385475 0.989021267096272 1 1
1.03345953562939 1.03063824834494 1 1
0.957488025224113 0.95523537646292 1 1
0.970077616702927 0.96761451108072 1 1
1.03375851694221 1.03151669553407 1 1
1.00226055800331 0.999783466917146 1 1
1.03536902964145 1.03329260798054 1 1
1.02974191330676 1.02682257299746 1 1
1.03005352131808 1.02759838167055 1 1
0.984389840952018 0.981782454596644 1 1
1.10291991907359 1.09896736220185 1 1
1.03790279856144 1.03537891828873 1 1
1.0371066561648 1.03344363167171 1 1
0.997457635019355 0.994968508872834 1 1
1.04499100286358 1.04275916666905 1 1
1.01860306813598 1.01616736579038 1 1
1.014209910725 1.01192288735597 1 1
1.00412456757526 1.0015237507432 1 1
1.02750324820504 1.02455932118025 1 1
0.999940111358519 0.997447367215736 1 1
0.972633914323482 0.970299909305025 1 1
1.013528044367 1.01136547268559 1 1
1.08914087836888 1.08549666050595 0 1
1.0385155423195 1.03432543050252 1 1
0.97949649255755 0.976882151488737 1 1
0.930631814330365 0.927982627165467 1 1
0.992506359467003 0.989846502640842 1 1
1.00113528867615 0.997855917771765 1 1
0.98398162015464 0.98201060611708 1 1
0.974180482000164 0.971742580115329 1 1
0.998717748505836 0.995805574065223 1 1
0.95940328848946 0.956987938083974 1 1
1.07497287558059 1.0717101987989 1 1
1.09568015342189 1.09296531287251 0 0
1.0686833734263 1.06631206773727 1 1
0.950754105312293 0.947961121283122 1 1
0.989781133927845 0.987452096329225 1 1
1.04243434177098 1.03982315930494 1 1
1.09500339493742 1.09197857735572 0 0
1.00315020944814 1.00011655002087 1 1
1.024143782803 1.02194435250095 1 1
1.02104628383033 1.01839338879352 1 1
0.993767674085895 0.991713405672349 1 1
0.977274412930402 0.974319544485048 1 1
1.01148144864679 1.00819788201206 1 1
0.985349264299586 0.982855717828019 1 1
1.00807301949857 1.00554047587624 1 1
1.00272411246075 1.00046295221875 1 1
1.00070877667709 0.997199347150283 1 1
1.02365321147248 1.02104206506455 1 1
0.992313157095613 0.98978508346675 1 1
1.04312146981581 1.0405764111913 1 1
0.969755325647199 0.966870559824344 1 1
1.07835507322843 1.07552260015024 1 1
1.05742059340735 1.05464558588509 1 1
0.967315692160353 0.965290738863658 1 1
0.998125703263944 0.995417286151198 1 1
1.01432799308247 1.01165658675338 1 1
1.02907129102307 1.02628668313885 1 1
0.969206295756178 0.966715953313621 1 1
1.06804221004272 1.06546330047537 1 1
1.03293402536897 1.0303504954985 1 1
0.983894791148308 0.980820138712236 1 1
0.991506915519072 0.989436948144044 1 1
0.97090870205543 0.968536777688357 1 1
0.98438582553958 0.982125628703894 1 1
0.933940969998498 0.931903700587786 1 1
0.944745494388406 0.942337493410089 1 1
0.970475484675293 0.968100106821574 1 1
1.03807582652449 1.03574758462613 1 1
1.04494271842123 1.04201360412771 1 1
1.05882177198115 1.05573706121812 1 1
1.06303183496251 1.06011123192268 1 1
0.919336844911004 0.916372830662007 1 1
1.00942370299302 1.00717638836021 1 1
0.960995630573847 0.958626112436899 1 1
1.00363963399883 1.00093224782878 1 1
0.964687359665717 0.962583273880632 1 1
1.01425271462823 1.01150542460029 1 1
1.01171015701246 1.00942457098809 1 1
0.902040503663252 0.900049452477061 0 0
1.00502621659164 1.0026124309841 1 1
1.05191286094458 1.04969241374622 1 1
1.00975381668053 1.00785695904621 1 1
0.98260571099841 0.980102234458226 1 1
0.970941724964316 0.968840204334277 1 1
1.00211733200878 0.999584756515923 1 1
0.944247931296011 0.941961370980193 1 1
1.05686234976931 1.05302000298762 1 1
1.04646897345775 1.04414519848769 1 1
1.01405636054244 1.01155062097118 1 1
1.01756851139556 1.01464621008549 1 1
1.00386613635405 1.00080159678041 1 1
0.906824195244553 0.903656414908467 1 0
0.971502900995396 0.969195417575687 1 1
1.02301837298238 1.02068107739498 1 1
0.994262662674809 0.991055164353094 1 1
1.00470116308606 1.00239405315949 1 1
0.963062847203696 0.960733545857368 1 1
0.994815425419226 0.992539401277722 1 1
1.02454303457833 1.022050416723 1 1
1.0115645618034 1.00913078278825 1 1
0.977236520873909 0.975335574314721 1 1
0.957966506014771 0.955717782256746 1 1
0.980725155386558 0.978722991803759 1 1
1.05377058853405 1.05116730210783 1 1
1.02254963785598 1.02007737070954 1 1
0.996224328913521 0.993708465726531 1 1
0.966147144662155 0.963634187059539 1 1
1.01910085931982 1.01641244778708 1 1
0.999015773171719 0.996570821052287 1 1
1.03090154504871 1.02864584461127 1 1
1.08309264458621 1.0806357590265 0 0
0.913712771394776 0.911229006803854 0 0
0.933694528230051 0.9306143176531 1 1
1.06916771237625 1.06628180445608 1 1
0.941510909327615 0.938924809164538 1 1
1.06389439746706 1.06120234128357 1 1
1.12077002659188 1.1184300288611 0 0
0.94770763381359 0.944912201773437 1 1
0.961927162502646 0.959530852491629 1 1
0.957809665794256 0.955701048015968 1 1
0.92498962527808 0.922861507129678 0 0
0.987893777513146 0.984954950535391 1 1
0.901243046698993 0.899202606114554 0 0
0.998665174781456 0.996490890554225 1 1
1.01471434359907 1.01228960607202 1 1
1.04540904705327 1.042934231337 1 1
0.943225599318773 0.940349030873039 1 1
0.9903797986586 0.988042267493066 1 1
0.941624939704939 0.939514250260106 1 1
1.04205559074034 1.03914426068662 1 1
0.996811193007724 0.994506152305979 1 1
1.02342338558058 1.02132258940109 1 1
1.01602206368518 1.01289066079268 1 1
0.957185162914443 0.954810159072116 1 1
1.06484679240275 1.06205081133501 1 1
1.02672203702877 1.02410091218899 1 1
1.01391768595193 1.01166553970788 1 1
0.947371305500601 0.943620978011692 1 1
1.01185793721206 1.00830625795943 1 1
1.02642049773047 1.02416309791749 1 1
0.975880793931835 0.973541881762309 1 1
1.02406573857615 1.02151562927141 1 1
1.01846358289882 1.01572021775166 1 1
1.05418368436473 1.05164544678588 1 1
1.05145585497181 1.04898772887244 1 1
1.03238062744519 1.02945138867742 1 1
1.05521649236562 1.05258709840977 1 1
1.03300868180086 1.03087197542247 1 1
1.01657039901887 1.01372251139657 1 1
1.00068519426405 0.998443560598092 1 1
1.04808447284866 1.04548729420522 1 1
0.993624613404712 0.990758738592864 1 1
0.9552786421709 0.95295245588024 1 1
0.955938343912358 0.952928582815458 1 1
0.989019477350072 0.98643396430068 1 1
0.99380728297 0.991108337392586 1 1
0.965726744964475 0.96342465604335 1 1
0.990559204555537 0.988133791512864 1 1
0.9665196639327 0.963917733516542 1 1
1.03831737055888 1.03540020731165 1 1
1.02650789987934 1.02388991173195 1 1
0.990798920337949 0.987983679495349 1 1
0.969827129738314 0.96751105092387 1 1
1.05327128660451 1.05083137322526 1 1
0.962497140924791 0.960003649272405 1 1
1.01437965286846 1.01081194614218 1 1
1.02499895575848 1.02231231205585 1 1
0.95743552792874 0.954779696202673 1 1
1.00159713371605 0.998399028274562 1 1
1.07156579520669 1.06836794046676 1 1
1.04221586604477 1.03901919675143 1 1
1.03021469861497 1.02783535219406 1 1
0.913732594937264 0.910983200020851 0 0
1.02659498879244 1.02394743249512 1 1
0.983259437965954 0.979617920564882 1 1
1.03539396526512 1.03265641588512 1 1
1.0414778024236 1.0380055036845 1 1
1.05644188280858 1.05369502073342 1 1
1.02810026480231 1.02565577910831 1 1
1.05501678889693 1.05264424135141 1 1
0.976397963396509 0.97339970740071 1 1
0.98502908106848 0.9825634143826 1 1
0.95984160718467 0.957079942216868 1 1
1.01137355752023 1.00912901557289 1 1
0.911642871043907 0.909033461599418 0 0
0.946303804849989 0.943953700240309 1 1
0.966874949791878 0.964089244772164 1 1
1.01693648341033 1.01400825203408 1 1
0.999894108641842 0.996970100625416 1 1
1.0034144992712 1.00129027424928 1 1
0.988718806272923 0.985276492918623 1 1
1.03640523476357 1.03412935921342 1 1
1.00185867751695 0.999172127306212 1 1
1.01553723691071 1.01312038930378 1 1
1.04449836684361 1.04207767047554 1 1
1.04716802590083 1.04439997106213 1 1
1.03514810466217 1.03294687695733 1 1
1.02822574337722 1.02580524483783 1 1
0.985710792894369 0.9838964710275 1 1
1.10751328777088 1.10410392069861 0 0
1.02036190241382 1.0169600758736 1 1
0.987189436417464 0.984232655713156 1 1
0.890488396365933 0.888348276177102 0 0
0.942676093261841 0.939821146025437 1 1
1.03371344004188 1.03074728078699 1 1
1.05408172432547 1.05160992712619 1 1
1.00860922491656 1.00604741149798 1 1
1.06944223195571 1.06664728768658 1 1
1.06736519059139 1.06491455915618 1 1
0.960198166163497 0.957450877179146 1 1
1.02605107863299 1.02338712651788 1 1
1.04862144887773 1.04627092412791 1 1
1.03966107288364 1.03697754810332 1 1
0.993184755971882 0.990449100359376 1 1
0.979289530915911 0.976173587747303 1 1
1.03701047115634 1.03487485054331 1 1
1.02732946380308 1.02503483919004 1 1
1.01298145532104 1.01069129455634 1 1
1.04016705088657 1.03679836868871 1 1
0.971895853626403 0.969212514953274 1 1
0.990532979755377 0.987981001725135 1 1
0.986158058990669 0.983388256873581 1 1
0.917807600849456 0.915018469238453 1 0
1.05327357918835 1.05085069079515 1 1
1.02568656087642 1.02320850234588 1 1
0.983711823174517 0.981420477853642 1 1
1.06407721034356 1.06128062195879 1 1
1.01465745623245 1.01126142431279 1 1
0.954589909790355 0.952285823855545 1 1
1.01395084159055 1.01102811309129 1 1
1.01081768646622 1.00735109252112 1 1
0.983605247000404 0.980955492594353 1 1
0.927023556357595 0.924641638626632 1 1
0.959630924859854 0.956687840038057 1 1
1.02553261537961 1.02291831193623 1 1
1.00982428054737 1.007425523575 1 1
0.959182164396856 0.956450052065664 1 1
1.04206956038853 1.03907981295387 1 1
1.01069351742082 1.00793553063455 1 1
1.04097861092771 1.03837004199162 1 1
0.984814865429314 0.982326825241148 1 1
1.00937144216047 1.00703916902416 1 1
1.00537135814657 1.00276585634467 1 1
1.02040190823242 1.01819925759699 1 1
0.995486548698982 0.99244602671186 1 1
0.955053794377314 0.952494214599692 1 1
0.987423048386812 0.984318945715436 1 1
1.05368387463313 1.05065024729529 1 1
0.957585887043806 0.955388132425936 1 1
0.932834661731042 0.93021189421501 1 1
0.957184332899338 0.954530390438276 1 1
0.988296809819682 0.985898416366059 1 1
0.982541267339259 0.980123832335432 1 1
1.01053010451683 1.00817938517414 1 1
1.00764255610433 1.00418254042857 1 1
0.984400679407714 0.982124400641193 1 1
0.976392577627399 0.974340178891534 1 1
0.971208381052411 0.968699936307339 1 1
1.08360583596897 1.08066064008833 0 0
1.07054304970148 1.06725461104462 1 1
1.02268298774474 1.01999464302727 1 1
0.93622316868808 0.934225762315788 1 1
1.04826123009271 1.0454000298702 1 1
1.0132032781808 1.01090713521518 1 1
0.986174018677694 0.983755474550074 1 1
0.985593119602108 0.983266207811854 1 1
0.997257547196922 0.994536615658949 1 1
0.980686395771025 0.978539946481767 1 1
0.94924913047695 0.94697470234764 1 1
0.991076091054163 0.988635819294853 1 1
0.957490756722879 0.9551139757044 1 1
1.03125694154127 1.02847606329014 1 1
1.06955344243629 1.067231122392 1 1
1.01301557671077 1.01065243621546 1 1
0.9905416487943 0.988123774620716 1 1
1.0037212043245 1.00153594524511 1 1
0.947210797852738 0.944055835159855 1 1
0.96070971767501 0.957760177764919 1 1
1.00599544235674 1.00375101481946 1 1
1.00852993742595 1.00611270367377 1 1
1.0196606592435 1.01699029106398 1 1
0.979977026955004 0.9777519431154 1 1
0.985903267887338 0.983516557419389 1 1
1.0459645977365 1.04349829540159 1 1
0.991365676607694 0.988409287600349 1 1
0.901244599242036 0.899024923468548 0 0
0.934475273713898 0.931969604283613 1 1
1.02960103620916 1.02660963737179 1 1
1.00908056490738 1.00608102171198 1 1
1.04421752246655 1.04185451152354 1 1
1.02136276717415 1.01876956942934 1 1
0.962326265027532 0.960152176607413 1 1
1.05876646599491 1.05568315213388 1 1
1.05597106387427 1.05341676752108 1 1
1.02150420132916 1.01897170361776 1 1
1.07473362109145 1.07105421121105 1 1
1.05991509337376 1.05712041051833 1 1
1.08406352693369 1.08172664117685 0 0
0.98768085285362 0.984712485508255 1 1
1.01242164032718 1.00995787238645 1 1
0.981624290502514 0.979210166224417 1 1
1.04995534101167 1.04692556280267 1 1
1.01360994323333 1.00954449291058 1 1
1.0040568712595 1.00171560319277 1 1
1.02801342434987 1.02550895580996 1 1
0.947273774437785 0.94424556084711 1 1
1.04355737274904 1.0404961027104 1 1
0.92265335746875 0.920092758241861 1 0
0.975802952256235 0.972712057239731 1 1
1.04092325237616 1.03805963636254 1 1
1.03487015085089 1.03213843529346 1 1
1.07073643214447 1.06841140650794 1 1
0.942145424194624 0.939878757669978 1 1
0.966307017471889 0.963852610301835 1 1
1.01780879075342 1.01514902900088 1 1
0.986729237405898 0.984181791124615 1 1
1.02788872736661 1.02557554221796 1 1
1.00361252980631 1.00106761548212 1 1
1.04620493553678 1.04287645521339 1 1
0.964582183150765 0.962312081662147 1 1
0.982234209061275 0.979338729745937 1 1
1.00355446658442 1.00109554344141 1 1
0.944037824286209 0.941660498169003 1 1
0.991624285685167 0.98932116217841 1 1
1.00397156435513 1.00178706709 1 1
1.07391297999495 1.07165906131222 0 1
1.02275565775273 1.01926216087149 1 1
0.984871660096439 0.982466072830669 1 1
0.987068600056377 0.98506682974545 1 1
0.941117566325555 0.938601256606403 1 1
1.07353134981926 1.07038603299626 1 1
0.98698935643223 0.98497462674132 1 1
0.967065185936914 0.964793685831687 1 1
1.01985657770859 1.01698225141648 1 1
1.04467847101402 1.04209166074679 1 1
0.995763649933371 0.993387703118159 1 1
1.00740541164326 1.00495679793428 1 1
1.05570653957854 1.05252664896627 1 1
1.00336281970366 1.00061706021157 1 1
1.02159960770241 1.01918879398358 1 1
0.991249868195975 0.988591035902874 1 1
1.0162631921118 1.01321929996672 1 1
0.95271526287497 0.949983925840496 1 1
1.05316677476872 1.05056686217084 1 1
0.986419262510486 0.984045991123682 1 1
0.933809063745802 0.931249928525208 1 1
0.987044172815012 0.984852120141104 1 1
1.02348616177192 1.02133364896327 1 1
0.972144782260512 0.969612629294034 1 1
1.00971178767933 1.00671604033792 1 1
0.930470534994047 0.928068222850609 1 1
1.00498733428512 1.0019375943132 1 1
1.07227995537692 1.06934005964278 1 1
0.975689386868658 0.972958825059696 1 1
0.983941036040305 0.981308735826849 1 1
0.924453821665569 0.92160927511888 1 1
0.968324411835963 0.96631244140826 1 1
0.951734531450912 0.948530787710816 1 1
1.05289899870733 1.05047273096272 1 1
1.03199754603003 1.02972934666093 1 1
1.10190680403249 1.0990626289919 0 0
0.955275497318477 0.952700817430984 1 1
1.0541981884621 1.05159695357686 1 1
0.987466495681066 0.985310559644262 1 1
1.01448137841682 1.01142449360426 1 1
0.984371560211581 0.98218619569096 1 1
0.997488082841925 0.995018205170712 1 1
1.04977307509113 1.04700818705806 1 1
0.992604082573832 0.989717226872995 1 1
0.905336994759894 0.903031353506478 0 0
0.988460157419022 0.985934754092454 1 1
1.01598550273603 1.0130326464354 1 1
1.0059384107045 1.00339321289971 1 1
1.05233966636015 1.04870818710638 1 1
0.970602317168365 0.968126343767947 1 1
1.01259197704132 1.01019037124808 1 1
0.992516076300178 0.989671626397136 1 1
1.03031242122001 1.02798447527414 1 1
1.09669013216737 1.09336295351116 0 0
1.00357507734013 1.00050029763232 1 1
0.994146592203342 0.991727204310434 1 1
1.10257322520907 1.09983103358033 0 0
0.960603746984006 0.958364288725943 1 1
1.00242141724697 1.00005808062422 1 1
0.986231147959356 0.984074604244117 1 1
1.00766202199205 1.00502455554369 1 1
0.908082667961692 0.905529174441689 0 0
1.0071184153902 1.00399441963575 1 1
1.07773954461823 1.07470681580085 1 1
1.03785833329359 1.03569317417936 1 1
0.983352500554002 0.980961692123184 1 1
1.02397174204805 1.02154979854657 1 1
1.01145811493004 1.0091462476237 1 1
0.994311400867759 0.99178160580929 1 1
0.990845029267479 0.988257607061831 1 1
1.03485182049419 1.03212515436761 1 1
1.01379048447431 1.01128172977152 1 1
1.02361600565477 1.02085389934773 1 1
1.00173520900687 0.998876565094435 1 1
1.02737248744903 1.02463485509928 1 1
0.924189080452106 0.921876718394039 1 1
0.987614203674774 0.984977597796187 1 1
0.985752665940977 0.983253499075847 1 1
1.05071754991717 1.04825569217988 1 1
0.967274743416673 0.964879925316768 1 1
1.02992311488382 1.02715525369666 1 1
0.963273943527234 0.960909825704966 1 1
1.00645458524389 1.00395498335131 1 1
1.06091835128348 1.05827333104918 1 1
1.02020381087038 1.01676760586713 1 1
0.976619077652464 0.974130857858589 1 1
1.02225105716723 1.01911232760683 1 1
0.977448304535581 0.974426928921713 1 1
1.04522734892923 1.04265726386726 1 1
0.983278108225593 0.981074969451364 1 1
0.972327194403648 0.970355108739793 1 1
1.05827893336029 1.0555844922068 1 1
0.963497254143558 0.961069356132553 1 1
0.973928997690181 0.971607149444376 1 1
0.912296829136788 0.909721299815727 0 0
1.00345218274 1.00076005689286 1 1
0.984860213196727 0.982160532735072 1 1
1.00302412516108 1.00060247316595 1 1
1.0405269133704 1.03790436625607 1 1
1.01098698397069 1.0083156172151 1 1
1.00706057437273 1.00490761595999 1 1
0.960475215380784 0.957893027165736 1 1
0.933223617495538 0.930719035109084 1 1
1.03007643882485 1.02723970705814 1 1
0.995270552015631 0.992579097454883 1 1
0.991865105319197 0.989551682672992 1 1
0.966443890651593 0.963893273104328 1 1
0.981348285038229 0.979051652158619 1 1
1.03822005130334 1.03528081906227 1 1
0.974485814124887 0.971734182145482 1 1
0.991941326597256 0.989213390404263 1 1
1.01250723164007 1.00983020506758 1 1
0.93033454977679 0.927916349796207 1 1
1.0521514137735 1.04876009841271 1 1
1.06160333476809 1.0587686425244 1 1
1.01451320509796 1.01217768883398 1 1
0.985816441269203 0.98302138788288 1 1
1.0449929749459 1.04203821048328 1 1
1.00949248228736 1.00751121865451 1 1
1.02537076565817 1.02224716843883 1 1
0.910433678698662 0.907956754544197 0 0
0.951348666987883 0.948926094553377 1 1
0.979532418824439 0.976433061128976 1 1
1.00547118867507 1.00306580225095 1 1
0.970960775718325 0.968742185931991 1 1
1.06379554518832 1.06098269747291 1 1
0.996426817688662 0.994285441735677 1 1
1.04231656868572 1.03988406706834 1 1
1.03798358977088 1.03517336600762 1 1
0.962324579321965 0.959675055004528 1 1
0.962582881504798 0.960531143425096 1 1
0.934297489157058 0.931925830107082 1 1
1.02138265633367 1.0191349708736 1 1
0.963195270557321 0.960624486123674 1 1
0.963588625542884 0.961018126274191 1 1
1.01105645592613 1.00833736851571 1 1
0.976699670982882 0.974504716509657 1 1
1.04938061825914 1.04660969715134 1 1
1.00504904548917 1.00281913279653 1 1
0.990283945373397 0.987317975270676 1 1
0.908467272272193 0.906173008356399 0 0
0.929505397887067 0.927045344795561 1 1
0.962541416924987 0.960375579864679 1 1
0.983783678203555 0.981366744295685 1 1
1.0008600995153 0.998667328480075 1 1
1.04602538325761 1.04344010503957 1 1
0.970835481886505 0.968585518198388 1 1
0.964926704321292 0.963218995145233 1 1
0.985454856397906 0.982812056562138 1 1
1.00272192548538 1.00047093074621 1 1
1.0349054172465 1.0323725308097 1 1
1.01227500121191 1.00994359904265 1 1
0.939306540520231 0.937047179346634 1 1
1.01173792145815 1.00920076552728 1 1
1.03390251789488 1.03139617496451 1 1
1.03822109689195 1.03589733941734 1 1
1.05283354145403 1.04997339308743 1 1
1.0087958458516 1.00660666099185 1 1
0.971165952820544 0.968296695162391 1 1
0.963771172619857 0.960705677510954 1 1
1.00917974583081 1.00590156009307 1 1
1.01733787064039 1.01507974967545 1 1
1.0828934414029 1.0802231544422 0 0
0.953776011734983 0.950952363959013 1 1
1.09234154924546 1.08898877262554 1 1
0.982616974935337 0.979895754425901 1 1
0.967714061042267 0.965448970355539 1 1
1.00242398325016 0.999942174318938 1 1
1.01822386664488 1.01569745929491 1 1
0.924338774662741 0.921920849604716 1 1
0.957287087094699 0.955054730900199 1 1
1.01741270679043 1.01470817383537 1 1
0.963481485140378 0.960423082479406 1 1
1.00862991724135 1.00600460971794 1 1
1.01639906265675 1.01420603677845 1 1
0.949089212064537 0.946829655897645 1 1
1.03829913017195 1.03593910426985 1 1
1.00364456822161 1.00158503252978 1 1
1.00739301606532 1.00483830785018 1 1
1.05309547014426 1.05006334084378 1 1
1.02083756632121 1.01799751728777 1 1
1.05859960372073 1.05553111064051 1 1
1.00071879400047 0.99850024263267 1 1
0.96879181333964 0.966448593463445 1 1
1.00546890664547 1.00230511896231 1 1
1.05066623169902 1.047736743523 1 1
0.966708816250687 0.964195123097582 1 1
0.947846603882407 0.945454291460986 1 1
0.956022250744339 0.952656624009924 1 1
0.98521701201251 0.982914321818439 1 1
1.03362704348839 1.03069492600264 1 1
0.93866879381388 0.936684728903788 1 1
0.945252237619624 0.942406175762028 1 1
1.03280679498003 1.03018414858971 1 1
1.05504401760339 1.05225863554382 1 1
0.96406865545998 0.961777680890249 1 1
0.959494208474472 0.956697003017098 1 1
1.05155355505236 1.0493579631835 1 1
1.04187677315474 1.03951226014569 1 1
0.972824921915336 0.970255581985865 1 1
1.0147864117198 1.01215773022765 1 1
1.03136695669733 1.02885628248267 1 1
0.950666552115709 0.948096228221328 1 1
1.03650661519048 1.03403371028486 1 1
1.00236655264047 1.00008137617817 1 1
0.988725889601362 0.986344255117511 1 1
0.993821905806644 0.99151971257509 1 1
0.984845294390467 0.982381309471238 1 1
1.00361108775784 1.00146531620447 1 1
1.04013336848914 1.03823882292404 1 1
1.00650809263931 1.00374295986561 1 1
1.04101581620051 1.03833844351252 1 1
1.05543091165395 1.05257265083639 1 1
1.08698001631935 1.08393447330444 1 1
0.941077132769339 0.938867177618317 1 1
0.983808713290557 0.981079369976142 1 1
0.974067519569145 0.971646109322707 1 1
1.04767111666246 1.04397308160947 1 1
0.997003316040635 0.994615520181398 1 1
1.00289818244974 1.00050079760196 1 1
0.991799729465235 0.988544030323348 1 1
1.00612260603864 1.00363059269937 1 1
1.03227693705957 1.02979504908149 1 1
1.00898028406275 1.00641997487877 1 1
0.984559452854461 0.981680182156205 1 1
1.10808379561128 1.10499717450073 0 0
1.02725587136213 1.02398978495623 1 1
0.988307115466383 0.986026350259129 1 1
0.973343751804487 0.970520767795405 1 1
1.01650894128912 1.01352173150529 1 1
1.00404618531663 1.00210104592502 1 1
0.997727528302297 0.995625640320368 1 1
1.01273347073589 1.00990940054687 1 1
1.01152206397411 1.00893441132183 1 1
1.02899386422979 1.02668921184404 1 1
0.996248593291778 0.993170451380124 1 1
0.995282065049347 0.992870183303546 1 1
1.03984093723444 1.03690856927526 1 1
1.00051322466503 0.998346524335662 1 1
0.977440284493871 0.974910755114752 1 1
0.963103991661846 0.960591400686204 1 1
1.02379995762429 1.02133512636694 1 1
1.00692035670067 1.00441095481127 1 1
0.978276484309174 0.97569801352122 1 1
0.966876474414277 0.964666508472484 1 1
1.0305509949655 1.02855658001896 1 1
1.00534693384213 1.00274137743837 1 1
0.947128049318156 0.944580308784817 1 1
0.978595643042976 0.975458542507393 1 1
0.983054480032586 0.980946203858484 1 1
1.03485289655961 1.03181441329024 1 1
1.02238893387264 1.02008217727073 1 1
1.02655859510925 1.02390457977244 1 1
0.955353484845561 0.953086278089806 1 1
1.00091561962127 0.998289957229645 1 1
1.05227789451429 1.0489752487314 1 1
1.05111011844842 1.04845370442755 1 1
1.01382438140006 1.01147202332034 1 1
1.02079380589603 1.01790968587416 1 1
0.97271563044558 0.970224004024094 1 1
0.988962021234671 0.986778970097031 1 1
1.04936702248184 1.0452102020882 1 1
1.08897897626574 1.08557895780002 1 1
1.04398663553155 1.0412833785748 1 1
0.943247910364649 0.941134320752059 1 1
0.969614701518922 0.967182306215713 1 1
1.07079591552583 1.06818060363052 1 1
0.976366422035818 0.973539629782198 1 1
1.0789889451487 1.07645554040415 0 0
0.972365042215395 0.969310188930592 1 1
0.945374345536457 0.942908456163882 1 1
0.961626126897634 0.959038066418118 1 1
1.01267974143847 1.01030588979593 1 1
0.984886896145549 0.982295484758611 1 1
1.0503487994274 1.04764982981425 1 1
0.960113353407059 0.957704692049422 1 1
0.993580679220452 0.991235891230283 1 1
1.0379593936007 1.035373399783 1 1
0.905649407987232 0.903687596638628 0 0
0.988610411860567 0.9853776195845 1 1
1.01222676379139 1.00997591100269 1 1
1.00542972011639 1.00317859840848 1 1
1.05826866745237 1.05560673597991 1 1
0.983764582827639 0.981199968112637 1 1
0.975680637286729 0.973177013477743 1 1
0.989989262671787 0.987142154182538 1 1
0.90589594251174 0.903256855007378 0 0
0.963767535050254 0.960902120864513 1 1
1.04727536245215 1.04432932633778 1 1
1.01473285712259 1.01228581946666 1 1
1.02417104128641 1.02161331200306 1 1
1.04423121386795 1.04167699500343 1 1
0.987462218119252 0.985431710344083 1 1
1.03053247913297 1.02733817202239 1 1
1.0407635447807 1.03791657374373 1 1
0.97769180278893 0.975159062594629 1 1
0.967314918262858 0.964747512149542 1 1
0.974252439472446 0.971989511172792 1 1
1.01421767599447 1.01210355244979 1 1
1.02458583731644 1.02054571363332 1 1
1.02783599788868 1.02506954455471 1 1
0.935416209280919 0.932912323386181 1 1
0.994743550100907 0.992467999822055 1 1
0.969387459113459 0.966847967100171 1 1
1.02007431252568 1.01781510906239 1 1
0.962342671184248 0.959540600585506 1 1
1.00762980973796 1.00498725401147 1 1
1.00188627350813 0.999718802715176 1 1
0.97975110014971 0.977148487292964 1 1
1.03344541893595 1.03104063452179 1 1
1.00095404624418 0.998698701932847 1 1
1.02330435667349 1.02078282931693 1 1
0.974629421411494 0.972292489253532 1 1
1.03278714417097 1.02992755784864 1 1
0.946991786708249 0.944489483752758 1 1
0.976721648596123 0.974660582182105 1 1
0.966542074835183 0.964398950975597 1 1
1.02772214871194 1.02532636629166 1 1
1.00402891794177 1.00110512553673 1 1
1.01584470042773 1.01312505224385 1 1
0.873265340344549 0.870268021368025 0 0
0.956733521237663 0.95439329009047 1 1
1.06516083881041 1.06283006978519 1 1
0.955264515042789 0.952493358742656 1 1
0.975389170346999 0.972902339226406 1 1
1.01266053271503 1.00988156186592 1 1
1.05876407674198 1.05586627398929 1 1
0.946523141259008 0.94355669300721 1 1
1.00820404879002 1.0053432858694 1 1
1.05294506331362 1.05023586223764 1 1
1.05791574977795 1.0547330009484 1 1
1.07259902351703 1.07026828438811 1 1
1.00818473259322 1.0055875082943 1 1
1.05764523102524 1.05439305476653 1 1
1.04902451929754 1.04597504680935 1 1
0.987864461928125 0.985036891869403 1 1
1.01347835978027 1.01023162723537 1 1
0.951226392492641 0.948078901146716 1 1
1.03894504226636 1.03660228547305 1 1
1.0216471956655 1.01926806162396 1 1
1.011510003929 1.00894045079623 1 1
0.989995073909999 0.987623615867036 1 1
0.939567076454711 0.936738979879334 1 1
1.00690422682251 1.00411307356734 1 1
0.993409593956995 0.990603096339211 1 1
1.00598071605333 1.00340430255082 1 1
1.05865858619423 1.05594190032441 1 1
1.01270923956578 1.00966161006212 1 1
1.01944571130578 1.01639012343246 1 1
1.04792225569171 1.04537699871188 1 1
0.986319262764166 0.983874890743809 1 1
0.990338223178676 0.986821981728243 1 1
1.01849037658023 1.01491997964681 1 1
0.988760217280621 0.985363288856488 1 1
1.02603848713755 1.02343649795714 1 1
1.00250144340927 1.00008724283693 1 1
0.926244002042269 0.92368560828006 1 1
1.04778000241222 1.04529573501346 1 1
0.962659404623319 0.959947651289619 1 1
1.0203071078106 1.0177301967652 1 1
1.00048495905061 0.997642588976939 1 1
0.983960386326994 0.981371822503057 1 1
1.01593681206471 1.01332337531224 1 1
1.03347482227601 1.03119850799423 1 1
1.02822636248724 1.02506966639995 1 1
1.04997266573995 1.04699646487845 1 1
1.04921153027449 1.0466240341053 1 1
0.977175653106818 0.974735835440578 1 1
0.995374186240369 0.991744753215744 1 1
0.99119205070022 0.989106295369619 1 1
1.03466637501059 1.03260520528535 1 1
0.980284154480002 0.977878338234166 1 1
0.930233036925856 0.927797694873624 1 1
0.945028571707657 0.942303479622944 1 1
0.983800203200206 0.981337590374216 1 1
1.00371846029571 1.001033370506 1 1
0.983026307603269 0.980762393898577 1 1
1.02719164400917 1.02420949972934 1 1
1.00468691530713 1.00197865725054 1 1
1.00704041254081 1.00423708071953 1 1
1.00240284961557 0.999498333016532 1 1
0.884442301964263 0.881930016122187 0 0
1.08367126901474 1.08067557140496 0 0
0.950159484486796 0.947409110715981 1 1
1.00043748250635 0.998229268943608 1 1
1.06257924051768 1.05986164861289 1 1
0.972289440666739 0.97015198404423 1 1
1.0188691228005 1.01648871576326 1 1
0.950444288512618 0.947344336130232 1 1
1.04508327884466 1.04209146103463 1 1
0.975303029974326 0.972854824058537 1 1
1.00483519131462 1.00233442612722 1 1
0.881502732810086 0.879288550125805 0 0
1.0119033034599 1.00952317476859 1 1
0.972013403395794 0.969681923790091 1 1
0.989257946253306 0.986830866868025 1 1
0.994945999311793 0.992919041466419 1 1
0.963251964136116 0.960743972395822 1 1
1.02609307756561 1.02309882370001 1 1
0.987908370562057 0.984048550060101 1 1
0.921037273027975 0.919002921430057 0 0
1.00080048589221 0.998345858341909 1 1
0.958228007301014 0.955654843750504 1 1
0.957643585066965 0.955240238459266 1 1
0.993393836264556 0.991001080247429 1 1
0.986903296895373 0.983887748780753 1 1
1.01165624685685 1.00895734166026 1 1
0.909998113679186 0.90814811814419 0 0
0.982989217994894 0.980713032734495 1 1
0.990246259545856 0.987356541803261 1 1
1.03281496868929 1.03047911083653 1 1
1.02623970149009 1.02338776057227 1 1
1.03882729192688 1.03591021534344 1 1
1.05089406009505 1.04866969642945 1 1
0.986586966977659 0.983867208406954 1 1
0.97729924140082 0.974890660732427 1 1
1.014155138378 1.01172748317443 1 1
0.955071465539582 0.952439563841275 1 1
1.02268969494227 1.01961407062467 1 1
0.994800538702651 0.991785950734063 1 1
0.967538947137415 0.965001994818594 1 1
0.884372964404547 0.882458924391056 0 0
1.01561047976015 1.01231930670686 1 1
0.952680827034007 0.949881387113693 1 1
1.0374335101234 1.0346753363721 1 1
0.956901043203774 0.95458503676622 1 1
1.0847991245709 1.08209818916391 0 0
1.046402297763 1.04390943082861 1 1
1.08312753820625 1.08054158816136 0 0
1.04559114497678 1.04281435548859 1 1
0.96300111681256 0.960563985160696 1 1
1.01245024650095 1.01030730921488 1 1
1.06159570388719 1.05845178674944 1 1
1.05156759238714 1.04918025364096 1 1
0.990065283405483 0.98775052489854 1 1
1.05560958104184 1.05311846521763 1 1
1.00891387689637 1.00620585640678 1 1
1.00212587861532 0.999535549745405 1 1
0.965293832748305 0.962899549609379 1 1
1.01409571683073 1.01150948382975 1 1
1.04218107754252 1.03921370546671 1 1
0.975518865493595 0.9727591160193 1 1
1.04642319758383 1.04339002932204 1 1
1.02854948514324 1.02610214481809 1 1
0.98391055705578 0.981504372640084 1 1
1.10160357739909 1.09830956630567 0 0
0.98670421033294 0.984117953001303 1 1
0.992640691266552 0.989604616119357 1 1
0.971040001830853 0.968683416278988 1 1
1.00327339363651 1.00106522924491 1 1
0.942568542229629 0.939693104405928 1 1
1.04100664204455 1.0381425062177 1 1
1.02591178813244 1.02310328748203 1 1
0.969158481353154 0.966535036348936 1 1
0.965660959157885 0.963391346581905 1 1
1.0012871804074 0.999002527620228 1 1
1.02770832726932 1.02461478050471 1 1
0.990219055639781 0.987897193066242 1 1
0.983195304704257 0.981060684921497 1 1
1.05278984076725 1.05015025259665 1 1
1.06407008604387 1.06115852785169 1 1
1.04807558019632 1.04568320777054 1 1
0.96240562571629 0.960084756188823 1 1
1.00949551879857 1.00700954349236 1 1
1.00515090663761 1.0022299518077 1 1
1.02761571957044 1.02509742825247 1 1
0.979242934377045 0.976255396289173 1 1
0.973875017420614 0.97144563390517 1 1
1.01507647872151 1.01290527398048 1 1
0.937877501739944 0.935916176852983 1 1
1.02372480970024 1.02076298298204 1 1
1.07440221180488 1.07157566944583 1 1
0.957255537284017 0.954666531621001 1 1
1.03657116806951 1.03377708999913 1 1
1.07700019802317 1.07387296685465 1 1
0.962914975478235 0.960785205905114 1 1
0.993432256729513 0.990377381417868 1 1
0.975255768868949 0.972804077872335 1 1
1.01255005728392 1.00875034088734 1 1
1.05179748487589 1.04931461224674 1 1
0.951762225481057 0.94881642429131 1 1
1.02539509799689 1.02255019746455 1 1
0.973334422871304 0.970964110887563 1 1
1.01639053865913 1.01319954914825 1 1
1.03528013104096 1.03239751428174 1 1
1.01393736935843 1.01186741464542 1 1
0.954341583723091 0.951974575511101 1 1
0.964752444654327 0.961842471079749 1 1
1.03560919197429 1.03297678120368 1 1
0.941370309218758 0.9387748617435 1 1
0.989795918995326 0.987611028858638 1 1
1.03737948147099 1.03476759865805 1 1
1.03512404417727 1.03275864956458 1 1
0.965285718454561 0.963005405041349 1 1
1.01044291124289 1.00804944587993 1 1
1.00283217292853 1.00006534622424 1 1
1.0310124435864 1.02796304681138 1 1
1.04325914629781 1.04037039303027 1 1
1.01859813048185 1.0157277053425 1 1
1.00119729238464 0.998832297103271 1 1
1.09745879034717 1.09477965151827 0 0
1.01861138158334 1.01602363049976 1 1
1.03988350746967 1.03656900492913 1 1
0.995761691072609 0.993251569092948 1 1
1.06401237513255 1.06135875748065 1 1
1.02587534438781 1.02332801159582 1 1
1.01636298347491 1.01353731641216 1 1
1.01007983176054 1.00812101804086 1 1
1.03184896783878 1.02899115114516 1 1
1.01624597920869 1.0137922054908 1 1
1.03251133281653 1.03006195476705 1 1
1.02341569123448 1.02155423396158 1 1
0.942989891446707 0.940480558158257 1 1
0.970612613843428 0.968107457510063 1 1
0.98803489989166 0.984699721714638 1 1
1.05688003481334 1.05427127642928 1 1
1.00989000135497 1.0069123085643 1 1
1.00928724311773 1.00684245419018 1 1
1.00266535386656 1.00010232846714 1 1
0.962562289089371 0.960515328043869 1 1
0.992064165100606 0.990036566804413 1 1
1.00739065740516 1.00434610661355 1 1
0.97821860656707 0.975818251787248 1 1
0.984868250464538 0.981813218232659 1 1
0.984857688747479 0.981502394597173 1 1
0.959752763674961 0.957161578113563 1 1
1.08479354605042 1.08182761067288 1 1
0.968801908015616 0.96581608190425 1 1
0.976250977141812 0.973517543011495 1 1
0.989190402562503 0.985517961423784 1 1
1.03484716421658 1.03229796453441 1 1
1.05263396699685 1.0498316053617 1 1
0.987229224399504 0.984675142944963 1 1
1.02528525013074 1.02261398459986 1 1
0.960566671957661 0.958378418316406 1 1
1.02272855608664 1.02015608722595 1 1
1.0730131250164 1.07042918240688 1 1
0.999280374043958 0.996674306641642 1 1
1.06512710860481 1.06228666643475 1 1
1.02451367796685 1.02196372883764 1 1
0.945865605401716 0.943338248599634 1 1
0.990050043133923 0.987941235959996 1 1
1.00461081110063 1.0023009318518 1 1
1.05270710318046 1.04996810101799 1 1
1.03964430962378 1.03719375858063 1 1
1.02114752087063 1.0186660792631 1 1
1.02503826910343 1.02171665263935 1 1
1.00190629217069 0.999603123280423 1 1
0.992775234974971 0.990101930053553 1 1
1.04616346646456 1.04330544169599 1 1
1.02972234681778 1.02725686489225 1 1
1.06080729369263 1.05726685405444 1 1
1.02704444859417 1.0247216587904 1 1
1.06477505144267 1.06249741750466 1 1
0.973575271754746 0.970868471797499 1 1
0.966403470666285 0.964202477752548 1 1
1.07216039244886 1.06944761168302 1 1
1.01029364263385 1.00756958545842 1 1
1.0097169886584 1.00715475278607 1 1
1.03709429679385 1.03441242286961 1 1
1.03641680171386 1.0332817081415 1 1
1.02959241887496 1.0267610170077 1 1
1.05058057568526 1.0483973563064 1 1
1.01730969272131 1.01463447310823 1 1
0.961631864531715 0.959048415188519 1 1
1.04617420309466 1.04377535885773 1 1
0.937183955750145 0.934760097238696 1 1
0.975573287995984 0.973095228005646 1 1
1.0475989834152 1.0442493150603 1 1
1.05161272072999 1.04756422064452 1 1
1.03073273220194 1.02822087190491 1 1
0.946082387568205 0.943767364073057 1 1
1.08153433275022 1.07919853091585 1 1
1.04991180617512 1.04689576891989 1 1
1.02098918641614 1.01859666944999 1 1
0.921968673448357 0.919537890941298 1 0
0.991133203117469 0.988577703477671 1 1
0.926273144159882 0.924212965950114 0 0
0.940174006005356 0.937737369736516 1 1
1.03667689628616 1.03424419893703 1 1
1.04996570316668 1.04718642346848 1 1
0.914050958237243 0.911662348086274 0 0
1.01624716403649 1.01355824433719 1 1
1.02086651432719 1.01856175730365 1 1
0.960763689655225 0.958118160856041 1 1
0.982922228352691 0.980383782380658 1 1
1.00758959384166 1.00520860151921 1 1
0.973379416952697 0.971430420881074 1 1
1.01571289361999 1.01291135720632 1 1
0.975557511878993 0.973138500192744 1 1
0.99465819000469 0.992278547629825 1 1
1.02586642123123 1.02338886964482 1 1
0.97838696717272 0.975800687115982 1 1
1.04506853681055 1.04188850978029 1 1
1.03479744250402 1.03189079345282 1 1
1.01082125288048 1.00736530319641 1 1
1.01498396915911 1.01220321656251 1 1
0.955739908887548 0.953035516592519 1 1
0.982450106018561 0.979385291382117 1 1
0.992238572731179 0.988968509027325 1 1
1.02122614231819 1.01897081864067 1 1
1.00841964758541 1.00554730657595 1 1
1.01877266483946 1.01609192516307 1 1
1.04090834458859 1.03829729815017 1 1
0.98172394308202 0.979570764001942 1 1
0.983719035912457 0.981298670753821 1 1
0.962190498326979 0.959471868085571 1 1
1.02032013839785 1.01780915783333 1 1
0.993162058635318 0.990735917862054 1 1
0.970022144954266 0.967748960204993 1 1
0.956946171103554 0.954645898601725 1 1
1.04971478509593 1.04719261097141 1 1
1.03930928569198 1.03670779901935 1 1
0.958256834522836 0.955567417536831 1 1
1.01462773101247 1.01244087815156 1 1
1.04448404832249 1.04180029240121 1 1
0.997368066748214 0.994833608242585 1 1
0.950356556141352 0.947691244759328 1 1
1.00752713188469 1.00547376680536 1 1
1.08790271711946 1.08428935195366 1 1
0.951017090061079 0.949047536776058 1 1
1.03027067201142 1.02799360928007 1 1
1.08100924715252 1.07848153896589 0 0
0.967525472608901 0.964906661761542 1 1
1.06743923792212 1.06467882137114 1 1
0.988663000574004 0.985909506465096 1 1
0.998675071280526 0.996777397358204 1 1
1.01135882750558 1.00867365269623 1 1
0.993601460456983 0.991420915556404 1 1
1.0302757334909 1.02732941474762 1 1
1.03058578042838 1.0274484518744 1 1
0.994896338243255 0.99244300450899 1 1
0.935684279568013 0.933613788319986 1 1
0.979765602118683 0.977841330536235 1 1
0.916816094149439 0.914306764895882 0 0
1.00954216917438 1.00704763811054 1 1
0.985780338706553 0.98272521066677 1 1
0.996802136921026 0.993888813690154 1 1
0.976313890540752 0.973948365563272 1 1
0.93161359528951 0.929435030965606 1 1
0.901536025183864 0.898850818120632 0 0
1.02266227825508 1.02043477854336 1 1
1.02075238741179 1.01811902944805 1 1
0.946683010872222 0.944129693256419 1 1
1.0615184285544 1.05879211075638 1 1
0.972405645145766 0.970019806622523 1 1
1.07317488308635 1.07007640048705 1 1
0.968602140525362 0.966283204109388 1 1
1.00466000777444 1.00181719456575 1 1
0.972719388284732 0.969563153165013 1 1
1.07238750990236 1.06961539928097 1 1
0.945620806592529 0.943427853000355 1 1
0.986993204299002 0.984316880054811 1 1
0.993148528808119 0.991169756811513 1 1
1.03259147104505 1.02956803157189 1 1
0.965261254059695 0.962693628521837 1 1
1.00914458775892 1.0066194620588 1 1
0.975391377476139 0.972713167536579 1 1
1.00163777345099 0.998819048600173 1 1
0.964512864389799 0.961970188754091 1 1
1.02082322776687 1.01795825927398 1 1
1.06223527764281 1.05942461181066 1 1
1.04119928828898 1.03845855795406 1 1
1.04446209658025 1.04113036086066 1 1
1.04106310221946 1.03772352619265 1 1
1.00643365531732 1.00415022381667 1 1
0.988545358474713 0.985853794658809 1 1
0.973297557566775 0.971136994039921 1 1
0.954145634322567 0.95125271399894 1 1
1.03093267330358 1.02809442130369 1 1
1.00176111439011 0.99960451419538 1 1
1.03021809086369 1.02701143762043 1 1
0.9769625173592 0.974925441337836 1 1
0.973070744362928 0.97016426773269 1 1
1.08520737631877 1.08205704173712 1 1
1.07851283784884 1.07519706545664 1 1
0.977691043013465 0.974544215199188 1 1
0.996325012864274 0.99412584858718 1 1
0.950494710481071 0.948350829955136 1 1
0.998529415873315 0.995627298896715 1 1
0.936498140787457 0.93459383223472 1 1
1.04817655848453 1.04550167709847 1 1
1.01642009019899 1.01383374851309 1 1
1.07927597648037 1.07666363395746 0 0
1.06415091651038 1.06117638029436 1 1
0.941687420360823 0.939329437057978 1 1
0.945400628054747 0.942956106348383 1 1
0.952489184253887 0.950182532768102 1 1
0.985825085118288 0.983164326714389 1 1
1.02642032170368 1.02386796267889 1 1
1.02044202056056 1.01805419616545 1 1
1.00512705255245 1.00252059611445 1 1
0.99906603698818 0.996475743937025 1 1
1.00941466475696 1.0061007872957 1 1
1.0074340761018 1.00512843260496 1 1
0.96206250382223 0.959687829412383 1 1
0.969021900676012 0.965493732880398 1 1
0.994577718115248 0.99206676619607 1 1
1.03386863170585 1.03124476711343 1 1
1.06413152539746 1.0612864665805 1 1
1.02457916125367 1.02203387456019 1 1
1.01093520843254 1.00854343518572 1 1
0.936028315426787 0.933664708964868 1 1
0.972876264273598 0.970126335763094 1 1
0.998951608931963 0.996685263019631 1 1
1.01755385131707 1.01503045308262 1 1
0.957550605649343 0.955030933470825 1 1
0.983022129658523 0.980124054633967 1 1
0.947623622380817 0.944333820738935 1 1
1.04813527712939 1.04593546125163 1 1
1.0256357996583 1.02260230132485 1 1
0.979567171091206 0.977213726860914 1 1
1.05443543957554 1.05151728485743 1 1
0.991190603517849 0.988178936071936 1 1
0.95922887402186 0.956714361931952 1 1
0.925867011793431 0.923430349168803 1 1
1.06547217665926 1.06290357208149 1 1
1.04424501374426 1.04201229155658 1 1
0.974564509298972 0.972559455226414 1 1
1.06474289078676 1.0611109181124 1 1
0.951747934881251 0.9492344365033 1 1
0.985251492217939 0.982678514181776 1 1
0.98575631068439 0.983371510810528 1 1
0.970445471702301 0.967659101237291 1 1
1.00882463746018 1.00609960582783 1 1
1.03230487339882 1.02907117889132 1 1
0.947058453378538 0.944499187778449 1 1
1.00603517592414 1.00373713435232 1 1
0.983975148314339 0.981736154091121 1 1
0.979782160471047 0.977109496791101 1 1
1.0400356745154 1.03753997365294 1 1
1.04741390710844 1.04486513936557 1 1
0.953629289635874 0.951665433546263 1 1
0.967973174857604 0.965891584185641 1 1
0.977460951702887 0.975508510806867 1 1
0.959573839946505 0.957374508800598 1 1
0.967281629075697 0.964579165204654 1 1
0.988830309381417 0.98590826147639 1 1
0.962188930350764 0.960269920646982 1 1
1.01121947244131 1.00877269688741 1 1
0.961401037895128 0.959067931522892 1 1
1.03465136117949 1.03194682520348 1 1
0.92303263566303 0.920494280550131 1 1
0.992788300988945 0.990611269297648 1 1
1.02676151090022 1.02441525069941 1 1
1.03934247102048 1.03637571290809 1 1
1.00825726056666 1.00574426646772 1 1
1.03468725123232 1.03175760919603 1 1
0.985603882742018 0.982893025909826 1 1
0.953484926966768 0.950951316788502 1 1
0.970882209731778 0.96787887245358 1 1
1.01458112682605 1.01173865100208 1 1
0.990299106283676 0.987889687164013 1 1
1.02548560861614 1.02198227668346 1 1
1.04886770615377 1.04645552654579 1 1
1.03821707333238 1.03467084349973 1 1
1.04071741303154 1.03804076758311 1 1
1.02113679004546 1.01883313278639 1 1
1.04679701529528 1.04398654305065 1 1
1.01017506276137 1.00750951765165 1 1
0.979286034082253 0.976951032615508 1 1
0.991411758759192 0.989251899260527 1 1
1.00943246304375 1.00742309657457 1 1
1.01847289272564 1.01627673456929 1 1
1.00410337640743 1.00103111035834 1 1
1.07174816150513 1.06837821330417 1 1
1.04329884995903 1.04050962194458 1 1
0.975323965105411 0.973072761900388 1 1
0.988229656971192 0.985798277395421 1 1
1.03728466804544 1.03459317502649 1 1
0.994087568732229 0.991628053200901 1 1
0.918470640586602 0.915965831344544 1 1
0.988350312352386 0.985476659763532 1 1
1.03920681336614 1.0367305919377 1 1
1.02487850176251 1.02280979048474 1 1
0.931648032759072 0.929664820764544 1 0
0.929865940364836 0.926808812850777 1 1
0.986429490353352 0.984267168403782 1 1
0.980020685054358 0.97778343196255 1 1
0.995992776171204 0.993439383962221 1 1
1.0304964668306 1.02819695329153 1 1
1.02172568277116 1.01928574154349 1 1
0.966813184431813 0.964740221380198 1 1
1.02802929151992 1.02556658269349 1 1
1.02642609680209 1.02407353933184 1 1
1.01352640303341 1.01111380833966 1 1
0.97776605639941 0.975377240809705 1 1
1.07549994899117 1.07314097384725 1 1
1.05019345320746 1.04739611612729 1 1
1.04452849690183 1.04095074958554 1 1
0.936864558021672 0.934618245938731 1 1
1.02373823643795 1.02105554857501 1 1
1.01678840504694 1.01422812364586 1 1
0.952338914431149 0.950017716932313 1 1
1.0173603820201 1.01493278535804 1 1
1.0562558492314 1.05323467184536 1 1
1.01068037184859 1.00839203176507 1 1
1.015037319407 1.01280961513824 1 1
1.00551046113841 1.00202741558187 1 1
1.01657770540743 1.01425163807235 1 1
0.940707218897701 0.938414936055781 1 1
1.01623126493892 1.01370591439691 1 1
1.01966733944598 1.01730604906184 1 1
0.987966419814169 0.985205812098335 1 1
0.949366583995745 0.947022538905967 1 1
0.97776871036508 0.975061445787584 1 1
1.00662713215748 1.0041577038311 1 1
0.969560135236709 0.967286412146193 1 1
1.018386264142 1.01578483846407 1 1
0.887479286852337 0.884952747850191 0 0
0.986325900495536 0.983751902596245 1 1
0.982796824040511 0.980284500182492 1 1
1.03261496334545 1.02984932877254 1 1
1.02376697725264 1.02039742722026 1 1
1.01079471984068 1.00763359729089 1 1
1.05979564036131 1.05681003850755 1 1
0.956147043297108 0.95294774901923 1 1
1.04368194472275 1.04153399351786 1 1
0.995237367279511 0.993345504749522 1 1
0.996386514631638 0.993124855325989 1 1
0.986689527546622 0.983924966977392 1 1
0.966335163216806 0.963273894955104 1 1
1.04396358057006 1.04070358681472 1 1
0.992716608275681 0.989809366416686 1 1
0.982655546981189 0.97986697077699 1 1
1.04092497563413 1.03797683288576 1 1
0.990688282218508 0.987654672259514 1 1
0.955402918996688 0.952710916088806 1 1
0.929431477258603 0.927036097528898 1 1
1.05243501896471 1.04992001611187 1 1
0.960798486451477 0.958654518178543 1 1
1.00499754287091 1.00201376889412 1 1
1.05033801541573 1.04697694371548 1 1
1.00532078297682 1.00261985380793 1 1
0.991160463615127 0.988149842461261 1 1
0.970116069147576 0.967391447172967 1 1
0.999970131059663 0.997423245528433 1 1
1.02544925083021 1.02273206041182 1 1
1.03680921210864 1.03475601854437 1 1
0.93803592347496 0.935808090705281 1 1
1.0250163499892 1.02173311024483 1 1
0.980971680875774 0.977666437419694 1 1
0.994533787464127 0.99228999843509 1 1
1.04260159299233 1.03892602995775 1 1
0.925825266779496 0.92344189565432 1 0
1.00897800333817 1.00629941223715 1 1
1.03513894835963 1.03284503532823 1 1
0.975171402456872 0.972885722550908 1 1
1.02987677677913 1.02750585526458 1 1
0.999782536987667 0.997970726773024 1 1
1.00700423380509 1.0047075115541 1 1
1.04501818378298 1.04282384188515 1 1
0.958735970535757 0.956674908766222 1 1
0.989241275286124 0.986609760565428 1 1
1.00963317338913 1.00717729894244 1 1
0.926858952723204 0.924466461146841 1 1
0.999888062938614 0.997572547395347 1 1
1.00229716526314 1.00014755031426 1 1
0.993286942141058 0.990176239343432 1 1
1.05545994900708 1.05329676682958 1 1
0.998572224515117 0.996120783050314 1 1
1.03723496917976 1.03422310705311 1 1
0.962083671439033 0.960198375369526 1 1
1.0220834554285 1.02008810186073 1 1
0.969542594992872 0.96721817900904 1 1
1.09609860887637 1.09322460701352 0 0
0.962813201845311 0.959657358824372 1 1
0.945159629401929 0.942782562725793 1 1
