# Supplementary material for: Bias caused by sampling error in meta-analysis with small sample sizes
Source: PLoS One. 2018 Sep 13;13(9):e0204056. doi: 10.1371/journal.pone.0204056 (PMC6136825; doi:10.1371/journal.pone.0204056)
Supplement: S4 File — (ZIP) [file pone.0204056.s004.zip › results N = 10 theta = 1 tau = 0 sz = 20-30.txt]

"cohen.dl.theta" "hedges.dl.theta" "cohen.dl.cp" "hedges.dl.cp"
0.904571372703519 0.8775739833147 1 1
1.06959573078628 1.03811046822715 1 1
0.908619082921402 0.880662029415663 1 1
1.2464794915434 1.21069863301199 1 1
1.00650624035379 0.97613641841584 1 1
0.853776457313797 0.829633617374644 1 1
1.05558572343595 1.02437890853029 1 1
1.05224982849022 1.02111440300695 1 1
0.984214263309768 0.951751581559863 1 1
1.01806169392008 0.987610801445318 1 1
1.06634478037322 1.03598495880385 1 1
0.844623108164826 0.820377714972646 1 1
0.821226836698259 0.796457750375027 1 1
1.06265196321964 1.03072477828081 1 1
1.00632010484439 0.976048911348101 1 1
0.809056338426061 0.78399146900779 1 1
1.02080400765087 0.993024854455468 1 1
1.02170403255971 0.990022352602546 1 1
0.998474755468951 0.97063827092326 1 1
1.14471546137679 1.11077929113573 1 1
1.0638361919466 1.03279719886412 1 1
0.937858560272758 0.911386014292125 1 1
0.794073907932599 0.770949826932827 1 1
0.895244114858464 0.870054650741394 1 1
1.00957734309793 0.978660850800238 1 1
0.775488473421428 0.751010916782697 1 1
0.78084417310547 0.759060682790696 1 1
1.32489590940751 1.28498221928087 0 0
0.973552614967171 0.94313717776454 1 1
1.037198959143 1.00470525046031 1 1
0.728617368798849 0.7034765399273 1 1
1.15046403143336 1.115223212527 1 1
1.14779897525408 1.11493451410501 1 1
0.808491979004212 0.782865356336296 1 1
1.04521801640145 1.01491992922878 1 1
0.956814154315906 0.931068780136637 1 1
0.914301506598896 0.889444431406936 1 1
1.01291958836725 0.983395904131033 1 1
0.956991279023585 0.927924079109256 1 1
1.00194283309034 0.97239041883961 1 1
1.09557717010697 1.0642525707636 1 1
0.895980027483337 0.865995535848591 1 1
1.02604621899611 0.996972109406346 1 1
0.856844155928783 0.831072684506126 1 1
1.14859577502323 1.11049341053601 1 1
1.21001633434394 1.17217566367937 1 1
1.03728511646264 1.00861578676685 1 1
0.968052581571241 0.937300088509832 1 1
1.04959068129496 1.01834407958204 1 1
0.873840181521049 0.849018287563599 1 1
1.10311103875225 1.07149891418023 1 1
0.809179917668989 0.785582705936491 1 1
0.811475454005339 0.78649730082428 1 1
1.10075572744226 1.07128184195017 1 1
0.879786078150575 0.854252778673581 1 1
1.05017401206498 1.01820987121332 1 1
0.965262220389189 0.935455965295236 1 1
0.9760678898079 0.944602252387598 1 1
0.9667600793769 0.938864936436786 1 1
1.12415235547009 1.08839649661006 1 1
0.872423334011091 0.84720029748214 1 1
0.806550107651901 0.782804886109198 1 1
1.12069283799896 1.08727301517047 1 1
1.17307417369577 1.13920233704566 1 1
1.05119687719227 1.02002819171091 1 1
1.39217214778013 1.35439304320014 0 0
0.939459644978284 0.911927781935515 1 1
0.865458508879965 0.841388255781392 1 1
0.945964483799253 0.915409608299144 1 1
0.950051937816565 0.919599952183658 1 1
0.920670529317936 0.89221297083086 1 1
0.826073007386646 0.79951239128041 1 1
0.887140499639356 0.859404802353572 1 1
0.976198441744452 0.947041257579341 1 1
0.761294161656205 0.73591518871319 1 1
1.06341196610592 1.03230138615489 1 1
1.08754941733952 1.05619768756541 1 1
0.9771559143202 0.948496596803815 1 1
0.897182734688776 0.869046993479026 1 1
1.25667643717397 1.21844832021852 1 1
1.22098656503747 1.18856106913098 1 1
1.12978583860543 1.09453874852847 1 1
1.0279796621239 0.993769364304785 1 1
1.02906886952299 0.999838498484815 1 1
1.19608967100699 1.16362952571445 1 1
1.078326107756 1.04886936457295 1 1
0.925583766828007 0.899491192128033 1 1
1.0418887514162 1.01242226909831 1 1
1.12082574572896 1.0865982513838 1 1
1.16119563680476 1.12641477486803 1 1
0.8336760058698 0.810262861446604 1 1
0.966301598515017 0.937429654446657 1 1
1.11434977927813 1.08168051557113 1 1
1.18473491628927 1.15004801914914 1 1
1.08103916896029 1.04989139977861 1 1
0.914473251079898 0.887795448645754 1 1
1.11764311691592 1.08656989580625 1 1
1.28281261435248 1.24214450033523 1 1
1.08159843247455 1.04944998106258 1 1
0.952577587383187 0.92155642339822 1 1
0.814024821860232 0.78765104077458 1 1
1.01239796994839 0.983437447027876 1 1
1.37997950286302 1.3374183734044 0 1
0.87503155862098 0.846966510830035 1 1
1.00314060988208 0.972364125842238 1 1
0.910306866571585 0.883305350826762 1 1
0.994533538825126 0.960273771564989 1 1
0.92119097605769 0.893372198454155 1 1
1.21443323020546 1.17745497159871 1 1
0.857711876838625 0.832315574117332 1 1
1.06619721072969 1.03492124721734 1 1
0.813601982876409 0.791198825772229 1 1
1.42510847311438 1.38143927317673 0 0
0.982214999490076 0.952956407511941 1 1
1.12740744022958 1.09699532741252 1 1
0.946830391532954 0.918594883471626 1 1
0.871193207899309 0.846977909653347 1 1
0.896541415670359 0.86857680089857 1 1
0.819652348104834 0.797043254543105 1 1
1.04538615641986 1.01335470471645 1 1
0.908426108294482 0.883162295436499 1 1
0.952427152471973 0.920440058613831 1 1
1.09823423743371 1.06655929081839 1 1
1.42263744555961 1.37612506305533 0 0
1.06691817888471 1.03183357927824 1 1
0.925241356757807 0.896744135789716 1 1
1.02186527078657 0.994964442329674 1 1
1.08502210904821 1.0493018845434 1 1
1.03308465556039 1.00332567086694 1 1
1.17233618118967 1.13968735855273 1 1
0.821000363869167 0.797621678253955 1 1
1.01528509170077 0.986005111002888 1 1
0.935471847994412 0.906574458480423 1 1
0.896298671305543 0.866549097462846 1 1
0.896548760508039 0.866909771421784 1 1
0.961723191114874 0.928797383776328 1 1
0.962010034396804 0.930234315961207 1 1
1.12651801750889 1.09405893667274 1 1
1.15290358613984 1.11841119156894 1 1
0.93171012697068 0.904640942788311 1 1
1.07386060923361 1.04353872460761 1 1
1.00286442596226 0.973991815566946 1 1
0.901187631678669 0.87581088436862 1 1
1.11187508878319 1.07902824853755 1 1
0.855182226606113 0.83026314048972 1 1
0.941442967448116 0.913058251444146 1 1
1.06491011353928 1.03472319957696 1 1
0.850105372786887 0.826060649444345 1 1
1.1025671552033 1.0694735346098 1 1
1.09498275710645 1.06356696335451 1 1
0.861197427759099 0.831855808275358 1 1
0.828189395755687 0.804267329788055 1 1
1.24395634451246 1.20301812203356 1 1
1.12011881387048 1.08414417846186 1 1
0.831127521498921 0.806347282375316 1 1
0.921870463187906 0.894520602034481 1 1
1.33304196496762 1.29062115812644 0 1
1.18722421182724 1.15345789042232 1 1
1.113123020119 1.08250300994355 1 1
0.907838089154101 0.880853284226199 1 1
1.08129501292512 1.04913189667709 1 1
0.890911431136231 0.865057582132205 1 1
0.872941156276188 0.849330174138218 1 1
1.1290352680825 1.09488160011117 1 1
0.728503829497777 0.706126121330395 0 0
1.03592357175293 1.00171901030361 1 1
1.05505999640859 1.02592348376917 1 1
0.962129018540707 0.935188625791852 1 1
1.21220538206365 1.17663811810152 1 1
0.931290869001141 0.899767201008821 1 1
1.04766417394706 1.0154208028212 1 1
0.868696158838141 0.840048778768041 1 1
0.900192315000511 0.876176558585477 1 1
0.993292929805206 0.96401684281377 1 1
0.91879002185449 0.892951840164426 1 1
1.03837589116098 1.0062613093064 1 1
1.16261289829126 1.12570520868682 1 1
0.975102945731415 0.944871754376207 1 1
0.98741254654705 0.95771620335169 1 1
1.07543755529609 1.04366464018273 1 1
1.04492659952867 1.01151242957883 1 1
0.951024427678294 0.923518735495927 1 1
1.05447544920013 1.02530787323629 1 1
1.11404612138023 1.08078078973044 1 1
1.0072127218155 0.976461274261934 1 1
1.06968338989745 1.03940191601714 1 1
0.923324726741152 0.895027362383179 1 1
0.949523396695414 0.922953454044163 1 1
0.959562502185863 0.931790759345726 1 1
1.04634238705686 1.02022612686828 1 1
0.828924594377869 0.801043868304312 1 1
1.35999444243145 1.32139843717085 0 0
1.05983051807121 1.02831132837979 1 1
0.916350934599035 0.891494644532869 1 1
0.798846248145436 0.775557883449325 1 1
0.908580760657801 0.882311342056266 1 1
1.03092523489414 0.999487175766016 1 1
0.97248848747639 0.939235662449557 1 1
0.841688626774915 0.818492575047283 1 1
0.938025093420214 0.910029768855875 1 1
0.763057035173536 0.740359180686797 1 1
0.965397273382902 0.934920916132536 1 1
0.861104263059426 0.835565016150803 1 1
0.932256632232374 0.90473240562609 1 1
0.80031128341667 0.775562346914061 1 1
0.964135211003824 0.93572621854554 1 1
1.11190479445242 1.07931376258725 1 1
1.17725538106796 1.14189794197119 1 1
0.954875566789779 0.923616513252107 1 1
0.832313666414762 0.810336297910273 1 1
1.17581287451082 1.14515831123198 1 1
1.02423899802631 0.99309358360794 1 1
0.899079038714013 0.869445660579837 1 1
0.933334373938306 0.906222452067857 1 1
1.01345451274785 0.982777835746952 1 1
1.06979877656782 1.04087616222072 1 1
0.869419593059154 0.842777914356034 1 1
1.20753359432384 1.16989409679374 1 1
1.09412802695385 1.06002372958432 1 1
1.33495406647253 1.29488251873974 0 1
0.937216271560345 0.908534351762098 1 1
0.953235470729649 0.924648429737364 1 1
1.01971594095001 0.990938308531401 1 1
1.01928353495349 0.987428153698697 1 1
0.960992765351577 0.932535488052189 1 1
1.06324774950723 1.03258417324329 1 1
1.2570017334695 1.22283104285356 1 1
0.840110397833366 0.816663738962803 1 1
1.35573015850176 1.31276661485149 0 0
1.11837284982482 1.0861631705824 1 1
1.05636874187523 1.02679709128442 1 1
1.02797356332604 0.999434790431559 1 1
1.10566629546672 1.07161158211775 1 1
0.992187899929707 0.961633888716183 1 1
0.972448091646358 0.943978876199424 1 1
0.799289862545507 0.773489443972466 1 1
0.965454510599808 0.939065100720044 1 1
0.908964301433537 0.883741592735731 1 1
0.802428209587308 0.779179116623341 1 1
0.955907915835521 0.925168149040093 1 1
0.97504906737813 0.946019302171275 1 1
0.836431294514623 0.812463218679882 1 1
0.972438186555651 0.944235231133153 1 1
1.16943354042131 1.13172990201538 1 1
0.820056022293318 0.795218108929116 1 1
0.947563489599413 0.920448732689411 1 1
1.06152800744329 1.03163246844489 1 1
1.00905955088069 0.976584717166558 1 1
1.12764788289354 1.09217119892354 1 1
0.940413323290254 0.909318460462018 1 1
1.01375881304669 0.981923684325836 1 1
1.01221806025587 0.979433151092058 1 1
1.01383778700261 0.982223341464556 1 1
0.909314654444327 0.883124401779906 1 1
1.14275638952659 1.10819523522225 1 1
1.21420600642755 1.17796300247486 1 1
0.878347037430779 0.851970948484837 1 1
1.01555318875143 0.987776320308353 1 1
0.88592223901542 0.85971127418967 1 1
0.841230658130358 0.817261090764606 1 1
1.11203392074914 1.08035506023621 1 1
1.0861206044927 1.05681611475704 1 1
0.783023743189051 0.759621241958545 1 1
1.16048467446366 1.12819442189395 1 1
1.10635665040135 1.07488090432237 1 1
0.70104891072673 0.67937191304117 0 0
1.01622175831457 0.984341729399822 1 1
1.10781586385457 1.07279696839155 1 1
1.14405170761212 1.10549901292397 1 1
1.04108608921574 1.01165675149076 1 1
1.08786223237945 1.05485767709053 1 1
1.00652801792388 0.978538343094523 1 1
1.09913045015458 1.06383102626698 1 1
0.840851757878705 0.816819026272802 1 1
1.11716930932093 1.08247438989205 1 1
1.06495290582094 1.03529544711932 1 1
1.05587975929156 1.02520200004785 1 1
0.826962958153706 0.803655125204868 1 1
1.08759342607791 1.05734076674457 1 1
0.861002430520744 0.836801317662141 1 1
1.08172487666315 1.0444528849774 1 1
0.810082882965542 0.787306339776935 1 1
1.0188426001928 0.988027285806835 1 1
1.00866787948328 0.981368351904372 1 1
0.870919768432475 0.843868149072151 1 1
0.983719527294197 0.956742783603474 1 1
0.968687594707619 0.939036477041037 1 1
0.887228680085991 0.86305910897045 1 1
0.934366840864559 0.903639102843087 1 1
1.12834169830463 1.09608441597289 1 1
0.898015655731188 0.873756429787579 1 1
0.957456728730323 0.930361932221465 1 1
0.808350267713434 0.782386018037299 1 1
1.11132554015472 1.07852138973035 1 1
0.771653956205194 0.747675599444374 1 1
1.07782790649942 1.04440492939995 1 1
0.91829233280819 0.889801659296836 1 1
0.929891462343723 0.904439890574684 1 1
0.827728937269233 0.803008268418653 1 1
0.745812124867037 0.724905328845371 1 0
1.19206890292676 1.15539932051857 1 1
1.06662250509933 1.0328533006908 1 1
0.938033711598148 0.912843619638629 1 1
1.13296626742073 1.10155604756966 1 1
1.076837321771 1.04329479598273 1 1
1.10449232091642 1.07396453792457 1 1
1.36902853007642 1.32812195742189 0 0
1.19205720236133 1.15397553593146 1 1
1.11872247289048 1.087440798175 1 1
0.84477020524779 0.820426175612909 1 1
0.702375108439288 0.684340619009435 0 0
0.821518352661586 0.7968947926406 1 1
1.06878897135401 1.03688333904685 1 1
1.00239173471134 0.975209323848844 1 1
1.02077096993295 0.989705954058714 1 1
1.10634913376297 1.07378633674091 1 1
1.0613173943301 1.02767657833384 1 1
0.988825018628885 0.959308497059133 1 1
1.13874085109455 1.10310662309712 1 1
0.761673834965812 0.739387491113988 1 1
1.05437728779594 1.02273812646965 1 1
0.721534560498222 0.698601056533672 0 0
0.845095438655077 0.820032713557071 1 1
0.790154287297808 0.767560175883187 1 1
1.00774480280532 0.976184784749599 1 1
1.02190947381704 0.991826080397803 1 1
0.844375698874074 0.819061451495761 1 1
1.16674407643476 1.13421744188073 1 1
1.03357697005042 1.00433078443635 1 1
0.95109107755247 0.922325510916442 1 1
1.1063683848502 1.07349945122489 1 1
1.18139996337206 1.14265967498078 1 1
1.36702218384571 1.32528896304929 0 0
1.17612385282719 1.14156144013344 1 1
1.03823738294431 1.00691492748485 1 1
1.02925006946813 0.997321052135787 1 1
0.991593088494358 0.963842891157235 1 1
0.99055925957355 0.961919165966723 1 1
0.78149628014624 0.760709579443967 1 1
1.15812943126265 1.1232119128042 1 1
0.865728168776487 0.839369239221419 1 1
0.785697159714831 0.763085779102324 1 1
1.08180284199342 1.05008291530121 1 1
0.786160593671361 0.764410320507762 1 1
0.894889224773448 0.86668891113356 1 1
1.30844739600969 1.26690255483092 1 1
0.948864258223491 0.920219596195347 1 1
0.845275578240466 0.818708439895498 1 1
1.08182994917262 1.05132393454104 1 1
0.887065869340025 0.861160604602519 1 1
1.00212495811311 0.974955553731013 1 1
1.29792637690436 1.25999837478226 0 1
1.17395687214444 1.14001936814284 1 1
0.998809108544981 0.969595318770095 1 1
0.904973644393687 0.876041134281719 1 1
1.04932900246365 1.01335920688449 1 1
0.890161781423372 0.862065322137846 1 1
0.973900780745901 0.943638624467581 1 1
1.56861660132352 1.52170968550733 0 0
0.981342160115429 0.952006842132449 1 1
0.988830810673137 0.960057380480852 1 1
0.992525995184444 0.963955001247824 1 1
0.974058629244843 0.943227056310112 1 1
0.735326055845077 0.713869628508427 1 0
0.975653658350431 0.947778106882989 1 1
1.19829098874359 1.16101348677138 1 1
0.93555100820217 0.908574274869879 1 1
0.954463707765409 0.925948182460908 1 1
0.82041550457102 0.797452316846266 1 1
1.1137430135885 1.08186509994312 1 1
0.916043731756906 0.889188332466681 1 1
0.749586498275668 0.728498170361384 1 1
0.879925053993356 0.854860322963748 1 1
0.915553619287361 0.890431996229041 1 1
1.0195774104651 0.989621955439815 1 1
0.947321218432355 0.92126358188243 1 1
1.01766765001468 0.988658728156799 1 1
1.21577838963225 1.17812200311197 1 1
0.915174659772166 0.887936348844135 1 1
1.20596553982811 1.16696591410927 1 1
0.807899038452954 0.786175778712749 1 1
1.01302358411601 0.985089669548383 1 1
0.943683860712361 0.916896120327296 1 1
0.886121889565523 0.859518850063311 1 1
1.03151638618573 1.00017602239034 1 1
0.843476874405344 0.820049042828168 1 1
1.02534666546118 0.995362909959647 1 1
0.817052033599431 0.789761387825801 1 1
1.02182655072259 0.989816253038397 1 1
1.05022975368255 1.02071042110001 1 1
0.905213519353836 0.878760497520713 1 1
0.982882057997233 0.956485544406316 1 1
0.819448953413675 0.795734777187119 1 1
0.826813469284929 0.80148573324276 1 1
1.03177226134572 1.00138589366467 1 1
0.934597163280538 0.906123439761077 1 1
1.01232630993541 0.983722216143674 1 1
1.30596083491158 1.26948602055738 1 1
1.09502600601465 1.06220859683113 1 1
0.674437120125847 0.654963849195594 0 0
0.862478424542942 0.836551089130187 1 1
1.17642423963457 1.14328068919847 1 1
0.993138211166037 0.963961055112524 1 1
0.941897394589949 0.912887521588422 1 1
0.946913953251383 0.917597141784751 1 1
1.12995426826037 1.09764905615562 1 1
1.05766435698427 1.02737874764185 1 1
1.03893480699022 1.01026884402704 1 1
0.795127175362076 0.771573861976156 1 1
0.874535024643147 0.849763297363075 1 1
1.13067836652972 1.09825427860694 1 1
1.02096059141944 0.99144372798853 1 1
0.90124140182452 0.875748881246507 1 1
0.976129844962278 0.943718811496904 1 1
1.02583052344666 0.996324045892009 1 1
1.15842797773264 1.12380771836065 1 1
0.883305034645134 0.857051784654785 1 1
1.21349424505857 1.17932096011154 1 1
1.03840303032618 1.00840124639494 1 1
0.915525976644403 0.888454806474641 1 1
0.923936312657662 0.893879857517331 1 1
1.13479400481418 1.10237539807584 1 1
1.06130201564322 1.03272577914913 1 1
0.780384268975008 0.757084324429968 1 1
0.812529719800524 0.78849204563028 1 1
1.16724661195431 1.13258646032741 1 1
1.01210601567014 0.981156640168439 1 1
1.06910902945254 1.03653413952709 1 1
1.01432414861156 0.983685096701152 1 1
0.934329976916178 0.907413099886548 1 1
0.899455580367197 0.872259510540951 1 1
0.831796374541229 0.807568185030664 1 1
0.914368663661291 0.886471993960767 1 1
0.799835256406265 0.777174447340569 1 1
0.875553498106142 0.849182460998201 1 1
0.981921699194663 0.955853594130675 1 1
1.07577280040649 1.04291586704292 1 1
0.841728230688346 0.817341309309194 1 1
0.91647454859026 0.892127260607086 1 1
0.927829395175072 0.899745720406465 1 1
1.08178238219338 1.04916622319316 1 1
0.737873489156294 0.716162443286971 0 0
0.939874478435796 0.912925448399918 1 1
1.19187746644518 1.15433070414054 1 1
0.868152284485626 0.842106618045785 1 1
0.899056352014834 0.871531868527408 1 1
1.18702593990904 1.15574834707847 1 1
0.831333208015697 0.807808375267942 1 1
1.00058308218742 0.972507732214403 1 1
0.982340605063906 0.951097351037523 1 1
1.06931461542531 1.03693972157952 1 1
0.843928747845126 0.81812951327387 1 1
0.969984306372288 0.94312180754918 1 1
0.987279553166425 0.958686521933551 1 1
0.966518413227999 0.936935084264301 1 1
0.908128148212288 0.879661293765072 1 1
0.953152420709613 0.926556505837269 1 1
0.974385793149156 0.946637429615593 1 1
1.0403425559995 1.01145749219645 1 1
1.15952580597611 1.1259003491297 1 1
0.873846876065824 0.844957772225286 1 1
0.888240849242971 0.864553217643083 1 1
1.0422632393121 1.01135821304708 1 1
1.04656425711309 1.01635001904198 1 1
0.940552056546628 0.910694194016128 1 1
0.931626604117352 0.902353597610313 1 1
1.20273105654057 1.16938884183073 1 1
1.07287256616399 1.04071202115695 1 1
1.07375669586515 1.04122742012986 1 1
1.02834188562691 0.996170223467071 1 1
1.11376472525461 1.08104175706094 1 1
1.02194193139597 0.990312477324773 1 1
0.98684913062898 0.959556760732484 1 1
0.836460190314705 0.814822773114544 1 1
0.968956367556823 0.940502288649967 1 1
1.39171249404446 1.35119031292802 0 0
0.985615827333674 0.954377093559628 1 1
1.22116824944956 1.18659004393028 1 1
0.973049054096672 0.945208640130292 1 1
0.976587995628943 0.947669452529781 1 1
1.16648507280231 1.13250142924063 1 1
0.729522219912911 0.708314070390707 0 0
1.13769442782964 1.10192727733569 1 1
1.10389958281007 1.0727408950155 1 1
0.877164317797173 0.851314222509102 1 1
1.12632367399161 1.09270505995568 1 1
1.09694759501974 1.06657711398736 1 1
1.32614697061372 1.28754025498819 1 1
0.760625194184245 0.737554853827025 1 0
1.01006474900728 0.982605620308892 1 1
1.03835454422286 1.00581829975258 1 1
0.822469133619866 0.798423615073294 1 1
0.906408898239168 0.87921482568676 1 1
0.893102489846845 0.866921954285896 1 1
1.01900504221231 0.987904167156955 1 1
0.96065432327543 0.933662096874498 1 1
1.04556078695459 1.0138056490741 1 1
1.13921578806057 1.10713829524353 1 1
1.05117399221872 1.02084743958995 1 1
0.997452713666785 0.968084122568108 1 1
0.878058577567219 0.851705845874993 1 1
0.767388518051343 0.74275621826186 1 1
1.18295110623991 1.14940008486134 1 1
0.859771261603558 0.834321793146642 1 1
0.877963397843009 0.850067808945791 1 1
0.861399530076005 0.833536686440275 1 1
1.20776247494961 1.1716444646368 1 1
0.856459779830653 0.830368374105673 1 1
1.05563622024478 1.02488735752959 1 1
0.938147647452147 0.909716275553794 1 1
0.931104345366794 0.906133629723183 1 1
1.01939406503905 0.986984880563286 1 1
0.710061666222388 0.687143687636599 0 0
1.18436510674535 1.14731502182246 1 1
0.819326273558507 0.794467230562748 1 1
1.23886898660768 1.20304993279787 1 1
0.953042456933159 0.926582993177329 1 1
0.865396410138357 0.838573835250882 1 1
0.888484578482062 0.861026196373154 1 1
0.825208943378505 0.801854988861006 1 1
1.20717091893632 1.17121893425865 1 1
1.32470283954374 1.28562688310622 1 1
0.95319260642575 0.925630719594324 1 1
1.01722254764917 0.984429545589901 1 1
1.036209445519 1.00491911506492 1 1
0.905460761829586 0.87700357897738 1 1
1.18830586117813 1.14794211528271 1 1
1.33236265137287 1.29114780741626 0 0
0.995214317210792 0.965717465318356 1 1
1.09993498890706 1.06794524665483 1 1
0.840038889617155 0.813891566047965 1 1
0.926830202757018 0.89682872340029 1 1
1.05416591202836 1.02388543495366 1 1
1.0312872125961 1.00129339999404 1 1
1.09981269936937 1.06693180074777 1 1
0.854043568081584 0.828388671853565 1 1
0.949550999733979 0.924115882306074 1 1
0.803115835803286 0.778008511360065 1 1
1.08787254218467 1.05576425496169 1 1
0.96517354150793 0.933809027047207 1 1
0.968493891287255 0.936394414916075 1 1
0.982778845764424 0.95375919184584 1 1
1.24941090364621 1.21193341464201 1 1
0.882455655823123 0.857731932504714 1 1
1.13702603866917 1.09898429510165 1 1
0.999479663980746 0.968655244508725 1 1
0.945688934618891 0.919012651632072 1 1
1.04503675302955 1.01341075138514 1 1
0.824052100529267 0.799039496903594 1 1
0.72825364138867 0.705299278827831 0 0
0.86238085564452 0.836379429194255 1 1
1.01724386517019 0.989005196137094 1 1
0.799499748239162 0.774425069034631 1 1
0.883989040341645 0.860566284524096 1 1
0.996082361846709 0.965333586236982 1 1
1.20108348999445 1.16534006833949 1 1
1.18126110731845 1.14583986988697 1 1
0.944731362651085 0.914024543503257 1 1
1.00826476452442 0.97979227289632 1 1
1.0025267452069 0.971964606563942 1 1
0.797011962827015 0.774889880138094 1 1
0.894747726053623 0.867802715137017 1 1
0.944123183675898 0.91620528377106 1 1
1.13110765783805 1.09797055604146 1 1
1.14602655907674 1.11164267633751 1 1
1.25414790875886 1.21914913443075 1 1
1.03395856219117 1.0037754199689 1 1
0.907674846076029 0.881650281101777 1 1
1.09243844866664 1.05852856258456 1 1
1.07350619972348 1.04104475036997 1 1
1.00087886896561 0.973344223001057 1 1
1.19590908135145 1.16007959507322 1 1
1.04389087550969 1.01352021873097 1 1
1.21183469630675 1.17511048922518 1 1
1.13210196770778 1.09810657413094 1 1
1.09636995060968 1.06348701182454 1 1
0.906789607653583 0.880124641762144 1 1
1.05121481724674 1.01663021557917 1 1
0.880602166878143 0.854337290828009 1 1
1.04804176281041 1.01947793682333 1 1
1.01457910439328 0.984153455917738 1 1
0.96819223264647 0.936814466518527 1 1
1.26504345669339 1.22604540137405 1 1
0.894609848617235 0.866404795955246 1 1
0.897883292207503 0.872631022187775 1 1
1.00118343811014 0.971714953786101 1 1
1.11527519817841 1.08023234782272 1 1
1.04912914728921 1.01600637734303 1 1
0.947675897099872 0.919630551510468 1 1
0.941749780681982 0.911437372724007 1 1
1.18312151664103 1.14807604237801 1 1
1.13137113794993 1.10079311314889 1 1
1.21425992075606 1.17531574855683 1 1
1.1034905737381 1.07379360013354 1 1
1.29348427354553 1.25197615469448 1 1
1.03511574586409 1.00260586895214 1 1
0.990946748859743 0.961042102673058 1 1
0.971662424636001 0.942985856073513 1 1
1.03193950782698 1.00122339551273 1 1
0.817352673521454 0.792516001910679 1 1
1.23501514118049 1.19699193422828 1 1
1.10182793291096 1.068466535271 1 1
0.974373653952908 0.948139236873177 1 1
0.860243041348623 0.833956754594812 1 1
0.981987148251162 0.953513964830985 1 1
1.08720587260528 1.0553528284423 1 1
1.17120091788925 1.13075705736123 1 1
1.16807156967468 1.13306108096818 1 1
1.15467085653621 1.12220548983102 1 1
0.894553254764064 0.868897306100029 1 1
1.3059542137249 1.26780687190819 0 1
1.06583756364403 1.03441932956519 1 1
0.981238087043845 0.953763756327565 1 1
1.17943535634658 1.14294638767963 1 1
1.10729549110238 1.07634253763564 1 1
0.959584726193468 0.932079975996456 1 1
1.30640076683075 1.26640749648692 1 1
1.12150953133094 1.08797296228335 1 1
1.14577102324099 1.11284810479431 1 1
0.763530933228487 0.741132371775419 1 0
1.00833062419428 0.976096352148692 1 1
0.796101608414502 0.771884987922439 1 1
0.960634439736301 0.930294189393831 1 1
0.861903965839787 0.832542575158536 1 1
0.940411585225442 0.909764886454328 1 1
0.962216987973476 0.933696037682589 1 1
1.07652924679785 1.04667237821007 1 1
1.06563267484751 1.0343816084322 1 1
0.968835497670494 0.942898180877004 1 1
1.05894126460589 1.02546840853744 1 1
1.06391104095107 1.0327247894088 1 1
1.35905519138687 1.31648308143043 0 0
0.873447894712946 0.847550586396861 1 1
0.943056831291311 0.916554103521817 1 1
0.974880477594906 0.948131343718842 1 1
0.938030369412976 0.908603574177411 1 1
0.878404710933917 0.851989239499485 1 1
1.05175420656163 1.01997085312713 1 1
0.913347295329518 0.888306815760551 1 1
1.0126862186807 0.983481615803845 1 1
0.798335631070712 0.775249324678906 1 1
0.901034536094178 0.871651355280585 1 1
1.07159615493075 1.04143573008581 1 1
1.13706068765415 1.10088581350054 1 1
0.973916565558752 0.944591061834121 1 1
0.875001414928295 0.848828363017482 1 1
1.04233042652842 1.00988506576934 1 1
1.05022520302525 1.01794735931375 1 1
0.963639385183434 0.933542898718331 1 1
1.09827960918183 1.06375997473868 1 1
1.10835105129117 1.07702255396533 1 1
0.937917184272588 0.910842636786587 1 1
0.960966229496643 0.933982487923816 1 1
0.934068858533312 0.908797340705125 1 1
1.04263224740457 1.01124346228541 1 1
0.82774485122508 0.800823224450166 1 1
0.864254607264963 0.839989742868567 1 1
0.783491002133333 0.758004054125968 1 1
1.0796304559445 1.04776325702261 1 1
1.08701572343432 1.0555050300873 1 1
1.05840868851804 1.02909017600074 1 1
0.788279924976674 0.764835077803074 1 1
0.708201150687813 0.685817795735098 0 0
0.762538209061743 0.741361982775891 1 0
1.01605957376367 0.987298790163148 1 1
0.883053476023176 0.857775425785281 1 1
1.21720293247785 1.17879158630667 1 1
1.11041551997582 1.07865048146931 1 1
1.020085857785 0.9918364712231 1 1
0.781052713672134 0.75757215448871 1 1
1.14948186040644 1.11760286069196 1 1
0.99921856429946 0.970742118626887 1 1
0.862360385656412 0.836313898915582 1 1
1.25758484306814 1.22237805672756 1 1
1.02262827045056 0.992122740561204 1 1
1.17359948915253 1.14052120079262 1 1
0.887404905812764 0.860364015248754 1 1
0.931383432417365 0.905378423331491 1 1
1.06134934744872 1.030528458226 1 1
1.12856088108319 1.09332653597054 1 1
0.786986359836926 0.764350575382207 1 1
0.768606031519882 0.744668837495328 1 1
1.05869824708004 1.02677167121108 1 1
0.930051314490448 0.902168685943908 1 1
1.09773743844163 1.06477412494413 1 1
1.02818782239329 1.00036132691364 1 1
1.12861438748562 1.09532246255922 1 1
1.19556250778454 1.15992697046704 1 1
1.15032657739136 1.11648795546982 1 1
1.08443111487739 1.05160262712793 1 1
1.16110511388198 1.12601133070792 1 1
1.11819762304153 1.08524151030206 1 1
0.847577676388877 0.822128641028117 1 1
1.03024433151039 1.00093837530748 1 1
0.950395340014931 0.923751387806173 1 1
0.874586168666068 0.850369541936403 1 1
0.984444980075482 0.952555511986238 1 1
1.00201826913448 0.970601072438297 1 1
0.95137659105736 0.924591466718008 1 1
1.02232878266681 0.989077026167945 1 1
1.24927202146796 1.21306174865685 1 1
0.994970398321981 0.967903744293606 1 1
0.984191742272277 0.955114495627541 1 1
0.888010907904761 0.862158284317373 1 1
0.904936659348557 0.879628727974465 1 1
1.1145410171706 1.08391753585974 1 1
0.863978167401348 0.838608641264463 1 1
0.972358450358586 0.940365736508027 1 1
1.0581716861502 1.0285314501668 1 1
1.26533398594477 1.22754402650222 1 1
0.926636367252484 0.901602998711179 1 1
1.02014064913058 0.990573190499289 1 1
1.17061558020677 1.1362087843059 1 1
1.11029819814176 1.0783095319456 1 1
0.913953865141537 0.886626857685636 1 1
0.915717584085147 0.88383825078596 1 1
0.983783473570258 0.95501326577662 1 1
0.971135237355561 0.94139189852976 1 1
1.17108855127397 1.13314728295275 1 1
1.1052052822404 1.07334182272558 1 1
0.887077584426238 0.860827631156258 1 1
0.666764823036838 0.646578481212008 0 0
0.881249647603427 0.856179001672282 1 1
1.17493151875747 1.1383776661426 1 1
1.13472221905395 1.09964126539917 1 1
0.970994120061531 0.944024335466051 1 1
1.18064188275937 1.14386274610997 1 1
0.826574832753141 0.803101605197757 1 1
0.797455979590921 0.772817587512097 1 1
0.971740411692677 0.940483717291096 1 1
1.19997378308054 1.16502380134176 1 1
1.12246210370657 1.08522292591263 1 1
1.13236901780468 1.09844679656483 1 1
0.803095730331116 0.779032443645954 1 1
1.14654407292919 1.11409537640152 1 1
1.19793904173655 1.16319066716311 1 1
0.930913222693678 0.905542456865932 1 1
1.03311202818608 1.00170169285049 1 1
1.08521032124868 1.04895974270675 1 1
1.2129523181335 1.17739668124837 1 1
0.933736918541376 0.906411756278657 1 1
0.901639119618578 0.875858821463741 1 1
0.992576939787865 0.962366975069509 1 1
1.00182365864362 0.971931536182971 1 1
0.933091707220965 0.90602823297162 1 1
1.20844961295318 1.16983861066599 1 1
0.838988366127716 0.812788497135182 1 1
1.05325107485369 1.02353201597909 1 1
1.02281990816734 0.989214486837979 1 1
0.964656206632364 0.938003837817126 1 1
1.10659476422171 1.07456820786675 1 1
1.08064581224681 1.04885845839231 1 1
0.750495003268271 0.72706652518028 1 1
1.06149993652166 1.03256078892031 1 1
0.965138549365955 0.9370999641573 1 1
1.16392122973826 1.12883696988 1 1
1.05452680973293 1.02314389460516 1 1
0.932242462278378 0.903542356041763 1 1
1.18176214642728 1.14541305315001 1 1
1.05223374969723 1.02108795649922 1 1
1.16925519881504 1.13376998755818 1 1
1.01104983118954 0.980237821808609 1 1
0.854427469911419 0.829446276643234 1 1
0.930879166539308 0.904031249187162 1 1
0.866884089542548 0.842719003565297 1 1
0.895267949595077 0.869806361724027 1 1
0.994208996240368 0.965229258064843 1 1
0.949722050828226 0.920688816924132 1 1
1.02599294220687 0.994042997144773 1 1
1.04664591697587 1.01330024998685 1 1
1.0053109759327 0.977041701038591 1 1
1.08597235650508 1.0525513162118 1 1
1.11543174996381 1.08406491211052 1 1
0.944522206235078 0.918921478332288 1 1
1.12167607672042 1.08622585739769 1 1
0.888134366606919 0.856583619004049 1 1
0.942099239884573 0.9133958699135 1 1
0.86647019940626 0.838354647471141 1 1
0.87796711594744 0.852226000068417 1 1
0.919108438474493 0.892599677214701 1 1
0.980337908628061 0.949801311400835 1 1
0.846236577117513 0.821098962803227 1 1
0.980863075214807 0.950811113137193 1 1
1.09345509852592 1.06373239464007 1 1
0.889988158585568 0.8631820299337 1 1
1.00139116019928 0.97261475836267 1 1
1.04797445368187 1.01497851355986 1 1
0.951441613500155 0.923354638122107 1 1
1.01248656031641 0.981742262192104 1 1
1.10471420317002 1.07253777667062 1 1
0.960120942091032 0.928881517140838 1 1
0.917241066871804 0.890170715827468 1 1
0.824048903137432 0.797101696597412 1 1
1.03203285816623 0.999893554423542 1 1
1.03894943986055 1.009698737706 1 1
1.10942658018027 1.07680720464063 1 1
1.0382798790986 1.00998672631653 1 1
0.970977278266689 0.942723634588523 1 1
1.04440311588165 1.01440205946593 1 1
1.08269491314626 1.05233508023409 1 1
0.969093804093777 0.942630610661298 1 1
0.875200136354511 0.851784561644297 1 1
1.25524556506322 1.21776948306914 1 1
1.21188487980309 1.17713427128557 1 1
1.36116965103197 1.32069206825609 1 1
1.00762682049558 0.97343593859899 1 1
0.723155030593253 0.699323589592254 0 0
0.962973505665737 0.93425497912166 1 1
1.21146974916528 1.17656602415413 1 1
0.893029497977177 0.8672729500382 1 1
0.940138149654132 0.911579721874483 1 1
0.997749791599435 0.969804289236366 1 1
0.872999238901535 0.848011425814337 1 1
0.889120500750304 0.863201327238812 1 1
0.936834064699902 0.908640392992037 1 1
1.14468938271539 1.10908970586348 1 1
1.06972418982396 1.03919222441431 1 1
0.93196731760982 0.904401567051842 1 1
0.963327008889123 0.93290420524777 1 1
1.00170888858988 0.974652616297015 1 1
1.12781808460032 1.09296575082734 1 1
0.821069992563379 0.797820347529414 1 1
1.07765416634933 1.04699098362448 1 1
0.936539667221714 0.907947128913676 1 1
0.951332010359169 0.922514684883318 1 1
0.988567356571683 0.960002360157515 1 1
1.23023438534202 1.19230166354593 1 1
1.19332738950795 1.15792058701783 1 1
1.10579075537165 1.07246913147979 1 1
0.793501408995976 0.771720617181663 1 1
0.869074075154878 0.844792334439298 1 1
0.943116482702607 0.916375054109413 1 1
0.939413280279473 0.910391764613832 1 1
0.943526339479697 0.914160061013725 1 1
0.934051979466384 0.906206864312949 1 1
0.943113903222737 0.917216393628654 1 1
1.30036788574656 1.26315574695486 1 1
0.866202719337881 0.842267144729185 1 1
0.995259854084768 0.966145753172011 1 1
0.878826681419535 0.85408333808422 1 1
0.908099856964683 0.882160430127255 1 1
1.07278572359803 1.0402113226654 1 1
0.870091834773193 0.844046672615253 1 1
0.822308594225608 0.799324227462764 1 1
1.01501337428457 0.983880461371192 1 1
1.10542751788073 1.07114083899815 1 1
1.05970306763167 1.02855489802102 1 1
1.16357030188113 1.12963347397244 1 1
0.710159847280452 0.688673045311638 0 0
0.91820741944538 0.889052728269047 1 1
1.19574639049012 1.1592998312808 1 1
0.97978405419627 0.9524136300843 1 1
0.950463066991596 0.921825655968918 1 1
0.855985710843687 0.83198447370498 1 1
1.09229921993723 1.06302295205351 1 1
0.796532747831161 0.772162221810971 1 1
1.04299900442273 1.01435188797226 1 1
1.19257904172223 1.15557910380281 1 1
1.09182687128673 1.06008019326833 1 1
1.20880849249975 1.17567237821193 1 1
0.976911556583226 0.948010380429499 1 1
0.868731562667696 0.843742692858448 1 1
0.897314145532395 0.86919634473488 1 1
1.19754956812752 1.16563213339734 1 1
1.07626358001285 1.04427123443524 1 1
0.888869475510356 0.863118264069686 1 1
0.863050670514053 0.833912719580324 1 1
1.23382758413841 1.19804440082515 1 1
1.01029256415802 0.981046467283452 1 1
1.0095886621265 0.97741134297388 1 1
1.23385393400708 1.1983842517752 1 1
0.918543735706598 0.892332226055863 1 1
0.994025682240927 0.963322189790863 1 1
0.983958224471459 0.956289583288767 1 1
1.29265277449325 1.25573440839582 0 1
1.1523543880818 1.11902132777958 1 1
1.01066488942743 0.979925270282784 1 1
0.902415509329787 0.875046539980204 1 1
1.05100056916657 1.01818577254957 1 1
1.03277395091297 1.00226661948672 1 1
0.89264886634513 0.867755459666267 1 1
0.869266593735002 0.83934482605721 1 1
0.94389170454507 0.916359618825685 1 1
1.0148800507308 0.985616404527885 1 1
1.03053510482867 0.99805619072015 1 1
1.0512010326836 1.02122623543435 1 1
1.07357256415326 1.0382925240134 1 1
0.795056468745836 0.772395944755523 1 1
0.900657986682631 0.874198739865073 1 1
0.948272899705529 0.920067730242842 1 1
0.889981704075973 0.862529830659783 1 1
0.78790083956384 0.763281390530484 1 1
0.990200580148728 0.960461971984248 1 1
1.20355486210037 1.16752903891054 1 1
1.1181162281542 1.08442739487708 1 1
0.770138541760546 0.746731981104492 1 1
1.16165226919068 1.12889653417434 1 1
1.07899194969889 1.04391083945033 1 1
1.0264488816936 0.996788621132104 1 1
0.908905065065025 0.884115008047804 1 1
1.06583179722055 1.03085302160054 1 1
0.97808842274525 0.950181354483359 1 1
1.04533928735632 1.01131382645623 1 1
1.10363746149925 1.07151223281655 1 1
0.866345423118648 0.842838137172105 1 1
1.18693556389984 1.15145815101913 1 1
1.01457113630254 0.984687768214676 1 1
0.836386878112473 0.809176852921966 1 1
0.904103865837372 0.874800865778852 1 1
1.37881655347605 1.3362113823587 0 0
0.968925253488567 0.937783790934451 1 1
0.951333765541001 0.923834169464282 1 1
1.03379297589656 1.00501579047375 1 1
0.887372126798763 0.860234764560705 1 1
0.775249531686652 0.750709530598057 1 1
1.14307598195729 1.1077532739948 1 1
0.865731302067747 0.842211338274222 1 1
1.0514606838635 1.02078062647598 1 1
0.695772077498151 0.677697676838798 0 0
0.967211048659597 0.94028081700574 1 1
1.00200406120268 0.97234874466378 1 1
0.94422734244015 0.911878799692164 1 1
0.752537795540313 0.725888926345285 1 0
1.0140333959075 0.985124962476923 1 1
0.926737157255412 0.899726067814895 1 1
1.09961710678573 1.06910134628135 1 1
1.01204988800224 0.982572581331593 1 1
0.944471798592054 0.91619629943553 1 1
1.03306258508244 1.00537650380196 1 1
1.17499197411921 1.13977227370878 1 1
0.982654909367133 0.952273645532221 1 1
0.875482477751756 0.849614574909011 1 1
0.791273179255868 0.767370316557586 1 1
0.722781360955272 0.699712516593845 1 1
0.975259840067929 0.94491379058971 1 1
1.09652412005938 1.06436191963628 1 1
1.16208206028496 1.12686075382633 1 1
0.983153935607789 0.956107851484261 1 1
0.912641837176944 0.88698840406823 1 1
1.04283500139191 1.012395525843 1 1
0.92829009239142 0.902704044669541 1 1
1.13921061862919 1.10488622402764 1 1
0.883681856348455 0.859412547259908 1 1
1.04097491931954 1.01093818961326 1 1
0.963037452387903 0.932423744989232 1 1
0.812612439290426 0.789794394860957 1 1
1.03788630782329 1.00431488503865 1 1
0.930973327885061 0.904553839395763 1 1
1.0408122305148 1.00955320439966 1 1
0.912768341346905 0.886122501512693 1 1
0.859349632046607 0.832405599877921 1 1
0.871004211267125 0.846179610273008 1 1
1.07908279938573 1.04867362247215 1 1
0.864935061404229 0.84007832778055 1 1
1.09462795472426 1.06146942944467 1 1
0.925324362836968 0.896667283714361 1 1
1.14512193748877 1.11329184257088 1 1
0.998405065330812 0.967175661913408 1 1
1.21457451532634 1.18008049169187 1 1
0.937000310558773 0.908532576671938 1 1
0.974411134793559 0.946189382689894 1 1
0.86801642988754 0.842730891326562 1 1
0.986837242039313 0.957148576136837 1 1
0.831615388668916 0.805414537374526 1 1
1.04664491282369 1.01427937382972 1 1
0.866681947364259 0.840221546379131 1 1
0.894619002907195 0.867363809590774 1 1
1.09053772163143 1.06042690167454 1 1
1.06832877831101 1.037552724103 1 1
0.727123511687872 0.706471338081092 0 0
1.10799894732022 1.07648766516098 1 1
0.978162191752899 0.950614161867455 1 1
0.964363968998984 0.932192125214877 1 1
0.953226845103847 0.925407681980792 1 1
1.21783398948955 1.18084255219372 1 1
0.847739796292387 0.820337701963608 1 1
0.977591975226583 0.949683883281293 1 1
0.799948996346875 0.776337311946613 1 1
0.96319878770433 0.933124097625904 1 1
1.01519929755939 0.9859300566714 1 1
0.77643823202781 0.754018196812915 1 1
0.991280607722939 0.96424617306282 1 1
0.922738567224218 0.895032485822053 1 1
1.13177430298323 1.09659519540632 1 1
1.03394657689866 1.00580728249059 1 1
1.12053934116903 1.08477319616994 1 1
1.10968994926514 1.07715786247192 1 1
0.805597606262493 0.780547273708316 1 1
1.0296447551766 0.999268541430771 1 1
0.953036980283774 0.926072751009791 1 1
0.937741756308174 0.907844553022912 1 1
0.925549916777672 0.896903494132733 1 1
0.898994689152759 0.868935057136076 1 1
0.897617600605539 0.872168376442002 1 1
0.784534750455191 0.760385777298075 1 1
0.787478940763534 0.763571780497638 1 1
1.15099385926344 1.11783825267496 1 1
0.85190535790632 0.827774130912034 1 1
1.04187450821397 1.01213133513666 1 1
1.02065569532452 0.989852860435446 1 1
0.99252830011128 0.964783509004095 1 1
0.870212995120089 0.845141754991433 1 1
0.875933785150476 0.84883808684104 1 1
0.937845802949872 0.907958316303936 1 1
0.939402192844376 0.911808437969657 1 1
1.01577838411728 0.984667613732723 1 1
0.822582213532587 0.796009628114322 1 1
1.20149192695054 1.16752910952731 1 1
0.913083892866482 0.885338945338861 1 1
0.83007568143662 0.805919042037553 1 1
1.13838848246257 1.1036117431031 1 1
1.02851888788024 0.999978038775535 1 1
1.01107482707194 0.978529227673263 1 1
1.27012926885191 1.23036130784178 1 1
1.01956063162634 0.986981965918895 1 1
0.812830292184256 0.788646852886138 1 1
1.00086668446073 0.970511634738882 1 1
1.01000197494679 0.982392948721506 1 1
0.700708057822252 0.680658370976063 0 0
1.08055484085852 1.05008400875661 1 1
1.11579540683355 1.08183565679321 1 1
1.0226268549163 0.993211060849782 1 1
0.968410667825542 0.938083815580137 1 1
1.04432122477441 1.01297050610645 1 1
1.05328115217858 1.02194907976082 1 1
0.824229688373741 0.802014736059267 1 1
0.918249585832649 0.889525521742554 1 1
0.745970299149068 0.724677555968776 1 1
1.03407698865069 1.00594921780251 1 1
1.01362319084207 0.98410432352903 1 1
1.09035248041195 1.05569126378904 1 1
0.935672806781682 0.910279560999396 1 1
1.19580140121479 1.15709824249448 1 1
1.16023378483626 1.12620677033525 1 1
0.794844422522845 0.770947661391497 1 1
1.10087578323734 1.06974664884883 1 1
0.974026484273177 0.941753639662434 1 1
0.763127728323291 0.739810369714063 1 1
0.927964340281389 0.899743307214787 1 1
0.881343447404628 0.858177524437551 1 1
1.06910802067155 1.03916443210223 1 1
0.715742759436611 0.695361143828386 1 0
1.02499151318495 0.996216846876083 1 1
1.02906576785266 0.998830670576758 1 1
0.782106684719643 0.758430037909395 1 1
0.878522931412808 0.851544589674589 1 1
0.949759981066896 0.918772587822116 1 1
0.993501405155561 0.963535393216724 1 1
1.22425382400463 1.18345924018747 1 1
0.866957364762878 0.844572658143436 1 1
0.901045851804513 0.873615043721121 1 1
1.02004260165852 0.990548183380554 1 1
1.22203895374218 1.18573390177235 1 1
1.01967142328511 0.987372935773124 1 1
1.25946821769612 1.22436861164923 1 1
0.83841086610019 0.81449489399725 1 1
0.644777807072517 0.626800071168134 0 0
0.903633783393391 0.874831774774402 1 1
0.863243051061868 0.837088530397076 1 1
0.801246701321988 0.776259421219505 1 1
0.892130318134374 0.865811786590514 1 1
0.983899445121498 0.952172173678316 1 1
0.982939325246663 0.952700025740166 1 1
0.894202309030366 0.866068760045419 1 1
0.910599501119395 0.882824004817262 1 1
1.14703933978965 1.11407559894784 1 1
1.0699416380511 1.03772457637498 1 1
0.965383517833688 0.937528589766404 1 1
0.774596260183723 0.750351218852674 1 1
0.922310261201328 0.896597645485217 1 1
0.754793763260372 0.732142088061272 1 0
1.16412445392079 1.13048563212216 1 1
0.960743516032641 0.93358583076501 1 1
1.11289037734766 1.0796302837023 1 1
1.00470802238046 0.973815266556243 1 1
0.837394534407259 0.811105609146578 1 1
0.73851996129451 0.715472867924141 0 0
0.749233884178905 0.726186689066288 1 0
0.952223677884928 0.920698160425091 1 1
0.929737022802426 0.902532025736412 1 1
0.859559154196362 0.836356551286677 1 1
0.805555656950057 0.78009189361453 1 1
1.05500410117642 1.02536701715714 1 1
1.18656216527823 1.15184956865451 1 1
0.891020732701226 0.866093971035371 1 1
0.966598185377071 0.937930923947464 1 1
1.14909787926871 1.11416302996805 1 1
1.00122301502422 0.968719471482883 1 1
0.908196051849029 0.880707743530992 1 1
1.23135971873001 1.18931283448348 1 1
1.23747843641262 1.20154765406423 1 1
1.21569412190136 1.1797171700773 1 1
1.09063730235786 1.05747210415544 1 1
0.996676552255788 0.969399495465854 1 1
1.00535315920382 0.973705540210663 1 1
1.09776980283967 1.06688264216197 1 1
0.849443596023033 0.825305570628511 1 1
0.85580270901391 0.830085472924524 1 1
0.98555827247042 0.956833349038463 1 1
0.936973482544285 0.90999302644616 1 1
1.06891927390942 1.03719126303727 1 1
1.27322175996911 1.23193084926207 1 1
0.900307904921924 0.877112945797968 1 1
1.08765978351946 1.05238402354659 1 1
0.884046344713897 0.856575300493512 1 1
1.09059041146991 1.06217099081574 1 1
1.00371351324331 0.972812880261041 1 1
0.947855419592184 0.920600979551001 1 1
1.15988029024761 1.12736502964037 1 1
0.978039628623393 0.949889575738141 1 1
1.00078814306842 0.969402586459388 1 1
0.868598249328686 0.844697423721953 1 1
0.907074272624176 0.880581337479142 1 1
1.01052500375015 0.981188384162282 1 1
1.04634285532816 1.0165536945466 1 1
0.943151889558062 0.913541859640452 1 1
1.09375359030166 1.05877264088436 1 1
0.823024721978877 0.798854122117469 1 1
0.658824839195004 0.637965136770175 0 0
1.23652795071352 1.19936541761871 1 1
0.964576983211789 0.939211052004111 1 1
1.22188243340568 1.18522655748097 1 1
1.02680847625191 0.995459523888837 1 1
0.934600162388807 0.90784767623468 1 1
1.01442911003197 0.981857485343863 1 1
0.859869278275459 0.835622796321823 1 1
1.07455674574828 1.04088119189369 1 1
1.12154056675719 1.08918880858111 1 1
0.784604487684368 0.760285905296928 1 1
0.899027522014801 0.873798588499556 1 1
1.01504028232935 0.984210006486767 1 1
1.02097588506835 0.988593578275225 1 1
1.14050742436282 1.10595808952333 1 1
1.16277666232224 1.12849095775388 1 1
0.978127074582272 0.948908372548649 1 1
0.737389092637882 0.715373236501264 1 1
0.811142965528364 0.787406829345709 1 1
1.11299998303134 1.07611608632063 1 1
0.631152679848206 0.614015329296411 0 0
1.1839498164937 1.1466917213971 1 1
0.843233822928478 0.819436045123313 1 1
1.10730043571371 1.07390504934737 1 1
1.25168070043948 1.21311464559659 1 1
0.865372573182457 0.838625483159716 1 1
0.945636084598532 0.915467223769761 1 1
1.10009608593092 1.06746734001474 1 1
0.955448373875152 0.928432337480616 1 1
1.1060993635802 1.07436001862607 1 1
1.17989765803331 1.14519202059457 1 1
0.866800572733398 0.840899534893556 1 1
1.13131256450479 1.09786100890346 1 1
1.0500098748925 1.01425172005034 1 1
0.932579180068537 0.907493203850278 1 1
0.916027716623418 0.889316017355825 1 1
1.11533090812048 1.08271126369569 1 1
1.23850892116597 1.20390482587272 1 1
0.864992285524875 0.839346807727145 1 1
1.14359173695962 1.11041647237041 1 1
1.10485923115293 1.0739006638795 1 1
1.01731623667796 0.986902391706948 1 1
0.834773903276556 0.810884402348981 1 1
1.04980109880691 1.01928708721999 1 1
1.13094060863983 1.09454585524384 1 1
1.28214567265038 1.24000249458003 1 1
1.10336926253317 1.06951036831383 1 1
1.17126791433514 1.13611923201774 1 1
0.734669165242506 0.711608848788174 1 0
1.30861342469814 1.26704425586636 0 1
0.963636203522143 0.936599761068168 1 1
0.83932316416006 0.810879294286686 1 1
1.01734897551496 0.989130496043864 1 1
0.968053059576615 0.939626326745491 1 1
1.10645172343112 1.06874778620732 1 1
1.10055968128486 1.06809630463479 1 1
0.66955428234995 0.648609100863241 0 0
1.04166820602958 1.0095877292777 1 1
1.03545719666101 1.00371853470248 1 1
1.126830148502 1.09205996553567 1 1
1.19866905023182 1.16443880723025 1 1
0.874312311629153 0.847317498204042 1 1
0.868708798832008 0.842483274470683 1 1
0.984601904417468 0.958343525073145 1 1
1.05066123329259 1.01753046378041 1 1
1.06354738373727 1.03267618186003 1 1
0.960015188714089 0.933004552869347 1 1
0.836532162563302 0.814259467878938 1 1
0.992557473377425 0.962489105429594 1 1
1.04872691099774 1.01709144151482 1 1
0.992479053908019 0.962970659369755 1 1
1.12657076775805 1.0910414536736 1 1
0.806641897364593 0.781426831781711 1 1
0.758193715219168 0.735908628554052 1 0
0.773940050381525 0.747539273827042 1 1
0.953277116360723 0.928102387981889 1 1
1.06429890142817 1.03080356105904 1 1
0.914667389214787 0.888155078349438 1 1
1.16138841116034 1.12716120915572 1 1
1.17732817024002 1.1416723731035 1 1
0.970917173832683 0.940412590616173 1 1
0.963550388648916 0.933923031073423 1 1
1.111462921994 1.08242582030689 1 1
0.815781429239148 0.790163313115903 1 1
0.989644706333852 0.960632625721706 1 1
1.18084376703517 1.1445036271776 1 1
1.13515670923907 1.10160313779448 1 1
0.971823394614923 0.940943802052469 1 1
1.1958028509256 1.16096200504382 1 1
0.954403424915336 0.925770224781997 1 1
0.858703137343473 0.832279510360397 1 1
0.990617162204255 0.958927378829888 1 1
0.942543366098865 0.916322291955446 1 1
0.83486781746404 0.809127143406976 1 1
0.939626877666985 0.913110369263528 1 1
0.957038772300578 0.926484968947967 1 1
0.932913372399945 0.907141479177303 1 1
0.885535761914963 0.858497542355989 1 1
0.826386345794109 0.801042278595713 1 1
0.784460304740123 0.760146876165904 1 1
1.14891433298498 1.1158039582114 1 1
1.09515857451444 1.06280055070723 1 1
1.21963225066457 1.18403501943626 1 1
1.10474526620884 1.07203050139303 1 1
0.971190337508479 0.942820035601461 1 1
1.14778567481523 1.11179552884389 1 1
0.894166261948902 0.865494790723925 1 1
0.672413066394183 0.651711386502611 0 0
0.992654390432522 0.960299800752687 1 1
1.0103375574278 0.982939929818041 1 1
1.02205606995869 0.993552131516649 1 1
1.27961659836998 1.24014025844034 1 1
0.841791306839485 0.818787983791291 1 1
1.09548248827428 1.06723702171738 1 1
0.977176590274004 0.945164969286732 1 1
1.08009511388565 1.04854304640198 1 1
1.10072705944637 1.06730675986328 1 1
1.05483027051922 1.02338966018913 1 1
1.05828619289065 1.02491892545381 1 1
1.04101487672839 1.01097957927521 1 1
0.835914590339125 0.811971067455546 1 1
0.880766329795617 0.855233394210297 1 1
0.999345029880657 0.968705448316716 1 1
1.05439050500158 1.02524693669246 1 1
0.977232166569542 0.946016493703496 1 1
0.899670583277659 0.874329652567692 1 1
0.957140957012921 0.927857484019148 1 1
1.15108804198521 1.11521615480174 1 1
1.05228332675003 1.02203401382698 1 1
0.855112140092065 0.829745711010273 1 1
0.916341764418671 0.88739797014942 1 1
0.952558826798777 0.922181045747661 1 1
1.04080945081618 1.00816324928112 1 1
1.03187651099325 1.00307559240678 1 1
0.773459188760185 0.75058226517177 1 1
0.813043389530641 0.788762277767499 1 1
0.909115525801936 0.883572578902814 1 1
1.02671282750029 0.997423753726376 1 1
1.1158026902208 1.07998080501178 1 1
0.895262812574904 0.867475944110679 1 1
1.09313436745188 1.06369574605716 1 1
0.875494268802911 0.848407408578561 1 1
1.02838203518709 0.997192828318277 1 1
1.26779617525153 1.23058818064893 1 1
1.18690083402137 1.15227467090119 1 1
1.11274267448115 1.07422984210703 1 1
1.00705725359834 0.976257829005941 1 1
0.968360287562527 0.940761482887977 1 1
0.854128079406268 0.829058677459974 1 1
1.01682932186788 0.987072985075593 1 1
0.917546019797188 0.88997598397293 1 1
1.20030437015273 1.16267656724978 1 1
0.915391646552848 0.888694954128205 1 1
1.11136199202731 1.07990649806265 1 1
1.10677412873569 1.07170847855121 1 1
1.23236220860752 1.19627410107828 1 1
0.832214048915152 0.80643431704846 1 1
1.09262897791982 1.06057099174094 1 1
0.937459457461349 0.910073862027681 1 1
1.17740381036329 1.14049758504554 1 1
0.879473974298509 0.854907609752361 1 1
0.871869543521358 0.840952325738969 1 1
0.76145269300707 0.737782361452296 1 1
0.958919426214972 0.928427970069824 1 1
0.824856933816836 0.801811188657395 1 1
1.02421904419801 0.994267372495987 1 1
1.09075373370409 1.06040592871404 1 1
0.964774905166671 0.935880748822485 1 1
0.987053745672235 0.960354664008722 1 1
0.845256546940349 0.816788795399322 1 1
1.11882394461785 1.0854793022994 1 1
0.769653725666611 0.744692017178363 1 1
0.872501908346832 0.845384640051116 1 1
0.678424634549565 0.658844724101641 0 0
1.11483542663357 1.08293886982779 1 1
0.808970587344295 0.785039246800314 1 1
0.72975497440083 0.707620367320578 0 0
0.956667163503379 0.928184738770354 1 1
1.0879522556878 1.0575199773452 1 1
0.940044116617461 0.911203257036172 1 1
0.937122060858621 0.906466918629218 1 1
1.1745179832419 1.14198160409904 1 1
1.09477039844594 1.0607319432129 1 1
1.1154113645379 1.08202912996895 1 1
0.887374913022064 0.861585666761864 1 1
1.17240358382341 1.138491600853 1 1
0.948653748500038 0.921131428399838 1 1
1.26447359525665 1.22778606411532 1 1
1.0797628079659 1.0479592484238 1 1
0.987707619962155 0.960060559341501 1 1
1.11154317797163 1.07807823652715 1 1
0.814661210277903 0.790477696881672 1 1
0.859510142220969 0.83293369369926 1 1
0.91844750914802 0.894668142323986 1 1
1.0239640627126 0.994212031439728 1 1
0.946949540198704 0.919455076377221 1 1
0.854294541690219 0.829700358697788 1 1
0.974776521942161 0.948074208659885 1 1
1.12143008289705 1.08904079353537 1 1
1.04295441380071 1.01150725201521 1 1
0.874141972909227 0.848279245775605 1 1
0.776865016441634 0.750042399064364 1 1
1.01884499278362 0.98699464674464 1 1
0.846956387961871 0.823047716444723 1 1
0.973947626427418 0.945747084262154 1 1
0.880422055441842 0.853151399473209 1 1
1.06277291209496 1.03084312839552 1 1
1.00576722770643 0.976352411646316 1 1
1.05203502358784 1.01844340090614 1 1
0.922770741995212 0.896528901187939 1 1
1.05385597429945 1.02356418607491 1 1
0.812176460682317 0.787309490864931 1 1
0.983672171747602 0.955265852246008 1 1
0.906340117077322 0.8787889232601 1 1
1.15858349698669 1.12230752809695 1 1
0.978831695005217 0.949847156855877 1 1
0.878147648066889 0.849254074584168 1 1
1.13705665902318 1.1046253624833 1 1
1.01689381730187 0.987234783057032 1 1
1.06593041633685 1.0317568815506 1 1
0.877054533565082 0.850005397173566 1 1
1.07231540751372 1.04120534841655 1 1
1.05185852475174 1.01749704810326 1 1
1.13859277885673 1.10691229477047 1 1
1.03171599070551 1.00211498398964 1 1
1.05648350155496 1.02278398973608 1 1
1.13144199772639 1.10009870359514 1 1
1.12573817509149 1.09340624611184 1 1
1.01179284174873 0.982990073419947 1 1
1.25814255459786 1.22144976064355 1 1
1.37857560094012 1.33529200743585 0 1
1.16808527813854 1.13120247963778 1 1
1.09294128755385 1.06073988397963 1 1
1.17836013312392 1.13982089086706 1 1
0.777537125796143 0.754629368367551 1 1
0.998268956204358 0.969650618756479 1 1
1.09842432854662 1.06876316251383 1 1
0.965302449556389 0.935421211489186 1 1
1.07653486389325 1.04490050262389 1 1
0.945710524724493 0.91749824152523 1 1
0.886303435936043 0.859946313381467 1 1
0.959328820081502 0.931603762605059 1 1
1.27872884151862 1.23934125999428 1 1
0.9841955352133 0.955428978458927 1 1
0.882373309261639 0.855183375160644 1 1
1.08253009401733 1.04848926200323 1 1
1.1080200204266 1.07393632258799 1 1
1.08986007148426 1.05625023173125 1 1
0.897768549240951 0.87077611665527 1 1
0.908807319418559 0.884617012397212 1 1
1.09459745235088 1.06051070066942 1 1
0.915514480595027 0.887871651218451 1 1
1.09781933653411 1.06393738085538 1 1
0.923454799647846 0.895809716050968 1 1
1.03319850641297 0.998074130829491 1 1
0.978374932409725 0.949351838798457 1 1
0.869250060298065 0.843136028729448 1 1
1.10102144850661 1.06733964336385 1 1
0.974707241563966 0.946912288197464 1 1
1.08192639995237 1.05156469920846 1 1
0.865657315403795 0.840435201067591 1 1
1.09059036544358 1.05957427792962 1 1
1.08882832293351 1.05448850111816 1 1
1.09236490438865 1.06107914947857 1 1
0.852707919328091 0.828191437735599 1 1
1.08490402045001 1.05412560781628 1 1
0.900145313980202 0.874531788230746 1 1
0.968978723716209 0.939413035980242 1 1
1.09858488359584 1.06586062087542 1 1
0.963912600657699 0.935747720121526 1 1
1.01504787682588 0.986643955469425 1 1
0.986133011347819 0.957385297169314 1 1
1.14129913419197 1.10953686190394 1 1
1.2071173340189 1.17419279871386 1 1
0.820112588790329 0.795521574204716 1 1
1.1862422971526 1.15183965774935 1 1
0.849564431198123 0.825675692250706 1 1
1.10369762976711 1.07241914809808 1 1
0.982543668838684 0.950391906086913 1 1
0.976126910578708 0.949073210699454 1 1
1.0719642327678 1.03674392637572 1 1
0.968573529889182 0.942690493063587 1 1
1.25926355333173 1.22433666122758 1 1
0.960778865572542 0.929140095555153 1 1
0.932755125483545 0.903405743303047 1 1
1.04346329824183 1.01389902001981 1 1
1.17361400487074 1.13759339351732 1 1
0.992534802939132 0.963660778020307 1 1
1.14472373468354 1.11072475518936 1 1
0.764783738497923 0.742741752336121 1 1
0.931851597562138 0.905411205067099 1 1
0.985796273496934 0.958636830971109 1 1
0.8426191297221 0.817694050966136 1 1
0.952152614839607 0.925175729750942 1 1
0.986204446003174 0.958079064123758 1 1
0.961991957984819 0.935487725247249 1 1
0.822756432603982 0.797646336769759 1 1
0.873935750319182 0.848718880975406 1 1
0.976817101496511 0.950439245998747 1 1
1.30732330089967 1.26918245696472 0 1
0.994362024122008 0.96264515797454 1 1
0.932672688484597 0.906760786761643 1 1
0.816055220238532 0.794172412997135 1 1
0.984092366608999 0.955235500963553 1 1
1.0115698123283 0.982178604511009 1 1
1.33451810800908 1.29263139221954 0 0
0.927499659659717 0.900315925593772 1 1
0.834701325076036 0.810002969875661 1 1
0.853558020806037 0.828245063570098 1 1
0.795490999575321 0.7722180739934 1 1
1.00021359416622 0.969251422134227 1 1
1.15972670709253 1.12757735797857 1 1
1.17674627294772 1.14226588076075 1 1
1.12976599882606 1.09695461355809 1 1
0.882408124012831 0.855290129509673 1 1
0.940303871078034 0.910630709595037 1 1
0.994990507318253 0.963120443934582 1 1
1.06900674510046 1.03765273030991 1 1
1.1112190923706 1.07489101340104 1 1
1.0293697516615 0.997378104827658 1 1
1.3041189093673 1.27172085053008 1 1
1.14364237294075 1.11050829507166 1 1
1.06585491641021 1.03420108901857 1 1
0.935918760209082 0.908717812397039 1 1
0.803891241262676 0.78180021940514 1 1
1.19106178098178 1.15677537509552 1 1
0.807327735516601 0.781488007913491 1 1
1.05532127565818 1.01821265536658 1 1
0.746307836126535 0.723892924835247 1 0
0.797251467582494 0.774575480520541 1 1
0.984470387925609 0.955889815788291 1 1
0.924176104353498 0.899218610636337 1 1
0.918677146059671 0.892753041320966 1 1
1.03036378236449 1.00274471564741 1 1
0.947031584014753 0.915239727574638 1 1
1.06605435300339 1.0342947198419 1 1
1.2210249732733 1.18321052104305 1 1
0.974648341594621 0.94447007560231 1 1
0.97977109704865 0.952043528168591 1 1
0.943085349840575 0.916619231098897 1 1
1.26257159849682 1.22679172100095 1 1
0.960158961861893 0.931962272080118 1 1
0.99963840551081 0.969061863887009 1 1
0.878970324070231 0.850712772963717 1 1
0.723655136850142 0.702583542210277 0 0
1.09106996028307 1.05838991629366 1 1
0.97982673377165 0.950200459008961 1 1
1.08586671407841 1.0525931474277 1 1
1.10287558602394 1.06793822799299 1 1
0.814547639550169 0.790730089254521 1 1
0.976854800586762 0.948466491350253 1 1
1.05439786685339 1.02589752163886 1 1
1.19451770070764 1.16106572566627 1 1
0.87351264273718 0.845910587074163 1 1
1.09648566778067 1.06432840080088 1 1
1.07202777616438 1.04309069928572 1 1
1.02130461479636 0.992190537314902 1 1
0.883478303633687 0.855068770362837 1 1
1.12184333365841 1.08711346132544 1 1
1.25714573952275 1.2151400442274 1 1
0.743440911011701 0.720668918483163 1 0
1.09063576739027 1.05872247248076 1 1
1.16597329128214 1.12915000690306 1 1
0.97687821571193 0.950273104226046 1 1
0.967443430751123 0.938797632241403 1 1
0.998561735122 0.970608681739918 1 1
0.81417241712266 0.792594425546276 1 1
0.877379420038936 0.851765884202745 1 1
0.897469474575397 0.869542710437783 1 1
1.00231947669196 0.969883798852588 1 1
0.991215618375754 0.9631627756434 1 1
1.0600005496497 1.02910895475879 1 1
0.780777953307263 0.757860571246023 1 1
0.929133276880019 0.904298389215926 1 1
0.955720876634904 0.927920405406383 1 1
1.09201841456828 1.05784176246274 1 1
0.83584863628625 0.813531166549236 1 1
0.879930162814386 0.854961843488705 1 1
1.02928567025368 0.999832587148649 1 1
0.995262316074825 0.963789558603912 1 1
0.918625547180093 0.889974134088035 1 1
1.12152700629528 1.08719934475761 1 1
0.932421703660834 0.904200282372406 1 1
1.01995200374095 0.989928144235186 1 1
1.05393813290848 1.02181333282884 1 1
0.935019045565857 0.911107999863486 1 1
1.41724300719518 1.37683661798034 0 0
0.89999834507641 0.875384978546536 1 1
0.794804109811708 0.772558983334812 1 1
0.875184318051832 0.850563471832979 1 1
0.91167317409208 0.886067186915157 1 1
1.05289902185037 1.02415454300598 1 1
0.898292931884984 0.869757741502215 1 1
1.20786243881508 1.17247937756195 1 1
0.968037104109368 0.938258096218278 1 1
0.833311937020156 0.810577661908091 1 1
0.923901232446296 0.89423183752387 1 1
1.2606838778085 1.22485994043703 1 1
0.88082400625949 0.855104640775275 1 1
1.14815777809133 1.11394828395643 1 1
0.981953135424223 0.951099144224829 1 1
1.17974784824283 1.14352058247842 1 1
0.764573338903201 0.740552527737526 1 1
1.1654529396422 1.1325517073099 1 1
1.17731247788403 1.14462123883911 1 1
0.986407498726231 0.956147900405878 1 1
0.856929115666573 0.830864221607474 1 1
0.924609356688155 0.896944067616142 1 1
1.04010553990093 1.00918125088072 1 1
0.997498884358811 0.968592089430409 1 1
1.05168686040789 1.01738695022683 1 1
1.06358131613808 1.03291342927153 1 1
1.09515404857453 1.06184245739622 1 1
1.05921328064301 1.02467633500172 1 1
0.892007998942275 0.866461409985939 1 1
0.996868038152355 0.966966544127386 1 1
0.947143440739783 0.91883520523854 1 1
1.07028013911304 1.0392615225371 1 1
1.00281808800009 0.972319067589365 1 1
1.21224721136693 1.17732918998649 1 1
0.958036541267529 0.929962776752325 1 1
0.937031339363545 0.908434162707699 1 1
0.725398459095993 0.704678896316277 1 1
0.883963252333693 0.858811732463478 1 1
0.883507108655851 0.858743075601305 1 1
0.851887193719059 0.828009371633665 1 1
1.03462031674578 1.00395520690531 1 1
1.02108744956207 0.98723006817668 1 1
0.917063799223941 0.891454755156042 1 1
1.03523191823784 1.00470222510441 1 1
0.841054524123711 0.817967157126205 1 1
1.07882365063966 1.04844229934993 1 1
1.10930620080407 1.08001768935172 1 1
1.15176876595733 1.11856404360817 1 1
0.936726112439905 0.908804969607198 1 1
1.12116230006547 1.08759582499725 1 1
0.987311376875875 0.959027728683907 1 1
1.20133575263375 1.1649250780321 1 1
1.05754928731083 1.02716785024776 1 1
1.01438506126532 0.983492736605007 1 1
1.0183275670565 0.9861730170147 1 1
0.866321637895503 0.842587806863396 1 1
0.739505359090555 0.717041890486437 1 0
0.980911531686924 0.952272694932226 1 1
0.737469722361484 0.717972953567385 0 0
0.980924842934387 0.952963543625578 1 1
0.939925958934669 0.913916694052431 1 1
0.737826024253903 0.714894859147149 0 0
0.973331542105187 0.942982347187423 1 1
0.753322197677264 0.73205939614398 1 0
1.23580513345747 1.19765944367247 1 1
1.07871466982857 1.04572162732645 1 1
0.941538933820477 0.914571251199343 1 1
1.15214948209349 1.11816986054485 1 1
0.810149550649483 0.786181520245391 1 1
1.05916476841003 1.02986467221539 1 1
1.03599088846434 1.00740136270397 1 1
1.02462618193885 0.994994497961009 1 1
1.02149928994846 0.993109275384626 1 1
1.15132738443022 1.11660526948953 1 1
1.1352076465453 1.09839464571714 1 1
1.02226310492863 0.991609974407687 1 1
1.12892836419578 1.09783045765134 1 1
0.828031248379414 0.803775876705617 1 1
1.02835283649558 0.999426680702171 1 1
0.792404754467368 0.766464657767067 1 1
0.906875037291973 0.878927079861873 1 1
0.750304092835572 0.72663961083793 1 1
1.00261806422948 0.971313438655755 1 1
1.04230302280171 1.01157314142619 1 1
0.875893884000322 0.84947731617975 1 1
1.00382638772187 0.974069409454341 1 1
1.17033163104575 1.13726380479588 1 1
1.17340999735136 1.14042719685708 1 1
0.870537610599951 0.844597582292061 1 1
1.10067025835276 1.06835661725699 1 1
0.963990447442789 0.933336191273714 1 1
0.728984632198629 0.707490244345645 0 0
0.857830874870246 0.834700020754658 1 1
0.961481887792193 0.934306212509352 1 1
1.08452557554531 1.05352615566785 1 1
0.882510381071661 0.854566431797436 1 1
0.858112877079111 0.831869920025903 1 1
0.942653940870118 0.913751306558128 1 1
1.08370727681854 1.05178686571037 1 1
1.12463563668547 1.09325716589737 1 1
1.21841403321592 1.18255218003395 1 1
1.08655879852929 1.0538185992512 1 1
0.974275924515841 0.942578552083994 1 1
1.16927336082359 1.13580048144723 1 1
1.15150616750533 1.11488217289234 1 1
0.818524520080889 0.793482870465332 1 1
1.06000559453413 1.03152460347821 1 1
1.08187740485722 1.05132297197888 1 1
0.830009166972018 0.80615961233705 1 1
1.00107292722849 0.972864424749381 1 1
0.96338312726888 0.933283379439939 1 1
1.15743974930097 1.12364687621287 1 1
0.98834072632019 0.95837849105442 1 1
0.985387542871266 0.956727681483278 1 1
1.11852175363581 1.0855670158494 1 1
1.04966614439219 1.01764676025287 1 1
0.866830440342314 0.839652895212292 1 1
1.0469484990712 1.01455712765111 1 1
1.05150629639566 1.01619737331354 1 1
1.17562060844554 1.13857963744136 1 1
0.928044407026656 0.901295450694898 1 1
1.16076888553439 1.12785795054157 1 1
0.857466050572983 0.832027583664744 1 1
1.02687640875925 0.997228984310499 1 1
1.12080460864477 1.08586101084012 1 1
0.975361053752606 0.945835173916351 1 1
1.07042078064217 1.04064656095541 1 1
1.12355229206941 1.09143939551803 1 1
1.21151773406776 1.17424360480901 1 1
1.04450607751147 1.01612892189428 1 1
1.11386129278052 1.08241791400849 1 1
1.20014592113212 1.16544505598305 1 1
1.06805056133274 1.03514364356921 1 1
0.914650108083636 0.886015918987931 1 1
0.789163729513701 0.765842165270555 1 1
1.0741388153137 1.03922779958006 1 1
0.619458216423325 0.603375761288254 0 0
1.15147627090441 1.116911559966 1 1
0.884008552875228 0.85795531829329 1 1
1.088252104024 1.05397158285556 1 1
0.905551202136356 0.878817522874283 1 1
1.12193650753743 1.09023742186707 1 1
1.03965466378145 1.0083812597614 1 1
1.05528102657672 1.02579229556867 1 1
0.799676075490914 0.777451670448258 1 1
0.914503433091257 0.889227659451725 1 1
1.19846610086624 1.16082539460169 1 1
1.03035567838793 0.99908991737617 1 1
1.04664936433388 1.01544673976347 1 1
1.01955850435855 0.989812321030186 1 1
0.984961557066613 0.956543989543473 1 1
0.845641681561456 0.820861536502172 1 1
1.00655896408172 0.978961817912688 1 1
0.77858858160224 0.754905279678883 1 1
0.98755502022428 0.955296732222246 1 1
1.10560540034814 1.07187421964581 1 1
0.92940448805551 0.900206002872246 1 1
1.11532607216055 1.08340834565812 1 1
1.26977578979363 1.22943330214597 1 1
1.12134358002604 1.08620110142692 1 1
1.03470449157921 1.00704505197925 1 1
0.849165442892901 0.823068887812186 1 1
0.905492870458315 0.877366177778745 1 1
1.07148805991932 1.04084616481017 1 1
1.04442271233703 1.01484783111108 1 1
1.09689053691678 1.06227051721561 1 1
1.07866574464675 1.04730633064831 1 1
0.84237636303495 0.814897700877755 1 1
0.9960659016794 0.967117281244995 1 1
0.974510757154867 0.945947546331537 1 1
0.832988539299331 0.809193518644419 1 1
0.842681411625067 0.817353055727242 1 1
0.917530177007615 0.888894032618505 1 1
0.763397911460059 0.742220012501717 1 0
1.06672995782584 1.03693371781955 1 1
0.856215354100067 0.83248108093994 1 1
1.00554905862198 0.978497575619999 1 1
0.944313906764947 0.916997581175615 1 1
1.09418235200693 1.06375872599693 1 1
0.7962203103997 0.771977858078623 1 1
1.05687254597237 1.02573287676027 1 1
0.847634421796762 0.823994275489321 1 1
0.8162268255464 0.792883987088433 1 1
0.860414073058681 0.837000607778027 1 1
1.290278506198 1.24821838780982 1 1
0.807895706030359 0.784037021211732 1 1
0.957110869504859 0.928689111725862 1 1
0.973569109352023 0.945214265708823 1 1
0.899092301716065 0.873748582127333 1 1
1.00264833188986 0.972444922896737 1 1
1.11623173535838 1.08301897206589 1 1
1.05539471660576 1.02179327590314 1 1
1.08107509420809 1.05087589069358 1 1
1.12621950459957 1.09259468229837 1 1
0.962457383857184 0.934907315526889 1 1
0.848643066621849 0.82095370024183 1 1
0.879009116709264 0.852754002192875 1 1
1.03638899951218 1.00702755822249 1 1
1.04205876607621 1.01102310997115 1 1
1.11279099255839 1.08166866450987 1 1
1.29261340489242 1.2495390630707 1 1
1.12728455142513 1.09240424218418 1 1
0.984919167461401 0.9570655290066 1 1
0.759099507034494 0.736289581644879 1 1
0.910603846906271 0.882004332085148 1 1
0.988621921137817 0.958110775987606 1 1
1.14600563485333 1.11037812441699 1 1
0.742980273511967 0.719644986432196 1 0
0.936663195925499 0.90554494819949 1 1
0.899963261977992 0.872270629330647 1 1
1.2824160779216 1.2427858983423 0 1
1.16950578601742 1.13524407665123 1 1
1.17024207493311 1.13341746344007 1 1
1.07125627677725 1.03803874035199 1 1
1.16734610759864 1.13319346947266 1 1
0.969654756172737 0.941896854353965 1 1
0.865926532049722 0.841583149400399 1 1
1.02538235555734 0.994719872950742 1 1
1.05720005335561 1.02718726471791 1 1
1.33396843117 1.29431387260164 0 0
0.820671868237832 0.795367997407457 1 1
0.978174778131549 0.948468598982145 1 1
0.927127683638399 0.898730390569535 1 1
1.09247605356549 1.05721787260044 1 1
1.05716720840375 1.02827534276295 1 1
1.08723283185838 1.05557900838338 1 1
0.914200991905702 0.885700588904874 1 1
0.96117375306968 0.931084469648542 1 1
0.942472405331688 0.913150746245818 1 1
1.09997983760412 1.06919787447575 1 1
1.0239740490466 0.992591963703533 1 1
0.892808453679379 0.865425095855781 1 1
1.20810454904698 1.17003116757654 1 1
1.01230992873123 0.984040923615408 1 1
0.93425091638154 0.90529818744767 1 1
0.91636404110177 0.889800225599746 1 1
1.19791522849633 1.16432716262358 1 1
0.995024117613274 0.965955266361527 1 1
1.04238142930355 1.00968200112635 1 1
0.847337918425488 0.818281316983711 1 1
0.97099607498606 0.942342354732299 1 1
0.735547741505833 0.713072116465338 0 0
0.893550679556219 0.866672068013447 1 1
0.898617973303731 0.872350915202795 1 1
1.13254393671638 1.10058686902404 1 1
1.08229965605909 1.0466995857136 1 1
0.998376619169309 0.970207094674509 1 1
1.01037938213965 0.980013874460361 1 1
0.824093936893369 0.800250579404108 1 1
1.11039463496436 1.0782552956924 1 1
1.13388715116539 1.09898386279925 1 1
1.00490280296503 0.975935653464593 1 1
0.95387107099314 0.927258340256711 1 1
1.08345079558826 1.05094136687979 1 1
0.961627890809766 0.933326905506608 1 1
0.863612046670583 0.839600704247903 1 1
1.1231633378063 1.08899596945989 1 1
1.01236051227996 0.982686785004661 1 1
0.837441607565863 0.812447885200378 1 1
0.916449755074351 0.888885868190618 1 1
0.961616653617468 0.931468859698576 1 1
1.13828010072782 1.10294549384946 1 1
1.06057745479828 1.02849037966089 1 1
1.06605075467043 1.0352638291425 1 1
1.0611677744189 1.03174466135314 1 1
1.03728085096572 1.00797497585619 1 1
0.826323375520072 0.802960633099876 1 1
1.08986233282298 1.05753784662231 1 1
1.07750179660851 1.04602079230766 1 1
1.01757587251667 0.985534477099809 1 1
0.918583957938954 0.892672030928309 1 1
1.21952508112181 1.18022528470224 1 1
1.00120693215256 0.968917416673231 1 1
1.02796473319691 0.99592150118538 1 1
1.10012527352296 1.06504653147424 1 1
1.06305548475983 1.03412686712703 1 1
0.953420484761274 0.925066768086478 1 1
1.06252975002727 1.03234700641458 1 1
0.929945228799693 0.904271424274766 1 1
1.1068102680581 1.07433170179366 1 1
1.11367234580116 1.08144356280557 1 1
0.964276142872804 0.935583569374009 1 1
1.13780697468097 1.10620700338883 1 1
0.971578763466696 0.94315866360226 1 1
0.986270041441003 0.958246967509273 1 1
0.987884343766376 0.958259094335473 1 1
0.837360346535 0.81134734614554 1 1
1.11660063043238 1.08548716002377 1 1
0.928208651435414 0.900868079405128 1 1
0.91695440425187 0.888565389092385 1 1
0.740484166356406 0.720040019111575 1 0
1.23146499003288 1.19335754361159 1 1
0.891918418520619 0.86634595824881 1 1
0.830920912631404 0.805810547525275 1 1
0.946851891966179 0.919083435557843 1 1
1.09611947733832 1.0635863581384 1 1
0.882896884928255 0.854820337858655 1 1
0.770065768390199 0.745298265564455 1 1
1.02959006524337 0.999550705631258 1 1
1.15143629097124 1.11838745230084 1 1
0.913578094387504 0.883400207312994 1 1
1.10396014848629 1.07277492265751 1 1
1.09098519964114 1.0577435340548 1 1
1.11003000644876 1.0769567823649 1 1
0.939255302762329 0.911617001228083 1 1
1.00844447167484 0.979367982525624 1 1
1.11326044997619 1.07712726096067 1 1
0.951280504009323 0.923313456622939 1 1
1.00836047849118 0.976482024965624 1 1
1.08988887705025 1.0562795298933 1 1
0.933500715365743 0.907767968157518 1 1
1.08756170035605 1.05754422009614 1 1
1.05589920812212 1.02399337197823 1 1
0.910163655253263 0.882578196401756 1 1
0.954219461654785 0.926403206899282 1 1
1.10340498726755 1.06934134139267 1 1
0.827577236247373 0.803321603467956 1 1
0.967002650934572 0.938843508405428 1 1
0.766155741776642 0.743440350507184 1 1
0.883137786760955 0.855131947054842 1 1
1.07926497965195 1.04688974769924 1 1
0.715553310912374 0.693209366105781 0 0
0.72211489549262 0.700137180588691 0 0
1.06698768114978 1.03448366256014 1 1
1.18994934296165 1.1575589674022 1 1
0.850948101302457 0.824268699172691 1 1
0.950585681041782 0.923803958928615 1 1
1.11392104905951 1.0816288098186 1 1
0.861423500924501 0.832810102031549 1 1
1.00054686695057 0.969122410899717 1 1
1.18644696590976 1.15308284177874 1 1
0.893553105107476 0.867487726086446 1 1
0.862057710037517 0.835630573661935 1 1
1.07238093245187 1.03961285064204 1 1
0.978812633457204 0.9480442345746 1 1
0.951350646845746 0.924841731664734 1 1
1.22271127856658 1.18571586302104 1 1
1.0626168243734 1.03238435915301 1 1
0.802834115622727 0.773269888070011 1 1
1.03046857581012 1.00138054584631 1 1
1.28633739185214 1.24714095613348 1 1
0.809797579886714 0.783099747270515 1 1
0.907857255506397 0.882315931457678 1 1
0.921381067466695 0.896643210214177 1 1
1.06445884396124 1.03319914141026 1 1
0.927221870825407 0.902402780535664 1 1
1.25043076051134 1.2124306989053 1 1
1.06082797747159 1.02970722060477 1 1
0.731369674397941 0.711754063070924 1 1
1.20120774367849 1.16645769127683 1 1
0.840466338065792 0.817293894328167 1 1
1.21100003349046 1.17557616628252 1 1
1.01276631211825 0.981776569133859 1 1
1.0387629488133 1.00799270056727 1 1
0.978861675289323 0.949290152326324 1 1
0.96737149827208 0.938455524867128 1 1
0.83195955151306 0.808615864555436 1 1
1.0206566487596 0.991267619959598 1 1
0.875442145892977 0.851200000364431 1 1
0.951075081853441 0.921432423315299 1 1
0.709483704589266 0.689674605568965 0 0
1.0070854623962 0.976181687779755 1 1
1.16250700475761 1.1288664631749 1 1
0.759981914771902 0.737979892039115 1 1
0.870363505004374 0.844075774695362 1 1
0.794354378510737 0.772787534825414 1 1
0.842491993607421 0.814917405019545 1 1
0.989901432380391 0.962432930433667 1 1
1.21661888971654 1.17950158741146 1 1
0.873752222080641 0.845425254665931 1 1
0.92434789892542 0.897083117317351 1 1
0.966463208328212 0.940758578501013 1 1
1.0469262450357 1.01656297648773 1 1
1.0673914875715 1.04220231003208 1 1
0.94970297809192 0.920784554900597 1 1
1.14137978306249 1.10549346650954 1 1
0.894166233650436 0.86864220239704 1 1
0.932084580556922 0.903852258230045 1 1
0.837853295101518 0.814489416382042 1 1
0.987910487559423 0.957879621312225 1 1
1.08886747520577 1.05445820809034 1 1
1.03587780931047 1.00302416838604 1 1
1.08981122505879 1.05708943620492 1 1
1.18277914474221 1.14708250010232 1 1
0.993433495352153 0.960732895479536 1 1
0.848257387709188 0.822909056678581 1 1
1.26111670567951 1.22399507321844 1 1
0.851899543295396 0.82603537315343 1 1
1.00719351283958 0.973093610514717 1 1
0.893221768908101 0.867628358913439 1 1
1.21568783093717 1.18150068070369 1 1
0.854999712454816 0.829758856419305 1 1
1.14808612273796 1.11719487055435 1 1
1.23174721874588 1.19259287365311 1 1
0.705804711422854 0.685113821268142 1 1
1.08535979615765 1.05454845773178 1 1
0.99998496997026 0.966575068914209 1 1
0.982973807751055 0.953559176321522 1 1
0.868347829128818 0.840581789972749 1 1
0.821503178103081 0.797873583514394 1 1
0.875358542447077 0.848129181104087 1 1
0.993065460844193 0.962941107637436 1 1
0.668914365852871 0.650700247167807 1 0
1.10755507073515 1.0756585169117 1 1
1.03438726768501 1.0015171547417 1 1
0.82129604527204 0.796927939665819 1 1
1.21012152244174 1.17113840237109 1 1
0.891152680094676 0.866563627462671 1 1
1.17955910191746 1.1465238314413 1 1
0.99046658793651 0.958501442178542 1 1
1.18667455706112 1.15391647845514 1 1
0.894671950956066 0.869002733461416 1 1
1.1653828327144 1.12750650018723 1 1
0.935900462344305 0.910001691831594 1 1
0.770124851751561 0.747642321206377 1 0
1.13623982260257 1.09953743549967 1 1
0.972629223734756 0.943432339558984 1 1
0.957204128580619 0.931973638587897 1 1
0.83807498566224 0.813653000519742 1 1
1.13076428852328 1.09704397811139 1 1
1.14553749304749 1.11527387287303 1 1
1.10655766477447 1.06970050943286 1 1
0.82141236814046 0.798747825375824 1 1
1.20677425923995 1.17079739585426 1 1
0.919356310149721 0.893408616710994 1 1
0.905157044051999 0.879677626126761 1 1
0.842356758074456 0.816385680164912 1 1
0.860437869367369 0.837036790245805 1 1
1.04651822540959 1.01711466223873 1 1
0.836264360487035 0.809536763551248 1 1
1.0910369975168 1.05931260229346 1 1
0.810577512254932 0.784907255740849 1 1
1.08912567059282 1.05519063442683 1 1
0.900131203456049 0.872309584420454 1 1
0.942694365193341 0.915646003692248 1 1
1.11316246678316 1.07731064270397 1 1
1.01059140762695 0.979963902188289 1 1
1.30798721875223 1.27074129176917 1 1
0.799731923527218 0.776583915754681 1 1
1.20461411826322 1.16745289081888 1 1
1.02823723354863 0.993732483671293 1 1
0.859681325467968 0.831987166716962 1 1
1.00623955667787 0.977402013536935 1 1
0.911374311529372 0.883984478428051 1 1
1.04805801603881 1.01548490843063 1 1
1.2595661699218 1.2208301346632 1 1
0.884569377042649 0.858657362913234 1 1
1.07293143625584 1.04167128540464 1 1
1.20968416286694 1.17047664134631 1 1
1.04257716789308 1.01290647231348 1 1
1.02646941019245 0.995779868329975 1 1
0.922556829826335 0.89509330355752 1 1
0.85379273923464 0.829011379169402 1 1
0.915732191593139 0.886570208591059 1 1
1.0016684301436 0.973598329114749 1 1
1.00590757147556 0.972411183038273 1 1
0.950014399471917 0.920352500708308 1 1
0.903161759430422 0.877104655896816 1 1
0.931409392442381 0.904220544124909 1 1
1.02721388175181 0.995565963842339 1 1
1.00850425002668 0.973613609025623 1 1
1.08655600095073 1.05150595408048 1 1
1.09851314881024 1.06744344502019 1 1
1.1330716058953 1.10171085517526 1 1
0.961344008963608 0.933714708296552 1 1
1.11877917132015 1.08096977536949 1 1
1.24945227294166 1.2110277789238 1 1
1.07550730051666 1.04627901113221 1 1
1.20055593843362 1.16462148130416 1 1
1.04400841512742 1.0120703207718 1 1
0.836306232126388 0.812327931901161 1 1
1.07484748709243 1.04302943906928 1 1
1.21966810355014 1.18479747669404 1 1
1.19933889407782 1.16665956241023 1 1
1.12533611258784 1.09356257273783 1 1
1.02772590723169 0.994926134108837 1 1
1.10426230105519 1.07138083001376 1 1
1.0345412309695 1.00107674513352 1 1
0.90164153459113 0.874942658489312 1 1
1.10860149307311 1.0754930678067 1 1
1.03106629815141 1.00158275643456 1 1
1.34192904547276 1.29713546377927 1 1
1.21502977361415 1.17798850741376 1 1
1.06072572047558 1.0290961215064 1 1
1.06881920871061 1.03307347060358 1 1
0.841531132807175 0.81722628931429 1 1
0.782743137799436 0.759367575295618 1 1
1.21936231976475 1.18230846927711 1 1
0.908756296919166 0.882523086543443 1 1
1.23064049291391 1.19634110687194 1 1
1.30709193530744 1.27232474406047 1 1
0.927357864627003 0.900811461295564 1 1
1.22041450487023 1.17809080984169 1 1
0.651803644496825 0.633700044848886 0 0
1.01296779805423 0.98029280541073 1 1
1.00647601675498 0.976526647918858 1 1
1.03474143980391 1.00557388471855 1 1
1.22267706739804 1.18896259085259 1 1
0.819472484930368 0.796991754531571 1 1
0.786216210570367 0.762285559369648 1 1
0.764026256846163 0.741222827152676 1 0
1.12752029306662 1.0906518322934 1 1
0.933474654700392 0.905779700279515 1 1
0.846823840127999 0.822960029903335 1 1
0.848689674758851 0.824602805328847 1 1
0.994517675703761 0.966461418434312 1 1
0.748113880173946 0.726617643370346 1 1
0.921654736230647 0.895303936986708 1 1
0.688187469174133 0.668289811384384 0 0
0.963020222873981 0.932324633967787 1 1
1.10407581366467 1.06935902776717 1 1
0.872798691343519 0.846136117789151 1 1
1.0193899288472 0.990171980764765 1 1
1.14659544345137 1.11129961098469 1 1
1.18879840842939 1.15542470443296 1 1
1.07788508570305 1.04604048887112 1 1
1.11072055912789 1.07805592639798 1 1
0.883020493143059 0.856694637055692 1 1
0.842706399823416 0.81932561279996 1 1
1.09941498862547 1.06461981352138 1 1
0.888484911251993 0.860997334717624 1 1
1.14262050653665 1.10645188722026 1 1
1.01665628280893 0.983208046777437 1 1
0.841509695799868 0.818008177342334 1 1
1.06282643673751 1.03062281795477 1 1
1.11976249866001 1.08496326223076 1 1
0.934725872491908 0.909248241833811 1 1
0.814108495033615 0.789544743029324 1 1
1.04543286535082 1.01615459451568 1 1
1.24410061757598 1.20701625056483 1 1
1.1061230745971 1.06906678028583 1 1
1.03766251504094 1.00365784030958 1 1
0.802073140772389 0.779682980233211 1 1
1.07849283809559 1.04764180607439 1 1
0.82777566911929 0.802453041922613 1 1
1.21472124380351 1.18059226565609 1 1
0.890716088741274 0.864485673980478 1 1
0.998196467368681 0.969538837136876 1 1
1.06500752434705 1.03124854843837 1 1
0.920721564670807 0.894109014198973 1 1
1.15344161401097 1.11812782155094 1 1
0.903747643708561 0.877686409491309 1 1
1.01429180706005 0.983550203678569 1 1
1.1388200832181 1.1049522664009 1 1
0.928246561502092 0.901528201292048 1 1
0.875508788529911 0.850175860611667 1 1
1.05724526026246 1.02698519567965 1 1
1.15986409096369 1.12353772368517 1 1
0.820864689282602 0.797713627603622 1 1
0.806892412696568 0.785135922004654 1 1
1.24159753839853 1.20256453972868 1 1
0.923007926234053 0.893430895618552 1 1
0.959818650698383 0.933808714665059 1 1
0.898797705435371 0.871899625892426 1 1
0.810087553176189 0.785826289574487 1 1
1.19284286846947 1.16020654119399 1 1
1.09998210540642 1.06443957989053 1 1
0.841223040589511 0.816302105664653 1 1
0.815843771085397 0.790476389658037 1 1
0.95466166323448 0.926081420148167 1 1
0.823293954815133 0.799947503149451 1 1
1.04673455439766 1.01488493292431 1 1
1.2933518244899 1.25571091576681 0 1
1.06916199131787 1.0368985119959 1 1
0.935394864695907 0.908392311492552 1 1
0.792748302825386 0.765441266441574 1 1
1.29084154475104 1.2513607311347 0 1
1.09377419996361 1.05934463257048 1 1
0.986654016537728 0.959237390796714 1 1
1.09537624699589 1.06310657125055 1 1
1.41100366127222 1.36854504324145 0 0
0.9336624997248 0.908258075547027 1 1
1.3332826921125 1.29391923423656 0 0
0.78386008328632 0.762097383754575 1 1
0.978908215106377 0.948710228898309 1 1
1.15912193743432 1.12251138880395 1 1
0.999460541333637 0.969160865610074 1 1
1.03204414110822 1.00060445732205 1 1
0.97481736468735 0.944635049663339 1 1
0.738116087779577 0.717687505761226 1 0
0.826096101158341 0.802950106242078 1 1
0.906425047299822 0.877111243093254 1 1
1.10369988611726 1.06994559473885 1 1
1.19937372283948 1.16263078095901 1 1
0.891556044029557 0.866360896588046 1 1
0.85443082462285 0.827877279571006 1 1
0.926626023850252 0.900057514756118 1 1
0.875606559707093 0.851660299983438 1 1
1.28717909978378 1.24913948032852 1 1
1.03183170115764 1.00274397696089 1 1
0.964238966244939 0.93495064448601 1 1
0.873424287159618 0.85040003062521 1 1
0.970625199376239 0.94053192002988 1 1
1.10332176209214 1.07212843977467 1 1
0.999940124778378 0.970804886551819 1 1
0.836505349790891 0.809392374649872 1 1
0.971907239427815 0.944769030136046 1 1
0.89450397987663 0.866019191289718 1 1
0.880726996742494 0.857344498549449 1 1
0.839550555373226 0.812817244016284 1 1
0.960033257888746 0.930556289748076 1 1
0.874199530668655 0.846547742969422 1 1
1.14773554092643 1.11498315799322 1 1
1.19349254463539 1.1547860840171 1 1
0.99823502488147 0.970411591218171 1 1
0.952728555646217 0.923941453898308 1 1
1.04295644690508 1.01404219238588 1 1
1.01537124164273 0.982807832467182 1 1
0.966206024895433 0.937148479342224 1 1
1.04155092167042 1.01187707876673 1 1
1.141990724668 1.10811290313197 1 1
1.11001407931535 1.07598231165701 1 1
0.821998835385614 0.798406035446904 1 1
0.897140018872749 0.872841458099868 1 1
1.01019589893776 0.983315871930419 1 1
1.03320810322308 1.00225289200881 1 1
1.0107560286526 0.980123439056917 1 1
1.02736367782028 0.995126882514297 1 1
1.09054038628819 1.05839003769863 1 1
1.06007481311723 1.02623517183304 1 1
1.20843003713766 1.17317294431797 1 1
0.96364454361652 0.934626814413556 1 1
0.936028472439611 0.90974301128227 1 1
0.871245725270391 0.84161250132264 1 1
0.769875015723079 0.746766648189992 1 1
1.0487796575742 1.01637452982368 1 1
1.00902994051819 0.978216561382819 1 1
0.952400473880238 0.92689675680504 1 1
0.945770349468311 0.917697481352603 1 1
0.742749495767815 0.721320867772673 1 1
1.11553406971613 1.08386994486793 1 1
1.08446507597465 1.05290212385322 1 1
0.999803091987535 0.968260615172849 1 1
1.18162560542464 1.14721795261822 1 1
1.2060405233759 1.17236119763446 1 1
1.06969194525383 1.03725768080592 1 1
1.13764450014861 1.10442848168207 1 1
1.07444330395893 1.04301341903487 1 1
1.01076913393948 0.979663389964897 1 1
1.0598701554964 1.02827359102397 1 1
1.04340221556702 1.01244270294559 1 1
0.795044511249503 0.770692531762504 1 1
1.1468719942939 1.11228602027914 1 1
1.09818972771033 1.06583837862267 1 1
0.935111968060315 0.91103440165772 1 1
0.983682637234321 0.956874615010998 1 1
0.935157529897906 0.905192490146339 1 1
1.158931312222 1.1245318623639 1 1
1.18025552925851 1.14481445032135 1 1
0.884153059904189 0.85930234426784 1 1
1.11944466815874 1.08268968540624 1 1
1.00228387523133 0.969215092318625 1 1
0.960010313387535 0.931654902188209 1 1
1.19817521726024 1.15874409787276 1 1
1.15017459677908 1.11624300410064 1 1
1.01240427167703 0.985681613501021 1 1
1.15968400056926 1.12377269921418 1 1
0.894191352939043 0.867226522276016 1 1
1.08735893645861 1.05362349298989 1 1
0.964650761926062 0.932878370938454 1 1
1.01791400779542 0.988848998948523 1 1
1.09398189876907 1.06274605204652 1 1
1.35972454814686 1.31661451313629 0 0
0.943805607378736 0.915706242464523 1 1
0.951854373689651 0.92344739571168 1 1
0.817868344985596 0.796208239482983 1 1
0.950696132845383 0.923719470606574 1 1
1.16990865398427 1.13348295215218 1 1
1.04191274155354 1.01276928457471 1 1
0.98852426180922 0.954517809373771 1 1
0.993086015133611 0.961984093028967 1 1
1.10803580093098 1.07472800907042 1 1
1.06180592486178 1.02725861527296 1 1
1.04804143421816 1.01790456072901 1 1
0.896812901323635 0.867321841487006 1 1
0.9309729292764 0.903683717019124 1 1
1.04333604008352 1.01331900027617 1 1
0.965863693924734 0.938861771444999 1 1
1.14881242590787 1.117210838564 1 1
1.07973079902435 1.04805154532549 1 1
1.16107150904938 1.12641871217561 1 1
1.03291371295215 1.00187068691883 1 1
1.10575282317723 1.07228578464933 1 1
1.07694194440985 1.04435075186868 1 1
1.15424957469259 1.11793882123201 1 1
1.00441578917386 0.973605065631538 1 1
0.924800516833256 0.896508784331374 1 1
1.11676225152063 1.0844146724779 1 1
1.04672037460372 1.01376749159318 1 1
0.983564439289505 0.95379655800116 1 1
0.960311528781728 0.930257683686049 1 1
1.12120634825904 1.08717280238518 1 1
1.08921346503932 1.05707835499466 1 1
1.22348918452439 1.18872729641756 1 1
0.867436878916434 0.841113034900549 1 1
1.19207337030446 1.15635799047981 1 1
1.41087036847608 1.36745939303773 0 0
1.07131915143524 1.03703555677602 1 1
0.91051376710227 0.882138463297415 1 1
0.781378970512259 0.75777210552182 1 1
1.08950066171293 1.0577905503136 1 1
0.922074272522774 0.893000639834727 1 1
1.12508458318446 1.09098791082762 1 1
1.15718071818356 1.12183115492116 1 1
0.766699860080378 0.744701125392139 1 1
1.08696457750597 1.05702481812891 1 1
0.943522487752057 0.916734732881097 1 1
0.881485412730575 0.856705378294742 1 1
0.821655927681802 0.795223871486984 1 1
0.985564102222084 0.956548077324527 1 1
1.04879989072024 1.01789861979217 1 1
1.02353560348349 0.990141349378841 1 1
1.22555166624776 1.18939034972287 1 1
1.00750535299527 0.978433545222294 1 1
1.02871415142151 0.996839554156985 1 1
0.801761399031455 0.777676663632029 1 1
1.10377524649568 1.07209185876288 1 1
0.985229741486953 0.954588593236449 1 1
0.937107607961367 0.909898906886544 1 1
0.93664045369557 0.906705154682759 1 1
1.10585600468455 1.07371204486268 1 1
0.854366532511083 0.830342742946639 1 1
1.16468000970445 1.12993961938833 1 1
0.893321116793394 0.866973187571132 1 1
0.75981396663306 0.734780520122328 1 1
1.19674103084509 1.16402175075631 1 1
1.0202433068269 0.990052787868736 1 1
0.859988531658467 0.834663110194602 1 1
0.857539263640422 0.832155576102599 1 1
1.23070455644194 1.19600697879884 1 1
1.12082784188947 1.08773945697564 1 1
0.762938919757147 0.742670383733965 1 1
0.985418935585077 0.958010702232335 1 1
0.939754654733528 0.911121380486798 1 1
0.986031406596663 0.955243409838513 1 1
1.03622491391957 1.00450632378758 1 1
0.738753522627452 0.716484724151498 1 1
0.822484031897691 0.797276101913584 1 1
0.911652426269142 0.885043176800465 1 1
0.951276766812832 0.923967923530097 1 1
0.851066605165782 0.827848149817443 1 1
0.986043751052138 0.957519111013136 1 1
0.881810917843679 0.856002462652339 1 1
1.15768945035223 1.12473086797678 1 1
0.890122649696312 0.864946937272479 1 1
1.01359457989006 0.982281586806269 1 1
0.909421652435997 0.885027178897182 1 1
0.881560126701391 0.857776470591879 1 1
1.21487967532097 1.17911302349246 1 1
0.841987458557994 0.816677422283091 1 1
0.899138529240254 0.864416519480685 1 1
1.10370839213334 1.06938528120687 1 1
1.00514679320672 0.972247284891722 1 1
0.86768531177365 0.84246937442974 1 1
0.928539719670798 0.903924777803256 1 1
0.841264747832635 0.815675827597198 1 1
0.975711782856471 0.947177780084299 1 1
0.864104226437178 0.83827653724192 1 1
0.945075120077758 0.917139429874562 1 1
0.987589909539538 0.957602543753663 1 1
1.10844288766181 1.0772029161553 1 1
0.85790125982128 0.831277717751716 1 1
0.977787053651318 0.948316265232149 1 1
1.16847554909619 1.13424214324682 1 1
0.97700729883055 0.950735841645863 1 1
0.850368353685064 0.824784480553903 1 1
1.02276044188607 0.995549303485357 1 1
0.83532988883287 0.809886059662301 1 1
0.922216308500182 0.896540616285441 1 1
0.966094223468599 0.934631526936007 1 1
1.01612616210869 0.987916122867442 1 1
1.0131345799911 0.982867245655681 1 1
0.823469746677948 0.799505032545825 1 1
1.04984072822611 1.02099967358148 1 1
0.981341899279941 0.951147359562019 1 1
0.922850012666571 0.897490132205723 1 1
1.18480814424192 1.15075159824102 1 1
0.947687087053312 0.919673235404456 1 1
1.02428612091854 0.995536015503456 1 1
0.909737812281601 0.884047316797069 1 1
0.941709055668482 0.916325925652192 1 1
1.15807064358653 1.12443125427482 1 1
1.1315943378484 1.09629963959825 1 1
0.714510253268618 0.694969595107033 0 0
0.791906694558723 0.767928049169872 1 1
1.19005985774957 1.15413277263477 1 1
1.24746945382267 1.21040161356718 1 1
1.19053642712449 1.15135536656611 1 1
0.961242825944781 0.931761829888435 1 1
0.994502581927276 0.962584869824303 1 1
1.29841666729291 1.2603517434816 0 1
1.18867083473997 1.1519633341141 1 1
0.994894370419402 0.967252624472239 1 1
0.901205617077126 0.874544353787525 1 1
0.809801231102059 0.785405418571323 1 1
1.06956720939432 1.03517169700275 1 1
1.15916333291529 1.12373773670401 1 1
0.988895361718113 0.957641924031047 1 1
1.1903537128812 1.15498174640036 1 1
0.941020284452399 0.91228077648604 1 1
0.809396324317601 0.785384276876926 1 1
1.17920510794708 1.14486464504955 1 1
1.00109079900891 0.973318912493827 1 1
1.12394338791079 1.08986319643765 1 1
1.08425864996966 1.05196602552035 1 1
1.08696297541752 1.05730579641202 1 1
1.03188095493147 1.00032786381925 1 1
1.00003183478014 0.972655559020539 1 1
1.02149508532366 0.992816562966304 1 1
0.978093053363408 0.950392729137791 1 1
0.961231080136891 0.93183905329881 1 1
0.940187667652808 0.911516232498501 1 1
1.13553847671742 1.09955988394899 1 1
1.17674733300092 1.14412934039193 1 1
1.01601040553305 0.983532067388624 1 1
1.08966318907251 1.05619597687502 1 1
0.90234888249547 0.877636747476037 1 1
1.10831526032714 1.07486020776917 1 1
1.09704330020027 1.06459754412493 1 1
1.01675874760919 0.986197674645102 1 1
1.13127881059788 1.09982124440373 1 1
1.00835774006052 0.979094837301379 1 1
0.808817625929528 0.785438854888843 1 1
1.22491441079419 1.19183249875665 1 1
1.05918403496371 1.02830227703898 1 1
1.16037806576846 1.12777518801236 1 1
0.85232517762712 0.82896238177321 1 1
0.918815990325254 0.893318259548714 1 1
1.16071179286952 1.12083005954254 1 1
1.06657373239556 1.03527595464311 1 1
0.801870576869377 0.777767822426847 1 1
0.918788490168821 0.892051231420696 1 1
1.11719668030877 1.08384012704701 1 1
0.857819851384056 0.832641200349343 1 1
1.213983270004 1.1777049930049 1 1
1.1211622472943 1.08857715769698 1 1
0.92091921897532 0.891876052207269 1 1
1.1347041215463 1.10288005178858 1 1
0.725107673146576 0.702459588597338 0 0
0.946092857493397 0.918389493953243 1 1
1.02025337312721 0.989354659028548 1 1
1.00071167353362 0.967728841962334 1 1
0.9619623588949 0.935022487096801 1 1
1.20754173391575 1.17142388708627 1 1
0.937107078387291 0.90546589169652 1 1
0.872740811466986 0.845013981749921 1 1
1.06555295845205 1.03308723377773 1 1
1.08486316519055 1.05278332684954 1 1
0.925848590999194 0.893989743897764 1 1
1.07306164276871 1.04069689554135 1 1
1.01735440206687 0.985764551907258 1 1
1.06446365877122 1.02869864322698 1 1
0.95994110941921 0.932760018688214 1 1
1.12847821446593 1.09342067650798 1 1
0.916215443360213 0.889590848496834 1 1
0.728848824592286 0.706527332944143 0 0
0.769609207541119 0.747236070873378 1 1
1.09188701960819 1.05608633451688 1 1
1.00689353004207 0.97395742605834 1 1
1.04472154873748 1.01272302623576 1 1
0.896378053201955 0.869269755905492 1 1
0.913451453059826 0.885210685886789 1 1
1.00584435592357 0.976875953687533 1 1
0.814517676857541 0.789768044011827 1 1
1.13402384625162 1.10112806581201 1 1
1.0251482181062 0.994765898694141 1 1
0.683663905335115 0.66397197428442 0 0
0.968172729496896 0.941343109892675 1 1
0.88215697155276 0.857805794952331 1 1
0.904325998576798 0.875332193433384 1 1
1.21642745978365 1.18049897123733 1 1
0.764042849390895 0.742301143272476 1 0
1.05720894270475 1.02616208698143 1 1
0.961878561414448 0.931845733524669 1 1
1.05517974478064 1.02429771732193 1 1
1.06173428275632 1.02787134951507 1 1
1.10089416089704 1.07195589920223 1 1
0.877181594591315 0.849926724639974 1 1
0.848231832285325 0.824272593593126 1 1
1.06025571321598 1.02764831099688 1 1
1.13889051671368 1.10477393749719 1 1
0.939298780145472 0.910722236848527 1 1
1.16685274696709 1.13462777726014 1 1
0.919588210398143 0.89119059269721 1 1
0.971231263720141 0.943940659114716 1 1
1.11011699117537 1.0763716297612 1 1
0.971982565892623 0.946364748462264 1 1
1.04886513193659 1.01813830339516 1 1
1.04620826229268 1.01499690971517 1 1
0.978062620535305 0.94917182272957 1 1
0.936748298294027 0.905585140939268 1 1
0.997810667386353 0.966442654533508 1 1
0.88575060123259 0.861306155146185 1 1
0.871715988341573 0.844294800754241 1 1
0.92660109651544 0.899207693969285 1 1
1.20429634817957 1.16961530920461 1 1
1.03572503885808 1.00377679858589 1 1
1.10749106257873 1.07565678757837 1 1
1.03906602297899 1.00913424027105 1 1
0.887314504199712 0.861460293682217 1 1
0.881595426789742 0.854576480690776 1 1
0.839317505937729 0.815675747718434 1 1
1.10920943469836 1.07568377001069 1 1
0.901902552217676 0.875274264186135 1 1
0.70147304439831 0.681476398898215 0 0
1.05688928773879 1.02634986762576 1 1
0.871696274720684 0.845742104943753 1 1
1.20346616246827 1.16679276429312 1 1
0.873407860241185 0.844800307527049 1 1
1.07664177395229 1.04291114483827 1 1
1.07792181361542 1.04557355637025 1 1
1.00374011978219 0.973201205376929 1 1
0.940725531471594 0.911908589336737 1 1
1.08960323948694 1.05810442204846 1 1
1.19344600354839 1.15647519752323 1 1
0.889848934237005 0.863646181851313 1 1
1.05857283058315 1.02575890264012 1 1
0.779051901720337 0.756784395244403 1 1
0.947949204672358 0.916959218248799 1 1
1.17401963373034 1.13909594336205 1 1
0.865928852422778 0.841482762834716 1 1
1.21560097118742 1.18285991662383 1 1
0.782991227487752 0.757681410033991 1 1
0.925736125456497 0.898487254323909 1 1
1.20570322951141 1.17089080938009 1 1
0.97560742526798 0.945155002285948 1 1
0.948964128202695 0.917492246147452 1 1
1.00207504130703 0.972159530464294 1 1
0.794490025577178 0.7711574595247 1 1
1.11132396943521 1.07879884632654 1 1
1.09469669894521 1.06336407355909 1 1
0.949052255664908 0.922597384384796 1 1
1.13783884766563 1.10286735230196 1 1
1.06718117613855 1.03658259206575 1 1
1.09400426362704 1.05965647614148 1 1
1.07492304772516 1.04159100353666 1 1
0.987755282421288 0.959030430240026 1 1
0.950921001830347 0.924998346239434 1 1
1.29732064311956 1.25775739181553 0 1
1.06275101943429 1.0305710054363 1 1
0.995320317878524 0.966249087101893 1 1
0.827183430055569 0.801291564443396 1 1
1.11413680326351 1.0799868545104 1 1
0.764189306496321 0.742490901174793 1 0
1.0419252155964 1.01238289086106 1 1
0.855290685068796 0.830188346755258 1 1
0.861861716032119 0.836865471637102 1 1
0.793226013143757 0.769975713581568 1 1
0.733892909005696 0.712579277821888 1 0
0.999925591893797 0.969559277527773 1 1
1.23637990345828 1.2000294404947 1 1
1.0467881966366 1.01221590957435 1 1
1.03356762204761 1.00216416583594 1 1
1.12000534619628 1.08342379217949 1 1
1.0137132247713 0.985383178565894 1 1
1.09422593496118 1.06126401693243 1 1
1.19390050197068 1.15713653853397 1 1
0.826978819768505 0.80312217412402 1 1
0.762279222293266 0.741151111806303 1 0
1.21413853131985 1.17942713303789 1 1
0.95076891408848 0.92446069520718 1 1
1.00186968426188 0.972260338435136 1 1
1.03634886397944 1.00666010949607 1 1
1.12863315656577 1.09481877165315 1 1
0.744613667137734 0.72283078040999 0 0
0.682905935929957 0.663512504176364 0 0
1.05454980505165 1.02489692892662 1 1
1.0212063040021 0.991707220837955 1 1
1.07455980908925 1.04052589567008 1 1
0.913012289089991 0.885863099798501 1 1
0.865038511391822 0.839614081280735 1 1
0.983820805062385 0.958126075480908 1 1
1.12186148853874 1.08989100370516 1 1
1.1772403470946 1.14221908442443 1 1
1.00684211032565 0.976674311202434 1 1
1.20065409848367 1.16589531916699 1 1
0.785921097490033 0.761958929813123 1 1
1.18858257805586 1.15377650216612 1 1
0.975279065883619 0.948517769568042 1 1
0.822041187144208 0.798836236314239 1 1
1.08381888294738 1.05217487521496 1 1
1.0928234887502 1.06120058547761 1 1
1.09391986128995 1.06226656703725 1 1
1.11316616605246 1.08272392501769 1 1
0.913038342094153 0.885977541594823 1 1
1.0111028097307 0.983674546609719 1 1
0.965016157397581 0.938428957615298 1 1
1.24982880611412 1.21349724572073 1 1
0.76340660470576 0.739745662680409 1 1
0.847777710542271 0.822790690134399 1 1
0.884288599397321 0.860359528583862 1 1
0.922931272037393 0.898345613673024 1 1
0.979847830575651 0.949559667595886 1 1
0.990157839332478 0.957876037274049 1 1
0.926709630444714 0.897331560243568 1 1
1.11586060321074 1.08475309555665 1 1
1.17098513583219 1.13698172181743 1 1
1.00126755715523 0.973417819969762 1 1
1.06953219201411 1.04029622313576 1 1
1.25059439105899 1.21306963294777 1 1
0.988978455747906 0.961127718423226 1 1
0.869386294097042 0.845612975266489 1 1
0.872778660388764 0.847975219345487 1 1
0.990535216190543 0.95947820424644 1 1
0.966239179541331 0.936575370208831 1 1
0.874665025349392 0.849501449484967 1 1
1.24362629976066 1.20625259133476 1 1
1.17700601100057 1.14130095413057 1 1
0.998924042936428 0.968695153564658 1 1
1.3166730129724 1.27955056923573 1 1
0.851943167922451 0.826689504794681 1 1
1.09103295913316 1.05828560922138 1 1
0.977230071480099 0.947503588810387 1 1
1.1203874050089 1.08465429128699 1 1
1.03741235996124 1.00768275932114 1 1
0.960159044819452 0.929069523176198 1 1
0.930656599509536 0.900919425038834 1 1
0.607912384696523 0.588504971299429 0 0
1.13849163335075 1.10279210379581 1 1
1.04606885518554 1.01553670484715 1 1
0.9483843621658 0.921823452897181 1 1
1.08112891156839 1.04840193866112 1 1
1.05939499402332 1.02575457724451 1 1
0.751032874259929 0.729230923311833 1 1
0.717911701733587 0.695799836893906 1 0
0.837994136193417 0.814542430703719 1 1
0.917194562416919 0.892031944402625 1 1
0.942585396481053 0.91370765939119 1 1
0.913011285472445 0.885052447278746 1 1
1.19648410991346 1.16174174209031 1 1
1.00574379849027 0.976475077798596 1 1
0.969704029522027 0.941649201217138 1 1
1.07036582920487 1.04064535893294 1 1
0.937012841491644 0.908824751935069 1 1
0.911033877499151 0.884188445416562 1 1
0.690632012083636 0.671766607883801 0 0
1.13361676079204 1.09900044705609 1 1
0.916081436951399 0.890549605823933 1 1
1.08796104513981 1.05543814431242 1 1
1.06195029062718 1.03019273983228 1 1
0.803203332655813 0.777073234845422 1 1
0.895881585819933 0.871447097446898 1 1
0.83229393765026 0.806363673635749 1 1
1.16309874165175 1.12654622585275 1 1
0.925162270730903 0.897000541087869 1 1
1.25970397656832 1.22498095873163 1 1
1.10199519075609 1.07098585720791 1 1
1.22738996398519 1.19127063859596 1 1
0.763441093942548 0.738586604580859 1 1
0.969545909978121 0.941551700917474 1 1
1.1318923829705 1.09880443716042 1 1
0.952480671782359 0.922770886107896 1 1
1.0298892283544 0.998180469212247 1 1
0.731051316970042 0.710180025317709 0 0
1.02161102030028 0.992642652088168 1 1
1.17415094360598 1.13624333646947 1 1
0.893664813863656 0.867241592029502 1 1
1.06528666508661 1.03132774993322 1 1
1.02279259985631 0.988964954889345 1 1
1.04629029835682 1.01226637948734 1 1
1.08216759215951 1.04921054101375 1 1
1.08738773751835 1.05368529266179 1 1
0.984547015597989 0.950302758411602 1 1
1.0977728501077 1.06561526320722 1 1
0.913654348381127 0.88726206872321 1 1
1.08625005576899 1.05330630418737 1 1
1.09655725906805 1.06412660208301 1 1
1.20099466063504 1.16134547990542 1 1
0.847820779909654 0.823014226166998 1 1
0.960582915153976 0.930528163956989 1 1
1.11751837644877 1.08412610372021 1 1
1.01432411823133 0.985010253529197 1 1
1.08387356349243 1.05351199227367 1 1
1.01708789602352 0.986010773337957 1 1
0.980557082190923 0.947521182058271 1 1
1.04401124225723 1.01480069843902 1 1
1.12612556771428 1.09223690523431 1 1
0.895873159760802 0.869138241455545 1 1
0.904167673828887 0.876810138226026 1 1
0.70689422666695 0.685082030556651 0 0
1.00076167008045 0.972681175957195 1 1
0.786110452109718 0.764616282812317 1 1
1.12519105899948 1.08926449580365 1 1
0.961648421179881 0.931537926618036 1 1
0.974990882086845 0.947471740023089 1 1
0.704496348895615 0.682907220542816 0 0
0.979721814496873 0.952405953078157 1 1
0.893946400925103 0.865330610880187 1 1
1.08192868831933 1.04899647358655 1 1
0.970441661437316 0.943753124376414 1 1
0.989610817385557 0.96003372368182 1 1
1.11055556170719 1.07766359018198 1 1
1.09859878267265 1.06528029675301 1 1
1.17412878754834 1.13830182039993 1 1
0.910248950291156 0.8827170780728 1 1
0.850784941576689 0.824940319754721 1 1
1.16002004766563 1.12526951460212 1 1
0.795021527009106 0.770187139721172 1 1
1.29308040673731 1.25361182503123 0 1
0.764213063177552 0.742599736145405 1 0
1.24019160780433 1.20604067223584 1 1
1.14513284017708 1.11019818229424 1 1
0.837250108420499 0.81237072364368 1 1
1.13187439954898 1.10022347303912 1 1
0.74992258112558 0.731325138017161 1 1
0.950501934732512 0.920364110865711 1 1
1.01754714743395 0.987195803285374 1 1
1.26811550449038 1.23093441855979 1 1
1.04906045460885 1.0181445323037 1 1
1.11185138233365 1.0799299772956 1 1
0.842405421281451 0.817226146043544 1 1
0.824762104448315 0.799283973985827 1 1
1.19589333753512 1.16194023429264 1 1
0.820170178082411 0.796743929965121 1 1
1.07456873121166 1.04261602966477 1 1
1.02007224006948 0.987979062440541 1 1
1.1969368896001 1.16254441313579 1 1
0.884695872665623 0.859983624509391 1 1
1.09519420480281 1.0672696438293 1 1
1.0818184215301 1.04971697068889 1 1
0.831934787745228 0.808387118984744 1 1
0.946680691822373 0.917589110570806 1 1
0.79968823226483 0.774816534020167 1 1
0.799438060227078 0.776749923109206 1 1
1.02514716852811 0.993750563552843 1 1
0.893117037745325 0.866575057440064 1 1
0.803316014034141 0.780332703307709 1 1
1.03533380510759 1.00315795188158 1 1
0.880033689916304 0.854167327530002 1 1
0.945259859534506 0.913836256897327 1 1
0.840510205312801 0.81341234202357 1 1
1.07646577691235 1.04455550722089 1 1
1.12296510383369 1.08624434705408 1 1
0.96946611766208 0.9413465151108 1 1
0.880274564135786 0.852601393907171 1 1
1.05592131381915 1.02520477460232 1 1
0.791512697633862 0.763325667973071 1 1
0.955337554994762 0.928273121711968 1 1
0.980705507704219 0.952273988335847 1 1
1.00078028039961 0.970640802875739 1 1
0.81040492688858 0.786822958876821 1 1
0.841252763449149 0.817582702859962 1 1
0.95612976196632 0.927159224432992 1 1
1.20489028315627 1.17279088097024 1 1
1.12874666344954 1.09234041691925 1 1
1.02087002957084 0.991247173956303 1 1
1.1315190685147 1.09992726248119 1 1
0.952317454975003 0.924264042744298 1 1
0.859437050368428 0.834374193853223 1 1
1.20319217702287 1.16790708814165 1 1
0.938952893840647 0.910416908527822 1 1
0.984448849269507 0.95428712872128 1 1
0.831558019487997 0.808995183112488 1 1
1.0297940413615 0.998457803362847 1 1
1.11201685147223 1.07850496516261 1 1
1.23691033815876 1.20342078691693 1 1
1.04142225737832 1.00804944971859 1 1
1.19957914051889 1.16179003488952 1 1
0.907141446361478 0.880580197398602 1 1
1.01142547065235 0.981523231682734 1 1
0.924704138821879 0.897594179665718 1 1
1.27128480573258 1.23301734569175 1 1
0.971687670196805 0.942594846171788 1 1
0.841139791188974 0.815597120985637 1 1
0.838321154400813 0.813302971867962 1 1
0.841246828268773 0.815649792813763 1 1
0.91327501925723 0.888698030142391 1 1
1.05545914432319 1.02469625573602 1 1
1.12715352710017 1.09285716128085 1 1
0.89696798972449 0.869870794609038 1 1
1.11272643028987 1.07913577637319 1 1
1.03073566058951 1.00030001414694 1 1
1.07316147241811 1.04428632590779 1 1
1.10088079356365 1.06812817915146 1 1
1.05035665801906 1.01740026634565 1 1
0.709033466917961 0.688451266373471 0 0
0.961680548335685 0.931659437620649 1 1
1.07006503617943 1.0376376251616 1 1
0.995535924980354 0.964531191969982 1 1
0.905154439741095 0.878774935738308 1 1
0.778292923562121 0.754785395688609 1 1
1.2920309149028 1.25422537828149 1 1
0.888612044470328 0.863166610158594 1 1
1.16037451219017 1.12637347194542 1 1
0.92447070808013 0.897892931359045 1 1
0.92612719915819 0.897803415937943 1 1
1.03061021040668 1.00238592109526 1 1
1.00667060071222 0.97689264584505 1 1
1.07050697326426 1.03713825070281 1 1
0.902489918872999 0.876199457684218 1 1
0.849130497799701 0.824857868232006 1 1
1.28247864582181 1.24165025144179 1 1
1.03106240511021 0.999904852246272 1 1
1.12782240327939 1.09425777009693 1 1
1.02734723413691 0.9942907343311 1 1
1.05625012337506 1.02621703743007 1 1
1.01743896160442 0.987067867916744 1 1
0.937395053178122 0.909679517815325 1 1
0.861087738137242 0.836276450125403 1 1
1.17298464571524 1.14152921851126 1 1
1.00711374241193 0.977331701826026 1 1
1.02521240216489 0.995307835848887 1 1
0.865821725319604 0.840843733657174 1 1
0.939401421555504 0.907034880192258 1 1
1.00791994159308 0.978269374298217 1 1
0.975511112876433 0.945779608691428 1 1
1.14355301939099 1.10851725473674 1 1
1.10367875807504 1.07105573717232 1 1
0.842643707555959 0.816626970086267 1 1
1.19583174893389 1.16094875746744 1 1
0.93954506582582 0.910999724440576 1 1
1.05203668776781 1.01824109443484 1 1
0.798027902276516 0.774279122454273 1 1
0.91582344671931 0.890319102556098 1 1
1.01846820862814 0.986910150694689 1 1
0.654067292868694 0.633048930035208 0 0
1.05054779167823 1.01803749652068 1 1
0.940026998654861 0.912882451843816 1 1
1.09754653605991 1.05989517384141 1 1
0.961460829040092 0.935099438889883 1 1
1.09755659825043 1.06445598456374 1 1
0.939881255178629 0.908288120165161 1 1
1.11920633807841 1.08706703414693 1 1
1.04361234338274 1.01481185712624 1 1
0.889361749197896 0.865276060739107 1 1
0.891330580387819 0.867228708437756 1 1
1.278534490908 1.23740451523288 1 1
0.967743691416128 0.9378413106484 1 1
0.67127155293525 0.652266462576699 0 0
1.1675383232779 1.13212719484236 1 1
0.984728875677281 0.954987666762164 1 1
0.756412360443254 0.732683579727784 1 0
0.803837624341597 0.779972659988796 1 1
1.20382093630213 1.1655545877388 1 1
1.26991101607064 1.23155445042912 1 1
1.08309047743686 1.05012843927808 1 1
1.12705668916731 1.09591585804754 1 1
0.892310154729117 0.864419808302379 1 1
1.00163164239636 0.970760074343219 1 1
1.01537937765953 0.986019004980893 1 1
0.783449714107191 0.759525238455062 1 1
1.04733152335429 1.01426776085534 1 1
0.8426371006393 0.816640029935219 1 1
0.683136525198137 0.661892196928409 0 0
1.03706836688297 1.00302696390531 1 1
0.840138190557715 0.816203808057083 1 1
1.25049104302509 1.21180350091544 1 1
1.14468257034328 1.11039357475724 1 1
0.929020092306793 0.899860873920132 1 1
1.09184208800635 1.05839185942093 1 1
1.06841316479978 1.03594024006857 1 1
1.01890766198044 0.990032407811843 1 1
0.939570596651045 0.911679567192006 1 1
0.782650792686582 0.759807213125853 1 1
0.900540569138268 0.871980254252924 1 1
0.988210131314484 0.95703886524647 1 1
1.22859750738436 1.19276795044723 1 1
1.22411491627841 1.18862469367951 1 1
1.02018690804251 0.990609597038809 1 1
0.739788710300093 0.719694796350414 1 0
1.21250091772093 1.17507150956248 1 1
1.36641603556198 1.32420301497877 0 0
1.40059789384513 1.35379358639316 0 0
0.843616182477035 0.820313428204015 1 1
1.13911302967147 1.10178247745425 1 1
1.01116920338016 0.980105142000831 1 1
0.933464721121758 0.907270272010124 1 1
0.86355025007068 0.839624246735673 1 1
1.24115504881662 1.20397381659745 1 1
1.14811619204842 1.11528628220258 1 1
0.818447046084888 0.794077123387298 1 1
1.02757103055775 0.996729896073119 1 1
0.979686308687523 0.949343871143457 1 1
0.991320527098665 0.961429919797086 1 1
0.817660723716335 0.794446650901839 1 1
1.04998098671651 1.0185595053432 1 1
1.07837060972488 1.04846781532332 1 1
1.01717740696939 0.986765990848812 1 1
1.08350870236905 1.05130384407691 1 1
1.1233885846975 1.08864881947616 1 1
0.910961277381721 0.884247968479158 1 1
0.954587598889974 0.927744895886272 1 1
0.885702168667501 0.861971360666166 1 1
0.979320426316804 0.95082956102037 1 1
0.917111814705408 0.891226837685403 1 1
1.11709021003914 1.08433892901373 1 1
1.01992856074986 0.989160831450852 1 1
0.941381509191306 0.914710565988773 1 1
0.909800166115226 0.88169210439251 1 1
0.998746724904907 0.970282435891467 1 1
0.825740634703582 0.802833205445805 1 1
1.15369283753977 1.1195226399916 1 1
0.921985986510165 0.892212077560957 1 1
1.03531708119823 1.00365096784048 1 1
1.11084288937981 1.07572831960071 1 1
0.942511667598436 0.914297097706182 1 1
1.10316443303422 1.06910699099782 1 1
0.866030571152019 0.841744273485213 1 1
0.912197773185304 0.88610092775144 1 1
0.966880920669893 0.937364230983189 1 1
0.947518048091916 0.9180029215044 1 1
1.07926066630854 1.04896122261288 1 1
0.941660757501502 0.911315933832155 1 1
1.22073709952046 1.18642728773632 1 1
1.03381010012996 1.00400049356037 1 1
0.851171599515712 0.824491917175324 1 1
1.13235834931725 1.10033071453547 1 1
0.930554847191966 0.902442428273337 1 1
1.16304782550203 1.12594709240663 1 1
0.865249816058088 0.841375992758631 1 1
1.24342851271389 1.20689648301645 1 1
0.755057520880811 0.732607659861794 1 1
1.32111895204516 1.28136698823831 1 1
0.936870749901574 0.909897496009115 1 1
0.982896644239336 0.95594724794873 1 1
0.907435060230565 0.881105729181074 1 1
1.00138401896895 0.969818371957565 1 1
0.987997584625516 0.955375892021783 1 1
0.884238869587681 0.856060745231399 1 1
0.99718627098308 0.96313750254291 1 1
0.84320390539461 0.818640877644956 1 1
1.28941212197233 1.24888267950552 0 1
1.20842249779186 1.17504416718607 1 1
0.843556369869781 0.818369517179689 1 1
0.84389441504003 0.820068914427953 1 1
1.12231827724687 1.09078964302018 1 1
1.03992089364979 1.00847445290732 1 1
1.00405232698111 0.971292512499608 1 1
1.11113819405407 1.0782605795381 1 1
0.942086808972175 0.910770180849113 1 1
0.862445549773289 0.837146238636791 1 1
0.867103543987244 0.842874148509939 1 1
0.824127868601007 0.798375198680319 1 1
1.1786916408624 1.14141626987005 1 1
1.16410564520416 1.12939882689081 1 1
1.02921955942563 0.998876101831351 1 1
1.15349228315755 1.11886158474393 1 1
0.85128742779149 0.823452926877495 1 1
1.07486010177186 1.0452095160094 1 1
0.927287568644877 0.899552182994714 1 1
1.01668430231589 0.988389663107076 1 1
0.669641663670408 0.649651194504281 0 0
0.883011324021407 0.857265383899356 1 1
1.06124651199841 1.02938695069031 1 1
0.902824978713073 0.876490412332709 1 1
1.01260867526242 0.982743779390474 1 1
0.867541307668286 0.841826544055881 1 1
1.03177841043283 1.0021692480308 1 1
0.99977636833279 0.972013572435994 1 1
0.670206047108273 0.649958922021507 0 0
0.780880299967092 0.759653022568 1 1
1.02756896661558 0.997501001669229 1 1
1.03129799201265 1.00298296434763 1 1
1.170833811893 1.13710080070232 1 1
0.968659174715028 0.940014499362553 1 1
1.07102978115973 1.0398293341297 1 1
0.916399478275842 0.888884686232492 1 1
1.08432034858882 1.05002861022097 1 1
1.14136102110304 1.10998125127886 1 1
1.13425576569448 1.09863019429178 1 1
1.12802901855714 1.09606463746194 1 1
1.07955100360499 1.04752358910641 1 1
0.94547508331396 0.914783046289761 1 1
1.07039343951497 1.04135915121161 1 1
1.1334542811613 1.101066198143 1 1
1.10295307275293 1.07085544218027 1 1
0.886541685559285 0.860559325356219 1 1
0.908098750623463 0.881021448067898 1 1
0.900137946156393 0.87253665098438 1 1
0.994470142547219 0.966368227664702 1 1
1.25670683400849 1.21832168080355 1 1
1.17431981795399 1.14140402030074 1 1
0.999702729017501 0.971358572951504 1 1
1.02001533208935 0.988412371954296 1 1
1.0310290063287 1.00134633524205 1 1
0.835598117538106 0.809985124230332 1 1
0.853850920812536 0.828755011878538 1 1
1.30563058031233 1.26381744004626 0 1
1.17032895748895 1.1350732588587 1 1
0.926007088125853 0.896331479943776 1 1
1.35781942639104 1.3136281549126 1 1
1.06610834536605 1.0359435406447 1 1
1.34036783527259 1.294001068192 0 0
0.928133050598248 0.899498869209881 1 1
0.939661328367685 0.915301934175228 1 1
1.22890048589744 1.19398137077671 1 1
0.981037771231618 0.951478283377986 1 1
1.03073905379599 1.00032587649024 1 1
1.28202509567077 1.24602811070835 0 1
0.873851672280331 0.849094898565865 1 1
0.748135673127735 0.724532039096447 1 0
1.04114012740786 1.00978350656323 1 1
0.890596404332946 0.863672458887777 1 1
0.906059426344953 0.88088728252925 1 1
0.906229403819164 0.877105936949969 1 1
1.43160045918848 1.38901362336986 0 0
1.0971091491741 1.06466224073482 1 1
0.687733239660266 0.667776046958242 0 0
0.991699537303543 0.964382958969052 1 1
0.943352162553616 0.915075644921196 1 1
1.14154558281761 1.10638458687094 1 1
1.16982894964444 1.13817822501353 1 1
1.04141320505312 1.01078001748201 1 1
0.860828363626747 0.835057065937419 1 1
0.836880369512643 0.809529169024726 1 1
1.14125216295649 1.10506308102748 1 1
1.02452602346607 0.995161817566219 1 1
1.29572172544042 1.25853291892519 0 1
1.11226062869424 1.08017408560402 1 1
1.16292136347721 1.12750024295167 1 1
1.00757036598621 0.97769388110929 1 1
0.928037911561988 0.902187552002855 1 1
1.46317185195063 1.41870423777478 0 0
1.22369976592615 1.18885691300456 1 1
1.18992726317482 1.15273160421065 1 1
0.986449572584139 0.957489864305033 1 1
0.900326624729639 0.872636659358689 1 1
0.986296230892124 0.953730092147701 1 1
1.06796670551925 1.03413551524741 1 1
1.23313562776897 1.19484501237469 1 1
1.08774205583728 1.05582674528335 1 1
1.13395244857492 1.10165277165569 1 1
1.05506668181604 1.02300613722299 1 1
0.884353578723465 0.857230787903666 1 1
1.12225637972248 1.09187552390397 1 1
1.03890164813377 1.00722504865456 1 1
1.11507031944483 1.08306617875741 1 1
0.906337430676255 0.877408327304753 1 1
0.911934046318214 0.883491905011118 1 1
1.10625881853422 1.07279125037658 1 1
1.17476323059707 1.13998066740388 1 1
1.10492893414958 1.07206451497997 1 1
1.06080937979543 1.02793032590644 1 1
0.812800187582635 0.784467493157447 1 1
1.024836323342 0.997136441665071 1 1
1.09740903270095 1.06552019925455 1 1
1.00376321598734 0.973404616943358 1 1
0.885026110888282 0.857152539118637 1 1
0.967497282993553 0.939452977721004 1 1
1.12896676442746 1.09537139785289 1 1
1.09156089519034 1.05945631722823 1 1
0.961264286487203 0.932842676423107 1 1
1.07205777864344 1.04156970310522 1 1
1.22900385217153 1.19253943369906 1 1
0.797513889969847 0.77618463811118 1 1
0.968279474650627 0.93942000633218 1 1
0.908407241722298 0.880137405392452 1 1
0.948970086327746 0.919859536191835 1 1
1.08798501742043 1.05682085894346 1 1
1.06315444688932 1.03203820979935 1 1
1.04543110829375 1.01649819757551 1 1
0.801601751456565 0.776546678604201 1 1
0.876213895948199 0.848143253947916 1 1
1.04311024403942 1.01260738600691 1 1
0.962427259308335 0.933826020194466 1 1
0.940612877932188 0.912748282872445 1 1
0.942208534494695 0.914774840262548 1 1
1.12278241747745 1.09184526281367 1 1
0.883986110759931 0.860762560322996 1 1
1.03398343358819 1.00504925614063 1 1
1.1536250659219 1.12175211701468 1 1
0.901805854748352 0.872883186682857 1 1
1.11922636905621 1.08637775683953 1 1
0.753349907329578 0.730730701179209 1 0
0.82941097573692 0.804460412295711 1 1
0.816314290034864 0.793198631866541 1 1
0.907914393433788 0.879821073541868 1 1
1.14614526359229 1.11030738336543 1 1
0.800296753862028 0.777260508793468 1 1
1.25597974116008 1.21966062290124 1 1
0.917612315629127 0.890067986200715 1 1
1.00907642837263 0.980286847289387 1 1
0.876316269334919 0.851399855692592 1 1
0.944858903387814 0.919166535652119 1 1
1.11683655805415 1.0852266144105 1 1
1.2587230646867 1.22027365734141 1 1
0.837294032645179 0.813392545904028 1 1
0.83195237769619 0.805314913933438 1 1
0.897293862800267 0.8706437586632 1 1
1.34755997692511 1.30841759928659 0 0
0.815324524241823 0.790288001216456 1 1
1.05273509723248 1.02242573855593 1 1
0.986372342264387 0.957975290192334 1 1
0.998823303225985 0.968261613280998 1 1
1.01685781828656 0.988530538302227 1 1
0.821443804820875 0.798272713368755 1 1
1.02648594626916 0.995553100837385 1 1
0.936213775046455 0.908769879180676 1 1
1.08339111935605 1.05156374250051 1 1
0.897699292160445 0.869964829115241 1 1
1.06427074395708 1.02901782436805 1 1
1.15315550815355 1.11780036934782 1 1
1.05364496543774 1.02270394872258 1 1
0.990502477244742 0.957275410506256 1 1
1.24232526603939 1.20529092670672 1 1
0.712374270798665 0.690682615290426 0 0
1.25640746459587 1.2175799001668 1 1
1.10880661883338 1.07563600932096 1 1
0.900979635401516 0.873677332119038 1 1
0.931624800591158 0.902148914870147 1 1
0.95689022026801 0.928045396539342 1 1
1.01706993915971 0.986846416467978 1 1
1.12540893343459 1.09236951921112 1 1
0.890364661093849 0.864236011723912 1 1
0.922567069543754 0.897259884684574 1 1
0.837805068244446 0.813077884166911 1 1
0.943306548285359 0.912939120695796 1 1
1.40414001778549 1.36306029158417 0 0
1.18983648932844 1.15779765599356 1 1
1.18374023322555 1.14913274099227 1 1
1.12291015954942 1.0879471232293 1 1
1.02550582157374 0.995054476867077 1 1
0.750334207554007 0.727658858322 1 0
0.88585904621873 0.85969699773893 1 1
0.915021099983691 0.889845572486621 1 1
1.1219766222896 1.09018010474565 1 1
1.01016909245077 0.980614244867399 1 1
1.05557759446946 1.02510707392941 1 1
1.03274475026894 1.00054922035233 1 1
1.08142445953101 1.0461477484793 1 1
1.01380840644236 0.985936375520334 1 1
1.13868600203819 1.10621366703127 1 1
1.10904557554803 1.07583547952365 1 1
1.13121379411732 1.09661119107742 1 1
1.04204099329589 1.01225241117089 1 1
1.43258471552505 1.39186971980635 0 0
0.962094799978019 0.933048983551397 1 1
0.842636986303355 0.817588216916799 1 1
0.941181607644221 0.913670487856276 1 1
1.14457164958641 1.10772406884396 1 1
1.20750033492285 1.16854309414667 1 1
0.963412839906154 0.934847759330723 1 1
1.20227597491356 1.16517827218264 1 1
1.13437092482707 1.10022854638663 1 1
0.991924990336652 0.963052020810608 1 1
0.924988822438603 0.893463807448809 1 1
0.884224713706785 0.857325818764235 1 1
1.07280914396886 1.03879676962964 1 1
1.15738062129173 1.1229299520632 1 1
1.0536996200861 1.02468986748642 1 1
1.10779352664098 1.07646625344326 1 1
0.943246679855564 0.915058880141921 1 1
1.18016664991622 1.14585258530237 1 1
1.14862860146106 1.11540947706708 1 1
0.97596995803531 0.947010884636706 1 1
0.932552008706711 0.905802319348808 1 1
1.12557205262019 1.09223004598 1 1
1.2270348915288 1.19065592918133 1 1
1.10449901005126 1.07135577727919 1 1
1.00144137094952 0.971457449360295 1 1
0.876364757295549 0.846471326619109 1 1
1.03239189023253 0.999958610292075 1 1
1.29452109435536 1.25641673480524 1 1
0.92515565505034 0.895653505238548 1 1
1.2350206106822 1.20152170076433 1 1
1.00157308123708 0.973363902958778 1 1
1.01072982310588 0.979637398139496 1 1
1.10993784314952 1.07836388757664 1 1
1.12473380829286 1.09357545424692 1 1
1.09837324892491 1.06496264567509 1 1
0.915506275666812 0.88821895475507 1 1
1.20899408383151 1.1729646924777 1 1
1.20370895068421 1.16664910933404 1 1
1.45011601304121 1.40823461274106 0 0
1.04985056686945 1.01999263306781 1 1
1.14115257387647 1.10935300129022 1 1
1.0698449717162 1.04015969985812 1 1
0.982942395067301 0.954032802226305 1 1
0.83248071080728 0.804534165229889 1 1
1.01433662235208 0.985885366044457 1 1
1.17591759421094 1.14219914576675 1 1
1.21473221314251 1.18019035207293 1 1
0.960632534921914 0.932838010701552 1 1
1.09746055766879 1.06407347823414 1 1
0.950706133240622 0.918715649776493 1 1
1.03515853980017 1.00436328466187 1 1
1.0884772201458 1.05735511420414 1 1
0.953821556090256 0.923955053406989 1 1
1.0801790487342 1.04966006135183 1 1
0.975330426374691 0.945494243356022 1 1
1.15878105637965 1.12488547649359 1 1
1.15995402061423 1.1238106594011 1 1
1.00826747561346 0.981002702291132 1 1
1.10427337698508 1.07298195511855 1 1
1.03556908612696 1.00592357249185 1 1
0.998589576020588 0.969777435721656 1 1
1.33671790096846 1.29462032069963 0 0
0.972833858171967 0.943925014693111 1 1
0.90143929231295 0.875135310310192 1 1
0.877613982353934 0.851422129451938 1 1
0.963908036275831 0.936668208937929 1 1
0.836128484162608 0.811836068809965 1 1
0.906398269527486 0.880496621648872 1 1
1.11188348156731 1.07725892532184 1 1
0.968575505765243 0.939302757123202 1 1
0.930582418273516 0.903627484008946 1 1
0.93929239516783 0.909833496511917 1 1
1.02752147465999 0.994707783705941 1 1
1.02279629063313 0.994783074206234 1 1
0.896290358931325 0.866566475284751 1 1
1.08256317129136 1.05103762542444 1 1
1.06284232990067 1.02734213970911 1 1
1.2854167278558 1.24469764167304 0 1
0.830876509213038 0.806805269151392 1 1
0.941701257709877 0.911034248911569 1 1
1.02222790772393 0.991927808563163 1 1
0.85641353297174 0.833074614349032 1 1
0.865304852654937 0.838667788322155 1 1
1.08179881697581 1.04988914524622 1 1
1.07845123932774 1.04731859062741 1 1
0.913547627864415 0.888868529063612 1 1
0.916486602862481 0.891042141319425 1 1
1.11652359209749 1.08637443483296 1 1
1.2002234019214 1.16366446568517 1 1
0.971340143164071 0.943488144391494 1 1
0.945674345754082 0.917981377994969 1 1
0.957231186740639 0.928979070995985 1 1
1.01301613027433 0.982523398792886 1 1
1.05685689290632 1.02795396375313 1 1
0.905884937401451 0.878609535684362 1 1
1.04308104999822 1.01311496060594 1 1
1.02226322797779 0.99005791159765 1 1
0.918405537539404 0.892017203018202 1 1
0.759838907641777 0.736258687945524 1 1
0.775290638044766 0.752665431908773 1 1
1.25364041788219 1.21550676859727 1 1
0.902508645710734 0.876411559245429 1 1
0.894477455445384 0.869376705191283 1 1
1.08047151268821 1.05043382819663 1 1
0.841772350173098 0.815822334431243 1 1
1.07528959763554 1.04563610243731 1 1
0.812618129980416 0.7875705954161 1 1
1.01496008047587 0.98056184071015 1 1
0.989855297485944 0.960911349045762 1 1
1.16622025967626 1.13035909977455 1 1
0.814986223521179 0.791989516489446 1 1
1.03185771618403 1.00233807128768 1 1
1.0146131746462 0.98067200353104 1 1
1.20283495547771 1.1657759483191 1 1
1.10229550738002 1.06772358466879 1 1
0.963014194773163 0.935346108691978 1 1
1.12158804530104 1.08486139030021 1 1
1.00869726887936 0.977249410804216 1 1
1.07060717328869 1.03958174998887 1 1
0.983263475168018 0.956404181008391 1 1
1.02758770385565 1.00080131659485 1 1
1.00942087262108 0.980848031821791 1 1
0.842248090401787 0.815648081223464 1 1
0.91622841552605 0.888605555756434 1 1
1.26038837660471 1.22551120190242 1 1
1.1728748399614 1.13596651223779 1 1
0.935855227096894 0.907534287940239 1 1
1.08734218118203 1.05377004189726 1 1
0.804246043649451 0.781823183206453 1 1
0.911177912141678 0.88436689847499 1 1
1.17099311362856 1.13906893186444 1 1
1.12658157726542 1.09332182614853 1 1
1.07680431537142 1.0433411662207 1 1
1.05873882428324 1.02558743735094 1 1
0.981493902186331 0.951190023940414 1 1
1.04246951546555 1.01148306341894 1 1
1.05726024247567 1.02646785038923 1 1
0.995251158433768 0.964610507147321 1 1
0.899505194560709 0.874443066099403 1 1
1.18165744501127 1.14936901874862 1 1
0.97832337108189 0.949729966784655 1 1
1.07849974451239 1.04949488509332 1 1
1.18706742894681 1.15211884465115 1 1
1.08526140775612 1.05549963039669 1 1
1.04726234952484 1.01791714614148 1 1
0.807389112641706 0.784540081497026 1 1
0.865564321647965 0.841463458687804 1 1
1.06713354692223 1.03640211289021 1 1
1.04789302577408 1.01842764852814 1 1
0.96629629132497 0.936898076433101 1 1
1.17081000620915 1.13477783772459 1 1
0.895548130340579 0.871849439004155 1 1
1.05250499545811 1.02397863051267 1 1
1.04264500486874 1.01011470207012 1 1
1.1932271375005 1.15913338754111 1 1
0.723624535700973 0.702916301138189 0 0
0.890958509674133 0.864103003835295 1 1
1.00721346173163 0.977451527171191 1 1
1.08657836133949 1.05368710430698 1 1
1.22078084330154 1.18560934659074 1 1
1.0475658579091 1.01693482225361 1 1
0.891798316498561 0.864877718010692 1 1
1.00753480627421 0.978194395302899 1 1
1.10775931606659 1.0761932173641 1 1
1.30122706283149 1.26410055206793 0 1
1.13409907741265 1.10055456718942 1 1
1.09930314237209 1.06595333285438 1 1
1.06598410889855 1.036523370073 1 1
1.11065964962657 1.07843666454537 1 1
0.891499526883782 0.865279346792046 1 1
1.30470906717973 1.26634930753579 1 1
0.780311408715896 0.758232078204201 1 1
1.18696730122194 1.15193557396251 1 1
1.01113406353729 0.982837516465907 1 1
0.87231628166145 0.845863401686797 1 1
0.746569941094975 0.723004073385487 1 0
1.04660741690222 1.01393276942008 1 1
1.07570924695794 1.04268740154583 1 1
1.00677091475583 0.977589039474472 1 1
0.843619129078401 0.821169472344853 1 1
0.830454239543111 0.807280804497077 1 1
0.805091319321918 0.781335061073865 1 1
1.0447537197834 1.01161162766584 1 1
0.98713016394788 0.957509103549293 1 1
0.935580429900094 0.907248486401119 1 1
1.0985638179935 1.06441250068909 1 1
1.07965792101487 1.04918981904031 1 1
0.914708056669343 0.888291174307935 1 1
0.768654352985837 0.746668124237301 1 1
0.929997667617268 0.901885682764346 1 1
1.03802209742552 1.00691819009438 1 1
0.94424284602012 0.917105084879041 1 1
1.07155390817506 1.03660150383401 1 1
1.18507764667051 1.15384365578191 1 1
1.252786722841 1.21090881053084 1 1
1.20160660422956 1.16331389373109 1 1
1.00676436329297 0.979332695388636 1 1
1.17894688184573 1.14436988092914 1 1
0.97767801564063 0.946291216402355 1 1
1.21667868854386 1.18124979724699 1 1
0.929147371569557 0.900168185584686 1 1
0.831845221767797 0.805740925888011 1 1
1.12964880024135 1.09497630504424 1 1
1.12792499372284 1.09352095850689 1 1
0.908707560465857 0.880424396786979 1 1
1.0036364893189 0.972233089347215 1 1
0.937063264184569 0.908892217815838 1 1
1.10133160315624 1.07040354428431 1 1
1.30200973784146 1.26262257803235 0 1
1.13225259138439 1.09735711571344 1 1
0.951592455915078 0.922985198596045 1 1
1.0075999201511 0.978367089012439 1 1
0.835096982156103 0.808825305467043 1 1
1.04669211078256 1.01534473626224 1 1
1.03395984878573 1.00300583643389 1 1
0.961937809269185 0.934709481289614 1 1
0.982392703631581 0.952394781724745 1 1
0.857527459753141 0.830519340285637 1 1
1.06389964700734 1.03399437707919 1 1
0.906622777606762 0.880310533391301 1 1
1.00998008414369 0.978508201298279 1 1
1.22021766988144 1.18451901922663 1 1
0.979079450346658 0.951781926257705 1 1
0.672523237415022 0.652307919469758 0 0
0.924515366376698 0.896886731452226 1 1
1.21643099977167 1.17787028370548 1 1
0.765997125451867 0.742350722316804 1 1
0.906831444502662 0.880527399754157 1 1
1.00996023720119 0.983425536360639 1 1
1.28941732508958 1.25339957467604 0 1
1.07200436632981 1.04077581745112 1 1
0.909517764007194 0.883322813703458 1 1
0.873808384703566 0.847694160257944 1 1
0.737747074800579 0.716406504298087 1 0
1.13158868500903 1.09665536986115 1 1
1.03809903758097 1.00773465325446 1 1
0.863336898485219 0.838753785843716 1 1
1.04312931340485 1.01260349550645 1 1
1.03191877280531 1.0025039916576 1 1
0.928556032401353 0.900340350282969 1 1
0.947862127657683 0.920830723775866 1 1
0.834782643926227 0.811034672748216 1 1
1.00511251599578 0.970761036993451 1 1
1.07577606375153 1.04527990831538 1 1
1.00513879573543 0.974069421401948 1 1
0.912123427661078 0.884138118906493 1 1
1.24520258320049 1.20697979132383 1 1
0.948774436152836 0.919975134478301 1 1
0.913104804757398 0.886721005461221 1 1
0.683369080634082 0.662884949383541 0 0
0.937460556198653 0.909697443473938 1 1
1.06232549692274 1.03427037615757 1 1
0.869597932373554 0.842835605525338 1 1
0.917643020164472 0.88985471397779 1 1
1.06116020761337 1.03064868153416 1 1
0.910890640760494 0.884330028084009 1 1
0.99614050466802 0.965675532937344 1 1
1.08385330244619 1.04994831112497 1 1
1.21088348039293 1.17663363544416 1 1
0.913232626168887 0.885617863422931 1 1
0.881790149395264 0.856961666670525 1 1
0.992688767777024 0.960000582308609 1 1
0.983345834040945 0.95361236946508 1 1
1.02974727094561 1.00059058782427 1 1
0.987333513227044 0.956302398395744 1 1
0.948914873467956 0.92108669863604 1 1
1.129443872962 1.09222428343291 1 1
0.884128635051107 0.856987523351774 1 1
1.34976465351733 1.30997010285493 0 0
0.740197893181405 0.720896062174822 0 0
0.829202207321153 0.804153883144701 1 1
1.21743627345724 1.18326892569919 1 1
1.14461948167161 1.11007709966885 1 1
0.977681770934048 0.949211193181269 1 1
0.937066328507406 0.91229055134621 1 1
1.09059208002774 1.06044953882775 1 1
1.11039727417474 1.0765460312455 1 1
0.985491140410769 0.957969787553045 1 1
0.922587629743924 0.894820013736907 1 1
0.793276617423656 0.770955715241258 1 1
1.01193120298592 0.980274257464776 1 1
1.02809265596906 0.996990387175607 1 1
0.782885261189071 0.758908364425889 1 1
0.951481354107484 0.924458529112472 1 1
1.27963751582546 1.24193885522741 1 1
0.928477763978315 0.898698501886114 1 1
0.999794463235021 0.969374525594062 1 1
1.07396277038237 1.04207019574336 1 1
0.82594899022088 0.803140296528134 1 1
0.979877964846502 0.951048638295849 1 1
0.900703184999664 0.874097703595932 1 1
1.32021121164372 1.27955622087556 0 0
0.860836380352804 0.833642039422712 1 1
0.877421365857208 0.848176428509791 1 1
1.3119473029613 1.27012942292654 1 1
1.27779918588705 1.23804251893984 0 1
0.875503159833175 0.85018441253692 1 1
0.975436514566885 0.945412723559264 1 1
1.04044282349118 1.00977134948997 1 1
1.11500166074324 1.08496926386802 1 1
0.895117216478702 0.868067576575432 1 1
0.89963680197476 0.872519900491852 1 1
0.952598451538946 0.923029044962642 1 1
0.691376150086824 0.672338216222478 0 0
0.870208609804449 0.842579844303215 1 1
1.09169353423587 1.06044060699399 1 1
0.879775518217414 0.851581828275962 1 1
0.859974332943849 0.835911866083622 1 1
1.16972308356596 1.13346167217968 1 1
0.918554306189272 0.892539330308858 1 1
0.9629513290703 0.932926863647423 1 1
1.00423648055533 0.973043866406748 1 1
0.931535530338743 0.904323169317413 1 1
1.08352648942664 1.05134389785368 1 1
0.946059658258022 0.919240357733624 1 1
1.3749952452674 1.33520395721829 0 0
0.79623395040579 0.770058591432124 1 1
1.04976582727354 1.01871114239697 1 1
0.980008568430386 0.951437766782854 1 1
1.13428598886882 1.10069907202146 1 1
1.18089950255892 1.14202293898991 1 1
0.952313374493697 0.921938055683139 1 1
0.944529938487894 0.917590339999252 1 1
1.19649985700589 1.16302788058912 1 1
1.18637286577967 1.15399129202942 1 1
1.04337686976987 1.01162645310446 1 1
0.83566030900192 0.810290377968019 1 1
0.92763535876069 0.900263424169956 1 1
0.796838068659487 0.771479884067152 1 1
1.1095234385817 1.07785994372897 1 1
0.909939171232913 0.881281366179898 1 1
0.977276818818552 0.946404407975862 1 1
0.887407924977618 0.863444244831363 1 1
0.96435064972087 0.932472064677006 1 1
1.26758115185606 1.2257101242298 1 1
0.94996789566252 0.921734796693669 1 1
0.852386379537107 0.825451868351688 1 1
0.882907735424512 0.856150684724938 1 1
1.07121359486495 1.03886349742306 1 1
0.982354676620699 0.952326025917637 1 1
0.853469907976063 0.829587016801296 1 1
1.10781255033491 1.07481804172969 1 1
1.03232715421489 1.00230262855718 1 1
1.12405492137302 1.09272432550479 1 1
0.859529584545926 0.836549878135692 1 1
1.04170944772108 1.01088029898281 1 1
1.03361262335541 1.00107668876081 1 1
0.913381676865903 0.88583266685932 1 1
0.971280945978811 0.942588010449341 1 1
0.913365376922855 0.886640079715991 1 1
0.884389922856364 0.858328726063815 1 1
1.00008969207495 0.969917763730669 1 1
0.904707930676061 0.876099855969426 1 1
1.10837906583374 1.07471512909077 1 1
0.925307924758597 0.898925936828545 1 1
0.892877441729952 0.866850132714703 1 1
1.02424907350587 0.993552202497592 1 1
0.912905504934236 0.888221661934114 1 1
1.07740139543231 1.04625018398428 1 1
1.02644515811313 0.997454726150824 1 1
0.744620026348864 0.724312245743658 0 0
1.09313379127481 1.06207668439758 1 1
0.995613937714521 0.964245833857624 1 1
1.08628243838775 1.0496990654741 1 1
1.00793999966427 0.974774067741366 1 1
1.22151789119535 1.18603747802557 1 1
1.02362226481692 0.991734185384348 1 1
0.980078926887927 0.951795790178265 1 1
0.852730759380232 0.828581992141401 1 1
1.12562949543789 1.09131035239985 1 1
0.78772454774263 0.765034672260297 1 1
0.956115203804298 0.929521933861286 1 1
0.891986824116127 0.865894223354257 1 1
1.02857320655344 0.99438868392325 1 1
1.07456826044927 1.03992171784067 1 1
1.13175540768308 1.09909595933766 1 1
1.06726083967144 1.03627713697449 1 1
0.851663928007723 0.825395048961178 1 1
0.964089529451331 0.937331119065917 1 1
0.926128008574452 0.895486784795921 1 1
0.957085487886074 0.929414857465602 1 1
0.924950256686901 0.89857650338888 1 1
1.05508983090634 1.02305565346406 1 1
1.12115523051898 1.08780488721545 1 1
1.0825391336071 1.05081721438517 1 1
1.06182147568148 1.02958715688829 1 1
0.752893600203088 0.731452498512896 1 0
0.988231546829189 0.956783592504704 1 1
1.16380744276272 1.12982334021114 1 1
1.08959402107988 1.05782255811496 1 1
1.17283475080249 1.13920725588892 1 1
1.13430085238383 1.09759974635689 1 1
0.815341536042922 0.792638455362741 1 1
0.982469839446773 0.951985304287974 1 1
1.0970524391466 1.06439506885175 1 1
1.16991996219526 1.13550571844715 1 1
1.15901741418847 1.1209529666686 1 1
1.25133898520236 1.21423227563627 1 1
0.936368657690827 0.908332354694493 1 1
1.21084209332436 1.17742988516369 1 1
0.998110539763271 0.971425467461733 1 1
0.911136443663032 0.881259654554445 1 1
1.13365564535141 1.09469605559931 1 1
0.826515390390256 0.80398503863707 1 1
0.923684210790365 0.897368274061764 1 1
1.09977942522792 1.06674413326141 1 1
1.11074451618836 1.07644151395766 1 1
0.952690447380656 0.923706601727166 1 1
0.896115999587951 0.867754694903777 1 1
1.00555187699538 0.976812328464862 1 1
1.01120358742132 0.984089970610785 1 1
0.955324381587598 0.926853617959505 1 1
1.08233103804058 1.04693854383357 1 1
0.86501571454918 0.840685635032345 1 1
0.918389208749385 0.891266544545859 1 1
1.05104960535812 1.02097761244081 1 1
0.963719271010009 0.933464060283973 1 1
1.07964352109185 1.04752419251948 1 1
0.858619858637779 0.833646504804529 1 1
1.12008340084664 1.08711064433127 1 1
0.895549907364813 0.871318902127165 1 1
0.931829128225389 0.903229321620668 1 1
0.954642956151601 0.926900314038823 1 1
1.20777716080168 1.17219567990724 1 1
1.10489920256879 1.07312849130972 1 1
0.87615569302633 0.850105373070083 1 1
0.838578242441261 0.81251820043459 1 1
1.06466506812056 1.03054476762858 1 1
0.889960564853159 0.863538747200837 1 1
1.12170660266556 1.08365354580728 1 1
1.07776269255998 1.04775029804878 1 1
1.07062358240038 1.03826084669739 1 1
0.945035888647653 0.917716367009228 1 1
1.22285524668596 1.18542767595598 1 1
0.91896660657171 0.894444613415626 1 1
1.35086758256719 1.30951123923268 0 0
0.927867534047473 0.901064002772331 1 1
0.754740095636263 0.733967582386652 1 0
0.980308062515866 0.951611724331495 1 1
0.781179408312522 0.757779329235964 1 1
1.06659339979705 1.03415589407852 1 1
0.94963212073998 0.923587964739762 1 1
0.943110793830669 0.914403603846054 1 1
1.00940383064468 0.977061175649178 1 1
1.09870018601127 1.06424074247438 1 1
0.842000345049225 0.815904502531758 1 1
1.12841674457094 1.09369787411189 1 1
1.17518146625043 1.14039820000605 1 1
1.05350353477042 1.02190988723141 1 1
0.806019592769459 0.781131425732037 1 1
0.958376417221354 0.931072900212125 1 1
1.1224566653377 1.08806109248118 1 1
0.724003054559192 0.703332413903675 1 0
0.95458330911735 0.926223300733028 1 1
0.990011402267258 0.959910574230731 1 1
0.933784898379289 0.90744071864069 1 1
0.925794321868511 0.899056063248575 1 1
0.91684328318637 0.888849125107326 1 1
1.21374293338891 1.17992022112694 1 1
0.99682282640469 0.96659972052265 1 1
0.984811880239598 0.958127268520516 1 1
1.20037420069186 1.16619899316229 1 1
0.912537880653632 0.885667255553428 1 1
1.15396215644156 1.11913357954266 1 1
1.02711840412113 0.997136804067283 1 1
0.868302908105367 0.842403007375727 1 1
1.08463830487869 1.05315986783731 1 1
1.05298689749143 1.02165409355969 1 1
0.995030421084525 0.966774561235232 1 1
1.05672292011055 1.02261512335276 1 1
1.19366461186868 1.15872186876967 1 1
0.856576201188285 0.831081654253909 1 1
0.765229023459802 0.74362222609718 1 0
1.07742329635362 1.04708830498114 1 1
1.06323740850008 1.03022544803047 1 1
0.795753310454775 0.772187143230404 1 1
1.03593573932297 1.00683932645045 1 1
1.35004688189772 1.31156180100298 0 0
1.01536472540312 0.988984297045713 1 1
1.00817602469832 0.980664880686025 1 1
1.0210516404207 0.993846300477095 1 1
0.837046736184503 0.812787955472874 1 1
1.02165138920537 0.990923101534475 1 1
1.01820106202919 0.988799689781984 1 1
1.02644260073281 0.992657773412974 1 1
0.898655978022732 0.874042487969819 1 1
0.861911308102501 0.837299542768676 1 1
0.897458582423582 0.869667550969009 1 1
0.941399577825703 0.913015936113462 1 1
0.778737307945451 0.756654514820932 1 1
1.01570509649582 0.985919146399361 1 1
0.951807378582808 0.920164328421786 1 1
0.948273705782792 0.919421342034051 1 1
0.960562356959712 0.932448748394044 1 1
1.16162947343294 1.12897445264938 1 1
0.844416036869529 0.820452916830299 1 1
1.08559335512665 1.05297736538326 1 1
1.16387964556288 1.13115541888006 1 1
1.02318659575948 0.990243431496569 1 1
1.03760068574037 1.00524194910335 1 1
0.698987924493331 0.676200257142328 0 0
1.20232021385912 1.16745763309221 1 1
1.18868570469716 1.15602931610214 1 1
0.895108570074497 0.868155621124547 1 1
0.731162943235645 0.711681205687027 0 0
1.05176371185656 1.01840833404965 1 1
1.18789839875543 1.15361005666025 1 1
1.34172430612142 1.30015702825781 1 1
1.15070277197682 1.11704781126437 1 1
1.19209620075792 1.15581809960593 1 1
0.737648095723038 0.714435164588872 1 0
0.909417592054411 0.88287339641443 1 1
1.12741158351541 1.09358175568973 1 1
0.986237066744153 0.957032202528862 1 1
0.981075057721877 0.953783428037304 1 1
0.948648175326732 0.920580989108548 1 1
1.07121384685349 1.03797822661262 1 1
0.847603650089894 0.822494967003841 1 1
0.999947957339116 0.970805598134761 1 1
1.08109356259068 1.04757186232617 1 1
1.03424695288345 1.00421500921774 1 1
0.894842656728155 0.86905480373206 1 1
1.0283460396811 0.996092517173268 1 1
0.949518731308343 0.919107741042159 1 1
0.853463273267523 0.827697002891699 1 1
0.962075625607212 0.9329608790467 1 1
1.03324166001437 1.00341066059458 1 1
0.96819730569725 0.940236878345533 1 1
0.964767185798808 0.936496233079469 1 1
0.954737556850551 0.925457641464776 1 1
0.829424762707093 0.80363844106225 1 1
0.981681460491146 0.950008211332263 1 1
0.96493982686485 0.937626487709814 1 1
0.861476576345225 0.837184491641168 1 1
0.902269101217562 0.875825300356552 1 1
0.981418814887179 0.952328067322785 1 1
1.12573079684052 1.0905058774702 1 1
0.995853361424678 0.96606336707209 1 1
1.00310175320825 0.972738227940097 1 1
1.34292016639689 1.30332462759484 0 1
0.831665261232725 0.805537285936951 1 1
0.672497283175121 0.65111647217947 0 0
0.753832149310136 0.731352144615902 1 1
0.931258559661974 0.905869376452207 1 1
0.945749530112714 0.918791480874961 1 1
0.991301037448616 0.961456960118285 1 1
1.27159600680247 1.23135949415114 1 1
0.991728101849919 0.959930760075502 1 1
1.16202863474315 1.12903452982176 1 1
0.944000575332114 0.916527775694328 1 1
1.08502956821371 1.05179927747336 1 1
0.771218098516835 0.746053103980242 1 1
0.65535576348928 0.63408023965811 0 0
1.12727261078224 1.09054669924378 1 1
0.96044741082395 0.932928573486863 1 1
0.972935349670428 0.945571114249279 1 1
1.04986462073022 1.01815620684271 1 1
1.01785287538185 0.984409031473647 1 1
1.3886269176835 1.34640013493631 0 0
0.908893106659872 0.882441248070023 1 1
1.04291449985694 1.01050949177855 1 1
0.750214527007788 0.729309491785423 1 0
0.786402433049291 0.762573422349526 1 1
0.909643626022262 0.884697209193806 1 1
0.969294454780493 0.942902915560386 1 1
0.924943780985232 0.900099547314865 1 1
0.95411164411877 0.924432765317771 1 1
0.869156735045163 0.840645403588695 1 1
1.05821383700419 1.02735141692695 1 1
1.04565104273697 1.01560312418935 1 1
1.01462244819053 0.985575541416841 1 1
1.12480619655734 1.08985971839702 1 1
0.759950052862436 0.738154907405075 1 0
0.856585744869691 0.831157717727274 1 1
1.1628822729673 1.12801869745265 1 1
1.05551354540473 1.02489868194897 1 1
0.859421336022602 0.83499203257068 1 1
1.11035662360212 1.07964555476007 1 1
0.86749653508408 0.842452596820872 1 1
1.02832585496886 0.997582204812881 1 1
0.77208617793113 0.750068412803475 1 1
1.14812671235677 1.11576208315496 1 1
1.00568603030322 0.97508638325261 1 1
1.05884973705259 1.02480858611042 1 1
0.997334236354855 0.969529754060038 1 1
1.22320937517201 1.19107668343319 1 1
0.811478681024763 0.788547179044964 1 1
0.875909894047693 0.852484804280884 1 1
0.768673029200333 0.742750408268324 1 1
1.27982453274265 1.23944157294986 1 1
0.897291084047503 0.87099564721865 1 1
1.07103566137582 1.04090330727267 1 1
0.978027568178767 0.947072564125978 1 1
1.0210759747052 0.993713988387283 1 1
0.823395550974883 0.798840360064838 1 1
0.886745772215831 0.859108564180472 1 1
0.932381522493413 0.903918890542889 1 1
1.27063553678436 1.23486781021766 1 1
0.90802970231751 0.877519217744626 1 1
1.06589722863498 1.03492464161597 1 1
1.14743978148103 1.11236997005752 1 1
1.18807388344182 1.15383134270103 1 1
0.898846453028605 0.872501997779516 1 1
0.869208864986517 0.844122263626969 1 1
0.943882212053415 0.913836274915451 1 1
0.95834254067868 0.932138680476588 1 1
1.00237318223207 0.973464836601539 1 1
1.11676560856756 1.08390719284139 1 1
0.813849076561269 0.790433799305633 1 1
1.10333105184045 1.07306161592195 1 1
1.04062195926221 1.00889598577334 1 1
0.733011052200966 0.710575879874752 0 0
0.958806566969197 0.929184709082886 1 1
1.12071108765103 1.08696172382773 1 1
0.823829480395656 0.800710550451947 1 1
0.997139707910671 0.968825967236278 1 1
0.728508362321337 0.708927283258014 1 1
1.0057504312452 0.976785243700692 1 1
1.18895701516506 1.15273310567652 1 1
1.039887582441 1.00728997053853 1 1
0.954277202210372 0.92640691655894 1 1
1.06150092721769 1.03109045573635 1 1
0.967940860182137 0.939803346189792 1 1
0.930173013306907 0.898907092183541 1 1
1.12719216701073 1.08997050803873 1 1
0.973358640377407 0.945801939616661 1 1
0.864596223500842 0.837328512032236 1 1
0.91463332158746 0.889013728458743 1 1
1.04750504033818 1.0174824178823 1 1
1.06506697476066 1.03255863796885 1 1
0.860464660533318 0.835263806631637 1 1
1.05337702365408 1.02432791842133 1 1
1.201932788596 1.16488529835105 1 1
0.664074419271216 0.64379035638022 0 0
0.896225020451059 0.867797788134867 1 1
1.06943472313781 1.03337506585502 1 1
1.227747792872 1.1886245247325 1 1
0.964932889694935 0.93494260462381 1 1
0.906592068878638 0.876920921700492 1 1
0.9660722229921 0.938643541458424 1 1
1.18508709669357 1.15148700839618 1 1
0.937457140244604 0.909892642470072 1 1
1.07793236179964 1.0464628515859 1 1
1.14524218570953 1.1095290491524 1 1
0.992114021825244 0.963060740535037 1 1
0.960999217629607 0.932524654602742 1 1
1.07623738223187 1.04587176702437 1 1
0.896209186648766 0.86822252584854 1 1
0.874382507830439 0.848070860852341 1 1
0.835959688504693 0.812735321855827 1 1
1.02425795053383 0.99069558926946 1 1
1.00561615963213 0.972347273169341 1 1
0.977314659842923 0.948793025631985 1 1
1.09079949906058 1.05757273535218 1 1
0.806773369552589 0.782476429842887 1 1
0.812353429589828 0.786858920457697 1 1
0.888349185103169 0.862386073374405 1 1
0.856673752247868 0.831176134021644 1 1
0.950582156658637 0.924293882791871 1 1
0.977358477467432 0.946576294671431 1 1
1.01399260120008 0.985201627320532 1 1
0.962642048261063 0.932022681709165 1 1
0.969494183223429 0.93661169551913 1 1
1.012324285723 0.982841568081787 1 1
1.00665975630797 0.976404313933376 1 1
1.0933090201603 1.05998873200346 1 1
1.03241428204218 1.000875378322 1 1
1.10311552629937 1.07108064497492 1 1
0.96224414014362 0.934777184308125 1 1
0.927306658043282 0.900168327615179 1 1
0.867158537598356 0.842494360657742 1 1
1.23929570423539 1.20558777703661 1 1
1.10801592751848 1.07534448835156 1 1
1.02775128630086 0.999996060154807 1 1
1.07833622187722 1.04539599184984 1 1
1.13831189814925 1.10209552677287 1 1
1.13434807339525 1.10203855532703 1 1
0.787413507388917 0.765435760996993 1 1
0.78591679212527 0.765970670394742 1 1
0.927824474415202 0.900512766679723 1 1
1.15898825209935 1.1202078222461 1 1
1.0388117278989 1.00678874298276 1 1
1.0827900460742 1.04768939049093 1 1
0.966136143819307 0.934645251882034 1 1
1.0178302838008 0.989186024357743 1 1
1.24109377218285 1.20268275139121 1 1
1.05418153503019 1.02221467509934 1 1
1.1364606292401 1.10401941780395 1 1
1.04979546567264 1.01892380245957 1 1
1.12661991583209 1.09440056227086 1 1
0.970614575535437 0.943953905082421 1 1
1.10062036066014 1.06742109336427 1 1
0.929490784246992 0.89999058055575 1 1
1.1142578845826 1.08183270669487 1 1
1.1339240719944 1.10052756054019 1 1
1.00969250219104 0.978493573307236 1 1
0.742661289953032 0.719053619273431 1 1
1.12423791805295 1.08749408182865 1 1
0.9581032356334 0.931379349763922 1 1
1.25853791985179 1.21899473780787 1 1
0.953196731071275 0.923748626402608 1 1
0.894308676488296 0.869190882653867 1 1
1.05273886210748 1.02015381648663 1 1
1.12782912862009 1.0988553084899 1 1
0.807834557486648 0.781233116928475 1 1
0.956901992947991 0.928279464984209 1 1
0.930761408014954 0.902961420676354 1 1
1.04936403198418 1.01750178584051 1 1
0.838978978426921 0.81607926376196 1 1
0.864873497304942 0.837514153505517 1 1
1.27708069817923 1.24174806490685 0 1
0.933741129271297 0.904513139056716 1 1
0.687861323293787 0.670029551293015 0 0
0.905383222418712 0.880255213059722 1 1
0.997491537393457 0.968317319777482 1 1
0.980985276766257 0.954315646592491 1 1
1.07821918536496 1.0485397848872 1 1
0.96153192902459 0.935946968016006 1 1
0.962534726318038 0.932578762997274 1 1
0.904883156269669 0.877307345171078 1 1
1.11905879700835 1.08558200082299 1 1
1.19391000648827 1.15878638823052 1 1
1.04734377300631 1.01598449103619 1 1
1.00134318974151 0.969588204718518 1 1
0.88307683260638 0.85806977597488 1 1
0.942209249024205 0.912818087370267 1 1
0.898862386959418 0.8725113491391 1 1
0.929419119750111 0.903428836670675 1 1
1.05102037763782 1.02077410493896 1 1
1.13264049127164 1.09817294304618 1 1
1.05669094288656 1.02450897635933 1 1
0.915484993561166 0.886342389858035 1 1
1.13890632262768 1.10381201649131 1 1
1.0862563713572 1.05610095656955 1 1
1.09741951517428 1.06680296156473 1 1
1.03442003332373 1.00562382424826 1 1
1.06936505415244 1.03683458649766 1 1
1.09548531727008 1.05857179099232 1 1
1.22619536349185 1.19036984492155 1 1
1.11598977843384 1.08190411549096 1 1
0.923522939728396 0.898118724723291 1 1
1.00698231667538 0.979481429021769 1 1
1.14538798078079 1.11238585773369 1 1
1.23191059146176 1.19524217758342 1 1
1.08425245215746 1.05179065325513 1 1
1.07564002963333 1.04032480153766 1 1
0.890504142478406 0.864243403931402 1 1
0.927940978338714 0.900458145256447 1 1
0.901124438422765 0.873961164266552 1 1
0.893773078176345 0.869820279587968 1 1
1.1006582086222 1.06719777285752 1 1
0.889004525097875 0.861142753623287 1 1
0.836048957094189 0.810602832201504 1 1
1.01697110642405 0.985459524216434 1 1
1.02291247099164 0.990525747924688 1 1
0.956061628861861 0.92567811438058 1 1
1.08460362420718 1.05149739802813 1 1
1.11214534408764 1.07526852231271 1 1
0.941605585376959 0.913319804219981 1 1
1.05894738460622 1.02803063165141 1 1
0.932486483001488 0.903322598542598 1 1
1.0716676646065 1.04138473392373 1 1
0.802685196522916 0.780811464526102 1 1
1.07091105192479 1.0386392346119 1 1
1.00171610549821 0.971300877763864 1 1
0.959122619551886 0.931408728328431 1 1
0.864971471182406 0.837905034512599 1 1
1.2175396548176 1.17800759590924 1 1
1.14794273004105 1.11470791895359 1 1
0.89384180849945 0.869026889419477 1 1
0.899255357863817 0.872057438197301 1 1
1.03336129272677 1.00325528381676 1 1
0.847336449115316 0.822467847508094 1 1
0.884178896865011 0.858241408682903 1 1
1.09816851910276 1.06485874632878 1 1
0.948277589267375 0.921960401767114 1 1
0.918079049599487 0.890240737816395 1 1
0.906730614241166 0.880333456661393 1 1
0.869589648202197 0.844678214449271 1 1
1.17999483748219 1.14643418204456 1 1
1.145064460184 1.11105509510799 1 1
1.07182798914852 1.03903454432825 1 1
1.01355508848178 0.983987935894971 1 1
0.90296835021409 0.876759044182355 1 1
0.832080869471169 0.805193968485492 1 1
0.89116937133434 0.865884559038683 1 1
0.979304418766013 0.95134710123999 1 1
0.972456873755044 0.94319943768739 1 1
1.02653045895025 0.995315316000332 1 1
1.03299308831923 1.00321069720162 1 1
1.06723636625249 1.03837228207097 1 1
0.947206304095836 0.92089045321245 1 1
1.18583218861448 1.15076700340242 1 1
1.04493813821281 1.01203672381893 1 1
1.10973604492811 1.07491406957625 1 1
0.983904373689668 0.952528978917556 1 1
1.15990538552457 1.1226128177434 1 1
0.991304562041144 0.963125525036146 1 1
0.778016119129455 0.756432112031968 1 1
1.01551300801026 0.984458754518746 1 1
1.23753610437146 1.19963804847681 1 1
1.10271735423914 1.06829998871081 1 1
1.12333867521282 1.09139032240212 1 1
1.09886949744011 1.06400384908325 1 1
0.931967104959326 0.903895213081439 1 1
1.03126278664159 0.997707432792812 1 1
1.11297721654016 1.08254267697328 1 1
1.1637287219424 1.12849501450346 1 1
1.14415220995363 1.10918478641088 1 1
0.886655678481317 0.860863280715885 1 1
0.898989997572252 0.873134748508578 1 1
0.935558978715154 0.908093710437099 1 1
1.15868672494393 1.12703620489897 1 1
1.04651619420377 1.01605020547443 1 1
0.903800097869221 0.877579254601669 1 1
1.22569833703555 1.18760976991366 1 1
0.862107765961414 0.833892077989541 1 1
0.976160678048642 0.94806151751934 1 1
0.937388535013496 0.90541459571765 1 1
0.988029513980016 0.958335686503572 1 1
1.0089518732794 0.979354586278183 1 1
0.86832834940705 0.841144839197495 1 1
1.15329515950707 1.12116413199562 1 1
1.17472281738362 1.13990311669944 1 1
1.09593699746169 1.06440475410492 1 1
1.0875710434364 1.0553704258396 1 1
1.00666167575604 0.975659272604678 1 1
1.2117351891493 1.17580705564699 1 1
1.239283447045 1.20158080046382 1 1
0.896334854576745 0.869999169032307 1 1
0.860583437790813 0.835390165045574 1 1
0.919109958412984 0.893459039832173 1 1
0.822219376526926 0.798004677813189 1 1
1.05523351920479 1.02349814405971 1 1
0.913984972281572 0.8868003041803 1 1
1.02022371910801 0.990826565802597 1 1
1.12665587832915 1.09403627516475 1 1
0.823081525155026 0.796949134243586 1 1
0.935829456860346 0.907042527403307 1 1
0.824149294411889 0.799581856420406 1 1
1.10245565614767 1.07431820138684 1 1
0.807057593207857 0.783777081531565 1 1
0.972070050923696 0.944740584990786 1 1
1.07825052629007 1.04652219507849 1 1
1.0739034506681 1.04147203105506 1 1
0.707113276139589 0.686731505542049 0 0
0.942010448463899 0.914423106970372 1 1
1.05103329370672 1.02127078869385 1 1
1.15217896372075 1.11801662380827 1 1
0.911801464257683 0.884437061106238 1 1
1.17049569702574 1.13594162966688 1 1
0.978185644335043 0.948177143296253 1 1
1.02072657325055 0.992417269293174 1 1
1.22921803891013 1.19268657351129 1 1
0.882106542631251 0.856659496929323 1 1
0.860069707630935 0.833121631674453 1 1
1.14458138018944 1.11081827446646 1 1
0.917323012391151 0.890877833953969 1 1
1.06393422207908 1.03269422246771 1 1
0.985037859295132 0.954764489015757 1 1
1.29914403769604 1.26256224246792 1 1
1.06770727843034 1.03705900527834 1 1
0.86487226682244 0.840066510485063 1 1
0.921183695894519 0.893568476617204 1 1
0.842848595673348 0.818392262016804 1 1
1.00704339583083 0.977978558196439 1 1
1.05746135711121 1.02609517198071 1 1
0.978083864225916 0.948546452998211 1 1
0.928481394818599 0.90292989428877 1 1
1.0406523691084 1.01113442521286 1 1
0.999686485279261 0.969681754709897 1 1
0.82443113144431 0.798950480097178 1 1
0.935147030754665 0.908738753846566 1 1
0.995990516885334 0.963204483746936 1 1
1.00457656825474 0.976535655663511 1 1
1.13738595276143 1.10509427344543 1 1
1.02088597688991 0.989560050682819 1 1
1.18591746230966 1.15315403952568 1 1
0.91955455387714 0.892620297984205 1 1
0.880690984921432 0.852424240231494 1 1
0.887290417223135 0.858858197751635 1 1
1.02838802353426 1.00096260743643 1 1
1.00376255393896 0.973915088562421 1 1
0.946412459270824 0.918784110259991 1 1
0.870004496285158 0.843908709742222 1 1
0.898926221168829 0.87230781315965 1 1
0.890711136488399 0.864872510893278 1 1
1.17112268413779 1.13391897017133 1 1
0.92734323740738 0.89995338588664 1 1
1.10304684842771 1.06893140621127 1 1
0.869340843808967 0.844292996283628 1 1
0.927281704812655 0.898442086571201 1 1
1.01188388884956 0.982005996131372 1 1
0.862895364037931 0.834094258524818 1 1
0.959372988203594 0.932493097255573 1 1
0.710802169660612 0.691079340689173 0 0
0.986513853225306 0.958047976604504 1 1
1.00878468652415 0.980745436247933 1 1
0.882996185230153 0.858544524338365 1 1
0.97115498372414 0.941490767395979 1 1
1.08146836444936 1.04695167876354 1 1
1.22931546853466 1.19341105963932 1 1
1.05756697136656 1.02261865370248 1 1
1.22909846849679 1.19154142841998 1 1
0.96589305949231 0.937093749537861 1 1
0.876537085916125 0.851445687495846 1 1
0.873651587174943 0.847267433563048 1 1
0.999445450282091 0.969751020020899 1 1
0.853088069299618 0.829835711664915 1 1
1.06105429021261 1.03022736786318 1 1
1.41935330038402 1.37610497249112 0 0
1.08885642735695 1.05680705174758 1 1
0.952430535282777 0.9228020137127 1 1
1.19429715288173 1.16004915359938 1 1
1.07202802945003 1.0423481887058 1 1
1.02008620779677 0.992174090068697 1 1
0.920725497039068 0.895676378806034 1 1
0.94671678404405 0.918559646196398 1 1
0.954963935536125 0.92667621475967 1 1
0.844126740217057 0.819557619678498 1 1
0.887731760649956 0.85835325892978 1 1
1.29007881579293 1.24879878241416 0 1
1.03725173294182 1.00645948121862 1 1
0.870233706074558 0.843923391692921 1 1
0.902959580646405 0.878155236537559 1 1
1.07656351391195 1.04471404691613 1 1
0.945885156250227 0.916590145823781 1 1
1.26443218794944 1.22674940299815 1 1
0.880811566979167 0.854620117180402 1 1
0.925403525605713 0.897099692111105 1 1
1.0530225471902 1.01855209036241 1 1
0.827711845469676 0.802571698929483 1 1
1.09995992890776 1.06638137071284 1 1
1.1785146669143 1.14553625456254 1 1
0.932323864703258 0.901727872538911 1 1
0.981580723726871 0.953912964901603 1 1
0.939210062671739 0.909910392940156 1 1
0.876407006684223 0.846959660498963 1 1
0.790579107860458 0.767523542037874 1 1
0.95326547135424 0.924440985692942 1 1
0.971781737630573 0.945011617541569 1 1
1.12663534272082 1.09313500105764 1 1
0.967237858283404 0.939100650957716 1 1
1.04010540379376 1.00792706268722 1 1
0.804897377642895 0.78206558347108 1 1
0.956022887834623 0.928042256190594 1 1
1.09526420412644 1.06162644950033 1 1
0.929741576980651 0.902108617367301 1 1
0.847411842021811 0.825366909793961 1 1
0.876778927088825 0.850452289389458 1 1
1.01218286222968 0.982967862099861 1 1
0.968970778571569 0.941151546700641 1 1
0.678305531330303 0.656024804689648 1 1
1.14363015593908 1.11021206280028 1 1
0.570102097642852 0.553816424897426 0 0
1.1497779999844 1.11685694560412 1 1
0.953860100275307 0.927630126977333 1 1
1.06061879187304 1.02853901219703 1 1
1.19045205987013 1.15732880713828 1 1
0.781434690627012 0.756386329430367 1 1
1.04070160816252 1.01089992165581 1 1
0.940869092680665 0.912924006866707 1 1
1.01885596369283 0.987276045755782 1 1
1.16150045560294 1.12880653339246 1 1
1.07859913473094 1.04477621125738 1 1
0.924974307194622 0.89783320937284 1 1
1.03079509638454 0.997751861901222 1 1
1.09521616643697 1.0621450250825 1 1
0.762961429189298 0.738187052778584 1 1
1.01737818447741 0.986964441100159 1 1
0.861784079824712 0.836865639322003 1 1
0.968239898669505 0.938766023608442 1 1
1.09008358161629 1.05405235147719 1 1
0.982818758649351 0.956838022237909 1 1
0.865189305761128 0.840110944509631 1 1
0.925541703693256 0.897869851706776 1 1
0.849818264647139 0.826196625304423 1 1
0.971745303185948 0.937473520066984 1 1
1.04755920098022 1.01686436786237 1 1
0.790180316337293 0.765229276103309 1 1
0.77717294664485 0.754604998100696 1 1
1.06222354512027 1.02806916478754 1 1
1.01536362583383 0.986826221112831 1 1
0.963322345906226 0.934311700120035 1 1
0.77227936256572 0.747554283408746 1 1
1.15342872969451 1.11736486580082 1 1
0.946718963370417 0.920578134149326 1 1
0.997617593055705 0.966404969534191 1 1
1.05670855436149 1.02609166438415 1 1
0.712984391681501 0.692496809691089 0 0
1.0776013537289 1.04726535202383 1 1
0.926674421960791 0.901804461205621 1 1
0.890122309074324 0.863765716972967 1 1
0.973801901090442 0.945295518252056 1 1
1.07740254715948 1.04422133150733 1 1
0.933225444329389 0.907270724845954 1 1
1.09209842038066 1.05977445703544 1 1
0.81632766166146 0.792930449124648 1 1
1.07076224699425 1.03893553458645 1 1
1.25084807340178 1.21345330047522 1 1
0.801440845314078 0.778527279249335 1 1
1.07856074320864 1.04385306053817 1 1
0.756697628887526 0.73465435898347 1 0
0.98503705171453 0.956361919597236 1 1
1.01843471665809 0.990683819336301 1 1
1.00092913964262 0.97078937791654 1 1
0.883662941343579 0.859028237193085 1 1
1.0131226241938 0.982670951428119 1 1
1.07964633547236 1.04773696927808 1 1
1.0767367062044 1.04502935279679 1 1
0.850774672339351 0.826822286342289 1 1
0.800207767058489 0.77790584185231 1 1
1.03750232280768 1.00888217290576 1 1
1.1351557243153 1.10004979431595 1 1
1.08817658407125 1.05837407968754 1 1
0.92781046604387 0.899988344293549 1 1
1.20451200476298 1.16873364633608 1 1
0.835607154256938 0.811997798064577 1 1
0.981176878799937 0.958799695941571 1 1
0.824814104767607 0.80101877468434 1 1
0.926296846405504 0.90172463753217 1 1
0.831727113231297 0.806901421723164 1 1
1.17587834352328 1.14121428543249 1 1
1.07870537434245 1.04911556055943 1 1
0.903774080846834 0.87608879588503 1 1
1.14648155239215 1.11020061196317 1 1
0.917906664137943 0.889409241833121 1 1
0.835296698751856 0.81246510721768 1 1
0.76666851958864 0.743233457113113 1 1
0.983328212066156 0.953352091210377 1 1
1.02201435201549 0.988246942237483 1 1
1.09319126491593 1.05873531928168 1 1
1.28307723776136 1.24567646915015 0 1
1.09151510938213 1.05843588575413 1 1
0.921667051301559 0.89686915335878 1 1
0.852773200335937 0.827927310835013 1 1
0.832076582497771 0.809779380189448 1 1
0.902156145359379 0.873493713874566 1 1
1.09873386333606 1.06423758717719 1 1
0.908083418021958 0.878029335519962 1 1
0.96328270580918 0.934144858153158 1 1
0.857073458337335 0.831873814399666 1 1
0.941122334456919 0.913046418365073 1 1
0.864276747729959 0.840066898396532 1 1
0.937908783032811 0.90553300894406 1 1
0.881287676619727 0.857335627921907 1 1
0.768430075702202 0.74599617803048 1 1
1.02084435287738 0.990414286901987 1 1
1.02206405347885 0.990752696909697 1 1
1.02009176215902 0.989618807110795 1 1
0.841872193068025 0.816901774033255 1 1
0.938395600381337 0.91102594927111 1 1
1.14956061550596 1.11340927447525 1 1
1.20200695308767 1.16666994185159 1 1
1.13460271869914 1.09938056267287 1 1
1.05670464074196 1.02367368543612 1 1
1.07024808558727 1.03953627960547 1 1
1.01393507127734 0.983329232021504 1 1
1.14234358526292 1.10978648942823 1 1
1.02078447814565 0.988760644645546 1 1
1.14733155626404 1.11335990783339 1 1
0.926074003917672 0.900354684364063 1 1
0.980649981867515 0.952380213585777 1 1
1.30806013692005 1.26979291561681 1 1
1.01094385183784 0.978552990914753 1 1
0.801675023556604 0.779203009343864 1 1
0.992048623151512 0.96237584231549 1 1
0.754686476785563 0.732299648821977 1 0
0.817471205290678 0.792842312965173 1 1
0.85518690980658 0.829540203813946 1 1
1.08622887832694 1.05520300318677 1 1
1.15189372929463 1.11740095660657 1 1
1.17034274997495 1.13422536032943 1 1
0.894781352801802 0.869880064114202 1 1
1.11704461871719 1.08359713006025 1 1
0.835731700685398 0.812777856759698 1 1
0.867857946833808 0.841406630356735 1 1
0.979147953423029 0.950839144080013 1 1
0.902408059281056 0.875348270165923 1 1
1.08768487679681 1.05729643111008 1 1
1.01180013387229 0.98147659382114 1 1
1.13115614825188 1.09730501455775 1 1
1.10428149049905 1.07199360468134 1 1
0.912346214513573 0.886087631056816 1 1
0.800408267173159 0.777923517076597 1 1
1.1172118533271 1.08224831674432 1 1
1.03905439250349 1.00529094817972 1 1
0.895426655053703 0.870653829563091 1 1
1.06517154456285 1.03049585998555 1 1
1.18003413445205 1.14346945065334 1 1
1.18549890056999 1.15072444625628 1 1
0.800488136763352 0.776114677413657 1 1
0.993765253839287 0.965145125812823 1 1
0.710343182405462 0.687521193894239 1 1
1.10156815042467 1.07119730878764 1 1
1.21751585549555 1.18293625684279 1 1
1.10933480847029 1.0749208945715 1 1
1.18348894252745 1.14950141630156 1 1
0.852856993239973 0.825768574162198 1 1
1.15321316459438 1.11891396114832 1 1
0.943599840568667 0.915806386630743 1 1
1.00306191994456 0.972120947053156 1 1
0.949569681785019 0.921021624331836 1 1
1.00809829217557 0.976430783694726 1 1
1.03962207825144 1.00797560107959 1 1
1.2031137525289 1.16503873357846 1 1
0.829149478353437 0.806199836724317 1 1
0.776176237011817 0.751831657633683 1 1
1.08163487220819 1.04732455603641 1 1
1.15189688448404 1.11667121433526 1 1
1.05645084932083 1.02562265901295 1 1
0.804705003660823 0.780169741031191 1 1
1.11799931703052 1.08201658976326 1 1
1.09970652537047 1.06681514914301 1 1
0.864209792181096 0.839243220754699 1 1
1.13089315732141 1.09717839228941 1 1
1.21150454344434 1.17730053830293 1 1
1.02637004733401 0.998839190054611 1 1
0.819247406623006 0.797206864427943 1 1
0.972570681234044 0.944190865862775 1 1
0.832695335350209 0.810334976656662 1 1
0.961279773179997 0.932419342044073 1 1
1.10115917922772 1.06677542398948 1 1
1.05379630920851 1.02391895199422 1 1
0.847692348381309 0.825289823629811 1 1
1.17076375500462 1.13081132102652 1 1
0.789286329381639 0.7683501993979 1 1
0.973195829736711 0.942441406830295 1 1
1.0182475161241 0.988755281111465 1 1
0.894018907794646 0.86636452139565 1 1
0.856489279519452 0.831173192470333 1 1
1.12224791535686 1.09000575994495 1 1
0.988625762545869 0.959853796348621 1 1
1.06532890354431 1.03379030774775 1 1
1.07220208686406 1.04426675539566 1 1
0.764911838863671 0.742469464363783 1 1
1.13466173183589 1.1009546318802 1 1
1.1829571364803 1.14590858788927 1 1
0.666581922710405 0.645376340150806 0 0
1.12750200377685 1.09387560960779 1 1
0.955774872430135 0.924982323742439 1 1
0.86689933325701 0.838035545456093 1 1
1.1875455467751 1.15071630882058 1 1
1.083590693441 1.0528690597906 1 1
1.21264211556961 1.17824280580176 1 1
0.995571367326295 0.965839194008204 1 1
1.24649247566344 1.20939098497517 1 1
1.05012938001232 1.01831540803723 1 1
0.859974070568657 0.834455617016459 1 1
0.792627138434806 0.768469746976527 1 1
0.83421452738315 0.811745533641532 1 1
1.0925645253686 1.06022178841256 1 1
1.05010630980424 1.0172623472009 1 1
1.09455754958634 1.06134982748782 1 1
0.830897243055589 0.806170947749095 1 1
1.08255401781389 1.05080710677013 1 1
0.893208623854671 0.867483669858589 1 1
1.17568596785319 1.14009845037543 1 1
1.16222418531105 1.12797864104738 1 1
1.01891923639567 0.99002848455657 1 1
1.05360251855979 1.02314668373225 1 1
0.954278651736118 0.926233044061599 1 1
0.964254211754585 0.935725173694799 1 1
1.22358359452229 1.18854349538179 1 1
0.963274748637524 0.935317150496651 1 1
1.16337064180813 1.13020954892735 1 1
0.873068715248377 0.848323835141942 1 1
0.904499036238414 0.877051507954206 1 1
0.959239027349696 0.928809040644283 1 1
0.973149040143053 0.943987937023362 1 1
1.12630241119973 1.09502269727537 1 1
0.841241031758104 0.816329536983257 1 1
1.20361061750201 1.16867070755988 1 1
1.07047380337419 1.0380702712634 1 1
1.0810767182051 1.04911436934131 1 1
1.16822736319681 1.13157062636144 1 1
0.907872470279619 0.882646183635479 1 1
0.897485547254196 0.872054376983222 1 1
1.00533520853841 0.976793535812386 1 1
1.01880167169736 0.990597377062334 1 1
0.81844833482891 0.796678141123619 1 1
1.08207744702115 1.05051527588471 1 1
0.996947903247697 0.970203759337523 1 1
0.965814338166045 0.937662941108089 1 1
0.791922518462483 0.768738475684802 1 1
0.792216109465122 0.770602373916 1 1
1.09812279742078 1.06852768272225 1 1
0.793865317149821 0.768501224616952 1 1
0.993475078496398 0.965133264894815 1 1
0.86995146531817 0.844033493396845 1 1
1.11691383057256 1.08319890656417 1 1
1.0360309037821 1.00777768998717 1 1
1.021935413807 0.991624771062172 1 1
1.11492998686438 1.08010727956494 1 1
0.928022537051345 0.899944583618524 1 1
0.953638876742704 0.92489185171156 1 1
0.904845119360057 0.876467643246015 1 1
0.955180073374122 0.926876723840215 1 1
1.10886462131094 1.07406321453073 1 1
1.09532342816844 1.06316684414532 1 1
0.999597586632576 0.968299538887074 1 1
0.95367392702774 0.927052325224777 1 1
1.0690296026667 1.03553573995154 1 1
0.92751053067342 0.899725119586337 1 1
0.917531049869653 0.890012381025927 1 1
0.94245784928679 0.912990368368584 1 1
0.894668447639597 0.867876878973171 1 1
1.04684889058852 1.01618560201086 1 1
0.980144211300862 0.950511303873589 1 1
0.828428607359627 0.805079144832839 1 1
0.875715336910393 0.84813979966564 1 1
1.16131030183734 1.12514050238479 1 1
0.87168111009536 0.848009998940777 1 1
0.890068187487315 0.863765953788827 1 1
1.18571264349339 1.14995953629357 1 1
1.01551170716004 0.98427452393369 1 1
1.05554832062558 1.02522474265446 1 1
0.75533543726965 0.732839276151301 1 1
1.04076986082052 1.01144766027322 1 1
0.877612238097162 0.852375696605046 1 1
0.586602573558058 0.568504253038576 0 0
1.00169065557043 0.97086460077436 1 1
1.04910940068952 1.01571252557053 1 1
0.765709614717999 0.742332108537056 1 1
1.22705252487607 1.19051674919632 1 1
0.892339619735458 0.866485216184492 1 1
1.0205433518689 0.990459923695839 1 1
0.992164855816261 0.963036495711248 1 1
1.13450034158973 1.09845576944805 1 1
0.895918647312594 0.868324458250964 1 1
1.0266929298697 0.995857600636424 1 1
1.22719551630599 1.1941220152063 1 1
0.899492667658669 0.875598415980916 1 1
0.868858603344023 0.840745987086716 1 1
1.24618543221894 1.20731179085078 1 1
1.03296103653212 1.00236861674774 1 1
1.01727781700837 0.988611094780036 1 1
1.12622094458332 1.09096897039602 1 1
1.28050582304 1.24399474559106 0 1
0.875664742726131 0.849930916265011 1 1
1.17122855607928 1.13326379229924 1 1
0.993834083592016 0.961699667464537 1 1
0.956064639424337 0.927184295382563 1 1
1.11586849586074 1.08007045479511 1 1
0.852340409734668 0.826933259375012 1 1
0.836521721855538 0.812213910338827 1 1
0.858007802448773 0.834881091629321 1 1
1.0345138459235 1.00181378813067 1 1
1.05616300813589 1.02386896256622 1 1
0.823151655172255 0.795680350871645 1 1
1.05725645032756 1.02690423643565 1 1
0.995218657058637 0.967385672505584 1 1
0.896675330137034 0.871046489464283 1 1
1.22759342666402 1.19354150262749 1 1
0.940811440945873 0.914992055617345 1 1
1.17098492144702 1.13734483694719 1 1
1.04214535101777 1.01039511522485 1 1
1.07301476854393 1.04153811399068 1 1
1.09446256484322 1.06225408484219 1 1
0.995557307202094 0.96509605879364 1 1
0.863644768643139 0.837913561757611 1 1
1.0132423438124 0.983483468127456 1 1
1.09414690881977 1.05961817343671 1 1
0.911418678662832 0.884719541796136 1 1
1.1250027857876 1.08780998170278 1 1
1.06773307121285 1.03544413212978 1 1
1.21842001299783 1.18264403634462 1 1
0.968739830892612 0.942326337859833 1 1
1.03659870422568 1.00547422369951 1 1
0.93362523898596 0.905102710498968 1 1
1.04848023728354 1.01991214668625 1 1
1.11498037089686 1.08048090255446 1 1
0.969689181972527 0.940064195362822 1 1
1.02727677731438 0.997606740765666 1 1
1.0753456741582 1.04290078175879 1 1
0.81213873536791 0.788188785654072 1 1
0.961925476883688 0.931455694332091 1 1
1.38752062522453 1.34450029552933 0 0
1.08572674148751 1.0534004683466 1 1
0.919287833274484 0.890639821538307 1 1
0.961422584472291 0.931307277852222 1 1
0.88565779870433 0.859515580402656 1 1
0.79810232742532 0.773775656939359 1 1
1.01555077113737 0.984113671448294 1 1
1.0024238799191 0.972977394564911 1 1
0.849708798360448 0.8225304428459 1 1
1.03321856518894 0.999903603300778 1 1
0.941750828116057 0.912236529963737 1 1
0.919659635353187 0.893555464966088 1 1
1.03674623352804 1.00454316735031 1 1
0.901918239575795 0.87617859409311 1 1
0.900402790368322 0.87325414735963 1 1
0.781625568471864 0.758197451500713 1 1
0.88802953321401 0.86449756248503 1 1
1.14220790846073 1.10841556987361 1 1
0.92173031252774 0.89539298890697 1 1
1.21640851651483 1.18010783164381 1 1
0.953672454063904 0.925392568358669 1 1
1.04267320674891 1.0121768559603 1 1
0.957157484799453 0.927846220920662 1 1
0.865290647373965 0.840241200054927 1 1
1.04710054657552 1.0158363050948 1 1
0.865241218340642 0.838989864085241 1 1
0.923523914946652 0.895420712561425 1 1
1.22686037546468 1.18822247862797 1 1
0.869660387639182 0.843241515582734 1 1
1.17252327927951 1.13319317299017 1 1
1.07508323954537 1.04362108862688 1 1
0.928246351376867 0.900640355836279 1 1
1.0681923153412 1.03464390372427 1 1
1.21939328439501 1.18498408743155 1 1
0.815986807849972 0.792043676679951 1 1
0.887167494085464 0.86058534386207 1 1
0.792730387125816 0.768150076107538 1 1
1.07668832161297 1.04670630539655 1 1
1.17999768833346 1.14077717733386 1 1
0.810912520941552 0.78755991993145 1 1
0.992578090773772 0.962270101955441 1 1
1.04047462081065 1.00845583295167 1 1
1.13188784304465 1.09550653418245 1 1
0.872575461601352 0.846874978297679 1 1
1.01964954772677 0.988460695600723 1 1
1.00771140594253 0.978105405910331 1 1
1.02188585606893 0.991798645816657 1 1
1.00272776747149 0.970526242526626 1 1
1.06049650772357 1.0264649748406 1 1
1.12436561576884 1.0913304672761 1 1
1.27656316326127 1.23739670677669 1 1
1.0478127308391 1.01458710392475 1 1
1.03015360695468 1.00125706206683 1 1
0.776837229201983 0.75015245962994 1 1
0.785848244764154 0.760889563405107 1 1
1.01695805307964 0.987513340801019 1 1
1.08534386043301 1.0575273545069 1 1
1.01112573284766 0.981866308681408 1 1
0.759589713878526 0.736923076218114 1 0
0.875326225675939 0.851411616241501 1 1
0.865997013083745 0.840301343999098 1 1
0.908953572154497 0.882139965156974 1 1
0.923315387699493 0.896430531493277 1 1
0.881007273861855 0.853128537252459 1 1
0.981900835103199 0.953826296964576 1 1
0.994444206495597 0.960940782709475 1 1
0.859157203941696 0.832417944023739 1 1
0.956875758766668 0.929461691063784 1 1
0.77173049325185 0.750236231141537 1 1
1.12892797014073 1.09751818033943 1 1
1.05272000599923 1.02138229095553 1 1
1.25197181969312 1.21739654652194 1 1
1.2092652062511 1.16680993216836 1 1
0.962141894155238 0.931836757444813 1 1
1.19018174745926 1.15790214085051 1 1
0.732671992391033 0.707315126990801 1 0
1.28871444607628 1.25193073268867 1 1
0.787870219184504 0.764008131703299 1 1
1.05317319526589 1.02023089650715 1 1
1.23323405774122 1.19727722655577 1 1
1.11662848807397 1.0819799277047 1 1
0.821616917762334 0.795414172709943 1 1
1.23817930539318 1.20452779309777 1 1
0.919846285514939 0.890389002200595 1 1
0.969803936498555 0.940762712422801 1 1
1.04034028150976 1.00778817763503 1 1
1.04640893198784 1.01460011160001 1 1
0.983393985080475 0.953863786470364 1 1
0.997219666587865 0.966989477618312 1 1
0.737768856866877 0.717413399373442 0 0
1.1624168618154 1.12644306619327 1 1
0.868912297546499 0.841588869213503 1 1
0.900329560103954 0.871935817968819 1 1
1.02324571061937 0.994300352470581 1 1
1.06357314846355 1.03514965935866 1 1
1.05144502668675 1.01961587927168 1 1
0.814796593378329 0.789950126950781 1 1
0.923107562581679 0.895450913484848 1 1
0.906526581502427 0.880939475096149 1 1
1.04417731342628 1.01466856673525 1 1
1.28113153593128 1.24281898731992 1 1
0.937523497417013 0.909858446014275 1 1
1.22721154870407 1.1893524531185 1 1
0.874905634821921 0.847348700968505 1 1
1.07981233099345 1.04817835981314 1 1
1.12294732915923 1.09140990681827 1 1
1.09113728731036 1.05867250259541 1 1
0.810121881392202 0.785947616086392 1 1
1.08941196950465 1.05943044819242 1 1
0.933403001621952 0.902070685423916 1 1
1.02870153639021 0.998304972296335 1 1
1.01209232506996 0.98101280446388 1 1
0.981074933458337 0.952066692484012 1 1
0.974054025000226 0.945861022796265 1 1
0.980965975425041 0.953546145919894 1 1
1.05092697405148 1.02022969207223 1 1
0.822456904395273 0.798861610397611 1 1
0.64653434651792 0.629350759024099 0 0
0.973386668436687 0.944901970666842 1 1
1.14154347604775 1.1047459724954 1 1
1.21832762673909 1.17875660562147 1 1
1.13078845553999 1.09642382128834 1 1
1.00668609694987 0.979009471665714 1 1
1.10117395345624 1.06917251575352 1 1
1.09763411128448 1.06578844727171 1 1
1.11907539921661 1.08511027055976 1 1
0.937318769251488 0.908574286765515 1 1
1.22047975209267 1.18380589104591 1 1
0.894021179343711 0.865586908266716 1 1
0.966415994735632 0.936884412236308 1 1
1.110319241226 1.0780541399934 1 1
1.16603879604488 1.1325772617162 1 1
1.24893726222937 1.21060450841091 1 1
0.966573072005932 0.937416083193542 1 1
1.16753954864385 1.134153850229 1 1
0.959023902753698 0.927189280408121 1 1
0.801216333832723 0.775682652752402 1 1
0.980583097949642 0.951103692956811 1 1
0.979465239947007 0.946832832369858 1 1
0.874260060610264 0.845464492499398 1 1
0.898990255426075 0.874770410165985 1 1
1.03539307363281 1.00388205821009 1 1
0.864978328080775 0.839039452413515 1 1
1.18819421767775 1.1508797193944 1 1
1.05548840871527 1.02422993798674 1 1
0.894345336274584 0.86642639753108 1 1
1.07919861922776 1.04708081791334 1 1
0.785301321033207 0.76407387849921 1 1
1.01898166192103 0.987471254837138 1 1
0.774426935371661 0.752840971019447 1 1
1.25966966348139 1.22245477736119 1 1
1.08081891636795 1.04505444505922 1 1
0.934611616029028 0.906867181215547 1 1
1.10097978492077 1.06607583917437 1 1
1.09048627343537 1.05782321897463 1 1
1.12044481041132 1.08624821745255 1 1
0.98668130717895 0.957257578577612 1 1
1.07274963762923 1.04184770954867 1 1
1.00145312573675 0.972512375896022 1 1
0.834774428724877 0.810775024634598 1 1
1.19092686153709 1.15500609622641 1 1
0.834096082490327 0.810746252669768 1 1
0.964965860787383 0.93655781422138 1 1
0.946510359157659 0.913897669250504 1 1
0.834183902439428 0.805393803299537 1 1
0.991211744115575 0.962431863245463 1 1
1.23411361017622 1.19646759654368 1 1
1.26107824837258 1.22242066717328 1 1
0.811558250640877 0.787967127990548 1 1
0.931567082381473 0.901621038858904 1 1
1.09755314706837 1.06434393794026 1 1
1.00513613531029 0.973984597559221 1 1
0.704496612516804 0.681272456363555 0 0
0.810566489111547 0.783345354711702 1 1
1.08771474078753 1.05705572984713 1 1
1.0724659642867 1.03956018187433 1 1
0.913851941708139 0.887102855177484 1 1
0.755364433926668 0.733594795315899 1 0
0.943196648579374 0.913360526828817 1 1
1.17921255877738 1.14445481112104 1 1
1.20613808287079 1.17304830350751 1 1
1.02328847261618 0.993616957453028 1 1
0.70255710900099 0.682538946374608 0 0
0.883576972180336 0.858681504428411 1 1
1.06738514743672 1.03432962986693 1 1
1.03336005480195 1.00054940416689 1 1
1.29478725872858 1.25761387704575 0 1
0.922071805340459 0.893797769434022 1 1
0.850754387252259 0.827490003223096 1 1
1.00148250406433 0.972631661788151 1 1
1.07730630001709 1.04315442681809 1 1
1.19377662226209 1.15925233610336 1 1
0.795522064474804 0.773217211206859 1 1
1.06752454718223 1.03519325088782 1 1
1.07115625812348 1.03954281864095 1 1
1.10679579000041 1.07480256271355 1 1
0.813291107015193 0.78495736408193 1 1
0.965271807343353 0.937203246385366 1 1
0.918228149937551 0.892165042299486 1 1
0.872798738127844 0.845326401514057 1 1
0.828299842136169 0.802268433961612 1 1
0.997320464615404 0.965865122771767 1 1
0.957634037659105 0.92686168939563 1 1
1.01057609079839 0.979468225166842 1 1
0.956674055362706 0.927121388810539 1 1
1.26334375782014 1.2276852378666 1 1
0.872012291996976 0.844555207238833 1 1
1.00152911586044 0.968650358800479 1 1
0.955163051153 0.927325669715889 1 1
0.989829035206822 0.962527351056399 1 1
1.10490758469296 1.07442270434339 1 1
1.1037527908884 1.07224458298613 1 1
0.976637545948113 0.949955897777812 1 1
0.913596054340992 0.886223551372606 1 1
1.24003073115148 1.20102163347251 1 1
1.25103949051947 1.21673586285598 1 1
1.17493568753505 1.13361251957438 1 1
1.06962769752649 1.0365925550215 1 1
1.3755527941375 1.33346921037005 0 1
0.781671134440443 0.758347067680313 1 1
1.01431913599073 0.980406320912908 1 1
0.729140452576299 0.708606438029157 1 1
0.891476245734731 0.865627021939868 1 1
0.940164676821293 0.913273117280128 1 1
0.950947913517456 0.922924583344554 1 1
1.05255106741032 1.01957685698396 1 1
1.05983346799917 1.02799182856618 1 1
1.31965132057472 1.28057615394929 1 1
1.09894926420827 1.06573217378526 1 1
0.942253467679377 0.914491630341393 1 1
1.02217345477254 0.991812443077639 1 1
1.12161093796917 1.09166653061535 1 1
0.820456175954671 0.797414237766692 1 1
0.746383424556408 0.726254559993305 1 0
0.974635326202458 0.945801608799584 1 1
0.913147595754539 0.886225037323104 1 1
1.0268360026417 0.997093806230822 1 1
1.02232683416144 0.992545014103883 1 1
1.13867606746844 1.10186179580842 1 1
0.971113116887555 0.941976508978291 1 1
1.29082109021429 1.24914398498712 1 1
0.688599835418909 0.667534197221344 0 0
1.04161080495721 1.00808027181228 1 1
1.20193641315832 1.16025858909657 1 1
1.15985069013934 1.12729983971524 1 1
0.995083767707748 0.962827878261114 1 1
1.064726558435 1.03257920731995 1 1
0.931715944913691 0.907232774134659 1 1
0.896410169650896 0.868427270199963 1 1
1.09694602621552 1.06211088207441 1 1
0.973460993029629 0.94104958856034 1 1
0.925615976605907 0.896953164316351 1 1
0.962804387064671 0.935862381421657 1 1
1.07076588054751 1.03967370401511 1 1
0.955257743763475 0.928800971300744 1 1
0.984794720622264 0.955209310211977 1 1
0.871224618979737 0.84203625615069 1 1
1.11584313357855 1.08365635387835 1 1
0.693017533661335 0.672035400943751 1 0
1.00243236952477 0.970462457405635 1 1
0.755812388300836 0.733440372356448 1 1
1.0735928518052 1.04305959406365 1 1
1.03954383562583 1.00907790429371 1 1
1.00089474443618 0.971026936021381 1 1
0.876630047363954 0.85069304114249 1 1
0.747863158575899 0.727450362150282 1 1
1.07273149565097 1.03796190571457 1 1
1.27868239930069 1.24175402930281 0 1
0.784587512631158 0.763002488642714 1 1
0.98021713019086 0.949923409362059 1 1
0.933432972420616 0.905221294525322 1 1
1.00281262043054 0.974921712881368 1 1
0.89369198627825 0.866341299029102 1 1
1.12499011090418 1.09399278455905 1 1
1.0593907280047 1.0279200689853 1 1
1.10763704627265 1.07385210316931 1 1
1.14731409602959 1.10994283180384 1 1
0.831126420794398 0.805049643347746 1 1
0.981174727029291 0.953944160891046 1 1
1.02459137504192 0.99557037060152 1 1
1.01268022354551 0.982250862145845 1 1
0.94186870918424 0.915497709221623 1 1
0.855813423167888 0.831346385037973 1 1
0.656667479277442 0.637870237460242 0 0
0.78800002269869 0.765980526688949 1 1
0.99099718447788 0.962668953641519 1 1
0.953330130384718 0.924393086747514 1 1
1.07450554006161 1.04136056820046 1 1
0.885808163583323 0.858973860096614 1 1
1.04806229585155 1.01657896808962 1 1
0.951581412705041 0.923003850606258 1 1
0.769772975216537 0.745114598654914 1 1
1.10846505638566 1.07561715293522 1 1
1.18489290688327 1.15038528615451 1 1
1.15264426444285 1.11970517356355 1 1
0.802355907538414 0.776422525997494 1 1
1.10035947594928 1.06904001206165 1 1
0.954154290019705 0.927539703344271 1 1
0.724273042164647 0.703403245033653 0 0
1.03810154328275 1.00723040983326 1 1
0.977445278949743 0.946857903597018 1 1
0.776342461974021 0.752954311760834 1 1
1.08594779529961 1.05312297699612 1 1
1.14617507659715 1.11507019576911 1 1
1.04707309015676 1.01649025436467 1 1
0.956866455757773 0.927477270494729 1 1
0.768473811724536 0.748158152785794 1 1
0.974410524733131 0.945070571284474 1 1
0.818137252980884 0.795018198269451 1 1
1.03986295888216 1.00909287570629 1 1
0.8934298068637 0.867407561708221 1 1
0.99844870975729 0.968281825395769 1 1
0.77202184905599 0.748896121814508 1 1
0.985622561831791 0.959138540080525 1 1
0.986791971316514 0.957312611973765 1 1
1.04663830714032 1.01462521735577 1 1
1.00928874926562 0.980055895557498 1 1
1.09982777294879 1.06768752031612 1 1
0.842455422066454 0.817782891085799 1 1
0.94352908828751 0.916730845388319 1 1
1.1949514368137 1.16193709922719 1 1
0.856066068224743 0.83211946111201 1 1
1.03829730008064 1.00879392547358 1 1
1.09794389969719 1.0643524482506 1 1
1.0171145274428 0.985271479630734 1 1
1.25740978393912 1.22037988841125 1 1
1.06825634916452 1.03618817909779 1 1
1.00729244083987 0.977116899576113 1 1
0.929827294756948 0.903239271764633 1 1
1.25192785024643 1.2107004966904 1 1
0.95632203409869 0.929308023729338 1 1
1.07232899451712 1.03959680849114 1 1
1.08740968603278 1.0586310277962 1 1
0.972188435388548 0.944172460617633 1 1
1.12295666328871 1.08472948389262 1 1
1.11294513805922 1.08013157790612 1 1
1.25300815077281 1.21619304735092 1 1
0.962947424344934 0.934636324793053 1 1
1.06074892857542 1.02791975870558 1 1
0.995162021108963 0.962246048980125 1 1
0.952359421807655 0.922027797672776 1 1
0.985210326475988 0.957180294369046 1 1
0.963075842028667 0.931688266902724 1 1
1.0381453055686 1.00769294488672 1 1
0.981838624020593 0.952964431372871 1 1
0.884298489547163 0.858165097829788 1 1
1.08649165760427 1.05371147414047 1 1
0.864124991882623 0.834773766756286 1 1
0.817546368390671 0.794424592470581 1 1
0.978042860405044 0.947455867459206 1 1
1.30935924184973 1.26994983553662 0 0
0.898709153007172 0.870191783649629 1 1
0.978114099146474 0.950229690447799 1 1
0.930355888517204 0.905054230196713 1 1
1.09471981221511 1.06360896669579 1 1
0.976096577788524 0.947472094638616 1 1
0.961855651006253 0.933076196186581 1 1
1.18034153006144 1.14688734636112 1 1
1.13738707790825 1.10015226445016 1 1
0.980308937365456 0.949602453405133 1 1
1.03188243304465 1.00047640842012 1 1
0.9300529388917 0.899797320167052 1 1
0.93752796857689 0.909551113379164 1 1
0.630139697451484 0.612108781688934 0 0
1.07855368906025 1.04790317959756 1 1
0.931260897185595 0.906751526886368 1 1
0.824344285463273 0.80083589431593 1 1
0.875460631960049 0.849154578631736 1 1
1.30051565101565 1.26328233363011 0 1
1.26667469846134 1.23187341248931 1 1
1.11094458106128 1.08056825143755 1 1
0.711626311625377 0.690553781390632 0 0
0.932677751537608 0.908454565311385 1 1
1.08283645482689 1.04878101166937 1 1
1.24400619201452 1.20559485630928 1 1
1.17859822251889 1.14060959896007 1 1
1.02478980879637 0.995322425992331 1 1
1.14560623200071 1.11205056758738 1 1
1.04093430384709 1.01012300456293 1 1
0.923151256499479 0.896183928044356 1 1
1.03559458034636 1.00502928525908 1 1
1.27499947453345 1.23570778578106 1 1
0.917443435517138 0.889689002850026 1 1
1.2266504349847 1.19053110211596 1 1
0.867334473174615 0.841117341461371 1 1
1.01681784940263 0.987222286817058 1 1
1.12200736753562 1.08760698483099 1 1
1.07687544752512 1.04252212639984 1 1
0.823060937712106 0.798973589350422 1 1
1.16637653796696 1.13489535405164 1 1
1.17130153960537 1.13840816168226 1 1
1.03271555997299 0.999890763928575 1 1
1.03735581280664 1.00817547271217 1 1
1.04041143642025 1.01088869157216 1 1
0.973284617019482 0.944481629383245 1 1
0.903261533809029 0.878210077975859 1 1
0.762422251359237 0.739150936554512 1 0
1.25237499395753 1.21440112228739 1 1
0.945520790475183 0.915996287138762 1 1
0.908386308180778 0.880878675421613 1 1
1.04770119109015 1.01557819155433 1 1
0.920433627961388 0.891589328972592 1 1
1.32204746266495 1.28166784563224 0 0
0.951659726064086 0.921885761331603 1 1
1.02194344454054 0.990445354823669 1 1
0.788033256073651 0.765035562053896 1 1
1.12236770224012 1.08844412375494 1 1
0.798436564923473 0.774916299691994 1 1
1.01658290081106 0.985494291567542 1 1
1.19528288587586 1.16127727072912 1 1
1.14094571254463 1.10493348094251 1 1
0.8585003807706 0.833434180041475 1 1
0.942998151120307 0.914092009825118 1 1
1.07378067829095 1.03990444870897 1 1
0.969134484460187 0.940262553946136 1 1
0.894742723914788 0.868775961549157 1 1
0.881438139901401 0.854456593540423 1 1
0.839396058736086 0.815364006962643 1 1
0.93665214155155 0.911189926297834 1 1
0.93522164535146 0.908234959881637 1 1
0.954240699465405 0.924867933141517 1 1
0.635850511970586 0.617271653792856 0 0
0.817340358958046 0.793674989447154 1 1
1.00996159328158 0.979034800057986 1 1
1.10983146693176 1.07839247257126 1 1
1.04646539973063 1.015720186002 1 1
1.01864843483713 0.989667435333651 1 1
0.767790878637793 0.744272021892321 1 1
1.06925172119574 1.03832495159366 1 1
1.09987109150796 1.06696681738201 1 1
0.944125982933754 0.916967597357759 1 1
1.1539063966564 1.1211288058109 1 1
1.20541997071469 1.16881719783457 1 1
0.790930147782121 0.766118870829008 1 1
1.02586739056898 0.998105030163614 1 1
1.00263131449703 0.97026656781047 1 1
1.07034241988425 1.03934708747982 1 1
1.15317744864309 1.12133615750837 1 1
1.11956964822079 1.08163885615796 1 1
0.993553668447854 0.967357836929424 1 1
0.982768000832564 0.955615101528439 1 1
0.768298843985825 0.745394455626028 1 1
1.06021320602655 1.02815276124659 1 1
0.888003716966828 0.859937945088256 1 1
1.28484784892537 1.24485372251652 0 1
1.03250354507225 1.00503987759863 1 1
0.966155716320116 0.937797312338033 1 1
1.11450639343768 1.08059823584532 1 1
0.679615718494343 0.659090334745477 0 0
1.07882401509098 1.04912534127313 1 1
1.00729718592434 0.977425115880708 1 1
1.18090787985956 1.14290362076688 1 1
0.994794805435507 0.963212133053786 1 1
0.794444807343276 0.779239577906107 1 1
1.13627759971487 1.10323251405713 1 1
1.1316564006533 1.09893590842225 1 1
1.14932885838322 1.11592530808145 1 1
0.912072013637041 0.884870375992294 1 1
1.00881955179094 0.977763703633909 1 1
0.971806006027268 0.942776302365889 1 1
1.16701717169127 1.13209346760696 1 1
0.799892575016102 0.775943749620414 1 1
1.17688760459304 1.14342978723425 1 1
0.951359372811081 0.91779557979448 1 1
1.0701472582388 1.0413848657371 1 1
0.947843785203958 0.917920306411387 1 1
1.0069232491795 0.977315353841682 1 1
1.09032566255227 1.05949768443848 1 1
1.07297578458877 1.0429575057579 1 1
1.34812017520714 1.30775612825413 0 1
1.08995161792735 1.05689454738656 1 1
0.886429936132472 0.862603907377258 1 1
0.598304640363089 0.578722639801743 0 0
0.887233971300497 0.862705141555968 1 1
0.99685267959677 0.966540929039814 1 1
0.837222635577251 0.812829542952734 1 1
0.952343412885211 0.926348322078289 1 1
0.884632623760415 0.858977646108152 1 1
0.904515062824899 0.878706568229562 1 1
0.750121037103961 0.725916556750456 1 0
1.09635043548522 1.06224785804527 1 1
0.983371537285018 0.950909927147504 1 1
1.23193280113745 1.18971501733817 1 1
0.954995341940889 0.925755101217854 1 1
1.09197068259009 1.05925543604277 1 1
0.951328273248787 0.920794709998497 1 1
0.985773570372997 0.955878525965077 1 1
0.980634468878105 0.949081488040885 1 1
1.12364769902877 1.08781218855824 1 1
1.21581983127215 1.17892165885505 1 1
1.05519762075837 1.02601988707311 1 1
0.938779960796477 0.910473094018527 1 1
1.07538534866874 1.04126778082287 1 1
1.01637230242189 0.985952555129805 1 1
1.17482532428505 1.14204523046753 1 1
1.18136638758934 1.14597398420121 1 1
1.23555603139441 1.19648537903548 1 1
1.02047031809877 0.993306059335842 1 1
0.991113287420432 0.961818165877732 1 1
0.982332032406436 0.953453763444157 1 1
0.995738961350106 0.964496211059321 1 1
0.834086616971208 0.810576753272672 1 1
0.988468999768279 0.959917431099441 1 1
0.899833447680583 0.874838276445525 1 1
1.22213096754337 1.18110804345562 1 1
1.00290656893493 0.970263195305943 1 1
1.31744900642167 1.27715169850138 0 0
0.953049705849269 0.925509032832977 1 1
1.08123752447641 1.0481772505146 1 1
1.26054774765047 1.22275608150491 1 1
0.873291240576554 0.848208046234514 1 1
0.939748871345536 0.913822807241034 1 1
0.807793267446077 0.783932810998925 1 1
1.091533318091 1.05885773861126 1 1
1.02976611411093 0.998231415111243 1 1
1.15621564621948 1.12385269735658 1 1
1.11851649965835 1.082637219725 1 1
0.925870042857725 0.899280358320849 1 1
1.20232009805049 1.16461708840082 1 1
1.02167449231513 0.989440662555213 1 1
0.992351364267962 0.964567697550742 1 1
0.787917810580766 0.765493959854573 1 1
1.04544375505826 1.01377042530251 1 1
1.15620258937443 1.11884574399998 1 1
0.920071441612453 0.890778506543564 1 1
1.1060753826512 1.07168039569036 1 1
0.866530808223952 0.839429805932854 1 1
0.993171313062073 0.963978586598386 1 1
0.963709767952384 0.93420342852683 1 1
0.874463986795282 0.846112677329649 1 1
1.11834337435969 1.08336952599309 1 1
0.958654024541088 0.928915299913262 1 1
0.859891624638406 0.833909379882519 1 1
1.06451809947213 1.0288198041214 1 1
0.862011017283763 0.835103951213389 1 1
0.987811801312046 0.958688873456487 1 1
0.910525304682457 0.88429811149331 1 1
0.963423178560251 0.935326896723186 1 1
1.10530027284001 1.06980495097144 1 1
1.09917943176508 1.0662337798838 1 1
1.14399997547223 1.11292167857368 1 1
1.111062241792 1.07952683871322 1 1
1.076597733634 1.04507337382271 1 1
0.950791325772677 0.922100642888028 1 1
0.959099064996715 0.931142298348958 1 1
0.908096479020412 0.881509337531431 1 1
1.0104932487973 0.979595389796748 1 1
0.965447221185694 0.938842227805656 1 1
0.776539745895847 0.75396240645709 1 1
1.14126947786439 1.10836331443716 1 1
0.922746776194612 0.896105052439161 1 1
1.14171353822763 1.10466053076711 1 1
0.962006945972409 0.936667958955826 1 1
0.993085423057863 0.963755059816289 1 1
0.837670107609257 0.812927583755453 1 1
0.741427811339352 0.717257431301562 1 0
0.926209201941976 0.895923083200093 1 1
1.07232947076152 1.04109722427215 1 1
1.02775974316225 0.997463688235269 1 1
0.973392721612111 0.94552677501715 1 1
1.04824073615206 1.01707644173693 1 1
0.946923470144662 0.917701143477419 1 1
0.842035670355042 0.817127570727374 1 1
1.07874180297992 1.04331335899621 1 1
0.874230981043633 0.848695404390333 1 1
0.96670950600876 0.939856263268252 1 1
1.07886285706084 1.04479098119731 1 1
1.03523242795437 1.00627175904316 1 1
1.11214842128292 1.07846883046054 1 1
0.959388974908375 0.932286745542009 1 1
1.25076495979825 1.21001917284105 1 1
0.900223374184252 0.872833138486211 1 1
1.01607075417405 0.986187525323796 1 1
1.05029614853592 1.01874136011066 1 1
1.06306046440142 1.03350621863982 1 1
0.884970017157808 0.860247704012701 1 1
0.96726919898343 0.939678801266326 1 1
0.856871059114081 0.830600243765547 1 1
1.14281293456265 1.11069888044324 1 1
1.21274028490283 1.17453408829693 1 1
0.832921177897884 0.806888200004543 1 1
0.788997774552521 0.765661082258458 1 1
0.906014923838942 0.882058639891133 1 1
1.2228921917456 1.18723863969615 1 1
0.970326028746331 0.941693944686989 1 1
1.02581856234474 0.991901019108146 1 1
0.9339525300418 0.905721610503832 1 1
0.869753858397668 0.843161872976307 1 1
0.846712407600489 0.822317206618885 1 1
0.854745100868382 0.831297471981498 1 1
1.12959658016714 1.09376615923965 1 1
1.05712420561782 1.02698171184602 1 1
1.0890900005178 1.05704040940391 1 1
0.732560645339043 0.712871877796388 1 0
0.922266149427926 0.89631550374145 1 1
1.05903247229943 1.02778217373092 1 1
0.987523309988806 0.958297643825639 1 1
0.893970391335073 0.865727330894998 1 1
1.0056395927896 0.978182445945603 1 1
1.06543632353254 1.03495727684939 1 1
0.935804564559692 0.908359829507413 1 1
0.786179039552641 0.762876422868415 1 1
0.904848228469492 0.879024758920828 1 1
0.885259962163575 0.859048639179573 1 1
0.918439185497276 0.886647889308211 1 1
0.963524677132876 0.935354828887873 1 1
0.96866511369199 0.938293483078831 1 1
0.834402300890604 0.811250710606236 1 1
1.19616597823223 1.15796666857065 1 1
0.72316759790587 0.70284444436366 0 0
0.995385740184897 0.967634185589073 1 1
1.20484785906837 1.16642006578723 1 1
1.14152715261946 1.10918556762831 1 1
0.787527906358166 0.765945055287176 1 1
1.02309439956804 0.99287946171489 1 1
0.795653807724773 0.771810698218429 1 1
0.795994298504417 0.774151057653249 1 1
0.914149908461661 0.887523277127602 1 1
0.853298481615438 0.829739799861413 1 1
1.07925622708689 1.04880761864774 1 1
0.977391183698667 0.949825300438338 1 1
1.1778939671217 1.1432433078299 1 1
1.08996524780106 1.05978842557195 1 1
0.880044949695292 0.852738542034824 1 1
1.05256913857305 1.02044174760001 1 1
0.997139316187146 0.965417676694437 1 1
1.13244541878149 1.10113105661778 1 1
1.08542008635712 1.05120267026788 1 1
1.03157171312579 1.00067908967661 1 1
0.946868265135459 0.91909994481867 1 1
1.10138174027459 1.07002019046909 1 1
1.12372712783248 1.09197768495634 1 1
1.24397336987187 1.20375880242109 1 1
1.08142404089574 1.05023303633469 1 1
1.08233022827909 1.0507888316447 1 1
1.0114240359344 0.98010717119589 1 1
1.10421608557144 1.07131100335117 1 1
0.819711782754224 0.796555397955285 1 1
1.10678695220144 1.07234862945385 1 1
0.969249617956688 0.940773536745085 1 1
0.90643397230613 0.878511598672251 1 1
1.01396211300906 0.980722862123686 1 1
1.04284928900083 1.01169070063283 1 1
0.765758738346409 0.742041823890172 1 1
0.911930854061911 0.883219506233419 1 1
1.05886824931865 1.02950032412763 1 1
1.19119958121994 1.15711746174526 1 1
0.976195686616003 0.947807457929762 1 1
0.905145249188513 0.878555817194592 1 1
1.138381552495 1.100766393278 1 1
1.20771191143844 1.17312882073862 1 1
1.14639182146755 1.11296713645987 1 1
0.924761760723263 0.897697527293423 1 1
0.864157631254528 0.839662393125062 1 1
1.01087774478181 0.981371707475905 1 1
0.675075973491791 0.654535378140726 0 0
0.916231714318421 0.888066653957199 1 1
0.720309028622893 0.699711321223106 0 0
1.08847688545009 1.05658170616852 1 1
0.948867248817762 0.92018696455497 1 1
0.771252606676035 0.746122566277449 1 1
0.862054502734137 0.836813200670608 1 1
1.05077731836722 1.01796232542297 1 1
0.900135438383258 0.875723517591332 1 1
1.10756676635999 1.07600573398528 1 1
1.11755466329782 1.08456229029406 1 1
0.802562553523555 0.777304620344317 1 1
1.0086911660038 0.980955659336095 1 1
0.914170215014575 0.888280903538436 1 1
0.759920525237265 0.737121112622671 1 0
0.946527745647557 0.919027588889689 1 1
0.709736810444857 0.688665979543194 1 0
0.818672244889294 0.793686051692109 1 1
1.14748374620066 1.11469351593544 1 1
1.18316711271252 1.14796808091927 1 1
1.00884078288066 0.976087917200343 1 1
0.904134903200321 0.876883132259469 1 1
0.919958583187689 0.891429098757889 1 1
0.76924777882295 0.746185190022582 1 1
0.778704510987538 0.75702367020705 1 1
0.688666535915946 0.667837983272433 0 0
1.19656848253973 1.16310791442495 1 1
1.05914643696955 1.02761140545939 1 1
0.704036249989513 0.682527288347534 0 0
0.806643004251489 0.783622280893726 1 1
1.01093883574425 0.978714599661182 1 1
1.17665133281038 1.14225197114483 1 1
0.96862902626314 0.940696406595555 1 1
1.07275781045517 1.04333942593546 1 1
1.16015001753296 1.12527335224293 1 1
1.15431036442845 1.12108044220901 1 1
1.0777164813444 1.04670902216475 1 1
0.922544373228302 0.893041928316489 1 1
0.809974589343456 0.782263034632049 1 1
0.920496487802169 0.888710694174441 1 1
0.967932453326278 0.940095332059 1 1
0.998912547079054 0.968710946530541 1 1
0.886199812172879 0.859138289330722 1 1
1.17663354207667 1.14451938992523 1 1
0.773519524606522 0.749294621000355 1 1
1.0350112558728 1.00368522542316 1 1
0.997212484398068 0.963632200377275 1 1
1.06386287144005 1.03346102505219 1 1
1.02923154917132 0.997288621832424 1 1
0.864634208247075 0.839335911849953 1 1
0.891553899172921 0.865968136602787 1 1
0.831418202651105 0.802608445457972 1 1
0.844644093983741 0.818784223378048 1 1
1.20872134426653 1.17210225171013 1 1
1.03496468307578 1.00496177761839 1 1
0.876367040441492 0.849534730793515 1 1
1.16622076384721 1.13266583253963 1 1
1.11125827589254 1.07526157003926 1 1
1.03246861335017 1.00247738949672 1 1
0.966990821001216 0.938393271579868 1 1
0.977442714172194 0.952309036628066 1 1
1.23724857190733 1.1975746054706 1 1
0.93780230373603 0.909573042446505 1 1
1.15814416305581 1.1239350063547 1 1
1.05858415462933 1.0263409876898 1 1
1.17431336913863 1.1360527776506 1 1
1.01271074512587 0.983750950817362 1 1
1.00587304769437 0.978068740256051 1 1
1.07319138223976 1.03964606751263 1 1
1.01857809837575 0.98628869706742 1 1
0.738778752239931 0.717306543886726 0 0
0.872453421507662 0.846317743520908 1 1
0.949054903358754 0.920440038482504 1 1
1.05248147472395 1.02567898391545 1 1
1.00868372485776 0.979027441611917 1 1
0.77772395203639 0.755019210159026 1 1
0.949596807089984 0.920406645236816 1 1
1.09049626705573 1.05886817135292 1 1
0.875924014854306 0.847728872127714 1 1
0.911425428285561 0.88495070718464 1 1
0.979401471228128 0.95337547314733 1 1
0.99535363265345 0.965144036360613 1 1
0.985980104673761 0.955980951887774 1 1
0.86923195926588 0.843033609722677 1 1
0.774565702844461 0.751674341665661 1 1
1.17633115083805 1.13991533305698 1 1
1.12691735482835 1.09431933384801 1 1
1.12401030822189 1.09236249762466 1 1
1.10909130148632 1.0765412209723 1 1
0.89476845665984 0.867013804361274 1 1
1.27391162300648 1.23725371484033 1 1
1.08147314831839 1.04947384446255 1 1
1.21380623339758 1.18011785645997 1 1
1.07461765365199 1.04348661670582 1 1
1.0677545067343 1.03499471162368 1 1
0.967010704556177 0.93920450550915 1 1
0.899281401390652 0.869980416726494 1 1
1.12948329271412 1.09865286477513 1 1
0.919805440856124 0.890991645720261 1 1
1.13910010061669 1.10103793441524 1 1
0.877113898177202 0.850633446371813 1 1
1.00266890727089 0.970961993837137 1 1
0.829546366520759 0.806196961614193 1 1
0.970961054111886 0.94309260364372 1 1
1.03344910202676 1.00160698420196 1 1
0.948142234525248 0.918180366407244 1 1
0.990027778621171 0.961387682961291 1 1
0.996015498983961 0.968014802462509 1 1
1.11269272290724 1.07811443778642 1 1
1.0213029876538 0.987185176770739 1 1
0.84619294834142 0.82004942267238 1 1
0.964071292788795 0.938072654898687 1 1
1.09662460902721 1.06335063644721 1 1
0.784099561028578 0.759886239726664 1 1
0.805762159289052 0.782630306971774 1 1
0.76351914932151 0.741175833468898 1 0
0.94914562488067 0.92035717830856 1 1
0.88204117247967 0.854498832821081 1 1
1.01822900716334 0.98539482756904 1 1
1.1540810044519 1.12184881933204 1 1
1.11128308774567 1.0775366922767 1 1
0.882910893561285 0.854607170658906 1 1
1.1336840635741 1.10073348443632 1 1
1.11214570288309 1.07807122409283 1 1
0.950262335511859 0.922961353170813 1 1
1.01545444219637 0.984543302451165 1 1
1.04791266634898 1.01861348932758 1 1
0.992997088882855 0.963159105368008 1 1
1.04087337820813 1.01105253136694 1 1
1.08239993699909 1.05153322228366 1 1
1.21748544371551 1.17729127033452 1 1
0.762297179242823 0.739216653589245 1 1
1.14419636775814 1.11036355945065 1 1
0.97449390528837 0.947986284689951 1 1
1.02984748997564 1.000631840775 1 1
1.02117231586276 0.989479148766567 1 1
0.878130701575452 0.853662836042931 1 1
0.995645664483394 0.968330709963929 1 1
0.837679475518039 0.810492471080373 1 1
1.06327362084632 1.03208924147425 1 1
0.977570743608963 0.950142963064275 1 1
0.871535836506681 0.846961442723754 1 1
0.981670837561894 0.955190448502121 1 1
0.993432585331026 0.963296692379692 1 1
0.900226120713692 0.872015679545841 1 1
0.879352501272487 0.851900696814895 1 1
1.07500689803371 1.04074739388821 1 1
0.978951943435643 0.951753101819199 1 1
1.29590515426142 1.25888041036863 0 1
1.05227081725413 1.01699377321601 1 1
1.19016222495384 1.15631585477692 1 1
0.760192353791461 0.737712510120326 1 0
1.29966806601422 1.26195795042916 0 1
0.961369638809386 0.933566883876183 1 1
0.953312595990956 0.92666569931402 1 1
0.869427141170266 0.843552922705056 1 1
0.887193649661299 0.861644361409951 1 1
0.957985652709102 0.929803034200348 1 1
0.848234999312983 0.821069345105752 1 1
0.999994293980872 0.969189317806848 1 1
1.11382929654362 1.07792487369345 1 1
1.0102415744972 0.980122931607283 1 1
0.948676554780167 0.920481841096218 1 1
1.04759242028308 1.01776727286871 1 1
1.09689115294241 1.06441990709225 1 1
0.805127032878141 0.780065581654701 1 1
0.855398211063543 0.832218424424304 1 1
1.08031360360227 1.04651981408263 1 1
1.05619796415449 1.02694150656074 1 1
0.805200818120425 0.782348329052392 1 1
1.03339385080876 1.00286163573775 1 1
0.865911096586027 0.842092542889985 1 1
1.08161662770685 1.04976303114134 1 1
0.850522986826173 0.824098037870264 1 1
0.907062416593731 0.878441031574502 1 1
0.935714107526574 0.908092022673686 1 1
1.04254109780367 1.0102114819799 1 1
0.816000580299189 0.792427620889336 1 1
1.2084374968929 1.17435930496595 1 1
1.24398479097856 1.20840704699517 1 1
1.06299326869063 1.0302890294233 1 1
1.09048999394425 1.0563047648536 1 1
1.16767696697201 1.13471315735712 1 1
0.961488688004582 0.934657439390751 1 1
1.30907710693557 1.26875762375975 0 1
1.18300933524798 1.1483494805431 1 1
0.976771300675824 0.947125824442366 1 1
1.1967630672975 1.16444515751093 1 1
0.773561192122234 0.752393103366297 1 1
1.08334003722059 1.05069443593991 1 1
0.884265711753413 0.85784183385824 1 1
1.05662709259996 1.02302345572503 1 1
0.969205346558193 0.941251245103076 1 1
0.949446437607031 0.922398611365316 1 1
0.850839263346661 0.826170453806843 1 1
0.978313471280862 0.949463236417773 1 1
0.830949941605342 0.806392715812741 1 1
1.0433765437256 1.01299896242468 1 1
1.14706909157102 1.11421088234767 1 1
0.920650497807112 0.893037439238801 1 1
1.25005199682088 1.20840445543227 1 1
1.02562048479315 0.99334047337199 1 1
0.755944929077728 0.732538913992322 1 0
0.903755358149841 0.874918694251474 1 1
1.05571057957387 1.02140277796007 1 1
1.12077119351403 1.08723340346338 1 1
1.03733439185449 1.0070213122841 1 1
0.993843591381933 0.96600064927034 1 1
1.11023582917896 1.07838577887285 1 1
1.17458639965683 1.13974880269104 1 1
1.18788028931982 1.15018162869226 1 1
0.95797826193227 0.93046829100003 1 1
0.868099562762127 0.843053734143813 1 1
1.02177627426799 0.990496131291199 1 1
0.759831954524066 0.737981085541118 1 1
1.09804190703859 1.06784138578263 1 1
0.960218776913621 0.933305065129833 1 1
0.909441931466499 0.883006115529365 1 1
0.912860724218939 0.884528341786953 1 1
1.10583118944889 1.07295799871533 1 1
0.846369549244744 0.819797443638881 1 1
0.910189541287096 0.882206184402294 1 1
1.17426388013729 1.1392825939297 1 1
0.965882325809185 0.933583501336256 1 1
1.0340636929342 1.00610683155797 1 1
0.933019074387608 0.906666724812454 1 1
1.07157049517604 1.03871909885531 1 1
1.13424312552354 1.09911900665249 1 1
0.948528497030794 0.921207309176855 1 1
1.05353611430436 1.02257775053439 1 1
1.21812912625288 1.18346630928808 1 1
0.869915834861248 0.845687232392406 1 1
0.941833197285598 0.912269428292624 1 1
0.846787411648227 0.822379674890357 1 1
0.966918603853452 0.936307808152811 1 1
0.939130583825306 0.9122216463533 1 1
1.06842541618358 1.03630593225701 1 1
0.942090178118117 0.914270510892289 1 1
1.11440447754276 1.08234199124567 1 1
1.07076545027863 1.03992341839793 1 1
1.11385271146381 1.08264728820233 1 1
1.05260231032079 1.01839308581814 1 1
1.08341121444769 1.05205049362904 1 1
1.07696707651758 1.04438618517291 1 1
1.02243572292054 0.993436618923528 1 1
0.917644181901536 0.891431294283777 1 1
0.993289122119118 0.963324767842965 1 1
1.04907930785763 1.0194136379643 1 1
0.845620540636019 0.820977269012784 1 1
0.970079521264053 0.940766814585015 1 1
1.10084274632723 1.06751205881035 1 1
0.862321098309459 0.836768109573855 1 1
0.866432808660586 0.839191462249492 1 1
0.882367512403443 0.855199659365349 1 1
1.01530433554762 0.98306203070804 1 1
1.00901774705808 0.977387913760599 1 1
0.910307322745971 0.884734067825484 1 1
1.02171353724197 0.992206106029801 1 1
1.08354058717886 1.04784729837142 1 1
0.815878860998726 0.793074467689451 1 1
0.984529352767243 0.95596105361204 1 1
0.871200257052864 0.844990872087596 1 1
1.04495422014787 1.0142021180779 1 1
1.21025351016558 1.1725695808969 1 1
0.862011489547814 0.833639428529575 1 1
1.08450195820037 1.05356058273762 1 1
0.840449273449937 0.815813085241604 1 1
1.04892153837142 1.01954785287566 1 1
0.904983382481822 0.875662470016514 1 1
0.829397601795396 0.803082997200166 1 1
1.03091230469084 1.0027594545 1 1
0.865075398345877 0.839850839429453 1 1
0.971657762254743 0.943419486771155 1 1
1.02382001653233 0.995256714595288 1 1
0.821698003865853 0.797617964953483 1 1
0.989531908363319 0.961828495307257 1 1
0.971457524944469 0.943093683678209 1 1
0.958408662147634 0.933378955552358 1 1
1.08287315116366 1.04976124591529 1 1
0.975254484782749 0.943738482796772 1 1
0.93379591162446 0.902988129005601 1 1
1.16137134051506 1.12745508604672 1 1
1.13527619241453 1.09939502032632 1 1
1.14788604140855 1.11511849457363 1 1
1.13177352441922 1.09877880895865 1 1
0.980276343939784 0.951525945019054 1 1
0.874103589651334 0.849635728708029 1 1
1.04495765975355 1.01350557736198 1 1
1.17215315548557 1.13812156634174 1 1
0.835386045920291 0.810321553867857 1 1
1.0459430717496 1.01635040036971 1 1
0.974932100994237 0.945341323850216 1 1
1.00306737354827 0.973417819355419 1 1
1.1604377874574 1.12719097198006 1 1
0.89203012753148 0.868069469023326 1 1
1.20070694609392 1.15815486334662 1 1
1.21109066321571 1.17443839346414 1 1
0.985102647818966 0.957836788616936 1 1
1.03316186666005 1.00495141266728 1 1
0.757759277101524 0.7376874941255 1 1
1.1520841837639 1.11534670595505 1 1
1.15117766329098 1.11476990366031 1 1
1.06700489339168 1.03604785624254 1 1
1.15194449699674 1.11754392064529 1 1
0.939581128702313 0.912607746674078 1 1
1.1340540908255 1.10058953166723 1 1
1.02164000742082 0.989857872075812 1 1
1.02756329255181 0.996394955637938 1 1
0.99941660514304 0.969837380251871 1 1
0.738725497993644 0.714635004119432 1 0
0.80317117549289 0.780005007176105 1 1
0.961197251062617 0.932778922617226 1 1
1.07599647324776 1.0435892150756 1 1
0.793873850173353 0.76900801302094 1 1
1.22982394162672 1.19324160743478 1 1
0.803806879090399 0.779970161494879 1 1
0.965613361582012 0.938946860512072 1 1
0.808781489482574 0.785100304664138 1 1
1.07534878522236 1.04490636878169 1 1
0.817210029548112 0.790592224805855 1 1
0.906155540920904 0.882180268058293 1 1
0.983486060688172 0.951761416373462 1 1
0.960774770346837 0.931768564754308 1 1
0.773842008389027 0.752938779493546 1 1
0.928183885779554 0.900163433351687 1 1
0.935743450001599 0.906018810103484 1 1
1.12704563315646 1.094044325534 1 1
1.10331225401006 1.06517650149252 1 1
0.975492898137578 0.945394125782688 1 1
0.904796877067023 0.877717423088702 1 1
1.02740856247618 0.998140657793033 1 1
1.27337857408296 1.23641776691006 1 1
0.82271683772287 0.797917157898377 1 1
0.960834125916565 0.931451246698505 1 1
1.08823490801553 1.05582391413053 1 1
1.06481084238512 1.03439804748148 1 1
1.13103923356224 1.09814411035211 1 1
1.11573409701885 1.08095097396567 1 1
0.930866774591515 0.902530629734157 1 1
1.0524289713524 1.02113273318697 1 1
1.04273536242463 1.01103274626287 1 1
0.992699107322466 0.963025050760422 1 1
0.904865284785833 0.879551243577084 1 1
1.05628236750031 1.02372128585779 1 1
1.13500689349219 1.1017548976629 1 1
0.939133658113363 0.91245006196732 1 1
1.05574106980827 1.02441759663849 1 1
0.781680811545439 0.760954849848872 1 1
0.870060558261816 0.844216428402685 1 1
0.938696429260763 0.910807363363799 1 1
1.06070945233545 1.02935845166414 1 1
1.01950397246193 0.98876619388506 1 1
0.83923180865877 0.812951313892049 1 1
1.0522928867986 1.02256850209062 1 1
0.931465094377842 0.904553275828663 1 1
1.05128312916249 1.01738102853878 1 1
1.11259021201371 1.07972284594362 1 1
1.41908412520345 1.37467374045164 0 0
1.15935029550448 1.1217636034603 1 1
1.20250700352119 1.16862187000936 1 1
0.968884808841869 0.940480016347566 1 1
0.834242372008517 0.808663058747799 1 1
0.947507721159539 0.919548317213672 1 1
1.05892192802208 1.02512093545554 1 1
0.799990838977709 0.776430543655122 1 1
0.886456731378378 0.86086041021927 1 1
1.08378630897077 1.05159976560972 1 1
0.934994944480528 0.908254190435454 1 1
0.811843868848607 0.787960656993477 1 1
0.856032554673874 0.831372174964051 1 1
1.12368911337261 1.09207846561034 1 1
1.10034974190243 1.06788923697746 1 1
1.1000133616664 1.06366498778985 1 1
0.89469624353963 0.86914277289165 1 1
0.942058009868136 0.913377538237449 1 1
0.880755269399355 0.853258250113005 1 1
1.23360292732131 1.19769300151456 1 1
1.06893198872698 1.04007663649848 1 1
0.876624852627646 0.851893097522518 1 1
0.639005008799364 0.619077298621513 0 0
1.27044520794607 1.23036943601373 1 1
1.06808850234104 1.03665933685743 1 1
0.815541170338085 0.793148775858046 1 1
0.88302698819637 0.857636791548702 1 1
1.1210002589871 1.08943924360895 1 1
1.01355477744424 0.985790423120687 1 1
0.976340305858365 0.946379946259133 1 1
0.880986301192593 0.855820113510999 1 1
1.06056214722034 1.03155754352477 1 1
1.16262009823288 1.12833286505145 1 1
1.23912929591124 1.20520352490336 1 1
1.03437980987587 1.00180314181994 1 1
0.904361753628817 0.879347746528556 1 1
0.934847244603345 0.907020487008106 1 1
0.869911124589949 0.842419262494489 1 1
1.04270063623976 1.01203072789465 1 1
0.864073238953864 0.840505075138566 1 1
0.912695303988698 0.886122110158723 1 1
0.91524435158091 0.889872531852226 1 1
0.976841727787245 0.950911542760396 1 1
0.951212153250599 0.92591398948204 1 1
1.08683109508329 1.05283891280607 1 1
1.23238182719869 1.19055151826651 1 1
1.14404613532027 1.11055049871647 1 1
0.961232593106617 0.933007896209561 1 1
0.984847148257308 0.952195618097214 1 1
0.884564848375653 0.856131787150804 1 1
0.797322478951434 0.773192452063986 1 1
1.20022198873161 1.16471438759956 1 1
0.810381190309612 0.785497351284515 1 1
1.01043338692157 0.980863060512989 1 1
0.908996663908095 0.880363069161292 1 1
0.95381926978859 0.922809043719083 1 1
0.936774579776314 0.909439454860204 1 1
0.763538818187894 0.742378202055472 1 0
0.885404052151142 0.861548297194189 1 1
0.679470623967374 0.659444064370165 0 0
1.0383345291433 1.00444122861804 1 1
0.757078713594219 0.735735091185701 1 1
0.822442837455811 0.798826562017047 1 1
0.741503488677603 0.718441418906273 0 0
1.14175600298404 1.10669840987292 1 1
1.14257161171177 1.1089842498967 1 1
1.14275966044997 1.11045304523115 1 1
1.1373329510326 1.1048679103732 1 1
0.994362965407007 0.96475101597721 1 1
0.982764585384885 0.953529861084971 1 1
1.07473225710505 1.04458775651688 1 1
0.901595043906765 0.870318450745168 1 1
0.949307190604229 0.921627319703983 1 1
0.8230499577615 0.797359714241663 1 1
0.963586043925429 0.934071432380536 1 1
0.94123025942635 0.914266409021471 1 1
1.02081720158103 0.988801097047688 1 1
0.86471421344436 0.838143801982719 1 1
0.866250130308097 0.840620576370808 1 1
0.852303104193896 0.828924611116894 1 1
1.25870772429223 1.22411252100967 1 1
1.05385923341275 1.02351929059147 1 1
1.06145623886438 1.02763342204448 1 1
0.73310258998018 0.71081446797092 0 0
1.01131580529068 0.983619201544099 1 1
0.993540247559501 0.965105260377452 1 1
1.12777065738556 1.09158052038679 1 1
1.05663179422541 1.0234940341759 1 1
0.983101438600181 0.956347469881746 1 1
1.19119155838863 1.15512630085272 1 1
1.27195406305802 1.23308497033596 1 1
1.02757761530289 0.99885916150566 1 1
1.21272604783786 1.17498213197902 1 1
0.975200093827769 0.94688181563012 1 1
1.03914806601616 1.00603014265322 1 1
0.955798718391755 0.92995548477399 1 1
0.915901437363213 0.887810166716408 1 1
0.982779770843278 0.955084547295492 1 1
1.29747869391211 1.26103294612147 1 1
0.666316842275963 0.648041355041334 0 0
0.856217149366255 0.829901916123812 1 1
0.734071426783819 0.710232100802529 0 0
0.758328803747004 0.733726924893186 1 1
1.04736172734674 1.01633005104568 1 1
0.66397348502933 0.643850451497055 0 0
1.15042668523041 1.11731941477148 1 1
1.11493502495671 1.08166943338235 1 1
1.14334215084472 1.11076770231719 1 1
1.01692498611015 0.986862918563038 1 1
0.960250266763747 0.932134932785698 1 1
0.978322503092428 0.949110693336551 1 1
0.9517565528055 0.925285866579135 1 1
0.906190413934851 0.878154418345975 1 1
1.0759448572854 1.03923540277881 1 1
1.08689248443207 1.05080487735093 1 1
0.988471459043413 0.957672205925647 1 1
1.23780514891212 1.2029977003115 1 1
1.02470317352854 0.997878490854594 1 1
1.26323900416035 1.2268514910733 1 1
1.2183324258604 1.18382542858396 1 1
1.13989711372769 1.10246911961037 1 1
1.10133160509476 1.07060727537526 1 1
1.25076234167636 1.2155491777545 1 1
1.14387104664802 1.11121659819845 1 1
1.03602419655963 1.00623430505983 1 1
0.993471931693325 0.965735772912558 1 1
0.869872170485792 0.84332074047256 1 1
1.17906902689846 1.14312501462226 1 1
0.916781488383733 0.889961739139533 1 1
0.847805917470969 0.824729604530152 1 1
1.01204368847369 0.984120614461844 1 1
0.98331170630069 0.953748113743222 1 1
1.08006098853807 1.04916765220835 1 1
0.905966728029466 0.876197127317174 1 1
1.00739304038641 0.974685610231271 1 1
0.908911325149617 0.88107868231516 1 1
0.932284900726516 0.90502818038895 1 1
1.07672977660617 1.04472404565051 1 1
1.19922896207859 1.16552103595041 1 1
0.772597170925454 0.751563744117251 1 1
0.872115893160381 0.846685924560624 1 1
0.942917255365605 0.91217654598627 1 1
1.10000164827378 1.06675858957116 1 1
1.08735073184994 1.05507528820868 1 1
0.715087530401545 0.692375092101966 0 0
0.842775213123767 0.819296760232976 1 1
1.00753744870192 0.976934126281247 1 1
0.956445089773959 0.928108032750306 1 1
0.934467810054087 0.906945268200318 1 1
0.9884329621673 0.959256250074679 1 1
1.02599070961232 0.996045521583231 1 1
0.997457317885299 0.968511515187094 1 1
1.127590005066 1.09144360931549 1 1
0.929736385851577 0.900337549391456 1 1
1.14714246167586 1.11454855452693 1 1
1.00983852885602 0.975873535176824 1 1
0.972987892243551 0.941113883849777 1 1
1.14695713419639 1.1125714551524 1 1
0.965457072764348 0.938549966150194 1 1
1.03345391462458 1.00296051199452 1 1
0.995282458209499 0.968747495090401 1 1
1.07530371999106 1.04158908589004 1 1
0.963155593783747 0.933507610276684 1 1
1.10054368348328 1.06854132764678 1 1
1.08186354604505 1.05032601780176 1 1
0.929985317103158 0.904002435166752 1 1
1.09350878727453 1.0627789235211 1 1
0.983036042349512 0.954786742097788 1 1
0.953089699938194 0.928239118466968 1 1
1.17455709451543 1.13631982667341 1 1
1.05912340520188 1.02738203180249 1 1
0.973408005505407 0.944034831663212 1 1
1.06373338268979 1.03148113522221 1 1
0.818738959323127 0.7957548519607 1 1
0.97994051671232 0.952340097852967 1 1
1.07316121712952 1.04168092604419 1 1
1.10961873190257 1.07529723218131 1 1
0.838426403436675 0.812385297109215 1 1
0.698284417564569 0.678224642607055 0 0
0.813618993117924 0.789567336522359 1 1
0.972248000556169 0.945480097658786 1 1
0.676576955875799 0.654285724236672 0 0
0.967958602440515 0.939885035471621 1 1
1.15970537733757 1.12265396795097 1 1
0.799805578530668 0.773549053485204 1 1
1.02320493217122 0.993363885723521 1 1
1.01956565650586 0.988604034084716 1 1
1.04465833715444 1.01261937567087 1 1
0.784615081828431 0.763258847354852 1 1
0.787361859830929 0.763960805480758 1 1
1.05381963787016 1.01878083178497 1 1
0.772356086870601 0.751081369397444 1 1
1.06149068516087 1.02599177095093 1 1
0.972355994941594 0.942652419629643 1 1
0.797068387202375 0.771682493328924 1 1
0.890011481592465 0.86445053107508 1 1
0.885693797032676 0.856995962063406 1 1
1.0113995576087 0.984168183889033 1 1
0.688832958375474 0.670054960219279 1 0
0.987291845591648 0.960858780692961 1 1
0.796209911289965 0.773047932738417 1 1
1.02356446428849 0.993421859728482 1 1
0.903380448735876 0.875943124310944 1 1
0.785136596395494 0.761319292392758 1 1
0.972884579353879 0.941982448243063 1 1
1.04385860411495 1.01443860515097 1 1
1.0119685328094 0.98460655954213 1 1
1.02382063067933 0.991945292203251 1 1
0.874332744884162 0.846615177679893 1 1
1.35103686860796 1.30793908224073 0 0
0.988798560370261 0.957489920045393 1 1
1.02439706395694 0.9957723474725 1 1
1.19867777710949 1.16199947117305 1 1
0.979189122160876 0.948476936639973 1 1
1.06240607797293 1.02901382092648 1 1
1.11706658005376 1.08476401027503 1 1
0.965536179373417 0.937727231486897 1 1
1.04243756459438 1.01336378384998 1 1
1.09684173682699 1.06519027541931 1 1
0.930532762357036 0.901784295734889 1 1
1.09929859980217 1.06718288920989 1 1
1.14601715493449 1.11311476886275 1 1
1.48714143513557 1.44021191662697 0 0
0.823255628558772 0.799141479809625 1 1
1.08159767766563 1.0491370337849 1 1
1.27835721753078 1.24031067122446 1 1
0.810210498791219 0.785804950966696 1 1
1.14485806427831 1.1113225958909 1 1
1.04180643778587 1.01166623047217 1 1
1.17662535316449 1.13908103899941 1 1
0.953123227262261 0.923530898199734 1 1
0.986651504368388 0.95804808949748 1 1
1.09808927748095 1.06396865181576 1 1
1.00377641282283 0.974251079631505 1 1
1.02602634644448 0.995707807471469 1 1
1.03855731894705 1.00612310868382 1 1
0.971320017312255 0.939663798199614 1 1
1.09009627704349 1.0576430241921 1 1
0.712454659165839 0.693271153428692 0 0
0.97002493890515 0.94151431616039 1 1
1.04138986525101 1.01224509155499 1 1
0.908002163225087 0.880323023356851 1 1
0.936470759706985 0.910694826904509 1 1
1.0947677795441 1.0613356419329 1 1
0.934117709888151 0.910420353339749 1 1
0.93712730957509 0.911260113071217 1 1
1.20772193256127 1.17035967821195 1 1
0.997921655357177 0.96805268645883 1 1
1.02443903393395 0.99152751628834 1 1
1.15946580530127 1.12330610738075 1 1
0.84085135180419 0.816479710314181 1 1
1.06461839891351 1.03321270314199 1 1
1.0842031482557 1.04960571300084 1 1
1.03617250200594 1.00551876062083 1 1
1.13558491431888 1.1026163090754 1 1
1.06564272455318 1.03399329843849 1 1
0.968237014242483 0.941079737961878 1 1
1.0501452991234 1.01925349048683 1 1
1.01286831628933 0.980218613935217 1 1
1.00044719041744 0.970260420343085 1 1
1.00611532846843 0.976931289968141 1 1
1.12969659849983 1.09439250612261 1 1
0.949377126557493 0.921499393648267 1 1
0.798141558328937 0.775893709740143 1 1
0.891243787982488 0.866259194155331 1 1
0.867864506342255 0.841957623042531 1 1
1.21757137007188 1.18082971154305 1 1
0.924026243968013 0.898703253728085 1 1
1.02708791962008 0.998836758547601 1 1
1.07003170764716 1.03899128432273 1 1
0.80671342198107 0.783133982407508 1 1
1.05585502607597 1.02857702378307 1 1
1.03905809321381 1.00672208408249 1 1
1.07382481336469 1.03792839492084 1 1
1.12120997599836 1.08564088942401 1 1
1.12745908543117 1.09631288881597 1 1
1.12224866420941 1.08803796029608 1 1
1.15240749362453 1.11785188605258 1 1
1.06467058604445 1.03281690765931 1 1
1.16899330032744 1.13718125609108 1 1
1.01317474168622 0.983922316544053 1 1
1.01222639092221 0.980655686582594 1 1
0.877307471857609 0.848842298350439 1 1
0.683686892838134 0.664727830772636 0 0
0.95813696385329 0.93073226535403 1 1
1.01578277592391 0.98526957320446 1 1
0.902480060240557 0.876516316546693 1 1
1.008039909242 0.979978752852219 1 1
0.945308181286414 0.916592214458007 1 1
1.00757267815745 0.978850444032088 1 1
1.04488864797947 1.01423888894789 1 1
1.04337824811841 1.01016413213229 1 1
1.1489757565672 1.10943796749309 1 1
1.00646422064114 0.975915473635022 1 1
0.8651295553457 0.840640260340368 1 1
0.971636071969436 0.941312459743524 1 1
1.17997335032821 1.14174420829994 1 1
1.01583345341063 0.985206848462744 1 1
0.854336557322189 0.828045963817556 1 1
0.925164005685608 0.89798040663365 1 1
0.889488852739636 0.863529157942391 1 1
0.946221040871254 0.919125242043449 1 1
0.817637355192657 0.79192613166987 1 1
0.870453816917895 0.844187171593872 1 1
1.14270829832865 1.10713370959563 1 1
1.28132690293744 1.24151110382942 1 1
0.965782091343578 0.93723057198333 1 1
1.21135235575273 1.17468925705503 1 1
0.969228884453255 0.941746594157084 1 1
0.931864613400193 0.902486832399719 1 1
1.01838772359055 0.987438974313381 1 1
0.592675720308662 0.574283429550143 0 0
1.22177789171443 1.18928459490257 1 1
1.257199064723 1.21835258315429 1 1
0.966318350084717 0.939306340913523 1 1
1.04337396417505 1.01113811394579 1 1
0.985973269464289 0.955892795072678 1 1
1.11687742746341 1.08307680233245 1 1
1.1706616406552 1.13916051453533 1 1
0.955213845518784 0.930628867920024 1 1
1.06133842638932 1.02943292390789 1 1
1.16856334908174 1.1336076259489 1 1
1.02977324288699 1.00127203125107 1 1
0.843003041252707 0.816035011579302 1 1
0.991155194376355 0.963216906821404 1 1
1.04072401544134 1.00914525794427 1 1
1.13374127821841 1.10023034277878 1 1
0.999120791067127 0.970234890836678 1 1
0.941276783009326 0.910585946082616 1 1
1.0111811796505 0.982849884453424 1 1
1.24976545181534 1.2113725193582 1 1
1.10913251053038 1.07804130694072 1 1
1.08582019419626 1.05316272620024 1 1
1.15236344437898 1.11801139982666 1 1
0.874153855221179 0.849995159607834 1 1
0.99099961450111 0.960848639803294 1 1
0.959848145744674 0.931624381011796 1 1
0.607170902437688 0.59163491245827 0 0
1.27901824124475 1.24077688300724 1 1
1.35753145992081 1.31783033129509 1 1
0.965720720432589 0.937115810878829 1 1
0.973136434825385 0.943643718438599 1 1
0.89780787148046 0.871109684409485 1 1
1.16747590198066 1.13032016393561 1 1
0.981300136643737 0.95353700200487 1 1
1.04982405113555 1.01739818826829 1 1
0.89362651684385 0.866802497041039 1 1
0.977129967404534 0.946118979098522 1 1
1.07143896538154 1.03774086037229 1 1
0.919067067720533 0.891332484144215 1 1
1.32336424711114 1.28643054927333 1 1
1.17377080672936 1.13912392875943 1 1
0.861677983866378 0.836637815372865 1 1
0.92995141754436 0.903208947339838 1 1
1.02420687081436 0.993423430408126 1 1
1.06009773240068 1.02854615672999 1 1
0.912040829402371 0.885346772627633 1 1
1.08004156710382 1.04785452800833 1 1
1.23147355225865 1.19296404476664 1 1
0.933841798941672 0.904270484834356 1 1
0.855640128252865 0.83008701552193 1 1
0.986223648111501 0.958108954051761 1 1
1.0098729164734 0.980454989424953 1 1
1.06597328378792 1.03244160652168 1 1
1.1843070958855 1.14741653734055 1 1
1.01602577485013 0.984615745709761 1 1
1.03042368575369 1.00193222252999 1 1
0.88904344966446 0.860653318268617 1 1
1.07810125305338 1.0454968594506 1 1
0.954371320606876 0.927738297795841 1 1
1.21964838877067 1.1843761523845 1 1
0.986439479096027 0.954408700374019 1 1
0.972017520012577 0.943624087810079 1 1
0.804826391563504 0.78188788203923 1 1
0.859289392188261 0.836460030459398 1 1
0.941620382531702 0.913181113911309 1 1
1.08764561148711 1.05690532417501 1 1
1.21229302569925 1.17533732842 1 1
1.07143189214607 1.03955621816682 1 1
0.981383020812358 0.952998760280352 1 1
0.925019733798369 0.897359034452263 1 1
0.9954535636343 0.966160619082105 1 1
1.08656042396194 1.05345171092774 1 1
1.04171901691232 1.01086233516365 1 1
1.28222744094338 1.24249512448915 0 1
1.12596720344202 1.09483369265381 1 1
0.951775304627912 0.923456891978424 1 1
0.922728293656512 0.893907300374326 1 1
0.902847401938988 0.875895633486504 1 1
0.85571666988104 0.828522452079464 1 1
0.835841854105018 0.810835190887305 1 1
0.903211780931126 0.873820870402353 1 1
0.974903088471238 0.9469732415969 1 1
1.06203836566759 1.03022892914065 1 1
1.21265889994882 1.17578440673268 1 1
1.05688236393241 1.02675183178614 1 1
0.854574630098746 0.828658801406207 1 1
1.19656766508779 1.15974548066631 1 1
1.07406031285765 1.037656374946 1 1
0.956430693625103 0.923484363411918 1 1
1.07433212201445 1.03859815551789 1 1
0.978254458368819 0.949261614112557 1 1
0.891704168244691 0.865967718554193 1 1
1.24608896918409 1.2095469398714 1 1
1.26277528355525 1.22540743456649 1 1
0.946760106210272 0.919776701908501 1 1
1.16445553182027 1.12963282724265 1 1
0.931180928585477 0.903910152200198 1 1
1.02827197653636 0.999402863775401 1 1
0.961536225865053 0.9336512078638 1 1
0.795299108106995 0.772977890439638 1 1
0.921590938851254 0.89388176304722 1 1
0.951909654754217 0.924005752626007 1 1
0.919680777781277 0.890512305088431 1 1
1.25615128714828 1.22093349112088 1 1
0.951636317226424 0.924628383832354 1 1
0.968314902645006 0.939616140230834 1 1
1.03101207461448 1.0005000264652 1 1
0.891683778702558 0.864612616940131 1 1
1.04400045810543 1.01685623796535 1 1
0.969533961618518 0.942061903977253 1 1
1.20959504814484 1.17207488805405 1 1
0.962518922895859 0.933766019292056 1 1
1.01081429428892 0.979475505036405 1 1
0.688538477370716 0.666849403317313 0 0
1.14027864581978 1.10798227095303 1 1
1.17311904588629 1.13767248509766 1 1
0.985998808331812 0.956282885712375 1 1
0.963816137524361 0.933053185036222 1 1
0.845976523773182 0.820025634073186 1 1
1.05022438486402 1.01896932007108 1 1
1.07921750751185 1.04757013943568 1 1
1.05377643270588 1.02097757563753 1 1
1.14649429421447 1.10959854935516 1 1
1.03475079107496 1.00248297023615 1 1
1.11943692846533 1.08644089279307 1 1
1.01759595482969 0.986051280805632 1 1
1.15221113251061 1.11789279547605 1 1
1.04854776915769 1.01724690104183 1 1
1.04304440458747 1.01401046951144 1 1
0.999966641314675 0.972328362054275 1 1
1.04608946452307 1.01696949828059 1 1
0.952786712413493 0.924501383123731 1 1
1.0634439598049 1.03485612781545 1 1
1.098964876628 1.06600213630739 1 1
1.02357358963192 0.993934358272372 1 1
1.03101585964467 0.999388979140102 1 1
1.03721739754884 1.007542020096 1 1
0.935733863871463 0.91002804370563 1 1
1.23105226359559 1.19445844314897 1 1
0.998282736553411 0.966952314171318 1 1
1.14157117334275 1.10851597790753 1 1
1.21903750170411 1.18178786286982 1 1
1.08496775777618 1.05112870931433 1 1
1.03917821785994 1.00942916150748 1 1
0.947725659054654 0.920139806328889 1 1
0.936998266845308 0.911251945420652 1 1
0.901240297957291 0.874642157080764 1 1
0.842986403360475 0.819928469933427 1 1
0.935521251604024 0.90679822267209 1 1
0.924073398818515 0.89392365535864 1 1
0.879822715943278 0.855387614829911 1 1
0.982041428886967 0.953978793971324 1 1
1.08676825505407 1.0554075083488 1 1
1.24260093288103 1.20469596059768 1 1
1.38529004238956 1.34645978885386 0 0
1.13264051672927 1.10018227641859 1 1
0.911792487916527 0.88671523923762 1 1
1.07871475226285 1.04413400896049 1 1
1.05842846510381 1.02638267248142 1 1
0.853106542120939 0.826632798718539 1 1
1.14651643539789 1.11579270250669 1 1
1.02766857362771 0.995628850922269 1 1
1.07338496354382 1.03979934351569 1 1
1.01382784999507 0.985314508490636 1 1
1.2106809878686 1.17400616605823 1 1
1.29414401103025 1.25450853801042 0 1
1.21638615010908 1.18171414389463 1 1
1.0547041803986 1.02447649239378 1 1
1.14991374560284 1.11717173521483 1 1
1.02116511270265 0.989345890091991 1 1
1.11120840053345 1.07780929596065 1 1
1.31057634334239 1.27128994750599 1 1
0.886209626642911 0.858536592808663 1 1
0.817373470572978 0.793785176806803 1 1
0.97242586928633 0.943842057724823 1 1
1.06963095029819 1.03893884030453 1 1
0.857007770617405 0.831073109940005 1 1
0.935998014596633 0.907042109579443 1 1
1.26632838872696 1.22740118588958 1 1
0.877607628730777 0.849137936320101 1 1
1.04915934882789 1.01861474443923 1 1
0.996946424775438 0.969308531671755 1 1
0.801801420629731 0.777118274589487 1 1
1.15075588892873 1.11526768672269 1 1
0.931180615322759 0.904906582246715 1 1
1.23474240878666 1.1963366082765 1 1
1.01458082212793 0.986079787638632 1 1
0.811036372301072 0.787182184727756 1 1
0.950224477275361 0.921382709755555 1 1
0.811047785036749 0.786784072002819 1 1
0.866122204971565 0.840533291842717 1 1
1.1180532665222 1.08150406392917 1 1
0.915705917482483 0.888300011329199 1 1
0.931072693084083 0.903509833908153 1 1
1.16808107861259 1.13433118566019 1 1
0.979402867375302 0.947940829048728 1 1
1.01457831338366 0.985137225693021 1 1
1.1088392827026 1.07258274870081 1 1
1.12555897527707 1.09400355357828 1 1
0.899288732202894 0.870490034397967 1 1
0.943298488265816 0.914040823826105 1 1
0.916680632605345 0.88726375254033 1 1
1.19789873882891 1.16254013859156 1 1
0.836806789623776 0.812721295478949 1 1
1.19307531327492 1.15976834682863 1 1
1.09957179752814 1.06354637832214 1 1
1.06585730355707 1.03502071166508 1 1
1.09136202928021 1.06011087659917 1 1
0.87800231884932 0.853293242601304 1 1
1.01699194505056 0.988161102347428 1 1
0.956775844197094 0.92694980510221 1 1
1.11630888819573 1.07961979784445 1 1
0.946026898688301 0.917462395452094 1 1
1.03925740376126 1.01012786429757 1 1
1.12139147634183 1.08745345359422 1 1
0.842493652484338 0.81562648234467 1 1
0.866074874311234 0.840405359661212 1 1
1.09852231804109 1.06199812740066 1 1
0.982005144195373 0.95238431218465 1 1
1.0852581028053 1.05423979052359 1 1
1.06419204456332 1.03347810589483 1 1
0.948655074150078 0.919852885082109 1 1
1.09129044884466 1.05638204008067 1 1
0.928351962286946 0.900106256226212 1 1
0.908069823716139 0.881151045112444 1 1
0.981364013117738 0.953974805785975 1 1
0.888160474150741 0.86295087049948 1 1
1.10527563601276 1.07427487904267 1 1
0.724563717031527 0.702420407659827 1 0
0.956383587236713 0.927411262026551 1 1
0.946076002498931 0.91831117592064 1 1
1.22827271190744 1.19188018240719 1 1
1.0465563360616 1.01688011400776 1 1
1.1911753419938 1.15657127399919 1 1
0.881810617533752 0.85652107231821 1 1
0.856389462452362 0.828779079281447 1 1
0.893804815722952 0.866208281938468 1 1
0.767159412757083 0.743769840294319 1 0
0.864127299521938 0.834483588421407 1 1
1.15941281207118 1.12405154110418 1 1
1.0547304995159 1.02336336593877 1 1
1.50547950137818 1.45876820913733 0 0
0.886952832198098 0.861153993195172 1 1
1.09094025999737 1.05808394137632 1 1
0.916951619285677 0.889828671354614 1 1
1.22826128288909 1.18913805252886 1 1
0.839350394705793 0.816258873914075 1 1
0.841236594978011 0.816049652501026 1 1
1.00248338028968 0.97272896361682 1 1
1.35036851949712 1.30599215470359 0 0
0.965188308734647 0.936214309997659 1 1
1.23713406630759 1.19934973242064 1 1
1.11780382407168 1.08380884256324 1 1
0.975597628190478 0.947780578095365 1 1
1.07038710119688 1.0407148605419 1 1
1.13917795767725 1.10814028082063 1 1
0.956340314988431 0.926911947310942 1 1
1.1340920662033 1.10037774833738 1 1
0.767052466687915 0.74477743726599 1 1
0.993932917775621 0.961991436427225 1 1
1.01843387069842 0.989184851643905 1 1
1.03476510563084 1.0031051916997 1 1
1.06541497549483 1.03475703191251 1 1
0.930771453444509 0.899379669088234 1 1
0.890191373357273 0.862749260938578 1 1
1.00175382982952 0.972248250365232 1 1
0.813161740680119 0.790122036331093 1 1
0.9522878986074 0.923939134642867 1 1
0.941687818528044 0.91391440888856 1 1
0.90456624497486 0.878570026081805 1 1
0.995953463869754 0.965167400471474 1 1
0.934815691304285 0.905259289740787 1 1
1.00233310588759 0.973305945338257 1 1
0.998462997367903 0.966934607543781 1 1
1.02533834512162 0.993468402719937 1 1
1.14591702487842 1.11126338900983 1 1
0.839815656715253 0.815454265065333 1 1
1.14939632368403 1.11794811938539 1 1
0.78213012211697 0.758272087857394 1 1
1.0565413467078 1.02938960914327 1 1
1.03024870156678 0.999623570318857 1 1
1.05375769136954 1.02285545322473 1 1
0.99557365292985 0.964841306441357 1 1
0.828338227686382 0.806024495595742 1 1
0.904952545927419 0.875230275581011 1 1
1.02298756016368 0.991985615407608 1 1
0.981207186246719 0.949283639086715 1 1
0.965063156346948 0.938503081556158 1 1
1.1562418847899 1.12315199785054 1 1
0.975943729334365 0.946461510020465 1 1
0.791182749498016 0.767549796715783 1 1
0.933747862085193 0.905070884465923 1 1
1.11225036938572 1.07832287954852 1 1
1.02179269764465 0.993096207871579 1 1
1.05560767370196 1.02560340914293 1 1
0.937033256756571 0.906832424093137 1 1
1.2622478808817 1.22118351473682 1 1
1.16785923875513 1.13252895415289 1 1
0.79035873469989 0.767018636016049 1 1
1.09115799660883 1.05800861377602 1 1
0.746842110540491 0.727191652532822 1 0
0.792555677446639 0.769730968340147 1 1
0.99105809123536 0.961925166346607 1 1
0.981811251126163 0.952396645643008 1 1
0.869298873055139 0.843959881772359 1 1
0.815756642781174 0.792522388080636 1 1
0.903773487387078 0.876308960739115 1 1
1.01161499206137 0.982357822280987 1 1
0.868663068989059 0.838444750248453 1 1
0.904946655694491 0.876479753306088 1 1
1.13487163298086 1.10011188392764 1 1
1.03002165627208 0.998189645759601 1 1
0.98499192204318 0.955773210624798 1 1
0.947089895464893 0.920235699910978 1 1
0.959638741394881 0.931693452456307 1 1
0.874845822374174 0.846966720352227 1 1
1.06054952057321 1.03006776797122 1 1
1.07904924981434 1.0485071692056 1 1
1.05495307868338 1.0229749715994 1 1
1.0883162567465 1.05444928905228 1 1
0.720232694592122 0.699395952548337 0 0
1.18129086085902 1.14843711688117 1 1
1.03605520903599 1.00565461273449 1 1
0.956518585243163 0.929073825361779 1 1
0.834614689379739 0.80984662275729 1 1
1.01652901181608 0.986650447512563 1 1
0.973733304214659 0.945323772635908 1 1
1.06439216806134 1.03247338203044 1 1
1.02682793570848 0.996181313194042 1 1
0.973900186920449 0.947671842167354 1 1
0.887773341966463 0.860958161483646 1 1
0.967342550777498 0.93423374009825 1 1
0.894978317427448 0.867995112205584 1 1
0.99233755988332 0.964948467445545 1 1
1.09384062763374 1.05869150705396 1 1
0.883668024815854 0.855614140238516 1 1
1.03497466194775 1.00204546848992 1 1
0.939049816970212 0.911880199483255 1 1
0.927702217143271 0.900830490989878 1 1
0.953380316468335 0.924168574778573 1 1
1.27909063072698 1.24217300782435 0 1
1.12776476538981 1.09284020460136 1 1
1.00122799187742 0.971980575675057 1 1
1.05495492504808 1.0230645015416 1 1
0.749000297681891 0.72647904531571 1 0
1.21639533895229 1.17941456002169 1 1
1.13007617028964 1.0965624532197 1 1
0.82660438362521 0.804519310942274 1 1
1.14159131585647 1.10699429288619 1 1
1.03920344217686 1.00937490705544 1 1
1.19466717749661 1.15778209160033 1 1
0.924163046270544 0.899125906582035 1 1
1.15089537196542 1.11575457778997 1 1
1.09875608382018 1.0637774367524 1 1
1.13659437930428 1.09815259459861 1 1
0.930495587500786 0.90194748529643 1 1
0.946519206838409 0.917803050945652 1 1
1.00496348135605 0.975109924216127 1 1
1.02384291820155 0.992134199237703 1 1
1.34809272456966 1.30905282477728 0 0
0.980119624814221 0.951445366903128 1 1
0.994840311855398 0.9682433498483 1 1
1.05752268168491 1.02882864309894 1 1
1.32024347112043 1.28002675882845 0 1
1.194930383585 1.15937345232233 1 1
0.997113246672171 0.968164717421948 1 1
1.02587696318816 0.99458553000075 1 1
0.989202583352839 0.958336147780342 1 1
0.97528985129548 0.948063561075055 1 1
1.00112199218536 0.968124234862517 1 1
0.976556960804663 0.946624368523155 1 1
1.07266577870646 1.03997127996523 1 1
0.897156877773772 0.868929387108363 1 1
0.978605969446089 0.95053470354532 1 1
1.08724300851313 1.05056514501785 1 1
1.05098633257321 1.0181084284072 1 1
1.19952878461331 1.16384120170437 1 1
0.948660035303192 0.922800825182156 1 1
0.903926971129375 0.876901187746174 1 1
0.79190306523501 0.769600996072167 1 1
1.04921566539449 1.01858322969164 1 1
1.04422995035752 1.01386392179694 1 1
1.00089587953406 0.970145297067845 1 1
1.06835469213684 1.03488180357274 1 1
0.834974718243591 0.809178327139421 1 1
0.841553723732886 0.816533763910284 1 1
0.947010688121898 0.918980758430162 1 1
0.76099407921373 0.73834333523689 1 1
0.951572667152118 0.92357879653801 1 1
0.975204387211799 0.947784385529035 1 1
0.919344114921245 0.889260823231542 1 1
0.935577732543571 0.910239668259656 1 1
0.880771649927125 0.85503746157864 1 1
1.0918689534058 1.05690548216415 1 1
0.802200412746975 0.778773010093212 1 1
0.892226374385534 0.864505830768889 1 1
1.0474981615596 1.01333653359959 1 1
1.03592816161455 1.00465765068546 1 1
0.917785580752677 0.890645531279701 1 1
0.948110937680265 0.922164058249072 1 1
1.09699102182219 1.06512492251777 1 1
0.89814136925262 0.873071527311636 1 1
0.649932660056221 0.630114811719866 0 0
0.714588879373348 0.693189071395172 0 0
1.05885893898706 1.02743760462772 1 1
0.865512208387873 0.838625607552298 1 1
1.07583418882026 1.04297850290898 1 1
1.00432160291674 0.97355524629399 1 1
1.02649854528305 0.99693826776664 1 1
0.81715069912633 0.791568562865927 1 1
1.05942351958848 1.0289566948455 1 1
0.892484972561955 0.865958485769786 1 1
0.980529363278348 0.951204063315941 1 1
1.04104434732885 1.01197822085238 1 1
1.17392502368006 1.1382558954658 1 1
1.03940529894327 1.0096698416947 1 1
0.97170793427598 0.944039484350247 1 1
0.772095065450342 0.747577803649593 1 1
0.846982276659415 0.82130676938238 1 1
1.13711757636399 1.10335640082494 1 1
1.30433055784755 1.26476474209568 0 1
0.9644389348074 0.936729197615355 1 1
1.15642462821738 1.12364286332361 1 1
0.815861151940249 0.789636358177412 1 1
1.17063095558464 1.13366079935649 1 1
0.817864285834094 0.793985572525888 1 1
0.968344500092941 0.938455753615999 1 1
0.935367497242384 0.907526707544037 1 1
0.94946968167056 0.920461434812285 1 1
1.12384982801764 1.0918246042884 1 1
0.881971840287842 0.857235195707905 1 1
1.11181222385319 1.07868796371792 1 1
0.583886873324771 0.566070893330473 0 0
0.943812729346043 0.914569754804031 1 1
1.21067182361018 1.17451532857025 1 1
1.3227982182689 1.28304827599474 1 1
1.11546436728169 1.08108208824049 1 1
0.986436127713159 0.959084146264169 1 1
1.07656454935698 1.04406119908765 1 1
0.995741604111776 0.964189521769437 1 1
0.895292893764842 0.865865514314931 1 1
0.963587297152348 0.933724909785361 1 1
0.936021479771721 0.909333526224243 1 1
1.04521458222569 1.01370930721508 1 1
1.13793994903713 1.10673466759306 1 1
0.902122607404039 0.876116015473982 1 1
0.968968824695586 0.939622464230485 1 1
1.04497371955899 1.01482602299333 1 1
1.15806385261929 1.12463993831899 1 1
1.01971662003368 0.990794713530644 1 1
1.16828786531746 1.13491728516701 1 1
1.01957884550506 0.989516383475051 1 1
1.11676216169842 1.0845218263413 1 1
0.997906775220191 0.966483852374981 1 1
1.06679249384045 1.03636510089927 1 1
0.916036802513633 0.888571873721439 1 1
0.910758321714303 0.882724798862348 1 1
0.83495234916173 0.810462761495412 1 1
1.20789561137899 1.17199691962347 1 1
0.994572644897998 0.966031310898252 1 1
1.02123874889942 0.991235194151803 1 1
1.2036171730906 1.16601927994176 1 1
0.899700232690891 0.873045264552433 1 1
0.85055518504742 0.826315580708796 1 1
0.866858149370492 0.841754892513859 1 1
1.0381297775488 1.00599622094139 1 1
0.914319789249571 0.885343752796768 1 1
0.952802313247666 0.923633859956659 1 1
1.26620945893349 1.23141289696381 1 1
0.993927226225915 0.966589379825283 1 1
1.10856554788831 1.07387894092439 1 1
1.10346469351025 1.07173612190545 1 1
1.03074356230115 1.00026920291304 1 1
1.32678005840869 1.28868415753737 1 1
0.981011029333189 0.952278932526432 1 1
1.0424924110677 1.01106148151597 1 1
1.13150761634313 1.09649128426369 1 1
1.15739639202723 1.1220087218703 1 1
0.998048718283165 0.971255865889936 1 1
0.952244491935403 0.925889793131358 1 1
1.04467809385913 1.01324046209125 1 1
0.857057496448608 0.832258763664594 1 1
1.08810677856512 1.05532393102784 1 1
0.869569491295871 0.844500232059533 1 1
1.04769733820031 1.01708202856579 1 1
0.960627563058134 0.931893999626923 1 1
1.00776500190037 0.97560411402098 1 1
1.01420668666776 0.983295862529121 1 1
0.930748409371053 0.902770653845923 1 1
0.904677487165962 0.871478031621473 1 1
1.10830123262385 1.07324951657142 1 1
0.977423000780155 0.947888596470951 1 1
1.22282443730464 1.18405185193079 1 1
0.865565256863323 0.838442991968573 1 1
0.960832239719887 0.932818502646907 1 1
1.07209317634014 1.03995971705975 1 1
1.0880664031643 1.05412455386572 1 1
1.05980560755655 1.02772026895905 1 1
1.05479546813436 1.02521670117912 1 1
1.1095038162096 1.07715759076055 1 1
1.17630120637241 1.13801044893187 1 1
1.11206131652961 1.07958555299762 1 1
1.11009366163302 1.07325831901942 1 1
0.939722318578794 0.913852309978236 1 1
1.05184534227441 1.02343587939154 1 1
1.13037356895416 1.09690360079154 1 1
0.999837669540693 0.973058511344335 1 1
1.18084894882553 1.14769354033583 1 1
0.898775746990751 0.873061753526661 1 1
1.05035541878902 1.01935812871 1 1
1.22078878425786 1.18548826384667 1 1
0.856913427374253 0.833998615810024 1 1
1.01269604824417 0.981317203883459 1 1
0.910799616733562 0.885199636388828 1 1
0.77432434445808 0.75073124992979 1 1
0.882559635265142 0.857493892916294 1 1
0.650201951938278 0.631583424633584 0 0
0.769174738471868 0.746843431946894 1 1
1.00095416685358 0.969886491023523 1 1
1.11793399219985 1.08166325076026 1 1
0.930923589274526 0.90429661923866 1 1
1.04403491841453 1.01562519346714 1 1
0.88871039070129 0.862613390602835 1 1
1.01264222947535 0.981887466709995 1 1
1.15653349213416 1.12021577217311 1 1
1.0353668719174 1.00593158131226 1 1
0.722347041316619 0.700203641428987 0 0
1.16473443129049 1.13030307330652 1 1
0.933942095404583 0.908875826194913 1 1
0.961502999763045 0.930144762110423 1 1
0.899914474335206 0.872778280361801 1 1
1.18546761286263 1.15115002666374 1 1
0.972302457983308 0.943892402633484 1 1
0.857477683271493 0.832929110562919 1 1
0.837145540814692 0.811146339383626 1 1
1.06355010888419 1.03187983038073 1 1
1.1303013014394 1.09673024242844 1 1
1.04344665699135 1.01113851810545 1 1
1.05373059613109 1.02071541103568 1 1
1.00985054958078 0.980056636912592 1 1
0.923269412400241 0.897908246132862 1 1
1.01871638667759 0.984841078347048 1 1
1.31372255397532 1.27221273095186 0 1
1.03290284103806 1.00153673595186 1 1
1.13519758510723 1.10246754072873 1 1
0.85302266779367 0.828617925898423 1 1
0.864438752604741 0.838221430339567 1 1
0.868452676122351 0.844282501303499 1 1
0.816389924029774 0.792970675214821 1 1
0.898811230435124 0.872091931864751 1 1
1.06961022171403 1.03821599555061 1 1
1.03198282492628 0.999192575873103 1 1
1.18436921661144 1.14881756535918 1 1
0.951606680723833 0.922211376904954 1 1
0.840156345976279 0.815946119215776 1 1
1.07496361757179 1.0450542383454 1 1
1.28406913726397 1.24762054020226 1 1
0.922135759046396 0.896826060462207 1 1
1.04004399886815 1.00959886715353 1 1
1.08161124005729 1.04889655605491 1 1
1.03590776859167 1.00541222019451 1 1
1.00688357937955 0.974656529935676 1 1
0.918446515299663 0.889962576376919 1 1
0.828616709420643 0.804240878390039 1 1
0.849424087287419 0.825480206506954 1 1
1.03843195507184 1.00600058006229 1 1
1.07930979113349 1.04788832323291 1 1
0.948495993536452 0.920807125730869 1 1
1.14652437710828 1.11337956080942 1 1
1.04344930213761 1.01144842873636 1 1
1.11618319498869 1.08159298897612 1 1
0.829561924822215 0.802636348641759 1 1
0.985396073179912 0.955690285039973 1 1
0.806767780185319 0.783294511898643 1 1
0.824070078782553 0.79872431708923 1 1
1.27052636238309 1.23464378293796 1 1
0.87415784906475 0.847884022550553 1 1
1.28128641351795 1.24026380402105 1 1
1.17562498614431 1.1402760838146 1 1
1.06148545113463 1.02984403787361 1 1
0.808206352471235 0.783596787420337 1 1
0.950409130814906 0.92103042638013 1 1
0.757437635290482 0.734250525461079 1 0
0.992960126546025 0.961023373564686 1 1
1.00859287143383 0.980501147115814 1 1
0.829436116679485 0.805069310036106 1 1
0.841305217017305 0.817327458005417 1 1
1.0583435064978 1.02859704962781 1 1
1.01263497770738 0.980281180160549 1 1
0.955798166200474 0.928468392201195 1 1
0.885852337046809 0.859063842433428 1 1
1.00170094733427 0.972043675358349 1 1
0.806468581188109 0.780711677273117 1 1
0.933359586539635 0.905086656065817 1 1
0.841660226095297 0.817813380727386 1 1
1.07017160434452 1.03313662821364 1 1
0.979821227416592 0.948781535754509 1 1
1.17605903413453 1.14102887770925 1 1
1.01353526202737 0.983119152237366 1 1
1.24095284355503 1.20551710170385 1 1
0.877180587918565 0.850114867177234 1 1
0.726032050411638 0.70420144807876 1 0
1.12243229069556 1.0898768166267 1 1
0.977216208549818 0.950255938742806 1 1
0.89566660823646 0.870227556247728 1 1
1.03063428866516 1.00001155433372 1 1
0.98803313317159 0.958953410929974 1 1
0.96960808591987 0.943567203427652 1 1
0.916503237165367 0.887764334896884 1 1
0.847442318547517 0.823410627396379 1 1
0.852357761454457 0.826670596056594 1 1
1.1017241035811 1.06772870018793 1 1
0.865917078909435 0.840794441765356 1 1
1.12830639344461 1.09334390818298 1 1
1.22587152003832 1.19281893176206 1 1
0.890147581054595 0.863860676266877 1 1
1.11781827757991 1.08746006173806 1 1
1.13417357743947 1.09804541479145 1 1
1.17371673470058 1.14032619923271 1 1
0.904536853214722 0.878430085594226 1 1
1.20995673082621 1.1696521482777 1 1
0.957468428411022 0.929700739384046 1 1
0.895102878085543 0.867486197779211 1 1
0.854037781132126 0.82798160797743 1 1
0.844491665959146 0.819169535595723 1 1
1.29117307320818 1.25027871994472 0 1
1.16334410970167 1.12785675583201 1 1
1.09104326662776 1.05867158781243 1 1
0.882760774208313 0.858189565496542 1 1
0.792047876544688 0.768778331180186 1 1
0.840216899389185 0.816174578528954 1 1
0.796165758523966 0.772426546279073 1 1
0.862268514259033 0.839188161529031 1 1
1.0433833293457 1.01055470354309 1 1
0.84630933992532 0.819966926107631 1 1
0.94301681250647 0.912243861238327 1 1
1.26033382952112 1.22581518217515 1 1
0.894941886311562 0.868631695813854 1 1
1.0492226611749 1.01670573762515 1 1
1.24063351623236 1.20667444736932 1 1
0.906619308139013 0.880025948400488 1 1
1.19586638434885 1.16058245097816 1 1
0.950781063696068 0.925617011034028 1 1
0.976013295761704 0.946593724753246 1 1
1.1261626172475 1.09225116536373 1 1
0.865227019706786 0.838096443091343 1 1
1.14175142869714 1.10330760993548 1 1
0.818638817935667 0.794561945779186 1 1
0.91761661771329 0.891619318551056 1 1
1.03590791499188 1.00699003385119 1 1
0.96989685493241 0.938970998596281 1 1
0.734709489046015 0.711231979111463 1 1
0.975580923996571 0.948944667833561 1 1
1.17062516309092 1.13773660223932 1 1
1.18562026889124 1.15276332109905 1 1
0.898380416981376 0.870241866192463 1 1
1.00393421262877 0.972892108656491 1 1
0.96050283093042 0.932255039772559 1 1
1.0343837487289 1.00079388597104 1 1
1.07785515270175 1.04415381786481 1 1
1.00384038425239 0.970670068214383 1 1
1.02254104237435 0.991890921402129 1 1
1.19519357761726 1.15931634778381 1 1
0.772681857861867 0.74992468480481 1 1
0.929639618513254 0.901551732689722 1 1
0.995505079682338 0.966242149315516 1 1
0.995668685679045 0.966476308627542 1 1
0.851779634892467 0.828069866960179 1 1
0.857177189613951 0.82857365954787 1 1
0.941144103137149 0.914137693946529 1 1
1.09432280948417 1.06047287821746 1 1
0.944115753083956 0.913571111139079 1 1
1.07757823580095 1.04694050508822 1 1
1.0951893035392 1.06329921822647 1 1
0.972971800198914 0.943711468266596 1 1
0.837487387587408 0.812281144348309 1 1
0.834813959382695 0.809056774120091 1 1
1.00671126532273 0.978042607796631 1 1
1.13602491934298 1.10240888487589 1 1
1.02739624202501 0.997309864171641 1 1
0.947571902126247 0.919158456683164 1 1
0.941210563554356 0.911231598575766 1 1
1.09942031000858 1.06570593693559 1 1
1.16530883049863 1.13322513967842 1 1
0.855495650929123 0.831303787931352 1 1
1.16024991185755 1.12799107909031 1 1
0.883201933351502 0.858729404277519 1 1
0.876620349319383 0.851686826096463 1 1
1.16804689347881 1.13128218855488 1 1
1.28001895592849 1.24074966277686 1 1
0.985765086468326 0.956409963366908 1 1
0.828684748064106 0.80331970646408 1 1
0.801161910365654 0.776318095771448 1 1
1.05040312616967 1.02176230762997 1 1
0.921769551013356 0.892593557169668 1 1
1.04737262122265 1.01887191856121 1 1
1.00113868645972 0.972280450695526 1 1
1.03177129565634 0.999662751791509 1 1
0.902074205298438 0.87441681878703 1 1
0.92943719897076 0.902509459542001 1 1
0.928487997391476 0.900128710614142 1 1
0.71284339617685 0.690961521145052 0 0
1.12379616029561 1.09248019908542 1 1
0.998113243295314 0.968639378936455 1 1
1.08871137074072 1.05639970872963 1 1
0.848797106830268 0.826666979942056 1 1
0.958101969377526 0.93011940741505 1 1
1.00340115229327 0.970556594272375 1 1
0.85783885666384 0.834447469618797 1 1
1.23043569270005 1.19551627358389 1 1
1.08078979062701 1.05217609503164 1 1
0.843787913172108 0.816889153110945 1 1
0.814728907755332 0.792369450796377 1 1
0.910724146337305 0.885257637794753 1 1
1.03937997495112 1.0078102591074 1 1
1.09996368929098 1.06282949672465 1 1
1.109992334759 1.07793034543922 1 1
1.01701488401354 0.987669156453343 1 1
0.998424406776289 0.965515122957428 1 1
0.847334079040251 0.819061387889959 1 1
1.12667510902767 1.09674909498792 1 1
1.00861791128617 0.979699983914185 1 1
0.946905448391511 0.918182124787203 1 1
0.937479389347884 0.912904938513162 1 1
0.918373900297557 0.88830236352048 1 1
1.03655576562882 1.00353998726213 1 1
0.99091962412234 0.962275865929992 1 1
1.04736975450837 1.01742520669468 1 1
1.1195890546615 1.08342976141713 1 1
1.0266034688852 0.996184261569137 1 1
0.925575701297319 0.898986067515436 1 1
1.06461457852462 1.03201553449539 1 1
1.06837108753997 1.03445567107245 1 1
0.997249519138199 0.965687692280105 1 1
1.19706539176889 1.16255731190067 1 1
0.699532934168759 0.680233531828841 0 0
0.944012742489622 0.9158617665902 1 1
1.08697738410304 1.0552434337305 1 1
1.06199718672685 1.02961164658234 1 1
0.866815314101411 0.837729117957557 1 1
0.735799100609626 0.714958133954571 0 0
0.799890193585454 0.778054352826631 1 1
0.949593266582752 0.923405752594925 1 1
1.05723436804929 1.02614079003812 1 1
0.996544181423449 0.966000040893582 1 1
0.935391862201777 0.908288248931902 1 1
0.80347401543292 0.778819568783042 1 1
0.828086184443435 0.803234503303757 1 1
0.832153775111368 0.807456067263973 1 1
1.16548291734198 1.13217973266886 1 1
1.0110551884349 0.980917027944846 1 1
1.16881964022849 1.13501592330825 1 1
0.865414135968739 0.840382390235665 1 1
1.03254174374538 1.00192637648697 1 1
0.694142685141532 0.674918675073588 0 0
0.912006655407102 0.884239467121011 1 1
1.11275984427964 1.07847616128672 1 1
0.984845140436639 0.956459604994007 1 1
1.12693664340598 1.09326639399813 1 1
1.04976026988047 1.01795295273858 1 1
1.01094161470435 0.978897628245582 1 1
1.09032395803956 1.05475045950937 1 1
1.40472386029094 1.36247830820208 1 1
0.912155185400569 0.879586419093548 1 1
1.10092152393509 1.06958130116799 1 1
0.895596889651708 0.868961051000972 1 1
1.11985341588612 1.08771988781874 1 1
1.08926059849796 1.05864704876854 1 1
0.99317366990035 0.964331668823272 1 1
1.28489188886742 1.24332770424992 1 1
0.982247480653866 0.95485807528686 1 1
1.00906946755026 0.981343651873874 1 1
1.14925407970255 1.11691957053376 1 1
0.937686448630202 0.909214147667487 1 1
1.01032938114133 0.982101457570007 1 1
0.8606590550006 0.834593992779607 1 1
0.965048804499615 0.933735211930333 1 1
1.10411092426993 1.07017725548648 1 1
0.929998844728133 0.902332362108102 1 1
0.792846279799108 0.769053084606251 1 1
1.05659350603633 1.02189228959584 1 1
1.16486513421189 1.13451799038906 1 1
1.00322643482173 0.974878947165211 1 1
0.656042439278468 0.638638646239853 0 0
1.00989264373853 0.979394865496625 1 1
0.876570728974058 0.847650784520619 1 1
0.908395099989416 0.879342833672837 1 1
0.907278496187432 0.880880106578323 1 1
1.10679684894757 1.07367073065653 1 1
0.820238212109629 0.794750375311225 1 1
0.841309182094558 0.816880097562857 1 1
1.17827574379996 1.14260168283923 1 1
1.04440379331274 1.01305921104641 1 1
1.12064480954538 1.08931506927875 1 1
1.00202317382415 0.971741653640317 1 1
1.17301194919428 1.13761121374814 1 1
0.925332301229392 0.898842188206058 1 1
0.970680372101358 0.943713067198331 1 1
1.09166569602475 1.05821530251035 1 1
0.873901442870461 0.846192281305922 1 1
1.04432775543895 1.01402242239346 1 1
1.05114016027274 1.01995913741033 1 1
1.04799110148191 1.01886562381916 1 1
1.1537453332801 1.11963864478545 1 1
1.20908839612696 1.17379358315617 1 1
1.03251106509425 1.00181128169826 1 1
0.863759150422308 0.840609118633428 1 1
1.00187085513599 0.970164341784535 1 1
1.02562430195158 0.995532492055045 1 1
0.841488378710957 0.815148617874549 1 1
0.826600283761792 0.80422572384931 1 1
0.973634275330189 0.9432994585055 1 1
0.893343894098615 0.867353880860883 1 1
0.947443979693187 0.920446694318231 1 1
1.15917429072704 1.12445275627773 1 1
1.11452365175259 1.08107967906599 1 1
1.07979790994235 1.04598090479621 1 1
1.08163366659237 1.04887759403049 1 1
0.921429357584369 0.894953203605339 1 1
1.05975959770786 1.03004461281203 1 1
1.12523726502861 1.09315311393186 1 1
0.943292791860344 0.91599325767253 1 1
1.00567493532639 0.972954593321349 1 1
1.02519479976571 0.994634434808157 1 1
0.974171621232255 0.945893409026577 1 1
1.00743053084788 0.97873218118543 1 1
0.936510383672563 0.907849167890486 1 1
0.943559917602538 0.916437500484044 1 1
1.19155186369 1.1533067269117 1 1
0.943043385143248 0.914532948319752 1 1
1.099301218057 1.06250640369574 1 1
0.771023040959904 0.748912309154744 1 1
0.899346508154419 0.872073412369507 1 1
0.981478980577027 0.954718235755831 1 1
0.781697032363949 0.757561869843926 1 1
0.874303552469905 0.849330606766993 1 1
0.9969685041082 0.967384392777157 1 1
1.0418257983273 1.0098032941715 1 1
1.04300867714924 1.01226863758057 1 1
0.973685856811202 0.945800552817662 1 1
1.07896112556004 1.04721783149119 1 1
1.1714307783348 1.13636651278349 1 1
0.794345071704567 0.768401518837712 1 1
0.848738090963126 0.821888286275865 1 1
1.0318533869024 0.996884564079098 1 1
0.948857660383518 0.922249835127234 1 1
1.20257840069061 1.16729226937755 1 1
1.05322022827758 1.02211144716257 1 1
0.925523244557166 0.89683696330056 1 1
0.996747061494894 0.9672369385362 1 1
1.08116614430871 1.04848727110256 1 1
0.906936101904616 0.88112439741805 1 1
1.05123382374365 1.01898188685796 1 1
0.980677979331765 0.951455153443066 1 1
1.05345285868949 1.02461767931898 1 1
0.917487807453569 0.889701862961627 1 1
0.909650124215116 0.880495683353468 1 1
0.915205705316916 0.889526664079005 1 1
1.06028552988026 1.02771353005989 1 1
0.924509531460139 0.89509880172749 1 1
0.965416023486852 0.938928864101268 1 1
1.08940604761375 1.05651898751973 1 1
0.974315707545261 0.944070306263949 1 1
1.16453078523351 1.13268360336556 1 1
1.0284837631352 0.997026865213064 1 1
1.02968595814942 0.996989179035986 1 1
1.0258536612595 0.997198387779415 1 1
1.06656111895818 1.03541279358903 1 1
0.943203174473586 0.914226823266259 1 1
1.1095864215065 1.07871639504229 1 1
1.23116802495479 1.19172886459307 1 1
1.33884236420892 1.29705168378695 0 0
0.94658204832479 0.918232263787204 1 1
0.903486740778506 0.878241279744678 1 1
0.837150649008912 0.810413491924149 1 1
1.02009740240287 0.990783556642306 1 1
1.17977305364278 1.14718436057648 1 1
1.07112249131791 1.04087732408771 1 1
0.883433446343908 0.856825210730333 1 1
1.07577865292136 1.046522951482 1 1
0.939352661876368 0.912736874794674 1 1
1.11528668143756 1.07979302129218 1 1
0.810421462821873 0.786906548874297 1 1
0.927146584262951 0.902416947917206 1 1
1.03236435674441 1.00090337963897 1 1
0.946034704305397 0.917537993860508 1 1
0.823976635895992 0.799125602839295 1 1
0.998541993397499 0.968763376809448 1 1
0.717810691478675 0.697637228490026 0 0
0.737633942385522 0.716999118999089 0 0
1.10412943735674 1.07227694837589 1 1
0.914162028504787 0.886369686564124 1 1
0.981876428567987 0.951359056602853 1 1
1.00812380576977 0.97800751635331 1 1
0.851373826248889 0.82660983938089 1 1
0.95643746333793 0.924969290214511 1 1
1.37046506090618 1.33154667820788 0 1
0.990376443752402 0.962785872857224 1 1
1.09231533802396 1.06047244442574 1 1
0.889565179106031 0.863414786406011 1 1
0.88359940965865 0.856412335188684 1 1
1.20845465232325 1.16860449612705 1 1
0.917184969177068 0.891376177422745 1 1
0.928686940179214 0.897254977672941 1 1
1.09245980166964 1.06237525349252 1 1
0.933785210480943 0.907194439194946 1 1
0.988761640286263 0.961947398094576 1 1
1.09637680277144 1.06521856088128 1 1
0.88751463173525 0.862110406590074 1 1
0.901841285943481 0.874246367278455 1 1
1.04075961896354 1.01293063934365 1 1
1.1395791543554 1.10750082918273 1 1
1.21006365684913 1.17165080735871 1 1
0.904134210406804 0.876908188757064 1 1
0.877189913330208 0.847819582307162 1 1
0.884131456998583 0.856991276295893 1 1
1.18602184546423 1.14841845816129 1 1
0.884463705123406 0.85787436899374 1 1
1.15308409128776 1.11905417876844 1 1
0.765544043029569 0.742711319713877 1 1
1.20069863827163 1.1661967666802 1 1
0.876361611453809 0.853086433526184 1 1
1.05289609644972 1.02009237843106 1 1
0.904108514685423 0.879542349101289 1 1
1.06492215383132 1.03223432172703 1 1
1.10242170402631 1.07214007667324 1 1
0.899422634846289 0.872768024207313 1 1
0.87008243858533 0.844725768414552 1 1
0.947666455278492 0.919905876230315 1 1
1.19115837630076 1.15499381722915 1 1
0.761653650000354 0.737234817828308 1 1
1.08136489128339 1.04625419158436 1 1
1.09316196331021 1.06174410839121 1 1
0.965652308972967 0.937715251646003 1 1
1.21413742822072 1.17971421871711 1 1
1.56474908305367 1.51687554998714 0 0
0.900178540615279 0.873907204249652 1 1
1.23750677159926 1.19607533185344 1 1
0.983118570512439 0.951552722948861 1 1
1.10545998361378 1.06985797567507 1 1
0.844253656416796 0.822170821137563 1 1
0.952667979354059 0.924401265802244 1 1
1.02420609198464 0.994987628332684 1 1
1.02396835272058 0.994307145897933 1 1
1.16381369104101 1.13063996679152 1 1
0.885861742583263 0.860712487492959 1 1
0.946556823978452 0.918016859119496 1 1
1.34027597770783 1.29825338505362 0 0
1.23885697647664 1.20295569605214 1 1
0.971898873540664 0.942442090336181 1 1
0.91770481362666 0.890437345245712 1 1
0.886851529573739 0.863038729974874 1 1
1.11019762745186 1.07515131765269 1 1
0.884860434868828 0.85891773841839 1 1
0.955949511537527 0.926331281574087 1 1
1.10034540696988 1.06446552305707 1 1
1.31991048921286 1.27733045011946 1 1
1.12025602098891 1.08547707783804 1 1
1.11202523622293 1.07861382334268 1 1
1.09600137137822 1.06222352153085 1 1
1.06113797770712 1.02940989893959 1 1
1.15974191159008 1.1255883789105 1 1
0.868589628026736 0.843130476499315 1 1
1.02302854441344 0.992795781286967 1 1
1.06895474746733 1.03699153240335 1 1
0.983618967388175 0.955828914564014 1 1
1.07009657409343 1.03805540543774 1 1
1.10501743855239 1.07269043271797 1 1
0.916837078411025 0.891679801728698 1 1
1.10777492387037 1.07139407488378 1 1
0.915874225422811 0.887325869584171 1 1
1.08462406790186 1.05361493036757 1 1
0.969864391420032 0.94080826487473 1 1
1.02571604559199 0.995702123796691 1 1
0.908976326488044 0.880098012618115 1 1
1.26110113597784 1.22574079687193 1 1
0.887841600316437 0.861684754299353 1 1
0.807050443191529 0.782480982943154 1 1
0.940766521698233 0.910985803071524 1 1
0.813612633195012 0.791239588221923 1 1
0.947761471493601 0.921650589090566 1 1
1.0740566702189 1.04160676397161 1 1
0.894592842904902 0.867459670374584 1 1
0.845053957625826 0.820565172289061 1 1
1.05549396774565 1.02635928780061 1 1
0.930046023373221 0.902681710857047 1 1
0.942991019636771 0.914434959280973 1 1
0.943799620776742 0.916775611566403 1 1
1.12481756563274 1.09274587798647 1 1
0.970493405148194 0.941968387294646 1 1
0.995912611090212 0.96749344284718 1 1
0.904438789861314 0.875790534047355 1 1
1.1595563456572 1.12553196891759 1 1
1.12141593625659 1.08597034230634 1 1
1.07969639307524 1.04597172591935 1 1
1.06297310943535 1.03153266329244 1 1
0.948197261987612 0.921650112057074 1 1
0.740155854598343 0.717983886423961 1 0
1.09578459632301 1.06325439544799 1 1
1.01474832727277 0.984572738129234 1 1
1.08428531718342 1.05196159226137 1 1
1.01151809103436 0.983419525497097 1 1
0.983006703233984 0.95291737326895 1 1
1.03711222320409 1.00829034462018 1 1
0.778297316557368 0.7547538882463 1 1
0.912684096078718 0.885807042848534 1 1
0.714579381855068 0.694803596724548 1 1
1.01285022242219 0.982178487495605 1 1
0.893937133772438 0.867526035389579 1 1
1.03154789488524 1.00144447834917 1 1
1.12375702109922 1.09164590098651 1 1
1.06012469695969 1.02858826397746 1 1
0.751437531235991 0.731314229665824 1 0
0.969569875404176 0.938993132729211 1 1
0.887864228059595 0.860059294305241 1 1
0.924576556710254 0.897441775302507 1 1
0.830929339970243 0.805396733109265 1 1
1.04255749730848 1.01293554991502 1 1
1.15961246309791 1.12517711343246 1 1
1.23417850855991 1.19461021292016 1 1
0.99203200659899 0.963721293993446 1 1
1.08707306266444 1.05535319985344 1 1
1.08201350665795 1.05020215238918 1 1
1.08225827718042 1.04778401275363 1 1
1.07322302041431 1.04153136949062 1 1
1.13301143478082 1.09502639913672 1 1
0.735821613014176 0.714693097534464 1 1
1.33598033471828 1.29488692914037 1 1
0.744584419862757 0.721766559607633 0 0
1.10462968583917 1.07228029350795 1 1
1.18648106439252 1.14854546085553 1 1
0.999862562990502 0.967168747805877 1 1
1.17262950156887 1.13629981480055 1 1
1.09122195102441 1.06026130302556 1 1
0.93423051779159 0.907270789192236 1 1
1.15002686550427 1.11509141214356 1 1
1.01558544277815 0.987454349929953 1 1
1.03475534656083 1.00448815774325 1 1
1.1501850903258 1.11440331967171 1 1
0.918711849900669 0.891905480109216 1 1
0.931647266894924 0.903401670470367 1 1
0.81821616615547 0.794249026698678 1 1
0.781794444015557 0.758190386261937 1 1
1.08691278862944 1.05426861114058 1 1
0.903665886164738 0.876600443620504 1 1
1.16194392333541 1.12678270880774 1 1
1.20377436670326 1.16897944946459 1 1
1.01554266106498 0.981667571662006 1 1
0.873949204742353 0.845539226414938 1 1
1.16540480273344 1.13095881813674 1 1
0.877603110764196 0.850450495700433 1 1
0.957671158574786 0.925659110369975 1 1
1.14429271373908 1.10884091281556 1 1
0.799629567554738 0.77705143135753 1 1
1.15643713362087 1.12059829336873 1 1
1.11228878584585 1.07914305886123 1 1
0.909824723565782 0.886769051056245 1 1
1.0417429536259 1.01028452740795 1 1
0.97025672105229 0.938700777027254 1 1
1.02972812902337 0.999433584044857 1 1
0.905447440996669 0.878869091717036 1 1
0.958437205434288 0.928991932077892 1 1
0.934529901499652 0.9049878178667 1 1
1.03280447074163 1.00227466986035 1 1
0.915105777799143 0.888176280448392 1 1
1.06282696342838 1.03232397465892 1 1
1.14107263656179 1.10985664659056 1 1
1.02510488444517 0.993053484031915 1 1
1.26872441828491 1.22932668768258 1 1
1.07729884196967 1.04449679917694 1 1
0.863851486977002 0.836512366446545 1 1
0.953891800568152 0.92297427375954 1 1
0.993526812528374 0.96235427649057 1 1
1.01610829590494 0.98307572721716 1 1
0.95547528816409 0.927437109407981 1 1
1.03187991754872 1.00363826091992 1 1
0.928810470331911 0.901485164150315 1 1
1.30225394344246 1.26485479564262 1 1
0.873268398124607 0.84723985730106 1 1
0.97211811815753 0.944997844546061 1 1
0.89496878612571 0.869281333428185 1 1
0.919861909021505 0.892296397746884 1 1
1.38364767764996 1.33932221528063 0 0
1.04223926739439 1.01195930157448 1 1
1.00325360741607 0.974739167455538 1 1
1.07382398849836 1.04343488791926 1 1
0.891460271592138 0.86370360371624 1 1
1.59062163943931 1.54033608596197 0 0
1.35870767568286 1.31621654830849 0 0
1.04338390618645 1.01350830067032 1 1
1.09957245380961 1.06614852730914 1 1
1.08094300368237 1.04790213210587 1 1
0.962378673478722 0.934086499655216 1 1
1.10277471522769 1.07180339478649 1 1
0.77916139846797 0.755718910305901 1 1
0.961386495859103 0.931618431824888 1 1
1.05973613286674 1.02665514431151 1 1
1.00376563571195 0.971449422316911 1 1
0.939627375673672 0.908486089915339 1 1
0.830510777189082 0.806254204773008 1 1
0.983654929515343 0.956703204442064 1 1
0.775752509377556 0.751689547640481 1 1
0.956074370319365 0.925254945394182 1 1
0.80835815173442 0.784526933013687 1 1
1.28489658889811 1.24688097244435 1 1
1.11267619794642 1.08047497979023 1 1
0.94453068432348 0.914618861427354 1 1
1.2706421077369 1.23449054904871 1 1
0.982247503777794 0.949925919645368 1 1
0.957793782946059 0.932590927805485 1 1
0.844145218905538 0.817934204984959 1 1
1.02340996746416 0.994136657398756 1 1
1.0234003826489 0.993384224211218 1 1
0.781358901268867 0.75773794147544 1 1
1.01732142367684 0.987636813262611 1 1
1.00148852623558 0.973576446852187 1 1
1.01541738529798 0.985289886269407 1 1
0.829432482537311 0.805708731153182 1 1
1.05742389991349 1.02679428142999 1 1
1.22065252873411 1.18355173106545 1 1
1.04654699895039 1.01698876273183 1 1
0.940169401829094 0.914795605219402 1 1
1.40824075281712 1.36518523647027 0 0
1.23527820854482 1.19926829343609 1 1
1.13501634602287 1.10057244815227 1 1
1.11128396849795 1.08078088767451 1 1
1.17479955281181 1.14002958596358 1 1
1.23744042958707 1.19965366788493 1 1
0.840595148100329 0.816961241297005 1 1
0.944640637187782 0.916263785297812 1 1
1.20751689062173 1.17315232040947 1 1
0.792087918450452 0.767839440636864 1 1
0.981784371694432 0.950659711663956 1 1
1.01115812977527 0.981774258146253 1 1
1.06836112522488 1.03922533287635 1 1
1.08995777165908 1.05858781604221 1 1
0.993134431859777 0.960918872277912 1 1
0.931615839592577 0.900020266212905 1 1
1.05491379655121 1.02344768778032 1 1
0.967940423964571 0.938179476270846 1 1
1.01480147973381 0.985485982615242 1 1
1.08468187611005 1.05114534245413 1 1
0.877395365147645 0.851213101392944 1 1
0.914005401639612 0.887481692762377 1 1
1.07804505591123 1.04699918736293 1 1
0.913280254284715 0.884130967511888 1 1
1.32117318972269 1.28110994266524 0 0
0.795887325555257 0.771312067084672 1 1
1.11839602077381 1.08522415459955 1 1
0.870942600536013 0.8454258461143 1 1
1.07665177938125 1.04508629594211 1 1
1.07802835597621 1.04558501270657 1 1
0.937021531887201 0.906913993743563 1 1
0.667819874480772 0.646885228481034 0 0
1.04383362493865 1.01334104337682 1 1
0.940534608743516 0.913465323637918 1 1
1.11467071207611 1.07921103832157 1 1
0.966837725398235 0.935456754067718 1 1
1.07168554349395 1.04049047716587 1 1
1.01791411478434 0.985651433930042 1 1
0.959533352531988 0.934244568063674 1 1
0.846961189182523 0.820919954005886 1 1
0.918704259238853 0.892280792974586 1 1
1.20968466755137 1.17222618900173 1 1
1.06117080910257 1.0264033870868 1 1
1.13771254149671 1.10508178674959 1 1
1.18516428460759 1.15081518520145 1 1
0.806831082254525 0.780883435152322 1 1
0.823029688489243 0.80037308876651 1 1
0.972160304210873 0.943152831933214 1 1
1.04861699812782 1.01871898418776 1 1
1.00013574116719 0.969403709569621 1 1
1.12791611431827 1.09408193818136 1 1
1.1308752369566 1.09859008524173 1 1
1.29204828931195 1.25341232722769 0 1
1.30069309334873 1.25772924834863 0 1
0.865464915418636 0.840235835207041 1 1
1.39757664026911 1.35638908100998 0 0
1.03850571658786 1.00605321461937 1 1
0.885427511012449 0.862191467364373 1 1
1.19485528696691 1.15767642163312 1 1
0.90048180927627 0.873201509916187 1 1
0.921720014253583 0.891680090425394 1 1
1.12344388204784 1.08816620464959 1 1
0.96028113176524 0.928705226700473 1 1
1.09321239691532 1.05988376611281 1 1
1.02620105082624 0.997302827843125 1 1
1.03203691874686 0.999850897274881 1 1
1.09457236613124 1.06057802518827 1 1
0.942451892199722 0.915265644093568 1 1
0.76236628611506 0.740773992085579 1 1
1.12097737087543 1.09010973209133 1 1
1.00806155022489 0.977525839978631 1 1
1.04147858783888 1.0069612894815 1 1
1.23202990428055 1.19368475652364 1 1
0.870788228816399 0.843508803355078 1 1
0.819763125504824 0.795072650012707 1 1
0.987216730198017 0.957132502733459 1 1
0.92672647428051 0.898697331550977 1 1
1.02220298600015 0.992275254959158 1 1
1.27393477098164 1.23288243088878 1 1
1.033465335434 1.00068499884485 1 1
0.954367092492852 0.923929204243109 1 1
1.06854054558056 1.03661476190694 1 1
0.98467190933779 0.954466207042629 1 1
1.26965277527216 1.23337947399153 1 1
0.899745554564713 0.870693937198008 1 1
0.950956221034636 0.922388354501147 1 1
1.19673623465542 1.16113515061997 1 1
1.10708527235702 1.07392174949863 1 1
1.03951814019545 1.0086036260901 1 1
0.936666568276677 0.909968799198444 1 1
0.816391897522003 0.793303468861985 1 1
1.16825025576674 1.13251122464783 1 1
0.891970678350241 0.865024379034573 1 1
0.866681620378381 0.841335484868674 1 1
1.15636188732579 1.12343119422498 1 1
0.657659909160753 0.63805736615596 0 0
1.05043172609156 1.01870858266147 1 1
0.992005538823612 0.959681856925942 1 1
0.939822512553324 0.90978472813521 1 1
0.932546007416078 0.901242895275609 1 1
1.06853833053928 1.03431930555549 1 1
1.0431104759096 1.01378844551114 1 1
1.02975998112552 0.999809533981591 1 1
0.978238937541242 0.947826815301904 1 1
0.986823986498534 0.957493444971503 1 1
1.0312639176542 1.00038104593197 1 1
1.15804478539034 1.12279476906253 1 1
0.977049950646749 0.948008302746427 1 1
1.16154841684489 1.12664904061619 1 1
0.964035969121433 0.935414873282182 1 1
0.833123040262177 0.809065940196033 1 1
0.891850788958163 0.864804017608036 1 1
0.903348724059162 0.87611246462551 1 1
0.759283075112979 0.735769014001695 1 1
1.02815498386903 0.997546760067318 1 1
1.05548584914659 1.0231496000018 1 1
0.90134331177374 0.874938394826289 1 1
1.18477389717711 1.15065645677984 1 1
0.930942146303918 0.903117076236747 1 1
0.840995760869057 0.815305702990761 1 1
1.12058109611531 1.08763941603059 1 1
0.903829461041742 0.877646041094617 1 1
1.00214292195207 0.97121028558198 1 1
0.952144287562508 0.923468730937503 1 1
0.954862606954043 0.926753920943454 1 1
0.977122900780627 0.947939248620452 1 1
0.958704823575224 0.926643692948427 1 1
0.983201031175255 0.953452134316462 1 1
0.822490611776642 0.79543227185173 1 1
1.05769463727745 1.02679120267789 1 1
1.04994360172899 1.01917306213633 1 1
0.97930704007198 0.947919119485421 1 1
1.14855067295934 1.11542285341688 1 1
1.12705125538533 1.09487931103054 1 1
1.1291225614007 1.09502941413944 1 1
1.09739875338889 1.06729195651468 1 1
0.974330436651451 0.94608844792399 1 1
0.899766042149449 0.873244957527092 1 1
0.876828527392414 0.851101681365189 1 1
1.12832250966571 1.09650442926205 1 1
0.989217858371084 0.960399936810004 1 1
0.892364162512175 0.864374722560958 1 1
0.961082703196416 0.933468069685075 1 1
1.06078038318173 1.03117513980105 1 1
1.11505495891765 1.08253774300506 1 1
0.94882273604751 0.920749621413389 1 1
0.984565064806098 0.955336492329301 1 1
0.851647201193073 0.826133613718435 1 1
0.721739678252614 0.702140676060364 0 0
0.951345674260102 0.923933246649603 1 1
1.01443369891915 0.986562291425778 1 1
0.953438990496152 0.924358560509717 1 1
1.13503898051658 1.103785949856 1 1
1.11146230755824 1.07955978249414 1 1
1.03499877784406 1.0037234768364 1 1
1.11430822621222 1.08287189776562 1 1
0.93178094167634 0.902103924180303 1 1
0.83367225195476 0.810508517759618 1 1
0.934904464259835 0.908800272255217 1 1
1.27108206483649 1.23265411778338 1 1
1.37188532524727 1.3300259255529 0 0
0.826489530997044 0.80034548513384 1 1
1.12183628408677 1.09096980370102 1 1
0.909502542950636 0.87917766224045 1 1
0.914605936369061 0.887215915556678 1 1
1.01889792181838 0.991332929163896 1 1
0.691868360952807 0.671075924158864 0 0
1.16972895037922 1.13514047666452 1 1
0.902797462898942 0.878296227921688 1 1
0.99765715707424 0.968497931763289 1 1
0.998936007286558 0.967865961734858 1 1
1.03308884936531 1.00265705013585 1 1
0.942862551439913 0.915357208728248 1 1
1.21773407723496 1.18078496070597 1 1
1.03250932698196 1.00351270570109 1 1
1.02548752594445 0.994098108765453 1 1
0.871517704829836 0.844712109829613 1 1
0.82329040770943 0.7979598767534 1 1
1.1286084857612 1.09303340312255 1 1
1.03767774781221 1.00742093098166 1 1
1.01648364093426 0.986389434951219 1 1
0.85111986445236 0.82553913842301 1 1
1.00811187513002 0.976706466386521 1 1
0.97627929034518 0.948480152848109 1 1
1.12857597437508 1.09486648978758 1 1
1.20990804103049 1.17384741279436 1 1
1.02331615078294 0.992013420000255 1 1
0.955604199076864 0.928874997365518 1 1
0.840325147550406 0.816670316929356 1 1
1.01019425737445 0.982504903628714 1 1
0.934497812331155 0.904149230274019 1 1
0.903759484285399 0.877028894304503 1 1
0.753430811502636 0.731252963809926 1 0
0.802177464124204 0.777922780276149 1 1
0.990532907756901 0.960523719583627 1 1
1.11014568627173 1.07719147968925 1 1
0.989302322789515 0.959297470073848 1 1
0.697535201504821 0.677168630323206 0 0
0.875195755198171 0.849703602329707 1 1
1.1860924579531 1.15463693691725 1 1
0.968545608071948 0.939811533791529 1 1
1.04432869554529 1.01332587171716 1 1
0.97239400786566 0.944728546384644 1 1
1.20381412920197 1.17029651051094 1 1
0.904448218536645 0.878460756014393 1 1
0.846928108174149 0.821874284317137 1 1
0.899028144879436 0.873169022098593 1 1
0.90383824605489 0.87574349267761 1 1
1.07938522765898 1.04571882984937 1 1
0.965102549802317 0.935739432283481 1 1
1.05642527332187 1.02209289084959 1 1
0.905179650478263 0.879589070160652 1 1
0.941324840014047 0.914902159778565 1 1
0.725392482695576 0.703648338319479 0 0
0.64285770546524 0.624574740774718 0 0
0.885683361972697 0.857799091045523 1 1
0.990577648923477 0.961563569908048 1 1
1.22736820178356 1.19278868144839 1 1
0.90510205003727 0.879458522126349 1 1
1.0729134226535 1.04071898688333 1 1
1.12543604147477 1.09490046927778 1 1
0.926739611099088 0.899299940965628 1 1
1.09484015750318 1.06195644548955 1 1
1.05602976408554 1.02520496234958 1 1
0.854007239316971 0.826635183515156 1 1
0.798545126853549 0.773903995888565 1 1
1.34634802628907 1.30669781584847 1 1
0.996654807818354 0.967887649230281 1 1
0.820796131825811 0.796723830469107 1 1
1.03709168174527 1.00586699119995 1 1
1.00335276942234 0.974365901326525 1 1
0.979866911027055 0.949140652252964 1 1
1.1473521277953 1.1163130742007 1 1
1.11307243498737 1.07995433959825 1 1
0.889874938546635 0.861163391394118 1 1
1.12844340351721 1.09134031321233 1 1
1.20204139908374 1.16611562414715 1 1
1.08567499474469 1.05331666349329 1 1
0.990617810016297 0.963310557256321 1 1
1.19299873975187 1.15744264948969 1 1
1.07035453246739 1.03888572166663 1 1
1.14791537386542 1.11205162557357 1 1
0.99407110041602 0.962422645503457 1 1
0.866743970506207 0.841348857709808 1 1
0.850234014868745 0.826317707291529 1 1
0.956738819236084 0.928335353290942 1 1
0.560393246586447 0.543010080095632 0 0
1.04573533261467 1.01177062115458 1 1
1.05098785450848 1.01894998102041 1 1
1.36141447610713 1.31867747782765 0 0
1.04772598133053 1.01275831695363 1 1
0.852048187366282 0.826828345351609 1 1
1.05244908223461 1.02169485257272 1 1
1.00139973340756 0.971874234273494 1 1
1.06388776651541 1.03369023425644 1 1
0.839720702353808 0.811015640185985 1 1
1.18404879267163 1.14977968322791 1 1
1.22657718116049 1.18692547104429 1 1
0.991628840713002 0.961712449330237 1 1
1.05310324914173 1.02160079174273 1 1
0.883081877318853 0.85784096466517 1 1
1.17820392023967 1.14053821764972 1 1
1.03328702497639 1.00277141060424 1 1
0.712493289568338 0.688393231158398 0 0
0.839652233418182 0.81538139338811 1 1
1.05674218180534 1.02759787451867 1 1
1.07601333788251 1.0456935731062 1 1
1.08968468295843 1.05657681836813 1 1
0.867422816548605 0.843982254463958 1 1
0.950821611984728 0.923012435682226 1 1
1.03691293922324 1.0056175699216 1 1
0.730836403090836 0.708661204688634 0 0
1.07378291579798 1.04170752990506 1 1
0.605841530268251 0.588194165703244 0 0
0.88705737197955 0.859588221391224 1 1
0.873528446945243 0.847703090748164 1 1
0.748840005193188 0.725492908939657 1 0
1.1494158869473 1.11494835790976 1 1
0.859415387369521 0.833261682116114 1 1
1.04089999104442 1.00860381303236 1 1
0.863873182789151 0.838235307352132 1 1
0.71439928391466 0.693339021436667 1 1
0.752572411225109 0.731975079381855 1 0
0.876816711594826 0.851365901487313 1 1
1.05889673052306 1.02398865816492 1 1
0.895822102210285 0.867801017471818 1 1
0.845965028914712 0.818670948077311 1 1
0.817065718459648 0.794397608905252 1 1
0.905046969091006 0.878407242045838 1 1
1.34648908675772 1.30584244761876 1 1
1.02851746002062 1.00078303635714 1 1
1.06370330909013 1.03337889441579 1 1
0.787221445553682 0.763724200000749 1 1
0.807686627895515 0.783618384583268 1 1
0.74104246286719 0.719640028836058 0 0
1.29070571001838 1.25535360515246 0 1
1.10651832690549 1.07332256160047 1 1
0.939022556271089 0.913416582309539 1 1
1.04831330235867 1.01653696932217 1 1
1.143391492902 1.10920025653484 1 1
1.06606201921804 1.0363863969254 1 1
0.820387796834449 0.796030489307957 1 1
0.930749756589973 0.903259050233397 1 1
0.907168638406338 0.880147155140178 1 1
0.946648794629689 0.919773928757701 1 1
0.987149905268535 0.957779338503036 1 1
1.13075999470366 1.0962290009714 1 1
0.877828565563475 0.850224702108653 1 1
1.04310782076947 1.01175619806373 1 1
0.937037232618525 0.909454081581168 1 1
1.03538955029026 1.00447295172723 1 1
1.07713779079236 1.04649660295088 1 1
0.786620103278398 0.763230055536037 1 1
0.934604305858593 0.908605541608769 1 1
0.848976285450166 0.825264112365034 1 1
0.91436513553719 0.889841297761506 1 1
1.11681738849755 1.08250781566857 1 1
1.15498628707137 1.12305989271719 1 1
1.27378062200297 1.23580954858136 1 1
1.11400252718246 1.07983820198039 1 1
1.14349685981171 1.10974615620058 1 1
0.778182857423577 0.754164219320835 1 1
0.775625833411977 0.754043014909149 1 1
0.959612102674766 0.930756347488163 1 1
0.608524539876668 0.591021002197404 0 0
1.17542508470453 1.14145800060089 1 1
0.88969128065454 0.863975908238366 1 1
0.896310705730498 0.867197138083083 1 1
1.23003678092255 1.19583221972587 1 1
1.07644809249426 1.04316621255744 1 1
1.11257934267747 1.07973376286104 1 1
1.11512214943853 1.08326534661273 1 1
1.14615989181407 1.11179185186669 1 1
1.08350232717489 1.05045859258043 1 1
1.19867161366919 1.16545443575287 1 1
1.14293208633201 1.10960870332193 1 1
0.998067297848448 0.968899656785412 1 1
0.973354273368063 0.943578939974399 1 1
1.04848049417374 1.01943624787044 1 1
1.06369955823771 1.03333151570643 1 1
0.609862258410937 0.591994651545405 0 0
0.941681634735004 0.913524687936966 1 1
1.03741998895112 1.00882734491822 1 1
0.805137054961033 0.781320281498299 1 1
0.993204682936863 0.964359801548786 1 1
1.12268941240317 1.08862207547816 1 1
1.20458563567129 1.16819319915637 1 1
0.928065578648826 0.899686383487122 1 1
0.95810333160321 0.929979069869932 1 1
1.24589019387819 1.20719664703208 1 1
1.14048921928358 1.10704435948289 1 1
0.990142720814495 0.958129846020509 1 1
1.00930709532225 0.981448030101493 1 1
1.21331311232806 1.17869640909472 1 1
1.15367372095059 1.11864498914851 1 1
0.88574871870336 0.857430889585037 1 1
0.74908149754159 0.726526783513396 1 1
1.11809709160791 1.08260781944559 1 1
0.959874504516993 0.931530028706151 1 1
0.867140528461528 0.840685911501552 1 1
1.24675604141614 1.21068525846857 1 1
0.934088691785813 0.903623864771096 1 1
0.930936611979785 0.902698812317297 1 1
1.08023721908269 1.04947504825034 1 1
1.04284313374143 1.01339905223788 1 1
1.00381971367491 0.973030018678965 1 1
1.09702764347542 1.06321000212797 1 1
0.988371036481167 0.958405274255537 1 1
0.897417855151534 0.86908684416166 1 1
0.977838015864061 0.949979912109066 1 1
0.743071264791487 0.721367305697993 1 0
1.01083327306512 0.982002555181186 1 1
0.937658035788294 0.909202667369471 1 1
1.19886270164076 1.16473308712301 1 1
0.864213689159174 0.838648419924735 1 1
0.986457207618499 0.957049789120072 1 1
1.09303481664514 1.06011927600039 1 1
1.04728914248636 1.01282570455556 1 1
0.972722811528657 0.945075913412694 1 1
0.855811289066437 0.830604697070538 1 1
1.13061123684542 1.09984515109926 1 1
1.04733806906033 1.01643945387797 1 1
1.19174894347565 1.15916992852062 1 1
1.19155066426495 1.15666436224999 1 1
1.13088326950317 1.09714158530452 1 1
1.12641143516387 1.09477865022393 1 1
1.08696548910223 1.05596794894595 1 1
1.02152767687965 0.992674666701046 1 1
1.08423832824181 1.05282957387375 1 1
0.921160455551414 0.893906302701314 1 1
0.857765155268385 0.831666240800458 1 1
0.78070883935707 0.756521534137374 1 1
1.01996891969425 0.989681181462658 1 1
1.20348018560727 1.17034187554693 1 1
1.25779418762917 1.21966981470066 1 1
1.21650734532705 1.17952598750188 1 1
0.98659864604141 0.958642953288924 1 1
0.778919939424323 0.756866613142714 1 1
1.18476702900405 1.14815421286703 1 1
0.882893940792968 0.853806911567024 1 1
1.0846282466554 1.05397239611669 1 1
0.8795015702543 0.852843076071021 1 1
1.01103647557584 0.982254773424251 1 1
0.839521663226151 0.81760106743446 1 1
1.07629818443188 1.0452716846199 1 1
0.917871384284766 0.888849267431196 1 1
0.869814164366136 0.844913175338479 1 1
0.930838595636546 0.903615415334333 1 1
0.93232835793807 0.905409208367152 1 1
0.995594016369185 0.967787488730777 1 1
1.13093543181746 1.09569249684136 1 1
0.874298132930744 0.848020140256106 1 1
1.10027465428278 1.0699505808046 1 1
0.930009813124282 0.904157599421661 1 1
1.11266191380444 1.08085260658898 1 1
1.26620467642063 1.23006364828582 1 1
1.00698179281918 0.973188193296712 1 1
1.15962806897238 1.12544668296019 1 1
0.901564736230387 0.873901399428198 1 1
0.888595328140091 0.864145862118067 1 1
1.02022429672708 0.991843566177159 1 1
0.868057919062221 0.841518805869259 1 1
1.09530540434027 1.06396522929279 1 1
1.03184629494348 1.00370479614562 1 1
0.915792624087146 0.891365147685649 1 1
0.975081851053817 0.946034207513329 1 1
0.712499394844099 0.691416024444447 1 1
1.04743959509229 1.0168795916771 1 1
1.07695942349395 1.04572735287186 1 1
1.15651225918638 1.12219310303397 1 1
1.08647690217352 1.05716472023994 1 1
0.909791765390279 0.883836702135543 1 1
0.873863018634138 0.845643484847264 1 1
0.997244530523358 0.966182778942742 1 1
1.09558990367378 1.06236693897417 1 1
1.03699730682231 1.00711858128731 1 1
1.19623540326574 1.16207175394107 1 1
1.08580107346933 1.05178254028287 1 1
0.912164783393853 0.886649485018986 1 1
1.08828178075576 1.05892406955313 1 1
0.991293758406121 0.963479865443023 1 1
1.05827439462287 1.02663716979145 1 1
0.947216459979105 0.918590940790898 1 1
1.01068575234219 0.980579820093152 1 1
0.889878366206894 0.863237588349361 1 1
1.16830018771313 1.13497881631488 1 1
1.13080680300174 1.09763781886125 1 1
0.751333409738937 0.730808936520686 1 0
0.86352439363045 0.839599965315004 1 1
0.928643668733014 0.902401547452786 1 1
0.980493045711486 0.952863525312196 1 1
0.870823937177668 0.845297032370281 1 1
0.759457998500647 0.736003063008674 1 0
1.01246004689256 0.98175919147865 1 1
0.854882519449981 0.828067835966396 1 1
1.06648422645078 1.03442634148361 1 1
0.973013978398706 0.942659917424638 1 1
0.997736663774384 0.970109972352969 1 1
0.925255754985147 0.899479348759913 1 1
1.16827818279028 1.13211581465937 1 1
1.13403406718622 1.09762379449808 1 1
1.11640279555913 1.08353817013022 1 1
1.12187652543515 1.08961089445465 1 1
0.920943461897887 0.894067719164656 1 1
0.969577878302979 0.94052746467367 1 1
0.644487734749875 0.627656678188572 0 0
0.874031304167115 0.849776959438954 1 1
0.83102788901623 0.806554790107691 1 1
1.31426848262523 1.2737698405687 1 1
1.04746969154414 1.01826973478853 1 1
1.10450493230838 1.07313851067569 1 1
1.15461407536338 1.11967700277236 1 1
0.976505983811689 0.947454354709632 1 1
1.22581757237774 1.19063055582121 1 1
1.20866147202981 1.17317484062284 1 1
1.04075725703059 1.00611031752334 1 1
1.06870406174619 1.03731096322872 1 1
0.900290778658162 0.873272384929513 1 1
1.07183676340833 1.03975754882369 1 1
0.787293504410227 0.761587651468728 1 1
1.0197675203234 0.991810936997363 1 1
1.01831968658592 0.985315838845284 1 1
1.01058219126073 0.982608662125484 1 1
1.05071312144222 1.01681541989648 1 1
0.887367811293277 0.859495440690332 1 1
0.839987179196487 0.815301267523753 1 1
0.808638617519909 0.783569293086167 1 1
0.836729898906669 0.810318825590096 1 1
0.814668325175525 0.791639816565707 1 1
1.08281946117546 1.05374569657195 1 1
0.930599685973854 0.903976004233249 1 1
0.77150994844435 0.749314506740134 1 1
1.14875567288544 1.11434636649706 1 1
0.998830585486492 0.969749626157785 1 1
0.934343254266435 0.906079092798353 1 1
0.983050070817937 0.956278242954168 1 1
0.985121184999133 0.956269966674239 1 1
1.07189592823409 1.04341597126721 1 1
0.972770786962281 0.944533332879527 1 1
1.05957968133946 1.0259511136623 1 1
0.908738453202421 0.882559847207701 1 1
0.95446034140151 0.925756704893912 1 1
1.02010308506265 0.988131197701509 1 1
1.27642359004842 1.23912529676638 1 1
1.06997924554872 1.03901099002306 1 1
1.25258023547196 1.21593920066091 1 1
1.02810683650179 0.997450815576961 1 1
1.32734601477457 1.27992900994925 0 1
1.17476278012346 1.13928911355175 1 1
1.10880063780385 1.07631965579501 1 1
1.16622167710116 1.13014284597576 1 1
0.918391355447242 0.891861358241991 1 1
0.913580345562777 0.887253901010986 1 1
0.904610693850113 0.878610960653521 1 1
1.06917188504283 1.03799696197958 1 1
0.863170875749383 0.834443278592976 1 1
1.21663338841219 1.17939258405137 1 1
0.81498948525156 0.7925718002853 1 1
1.00217484365229 0.973537531305974 1 1
1.02101773849564 0.990839295869827 1 1
0.895059434613613 0.866683524554977 1 1
0.944040089526591 0.915102483340643 1 1
0.997311134626989 0.968074727134271 1 1
0.892126922140309 0.866668051141223 1 1
0.952045075648727 0.92497100129296 1 1
0.963581127701605 0.936124565795247 1 1
1.07866466259513 1.04574169454328 1 1
0.794754193651318 0.772262851811622 1 1
0.97083620800169 0.940556904632064 1 1
0.927897255641238 0.901162322023349 1 1
0.986339717571318 0.958394426921565 1 1
0.839028356491126 0.814363489180505 1 1
0.934702921186765 0.907902588800497 1 1
1.1001812944209 1.0685805311584 1 1
1.15154689912647 1.11821581952186 1 1
0.993413023992431 0.965029892950721 1 1
0.822674958834896 0.800425120219161 1 1
1.16918510479659 1.13379927630839 1 1
0.874903858709783 0.847930565377058 1 1
1.09088411540808 1.05478757816898 1 1
1.08186758702025 1.05218443997807 1 1
0.922174925417454 0.894157143501358 1 1
1.0501619558881 1.0192636226556 1 1
1.00178233952268 0.972876170235072 1 1
1.01918527710912 0.988539562015273 1 1
0.971553317275074 0.942428985639412 1 1
0.701561676809519 0.68183415285502 0 0
0.931210201838107 0.905118143946401 1 1
0.800337770521196 0.775144135817191 1 1
1.06331834497001 1.03031891188996 1 1
0.958986706530851 0.9318314495029 1 1
0.842904595866535 0.817041893185457 1 1
1.166516145835 1.12913185031436 1 1
1.09090061947675 1.05741157468103 1 1
0.922061114046387 0.894990472398089 1 1
1.02276580667209 0.992644643987682 1 1
1.02110653598856 0.990028031366312 1 1
1.10030974539896 1.0674301516169 1 1
1.26470781776095 1.22757832687564 1 1
0.980051584858676 0.949581719227901 1 1
1.05942726487343 1.02616126888501 1 1
0.975984346814728 0.947214954496505 1 1
0.953973387113995 0.925980126526929 1 1
0.868950992454856 0.843618545359963 1 1
0.872708477723844 0.845986853970969 1 1
1.29907732238408 1.26107381968263 0 1
1.04736134467295 1.01648547397314 1 1
0.96906696456932 0.943119297162657 1 1
0.999302150604968 0.972560252456393 1 1
0.994876193195776 0.965077573502209 1 1
0.836836156405312 0.812664302696235 1 1
1.01252297608212 0.983070328195714 1 1
0.988456739440815 0.957738296135115 1 1
0.988582317223137 0.957389342184047 1 1
1.09338236316753 1.06002178209327 1 1
1.0048308879348 0.975547392465462 1 1
1.10447861897049 1.07021676782513 1 1
0.837438727376249 0.814039184679196 1 1
0.862808086967691 0.837278697496872 1 1
0.960455893990267 0.932036064439123 1 1
1.15552195498098 1.11849265324496 1 1
0.948849605664413 0.919003738062293 1 1
0.844073650404761 0.817381468374659 1 1
1.06510855052612 1.03566402720418 1 1
0.815190014286538 0.790027227271583 1 1
1.26779390040544 1.23134270411663 0 1
0.955847239932026 0.925936452907826 1 1
0.880992170394638 0.853980699927073 1 1
1.01361924024066 0.984162552492231 1 1
1.02831575622903 0.99887241334213 1 1
0.92943760351629 0.900365968272827 1 1
1.08929427405963 1.05772548324451 1 1
1.07575740040797 1.04509138940197 1 1
0.938358673311496 0.911092558614128 1 1
1.17088851788716 1.13742747142203 1 1
1.03199247687123 1.00056417609021 1 1
1.00132413718269 0.970906674835409 1 1
0.948630805868109 0.92178690388646 1 1
1.09027494910193 1.05505835327602 1 1
0.876302808571227 0.851270354583657 1 1
1.08137197554941 1.05053027720505 1 1
1.11873388408406 1.08544425846622 1 1
0.975111148610865 0.946678961912649 1 1
1.02488272821593 0.99190333688544 1 1
1.02238136385492 0.991927119597671 1 1
0.853391095372597 0.830220850834819 1 1
0.757048899069839 0.733112078218127 1 1
0.845239581597219 0.818037901583485 1 1
0.779592686708754 0.757119516625645 1 1
1.02773074247645 0.99838730862575 1 1
1.02134038689269 0.991048821222895 1 1
0.981677790544266 0.95219863715729 1 1
0.96044371629674 0.931392752711329 1 1
0.973983743812361 0.945021836425423 1 1
1.02797952146748 0.996825022549272 1 1
1.05327686153665 1.02258717180277 1 1
0.820696631584253 0.796772884591672 1 1
1.01805231443608 0.988096161402485 1 1
1.08922130190435 1.05648025915952 1 1
0.988838696918898 0.962008853308759 1 1
1.03394390190261 1.00361591193561 1 1
1.0900474215631 1.0587639158986 1 1
0.984794360241159 0.958856718985877 1 1
0.807913958060095 0.782483481050712 1 1
1.04604474060532 1.01622179732101 1 1
0.969123663181292 0.9418016640005 1 1
1.08902428095705 1.0588994549394 1 1
1.08562415444489 1.05319464637073 1 1
0.794880181148706 0.773904678561744 1 1
1.02300201077979 0.992609686177465 1 1
1.00191307138567 0.972004313260103 1 1
0.901949069368249 0.874037359048934 1 1
1.0798410724313 1.04691882205481 1 1
0.928017490953926 0.901440176914863 1 1
1.01697918390575 0.988311368089032 1 1
0.869445833954255 0.840411915149859 1 1
1.12831733678817 1.09298199964749 1 1
0.952485213926644 0.922983860541821 1 1
0.94113305516535 0.912522543355976 1 1
1.08261713960616 1.05062375957651 1 1
1.0111065645146 0.979196586115089 1 1
1.0371649400315 1.00679516008124 1 1
0.903990034301947 0.878681212502571 1 1
1.18151065595607 1.14758096458106 1 1
1.12789309685719 1.09122782293341 1 1
0.878404269044673 0.850584960793933 1 1
0.980023284990448 0.951019579395179 1 1
0.888122776575919 0.860650552166194 1 1
0.899127749563618 0.869351239261261 1 1
0.797782142934496 0.771447852016339 1 1
0.928784066331052 0.899718337475089 1 1
1.2088367458119 1.17402139575948 1 1
0.915237759565081 0.885626473576328 1 1
1.15061440897746 1.1159347014863 1 1
1.03178272289917 1.00138623423172 1 1
0.950261637315591 0.925395437609359 1 1
0.898421060441482 0.872743554020401 1 1
1.16900128088352 1.1330388405581 1 1
1.22136073387275 1.18224886867608 1 1
1.10995011772524 1.07878999937942 1 1
1.06778893390583 1.03295624161724 1 1
0.993263106972842 0.964432652770838 1 1
0.898984687207623 0.87142969167452 1 1
0.941645816209695 0.912842472592128 1 1
1.20281376571218 1.1675074063661 1 1
1.03550009329997 1.00407136654025 1 1
0.990634750086589 0.957579938840217 1 1
0.907700830192497 0.881995567537495 1 1
0.971677213932915 0.944212522098666 1 1
0.96982736482327 0.940944815254363 1 1
1.00622258435708 0.972708965439237 1 1
0.885007293768939 0.858139083796756 1 1
1.10654124629878 1.07247706228353 1 1
1.18242987183293 1.1460380315693 1 1
1.00204061311834 0.972060814642489 1 1
0.78652599971414 0.764354303651008 1 1
0.959193543722003 0.929546434159832 1 1
0.958560676228805 0.931753158683944 1 1
0.787197619236651 0.762686332442693 1 1
0.825804975203327 0.803070429177113 1 1
1.14017363492155 1.10857667947992 1 1
0.883073443598565 0.856124740171141 1 1
1.08671455566008 1.05310126230915 1 1
0.982019459141384 0.953709389803409 1 1
1.22157346704168 1.18210060733771 1 1
1.16489601134826 1.13295987173715 1 1
1.38702733774093 1.34279397180503 1 1
1.11191209980439 1.07779052129011 1 1
0.85462974228224 0.827696608916917 1 1
1.02412028294436 0.994925928569124 1 1
1.08464042177092 1.05189407451654 1 1
1.04643095194931 1.01597596659494 1 1
1.16384783686346 1.13021019782023 1 1
1.15635493823508 1.1223729727597 1 1
1.0578310974279 1.02690655670617 1 1
1.06468381480504 1.03349065778018 1 1
1.13004795690043 1.09653967677294 1 1
1.04337522709671 1.01099805375639 1 1
1.11086177667267 1.07716597870732 1 1
1.13373054610025 1.10075244042069 1 1
0.958713368601486 0.930294444589865 1 1
1.01065235971581 0.981183404128632 1 1
0.984481803003139 0.952310751754692 1 1
1.07553753982548 1.04194351632197 1 1
0.904556668682381 0.876929418952273 1 1
0.83821070710247 0.811099948534789 1 1
1.11250109611517 1.08152725834454 1 1
1.04322036990778 1.0097105144045 1 1
1.20256051673719 1.16765759890017 1 1
0.926175389721822 0.896922427823177 1 1
1.22527714382562 1.19029724839955 1 1
0.991142985216779 0.956692506455307 1 1
0.941456969086986 0.913057731847508 1 1
1.28604206816374 1.24593126118964 0 1
1.18060351588372 1.14465825441581 1 1
0.987567311920173 0.959393867175874 1 1
0.87307056956842 0.847954582612012 1 1
0.971672309941304 0.941669586027498 1 1
0.718353483799255 0.696032095287261 0 0
1.0398699599528 1.0060047893517 1 1
1.09828315211708 1.06474365078676 1 1
0.881000133067268 0.855426366194564 1 1
0.928225538716296 0.899566419790286 1 1
0.98231360729124 0.952358565999156 1 1
1.08206239360904 1.05143593853283 1 1
1.05213025602796 1.01717235659717 1 1
0.755058787699383 0.734475692385816 1 0
0.770983518559308 0.746811670407603 1 1
1.17201448928892 1.13918566594233 1 1
1.17934584444295 1.14598603193567 1 1
1.31296485301264 1.27433962371644 1 1
1.00988863392109 0.980248591487506 1 1
0.532391673806922 0.517274886349116 0 0
0.999072774105512 0.966897673885813 1 1
1.13788710269829 1.10449089179018 1 1
0.901272264622903 0.874956651539578 1 1
1.07709044784973 1.0451179410204 1 1
0.987133140444668 0.95772325868174 1 1
0.898037458711394 0.870190771186383 1 1
0.760796660458709 0.738321143177293 1 0
0.95133342186409 0.926085803213805 1 1
1.17106419791842 1.13827549219621 1 1
1.13528355442604 1.10152950483111 1 1
1.23102097357061 1.19455115597804 1 1
1.1232547113569 1.0916380112984 1 1
1.0054828269837 0.977995240699328 1 1
1.21702205016244 1.1778612862777 1 1
0.995265072448599 0.961787580547519 1 1
0.982235213394372 0.954019565855699 1 1
0.944146503770083 0.915504967905575 1 1
1.1123909148485 1.0809946534089 1 1
1.10015892790354 1.06680463180611 1 1
1.20242191314887 1.16463566984643 1 1
0.841666999188688 0.819199290999318 1 1
0.920815115791051 0.893323041984377 1 1
0.801641280514723 0.776497659351789 1 1
1.05440068079962 1.02088674779183 1 1
1.14816417280708 1.11119618328473 1 1
0.945186897601308 0.914982468967299 1 1
0.811573756280166 0.788596592021938 1 1
1.11835524331394 1.08207038715919 1 1
0.897504049772304 0.870237149843308 1 1
0.870159345957652 0.843849888957757 1 1
1.14396578924556 1.1099734911427 1 1
0.911075960416858 0.885788239839671 1 1
1.05608890442169 1.02373324726389 1 1
0.912368633079975 0.88377362061098 1 1
0.78215514053881 0.759939210573811 1 1
0.87053756445951 0.844558185651172 1 1
1.13177364378969 1.09962269936344 1 1
0.812313410814 0.786739692774323 1 1
0.888609539596185 0.862408044307982 1 1
0.864165063753475 0.838313641182464 1 1
0.702190693556495 0.680309233034138 0 0
1.1872225138284 1.15152611724998 1 1
0.736176157518393 0.714704862862225 0 0
1.04429941696851 1.01179853825392 1 1
1.03323480596728 1.00485210799152 1 1
1.00942875263233 0.979453842086139 1 1
0.958446605157757 0.927650127930236 1 1
1.16253570026023 1.12987229042772 1 1
0.939786316905009 0.911037133164674 1 1
1.08010596981294 1.04850787690051 1 1
0.834412297645017 0.809927071805936 1 1
0.809483862735585 0.78749753139418 1 1
0.98221917529288 0.954053370728558 1 1
0.901504291215473 0.873477344084122 1 1
0.926573011480887 0.901605377344644 1 1
1.11183364457644 1.07841787864699 1 1
1.09374049025814 1.05996223396427 1 1
1.06559520113618 1.0370976333761 1 1
0.982277041029398 0.955691942811839 1 1
0.81352695484221 0.788564709887472 1 1
0.818937758948697 0.795700122982177 1 1
1.09833802568469 1.06356315172119 1 1
1.0680789928922 1.03785566241134 1 1
1.11660494587745 1.08339230671936 1 1
0.973418761317903 0.944457705573095 1 1
0.905155545410637 0.880066036337961 1 1
1.18664403881884 1.14984337773764 1 1
0.874087102564409 0.846708585552086 1 1
1.0231646508722 0.995307829816321 1 1
0.935969410205194 0.910348258736577 1 1
0.947656760951083 0.916187726499727 1 1
1.02042060862798 0.990398921756897 1 1
0.884147466354909 0.858500870347804 1 1
0.935198714952221 0.906308194780009 1 1
1.07636693596835 1.04431636104248 1 1
1.1540328412857 1.11760663859993 1 1
1.19389844055709 1.15919386246442 1 1
1.13408763187018 1.10023707476336 1 1
0.894167296519563 0.867101359187085 1 1
1.21196349921961 1.17799311967701 1 1
1.12062987373012 1.08469871208969 1 1
1.01683224310726 0.985557544931993 1 1
1.13803683499891 1.10193687296425 1 1
1.19609247581666 1.16163696883962 1 1
1.06053720021017 1.03127791124307 1 1
1.14462062525331 1.10992037860026 1 1
1.30193145127295 1.26489924325684 1 1
1.06290016198156 1.03206895393525 1 1
1.00135309931503 0.967676934906043 1 1
1.0921117885375 1.05844066155259 1 1
1.03355700859223 1.00323878726432 1 1
0.995523043458268 0.967119803964355 1 1
0.932503420897757 0.908110226668377 1 1
0.879005816033474 0.852134903033143 1 1
1.0776822477357 1.04540229689245 1 1
0.916514454809633 0.89207749261658 1 1
1.04180748076517 1.0107343254153 1 1
1.13961795369879 1.10548856098171 1 1
1.00169222906052 0.972363421580819 1 1
1.00105647853744 0.972498892016546 1 1
1.0101670620693 0.978726500627731 1 1
0.919754803212322 0.891530373904359 1 1
0.939415652260514 0.9104835274314 1 1
1.06327911990895 1.03244029722615 1 1
1.11598044964631 1.07772893337334 1 1
0.797625233542193 0.775953250492078 1 1
0.779272010997139 0.755579021894944 1 1
0.974052903257582 0.944059373676734 1 1
1.14938125955163 1.11742582525118 1 1
1.21788455873166 1.18151145485299 1 1
0.949252228161424 0.92078835174315 1 1
1.1190242766471 1.08311959360224 1 1
0.682682318113572 0.660689183360738 0 0
1.14435533409236 1.11106050369823 1 1
1.11022741088518 1.07602990997782 1 1
0.90515070716865 0.87902360396513 1 1
1.11996000919967 1.08418482338945 1 1
1.04862386667546 1.01870747448873 1 1
1.1516102269287 1.11491534219189 1 1
0.979710888608531 0.949520463202847 1 1
0.886588541026091 0.861425053092288 1 1
0.958270139357145 0.931739326167277 1 1
1.10960505581397 1.07646294301342 1 1
0.921273116119575 0.892280199210509 1 1
1.01038835747826 0.979270808350479 1 1
0.812590650601289 0.789498562938912 1 1
0.885080608347936 0.857881199735305 1 1
0.979135423833725 0.951397860821759 1 1
1.18164648173605 1.14411604743771 1 1
0.949474247022886 0.920115794320038 1 1
1.10516606770193 1.07333870829627 1 1
0.847142436455779 0.823229593340822 1 1
1.13098489530298 1.09673212216728 1 1
1.08940370698099 1.05774741431739 1 1
1.18346159828265 1.14869086429906 1 1
0.946115099233657 0.918594345261845 1 1
1.19149978225521 1.15862405932458 1 1
0.904678928639551 0.878802807724656 1 1
1.04504532067361 1.01354877346303 1 1
1.05386840620748 1.02404274322582 1 1
0.750498735537815 0.729174747804461 1 1
0.803192655006237 0.780529686179435 1 1
0.917055518782988 0.891503922027532 1 1
0.983484230344557 0.955798714171729 1 1
1.15979080523032 1.12533185893622 1 1
0.790191408068401 0.766620180932637 1 1
0.945648207485955 0.918136078880316 1 1
0.928411904399595 0.901347418535227 1 1
0.943079350011258 0.916194871327858 1 1
0.944979966631503 0.917385238850478 1 1
0.984263452796246 0.955958156575202 1 1
1.0607889755207 1.02957776949889 1 1
1.0215317852774 0.992225590148493 1 1
1.0803464139138 1.05101497549477 1 1
1.19314496916312 1.15895826803188 1 1
1.09152287387552 1.05437792492713 1 1
0.906809008852518 0.878299162989455 1 1
0.978127083930609 0.947935045819512 1 1
1.08074629698001 1.04641795919584 1 1
1.01652629503988 0.988433072855129 1 1
1.22393748080403 1.18760039190915 1 1
1.12586819027046 1.09113548678543 1 1
0.954085487169861 0.925821298702304 1 1
1.19856311330444 1.15838731640408 1 1
1.14375514938402 1.11029465048954 1 1
1.08704996280608 1.0529596055637 1 1
0.989351610730676 0.957346317890054 1 1
0.986289183487373 0.957207618328532 1 1
0.889792956857763 0.864957471660029 1 1
0.976511553997663 0.948836508943422 1 1
1.12929886127206 1.09419335474467 1 1
1.2537149645621 1.21611108521799 1 1
1.07785968500579 1.04313442320078 1 1
0.915524023521898 0.888172744400449 1 1
0.956210885908538 0.927643107689194 1 1
0.944589708382748 0.918010455233178 1 1
1.2823305350719 1.24347169894843 1 1
1.03303638779245 1.00026935924679 1 1
0.732028865534995 0.710561954237027 1 1
0.937709876933511 0.910277443232347 1 1
1.22209697122588 1.185556742749 1 1
1.09953894124411 1.06290745029082 1 1
1.03274250635539 1.00281668202292 1 1
1.06257759163319 1.02974319788925 1 1
1.11931832388992 1.08578382847486 1 1
1.23106115795191 1.19348562919896 1 1
1.18985007725091 1.1545129153532 1 1
1.05186462841587 1.0204850260854 1 1
1.26178497611708 1.22569719369352 1 1
0.864692388743427 0.8379938006802 1 1
1.33630889467958 1.29883868998774 0 0
1.10321013409624 1.07147556681941 1 1
1.05191651735657 1.01950186349456 1 1
1.00978572018743 0.979275416859085 1 1
0.913295277250288 0.887923996275264 1 1
0.989614416122825 0.961658027153287 1 1
1.14999552697795 1.11522425297202 1 1
1.16266541720196 1.12512393371628 1 1
0.816723778644501 0.793359245876199 1 1
1.00667834135026 0.977815216602238 1 1
0.970251229379975 0.940922787988635 1 1
1.03304313752154 1.00262883605064 1 1
0.906228446276214 0.881709297078489 1 1
1.01169180274316 0.981659384197643 1 1
1.00534338332508 0.976034911526326 1 1
1.01860862967478 0.986521545185822 1 1
1.06528831310364 1.03491297847607 1 1
1.27674404794009 1.23449146535908 1 1
0.930969750838778 0.903530023201618 1 1
1.17408008206973 1.13811294049178 1 1
1.15025675500482 1.11638790738101 1 1
0.977742605769684 0.948644571712667 1 1
0.874598935451915 0.846954287783349 1 1
0.990721098151856 0.960594381398229 1 1
1.13470540958666 1.10368017599837 1 1
0.809481486575262 0.784510948153733 1 1
0.714386856095364 0.692992548231383 0 0
1.01183512063471 0.983746104017088 1 1
0.908504224877918 0.883350804277563 1 1
1.04840000608931 1.01734472005858 1 1
0.941757992990663 0.914995580790314 1 1
0.907757301011121 0.88222416110875 1 1
1.02097771347635 0.99175277399831 1 1
1.10085721186956 1.0702918134174 1 1
1.14366548459381 1.10951138523779 1 1
0.912413921230923 0.886846716964329 1 1
1.03279011272114 1.00290441689461 1 1
1.11377438539702 1.08081953172866 1 1
1.09978250153327 1.06847557380695 1 1
1.09111971758385 1.06199058936187 1 1
0.951162906222235 0.921912561307472 1 1
1.21710108497957 1.17852413820864 1 1
1.00339553732686 0.973751876965389 1 1
1.1114514990582 1.07984955628162 1 1
0.838487257709546 0.813631733701107 1 1
1.02769983279839 0.997689605830254 1 1
0.889878977719986 0.861847591063812 1 1
0.939615513733663 0.914163310995647 1 1
0.813803179208414 0.788312877153967 1 1
1.13049431251523 1.09626892876979 1 1
0.825365739349432 0.799853449419716 1 1
1.10355939058182 1.06822622468759 1 1
0.788150581646699 0.766402892336869 1 1
1.08274451081378 1.04946202450967 1 1
1.08256030715999 1.05020369170361 1 1
0.888845381970244 0.860389803416586 1 1
0.965838676160246 0.938855527677965 1 1
1.1404121487104 1.10498125432049 1 1
1.27961868614381 1.24301439845134 0 1
1.26377607443642 1.22802296960624 1 1
0.956468841129279 0.92648751885727 1 1
1.02399712686245 0.994419704793236 1 1
1.03900232853458 1.00801319624758 1 1
0.857986667799658 0.831723753682112 1 1
1.19482385828448 1.1558884563368 1 1
0.794336941068372 0.772061573918355 1 1
0.990373737062802 0.962665203475172 1 1
1.22235696473103 1.18555720313974 1 1
1.27015593162327 1.23090593152634 1 1
1.15787821232364 1.12381648787553 1 1
0.880633471675854 0.852800527617135 1 1
0.968719043631585 0.939830879548678 1 1
1.25787867743901 1.21525732673775 1 1
0.932632697582692 0.905382808851887 1 1
0.960481022737609 0.933630888343498 1 1
1.01920901586976 0.988328872092145 1 1
0.933874326784949 0.909083719040075 1 1
0.992592855836583 0.964297411433799 1 1
1.10331413157753 1.06886888222877 1 1
1.02858586153477 0.995192505396601 1 1
0.980115471820841 0.950505965696324 1 1
0.997183600122384 0.964515813243584 1 1
1.22954971795865 1.19363441488546 1 1
0.827757007371137 0.803008947341024 1 1
0.866830508065432 0.840558692840232 1 1
0.980898443960572 0.950753603002897 1 1
1.00929532106988 0.981392703920312 1 1
1.01160337234281 0.9825352338978 1 1
1.18339830844242 1.15007229342386 1 1
0.906621374855864 0.878426840046027 1 1
1.05850049521194 1.02570175428404 1 1
1.0871671966905 1.056521183846 1 1
0.998015264773748 0.9678864486713 1 1
0.88978378871091 0.864368769340062 1 1
0.895494748875719 0.870156365403483 1 1
1.09604900984576 1.06227219212801 1 1
0.630256397262698 0.612239046445546 0 0
1.23589082618028 1.2010138720492 1 1
0.930805603481197 0.904635269265612 1 1
0.775060484893733 0.753855439268106 1 1
0.842868653871261 0.818236771571414 1 1
0.904554353383851 0.879230173784801 1 1
0.943358951389047 0.914086022618709 1 1
1.08116859409632 1.04731362673289 1 1
1.17647261565881 1.14225019192962 1 1
0.985567339080209 0.954353590434064 1 1
1.06155852121956 1.0294323233928 1 1
0.922052602951268 0.894136997777716 1 1
1.04493458786138 1.013469986113 1 1
1.11781985607731 1.08515227905194 1 1
0.934213783409338 0.903066563901388 1 1
0.968036267205955 0.939752911227987 1 1
0.793074493157909 0.770910545396806 1 1
1.16363069309868 1.12886575137147 1 1
1.09469105593869 1.06009859683565 1 1
0.968166088956946 0.938144389644038 1 1
0.993020238085277 0.964515998297044 1 1
1.07309638267395 1.04117571341348 1 1
1.08503472777896 1.05162629292283 1 1
1.0496616117487 1.01934764628378 1 1
1.11491851676445 1.08213347533236 1 1
1.07508986662064 1.0446091768458 1 1
1.11611520809897 1.08362500713129 1 1
1.02755715848981 0.993763894527985 1 1
0.90826317704664 0.881573971824646 1 1
0.762208397984229 0.739397664103895 1 1
0.986955201340915 0.954621412067793 1 1
1.24507938801421 1.20600067697281 1 1
1.21006836272644 1.17107478642348 1 1
0.808874133465918 0.785386059311227 1 1
0.871834598304253 0.846317822643837 1 1
0.904575792640604 0.876474257408214 1 1
0.737316127616288 0.717473486404151 0 0
0.877779614076562 0.850407584013938 1 1
0.890368971708183 0.862724600530618 1 1
1.1321605256804 1.09705687715984 1 1
0.625956521728197 0.607090333038874 0 0
0.892391627671341 0.865721172468961 1 1
1.23459925468787 1.19718083377514 1 1
1.01872903627464 0.987611371599911 1 1
0.868833426258032 0.841381248873001 1 1
0.821976285968788 0.798457184438457 1 1
1.13336893733837 1.10015148238882 1 1
1.14413506202105 1.11041636444826 1 1
0.95369702084815 0.924721236083283 1 1
1.38139125132207 1.34097617046078 1 1
0.812606549522235 0.78973932075905 1 1
1.02004878028672 0.99005970572899 1 1
1.00126987751734 0.973493937813684 1 1
0.882859030531316 0.856229100863598 1 1
0.90111794384864 0.872559161826666 1 1
0.927978674476951 0.900712124376529 1 1
1.2728789353276 1.23178747589315 1 1
0.970789386170761 0.941825811688083 1 1
0.994784337126983 0.964552163791453 1 1
0.99668224607284 0.967082148287686 1 1
0.925870883075559 0.90014816799446 1 1
0.705299022560351 0.683907016586755 0 0
1.10427775366988 1.07044452279768 1 1
1.14846355403234 1.11340773769963 1 1
0.991667126538688 0.961517173538187 1 1
0.993818891455012 0.966255614688631 1 1
1.0037337617071 0.973875323344439 1 1
0.938986779821196 0.910843256498754 1 1
0.953875981214011 0.925461106045182 1 1
0.878115336300052 0.853223001452197 1 1
0.941772195251195 0.913409586930288 1 1
0.799572568767204 0.778252682312831 1 1
0.942869645309386 0.915415678540687 1 1
0.947559854435223 0.919347861322295 1 1
0.951050667310388 0.924007162072126 1 1
0.859625854055838 0.833134199421506 1 1
0.984633881879363 0.954273953464746 1 1
1.02723779665106 0.996447169782656 1 1
0.900185527210567 0.872796075441869 1 1
1.08102458494868 1.0474860735986 1 1
0.865813846283239 0.838501961163865 1 1
1.03701861425884 1.0053520403371 1 1
0.902524250713927 0.876589683583092 1 1
0.835647637742693 0.811071203702659 1 1
0.942167764612282 0.911622053674318 1 1
0.997354206866746 0.963232946801408 1 1
1.02421769088285 0.992386040652724 1 1
0.869872541508695 0.84303060571011 1 1
1.11633368332027 1.08459796797257 1 1
0.942739398507829 0.916437077074115 1 1
1.04953708610385 1.01948839420597 1 1
0.713250684010401 0.690809390570594 0 0
0.982748311200841 0.952233398587713 1 1
0.772061203553889 0.748483002116602 1 1
0.798190104210706 0.772108127354559 1 1
0.975342047290475 0.946421028563472 1 1
0.927452331131197 0.902228236507627 1 1
0.788888988383947 0.766113104552057 1 1
0.883486819244916 0.854748496519453 1 1
0.961924381819397 0.932353934864504 1 1
1.24291625282312 1.20738254032155 1 1
1.00596037949945 0.975586546961539 1 1
1.00366569781238 0.975056528810688 1 1
0.892134818816377 0.864153367747416 1 1
1.00165580217311 0.974159573540828 1 1
0.824342402132257 0.801975420818729 1 1
0.975665401867921 0.948009799874341 1 1
0.779967754554997 0.757069390344878 1 1
0.969837366997713 0.942262927047401 1 1
0.965410586007264 0.935753754092856 1 1
0.951769098537999 0.922785208526182 1 1
0.989191949733319 0.961647130022663 1 1
1.24034398038195 1.20201368531944 1 1
0.847869118216529 0.82180824358656 1 1
0.907298430405951 0.878518109720885 1 1
0.870026284716315 0.844516917433748 1 1
0.919152710815786 0.89185450243599 1 1
1.03383631875181 1.00370913913927 1 1
0.900019935179485 0.874477101005286 1 1
0.919223928938535 0.890246345920121 1 1
1.17903087765422 1.14507646420785 1 1
1.11159849605787 1.07858795897094 1 1
0.951410381586134 0.924526643215961 1 1
1.2521184638156 1.21262564216564 1 1
1.00920639295552 0.97598205129723 1 1
0.900880492120633 0.873144283857232 1 1
1.07988937117127 1.04809617513843 1 1
1.0396778489692 1.00796932386308 1 1
0.907665536462952 0.87901549887518 1 1
1.0281725041009 0.994265185159544 1 1
1.03350911167767 1.00344314978151 1 1
1.00234984287304 0.971653905987334 1 1
1.08495030672179 1.05249206285049 1 1
1.0005477638236 0.970962677433843 1 1
0.826855168890557 0.798622550549813 1 1
1.05225968705912 1.02171393744996 1 1
1.19336070885952 1.15505265517377 1 1
1.00480672986258 0.976560841231399 1 1
1.11535517817444 1.08255176673409 1 1
1.06667829405296 1.03540714918783 1 1
0.941746331544482 0.915394092201366 1 1
1.17361756375133 1.13877355380574 1 1
0.86689979082466 0.839915450325149 1 1
1.03821012604515 1.00508930736238 1 1
1.10981267528965 1.07644159872334 1 1
1.17313232437157 1.14031438136838 1 1
0.946778362686938 0.921098716730755 1 1
1.03615063685304 1.00621805333905 1 1
0.714762215824278 0.694593151967827 0 0
1.2331051057203 1.20034474727724 1 1
1.02391718199505 0.992594673368385 1 1
0.897684228458688 0.870811495984795 1 1
1.03211065557679 1.00062528472686 1 1
1.12137931596188 1.08741058734513 1 1
0.942489760761842 0.911159198812764 1 1
0.756958163698795 0.734047652180383 1 0
1.00046515666422 0.970455459627096 1 1
1.04621837560115 1.01731542432646 1 1
1.14122059452956 1.10648389742579 1 1
0.943683980693538 0.916637071559182 1 1
0.89916873954461 0.871993760522353 1 1
1.19045396033216 1.15030009545943 1 1
1.00978856893875 0.978826187057459 1 1
0.904641887580746 0.877168804334356 1 1
0.833415409291808 0.806636816556666 1 1
0.989920624684215 0.960387518545698 1 1
0.75377722523717 0.728357817463209 1 0
0.644332764173957 0.625234235731015 0 0
0.949839685685063 0.920794775668444 1 1
0.914648240697155 0.885227517774239 1 1
0.994715381588652 0.966260962542137 1 1
1.09590759416649 1.06263658256772 1 1
1.01209422545847 0.98463187631804 1 1
0.907564465120922 0.877645976191402 1 1
1.12492468542364 1.09308646610995 1 1
1.05865435024046 1.02728664985068 1 1
1.15721553964893 1.11992341706703 1 1
0.877368854267889 0.849610860553611 1 1
0.979997670329377 0.95199922929005 1 1
1.04782334650625 1.01707625906377 1 1
1.00184295952836 0.971158600605735 1 1
1.02143694671864 0.98996082306491 1 1
0.974582509721304 0.946573251360756 1 1
1.18998195779891 1.15103786690921 1 1
1.00767634569315 0.97907526019985 1 1
0.777331126038993 0.755020532778968 1 1
1.04778622351051 1.01552392066016 1 1
1.16696548413119 1.12947418284495 1 1
0.866253128375201 0.842112929161833 1 1
1.10733719292981 1.07593124047593 1 1
0.818581033028494 0.793012349850176 1 1
1.11420676065613 1.08251386991151 1 1
1.03839427281475 1.00688686070853 1 1
1.02762353628405 0.996838836137352 1 1
0.886319608323482 0.859047839689755 1 1
1.02291548268169 0.991844295336528 1 1
0.966330665642245 0.93745364555766 1 1
1.04796324711878 1.01569327330297 1 1
0.965707223010059 0.937359697230468 1 1
1.22252409508124 1.18392380771783 1 1
1.03274126949677 1.00379810917696 1 1
1.20946923807783 1.17123802984928 1 1
0.887782411695513 0.862331321352093 1 1
1.03613694246025 1.00337694144028 1 1
0.796562395470745 0.772758505841764 1 1
1.02162703125825 0.991134985032743 1 1
0.9558159093177 0.927475260170863 1 1
0.753086078930102 0.729066504464027 1 0
0.842651494167544 0.815905702271751 1 1
1.11063113838639 1.07703687360526 1 1
0.857019769485443 0.831099975942033 1 1
0.851420238127174 0.825524693501011 1 1
1.00890716655388 0.978204866754878 1 1
1.28661198121601 1.24869340350901 1 1
0.855069303184075 0.829910820087968 1 1
1.09989163895411 1.06825150572585 1 1
1.07531799464529 1.04563049992035 1 1
1.26908400820111 1.22899031220382 1 1
1.20544978688934 1.16893011638093 1 1
0.957796935058725 0.926363659105814 1 1
1.06587219160652 1.03334540261163 1 1
0.865191876621686 0.837998008714349 1 1
1.17621428534751 1.14325544000855 1 1
1.00551360129465 0.97467973620949 1 1
1.21922249082295 1.18017264027133 1 1
0.854128623705483 0.825637900609588 1 1
0.984807706529843 0.953134678507899 1 1
1.03022447441713 0.997359459494449 1 1
1.10709163528523 1.07335830581851 1 1
0.815180917971454 0.789984719616376 1 1
1.03135896423725 0.998646354202111 1 1
0.930086386272108 0.902475246084421 1 1
0.801721431371426 0.77957829346421 1 1
1.07179504469013 1.04191978910611 1 1
1.21717569712719 1.1846679281844 1 1
0.930748096204073 0.903631866840444 1 1
1.07639958265931 1.04237221169225 1 1
1.08497844044152 1.05241778426659 1 1
0.847910944851449 0.822138538484755 1 1
1.03821108326853 1.00675955175988 1 1
0.731599665770579 0.712309567217384 1 0
0.97043427115181 0.941969436608598 1 1
0.802166175582871 0.778585901157826 1 1
0.98045345028757 0.95107974864261 1 1
0.998122122605597 0.967884906745477 1 1
1.06546683812908 1.03029881652068 1 1
0.966269442753895 0.937887028840175 1 1
1.02399121044944 0.989328757016483 1 1
0.895626219036493 0.866360838250466 1 1
1.02251550741567 0.994205142889761 1 1
0.761589050366766 0.737566337788347 1 1
1.06666627931107 1.03521623824108 1 1
0.862993495415512 0.837167092642284 1 1
0.931452062970163 0.9046532062454 1 1
0.965749715202022 0.937364640043877 1 1
0.861102508671593 0.834095104552551 1 1
0.811710140244962 0.787933643252271 1 1
0.971808448926633 0.943628384142329 1 1
0.962739221601074 0.931844990390974 1 1
0.740779126606844 0.71953833184575 0 0
1.15920781749815 1.1262865218266 1 1
1.07199226728586 1.03756561396484 1 1
1.11397212863422 1.08254793404812 1 1
1.00542573285116 0.975555760348031 1 1
1.04426394683649 1.01273079619753 1 1
1.25816502579997 1.22317554746284 1 1
1.11352365938606 1.07896003368001 1 1
1.03467129703334 1.00361953443171 1 1
1.05108912066509 1.01780639135669 1 1
0.957269880093242 0.927230889343302 1 1
0.969438223909833 0.94105624666211 1 1
0.916902743062704 0.885594681415461 1 1
0.908131396987429 0.88137035657515 1 1
0.949790689512133 0.923341296488881 1 1
1.00854873349768 0.977572409122273 1 1
0.829190871092855 0.804301229168352 1 1
0.896663410365461 0.868471206593779 1 1
1.02774870041983 0.995331556671159 1 1
0.878490264915357 0.851511869775469 1 1
1.09073643885581 1.05765817911027 1 1
1.25754693116472 1.21997355847424 1 1
1.04459247600765 1.0169890173568 1 1
1.21689690296555 1.18528027493208 1 1
0.925412896556742 0.899635752474844 1 1
0.873142298692579 0.848269118434696 1 1
0.917395711726134 0.890526876951283 1 1
1.00392093501478 0.973512285884746 1 1
1.19882620308301 1.16437397509531 1 1
0.922298683495499 0.897764444721209 1 1
1.04405263518147 1.01046117593697 1 1
1.16285727545182 1.12741427918982 1 1
1.10036519108662 1.06524942834415 1 1
0.819943050026072 0.796631528021024 1 1
0.844863286575982 0.82067144540309 1 1
1.02909684543852 0.997062467008772 1 1
1.06229706427077 1.02742615379789 1 1
1.23484473051892 1.19460913707965 1 1
1.21752064888773 1.18038645493925 1 1
1.06215115453957 1.02857203371174 1 1
1.42137481774549 1.37869765026166 0 0
0.928142345290667 0.899840397516947 1 1
0.895904503089436 0.869122514080172 1 1
1.05042063309837 1.01995636119211 1 1
0.875538052035957 0.851249382118895 1 1
0.987571638864015 0.957857935471218 1 1
1.02897324925482 1.00065458992188 1 1
0.788330369638681 0.764378290079396 1 1
0.983878497280051 0.957045520248191 1 1
1.21959205735834 1.18670182459351 1 1
1.03508116191709 1.00511345712487 1 1
1.22699812127493 1.18848347226678 1 1
0.910239033644705 0.88378786985846 1 1
0.966721352985965 0.937622247003179 1 1
0.974868394314457 0.944161906980627 1 1
0.855397535977115 0.829531884414928 1 1
0.981620446182811 0.952545969912962 1 1
0.861800832083275 0.838687474153029 1 1
1.24263235808639 1.20916679737726 1 1
1.04320837340798 1.01037366660787 1 1
0.814551893282011 0.789878191649484 1 1
1.10845735097497 1.0738665672477 1 1
0.854396980350984 0.829230657164318 1 1
1.20252869702037 1.16901670931334 1 1
0.992066235462779 0.961754005727139 1 1
0.756135287356628 0.735327393372105 1 0
1.03470330863437 1.00272592566299 1 1
1.12784375289578 1.09416479702634 1 1
1.20587963648021 1.16721543430296 1 1
0.994006153512105 0.965128526254146 1 1
1.21876428748301 1.18549947166286 1 1
1.04251566194519 1.01068500301184 1 1
0.867839455639807 0.840476536440122 1 1
1.05755848491465 1.02523647644283 1 1
1.03424911979476 1.00115654838327 1 1
1.13537692894633 1.1019015753707 1 1
1.04616583049898 1.01492982063069 1 1
1.04242737414777 1.01118003222973 1 1
1.0385731843194 1.00643316697165 1 1
1.1040981932069 1.07080077575765 1 1
1.19810758212668 1.16291888777149 1 1
0.880694049977466 0.855497086334658 1 1
1.17989019476159 1.14409695289157 1 1
0.853042090191807 0.829572553370513 1 1
1.06447555580522 1.03323794702132 1 1
0.576123950661739 0.560702947447877 0 0
1.07515651998075 1.04303516001882 1 1
1.08279547669974 1.05248553168338 1 1
1.01800365865102 0.988836686943132 1 1
1.05637867220956 1.02709388737856 1 1
0.921188795418011 0.891252146235498 1 1
0.746179421649753 0.723308615743573 1 0
1.14596461233286 1.11086538417713 1 1
0.829933786027215 0.80428298632033 1 1
1.10282049798821 1.07259427371582 1 1
1.16223942726705 1.13136971937548 1 1
1.26782692796109 1.22875886895523 1 1
0.999077974780754 0.96899389386745 1 1
1.23250908463134 1.19484321279312 1 1
1.17971166243583 1.14580034449233 1 1
0.998599226847895 0.965769279075032 1 1
0.832902430012293 0.809066554694648 1 1
0.881316326408906 0.853893807661696 1 1
0.813571013887548 0.790024645005595 1 1
1.04047879533052 1.00976349712196 1 1
0.937320691650135 0.908348061469692 1 1
1.00564839098555 0.975787352360696 1 1
0.946365893927384 0.919136301625701 1 1
1.0243524911231 0.992618872675632 1 1
0.993349226091821 0.965985359780668 1 1
1.06956007574511 1.03819071607764 1 1
1.17443897931546 1.140374293638 1 1
1.24502151450803 1.20615275340589 1 1
1.09381289253028 1.05855850163151 1 1
1.10714035348318 1.06886382806054 1 1
0.949019128681329 0.920534700771695 1 1
0.954971092577046 0.92639727411039 1 1
1.07026988391923 1.04124521591265 1 1
1.03918707722334 1.00757601801981 1 1
1.13066291582395 1.09467883776204 1 1
1.13306468901306 1.09684694157657 1 1
0.976726109554814 0.948785696411737 1 1
0.933800093268626 0.904536294545965 1 1
1.12394700341979 1.09215473740657 1 1
0.935317654733552 0.906732825595817 1 1
0.967064803277076 0.938221928221929 1 1
1.06159367326769 1.02932771919475 1 1
0.962345422547885 0.934667442063256 1 1
0.973596749136175 0.937446336319158 1 1
0.947043238518561 0.918642436090446 1 1
0.823360818167699 0.798848902250907 1 1
0.965182349514372 0.934654746861326 1 1
1.26462607261529 1.22940453200885 1 1
0.975890506388486 0.945173619359367 1 1
0.880241407969494 0.85415620702092 1 1
1.17166541355124 1.13467740079879 1 1
1.20539772062841 1.17002069623307 1 1
0.864089609944243 0.838197332614146 1 1
1.10246549683403 1.06874856714543 1 1
0.770558803749178 0.747737935444053 1 1
1.00722317675219 0.977843372246193 1 1
1.06076303704253 1.02952125626242 1 1
0.801528612420775 0.777744215335059 1 1
0.906673724952175 0.880674844430236 1 1
1.02637015638011 0.995813860157506 1 1
1.02831665631291 0.997972689987785 1 1
1.19327753917483 1.15715105596821 1 1
0.870722051903122 0.843100893308706 1 1
0.900960643023101 0.874553120016639 1 1
0.970757102966987 0.940949170728715 1 1
0.803091675231452 0.778706406928612 1 1
0.930359936290692 0.900939931881604 1 1
1.18874964963705 1.15560121884542 1 1
1.02594543498219 0.995748014505432 1 1
1.02830292569999 0.998589761085223 1 1
0.98562519963111 0.956772615269224 1 1
0.975932636402219 0.948864715272974 1 1
1.25222220757078 1.21531803738561 1 1
0.961901559138872 0.933563017783804 1 1
1.01216292456311 0.981487436925328 1 1
1.20735709832787 1.17267173603047 1 1
1.11420443160473 1.07953574896988 1 1
1.18487637040327 1.14729979714172 1 1
1.03982166732835 1.00946978661696 1 1
0.761476454242185 0.738126980508642 1 1
0.924256280817502 0.89750800811536 1 1
1.05927345189777 1.02559918747647 1 1
0.834081498758894 0.808240610849678 1 1
1.15463469735981 1.11749609711042 1 1
1.09352402992356 1.062595053923 1 1
1.01725061265752 0.986962986101589 1 1
0.869010159051916 0.84547165734497 1 1
1.04140716547357 1.00987821554936 1 1
0.912166345611383 0.884701069662594 1 1
0.852405851658028 0.826389003468572 1 1
0.978207235707214 0.947102209257122 1 1
0.883412718771404 0.856737290205996 1 1
0.890309212702449 0.863632143542191 1 1
1.01835038860437 0.986498565962848 1 1
1.05317778704427 1.02377560377584 1 1
1.06520552302712 1.03279234610183 1 1
0.972489983486708 0.945754201257241 1 1
0.987086028478207 0.9584074626649 1 1
1.05774411921273 1.02670881043012 1 1
1.00366572818317 0.973752741299646 1 1
1.08386866444956 1.04977856939772 1 1
1.11151909529491 1.0773342149383 1 1
0.981213109561458 0.951102815475234 1 1
1.0241530384551 0.995012746745385 1 1
1.10583505726568 1.07280822186365 1 1
1.20188416265909 1.16408691481417 1 1
0.924791425585816 0.894785278013262 1 1
1.0251825632141 0.993700439195324 1 1
0.992431241589802 0.964280921102249 1 1
0.871794614193828 0.847607140803325 1 1
0.698650189145155 0.678471885672774 0 0
0.942605401644653 0.915183149325812 1 1
0.86690896925861 0.840119349770506 1 1
1.0582160119487 1.02795951540507 1 1
0.852867359388181 0.827702535665124 1 1
0.909183014603199 0.881653192936876 1 1
0.839863063007253 0.814094052898768 1 1
1.1421485265499 1.10816827854276 1 1
0.974682540358645 0.946077042435665 1 1
0.987621611921262 0.95929118805039 1 1
1.07777090960046 1.04740230909219 1 1
0.998842471623182 0.969910387588536 1 1
0.934864138160799 0.908268360139918 1 1
0.799328985554238 0.77753684206555 1 1
0.911800923051901 0.880920200356532 1 1
0.884727535042811 0.859360958384321 1 1
1.09988935229523 1.06641517730799 1 1
0.820530225010289 0.798484465832826 1 1
1.06232664060488 1.02992132866123 1 1
1.09889795749242 1.06524345069925 1 1
0.962641639562274 0.932874688384037 1 1
1.21171896896994 1.17681861590239 1 1
0.960205888603783 0.932137746736535 1 1
0.824802048745599 0.802182484200794 1 1
1.22293190900373 1.18475812013304 1 1
0.992725177001955 0.965222503176026 1 1
1.12404193369518 1.09039855064114 1 1
0.770588200664093 0.748894368199817 1 0
1.04853649235797 1.01785833970944 1 1
1.08076461099033 1.05055358382674 1 1
1.01735450178305 0.984668503542574 1 1
0.969717456823216 0.940653385377123 1 1
1.22822581428688 1.19117077599928 1 1
1.07660775509008 1.04244469097502 1 1
0.97183032661624 0.944942522504093 1 1
0.835973285270622 0.811095459497592 1 1
1.06356512306526 1.03184299885183 1 1
0.821660773307376 0.797113320582445 1 1
1.08261616317805 1.0501192604202 1 1
0.974595067684995 0.943383757342987 1 1
1.07223619674705 1.04018209073015 1 1
1.15056104415712 1.11224340090821 1 1
1.09205363411723 1.05954318439835 1 1
1.05022444847851 1.0162843047912 1 1
1.0648600082255 1.03249280541417 1 1
1.17568309809782 1.14238732251266 1 1
1.02279096100613 0.990628354380718 1 1
1.06015653219986 1.0315424627478 1 1
1.04124625869594 1.01116236420406 1 1
1.00842741293609 0.980625093622737 1 1
1.25086274500562 1.21231469667405 1 1
0.934039880129498 0.907121670640881 1 1
0.806362551491085 0.782793101719231 1 1
0.904276380459977 0.876976042999859 1 1
1.02275131932937 0.98727327744852 1 1
0.865280686634439 0.839442475325236 1 1
0.847741142673061 0.821301861169 1 1
0.58754336332414 0.569436056752119 0 0
1.09114213177642 1.06094946198244 1 1
1.05418537609869 1.02417224151804 1 1
0.758157786417297 0.737849135059957 1 0
0.973129049718413 0.946782222150692 1 1
0.877257860936631 0.849607494220048 1 1
0.973156933731311 0.94230513412143 1 1
1.00875683308762 0.979657577584024 1 1
0.986481384964144 0.956422781463044 1 1
1.17629096680479 1.14218255960088 1 1
0.851152868119367 0.827231545126351 1 1
0.949901898051723 0.924928168704474 1 1
1.09340125589854 1.0625604748291 1 1
0.977347950056968 0.950087139673346 1 1
0.751201806184734 0.727051204605638 1 0
0.841677186957865 0.816902325074433 1 1
1.12691219554897 1.09541217661133 1 1
1.11671649704252 1.08276152267921 1 1
1.11365388892247 1.08188596403247 1 1
1.09867004859688 1.06690522131548 1 1
1.02069378591169 0.992297506932464 1 1
1.0769448480307 1.04511365120149 1 1
0.8240108707568 0.797532023619155 1 1
1.04228277037493 1.01075084542583 1 1
0.919853779291078 0.892990477265009 1 1
0.897305456717953 0.868529626125599 1 1
1.26300715450494 1.22740449160484 1 1
1.21987802815074 1.18466783322315 1 1
0.770585722748798 0.747875031412706 1 1
0.993754231523534 0.96344200843516 1 1
1.02984519206429 1.00017853118381 1 1
1.10486528129454 1.06947728623542 1 1
0.897258504491344 0.872876377224046 1 1
0.908065078664345 0.882293011179505 1 1
0.959097958258638 0.929485418278629 1 1
1.16282568754179 1.12651946097554 1 1
0.996786284200866 0.96646848772676 1 1
0.999526848899842 0.970316225867153 1 1
1.22505083371576 1.19003104575964 1 1
1.22816562333985 1.19150238386768 1 1
0.885309950782719 0.858199917046729 1 1
1.10648903582614 1.0695408677244 1 1
1.0416388205822 1.00815762404007 1 1
0.923488158594665 0.894692865525874 1 1
1.01918096338289 0.987179972237573 1 1
1.13061454673437 1.09830436986558 1 1
0.886179655818681 0.85826616495293 1 1
1.00538483198214 0.973061441070363 1 1
1.00312569594596 0.977104172234883 1 1
0.936164278233976 0.905840043141309 1 1
0.975608619187189 0.94786931294808 1 1
0.851300747768389 0.82690796689377 1 1
1.01354471987877 0.98420793383894 1 1
0.82139185340168 0.794102414863409 1 1
1.10569722177555 1.07372189146438 1 1
1.10586346707753 1.07224067281409 1 1
1.378211247082 1.3375182066751 0 1
1.01617006244669 0.986886161495192 1 1
1.04137180123999 1.00861199477725 1 1
1.15165807153612 1.11798791757631 1 1
1.13279433972838 1.1010132082533 1 1
0.927614227698051 0.899630081855568 1 1
1.14194645159859 1.10692656948107 1 1
0.916404896038952 0.891918948382945 1 1
0.941107890353693 0.909480831694231 1 1
1.21153648412684 1.17518414296031 1 1
0.774993786300872 0.752372878124913 1 1
0.935749160646473 0.906066733770763 1 1
1.02124620551536 0.990342349486689 1 1
0.939409212193229 0.913688051234824 1 1
1.02227823886342 0.990503400800697 1 1
0.72591217323748 0.704769515278358 0 0
1.02176146768099 0.989050831498053 1 1
0.909996943502396 0.884981309038489 1 1
0.89323998879585 0.863588235907755 1 1
0.657657386050601 0.638327565892248 0 0
0.836411472254498 0.810118078878211 1 1
0.979260690792924 0.950947622076828 1 1
1.02194693633749 0.98938198095801 1 1
0.847490196269475 0.823917906426074 1 1
1.22373008079663 1.18607531036008 1 1
1.10515570939504 1.06954476509295 1 1
1.22133697821009 1.18672620486001 1 1
0.848797557016802 0.824549244996849 1 1
1.21512037785964 1.18083914698273 1 1
0.93478391614463 0.907477059095716 1 1
1.12792392279035 1.09521487247746 1 1
0.960481379669173 0.931958739491723 1 1
1.20982082165777 1.17556176765039 1 1
1.0377683365257 1.00594629435216 1 1
1.05159309810374 1.02595495555902 1 1
0.977258971788559 0.949931740932579 1 1
0.871275413760855 0.846057424721871 1 1
1.19011354323715 1.14946810038411 1 1
1.03323781257429 1.00296548529035 1 1
0.99847885350095 0.970553874086795 1 1
0.983188242205123 0.954638070224356 1 1
0.853292296138631 0.827789392954947 1 1
0.795336035127893 0.772724475172344 1 1
1.00672072438123 0.977678162932023 1 1
1.0739546772216 1.04310129379098 1 1
1.03970016422208 1.00371850884161 1 1
1.12501897174584 1.08801579317035 1 1
1.05209691385062 1.02166533521734 1 1
1.07405558441203 1.0408725355163 1 1
0.967978913141989 0.936978846720449 1 1
1.00717996758508 0.976158877092109 1 1
0.923852320973297 0.893641552159368 1 1
1.07205046409519 1.03663953893078 1 1
0.908723372731334 0.879519081446243 1 1
0.931404015191779 0.901748015289666 1 1
0.572241207883776 0.553166087989011 0 0
1.0031003589129 0.974818760323441 1 1
1.07187167957498 1.03893156845146 1 1
1.09971015671597 1.06788848930657 1 1
0.880296459153289 0.85428436905183 1 1
1.28000109566304 1.24312213497896 1 1
0.95899760934566 0.92944442540568 1 1
1.0569851622065 1.02717334673013 1 1
1.03259006727808 1.00069933476229 1 1
0.725111804229317 0.704158384713947 0 0
1.08115694635805 1.04957213806921 1 1
1.06247228130291 1.03215884013841 1 1
0.90061737696477 0.87428914459991 1 1
1.00921459332964 0.980812388466186 1 1
0.968131357680617 0.940547321914741 1 1
0.672203283575032 0.652625963303573 0 0
1.0516593771319 1.02128656309994 1 1
1.0754348414208 1.04442671093131 1 1
0.959536395613923 0.932711863450039 1 1
0.989086868138716 0.958164088589301 1 1
1.12804081157768 1.09411352942168 1 1
1.37656261233695 1.33618128854557 0 0
1.170556783635 1.135896069972 1 1
0.901484241272878 0.874109744334088 1 1
0.964148244282163 0.936040306321633 1 1
0.958591998640261 0.930782305234013 1 1
1.16404674007903 1.13004789431764 1 1
0.949213618001743 0.919759215822448 1 1
0.858279493011949 0.829372371016061 1 1
0.810240329708689 0.78722596612481 1 1
0.87359363972176 0.847573530538525 1 1
1.21581412871285 1.18128983599097 1 1
0.944204662101052 0.916633582897189 1 1
1.06675179740368 1.0343010790089 1 1
0.945959222748163 0.916219903208986 1 1
1.09361654032697 1.06052458731609 1 1
1.02581558250091 0.993590838284449 1 1
0.88067010220829 0.853503779030178 1 1
0.83828150543551 0.813665387929315 1 1
0.811815314577753 0.789273773345683 1 1
1.04104836078509 1.01220599227554 1 1
0.972987470041928 0.942488582007602 1 1
1.09164871748649 1.0590149546629 1 1
0.680963963753404 0.663238102919854 0 0
0.903897650358516 0.878171734547054 1 1
0.938291056767494 0.911652768911319 1 1
1.23845345093512 1.20008627540268 1 1
1.17996012477269 1.14339225792902 1 1
1.19709578813837 1.16224062421256 1 1
0.940845358370151 0.913801469615031 1 1
0.885327314975091 0.858046363675113 1 1
1.07244012570823 1.04180393639121 1 1
0.904937220810809 0.878694630197315 1 1
0.982440870937139 0.95535463537602 1 1
0.989461923417555 0.961484827578564 1 1
1.00161069657203 0.971094256586165 1 1
0.91667169050074 0.888350991112207 1 1
0.79592933694371 0.771089510843661 1 1
0.870186051287677 0.844010766447092 1 1
1.17120098101699 1.13529290493083 1 1
1.05950040277811 1.02788805711295 1 1
0.855853949020232 0.829326772699505 1 1
0.779222427867088 0.753357728532467 1 1
1.07479418101538 1.04191737977552 1 1
1.18895467273493 1.15421933836584 1 1
1.0789377998819 1.04577394335378 1 1
1.01429711899757 0.987202834351706 1 1
0.977161061783582 0.947934828509568 1 1
1.05147991123156 1.0208015146701 1 1
0.916964627217179 0.888383593199394 1 1
1.02229913549459 0.991046966124014 1 1
0.755937921783163 0.734326298346463 1 0
0.784534721968971 0.76238256407363 1 1
0.875678775083215 0.853201266244565 1 1
1.13309508995295 1.09985551577277 1 1
1.11023628585014 1.07582157356774 1 1
0.812827768572436 0.78737779115518 1 1
0.889094310929769 0.862307619147714 1 1
0.86933921649587 0.842501910150695 1 1
0.784944885577412 0.759974577838232 1 1
0.794428727979772 0.77092068912882 1 1
0.783755020955982 0.761953634112965 1 1
0.942958661214994 0.916261222685219 1 1
0.865489930582303 0.84187225390638 1 1
0.861031686764443 0.836813516077553 1 1
1.05670132042922 1.0272964179334 1 1
1.04581847446582 1.01240466369167 1 1
1.16982971589121 1.13204058212523 1 1
0.775698963035178 0.7499221354216 1 1
0.943231639302435 0.916379652115625 1 1
1.32206199760719 1.28196200153714 0 0
0.901774612767956 0.874249282603156 1 1
0.94157961138227 0.913484388703543 1 1
1.28023905433042 1.24339959677346 0 1
0.828122001719533 0.801746242788484 1 1
1.07273189168862 1.04130744770504 1 1
1.17332765554172 1.1374489367202 1 1
1.29047142438455 1.24894895303265 0 1
0.954346476319894 0.925149981151642 1 1
0.863921300446377 0.838344939636833 1 1
1.04614892506393 1.01305809706608 1 1
1.04324634100697 1.0118666071943 1 1
1.15775175647679 1.12343309877822 1 1
0.913530901470116 0.884554189827845 1 1
0.984495009690457 0.955679649240442 1 1
1.16429784843789 1.13154089318532 1 1
1.0422783729931 1.01177373543651 1 1
0.973336972006664 0.946852533564697 1 1
0.945082125471823 0.915570786337149 1 1
0.816247171587117 0.791246840778046 1 1
1.11821280245171 1.08546833968921 1 1
0.983001371345704 0.955636153049824 1 1
0.88718108279963 0.863084514058828 1 1
1.24374479007943 1.2066016614803 1 1
1.16045079560624 1.12739958455525 1 1
0.888980214033814 0.862840359052427 1 1
0.859440530251814 0.836602652479815 1 1
0.923434048785904 0.893385436478356 1 1
0.961267569970412 0.934445571926744 1 1
0.971735760365491 0.941580630316887 1 1
1.13773930835978 1.10523474671398 1 1
0.764929549165051 0.741428387711453 1 0
1.04914558518581 1.02016329085749 1 1
0.894497208338557 0.867384190020659 1 1
1.05863467503462 1.02803195790995 1 1
1.04386898296612 1.01342114873547 1 1
0.78136577177191 0.757484092241632 1 1
1.08508084937192 1.05161633264669 1 1
1.0424766318563 1.00903353861376 1 1
0.997861390634765 0.971460754589416 1 1
0.930734861964177 0.903845224164096 1 1
1.18573304395017 1.15061717539949 1 1
0.995324684615727 0.967548435696122 1 1
0.881608360954977 0.855079495248756 1 1
0.901263466841597 0.874808693837086 1 1
1.02144759328374 0.991133026033864 1 1
1.00380747939531 0.974475673346002 1 1
1.02441276238157 0.993635693750894 1 1
1.07434548807663 1.0444613383949 1 1
1.02104037503978 0.989350103670876 1 1
1.06214976129782 1.02948973023193 1 1
1.09234160773253 1.06049519724162 1 1
0.957422489146871 0.928163630336589 1 1
1.24765173372563 1.21085075233773 1 1
1.07102058552574 1.04184321815899 1 1
1.12708319023643 1.09177935198149 1 1
1.01516583071689 0.985032134727394 1 1
0.921447197680189 0.894491420666118 1 1
0.806137478468665 0.78254522013919 1 1
0.941493123844253 0.915640310788199 1 1
1.12801366773015 1.09164389940529 1 1
1.17217337033077 1.13747249432183 1 1
0.682734235614271 0.663066388439565 0 0
0.981249235550321 0.953616985437302 1 1
1.03853518665916 1.00407520064564 1 1
0.967512435127289 0.938014455217535 1 1
1.06756704535416 1.03734618114128 1 1
0.886045987465997 0.860891160546275 1 1
0.909333307757053 0.884600207232 1 1
0.762797243971194 0.741167495868573 1 0
1.19842597647151 1.16360347720486 1 1
1.09730025342228 1.06472667721479 1 1
0.99386407366369 0.962939826737471 1 1
1.11650365992247 1.07954304272095 1 1
0.99868088103114 0.971007863250665 1 1
1.03610196707543 1.00536789240338 1 1
1.12595803071177 1.09273159974767 1 1
0.836285358852352 0.812754060900866 1 1
0.800497305504384 0.776029574371334 1 1
1.20497119625167 1.17041273708878 1 1
0.898945428373775 0.868799567923342 1 1
1.04765997537156 1.0192683029585 1 1
0.938616060706493 0.912112539568854 1 1
0.927931820871387 0.900536482630064 1 1
0.810766629548123 0.785416458117846 1 1
1.02846467586772 0.997954560657342 1 1
1.04383152803648 1.01158347122168 1 1
0.89295334587086 0.867899756092963 1 1
1.00340606690204 0.9738363441039 1 1
1.16122743659578 1.12541615012596 1 1
1.2200904360434 1.18029647215019 1 1
0.636325461847793 0.617116965129095 0 0
0.991265348850574 0.961407372294555 1 1
1.17785833432514 1.14703721721632 1 1
0.9915553801316 0.959682253718553 1 1
0.872623632831369 0.845884326151614 1 1
1.08030469191603 1.04855661113763 1 1
1.20762693848667 1.17387732377438 1 1
1.0986633628257 1.06732417553263 1 1
1.23019124036612 1.19167963481119 1 1
0.905811933968381 0.880507946848768 1 1
1.04409832559362 1.00926548724803 1 1
1.20194154191526 1.16653442846748 1 1
1.00144095863905 0.97096252721281 1 1
1.03715949058411 1.00754700778739 1 1
1.14931877860747 1.11452029265941 1 1
1.02679785246995 0.998987549789363 1 1
1.06544315392026 1.03590929418597 1 1
0.862988177082826 0.836197725111471 1 1
1.0852797961434 1.05299677785443 1 1
0.986293257021205 0.956399124301738 1 1
1.045638304094 1.01725782041387 1 1
0.904630753994196 0.875395886828895 1 1
0.971067047975503 0.940598295871821 1 1
0.904350022633855 0.878284561085937 1 1
0.876511271303615 0.851270346060144 1 1
0.927328295195571 0.901889886943111 1 1
0.946445292131492 0.918070839161143 1 1
1.01382940490247 0.978723156069251 1 1
0.940304718931041 0.910464143262627 1 1
1.18618250619085 1.15228879970889 1 1
1.30428050710269 1.26729726016218 0 1
1.06141201026885 1.03230635475907 1 1
1.13516318971239 1.09755639593733 1 1
1.12350020499164 1.09144686739139 1 1
1.1462365027952 1.11254273180669 1 1
0.94250891104807 0.914553323050959 1 1
1.01319402233456 0.984107216126175 1 1
1.14250931408889 1.10735904291714 1 1
0.979101224442824 0.947169990260622 1 1
1.00617215192537 0.978478755207868 1 1
0.889030952641679 0.863622144243692 1 1
0.715842742690935 0.696064495656289 0 0
1.17749011929218 1.14481698951122 1 1
1.19608702383581 1.16212423311732 1 1
0.983265769960366 0.954676171489821 1 1
1.05827810498471 1.02255965484372 1 1
0.963777246919552 0.934843883853475 1 1
0.871657488003435 0.846436400465456 1 1
0.952360465268793 0.922851890071971 1 1
1.09845882719256 1.06631385839125 1 1
0.843862980990466 0.821669853158923 1 1
0.99673354478762 0.966638413686937 1 1
1.29370173401242 1.25460669958046 0 1
1.08966687220985 1.05710653203461 1 1
1.14701282922155 1.10921010512791 1 1
1.02683139578769 0.996913957836428 1 1
0.98904051190026 0.959846442522518 1 1
1.05900979058032 1.02699876773828 1 1
1.01073139890838 0.981464105115923 1 1
0.87906633609784 0.855134592033488 1 1
1.02914776640964 0.996332284595701 1 1
0.789740005020827 0.765080817445776 1 1
1.02975393665579 0.99878951451783 1 1
1.06621461515938 1.03183408627142 1 1
0.941397368040305 0.914155873879139 1 1
0.880866115303734 0.854999939471943 1 1
0.922155261181984 0.896472264427666 1 1
1.23212781976 1.19747040868635 1 1
1.10033327829186 1.06882201178725 1 1
0.883428454517959 0.859255404476525 1 1
1.28919742472629 1.25310129591115 0 1
1.00117510672625 0.972492535710349 1 1
0.791734435938535 0.76904446406119 1 1
0.728108743577363 0.707168455345787 1 0
0.83311611841946 0.806652876543899 1 1
1.05010836145748 1.02172258966354 1 1
0.782507280122773 0.757203964799797 1 1
1.22257281431662 1.18689084407078 1 1
0.988359762101371 0.957605511476655 1 1
0.941801890409121 0.912731012464318 1 1
0.801497468529804 0.77603685438969 1 1
0.767075006696832 0.744635653299235 1 1
0.755460149494474 0.734723824823757 1 0
0.879589169867641 0.849403314031441 1 1
0.997478873775071 0.970976011138878 1 1
1.11257071556279 1.07830487254679 1 1
0.96009609328663 0.932107119705217 1 1
0.66061619420416 0.640951016093972 0 0
1.10982027690095 1.07214236338645 1 1
0.993739789720207 0.967354385607876 1 1
0.94944763202402 0.922149869864339 1 1
1.06931729232467 1.04025767521667 1 1
0.973973817863619 0.94614382156194 1 1
1.05297259934422 1.01936686367252 1 1
1.12767883231167 1.09636440246552 1 1
0.949374813497396 0.922943067724194 1 1
0.994320779863087 0.9648873566114 1 1
0.940714354277629 0.910773803946782 1 1
1.00253974579341 0.974354513734423 1 1
1.0846358276489 1.05098912769016 1 1
1.00701821498678 0.97647456310018 1 1
0.990331610126548 0.963011021272467 1 1
1.00011153761849 0.968643576561619 1 1
1.12105657162201 1.08644765622901 1 1
1.37947304848218 1.33553378181514 0 1
1.16194423813651 1.12372586482476 1 1
1.12348438439878 1.09009751911834 1 1
0.980148773054601 0.950346239737917 1 1
0.920737060336941 0.89299218250202 1 1
1.01433424310772 0.983123424016194 1 1
0.975958553705432 0.943977260155606 1 1
1.16948763958589 1.13451609587535 1 1
0.900024684073503 0.873670740754634 1 1
1.02705755855465 0.997975184239809 1 1
1.07289892369164 1.0408635736522 1 1
1.20099813086338 1.16426229393831 1 1
0.937747582410441 0.910430201922311 1 1
0.923614166637517 0.897063337040557 1 1
1.06461239054277 1.03257796131149 1 1
1.00220343418869 0.972432635505473 1 1
0.900153341015801 0.874729144819624 1 1
0.87532631615284 0.850260680401871 1 1
0.891229619699335 0.865374492083395 1 1
1.09617176485433 1.06439196993014 1 1
0.976217244390141 0.943883736645639 1 1
0.761333057418077 0.73643926593713 1 0
1.14386043980199 1.11042839014429 1 1
1.18684963735506 1.14617489374296 1 1
1.13712037600206 1.10571652302746 1 1
0.889270543021564 0.858869193557987 1 1
0.929346927578129 0.900436958828494 1 1
1.23863417657839 1.20365246575368 1 1
1.13765116862535 1.10333855847468 1 1
0.918025532857823 0.889820174824006 1 1
1.0522571406216 1.02056381790188 1 1
1.17825526020738 1.14465310782067 1 1
1.2314190921986 1.19600728977038 1 1
1.0346540885416 1.00448659536829 1 1
0.910148780819555 0.881531120602021 1 1
1.08358779650111 1.05200235602559 1 1
1.07907993176259 1.04649343775381 1 1
0.967377497376952 0.938071192122014 1 1
1.07242111934175 1.04202823190746 1 1
1.0816997106965 1.04983887314056 1 1
1.03061177233898 1.00028403991719 1 1
0.789314393293649 0.767592536467971 1 1
1.14344305778404 1.10970286447268 1 1
1.20847771673856 1.17333220607706 1 1
1.08502312525304 1.05244504239528 1 1
1.17144620943088 1.13806144841498 1 1
0.91400988750773 0.889528324998392 1 1
0.905667138898684 0.880529289612179 1 1
0.949876853938758 0.922661035853835 1 1
0.813794297562354 0.785652486364071 1 1
0.819887179278539 0.79516771907857 1 1
0.950469946132106 0.92185887430829 1 1
1.33644698930599 1.29445819901851 0 0
0.842196928359545 0.819071251292195 1 1
0.955612357898024 0.926560625858892 1 1
0.979555303012897 0.949285509373974 1 1
0.894580060881451 0.869121048336505 1 1
1.07896838992004 1.04476976450811 1 1
0.963339121784615 0.933520024341477 1 1
1.11401442036133 1.07997567354022 1 1
0.814442717007561 0.790000272494831 1 1
1.19350453650716 1.15728020840562 1 1
1.10283431732957 1.0718297555908 1 1
0.808507408579127 0.786646648656008 1 1
1.0316474231383 1.00082644260839 1 1
1.02570918430838 0.997433463569842 1 1
1.14986300056649 1.1181705942346 1 1
0.864586328772427 0.839455484855591 1 1
1.24182791790627 1.20468406982569 1 1
1.21724487333767 1.18085728322497 1 1
1.24756949786473 1.21105987375516 1 1
0.973925431711805 0.945359304955684 1 1
0.914464081811625 0.885252792888429 1 1
1.01958033273061 0.988041189902252 1 1
1.03791127371894 1.00658912259625 1 1
1.11764337623118 1.08535494913923 1 1
1.35970342677895 1.32156507224004 0 0
1.17605728972597 1.14255373970829 1 1
1.00119038431138 0.972123779228485 1 1
1.1683054149489 1.13224421721467 1 1
1.19863760466477 1.16241241546434 1 1
1.06580376476131 1.03543001146149 1 1
1.10470619117182 1.07293295663976 1 1
1.02677191806778 0.997076240661498 1 1
1.33567420655456 1.29596936138969 1 1
0.99301840723751 0.963406021014435 1 1
1.17974951746549 1.14715182935579 1 1
0.987377477528277 0.96045265113389 1 1
1.05210547765813 1.02133210323438 1 1
0.770597769494021 0.748654539803592 1 0
1.14772312931825 1.1163713947989 1 1
1.08740391924438 1.05815559472109 1 1
0.850877684357024 0.825985673269212 1 1
1.08448161995177 1.04974183071424 1 1
1.1478925822267 1.11544177425838 1 1
0.857446542640069 0.83253234992186 1 1
1.06598269993665 1.03341360932064 1 1
0.843846196478329 0.817671119554372 1 1
1.18859570483599 1.15092750234933 1 1
0.865137677845556 0.839840483505969 1 1
1.07687923763972 1.04405319242328 1 1
0.919726512677092 0.895133370150868 1 1
0.787375406566256 0.764349475890786 1 1
1.12754808026753 1.09542287786103 1 1
1.08019306558531 1.04846840388939 1 1
1.0183591098813 0.98869626806791 1 1
0.9549983126073 0.928937189711191 1 1
1.21977838201586 1.18304696273972 1 1
1.24015608475884 1.20110780978417 1 1
0.836084225959947 0.812392336501122 1 1
1.05796767126188 1.02759104999369 1 1
1.19451504542231 1.15816960128602 1 1
1.03512629168422 1.00413588323261 1 1
0.920762346732166 0.895973352001461 1 1
0.983254487337707 0.952161620467717 1 1
1.06971493695812 1.03818696255715 1 1
0.866697187550163 0.841833424902286 1 1
1.03002115845705 0.999280002745913 1 1
1.01276613857693 0.981130837339987 1 1
0.794282351730589 0.768221494697134 1 1
0.9623991053216 0.935126053437466 1 1
0.81946133405763 0.796683234258393 1 1
1.12826520917418 1.09531633494207 1 1
1.04606096758081 1.01466054514508 1 1
1.02318856388893 0.991846345080764 1 1
1.16404149541104 1.12960967949268 1 1
0.998451410156516 0.96872633341961 1 1
0.865713920548998 0.839629345878871 1 1
1.14198866561153 1.10684158020315 1 1
0.947392034622331 0.916662634037637 1 1
1.089372338446 1.05685523685699 1 1
0.965004241371054 0.935187683406442 1 1
1.12369076552471 1.09179568346885 1 1
0.82214616035889 0.796366113007822 1 1
0.825648907127601 0.802558962715944 1 1
1.05181273000726 1.01927520986432 1 1
1.17022346390108 1.1355688103413 1 1
1.16816907646586 1.12977580635924 1 1
0.792979483112281 0.76900568119719 1 1
1.00087673637098 0.971379081849981 1 1
1.10053208637758 1.06386193614244 1 1
0.961942347016152 0.934084739640199 1 1
1.29180492402891 1.25327665684871 0 1
0.969470128859844 0.943644776415661 1 1
1.07022669821839 1.03958636760549 1 1
0.868438245418761 0.842857473872312 1 1
0.868394688233763 0.841011057070664 1 1
1.28638958032547 1.24958639801593 0 1
1.02494484536262 0.993223028139551 1 1
0.915335701120783 0.890607849641858 1 1
0.910621377264077 0.882015831166294 1 1
1.18886694848559 1.15236680086336 1 1
1.15500519617431 1.12057447312465 1 1
1.15216787658883 1.11816019897036 1 1
1.15470629492376 1.12178315363512 1 1
1.08281304129069 1.04761401993917 1 1
1.14301748241319 1.11169384688493 1 1
1.19276507640916 1.15538045347579 1 1
0.996112168842164 0.965962111574263 1 1
0.919857760423058 0.891675577190627 1 1
0.909577858293307 0.879307135655602 1 1
1.05537424773905 1.02384883789867 1 1
1.16090518984836 1.12663556174196 1 1
0.940136300911566 0.910311787670709 1 1
1.11115205020297 1.07719171599853 1 1
0.859949774171301 0.836157772603859 1 1
1.15661450060883 1.12064667977486 1 1
0.747550365282752 0.723310076926241 1 1
1.0752077055912 1.04495439070178 1 1
0.927600791602085 0.899330523291541 1 1
0.992524959466758 0.965440856028695 1 1
0.872380963224583 0.846838311673417 1 1
1.0194594673846 0.986528622134636 1 1
0.82034983441889 0.795012482729164 1 1
0.885432722346181 0.857083129059135 1 1
1.03415023445189 1.00413051089545 1 1
1.20372649573477 1.16731577710073 1 1
0.97207207366178 0.94416186710505 1 1
0.881842249119807 0.855925545146491 1 1
0.813796009733272 0.79119992272244 1 1
0.933125562503748 0.904119744851714 1 1
0.657084783935705 0.638023267370234 0 0
0.845966867652821 0.819523613568333 1 1
0.961591109160535 0.93399146396188 1 1
1.0228498392726 0.991953689222344 1 1
1.05886558211648 1.02653108305493 1 1
0.818199285871896 0.795203003313662 1 1
1.02012727383666 0.989673390410716 1 1
1.18699114980642 1.1529006813402 1 1
1.1337975642024 1.09790955092201 1 1
1.01993835896984 0.989889825181991 1 1
0.900696973995094 0.876248443024646 1 1
0.841586261165833 0.818374494987717 1 1
1.08153057665708 1.05037521236139 1 1
1.01459852448972 0.985562997868845 1 1
0.939126599453101 0.912177899890903 1 1
0.927049736004147 0.898599958196885 1 1
0.838133946271245 0.817117868616177 1 1
1.09859315731604 1.06435224137632 1 1
0.940579887547997 0.91143450578302 1 1
1.03583310479087 1.00378627054413 1 1
0.780033380952808 0.754914838301695 1 1
0.970578809289289 0.944097822361001 1 1
1.0617641541276 1.03037838322265 1 1
1.02538973236121 0.996202107422264 1 1
0.916208390823698 0.889468965377016 1 1
1.11970326165306 1.08586748364042 1 1
1.0918067211518 1.05994478631665 1 1
1.06142493015386 1.03012398435328 1 1
0.996424429733165 0.965935765403429 1 1
1.02669375707123 0.998133245088899 1 1
0.98381166012506 0.95697339109264 1 1
1.08826840229234 1.05713398004134 1 1
0.70761577331434 0.688252441709349 0 0
1.01453575500159 0.982211583779706 1 1
1.02899145892522 0.999254113574661 1 1
0.863022411213872 0.835557701295337 1 1
1.04366916758331 1.01291167066184 1 1
0.884681340323102 0.859181797783301 1 1
0.801982432012233 0.778361172410505 1 1
1.0218376757248 0.989626033465184 1 1
1.22662346915135 1.18766264069655 1 1
1.14394332971515 1.11207770101352 1 1
1.02153057501641 0.992841920210037 1 1
1.07681290589075 1.04647513963835 1 1
0.916967092321586 0.889131870267453 1 1
0.855823810613392 0.832090861746308 1 1
1.06083633990788 1.03202453432887 1 1
0.936809731463291 0.909664064188476 1 1
0.781203256722742 0.757911190761189 1 1
1.18716553711359 1.15567937814978 1 1
0.976076866750589 0.947870318599179 1 1
0.871697530991174 0.847879002055753 1 1
0.961382430716962 0.93320946512708 1 1
1.14437430201194 1.1093849446731 1 1
1.1169993755758 1.0836309093484 1 1
1.26699436617579 1.22636610387922 1 1
1.02718903320979 0.996779311485091 1 1
0.890892035833654 0.866421920632847 1 1
1.05368290994829 1.02372593047778 1 1
1.03283522546694 1.00286292380912 1 1
1.17225692089626 1.13573338373937 1 1
0.826614571528711 0.800120931354226 1 1
1.0966410734833 1.062712620951 1 1
0.998554530774585 0.968453927508511 1 1
1.13292255819816 1.1000030177749 1 1
1.04288736544462 1.01388069096578 1 1
0.669810299211114 0.647936348814309 0 0
0.701315684012375 0.679899010726576 0 0
0.83034774187059 0.806947508957105 1 1
0.733750632374355 0.712275032813206 1 0
0.712705551070317 0.68971783696896 0 0
0.895734634967508 0.871422110540994 1 1
1.10095183768445 1.07009309508419 1 1
1.15850884864918 1.12640614085011 1 1
0.904332898382202 0.87740298283459 1 1
1.09513396960817 1.06082592188742 1 1
0.915347968831877 0.889528334793037 1 1
1.15236980124212 1.12025781459611 1 1
1.01067536884294 0.980453790638297 1 1
0.88815209358558 0.862335366828378 1 1
0.876801888764605 0.852441568816975 1 1
0.984465604763246 0.955530379086102 1 1
1.04282494528859 1.0110564726413 1 1
0.940338279448483 0.910450699393878 1 1
0.963316122058842 0.935111506175847 1 1
1.14730062494369 1.11580530177552 1 1
0.996882192720235 0.965808640205308 1 1
0.761900953666386 0.737711867531233 1 1
1.26146386993373 1.22706169702341 1 1
1.14656030938218 1.11293131663072 1 1
0.895172502396045 0.869650580787051 1 1
1.14986925106454 1.11588106404317 1 1
0.679449956281457 0.658957212624081 1 1
1.24258718044604 1.20661720416719 1 1
1.08767220538364 1.05398151243166 1 1
0.812409137100092 0.787757423273221 1 1
1.00682982449915 0.978333668101764 1 1
1.02600853757268 0.993962961924916 1 1
1.00729108776095 0.979622905754295 1 1
1.01988937299785 0.985296179122894 1 1
1.25645229215282 1.2176121988395 1 1
1.12612660988321 1.09304535187684 1 1
1.07449062230222 1.04107380146231 1 1
1.13165613673922 1.09660909632043 1 1
0.90627858336642 0.876833659981543 1 1
1.02999819155294 0.999906950682926 1 1
0.946964752010639 0.919087681205502 1 1
1.08141064211245 1.04926762582538 1 1
1.01039507356995 0.978984920858615 1 1
0.829262788008437 0.803180655618486 1 1
0.960850235627637 0.931002380407349 1 1
0.855592512862535 0.830183162257362 1 1
1.17899283248029 1.14572381616263 1 1
0.944044605237713 0.915468264269479 1 1
0.964503524377609 0.933908169350804 1 1
1.03712415141971 1.00497890080109 1 1
1.01142067534052 0.980348741476992 1 1
0.908828937187705 0.880097957135365 1 1
1.0992870189754 1.06378663014285 1 1
1.04905056590647 1.01491659011045 1 1
0.841943300971626 0.818045543427762 1 1
1.06134106123825 1.02492757545489 1 1
1.06573149125827 1.03267839974968 1 1
1.25746981773055 1.21846227185314 1 1
1.06970650475562 1.03734606017841 1 1
1.02884284223433 0.995789716400587 1 1
1.00383357773138 0.973916409124954 1 1
0.937572598859539 0.908266764567836 1 1
0.921966115191307 0.898198550063955 1 1
0.660981397260542 0.636861962231655 0 0
0.850716120260145 0.825519426157931 1 1
1.2323868687673 1.19648351190147 1 1
1.23144222390656 1.19353790086098 1 1
0.86052491475212 0.83558709276355 1 1
1.02750004844757 0.997053617571806 1 1
1.0834591947916 1.05063354664559 1 1
0.995135974961279 0.963397074755958 1 1
1.13160394252883 1.09754823230293 1 1
1.12786257676013 1.09718912991743 1 1
1.03466182537028 1.00427010619126 1 1
1.06322426799613 1.03268644729579 1 1
1.19139290663361 1.15400551508079 1 1
0.793951346167697 0.769451521214752 1 1
1.01285470549145 0.983377123936708 1 1
1.03856669233853 1.00686713642276 1 1
1.12895080207062 1.09834595789871 1 1
0.862348140506592 0.837064903165054 1 1
0.996091826217572 0.967537210746943 1 1
0.885184754690094 0.858954022427053 1 1
0.663624169595764 0.642738530733743 0 0
1.02603608409057 0.995679307216052 1 1
0.748381181311362 0.726863905409235 1 0
1.06683859651171 1.03421664827803 1 1
0.974086597691336 0.942579731818318 1 1
1.04878847960972 1.01957396964893 1 1
1.09522515030437 1.06312536981957 1 1
1.03483636909259 1.0046065430733 1 1
1.02581171281666 0.996757228206638 1 1
0.979765672287822 0.950556342734811 1 1
0.87677724544904 0.849514877295433 1 1
0.898746287589613 0.872599631053622 1 1
0.852849733297634 0.828054644991099 1 1
1.16673079013808 1.13296933986329 1 1
0.846423138725207 0.820777502967371 1 1
0.974332208537431 0.948004608839491 1 1
1.12758327914118 1.09526419294421 1 1
0.968608127080654 0.940680788919922 1 1
1.09876076647686 1.06570689085781 1 1
0.998027161882736 0.96860326181685 1 1
0.865867806995287 0.838201782315035 1 1
0.839663354651248 0.813071171393685 1 1
0.997373801326943 0.966418152835358 1 1
1.02664420158673 0.996835186481014 1 1
1.02314620507656 0.991227028155594 1 1
0.90396262148309 0.876299242776623 1 1
0.91059090867422 0.881353485361335 1 1
0.990208830144009 0.960008615596898 1 1
0.991439639931737 0.962597989169106 1 1
1.1943316689766 1.15577538727437 1 1
1.01267099528858 0.979714288872416 1 1
0.994794811557929 0.96568175484092 1 1
0.986645658314121 0.957326970699931 1 1
0.982476660763769 0.952421513307152 1 1
1.07726724985595 1.04642744727498 1 1
1.05305013504998 1.02220194447303 1 1
1.09976476619451 1.06393564546555 1 1
1.04740806357436 1.01476136826112 1 1
0.835464414736224 0.809518497481727 1 1
0.915478864786534 0.888683056633793 1 1
1.02734284547301 0.996249485542986 1 1
1.14246742032921 1.11137007288349 1 1
0.84797970961346 0.823407108276257 1 1
1.15761717203494 1.12588107560758 1 1
0.942918493105635 0.913683674447628 1 1
1.01270114810486 0.983145554843661 1 1
1.16570330780239 1.13047650553393 1 1
0.898344987119984 0.871816848045777 1 1
0.842506656759212 0.819392084615266 1 1
1.08356689066361 1.04988562975505 1 1
0.931580439401048 0.903525301414813 1 1
0.943754011609494 0.912667410450654 1 1
1.07140051069141 1.04276633282646 1 1
0.92248551298886 0.898647264051231 1 1
0.984972274043694 0.952706911596699 1 1
0.972181910968123 0.944296646497916 1 1
0.96387030933137 0.937308739964529 1 1
1.0897479021827 1.05584243884436 1 1
0.900047107428513 0.874904243223298 1 1
0.958028348544728 0.928332951117465 1 1
1.24735580092156 1.2069666510308 1 1
0.652326239731296 0.632522387445748 0 0
1.17289709302445 1.13941775251669 1 1
0.976518627338343 0.947028831040138 1 1
0.770312690478039 0.748170476571464 1 1
1.15932147294892 1.12630842252773 1 1
0.826069374333099 0.801761731558519 1 1
1.0321273161008 1.00166183303741 1 1
1.08114416166449 1.05062567582465 1 1
0.98125942955453 0.952406600775393 1 1
0.742198261441592 0.720645125584743 1 0
0.983783482473158 0.954949228557602 1 1
1.14341294278653 1.10894123115066 1 1
0.853605241515252 0.828784271211356 1 1
1.03527040975984 1.00513587792767 1 1
1.0775260344564 1.04696376161655 1 1
1.09033454116687 1.05614130594705 1 1
0.835975826688081 0.809075558363818 1 1
1.13757260738706 1.10684008538969 1 1
0.934638624911259 0.907798488762556 1 1
1.0880969661546 1.05651875326695 1 1
0.882939226227412 0.855501364711506 1 1
0.942365086585978 0.915519575969282 1 1
1.09481076498944 1.05998550293414 1 1
0.775054544569906 0.750870818273219 1 1
1.05184672289706 1.02086968337603 1 1
0.993265364946022 0.964184176279961 1 1
1.09019227609914 1.05793299833659 1 1
0.865674583174572 0.840413490255276 1 1
1.10219786781368 1.07030274797582 1 1
1.14644573155726 1.10940885140537 1 1
0.983412944590848 0.955850720576133 1 1
1.11608134381254 1.08338307661266 1 1
0.596198479186334 0.579400446784279 0 0
1.2201638183556 1.18271093533221 1 1
0.932689804114377 0.901873021254332 1 1
1.16732580231713 1.1320596959247 1 1
0.947726714583464 0.92035497597519 1 1
0.995795692961165 0.963516929293244 1 1
1.04099961235881 1.01069715927988 1 1
1.09516151006539 1.06294592822976 1 1
0.966694983810094 0.937474261993862 1 1
1.22098054197549 1.17998320169063 1 1
0.756679587154146 0.735762942721507 1 0
0.965933486568711 0.935330403945532 1 1
0.940099274436055 0.910051473227248 1 1
1.16756344889989 1.13274757438498 1 1
0.977029614481186 0.947494449963431 1 1
1.11446882450475 1.07870057766144 1 1
0.871426571543407 0.844215189873047 1 1
1.0014284485954 0.968828585116434 1 1
1.05461026751043 1.02474896033336 1 1
0.835891707215369 0.810616020342657 1 1
1.05943257950091 1.02487226455444 1 1
1.10593554513897 1.07380806404581 1 1
0.939320355568896 0.909737306681151 1 1
1.13854887622644 1.10297322597235 1 1
0.984522745698141 0.956442981749526 1 1
0.765308068781759 0.739832656067047 1 1
0.957336834948795 0.930737800752594 1 1
0.833214005727456 0.808077926850934 1 1
0.844530104154297 0.819567049010172 1 1
0.777802385604611 0.755351296760875 1 1
0.812720709505187 0.788416646179474 1 1
0.995248521628865 0.966559072516527 1 1
0.960702592309218 0.931773552502543 1 1
0.925869849745542 0.898894696409982 1 1
1.25964317396471 1.22358864519818 1 1
0.840203226781876 0.817127292749789 1 1
1.03772811549251 1.00483418751432 1 1
0.85150284348353 0.826025409257872 1 1
1.09887027799948 1.07081573178055 1 1
1.03887330471161 1.00728438960562 1 1
0.883555271144105 0.85814969198858 1 1
1.02150470463602 0.99277523404255 1 1
1.05508797229568 1.02535894580239 1 1
1.38601613332207 1.34579742174376 0 0
0.790190917314802 0.76461121733424 1 1
0.838854127995283 0.813065742656257 1 1
0.720673564809665 0.698797225172435 1 1
1.09158113085397 1.05872388098669 1 1
1.07137186866899 1.03815422998607 1 1
0.845951195084877 0.819742831204362 1 1
1.02978467436848 0.999571093341137 1 1
1.04244261861731 1.01230963676275 1 1
0.937118065070842 0.909884198605486 1 1
0.987423812528704 0.958479848389908 1 1
0.937366228711885 0.90987789452622 1 1
1.06445616357291 1.03256097702228 1 1
0.961432642697937 0.930978315070717 1 1
1.09382183190984 1.06271561525151 1 1
0.972491783119608 0.939895099630675 1 1
1.01206734536872 0.9829376343774 1 1
1.15627101439898 1.12108800125395 1 1
0.890396779436135 0.864861233203391 1 1
1.07186122312057 1.04096489122065 1 1
0.839986162026882 0.816300721138942 1 1
0.777113140523222 0.750061847463122 1 1
0.97158969524163 0.944001213565327 1 1
0.938735338213404 0.912152696397703 1 1
0.901301642755008 0.873930032239644 1 1
0.925027981097917 0.898407082994503 1 1
0.825724559658173 0.800009288847748 1 1
0.88582989117446 0.860872086628849 1 1
0.904319492424237 0.87569748091555 1 1
0.963970581940134 0.937505774299365 1 1
1.15656073558615 1.12186287902085 1 1
1.10327696504811 1.06898026685157 1 1
1.13295155341039 1.09791396709286 1 1
0.922967142720999 0.896299467124546 1 1
1.19655618450728 1.1605710917387 1 1
0.942421767415002 0.913477332312 1 1
0.852520621662455 0.8257091387492 1 1
1.00755261399818 0.975775103702486 1 1
1.03220854122757 0.999686197724585 1 1
1.00789679213102 0.978955179421812 1 1
0.933936871366752 0.904564008731856 1 1
1.02967680916837 1.00134546203064 1 1
1.1005648958814 1.06451834343406 1 1
1.31868234752293 1.27756222916097 0 1
1.02331257973118 0.992411881479554 1 1
0.8849726891236 0.860038888818481 1 1
0.980612265753931 0.95359466601587 1 1
1.17374331214436 1.13982757308252 1 1
1.0410060061208 1.01238151743854 1 1
0.947924240943195 0.917851779434572 1 1
1.01341118462205 0.981633839278969 1 1
0.913877584717027 0.886064294039761 1 1
0.964311080331168 0.935157186179907 1 1
1.27150914864356 1.23631009112238 1 1
0.966633472743804 0.939297750397159 1 1
0.936069024411673 0.91028439584092 1 1
0.903831028971461 0.8791421683188 1 1
1.26065836558479 1.22370571784249 1 1
1.06616032242418 1.0337736785997 1 1
0.911888910632912 0.884542514366623 1 1
0.987072740252047 0.958755782493378 1 1
0.785102787390794 0.762425420514291 1 1
0.73566902688007 0.713183084995762 0 0
1.28785306130532 1.24865393197374 0 1
1.06342269072939 1.03318011725252 1 1
0.929251548568734 0.902107777400975 1 1
0.902556978863366 0.876270356203099 1 1
1.0823632260067 1.05240043370873 1 1
1.15646361113609 1.1223749073366 1 1
1.1881228511317 1.15142808072514 1 1
0.888873479595498 0.863281141356341 1 1
1.03814194841997 1.00804371437992 1 1
0.793846854559537 0.768810284581131 1 1
1.06894585488873 1.03544772470817 1 1
1.0003556213444 0.968433938563349 1 1
0.826722958339487 0.801049160894619 1 1
1.09326762295754 1.05870154359147 1 1
0.967478995474079 0.937942578983287 1 1
0.823042971230705 0.798157335412869 1 1
1.18123508280719 1.14810054588776 1 1
0.850947099156206 0.825195955826681 1 1
1.05979690853633 1.02834513968611 1 1
0.961801403427408 0.933276670670449 1 1
1.02954921096903 0.997982125130592 1 1
1.1279453703914 1.09282784300805 1 1
1.0519756653524 1.02026680487723 1 1
1.13054672211422 1.09691321500984 1 1
1.07572707173101 1.04486565671248 1 1
0.976360436602228 0.94918762525788 1 1
1.04432234597624 1.01620401193523 1 1
0.735460684143847 0.71187977206951 1 1
0.807666200066638 0.78334280465895 1 1
0.94702203471557 0.918644209711126 1 1
1.00635262999722 0.975206378088504 1 1
1.04172751965224 1.0124171409881 1 1
1.07140162491137 1.03876036093786 1 1
0.954251596000666 0.926537012442033 1 1
1.18759062357879 1.15339699496918 1 1
1.19241015792219 1.15569989766741 1 1
0.896724021861984 0.871951205468104 1 1
0.989874527982489 0.960727617222986 1 1
1.18660811653112 1.14998093299604 1 1
1.09151788121365 1.05753701838002 1 1
0.999788127840576 0.971979037716625 1 1
0.971851555216576 0.943341781247095 1 1
1.10750717547411 1.07457965705175 1 1
1.243264760836 1.20389296445546 1 1
0.99960986598425 0.972620900885117 1 1
0.976003257513651 0.943526489196081 1 1
1.16505777343873 1.12816408294896 1 1
0.886516285644593 0.860725686634848 1 1
0.977214922209032 0.947729557278193 1 1
0.815576799417926 0.790005757411846 1 1
0.987097828205368 0.957675970272066 1 1
1.24446454351544 1.20588941888851 1 1
0.94796404683303 0.92282378870158 1 1
1.00917151633538 0.977989445908779 1 1
1.07553878028083 1.04398255171362 1 1
1.24488736942088 1.20723684971775 1 1
0.952450616906261 0.926621802954536 1 1
0.754401892887338 0.731354388466348 1 0
0.879056770915553 0.852962596165897 1 1
0.937857602619045 0.909862985748816 1 1
1.09405237973707 1.06116400851092 1 1
1.17871615459885 1.14516964111763 1 1
0.734484893555155 0.714866460099641 0 0
0.963021017954229 0.932863254749251 1 1
1.10985447150144 1.07937573472789 1 1
0.788921877510516 0.76404927588748 1 1
1.15401349116577 1.11870532459773 1 1
1.22155987025802 1.1851593976724 1 1
0.981285437156095 0.95297795714668 1 1
0.955378337921041 0.92676854275743 1 1
1.1133656163787 1.08043081628452 1 1
1.15812355478111 1.12375922613991 1 1
1.0335725648146 1.00309350667875 1 1
1.05078505408953 1.02428906114019 1 1
0.976115467610701 0.947657335989531 1 1
0.947406694478014 0.920936927875533 1 1
0.896616118402483 0.869479666522908 1 1
1.13731338790987 1.1027332410821 1 1
0.972699999588775 0.945978003384537 1 1
0.908776706161687 0.883139632912611 1 1
1.23879519657661 1.20255161089246 1 1
1.28107628656846 1.24549109450876 0 1
1.08354952758028 1.05206538936603 1 1
0.874776100312835 0.850008903413711 1 1
1.06447526110414 1.02905208641033 1 1
1.17809569603662 1.13761893564529 1 1
1.07312537263457 1.03974474298673 1 1
1.05108448481315 1.01958024492363 1 1
1.1224748139345 1.08830986859051 1 1
0.787413389852734 0.761357225629034 1 1
1.03695207286768 1.00399829440279 1 1
1.12250929749585 1.08797128284505 1 1
0.988471809596269 0.958888026770048 1 1
1.02127066534612 0.991715304214915 1 1
0.868210424475214 0.84239087658763 1 1
0.903963275916817 0.876983996904443 1 1
1.1313302568601 1.09890266669865 1 1
1.00026971659497 0.971528922795099 1 1
1.00647228329779 0.974256469916133 1 1
1.01010907443975 0.979207998329335 1 1
0.93712909933077 0.911994919338356 1 1
0.876869902540983 0.851220248259204 1 1
0.91516529348197 0.889113432045944 1 1
0.979704581250379 0.951885623996619 1 1
1.30971107576563 1.27316677159497 1 1
1.26219598856195 1.22053288190444 1 1
0.904308556593705 0.87758947015158 1 1
1.00842285914661 0.975587620107076 1 1
1.22735170268358 1.19301452754931 1 1
0.918449348820612 0.892643963620638 1 1
1.11931471498906 1.08591139668063 1 1
0.96171651870292 0.933752976661376 1 1
1.19870644070455 1.16321951881611 1 1
1.20947957410143 1.1743741600757 1 1
1.04135613977828 1.00829981035033 1 1
0.982239744257331 0.951845318037519 1 1
0.970094260928041 0.941263135580678 1 1
0.973792596632235 0.945869011442515 1 1
1.03798427150065 1.00506149265097 1 1
0.843592429494272 0.820313975764949 1 1
0.856118862661056 0.831380633796909 1 1
1.09021524990986 1.0578094925794 1 1
1.02960219738054 1.00153837848139 1 1
1.29437673925313 1.26031090099869 1 1
0.884809780990547 0.858935029277501 1 1
0.944264861900673 0.91435949223965 1 1
1.2268568080002 1.19170734269783 1 1
0.945163824305421 0.918646129200788 1 1
0.901325306987927 0.871666895407688 1 1
0.663078477913829 0.643957946335043 0 0
0.928314020134008 0.902061897373912 1 1
1.05456739725459 1.02384468653775 1 1
1.05901007964298 1.02832567683491 1 1
1.07445574269901 1.0430234604085 1 1
0.927799447550905 0.902150442586291 1 1
1.05476761512158 1.0258929744667 1 1
1.09616181279368 1.06307608210144 1 1
0.88828321927171 0.863051787722184 1 1
0.94044306277413 0.911319110808804 1 1
1.18347513232887 1.15044005890417 1 1
1.09534697532049 1.06388695343401 1 1
1.03786525390651 1.00415479574355 1 1
1.3697156569546 1.32777520892487 0 0
1.1483768154842 1.11390095613271 1 1
1.12977075943608 1.09573712712162 1 1
1.10583825331034 1.07423583989503 1 1
1.0795565412762 1.04588125272224 1 1
1.08459194259292 1.05283453135977 1 1
1.16840205148706 1.13389805500276 1 1
1.05463022675883 1.02417676486458 1 1
1.13700388162215 1.09989899693923 1 1
0.68912072570734 0.669040838379287 0 0
0.976966429839283 0.94763305987681 1 1
1.0295160398835 1.00060821502221 1 1
1.00456304817665 0.97356423972587 1 1
0.807186279615614 0.782717060333199 1 1
1.13860232919309 1.10781290259376 1 1
0.989784165910641 0.963500226093383 1 1
1.16077624728237 1.12648680040798 1 1
0.949518907836989 0.920811866196672 1 1
0.81173248933907 0.789195279580029 1 1
0.798387609647986 0.773824694143156 1 1
1.16614524968348 1.1321476673068 1 1
0.975147065555873 0.944951835592538 1 1
1.0961118496046 1.06576427293503 1 1
0.873549572481998 0.848242358294165 1 1
0.898723956672386 0.870718744850796 1 1
0.702576441426908 0.680968138826115 0 0
1.00826857034542 0.978402157482443 1 1
1.15442372618327 1.11853406541166 1 1
1.00276440376813 0.9745350032842 1 1
0.88746543087391 0.862590478186635 1 1
0.837978976983965 0.813264641912836 1 1
0.946718958127757 0.916855700890902 1 1
0.878291175688033 0.849558152879183 1 1
0.698405980265857 0.678833731411042 0 0
1.158933495227 1.12192792030126 1 1
0.883959206713809 0.860064657517549 1 1
0.930905461957456 0.902920728124168 1 1
0.824161129494523 0.797406494563991 1 1
0.631112292005013 0.612355121960439 0 0
1.07966602858201 1.04766490394314 1 1
0.845652574048363 0.821420319973433 1 1
0.959860646328632 0.93142909419877 1 1
1.18397008151697 1.14890837497609 1 1
0.903419042723546 0.876046846825384 1 1
0.898643538101742 0.872971614040549 1 1
0.867460859232902 0.839459615127539 1 1
1.16868683189783 1.13166716099783 1 1
1.13637050486689 1.09930550617134 1 1
0.851211207749211 0.827266198173655 1 1
0.933626098814718 0.906694433007079 1 1
1.03883771578021 1.00814857191087 1 1
1.27636723707822 1.23810416345664 1 1
0.960509006285554 0.931563146786047 1 1
0.978004272447101 0.94854895845029 1 1
1.18131078398407 1.14663630612821 1 1
0.848458182367889 0.822002039695411 1 1
1.00614595723878 0.975976878223484 1 1
0.784490534235349 0.761899996362447 1 1
1.05638682990945 1.02463109056358 1 1
1.28686677857615 1.24673658701319 0 1
0.967643614122951 0.939910644670749 1 1
0.836112231680471 0.811329607182832 1 1
1.08632594210753 1.05589753462944 1 1
1.07960363777179 1.0469260885075 1 1
1.18370771049149 1.15034849666587 1 1
1.05032604519631 1.01914540343575 1 1
0.984849617144188 0.95662497784022 1 1
0.836141554628667 0.813512142853833 1 1
0.92412801517 0.897259589097532 1 1
0.769932731169534 0.745261736127894 1 1
0.906745798185263 0.879900962717584 1 1
0.958077722279448 0.927760752002474 1 1
0.963313361179106 0.933993482145914 1 1
1.00837550508503 0.979382823100127 1 1
1.00149848872309 0.969313739063028 1 1
1.06011781948449 1.03002584114257 1 1
0.852659063590541 0.829825026270278 1 1
0.810467561235389 0.786508616525796 1 1
1.11112843014642 1.07645441557434 1 1
1.3338874610502 1.29309228019228 0 0
0.773417813658209 0.751071748656319 1 1
0.996272933066593 0.967593073221296 1 1
0.885243179489979 0.861221132007924 1 1
0.712359666362955 0.686898435334995 0 0
0.812818894851478 0.788502933078167 1 1
1.02049833338592 0.987134826449745 1 1
1.03281917446163 1.00424521622174 1 1
1.19478177413649 1.15871916630908 1 1
1.13516298170515 1.10427676940915 1 1
0.848786492775269 0.821441231340739 1 1
1.03910754561303 1.0082863334256 1 1
1.09196640426606 1.0624115984897 1 1
1.39413135967492 1.35176909438809 0 0
0.888295400599126 0.863269934048109 1 1
0.951725450361422 0.925701511676884 1 1
1.08571836971711 1.05545599382432 1 1
1.11197552748501 1.07723759340531 1 1
1.2110060746898 1.1750853847359 1 1
1.10714312612945 1.07463163558766 1 1
0.986890845296088 0.960111315261224 1 1
0.889994480966005 0.86555765439438 1 1
1.02374673257766 0.994196112168681 1 1
1.13087759697722 1.09450898244387 1 1
1.15336777780368 1.11928644741805 1 1
1.090290148285 1.0535245317151 1 1
1.10267637053297 1.07106025253532 1 1
0.973384921207025 0.944623246320035 1 1
0.867316344591688 0.842140524262306 1 1
0.829137987126354 0.803204786940146 1 1
1.45226283647206 1.41005191599554 0 0
1.22579880325945 1.18945761547988 1 1
1.0684510754149 1.03450646648296 1 1
1.11249320354461 1.07667309654269 1 1
1.07177891867637 1.04043366376918 1 1
1.30969796462102 1.2684833151232 1 1
0.989142173167944 0.962799744786558 1 1
0.974875039645878 0.947264567210958 1 1
1.06501650629292 1.03351169089674 1 1
0.960001519474387 0.930023387776611 1 1
0.9013651308333 0.876304187115404 1 1
0.979661480119726 0.94821952615803 1 1
1.09074683948679 1.05387525698462 1 1
1.04751965252659 1.01600795882537 1 1
1.15304727706844 1.11881871093972 1 1
1.16590972974861 1.13337878674407 1 1
1.0054425326227 0.97654906900541 1 1
0.705479516654688 0.683570929553431 0 0
0.847693068254473 0.820358692448002 1 1
0.683745397434848 0.663642198611687 0 0
0.927807064957234 0.902231616207391 1 1
1.07026436730092 1.03740118947375 1 1
1.11021036180356 1.07673914096351 1 1
1.02291806522048 0.987831404111727 1 1
0.975406008520652 0.948076861602813 1 1
1.0737544844057 1.0404411974599 1 1
1.07268585330841 1.0374390316789 1 1
1.0999663765739 1.06395790363072 1 1
1.07248979311757 1.03820440450049 1 1
1.21924714958066 1.1847941720345 1 1
0.90657590845308 0.879909934103152 1 1
1.12384848530059 1.09000985941624 1 1
1.11107092464186 1.07845249882425 1 1
1.02819865149384 0.998188939766276 1 1
0.881481039736973 0.855448330769962 1 1
1.11355878607343 1.07955274031519 1 1
1.00751452365092 0.976963931450529 1 1
0.912795007102721 0.885520323165398 1 1
0.874698148528956 0.849232150689754 1 1
1.07474592735181 1.03986288853055 1 1
0.963050299218122 0.932517212656855 1 1
0.980534387094544 0.953526450619556 1 1
0.82295711100762 0.796961540031613 1 1
0.816152143945818 0.789576838930772 1 1
0.953377242891734 0.927049615019874 1 1
1.16353124864216 1.13101111553522 1 1
1.23407003790594 1.19715256237365 1 1
0.791366473301195 0.766685348276668 1 1
0.992742488174165 0.961299412370716 1 1
0.761977690874884 0.738423790204373 1 0
0.994441394008528 0.965247160122774 1 1
0.852961070542195 0.827997864242317 1 1
1.01601306178895 0.984134646840913 1 1
0.816862893701641 0.792698519850258 1 1
0.836624795804848 0.811643349418353 1 1
1.02285679575308 0.991876671090369 1 1
0.917336623082935 0.89083194297457 1 1
0.973155585565431 0.945433866162551 1 1
1.13762432998424 1.10279535044303 1 1
0.75845628007665 0.736756917197101 1 0
0.817789195530183 0.792811934434062 1 1
1.16231788883113 1.1300825069754 1 1
1.13078447264403 1.09583741788431 1 1
0.958965446148759 0.928761400369146 1 1
0.975616986913651 0.945984555146549 1 1
1.00206551064072 0.973620853513179 1 1
1.05494010975953 1.02351835281651 1 1
1.12633903981282 1.09334343004301 1 1
1.05032432581909 1.02243533567521 1 1
1.14727137561505 1.11535800602892 1 1
0.943977901247998 0.914556791963369 1 1
1.10188488538292 1.07188315081404 1 1
1.18968007979427 1.15395586881345 1 1
1.04628537585358 1.01500907964442 1 1
1.04590315752593 1.01267319978083 1 1
0.866062551936589 0.842012747124658 1 1
0.94319630095531 0.914571466303461 1 1
0.852182113426621 0.826242908912566 1 1
1.24230371162881 1.20619177267456 1 1
0.717432043175601 0.694721712144434 0 0
1.1011887961052 1.06874288296912 1 1
1.02539506244698 0.996471003904845 1 1
0.772226792709711 0.751276003020089 1 0
0.951280798097883 0.925386428779634 1 1
0.833206538062516 0.808408621006885 1 1
0.91283823997003 0.887227757092407 1 1
0.958816146182336 0.930072885601225 1 1
0.919499817328988 0.892315699347095 1 1
0.876613551039355 0.853182839839863 1 1
0.908243120267221 0.879959331037304 1 1
0.845772288209648 0.821997482636526 1 1
1.14600100954213 1.11269295433915 1 1
0.967306426723173 0.939235849308649 1 1
0.838853326211072 0.812976351860952 1 1
0.978017577640652 0.945211217599045 1 1
1.18345863840665 1.14926592879219 1 1
1.15081665813353 1.11831163606647 1 1
1.24266862493315 1.20255538505561 1 1
1.02096172191268 0.989083964545729 1 1
1.26002334620393 1.22333196315 1 1
1.22834960616839 1.19246745632107 1 1
1.06038907642447 1.02927054975742 1 1
0.890615500172049 0.860795347855793 1 1
1.02914349308227 1.00061044256556 1 1
1.07475797100978 1.04076416853924 1 1
1.18570364655363 1.14937929072564 1 1
1.18898770183404 1.15637213068873 1 1
0.922751085084204 0.895922052227449 1 1
0.890470139861322 0.863699636833194 1 1
0.998812080894953 0.970108356733697 1 1
1.17089617585934 1.13572729197029 1 1
1.05142451807926 1.02143136473231 1 1
0.867970718878588 0.841385434698415 1 1
1.10313501934147 1.070205129531 1 1
1.15262615630446 1.11711611561301 1 1
0.956492264113296 0.927165822225343 1 1
1.21000519542638 1.1728559620838 1 1
0.947727918603837 0.918059672409265 1 1
0.844743027731604 0.818175351604392 1 1
1.16747702367443 1.13266178632053 1 1
0.922435497568422 0.891378262167053 1 1
1.17979533642712 1.14298417183936 1 1
0.93362938925529 0.905262968169773 1 1
0.713531854758623 0.693086901842363 0 0
1.06580350723139 1.03679613342805 1 1
1.09577679681976 1.06216337705165 1 1
0.848399368446714 0.823161561666336 1 1
1.17264606248371 1.13771650272266 1 1
0.820612460592516 0.796442557581846 1 1
0.877453091124666 0.851310298539434 1 1
0.966596372670926 0.938256981020865 1 1
0.9273736854313 0.899065624364024 1 1
0.874929251329666 0.84848911223617 1 1
0.820967675440698 0.798889110879751 1 1
0.989953859967615 0.961443020900899 1 1
0.846038864643044 0.821729288525672 1 1
0.961921414311511 0.932852151329564 1 1
1.13181667485208 1.09981411295652 1 1
0.84439815469445 0.819382364083401 1 1
1.00843207959249 0.978134313745315 1 1
1.00862576525432 0.978981246344651 1 1
0.878466983353855 0.852376711098584 1 1
0.985530607903345 0.955466021749961 1 1
1.05155355599052 1.02257205830397 1 1
1.0663758864768 1.03618590524813 1 1
1.02643358094658 0.995341262966707 1 1
0.94382260601178 0.916976545261717 1 1
1.00806963118376 0.979548788329369 1 1
0.840993355423863 0.81397122766093 1 1
0.834732509319147 0.80643826805405 1 1
1.04518225803024 1.01620293928789 1 1
0.978098052925503 0.946515978858273 1 1
1.05315860064602 1.02131246827993 1 1
1.20253327629688 1.16286597223244 1 1
0.925236513527321 0.897724923669774 1 1
0.747640902678106 0.724886515437143 1 0
1.01997427508834 0.989211295235022 1 1
0.705200781119098 0.685024925577526 0 0
1.08735583896241 1.05425473235823 1 1
1.11291250799523 1.07759753410703 1 1
0.953277324172284 0.925889590294246 1 1
1.28521088255399 1.24760596122556 0 1
0.855084092555333 0.829394714562902 1 1
1.06490456650699 1.03420841251058 1 1
1.13993098412573 1.10597254400054 1 1
1.0571049621463 1.02548059859283 1 1
1.07773482611366 1.04765636225224 1 1
1.04325482181735 1.01476229809565 1 1
1.19960519317467 1.16482851530623 1 1
1.2034785063359 1.16762367767908 1 1
1.18484710767565 1.14961403897349 1 1
0.941466953324845 0.912312355012164 1 1
0.854761518577839 0.827325355205547 1 1
0.909833570840065 0.882715576164336 1 1
1.16152516787245 1.12723985979285 1 1
0.912612962757887 0.889237705944544 1 1
0.945406963669216 0.918013536754055 1 1
0.932435332175457 0.904135601435353 1 1
0.947079370837857 0.920060029870646 1 1
0.865254184409026 0.838827929998453 1 1
1.04744051976476 1.01584731643899 1 1
1.02766782182035 0.993450758055471 1 1
1.10166899445057 1.07183018042874 1 1
1.41350386729608 1.37222848842321 0 0
1.0958938750726 1.06502933254849 1 1
0.95787912941816 0.9301935486126 1 1
0.955489418020454 0.928889571489676 1 1
0.885233839781841 0.858759235586406 1 1
0.600066784932738 0.581971199047802 0 0
0.959850212505988 0.930793335342443 1 1
1.02447738546588 0.996520875150246 1 1
1.03954148260917 1.00512312966966 1 1
1.07906543561499 1.0450984295701 1 1
0.917789750578696 0.889725535708077 1 1
0.933420234998045 0.907356474002249 1 1
1.08443927339249 1.05445183414164 1 1
1.26557420405202 1.22709951903179 1 1
0.928775134007175 0.902060900970374 1 1
1.00462317005082 0.975202149492882 1 1
1.0511885030651 1.01777360791078 1 1
1.04073193409102 1.00979739300451 1 1
0.97632755669069 0.945161697738905 1 1
0.990773910450707 0.961009884555763 1 1
0.906088183005003 0.878168302654094 1 1
1.09872536273894 1.06669627840891 1 1
0.992490668864622 0.964027813949549 1 1
0.771573799085151 0.749370038111271 1 1
1.00860928050147 0.979887307004831 1 1
1.19762134413206 1.16202718674986 1 1
1.15526158933634 1.12370739121385 1 1
1.0268037215269 0.996538037638298 1 1
1.12927353271467 1.09515631047086 1 1
1.19622013427437 1.15919957307263 1 1
1.0223296629562 0.991339195761299 1 1
1.11688191725175 1.0837679320667 1 1
0.98784397024907 0.957869173563636 1 1
1.17226554208691 1.1390127637194 1 1
1.01599626106011 0.985504873587948 1 1
0.850239183880438 0.824276720048542 1 1
0.939357669642672 0.911656728039341 1 1
0.757362863558716 0.735800128291061 1 0
1.09677589002761 1.06107961061234 1 1
1.10999884025758 1.07777937122683 1 1
0.782606684236807 0.758542634408502 1 1
0.934623423173686 0.908192421738888 1 1
1.15059472421967 1.11688013043027 1 1
0.788148796980734 0.764338425388352 1 1
1.09567423172184 1.06645254141598 1 1
0.975930589897698 0.947369629810759 1 1
0.895573971320114 0.869818832351973 1 1
1.0766337087375 1.04726998201502 1 1
1.14726848828664 1.11357466402118 1 1
1.0840569987226 1.0523731202041 1 1
1.39173591893879 1.3511212481346 0 0
1.237888618931 1.20125222778132 1 1
0.735131874275523 0.712862487028504 1 1
0.856523965508546 0.831142150428315 1 1
0.85182933774859 0.828453090431745 1 1
1.01331419934167 0.984696226693732 1 1
0.921849481356072 0.895754104955232 1 1
0.84882251712337 0.823846827867911 1 1
0.874503775230461 0.847544500904892 1 1
1.02938420390257 0.99825467292396 1 1
1.03887540323902 1.00482197891135 1 1
1.00670998390502 0.974354352488142 1 1
1.01043749217493 0.979833364574885 1 1
0.920326148990429 0.891284656360199 1 1
1.13046130713009 1.09987577127478 1 1
0.915928087062592 0.887082998705192 1 1
1.09197007165363 1.06002329187659 1 1
0.773467710845726 0.749079820203346 1 1
0.807628276689333 0.782049404763385 1 1
1.06687203258292 1.03696151742855 1 1
1.09054456318646 1.05720214542347 1 1
1.10643395206385 1.07595072657702 1 1
1.01701716558914 0.986014679675717 1 1
0.841989733166495 0.817172366738591 1 1
1.04488077745783 1.01425041822892 1 1
0.948930208244136 0.921829812204783 1 1
1.19393195031955 1.15702962472688 1 1
0.936469655542446 0.908401421157154 1 1
1.12480249063139 1.09204281558646 1 1
1.23155926918081 1.19720006128308 1 1
0.884684152482612 0.858444132622029 1 1
1.03670156127881 1.00453506666093 1 1
0.930282388715184 0.905046835545901 1 1
0.971508233011382 0.944960269932796 1 1
1.00181818916874 0.973081064179212 1 1
1.27973376117782 1.24052780709289 1 1
0.913462899397628 0.886303639684512 1 1
1.03800263132533 1.00600808069735 1 1
1.06081466769486 1.02847287657283 1 1
0.756394902543338 0.732735929700334 1 0
1.12534648534192 1.09038950450537 1 1
0.946442505167789 0.916289287487578 1 1
1.02594843437378 0.997333769300992 1 1
1.06893337318554 1.03580315844535 1 1
1.13692287883459 1.10413015163032 1 1
1.21659775460357 1.18133285843737 1 1
1.21168336869351 1.17810695521317 1 1
0.885918177533626 0.86087438822118 1 1
0.976482391426448 0.946894900545735 1 1
1.02209564021376 0.992032721318293 1 1
0.858444862149055 0.833465198531845 1 1
0.894078303456437 0.868582286941599 1 1
1.0501650903106 1.01944236270339 1 1
0.791827996283171 0.766300990664648 1 1
0.910803622419727 0.885168923461292 1 1
1.09750065606176 1.06391234944399 1 1
1.32968631911465 1.29155123689076 0 0
1.08023418496897 1.04933000027383 1 1
0.944926775588729 0.918418860364083 1 1
1.11239118694901 1.07728477741002 1 1
0.923245893105909 0.898261924443556 1 1
0.989724243370882 0.959391899136222 1 1
0.918588199841419 0.892778785980863 1 1
1.0732163278563 1.04416073604117 1 1
1.2091019739036 1.17271976943095 1 1
0.86489307897637 0.840114057596314 1 1
0.915421156821168 0.886621615359589 1 1
0.886758920771022 0.859494459521683 1 1
0.968247366443324 0.943493691308093 1 1
0.95078862134191 0.922612015472818 1 1
0.909221488780201 0.881957063294493 1 1
1.00323440734954 0.97485734571341 1 1
0.972707771616753 0.943431964888905 1 1
0.777166860476252 0.754312461356248 1 1
0.755299123456396 0.735065006145012 1 0
1.04053496810694 1.01098498566324 1 1
0.886438979677501 0.85890132971302 1 1
0.952228201167053 0.924487165820904 1 1
1.06655319512599 1.02988801650679 1 1
1.15254064033687 1.11636840475257 1 1
0.893790719460455 0.867208039509538 1 1
1.04325678232737 1.01269199017534 1 1
0.991866722533408 0.96351612646225 1 1
1.22375250507207 1.1889377153652 1 1
1.18459945375801 1.15074345206089 1 1
1.09804562569051 1.06298696847981 1 1
0.793793265461828 0.770155773071644 1 1
0.959592753234453 0.93149829012812 1 1
0.897848594625031 0.869262786971386 1 1
0.731350004529771 0.710335576609963 1 1
0.828387749292217 0.804012141528782 1 1
0.904710032940614 0.876179448276648 1 1
0.898251901957455 0.871921924204404 1 1
0.809093765250628 0.786943350430326 1 1
0.820561341734916 0.795971949390648 1 1
1.1939924984442 1.16133152604574 1 1
1.01928293174349 0.988059445437687 1 1
0.99317655394404 0.963188899730745 1 1
0.90985978040083 0.883894419805294 1 1
1.0017770198979 0.969173337422509 1 1
1.12208221041339 1.08837668358576 1 1
0.97495084114419 0.944201330744038 1 1
1.32659075646676 1.28525275232364 1 1
0.73026015291807 0.707892624118643 1 0
1.02343898217943 0.991150591418702 1 1
1.00026911992874 0.967762630343827 1 1
1.06467819533941 1.03097462537112 1 1
1.00477609769837 0.976846212064101 1 1
0.717068519660581 0.696248423779824 0 0
1.04762122970264 1.01867177479946 1 1
0.660519176598219 0.639763587185332 0 0
0.995979131888279 0.966001265784922 1 1
0.986598503561985 0.95760065342158 1 1
0.884095718564494 0.854744464651744 1 1
0.695108498490405 0.674851598249616 0 0
0.852805236796244 0.825497584904572 1 1
0.966173003558562 0.936177319926957 1 1
0.999601427037245 0.970290025242832 1 1
1.01659373667437 0.983449310017623 1 1
0.862765604057535 0.839046760557234 1 1
0.727088386574623 0.707675105897954 1 0
0.840382036639216 0.815563029246134 1 1
0.907782028632047 0.881638640905868 1 1
1.07344487387898 1.04067300042842 1 1
1.23246956296138 1.19486233568411 1 1
0.959345663785356 0.928563132247466 1 1
1.07330426306324 1.04150410855615 1 1
1.09137231825921 1.05917400385711 1 1
1.17456483478533 1.1408270167574 1 1
0.981824209817597 0.953887373685863 1 1
0.974114966902988 0.946549666418918 1 1
0.915238787697062 0.888110089891758 1 1
1.01556166029114 0.984574557944546 1 1
1.00391612352493 0.972581703816503 1 1
0.919064448374233 0.892243552944986 1 1
0.765372535072272 0.742940186349369 1 1
1.28813785773483 1.25154424845587 0 1
0.995638422962993 0.966428959640084 1 1
0.928907874406083 0.895500364310223 1 1
0.954379353790542 0.925487990129311 1 1
1.12583384173595 1.09108194729826 1 1
0.992705435149451 0.964244838028927 1 1
0.922322973656159 0.894155325212716 1 1
1.21862171179069 1.18236273643705 1 1
1.12527116605059 1.09111172825274 1 1
1.1583338993454 1.1234953305239 1 1
0.921405222206849 0.894991736849502 1 1
0.972488805491953 0.942874288973924 1 1
0.915781226503229 0.887464709035002 1 1
0.916708325735683 0.888699817588091 1 1
1.06184235551009 1.02852298590369 1 1
0.758180597509372 0.738060026178778 1 1
1.0553982002258 1.02394528760096 1 1
0.920897089924619 0.894975667666199 1 1
1.00720212727268 0.977641589014307 1 1
1.0041181369247 0.971712951302121 1 1
1.11757201593868 1.08614296179284 1 1
1.28657432915198 1.24568994293435 0 1
1.11798146611534 1.08548711653803 1 1
1.2414481873735 1.20630744945072 1 1
0.978950581243295 0.953006581808534 1 1
1.05174620277997 1.01509535333088 1 1
1.00089688261876 0.971615120594555 1 1
1.10248403688736 1.06774049460954 1 1
1.07525131315506 1.04361610082757 1 1
0.88727771079223 0.863006343231597 1 1
0.978804437144084 0.950824656441497 1 1
1.15583157917079 1.12189595580759 1 1
1.12715092979807 1.0897536237455 1 1
1.00479889782524 0.976531641107665 1 1
1.05048158995402 1.02015275839236 1 1
1.08691759533893 1.05233515481395 1 1
1.10105991152532 1.06796704936914 1 1
0.961115836158121 0.933685533924217 1 1
1.05922343340535 1.02970057959771 1 1
1.0805895871608 1.05014588708924 1 1
1.12210485810562 1.09045471266043 1 1
1.01673431888573 0.988740072966181 1 1
0.997033331614847 0.968347317895332 1 1
0.872773709560399 0.847172719377049 1 1
1.00700251188881 0.979398959579623 1 1
0.982767892296162 0.954547984905062 1 1
1.01767232505124 0.987688762717847 1 1
1.06532214879989 1.03263922789148 1 1
1.20052825009464 1.16544245622085 1 1
0.835673817897411 0.811969884334912 1 1
0.766239309162634 0.744434218958557 1 0
0.97555444874369 0.942417805339893 1 1
1.11494949686607 1.08094051108672 1 1
1.0087241023766 0.976351989584229 1 1
0.899941700640464 0.874738371264529 1 1
1.23537726317593 1.19868242221314 1 1
1.09487006025242 1.06250316706297 1 1
1.06601249600763 1.03523377942137 1 1
0.948353101625183 0.919773916818299 1 1
0.825861159154327 0.798272518951381 1 1
0.896926064630375 0.869378676568937 1 1
1.26748997370428 1.22743323965931 1 1
0.955745431197979 0.927403385788284 1 1
0.826245064894468 0.801854268235604 1 1
0.98461636536033 0.954078874404563 1 1
0.969091741432353 0.941164260472811 1 1
1.03299482268784 1.00333292725867 1 1
1.1526295210643 1.11988225558194 1 1
1.04565406545747 1.01521545791468 1 1
0.942618197036079 0.91723195291465 1 1
1.04527048204845 1.01366752219649 1 1
0.936935213216481 0.908027418583352 1 1
0.964080380502418 0.935837364156917 1 1
1.05105872573086 1.0199539680311 1 1
0.905476299049254 0.878179106075415 1 1
1.04419988069358 1.01302476132471 1 1
0.842829812331877 0.818203191549242 1 1
0.968867900937115 0.938849777181978 1 1
1.12079163322177 1.08619447249223 1 1
1.00993234907772 0.981594254242863 1 1
0.992529885966553 0.964454911406062 1 1
0.99145285067485 0.963904884596541 1 1
0.960159613993882 0.929786845165977 1 1
1.21768512571567 1.18202601010075 1 1
1.00673179712421 0.977795687537191 1 1
0.929831049847907 0.901839070814016 1 1
0.988171160892654 0.960608502943295 1 1
1.10579689522101 1.07597605844807 1 1
0.927605130418788 0.901440461472991 1 1
0.936841144477946 0.910009153444512 1 1
0.987355513165249 0.958999131590521 1 1
0.831669166147411 0.806613250201815 1 1
1.05625065620106 1.02578403781409 1 1
1.24116822585052 1.20538367075197 1 1
0.933457856001891 0.9067547482063 1 1
0.922946791237166 0.893691745323849 1 1
0.971319989995158 0.941633695083787 1 1
1.08852621800863 1.05640018532432 1 1
1.01712002451939 0.988465878548195 1 1
1.03333033399506 1.00001844122768 1 1
0.879209457661721 0.853692188378706 1 1
0.856985370236458 0.832412765313975 1 1
0.814759004816373 0.791745202082527 1 1
1.11718972429203 1.08438834082416 1 1
1.1600395910231 1.12349691756122 1 1
0.995444748533796 0.965983475250281 1 1
1.1589509613716 1.12387664555514 1 1
0.966344287736915 0.937623975742162 1 1
1.2017055462733 1.1674986278062 1 1
1.13857063975035 1.10302096542148 1 1
1.04429878119837 1.01280213910384 1 1
1.1575735389554 1.12398208922872 1 1
1.09171534997766 1.06025485010635 1 1
0.961970251411774 0.934460111752087 1 1
1.25396555852341 1.21446905738136 1 1
0.977155284983237 0.948195979352767 1 1
0.991450291783968 0.962967732833114 1 1
0.91822372696117 0.89242635520292 1 1
0.984628648066868 0.954205518126666 1 1
1.16895494612218 1.13325403900179 1 1
1.1356573677531 1.10051897281086 1 1
0.959230919755385 0.930234820971439 1 1
1.04507223850605 1.01431808932134 1 1
0.902780966866654 0.878434583839545 1 1
1.20755688905533 1.17568009452202 1 1
0.894185454964601 0.86607360166929 1 1
0.988885590035988 0.959380398069401 1 1
1.09644076592637 1.05908263537173 1 1
0.850513233943017 0.822859385295948 1 1
0.812991310335191 0.789068719258829 1 1
0.916427448106307 0.88675179133332 1 1
1.0795124615165 1.04355087400968 1 1
1.0207361401566 0.990061530869996 1 1
1.11216685415806 1.07797721385037 1 1
0.969388986366158 0.938523461170068 1 1
1.15970527766799 1.1276559521597 1 1
1.11156942301961 1.08012755512265 1 1
0.823806898602253 0.798522140508297 1 1
0.808884659502926 0.783991669144289 1 1
1.18661406250485 1.15110345189251 1 1
1.11607580137835 1.07932886629486 1 1
0.791283428729337 0.768831490373238 1 1
1.05915150156078 1.02760148888049 1 1
0.97290299305563 0.945551567471697 1 1
1.15253677256623 1.12095497443071 1 1
1.1372376045189 1.10566992525074 1 1
0.900219352396457 0.871883537851581 1 1
1.21708639264421 1.1768936205329 1 1
1.21020123534762 1.17365495078503 1 1
0.82132307878119 0.79327971428417 1 1
1.00513833956182 0.974658104941872 1 1
1.13813473515355 1.10149375884566 1 1
0.913856843658534 0.88939981331945 1 1
0.7666453725147 0.744443981755541 1 0
0.747397669018909 0.725675369227957 1 1
0.908589384080344 0.88550232256842 1 1
1.19454330939884 1.15968931133693 1 1
1.16291997498421 1.12871291325956 1 1
1.10827075770655 1.07719454884153 1 1
0.859330410824306 0.832732268539729 1 1
1.03380150726684 1.00294963367411 1 1
0.802703687499719 0.779969589498244 1 1
0.97853947184085 0.950466601538385 1 1
0.741079915874308 0.719929907707347 0 0
1.00088629745995 0.968849468088529 1 1
1.13176755443577 1.10050261501491 1 1
1.18499436234293 1.15110896640689 1 1
1.16746670062393 1.12930385367915 1 1
1.07641512428902 1.04776737737432 1 1
1.00756251429588 0.980663143446541 1 1
1.00119372217608 0.97350740220358 1 1
0.937202768276883 0.909338176436002 1 1
0.903317193289256 0.874765446344926 1 1
1.21971624863454 1.18211700266947 1 1
