# Supplementary material for: Bias caused by sampling error in meta-analysis with small sample sizes
Source: PLoS One. 2018 Sep 13;13(9):e0204056. doi: 10.1371/journal.pone.0204056 (PMC6136825; doi:10.1371/journal.pone.0204056)
Supplement: S4 File — (ZIP) [file pone.0204056.s004.zip › results N = 10 theta = 1 tau = 0 sz = 30-50.txt]

"cohen.dl.theta" "hedges.dl.theta" "cohen.dl.cp" "hedges.dl.cp"
0.945700365017603 0.92860021465255 1 1
0.903637095606587 0.886807613841216 1 1
1.06860344174736 1.04699133701765 1 1
0.855104994486142 0.840001353979345 1 1
0.96724634477717 0.950669624609362 1 1
0.939903257308012 0.922750960250704 1 1
1.01740395464652 0.997366454714695 1 1
1.11913395934415 1.0968943182113 1 1
0.910118058348171 0.892150053925042 1 1
0.981542781959523 0.964374150648271 1 1
0.930221861993615 0.914125369909949 1 1
1.02458537784168 1.00681869777363 1 1
1.06764176530671 1.04760257687396 1 1
0.97005425237083 0.95107124526562 1 1
0.961006462406949 0.942886926778346 1 1
0.993979029932391 0.975235722898844 1 1
0.93943401364636 0.923462565663686 1 1
1.03585148785407 1.01654013444891 1 1
0.94917544930219 0.933201602966202 1 1
0.999548515189654 0.981984258755453 1 1
0.943973237042685 0.926627617113482 1 1
0.963075985967614 0.946187131347217 1 1
0.926851437710459 0.909846814586307 1 1
1.1920124770412 1.17041694028781 1 1
0.92943254791148 0.912207290499862 1 1
0.918221202223199 0.90070422112453 1 1
1.05538746379762 1.03803702302616 1 1
1.06948581420069 1.04971666819556 1 1
0.97890480602403 0.959890053767347 1 1
0.863104240111062 0.844920707178067 1 1
0.928727443806909 0.909259977219938 1 1
0.986688756304965 0.965999589708356 1 1
1.01730326437038 0.998618733911398 1 1
0.886891167795877 0.869321681580537 1 1
1.08407200728508 1.06457712857186 1 1
0.745926547459113 0.733437901587134 0 0
1.06547685590518 1.04648294826611 1 1
1.12554059562824 1.10513283811792 1 1
1.03685073368757 1.01637059094773 1 1
0.981492971697619 0.963675963048298 1 1
0.973385010316286 0.955837902832224 1 1
0.946809365129957 0.928252596459627 1 1
0.81642035367329 0.801246783145821 1 1
1.01893258158835 0.999295232235964 1 1
1.22266003729543 1.19682130312764 1 1
1.03171380336652 1.01160589616271 1 1
0.78833702026017 0.774924179793671 0 0
1.04763417859768 1.02745410615442 1 1
0.86507014352991 0.848222414282093 1 1
1.04551594098611 1.02676006769223 1 1
0.838816764446285 0.822778032384332 1 1
0.978208503466437 0.958398571880799 1 1
0.864940593274028 0.848516981473416 1 1
1.23701297317809 1.21628063755898 0 1
0.829286204831445 0.814425219804673 1 1
1.06032527277963 1.03963351990944 1 1
0.899351972865436 0.883149735488029 1 1
1.2095564269922 1.18581447068048 1 1
0.998260217189838 0.98021932382193 1 1
1.03067260437914 1.01219865363384 1 1
1.02163462690405 1.00350364485695 1 1
1.06452036512967 1.04439777841916 1 1
0.950172929949622 0.932211862268185 1 1
1.00309134199997 0.985261149787602 1 1
1.14738471829518 1.12563449353266 1 1
1.09336502116661 1.0752777913937 1 1
0.97016181443654 0.952302870983288 1 1
1.00132910459404 0.982095671646859 1 1
0.967941894858704 0.949959927010912 1 1
0.941049106846741 0.922575639424159 1 1
1.03327519387643 1.01341895904803 1 1
1.13005945280969 1.10791435526927 1 1
1.29326068754904 1.26742208205907 0 0
1.1306746792275 1.10939984316475 1 1
0.974736606608704 0.954440242007707 1 1
1.05765050430794 1.03701215678806 1 1
1.00923592841176 0.99076973819481 1 1
1.15236932711237 1.13061547784522 1 1
0.987761550233457 0.969821605061588 1 1
0.978958045561951 0.959987265079821 1 1
0.992766364782672 0.975857761912513 1 1
0.991803831228126 0.973760352375491 1 1
0.934147437214397 0.91684023934439 1 1
1.00745930115504 0.988847435387443 1 1
0.983773371961374 0.967394405764278 1 1
1.01694709062369 1.00011900481502 1 1
0.936031540599155 0.918026875123481 1 1
0.919630627761674 0.903744079406671 1 1
0.994639741550287 0.975859208953763 1 1
0.985548726261648 0.966327390307518 1 1
1.04399110554239 1.0261009523348 1 1
1.01032634932777 0.989734556017125 1 1
0.964982058604007 0.946906101096254 1 1
1.09794357479802 1.07941783595305 1 1
1.03169448729433 1.01242370364493 1 1
1.04834711895516 1.03084774037091 1 1
1.10149413591066 1.0815032150128 1 1
1.18174258408305 1.15744772862257 1 1
1.00482394704172 0.987261076497213 1 1
1.00388526389538 0.983788691950354 1 1
1.03424470048423 1.01380828762603 1 1
1.0034356661224 0.984675996317012 1 1
1.09198432990335 1.07044750544444 1 1
0.977735904288943 0.957628078827261 1 1
0.955974190436163 0.937362276636688 1 1
1.18066447035336 1.1603873021925 1 1
1.09432584529138 1.07125020096996 1 1
0.798939288594944 0.784215668974076 1 0
0.950539562860001 0.932537482294881 1 1
1.07051657606157 1.04913910303952 1 1
1.07264466419107 1.0538819800085 1 1
1.07561937839096 1.05702749559211 1 1
0.971058015342744 0.9524377020354 1 1
1.03643406951738 1.01664001939271 1 1
1.04061703828299 1.02394747824784 1 1
0.855332316148985 0.839043409153716 1 1
0.951316120951638 0.93410384720953 1 1
1.03207342880033 1.01260949258663 1 1
0.879533936373938 0.863274929944178 1 1
0.881222681321748 0.863622489200342 1 1
1.07100247569663 1.0515121577605 1 1
0.87136539824438 0.853091146317137 1 1
1.04710225525609 1.02699253591059 1 1
1.24602523165026 1.22167180133845 0 0
1.06478996715005 1.04277119563239 1 1
1.00082860364254 0.981322778557936 1 1
0.937832005734785 0.921890912051231 1 1
0.9881068358367 0.9690147549961 1 1
1.11474065304174 1.09339200003879 1 1
1.30082822505221 1.27811438738197 0 0
0.747994579251067 0.735226649338163 0 0
0.948977997356661 0.932682140779153 1 1
1.00335839901835 0.984410274677586 1 1
0.975056494691246 0.954778016999161 1 1
0.850735414127433 0.833260179856726 1 1
1.33443970812404 1.30625609299103 1 1
1.08340603998073 1.06168273674607 1 1
1.07677339375864 1.0576447574791 1 1
1.02200501706543 1.002875401731 1 1
1.06385056606953 1.04414799317824 1 1
1.0644692463626 1.04526454238919 1 1
0.927951930977482 0.911834083610084 1 1
0.832278189783183 0.817098439684391 1 1
1.32341962370709 1.29728445903281 0 0
0.910983575050376 0.894656297590713 1 1
0.869656392252358 0.852045667281423 1 1
1.24698426203932 1.2252660728098 0 0
0.763320443712736 0.749098819222598 0 0
1.18208972559752 1.15983628446705 1 1
0.930384940234413 0.91397392919604 1 1
0.867133712672939 0.850481523273697 1 1
1.02873910054417 1.01069395355567 1 1
1.00002361510001 0.978435254396606 1 1
0.930069082710002 0.911564402280475 1 1
1.0764979283946 1.05511191287523 1 1
1.10676474639366 1.08464965619217 1 1
0.874254241868102 0.856345055870852 1 1
0.841726833619237 0.827135410815932 1 1
0.928492071347628 0.912647609273914 1 1
1.21045790965124 1.18804914401185 1 1
0.968378935721422 0.951578063253998 1 1
0.882175617936237 0.864530518000749 1 1
0.968809611403799 0.95125133942786 1 1
0.997290570379012 0.978322892057236 1 1
1.00143681488685 0.982103910508013 1 1
1.13157035909535 1.11077960106893 1 1
1.11875719997658 1.09860278309201 1 1
1.00533381914316 0.987744421555235 1 1
1.06618545065674 1.04583428283645 1 1
0.871016844055373 0.853808759219186 1 1
1.08217751623486 1.06120390208722 1 1
0.847358252851694 0.82864197398437 1 1
0.776109417240855 0.762018194354675 0 0
0.990565851355407 0.973096174104083 1 1
0.926660928509688 0.909419512545546 1 1
1.04029179668694 1.02062929403719 1 1
0.774567627538309 0.759858218304449 0 0
0.938912190500004 0.920563889013984 1 1
1.1323542989119 1.11117769077787 1 1
1.0778606717184 1.05746720133073 1 1
1.16938056094433 1.14707174799424 1 1
1.00829035278282 0.989524265172605 1 1
1.14992545877474 1.12918961048466 1 1
1.08029185122697 1.05902797145578 1 1
0.774062571962002 0.759929025442799 0 0
0.921929037735878 0.90471966319291 1 1
1.00186781502811 0.982744243589682 1 1
0.964673645407961 0.947319128221603 1 1
1.01961088185813 1.00160660454794 1 1
0.911133241933391 0.895248014638604 1 1
1.0449618269316 1.02413096282628 1 1
1.12061560264161 1.09989099640279 1 1
0.86213759796193 0.845293096771184 1 1
0.947195905620556 0.930763986575195 1 1
0.93745405220707 0.919939063922968 1 1
0.962999536397535 0.945381191016173 1 1
0.836068179955017 0.818754847770568 1 1
0.969801305394895 0.952287388142934 1 1
1.03080277858369 1.0115896785254 1 1
0.980853538208791 0.962292242792729 1 1
1.02309260047451 1.00203226531453 1 1
1.00215096356889 0.981736646024202 1 1
1.08252532898613 1.06249024778099 1 1
0.97787064796531 0.959924848404971 1 1
0.921378469957585 0.904743823001535 1 1
0.926379525888222 0.909474515412969 1 1
1.14181123338472 1.12165698675095 1 1
0.975814040881395 0.956810219809128 1 1
0.973810606165155 0.954230316136553 1 1
1.09353975445735 1.07417597552583 1 1
1.0342586046496 1.01719916176109 1 1
0.832219495648945 0.816850083338798 1 1
1.04297128398381 1.02148110003374 1 1
1.21036429648811 1.18837017568822 1 1
1.0558094031067 1.03641131240094 1 1
1.10400458055105 1.08543864547543 1 1
1.11287758435276 1.09264285315605 1 1
0.950868595327686 0.932217477356277 1 1
1.04929181230286 1.02988405431738 1 1
1.13296160556498 1.11209719099138 1 1
1.07295171949639 1.05256221173488 1 1
0.996717727240671 0.978419810970324 1 1
1.03336588686042 1.01413980568012 1 1
1.01383395141556 0.993105718038578 1 1
0.855299428032225 0.839792539573426 1 1
1.01189805833047 0.992866595885801 1 1
0.941681301416098 0.925866169468337 1 1
0.846697194480191 0.8309674227355 1 1
1.03892026885032 1.01910815449765 1 1
1.04986923913279 1.03158747555166 1 1
0.839755151680187 0.824421068897437 1 1
0.962091113467859 0.945994748890727 1 1
1.014605593149 0.992472207897153 1 1
0.941879847629975 0.924164234191478 1 1
0.972377506344786 0.952721104756699 1 1
1.12325105057393 1.10150210479729 1 1
0.840629025593007 0.826159481764874 1 1
1.00734919185278 0.989415811249921 1 1
1.15422763368735 1.13378904101288 1 1
1.03803225814551 1.0175449106867 1 1
1.09183792211645 1.07227609884515 1 1
1.00211383564907 0.982953025700575 1 1
0.893460886430614 0.877678370555721 1 1
0.868207661361652 0.850164303068576 1 1
0.932135646074057 0.915951030998246 1 1
0.921390501657362 0.904339532298054 1 1
1.11916176252603 1.09991407522995 1 1
1.11575509870829 1.09336592420022 1 1
1.07870328256685 1.05749408986208 1 1
1.19754802705724 1.17147648746172 1 1
1.11438889714933 1.09179727524426 1 1
0.984748123288437 0.966068415060939 1 1
0.859965681155341 0.842668774254217 1 1
1.0358031128994 1.01796573306615 1 1
0.952982674109151 0.935202564231356 1 1
1.15547000838533 1.13324445114742 1 1
1.16547642320136 1.14409389192104 1 1
0.813499122969208 0.798835676117786 1 0
0.945484336657373 0.927540318313551 1 1
0.859180977610391 0.844199071980149 1 1
0.981609930890526 0.964874902097977 1 1
0.91481437006395 0.899183445124385 1 1
1.02051123306821 1.00113367546473 1 1
1.0881780145116 1.06939569915811 1 1
1.01368035767657 0.994972542991273 1 1
1.10683434168978 1.08574574444286 1 1
1.24530089565529 1.22094850234525 1 1
1.03878119577195 1.02028519952305 1 1
1.11528150982123 1.09321672819351 1 1
0.983850441916553 0.965668507621598 1 1
1.02302623587626 1.0030009556708 1 1
1.01117159426322 0.993277058181626 1 1
0.903539960231517 0.887038308389484 1 1
0.897947689491706 0.880879427491251 1 1
1.13196778427739 1.11073332158465 1 1
0.850671568422264 0.835576633661004 1 1
0.823501886072307 0.808175323877035 1 1
0.950674062649603 0.933635531181019 1 1
0.952904510023096 0.935732909599411 1 1
1.10827485973296 1.08881983072343 1 1
1.00884305954446 0.988631054527382 1 1
1.221214602864 1.20083294572719 0 1
1.17079153090609 1.14941480017323 1 1
1.1582704314827 1.13874311201173 1 1
1.12526679034907 1.10399681162439 1 1
0.919914326154892 0.903084446976822 1 1
1.02507737811795 1.00588235465602 1 1
1.01708900841861 0.998768023442216 1 1
1.00234823762439 0.981265381080931 1 1
1.02432174875245 1.00539065658219 1 1
0.901386775806883 0.886860780352023 1 1
0.962210572005034 0.945436107475154 1 1
1.03548983597172 1.01539472395538 1 1
0.843037459570876 0.827237836265958 1 1
0.895507411993645 0.87770378751099 1 1
0.858968611017503 0.842244980491085 1 1
0.967877386504598 0.949605811665262 1 1
1.0247304403954 1.00649175094919 1 1
1.02703456042318 1.01002463793312 1 1
0.98460042336361 0.967648493833379 1 1
0.995229086378865 0.976675267821366 1 1
0.895423788944756 0.877539805130996 1 1
0.925625348516031 0.910226892869314 1 1
0.936476854580875 0.91925203903651 1 1
1.15477579528722 1.13170398157334 1 1
0.942484790198324 0.926365453981326 1 1
0.928163670836891 0.909642231692872 1 1
0.935411401900764 0.918322644209509 1 1
1.08534674825954 1.06580788297274 1 1
0.984499585519213 0.966729335790273 1 1
1.00558481384643 0.987564016275107 1 1
0.796848478604305 0.78106272953376 1 0
0.972485191127611 0.953308123696444 1 1
1.06556746602327 1.0470124456599 1 1
1.10537824661791 1.08344066114943 1 1
0.960216504256842 0.94352117166371 1 1
1.05489299464225 1.03485771503037 1 1
0.84940016357941 0.832835379684276 1 1
1.03290461463213 1.01271427938293 1 1
0.931476916999873 0.91362680751362 1 1
0.962079004570645 0.942820872488484 1 1
0.970072567735909 0.952123097925986 1 1
0.943902539488954 0.926448626534467 1 1
1.0585768032849 1.04022195675241 1 1
1.08851601621953 1.06669918902822 1 1
0.8521700472115 0.836424080181615 1 1
0.807326441716526 0.79064075966225 1 1
1.13327916008753 1.11250970899368 1 1
0.932845583599135 0.915464340397829 1 1
1.05942468325896 1.03966568793722 1 1
0.942539481835625 0.924728012994894 1 1
1.28402907067953 1.25935614915191 0 0
0.896618468743607 0.880614303987349 1 1
1.01665238704291 0.998732852072684 1 1
1.09731894571041 1.0775785609323 1 1
1.17621173216371 1.15463070410348 1 1
0.941598008767107 0.925612461657012 1 1
1.02250769933411 1.00375298774911 1 1
0.959237792003944 0.942638800337079 1 1
0.9968080144474 0.97843105485959 1 1
1.01879121830117 0.998534075829812 1 1
0.839872039473871 0.824309254130515 1 1
0.968838815181146 0.948886890747689 1 1
0.984488575904001 0.967394492670536 1 1
0.986950573052198 0.968758247446133 1 1
1.12948395661835 1.10716548735777 1 1
1.06294543313608 1.0429467675995 1 1
1.07271160959914 1.04905529173736 1 1
1.01826191935028 0.999757145980079 1 1
1.02693883403556 1.00946469410209 1 1
1.12591322333148 1.10708920354614 1 1
0.926602999638212 0.908822255227787 1 1
1.01358836875378 0.994786746399358 1 1
0.866502524285913 0.850216472494253 1 1
1.05216104368508 1.03102767971752 1 1
1.04986129344917 1.02899439896682 1 1
1.01690867367134 0.998399145422103 1 1
1.08611785903765 1.06466957420178 1 1
1.11659630103583 1.09435868214931 1 1
0.899224029246648 0.881596561139566 1 1
1.00494216701121 0.986233511727504 1 1
1.26389653726274 1.24217398114787 0 0
0.874879714959825 0.859112693482776 1 1
0.96197313435354 0.943292501674565 1 1
0.774138840535065 0.759251906141592 0 0
0.983628808765644 0.964342900607811 1 1
1.11624278745142 1.09515393680515 1 1
1.01287593287082 0.993923120362752 1 1
0.954388914108208 0.937300975956194 1 1
0.88355766808134 0.867082354917511 1 1
0.91968385471755 0.900262571327544 1 1
0.925183685027334 0.909084623667216 1 1
1.30328133107356 1.27722667683255 0 0
1.05475955951384 1.03651926059102 1 1
1.00942548064552 0.990447620193583 1 1
0.853306793894991 0.838544598848982 1 1
0.906518347426124 0.889776356794038 1 1
0.990714190393036 0.97094280103684 1 1
0.838362168576726 0.821999930745007 1 1
1.0460151178625 1.02438887588466 1 1
0.968293268418684 0.951352067778104 1 1
0.895065358867835 0.879151755826014 1 1
1.0491471656767 1.03130647226165 1 1
1.04998167918682 1.03073925958047 1 1
0.83809446423755 0.82195262530144 1 1
0.95286316367931 0.935197977064 1 1
1.02121934397823 1.00236373885349 1 1
0.975954851246296 0.955196967208284 1 1
0.920628693315178 0.902728193500833 1 1
1.00201570119998 0.985310250277497 1 1
0.923064766082828 0.906090321040229 1 1
1.06622428624372 1.04689636571267 1 1
1.01932265650031 1.00073872115387 1 1
0.978147548577761 0.959516610865217 1 1
0.900660560384505 0.885183028965055 1 1
0.918194565801692 0.901475953159502 1 1
0.95419327162283 0.935535848186478 1 1
1.04632828471082 1.02683031252223 1 1
0.83864868551404 0.822324682181061 1 1
1.00802733084705 0.990431201361303 1 1
0.85565967601953 0.839527370985014 1 1
0.918339113291843 0.902398232098809 1 1
0.937893422668381 0.91998104432 1 1
0.877598279471638 0.859637875472196 1 1
0.928741034890836 0.911131655295376 1 1
0.951392441300995 0.933414055282672 1 1
1.02311584063572 1.0046980007934 1 1
1.07881837096478 1.05944049609519 1 1
0.902203635020029 0.8851144838267 1 1
0.897810309549082 0.882223932749073 1 1
1.13071611285931 1.10827352910823 1 1
0.995809965598224 0.976584588952308 1 1
0.798698416395683 0.784821189109265 1 0
1.10968977249457 1.08689413781249 1 1
0.951959304281057 0.934990472558375 1 1
1.04716310917713 1.0275817421738 1 1
0.89423606798228 0.877096762287283 1 1
0.758069232504262 0.744998007926158 0 0
0.992618525021546 0.97450988104375 1 1
1.06292869340518 1.0443906279527 1 1
0.959109421636412 0.940333430833731 1 1
1.00206201830404 0.984127389797743 1 1
1.04369539350126 1.02503695370166 1 1
1.05320472816453 1.03355353686931 1 1
0.999275225899933 0.980264118409079 1 1
1.08544552146677 1.06351367660942 1 1
1.11905208220471 1.09604497752813 1 1
1.23834811760351 1.21488463471071 0 1
1.06659349665405 1.0466506452644 1 1
0.922307021025372 0.906235683273449 1 1
0.884648859591106 0.86916602207491 1 1
0.863787851150633 0.848161770242618 1 1
0.778352472381172 0.764013250720534 0 0
0.999836587560638 0.981908929064297 1 1
1.10723124892753 1.08597389380179 1 1
1.0391648242363 1.02167933133145 1 1
1.01313179470164 0.993616157847422 1 1
1.14282108603452 1.12216443246387 1 1
0.94021238876365 0.924343393155285 1 1
1.10948314391593 1.08855562386958 1 1
0.956624597838213 0.939705743609848 1 1
1.16403281098703 1.14308102227034 1 1
1.01137096795088 0.992814795004487 1 1
0.980896621357243 0.962813234538108 1 1
1.07978507462334 1.05957495665275 1 1
0.949870987083968 0.932016109595437 1 1
0.84557471667086 0.83164280410467 1 1
1.08875002094977 1.06924845073484 1 1
1.01622792826152 0.997812569877291 1 1
1.07761214018678 1.05673635767293 1 1
1.03613908360985 1.01737888293469 1 1
0.929243010685303 0.911257112366827 1 1
0.834993395555182 0.820451888542491 1 1
0.941764606965379 0.924822999879431 1 1
1.06966575503979 1.05015299000569 1 1
1.0439649912467 1.02254063422667 1 1
1.05581227116818 1.03784715897439 1 1
1.28473676583037 1.2628263276903 0 0
0.955414288083307 0.938976774288125 1 1
1.0028683758769 0.984585640208281 1 1
1.11097566649729 1.08970382748082 1 1
0.916718664395971 0.901444403556952 1 1
0.986310303415094 0.966768546925625 1 1
1.06282738416463 1.04417599699149 1 1
1.05535549254164 1.03545333395987 1 1
1.06539798067609 1.04633998552021 1 1
1.08708310671677 1.06853508556047 1 1
0.990549596525752 0.97122945142756 1 1
0.952191648677503 0.933828660744425 1 1
1.02533770767847 1.00518462940292 1 1
1.20570846359624 1.18241648897641 1 1
1.13249224836542 1.11221292458366 1 1
1.02681520100178 1.00802712257667 1 1
0.992625456191167 0.975924028996835 1 1
1.11883396633877 1.09643122514466 1 1
1.11443520452697 1.09377872780055 1 1
0.954747294867328 0.936711310737232 1 1
1.078561089544 1.0582182703683 1 1
0.842891868786286 0.828377942326993 1 1
1.00824079683641 0.987618801862163 1 1
1.14084066153475 1.11970721756905 1 1
0.996073460652018 0.977936510125502 1 1
0.721556716759518 0.707254082423027 0 0
1.00935251413431 0.991140042279555 1 1
1.03731303595334 1.01699231870481 1 1
0.852651545597744 0.836196446316659 1 1
1.15737444025447 1.13606763570152 1 1
0.877256782188335 0.861881893719537 1 1
1.00140986382725 0.982862648357599 1 1
1.01132842566575 0.994014883162316 1 1
0.954917359108993 0.935924761560233 1 1
1.09663528497136 1.07683000328314 1 1
1.08938508398242 1.06968801692236 1 1
0.91299688206912 0.895408417522228 1 1
0.997848268119165 0.978876558614563 1 1
0.855173320526216 0.839563938702976 1 1
0.984678097689846 0.965229512142474 1 1
1.0749835588217 1.05626824618538 1 1
0.973201609890253 0.955245558213365 1 1
0.864714084573749 0.847595546338512 1 1
1.03460537152346 1.0151995943538 1 1
1.16109663988563 1.1401453432796 1 1
0.953131226593969 0.934979829930733 1 1
0.89651765945454 0.879689141764793 1 1
0.896293127785825 0.878131711339908 1 1
0.985063811219551 0.965799319631578 1 1
1.05222908214768 1.03177216930998 1 1
0.94648946977422 0.926700930892525 1 1
1.20461322837123 1.18242158461735 1 1
1.21210604509696 1.18958060480567 1 1
0.8315796982197 0.818254860754549 1 1
0.900473733919321 0.882186481939375 1 1
1.06550005750002 1.04506380706048 1 1
1.33983998820156 1.31349895293622 0 0
0.940968489877785 0.924003383410245 1 1
0.957879947982911 0.938760564508711 1 1
1.09430495824572 1.07364525071068 1 1
1.07260542434303 1.05067024189069 1 1
1.00331588517936 0.982889281256419 1 1
1.06321635216903 1.04281723470844 1 1
0.951608821982514 0.933092901174616 1 1
1.02172856819526 1.00274244695217 1 1
1.05780314464573 1.03808908956121 1 1
1.0749912100873 1.05375455599293 1 1
1.13393883119113 1.11129354678165 1 1
1.00708331987996 0.988000204967793 1 1
1.11268613443935 1.09130082657232 1 1
1.13815559439811 1.11666967349837 1 1
0.765294792393479 0.750306767457051 0 0
0.982653757155088 0.963635565808735 1 1
1.066825976906 1.0469736877951 1 1
1.02974808766049 1.00926761988866 1 1
0.978987285129851 0.960299248418419 1 1
1.08469673921489 1.06538862306008 1 1
1.06179473312119 1.04292656114228 1 1
0.766972736086802 0.752166079449519 0 0
1.21958357976277 1.19828347473425 1 1
0.920901967258476 0.901989215843331 1 1
1.01222710778996 0.994397017831313 1 1
0.99437254029844 0.972665776181441 1 1
1.0283139730076 1.0086022598956 1 1
0.967310696258564 0.950368643472402 1 1
0.928627478523707 0.911284966588041 1 1
1.08559824191064 1.06534291321773 1 1
1.05110987755983 1.03100742006652 1 1
1.03133742592571 1.01214038820505 1 1
0.823819581726099 0.808494232548227 1 1
0.90757909345941 0.891549503576232 1 1
0.92562866884419 0.908497717731424 1 1
0.863546522980002 0.846512162080734 1 1
0.80450067769553 0.789738067993437 1 0
1.09787424867397 1.07857606335577 1 1
1.11680888431193 1.0971440194716 1 1
1.15756094125034 1.13781960277985 1 1
0.996019725374698 0.976652428892154 1 1
1.0110008243453 0.990681896771939 1 1
1.16862680901288 1.14654800413177 1 1
1.18382584274638 1.16064127303175 1 1
1.00894101856199 0.991593499698715 1 1
1.15723847608374 1.13487490526216 1 1
0.90149498004005 0.885061777622074 1 1
1.03888779332184 1.01727842101714 1 1
0.995475133949514 0.976232681041405 1 1
0.873988925024819 0.857929319346391 1 1
1.09651989598626 1.0757677991376 1 1
1.02625900319937 1.0093302292647 1 1
0.925095651409233 0.90824959289158 1 1
0.793699291295886 0.780556573920058 0 0
0.929554943447244 0.910990007310621 1 1
0.947674077330996 0.929162985293935 1 1
0.874980188526311 0.859904770255835 1 1
1.0540394185487 1.03379451290208 1 1
0.835781475511963 0.821098915137288 1 1
0.840607935004134 0.824400567681729 1 1
1.20933028616358 1.18688368932491 1 1
1.00053103325474 0.981178592465486 1 1
0.909542510034489 0.892340370253787 1 1
1.09294815734377 1.0705604099791 1 1
1.08001175622438 1.05957756549467 1 1
1.22327379811318 1.20192622427147 0 1
1.09481794599633 1.07377559052019 1 1
1.01891500919753 0.998574961361255 1 1
1.24951273480965 1.22519992699278 1 1
1.04309035726324 1.02317228927092 1 1
1.08838570428578 1.06927061642935 1 1
0.901074864759934 0.884195107383636 1 1
1.15136549162316 1.12779896118746 1 1
0.773192999418386 0.758125539544625 1 1
1.18978849055137 1.16861617916538 1 1
0.825832685524856 0.809783198208599 1 1
0.852058197935278 0.835202124270959 1 1
1.05118864723498 1.031889997649 1 1
1.02916252808234 1.00869484094992 1 1
0.909693662001093 0.894962131214002 1 1
1.19503817080663 1.16988081758413 1 1
1.16654294481225 1.14305423078038 1 1
1.23720435196235 1.21335756266118 1 1
0.930370061460421 0.911208287815845 1 1
1.12968955725345 1.10795407751224 1 1
0.973000097748503 0.955388909100318 1 1
0.929065156011914 0.911902323578038 1 1
1.01086498176756 0.991614376333275 1 1
1.01923203373631 1.00029245370682 1 1
1.07472227258922 1.05415678865622 1 1
0.817387999157343 0.802284517808667 1 1
0.759266735392084 0.746371449885358 0 0
0.995132369470848 0.975165563571734 1 1
1.01440063230623 0.995598838272133 1 1
0.97284743686521 0.956787682174796 1 1
1.12774792980126 1.1092221263939 1 1
0.981261940722282 0.962628017783649 1 1
0.964851060066589 0.94573522429147 1 1
1.01992290578066 1.00168318782069 1 1
1.15835015573118 1.13644680017842 1 1
1.10666379343937 1.08581952054413 1 1
0.907506800873756 0.891717499128743 1 1
1.07364580335651 1.05318854088088 1 1
0.987808001436254 0.968733665055757 1 1
0.870632661148263 0.855588369983321 1 1
0.998459094545152 0.978916913488494 1 1
0.989142969078791 0.970643192077848 1 1
1.08347935945547 1.06302178739009 1 1
0.954728079782601 0.935753164602599 1 1
0.993389505131759 0.974753958649696 1 1
0.858302414631266 0.842252822001692 1 1
1.02457161726036 1.00669845972678 1 1
0.864932032303163 0.848436209561534 1 1
0.979838219844424 0.960412334015877 1 1
1.03546921481375 1.01812283358035 1 1
0.970641552126391 0.951271971275905 1 1
0.95053605917572 0.932579040249208 1 1
1.1337960902543 1.11270156689179 1 1
0.925140194198964 0.907675217604474 1 1
0.931477265504779 0.914133114346645 1 1
1.22373895255338 1.20150529942833 0 1
0.835990964423438 0.819362490804526 1 1
1.11758984529211 1.09674095323637 1 1
0.992649413334008 0.97488971298236 1 1
1.11165889884008 1.09205039049951 1 1
1.05407271311507 1.03369828415606 1 1
1.158535609203 1.13697832806372 1 1
1.20592274155674 1.18130370875085 1 1
1.06894134242634 1.05005179985414 1 1
1.04208133444897 1.02358165930358 1 1
0.959205853871484 0.941071188428527 1 1
0.901555726441424 0.884508780940935 1 1
1.04768551833059 1.02819917170267 1 1
0.888948224349545 0.872025640447776 1 1
1.02161353847447 1.0020946100413 1 1
1.09071137113237 1.06762719933268 1 1
1.09286782761253 1.07307731080222 1 1
0.95022336666861 0.933317695208225 1 1
0.978543001600992 0.960622153662478 1 1
1.16027300666065 1.14032966521159 1 1
1.27998918728531 1.25742608781736 1 1
1.00576706766057 0.985265457968051 1 1
0.957124831808684 0.940646862582123 1 1
1.04212627522191 1.02222001280303 1 1
0.997996325180501 0.980048564167501 1 1
1.1121308712901 1.09138380741825 1 1
1.16750307088578 1.14611340559843 1 1
0.915159979245319 0.896763886792044 1 1
0.788703781868268 0.772732990171076 1 1
1.04432599308318 1.02645123774067 1 1
1.13896780634901 1.11746158123754 1 1
1.0864777944825 1.06719808251763 1 1
1.03770903780445 1.01727146250701 1 1
1.14985874874513 1.13065470079989 1 1
0.940388633849894 0.923186988285584 1 1
1.16135167907844 1.1391260254654 1 1
0.998218951689453 0.981413394310892 1 1
1.05471979216177 1.03438522455023 1 1
0.897962141521116 0.880076277778241 1 1
1.24566671186607 1.22338816676619 0 1
1.24424078535545 1.22032627216104 1 1
1.05524753064052 1.03702660978941 1 1
1.03948460402378 1.01850239174014 1 1
0.862520131457578 0.847099100932224 1 1
0.948115407474576 0.931370378095613 1 1
1.09123247424989 1.06928220042446 1 1
1.15869915293024 1.13632366304639 1 1
1.16918894005991 1.14750571376104 1 1
0.916275098380563 0.899641773074553 1 1
0.98175724686403 0.962095398398777 1 1
1.14181003643622 1.11972728259203 1 1
1.05323819131681 1.03500792871092 1 1
0.998272928646239 0.977931195095497 1 1
0.983122441214858 0.964760595470351 1 1
0.975606941580133 0.956905310621549 1 1
1.23018761814755 1.20609233477716 0 1
0.991436547927622 0.971980778225297 1 1
0.94823879439386 0.931014675911008 1 1
0.890204862571161 0.874358688382563 1 1
1.07794897176278 1.05776573984626 1 1
0.990240236421294 0.972454761206582 1 1
0.83669523263175 0.821159737117321 1 1
1.12735542176727 1.10509075748225 1 1
0.968018324957195 0.948562781057957 1 1
0.987646700670529 0.969877762853256 1 1
1.05186782681189 1.02988220055983 1 1
1.00175730655356 0.98296899057557 1 1
1.09347344970852 1.07454375873655 1 1
1.19420741914009 1.17146953525063 1 1
0.878423318946809 0.862806846962503 1 1
1.05573075567209 1.03656490026524 1 1
0.90597400628502 0.890294661472632 1 1
1.012316650111 0.993228858440651 1 1
0.953088910247313 0.932319819876955 1 1
1.04263395899888 1.0237892877888 1 1
1.07394687490566 1.05422387703659 1 1
1.10707829281955 1.08567338670474 1 1
1.03662452786917 1.0172141045001 1 1
1.0240802282813 1.00499920729493 1 1
1.01147142964113 0.992047708449193 1 1
0.998902857497855 0.980316673254908 1 1
0.990470567327197 0.970040990307323 1 1
1.05782497671808 1.03837568764667 1 1
1.00526047267615 0.987091751104803 1 1
1.01110170085575 0.99167126941607 1 1
0.993993648699438 0.976124610400376 1 1
0.867462384688096 0.850906722356516 1 1
0.883966547775011 0.868005730801057 1 1
1.07321610602494 1.05284078186073 1 1
1.31450340657271 1.28938375847528 0 0
0.972251320696486 0.952091761915189 1 1
0.999308721658323 0.981041574158962 1 1
1.23206296852597 1.20771302870435 0 1
0.925695995846327 0.907872244981306 1 1
1.00705839048144 0.987873590145462 1 1
1.0166488457072 0.997248651866279 1 1
1.13462336830036 1.11345664550682 1 1
1.0644662608249 1.04286235075083 1 1
1.13960107330573 1.11812214269984 1 1
0.966481545782856 0.947815558587834 1 1
1.07609323124691 1.05775273523126 1 1
1.21907791046448 1.19613465473645 1 1
0.971466357393347 0.95407157566075 1 1
1.13386235509518 1.11298386161225 1 1
0.945611296362302 0.927269882752633 1 1
0.992050861506412 0.972848572607304 1 1
0.988026390746268 0.969348937075098 1 1
0.849845385255507 0.833993215677707 1 1
1.00553349852978 0.987646759881295 1 1
1.104209651202 1.08460594266979 1 1
0.951876357979472 0.935028786828834 1 1
0.802965128470943 0.787051231476338 1 0
0.99583597169002 0.977116897516794 1 1
1.20179823668169 1.17866930961736 1 1
1.11452040181031 1.09323993900193 1 1
0.902872888530944 0.88677561441511 1 1
1.16610309440917 1.14490455279209 1 1
0.876387765653698 0.859260021484467 1 1
0.826753314475829 0.811497056157953 1 1
0.966548883658297 0.949024639989254 1 1
1.30066323346498 1.27690689080894 0 0
1.08385170371801 1.06341639087897 1 1
0.977117142951849 0.960247622154608 1 1
0.93568931206311 0.917295492537896 1 1
0.790125170939498 0.774708927364897 0 0
1.077122114889 1.05548930158974 1 1
0.990907069433568 0.972664743417709 1 1
1.06493465242141 1.04585429817085 1 1
0.842900239711537 0.826152070254981 1 1
1.13068085708702 1.11055260866397 1 1
1.0178101934682 0.99967361733988 1 1
0.813729448593632 0.798055599454007 1 1
1.07753116218839 1.05660560200321 1 1
1.15437211530537 1.13125611326372 1 1
0.988898660234607 0.969355515192383 1 1
1.04261033005909 1.02176620719614 1 1
0.806868856589848 0.792092858311218 1 0
1.1395739226863 1.11690121179998 1 1
0.99955589982426 0.98242558953221 1 1
0.903824130486476 0.887312049843483 1 1
1.13859960193999 1.11456761684281 1 1
1.14023726954991 1.11654101969469 1 1
1.09591272002241 1.07632431488751 1 1
0.943175804416226 0.925649929637942 1 1
0.988443498003841 0.971022674659489 1 1
0.897078491514639 0.879853556901947 1 1
0.945443344774025 0.927613224798337 1 1
1.02267731274008 1.00393099573738 1 1
1.02889304184961 1.0108358136451 1 1
1.19863872565208 1.1778940701682 1 1
0.867193271227403 0.849707584229899 1 1
1.14905427239584 1.12701794460398 1 1
1.11628678357468 1.09442599672665 1 1
0.961028016746682 0.943717207674348 1 1
1.08141787904378 1.06092708614072 1 1
1.00845671471517 0.98959169353908 1 1
0.962548558290959 0.941559413867356 1 1
1.12716863157561 1.10582019531646 1 1
1.11370990024049 1.09250238944675 1 1
1.0725276236374 1.05250781675116 1 1
0.948404382090642 0.929758850998869 1 1
0.698175202914134 0.685037662809745 0 0
1.01764390979844 0.999287882667025 1 1
0.996831148184841 0.978718392542672 1 1
0.862690097542485 0.845858430932134 1 1
0.898710906191243 0.88328667246006 1 1
1.09260405023988 1.07274556659241 1 1
0.942664333806692 0.926840300622886 1 1
0.839139086381123 0.823009040696584 1 1
1.12603662808712 1.10487495289281 1 1
1.02654294064418 1.00807669799297 1 1
0.91704984566487 0.899079479033859 1 1
0.845797059358044 0.828402961217543 1 1
1.1111978287884 1.09152911438716 1 1
0.969278453590023 0.952107063816731 1 1
0.669145497599432 0.656923199514639 0 0
0.993095175353055 0.975311133467187 1 1
0.831815030666952 0.817514994676325 1 1
1.08482004551547 1.06521327576781 1 1
0.824377239602033 0.809444940734256 1 1
1.03505600821954 1.016429323616 1 1
1.0175142324735 0.998868133767796 1 1
1.03102285064657 1.01272329160817 1 1
0.990954507583615 0.973438541539882 1 1
1.17372933985993 1.15020077962222 1 1
1.02046503645997 1.00176347066732 1 1
0.942290583314517 0.925273409848972 1 1
0.904832941781321 0.887389433440454 1 1
1.09171910085293 1.07254136249341 1 1
0.742404403049391 0.728365777365835 0 0
1.06824566090166 1.04880135759985 1 1
1.21820706952849 1.19518633257903 0 1
1.11781487869288 1.09701830065833 1 1
0.831424172648772 0.816453248528474 1 1
0.932899554699262 0.915926511303115 1 1
0.908138221537689 0.892947983704408 1 1
1.01114154306378 0.993370281988353 1 1
0.798070982606578 0.783383803286608 1 0
1.11625762640541 1.09454751301495 1 1
1.02400460047364 1.00316303352407 1 1
0.985590614117416 0.966748104303141 1 1
1.0555603201303 1.03631905100031 1 1
1.02173465446494 1.00405254152856 1 1
0.928098648683628 0.912104769777036 1 1
1.10709231263509 1.08528574407293 1 1
1.11682626474433 1.0953086149718 1 1
0.921211930735651 0.904265553056227 1 1
0.950118329281995 0.931574330534057 1 1
0.771480275253174 0.757458231724199 0 0
0.99015628605526 0.971575776247489 1 1
1.01356252782694 0.994321775989926 1 1
0.886614091729479 0.869060008408886 1 1
1.29046582253301 1.26699861853022 0 0
0.952820194439221 0.935506345551579 1 1
1.09760833679534 1.07628298266859 1 1
0.997204708292176 0.978448621527821 1 1
0.85460402333746 0.839193226265259 1 1
0.944514262083138 0.927292980660616 1 1
1.05036742835659 1.030380416556 1 1
0.86519492820382 0.849419191465724 1 1
0.842899194094116 0.828286241937524 1 1
1.02557475710825 1.00640958277711 1 1
1.01368881897572 0.996294089193662 1 1
0.952406313652391 0.932911873727128 1 1
0.973910347624732 0.95663596476732 1 1
0.905912950156172 0.890988757952907 1 1
1.01317653392615 0.993282488682156 1 1
0.997866666660975 0.97944346405703 1 1
1.12713757804427 1.10520812803391 1 1
0.994625108736319 0.976650829396222 1 1
1.0498798378605 1.02958265963972 1 1
1.00823999372393 0.9892090628552 1 1
0.945681094367241 0.927074973362603 1 1
1.14725907976827 1.12429493865369 1 1
0.918826301620574 0.901595709870351 1 1
0.96032866682439 0.941451980329385 1 1
0.95866050626395 0.941638026711629 1 1
0.887908776542218 0.871349666034194 1 1
1.03263555306097 1.01303075520434 1 1
1.11638372572109 1.09582999463439 1 1
1.04620668920509 1.02692499139664 1 1
1.00943404791608 0.990075715837818 1 1
1.03114138185726 1.01234993017233 1 1
0.802387081470203 0.786676932232983 1 0
0.969311994808459 0.95055731796561 1 1
0.936833236262633 0.918853683383839 1 1
1.28924075756252 1.26568464910421 0 0
1.10598122491378 1.08356038385296 1 1
0.992937441803083 0.975101318121663 1 1
0.918491663238811 0.901641906284243 1 1
0.792994431373517 0.777602699827538 1 0
0.95379455896559 0.935808326948227 1 1
0.947985704332643 0.928139568654279 1 1
0.878740544717041 0.862305340928521 1 1
1.000018999126 0.981641897846966 1 1
1.04075095270105 1.02059515276231 1 1
0.89923723500303 0.882758906588224 1 1
0.965983175534559 0.948057241666217 1 1
1.10632400254318 1.08639876694748 1 1
0.987995547163689 0.968891242217091 1 1
1.10238723283693 1.08092151814522 1 1
0.927501200562836 0.909327875774919 1 1
0.895530448023581 0.879438744113254 1 1
0.882928158175513 0.8666166673948 1 1
1.02254461789767 1.00338563180183 1 1
0.951891563095801 0.936172554097735 1 1
1.02853747942805 1.00740472043553 1 1
1.19579117374697 1.17395173683498 1 1
1.07134001040562 1.04831614834362 1 1
1.36845108306671 1.34262275315282 0 0
0.731623839886702 0.718604465221289 0 0
1.17063629590866 1.14728012041683 1 1
0.925047271793227 0.907791530017471 1 1
1.10313153719742 1.08220750099672 1 1
1.11131388737504 1.0891002120179 1 1
0.994799558893033 0.976243344412231 1 1
1.04869095325306 1.02832450828496 1 1
0.97132848903799 0.952795634477618 1 1
1.01276746662523 0.994397522483771 1 1
0.939310437586883 0.919319255172329 1 1
0.874163487970533 0.856440019573632 1 1
1.15503557189494 1.13354652087257 1 1
1.08109760024114 1.061086723218 1 1
1.10639125383307 1.08359531244928 1 1
0.95897491875137 0.94218123680595 1 1
0.883364775706225 0.868607298296666 1 1
1.08347218145332 1.06299097117789 1 1
0.99990239651657 0.980528727965365 1 1
0.796330126562233 0.780756024523132 1 0
0.816614928819918 0.800950872399517 1 1
0.992435982583841 0.97286508982216 1 1
1.03842519559377 1.01961726223214 1 1
1.02163623964082 1.00279607431434 1 1
0.712670507901893 0.699371190234874 0 0
0.900111250329252 0.884638018563139 1 1
1.05657255876493 1.0370946822315 1 1
1.26307542521048 1.23841583017047 0 0
1.03790914970902 1.01746426167391 1 1
0.939533530197239 0.921723076763543 1 1
0.766503782751447 0.749867430752687 1 0
1.02048161264743 1.00033589918842 1 1
1.15802337007136 1.1354229643814 1 1
0.815599686983382 0.801201672850607 1 1
1.0280480124548 1.01056314599021 1 1
0.905555300751661 0.888561081361435 1 1
0.905171064318375 0.888488517825489 1 1
1.03284771267178 1.01499822674655 1 1
0.916430753862551 0.899919578961683 1 1
1.00144912258065 0.983354338341887 1 1
1.05095825164811 1.03225894643573 1 1
1.05297759475131 1.0326121179782 1 1
1.04577317839953 1.02769019131082 1 1
1.01380576282569 0.993663740871548 1 1
0.94080023310051 0.921578754710327 1 1
0.900148601435834 0.882999749661216 1 1
1.0153641694354 0.995762404918901 1 1
0.994440694763447 0.973970502780793 1 1
1.04082066599553 1.0222728473573 1 1
1.13389432583883 1.11403569473136 1 1
1.07764803156015 1.05691100345937 1 1
1.11769834209392 1.09608162489488 1 1
0.917175921409404 0.901431401628594 1 1
1.01728412203805 0.998428029049855 1 1
1.04496486121371 1.02375540380586 1 1
1.00630217432797 0.988175431906824 1 1
0.920716154192221 0.902546248343473 1 1
0.945739753194174 0.9287260662728 1 1
1.14157181705896 1.12000896669701 1 1
1.13423440668065 1.11182679319549 1 1
1.00252490870632 0.98395282820915 1 1
1.1097045678645 1.08856491155149 1 1
0.83998502069191 0.823586769069845 1 1
1.01006774020867 0.990887349547409 1 1
1.09574692845675 1.07687360167324 1 1
1.08536660784811 1.06541064549748 1 1
1.0159628966087 0.997443039737092 1 1
1.02767986205826 1.00840146552181 1 1
1.07449517115943 1.05456887846349 1 1
1.08998844416849 1.06664942443952 1 1
1.2863522855295 1.26280592203545 0 0
0.904970449392073 0.88746554399586 1 1
1.00079139134497 0.981523111398418 1 1
1.07052679868307 1.05067533911425 1 1
1.02839200581473 1.00784658319985 1 1
0.988597261935202 0.970442295336109 1 1
1.05952247482705 1.03986135428442 1 1
1.11228567897546 1.09282384513001 1 1
1.09279838578889 1.07253658921254 1 1
0.957452121341959 0.939676660312022 1 1
0.928182206021808 0.91203350216062 1 1
0.991519048294082 0.974298557035295 1 1
0.927256089431548 0.909374616860421 1 1
0.966984291500911 0.950039141011207 1 1
0.925322910914745 0.906300966706248 1 1
1.01240418305685 0.994666637713527 1 1
1.04768077736561 1.02849153786979 1 1
0.910035985587716 0.890334608641984 1 1
1.14478217436828 1.12262571122027 1 1
1.12201432851706 1.09914674004868 1 1
1.10530823166229 1.08570273706703 1 1
0.931856801611951 0.913762140679204 1 1
0.992905671462733 0.974104831873271 1 1
1.00403533061695 0.985970037052216 1 1
0.746551712038045 0.732963795545864 0 0
1.09423908848219 1.07325391036665 1 1
0.963525364891671 0.945349165120342 1 1
1.1461496438728 1.12578488278045 1 1
0.807001052937253 0.791737818386991 1 0
0.99369854142751 0.974846582625647 1 1
1.12883958541558 1.10746640128495 1 1
1.06727084579486 1.04767509017842 1 1
1.01405975630808 0.99451338481873 1 1
0.904401407473855 0.886988082577241 1 1
0.968204345289377 0.950983295835486 1 1
1.15272924233553 1.13010808174442 1 1
0.921634456042653 0.903848799369584 1 1
0.983700608476882 0.965789816326439 1 1
0.925595233768854 0.909656537260437 1 1
1.18281877130338 1.15918908321982 1 1
0.738434717272554 0.724559559567719 0 0
1.0914868416198 1.07087262857846 1 1
1.1009851662566 1.08119120337756 1 1
1.03505673378218 1.01577399841306 1 1
1.14478392838079 1.12248595167518 1 1
1.19206639686869 1.17058259925091 1 1
0.97519045842001 0.957699252965871 1 1
0.819148487053722 0.804651595951161 1 1
1.00490491462835 0.985280522281205 1 1
1.00829195458684 0.989675501095268 1 1
0.793544047933728 0.778311395579574 0 0
0.997126081984754 0.978341956291598 1 1
1.13848662651497 1.11777586922517 1 1
0.925311432971811 0.907851544127325 1 1
1.21548960549566 1.19162531729174 1 1
1.02501796022456 1.00608757339973 1 1
0.864120385145342 0.847571179445386 1 1
0.989628658390857 0.970123789562804 1 1
1.04975943609963 1.03061085247153 1 1
0.877820833795413 0.861513215426599 1 1
0.930362262903504 0.91427517489644 1 1
0.795228798763763 0.779950771780689 1 0
1.0005704430994 0.981320747046101 1 1
0.873700525611648 0.856448606016369 1 1
0.984122232914874 0.964523004146508 1 1
1.1684509896777 1.1457621225754 1 1
0.91873132234656 0.902538417503392 1 1
1.2001198658717 1.17867596753659 1 1
1.10039156150553 1.07986268202948 1 1
0.941760124299173 0.926137197141732 1 1
0.811476116413452 0.797166136433603 1 0
0.956098716622464 0.936632986142315 1 1
0.965901028041462 0.94594683003856 1 1
1.15869733676466 1.13497487296325 1 1
0.879967309313343 0.862328265787072 1 1
0.950594751748788 0.932464537268354 1 1
0.971651836401524 0.956285556857882 1 1
0.950506822458033 0.932510320473389 1 1
0.965347894355784 0.947439258326905 1 1
0.885213931955274 0.868807057047777 1 1
0.929452153920678 0.911368403837323 1 1
0.986869900853366 0.969251610278315 1 1
0.989282261675076 0.971937974363254 1 1
1.04883962307902 1.02957384045697 1 1
0.970017173405056 0.95116409997937 1 1
0.968571575165576 0.949826563456289 1 1
0.944206920874734 0.926646483486846 1 1
1.07941034269647 1.05890966773097 1 1
0.923961753773075 0.906026635007025 1 1
0.981038645740277 0.96241957847245 1 1
0.979586007215714 0.9590379847166 1 1
0.78710865730697 0.772962163152933 0 0
1.22433868168272 1.20223219806369 1 1
0.944262349981477 0.927668354974813 1 1
1.03236177008911 1.0145769869796 1 1
0.877277053962747 0.85985864611348 1 1
1.1517918684168 1.13087088088799 1 1
1.15242475155286 1.13068747944491 1 1
0.969108733742529 0.950598969760076 1 1
0.886605067367604 0.871361250480299 1 1
0.943072419033587 0.924741261054407 1 1
0.975532949485198 0.957383286044239 1 1
1.04274552741853 1.0231051884146 1 1
0.842703544486785 0.826918990158439 1 1
0.910795945273752 0.892962343371918 1 1
0.977374641679095 0.957561872215973 1 1
0.926323743719322 0.909348386860933 1 1
1.00024467695277 0.982667349971388 1 1
0.888471551576507 0.87077862319534 1 1
0.982154877180884 0.965633348398636 1 1
0.907323438582132 0.891228812809504 1 1
0.935294939480572 0.919592320586957 1 1
0.853705280446439 0.838462727640786 1 1
0.626332246431617 0.61529296757276 0 0
1.0816596075114 1.06059798931427 1 1
1.02042652641726 1.00172126586549 1 1
1.05296417728076 1.03179044591762 1 1
0.918983412231631 0.902589284444575 1 1
1.0113303562801 0.992836951238515 1 1
1.00033905035338 0.981194376934995 1 1
1.09023850454247 1.07057653846667 1 1
1.16062943389985 1.13876904584204 1 1
1.09348197025432 1.07384453484223 1 1
1.0798736354741 1.05955059964004 1 1
1.0155059344082 0.996608978032882 1 1
1.05698962601939 1.03722979695405 1 1
1.09848175082381 1.07804232036965 1 1
0.907918746056826 0.891539357269475 1 1
1.14554585857188 1.12259795483433 1 1
0.945451893210644 0.930041911018651 1 1
1.11086739585861 1.08969702118039 1 1
0.767050175259566 0.752473080844017 0 0
1.25198667295992 1.23071345536253 1 1
0.801580112221392 0.786165255464697 1 1
1.11047425107578 1.09068729038222 1 1
0.951330197257237 0.934451146668032 1 1
0.802770706021165 0.788664042905161 1 1
1.06963246049967 1.04873333790241 1 1
1.00786028917387 0.989971544359861 1 1
0.805113297900165 0.789925947833508 1 1
1.12550260609824 1.10463314452435 1 1
1.04166351232755 1.02195606687921 1 1
1.03773278503456 1.01812550183396 1 1
0.952758206479237 0.934470224778783 1 1
1.05651892631394 1.03772585197168 1 1
0.754681479217923 0.740560560213034 0 0
1.06272120678914 1.04349956201983 1 1
0.937921372804652 0.922426175552325 1 1
0.935597662563478 0.917479378525173 1 1
1.03639987908807 1.01688402258634 1 1
1.24322787016361 1.21937696114512 1 1
1.14849423831968 1.12641459746283 1 1
1.12316450826697 1.10362440749852 1 1
0.911799434788884 0.894662664547342 1 1
1.0067384824863 0.985411877748842 1 1
1.17557966859711 1.15426297418672 1 1
0.945924462641274 0.929184941203342 1 1
0.962370729654752 0.945300627797359 1 1
1.06384891290241 1.04344421550948 1 1
0.891548584932086 0.874613757843699 1 1
1.08470007308884 1.06279890702746 1 1
0.863278124779289 0.846066210037032 1 1
1.08554322540216 1.06494965425408 1 1
0.800146100356826 0.784545368824094 1 0
0.908784709268287 0.890356167145312 1 1
0.986994855677681 0.969710679794672 1 1
1.05896266254585 1.03760728598342 1 1
1.13688593618294 1.11642966682503 1 1
1.04243967112025 1.0229738285897 1 1
0.953719907712151 0.934201143427929 1 1
0.987796551559368 0.968507551410156 1 1
0.943855609023314 0.926321719902538 1 1
0.976966041030128 0.957823473603582 1 1
0.828160628853325 0.813142439839924 1 1
1.02165281956308 1.00416476527595 1 1
0.972680010241686 0.955696578978044 1 1
0.839059923823538 0.823240766731401 1 1
1.00042497273644 0.982908204151187 1 1
0.891995408776017 0.873654026418504 1 1
0.88845706302777 0.873080767607428 1 1
1.22005204080766 1.19665793711203 0 1
0.963643563287157 0.945017055153948 1 1
0.836661382693185 0.822283110056968 1 1
1.19558016384624 1.17462121120526 1 1
0.974712337214432 0.956891597613425 1 1
1.16783710285729 1.14669616385876 1 1
1.09251860694976 1.07151106175008 1 1
0.943430592858822 0.926796174367589 1 1
0.852471521961539 0.837671682933085 1 1
1.13514211078911 1.11316515870748 1 1
0.93223977529152 0.914970643958085 1 1
1.0563440716242 1.03680969597405 1 1
1.03617549230024 1.01480963723018 1 1
0.982561444581701 0.963339055690858 1 1
1.14741998276003 1.12451814095683 1 1
1.04117946854457 1.02260188466492 1 1
1.00890165281776 0.988976208742608 1 1
0.702931153931483 0.690538226798531 0 0
0.932476254258 0.915768965072455 1 1
1.07892537043754 1.05612981887824 1 1
0.82634114224378 0.810408622938142 1 1
1.36413585743964 1.33654349723839 0 1
0.992009178646072 0.971862947554369 1 1
0.87496468130714 0.857957335978625 1 1
1.27517806004218 1.25116825255896 0 0
1.08819743872701 1.07042198911472 1 1
0.890629797169806 0.874528872807903 1 1
0.877221901256369 0.86156504454572 1 1
0.977663447152377 0.959795530642603 1 1
1.12880983272104 1.10652435037026 1 1
1.0052589732736 0.986278863249618 1 1
1.0841818501056 1.06536765774869 1 1
0.73544204301776 0.722954928957165 0 0
0.944725875305871 0.927240171914501 1 1
0.951531064580703 0.931677524745333 1 1
1.07525683153913 1.05477849908943 1 1
1.15440658918921 1.13033111566785 1 1
1.06013879902295 1.04032950830132 1 1
0.956685366152149 0.93819784052125 1 1
1.04169648593809 1.02202667307355 1 1
0.972899155219 0.956607997294827 1 1
0.96962485270168 0.951949248687167 1 1
0.870387239434488 0.853324366687635 1 1
1.1493920907822 1.1280279621535 1 1
1.13154670631307 1.10983811311227 1 1
1.01541326636883 0.995676370752993 1 1
1.11267112920634 1.09062901139144 1 1
0.809119604695895 0.794553166248217 1 1
1.24819374085958 1.22304724651773 1 1
0.862590483966511 0.847777101265257 1 1
0.938681697880143 0.921269254880594 1 1
0.754651591726339 0.740130826801429 1 0
1.04081524603729 1.01991257002135 1 1
0.988037902524156 0.969644613132465 1 1
1.03409487758166 1.01501593992473 1 1
0.958904069750279 0.940394498763551 1 1
1.03449906353336 1.01366481928419 1 1
0.984732991657906 0.967039841168761 1 1
0.773591207198505 0.758775173024229 0 0
0.999618398578772 0.982424155754628 1 1
0.867848212240756 0.850643860924896 1 1
1.14471270432774 1.124913982029 1 1
1.22361526692242 1.19958609267776 1 1
1.14337331072377 1.12168741178268 1 1
0.970717834838672 0.951886510585973 1 1
1.06212879046026 1.0438975411768 1 1
1.0786492126928 1.05902688652279 1 1
1.00553515395162 0.987064313804748 1 1
1.13976328330684 1.11839814589566 1 1
0.8375103936228 0.821002305792236 1 1
0.941597677375605 0.92398540957739 1 1
0.962217042185445 0.943506014666816 1 1
0.888605448331315 0.87106112837202 1 1
0.985840373415669 0.966790669932381 1 1
0.734574345886357 0.721741645983646 0 0
0.95834775512116 0.941053385626562 1 1
1.09039932630865 1.06870016582584 1 1
1.08940077435676 1.07010343745993 1 1
1.15077449095425 1.13176178707624 1 1
1.1355597810527 1.11223844018886 1 1
0.896768374026571 0.879768603567871 1 1
1.05033635230404 1.02877746146767 1 1
0.969836908277554 0.952932344484411 1 1
0.974631649501659 0.953866277140341 1 1
1.02794682513416 1.00818833732381 1 1
0.969970175435304 0.952670434901914 1 1
1.20481048719748 1.18363817172818 1 1
1.08108831489752 1.06045086351279 1 1
0.983434579174137 0.966646278931437 1 1
0.962021806014694 0.94394987423312 1 1
0.915994802384502 0.899421405691211 1 1
1.16751951767605 1.14512212228162 1 1
1.07898252046532 1.05738485182936 1 1
0.944270770109198 0.926574618133855 1 1
1.01955216158224 1.00114390598692 1 1
1.02959581259603 1.0087997470285 1 1
1.12188099890546 1.10075182942411 1 1
1.09724078815631 1.07548858415537 1 1
1.08164840909937 1.06221106435701 1 1
0.905188272015728 0.889589938325276 1 1
0.819225229439796 0.803937356950992 1 1
1.07079060484157 1.05133764534789 1 1
0.975879610588609 0.95770735241101 1 1
0.858019091340264 0.841333879899823 1 1
0.924974528263871 0.907713076126011 1 1
0.98316100407561 0.965289669997138 1 1
1.02157006215224 1.00280905251237 1 1
1.19873414965777 1.17624015052736 1 1
0.923278057227374 0.906463359522381 1 1
1.05073585909849 1.03107942328692 1 1
0.89137798341858 0.874565988711314 1 1
0.961963155243155 0.943804794516126 1 1
1.06645701125445 1.04548158131471 1 1
1.09869662967972 1.07713164810651 1 1
1.08175817719576 1.06253094297056 1 1
0.951000516645721 0.933697828134631 1 1
0.881011224499587 0.863916601069486 1 1
0.972711761901607 0.955119066449234 1 1
0.910131882918806 0.894353571565705 1 1
1.00101829468766 0.982235883630199 1 1
1.05195197222205 1.03205761466408 1 1
0.956292806080456 0.936509356805259 1 1
0.995414410466508 0.977619415765339 1 1
0.998609380025212 0.980469835014784 1 1
0.97712720432068 0.959493446102719 1 1
0.963545922561496 0.944628763493877 1 1
1.03728625632718 1.01489773996359 1 1
0.966493882819655 0.946977352927607 1 1
1.17339497180357 1.15085261065487 1 1
1.07937178974478 1.06009198867084 1 1
1.01347703158349 0.99446115985616 1 1
1.04372639236965 1.02529567236367 1 1
0.99530705493273 0.976735845546495 1 1
1.17727794598998 1.15537982345027 1 1
0.878514841068128 0.861738089912159 1 1
0.973905884821618 0.955038192086417 1 1
0.851132977736153 0.834245778641704 1 1
1.03749571468289 1.01707176132852 1 1
1.01766980329445 0.997629729927285 1 1
1.17622211468588 1.15388129712816 1 1
0.87384246265079 0.857324336043786 1 1
0.913851653520122 0.895607241380253 1 1
1.21074147842043 1.18892491140113 1 1
0.936695370963378 0.920539848429074 1 1
1.13905823932211 1.11585058116119 1 1
0.953426844425027 0.934674220593119 1 1
1.09129576470197 1.07204450615057 1 1
0.964583058526917 0.946695126674845 1 1
0.84968855354942 0.833699867397206 1 1
1.137429911747 1.1159259463086 1 1
0.875167087345201 0.859812540441754 1 1
0.880494987330631 0.864733927047134 1 1
0.932440394051944 0.915415254655388 1 1
1.09451619986988 1.07466532492452 1 1
1.09054535264531 1.06921068960444 1 1
0.946588790446244 0.929683806670807 1 1
0.870480870433929 0.854212484766669 1 1
1.03182162084618 1.01120570351403 1 1
0.978369861901788 0.959740146221821 1 1
0.91186321685406 0.894896540453555 1 1
1.01780288997055 0.997543321352 1 1
1.05285943932854 1.03357825748742 1 1
1.11643067672272 1.09583146826987 1 1
0.756979497673978 0.743364454429795 0 0
0.933670454865837 0.915864612884338 1 1
0.953936319465367 0.936875414068286 1 1
0.883961309016308 0.866262286109583 1 1
0.873865965815852 0.856657420894053 1 1
0.856570604011228 0.840474752183279 1 1
0.749443256447912 0.735811320829887 0 0
1.08752386649711 1.06759738919369 1 1
0.998169414731731 0.979737777193524 1 1
1.07001867264058 1.04959441211773 1 1
1.02354215421104 1.00313853000836 1 1
1.08872732022927 1.06893034345128 1 1
0.980056901162345 0.962980471807199 1 1
0.985453304689316 0.966339211955076 1 1
1.00945076960427 0.991373105928128 1 1
0.832823104275678 0.816260979887506 1 1
1.11136627756044 1.08979824724442 1 1
0.909749812433422 0.893312022986071 1 1
0.780649978693459 0.763495505820306 1 1
0.899536769141439 0.882954913091795 1 1
0.803833334704183 0.789583882744684 1 0
1.08549474253911 1.06346485035924 1 1
0.965127541508185 0.946008976110467 1 1
1.09266351507955 1.07267685505976 1 1
1.00655886423511 0.986351178734687 1 1
1.16530046599467 1.14434703036756 1 1
1.05035496016637 1.03130618051548 1 1
1.12951861166987 1.10670420010198 1 1
1.18982406991941 1.16795551882515 1 1
0.96906235005802 0.95187819719214 1 1
0.847044236765598 0.832839057692416 1 1
1.15750444172776 1.13587604684111 1 1
1.09267711697765 1.07315858230478 1 1
1.0065216467702 0.987076486471969 1 1
0.841993610095431 0.826744103606601 1 1
1.06373185039639 1.04366865265804 1 1
0.996259628368063 0.97663880103144 1 1
1.00840909327826 0.987715387854556 1 1
0.95876622110209 0.94207476483113 1 1
0.982980158412522 0.963148506034976 1 1
0.858611603958511 0.842696073654519 1 1
0.943660200318073 0.926026974194036 1 1
1.08633374182645 1.06487139598589 1 1
1.05643603481377 1.03769409872796 1 1
0.987907800817834 0.968894781527311 1 1
1.07064050183695 1.04943168457074 1 1
0.93762937276188 0.91950135442892 1 1
1.01253750512082 0.993131324778697 1 1
1.11965966775605 1.09824568147932 1 1
1.06354944881711 1.04245306393743 1 1
1.11560348175237 1.09572807483124 1 1
1.00976586927921 0.991527681486727 1 1
0.983369616383203 0.966266079248373 1 1
1.06300384591373 1.04314520856241 1 1
0.989880211272975 0.971367529310097 1 1
0.990065649114711 0.972700317290316 1 1
1.10900279860162 1.08609363077973 1 1
1.06333319926199 1.04347063119349 1 1
0.880507668908543 0.863997319751303 1 1
1.01680699658662 0.997047288972529 1 1
1.03099252978945 1.01166611728777 1 1
1.0668973696661 1.04827201120221 1 1
1.06628725675325 1.04625902684679 1 1
0.94807795501538 0.930966723413807 1 1
1.01326854251045 0.993569876614705 1 1
0.987284611476123 0.969562274759495 1 1
1.02628791961696 1.00761215198134 1 1
1.00614997057518 0.987810189863568 1 1
0.871060980065037 0.852770599226651 1 1
0.932266401101867 0.914522447311181 1 1
1.21957139783765 1.19763100873072 0 1
0.712779629138999 0.698694526899498 0 0
0.937803482650321 0.920317752790071 1 1
1.08998851654537 1.06991221333846 1 1
1.06563873538648 1.04678837665983 1 1
1.21858281813719 1.19759609633751 0 1
1.12328902634042 1.10292632700535 1 1
1.11716548054601 1.09700241621634 1 1
1.05236718029725 1.03360113843873 1 1
0.958959247104342 0.942382313535353 1 1
1.10412294834321 1.08148442503207 1 1
0.986321376412653 0.967132952045332 1 1
0.901572016620976 0.885463006286779 1 1
0.937872112329123 0.921249361626603 1 1
0.964936244965058 0.947997234311194 1 1
0.948650801081282 0.930730642439876 1 1
0.970532892544584 0.952667321678231 1 1
0.889428783345991 0.873411928811313 1 1
1.05573604995478 1.03667605341028 1 1
1.12733756156501 1.10730794134803 1 1
0.904555627523208 0.888515260189961 1 1
1.04213133552926 1.02265290344311 1 1
0.80999949674091 0.795515287520002 1 0
0.895410265778665 0.879692295131117 1 1
0.989909548736744 0.971586728226868 1 1
1.04882481906261 1.03027656020235 1 1
0.892580608510486 0.874922534820345 1 1
0.980271129201481 0.962657732232819 1 1
0.839119172324309 0.822363879243045 1 1
1.04188894046179 1.02402531035721 1 1
0.830327722146842 0.814518467552303 1 1
0.934022976157755 0.917362679183594 1 1
1.08707485590985 1.06679491461242 1 1
0.949416940802861 0.933554779244749 1 1
0.874055349326868 0.858594955203923 1 1
1.07253240011964 1.05284877993733 1 1
1.04761769501956 1.02847734614707 1 1
0.943625571386054 0.926495166394521 1 1
0.952372741354481 0.934764143487766 1 1
1.01281810758845 0.994099697143723 1 1
1.09351002931387 1.07419623563102 1 1
0.908232035497563 0.890418994805723 1 1
1.2666456488465 1.24272869476597 0 0
1.08677570305275 1.06588467339869 1 1
1.12110611587671 1.10178100170424 1 1
1.03962034929133 1.02047896458822 1 1
0.668602718052672 0.655319528155737 0 0
1.1459198071818 1.12243789264934 1 1
0.847107112916363 0.82999885382469 1 1
1.13368331919703 1.11126201120836 1 1
0.905059286284792 0.887043228847948 1 1
0.898845245867126 0.881980313523292 1 1
1.02913115665294 1.01214777968475 1 1
0.983251988502475 0.965265894799668 1 1
1.15295063487986 1.13277865059026 1 1
1.06634079397589 1.0459503592547 1 1
1.24685439037355 1.22468144463462 0 0
1.13301262095368 1.11175771722378 1 1
0.983107765810513 0.963537621331361 1 1
1.09825216177779 1.07504060152135 1 1
0.945427420278244 0.927272883789528 1 1
0.919835420017769 0.903477424441735 1 1
1.02059324010457 1.00058024932663 1 1
1.07769386732281 1.05808349521845 1 1
0.957319308244753 0.939217676294194 1 1
1.03367858823805 1.01666641127572 1 1
0.911610689743229 0.893914737688785 1 1
0.964161028926611 0.946722793138099 1 1
1.16201456481454 1.13882794865425 1 1
0.976649284992517 0.95924781105926 1 1
1.01283007493805 0.99410072690809 1 1
1.1238049515161 1.10367588638127 1 1
1.07875695821664 1.0590389438001 1 1
0.98917241043296 0.969471711609484 1 1
0.928045563026089 0.910396885790711 1 1
1.27908542163019 1.25388619243533 0 1
1.025121404089 1.0056453690763 1 1
1.01236845800602 0.993850753036446 1 1
1.09530446568819 1.07398839299356 1 1
1.10553201128073 1.08462306271184 1 1
0.832786043172771 0.815581414927128 1 1
0.818361410430373 0.803296027014559 1 1
0.855247217890034 0.840420659425581 1 1
1.0323473715273 1.01471311104493 1 1
0.902005775375865 0.884862195272115 1 1
1.13279055470848 1.11096774972627 1 1
0.704845373466738 0.691566935370345 0 0
1.05531843332906 1.03777105903084 1 1
0.958111767718294 0.940360726462183 1 1
0.971819856432086 0.951448054823078 1 1
0.944520000603727 0.927026228801823 1 1
1.02002098747961 0.999583834875134 1 1
1.04148092777017 1.02208188792421 1 1
1.04458564201143 1.02483733017258 1 1
0.997583833680905 0.978900917730353 1 1
1.04238375554241 1.02459570396762 1 1
1.16677116513779 1.14518796368196 1 1
1.09391018119768 1.0740416353957 1 1
1.06246292322136 1.043870782107 1 1
0.913187526205459 0.896325653889171 1 1
0.985052570866554 0.966396257773874 1 1
1.04486104440718 1.02510578648333 1 1
1.23521106837116 1.21216257545428 1 1
0.965113276237952 0.947268911021692 1 1
1.0436690972398 1.02463834786446 1 1
1.00329779967238 0.985777873642194 1 1
1.10633800055247 1.08480684756897 1 1
1.17794231317261 1.15553006025572 1 1
0.928697977546627 0.912582688570957 1 1
0.818458508256096 0.804454214391213 1 1
0.963957356085102 0.944547715588568 1 1
1.0573847416954 1.03701736471504 1 1
0.920470189635818 0.902092745078478 1 1
1.08911436856517 1.06955885333453 1 1
1.04578888450009 1.02609213472274 1 1
1.12129959476255 1.0995339259816 1 1
1.132665037017 1.11117865842523 1 1
1.17852357986683 1.15863336055919 1 1
0.893839677226165 0.878420090024482 1 1
0.997010198293232 0.978567588963441 1 1
1.01982757730414 1.00040107976083 1 1
0.881866231179392 0.86637458822829 1 1
0.89029251367254 0.875396008783982 1 1
1.24281736499186 1.22100563125976 0 0
0.894095278475393 0.877321262205062 1 1
1.00889127778621 0.990635644235822 1 1
0.813887109678687 0.798076548357065 1 1
0.975195501975707 0.958409827604089 1 1
0.91329343333581 0.896279891369447 1 1
1.02809039949179 1.01102033905963 1 1
0.990298709437798 0.972469450262195 1 1
1.11098492321136 1.08968966495096 1 1
0.862115261391394 0.844179682314295 1 1
0.93414432686531 0.916537607866329 1 1
1.01213988121155 0.991264033313373 1 1
1.19175345722448 1.16937019811487 1 1
1.1122689029566 1.09262560697989 1 1
0.938126330187828 0.919829078950597 1 1
1.167448462274 1.14446435093207 1 1
1.04148456613578 1.02136248213504 1 1
0.839330344536532 0.824159956049874 1 1
1.05543451825595 1.03556389109988 1 1
1.19599516687663 1.17280206140698 1 1
1.02836427073542 1.00762979960241 1 1
0.9747516568332 0.955461902319753 1 1
1.11556272955909 1.09567850609453 1 1
1.05835890605132 1.03804077043162 1 1
0.888960923872081 0.872984596126809 1 1
1.1575208452774 1.13481803849487 1 1
1.06684088932782 1.04836101800425 1 1
1.0970860143 1.0770659880159 1 1
1.00469439302746 0.986727446246749 1 1
0.941046524785421 0.923443502247298 1 1
1.02711824709594 1.00727664651032 1 1
1.05169155827338 1.03174792229289 1 1
0.788084860889498 0.775169857774052 1 1
1.06110788255908 1.0414659038491 1 1
1.06383552717761 1.04470154140237 1 1
1.0453104196371 1.02574160451403 1 1
1.02837626918273 1.00843674869686 1 1
1.01198867525628 0.993221111781663 1 1
0.948894374168851 0.93113774771089 1 1
0.969353312086274 0.951842529778558 1 1
1.10294848377275 1.08307758749716 1 1
1.28677253587174 1.26528383081255 0 0
1.0797605375179 1.05962562179107 1 1
0.778940877753545 0.765173758268178 0 0
1.05900152065016 1.03958201933071 1 1
0.99153571702622 0.972892206373748 1 1
1.07976313250675 1.05913496380714 1 1
0.796335510357002 0.781462877562937 1 0
1.03515074147293 1.01591969018394 1 1
0.868990840626058 0.852288068163314 1 1
1.0362405858755 1.01744061690324 1 1
0.951115669259925 0.933484756433941 1 1
1.11978009718477 1.09960443510282 1 1
1.10642273645784 1.08759983362289 1 1
0.92397514946967 0.907639406024185 1 1
0.874541610161808 0.858216073400587 1 1
0.937054421657227 0.919139783013097 1 1
1.0475319053493 1.0273193087626 1 1
1.02376465361933 1.00561817382757 1 1
1.00851066026626 0.990576455824532 1 1
1.05477881041689 1.03459642691451 1 1
0.863713012582273 0.848344926456659 1 1
1.00434757539572 0.985918798080609 1 1
0.99474154047149 0.97762397009061 1 1
0.948982409517474 0.932190178429058 1 1
0.978561779591754 0.960948795782706 1 1
0.841604233688344 0.825844548220018 1 1
0.98118483972436 0.962725498224014 1 1
1.04517388322531 1.02618481162234 1 1
1.16045493909637 1.13594486101996 1 1
1.10866188484697 1.08727670060387 1 1
1.15348914717375 1.1343726249071 1 1
1.01807723289498 0.999568189689776 1 1
1.17353322864228 1.1505341160685 1 1
1.02511573176669 1.00515216039491 1 1
0.957157756337083 0.93795889011583 1 1
0.857636082718617 0.842069643850789 1 1
0.950423646440811 0.931083019326787 1 1
1.04042658381853 1.02137470643662 1 1
1.05154176094346 1.03212868250011 1 1
0.840019265051739 0.824592156218674 1 1
0.856616006025914 0.841100655254741 1 1
1.03504570801439 1.01583231494438 1 1
0.913542963085142 0.896463432237442 1 1
0.904924113169997 0.88782166507439 1 1
0.978553678216215 0.957147574170712 1 1
1.01018842280677 0.990743015441385 1 1
0.966558015598475 0.949651321013085 1 1
1.03728457399655 1.01861247047385 1 1
0.912269202120404 0.896240810844607 1 1
0.805518751680424 0.789623489404593 1 1
1.13049536053312 1.10809679519524 1 1
1.00217205421198 0.982495773470213 1 1
1.03797833391728 1.01834621832726 1 1
1.11529948807501 1.09624376390294 1 1
1.00863308781483 0.990351658618 1 1
0.971010338467612 0.952757532270542 1 1
1.02279061875322 1.00320479041023 1 1
1.07500741735633 1.05556292948539 1 1
1.08892238214337 1.06770750673061 1 1
1.1010649695007 1.08085634976653 1 1
0.982363162395116 0.964207126460873 1 1
1.19741662332674 1.17406723662574 1 1
1.1732131043037 1.15116794970638 1 1
0.752164814046128 0.7387361924695 0 0
1.07561475459865 1.05573451612396 1 1
0.968098902256638 0.948961119767907 1 1
1.00675661554496 0.987866642843157 1 1
0.911185225353289 0.894456462019729 1 1
1.029294208853 1.01005016533174 1 1
1.05259078495968 1.03311734854715 1 1
1.0144703126962 0.994801816018052 1 1
1.18100699846117 1.15700948146412 1 1
0.963016852540043 0.942747938470394 1 1
0.923551374281932 0.906440191710506 1 1
1.02763935036675 1.01011464273052 1 1
0.919197580335426 0.902316284836366 1 1
0.966394527872594 0.948397432044189 1 1
0.799041976501742 0.784616373409495 1 0
0.929537469236582 0.912671900416387 1 1
0.999389714887582 0.980332035415363 1 1
1.01101565664528 0.994031918906376 1 1
1.17762998612148 1.15652643026752 1 1
0.844742092058761 0.828369708169895 1 1
0.915381057606168 0.899266328478432 1 1
0.982436092510609 0.964996802406745 1 1
1.1021064137912 1.08171812656793 1 1
0.918771002089673 0.902582250570151 1 1
0.906613397822687 0.889522387834383 1 1
0.928902982629843 0.912173712957133 1 1
1.0808226377363 1.05788250587592 1 1
1.08146829007216 1.06286138702997 1 1
0.874702387414348 0.858205708613892 1 1
1.09172164867382 1.0714859934035 1 1
0.933797115831839 0.916008679399565 1 1
0.799869568242155 0.784170858871284 1 0
1.08816375195448 1.06839038013218 1 1
0.998013726683137 0.979977070447965 1 1
0.922004119671324 0.905461826914736 1 1
0.978702633420321 0.961716711901078 1 1
1.08183498767394 1.06298292708788 1 1
0.997941015793883 0.978771277975258 1 1
1.00917491637662 0.990547673927954 1 1
1.04121810960319 1.02162760690928 1 1
0.944589778715563 0.927203273166834 1 1
0.953237546105164 0.935443345648636 1 1
0.714340038761699 0.700075518994332 1 0
0.966552490103592 0.95003228223689 1 1
0.994304159760029 0.976056060661436 1 1
0.87057461547736 0.853873696489653 1 1
0.781666051649378 0.766079781039972 1 1
0.634906580983733 0.62259564157222 0 0
1.03140866108173 1.01180465253292 1 1
1.1646565074132 1.14205252753076 1 1
0.967383325931602 0.949590781169914 1 1
0.897864544941886 0.881857996328193 1 1
0.964005346745571 0.94710444828335 1 1
1.07874757844447 1.05930820008468 1 1
0.97112617731609 0.952415474865903 1 1
1.00822767590122 0.990436424435601 1 1
0.986633895940872 0.968698909215837 1 1
0.804315869355162 0.789883283572416 1 0
0.910768368431411 0.891911975937785 1 1
0.899028512174398 0.882151157154736 1 1
1.10556078162467 1.08612453128979 1 1
0.906345973078331 0.890169323644213 1 1
0.847515295123748 0.832333768206379 1 1
0.953947724086325 0.936497683479624 1 1
1.01037344013547 0.99157127744446 1 1
1.07466809286049 1.05633151411888 1 1
1.04575335579825 1.02694907789774 1 1
1.02526122773961 1.00724787486557 1 1
0.883224961274868 0.867418555685115 1 1
0.911740913568748 0.896086211025346 1 1
0.792108714517286 0.777054423237695 0 0
1.00162976128494 0.984382179602431 1 1
0.982930643680078 0.965199701906848 1 1
1.10323425954305 1.08326791827555 1 1
1.08683652903397 1.06796725499145 1 1
1.13704578500818 1.11555506049901 1 1
0.94524380365714 0.928043552601449 1 1
0.964003343095648 0.947059928214424 1 1
0.921580510168163 0.90491244479216 1 1
0.956280073309234 0.938860758028206 1 1
1.16206355171585 1.13865564710006 1 1
0.92207566288916 0.905413414792426 1 1
1.11253768408709 1.0923434640336 1 1
0.955882591783256 0.938352205443125 1 1
1.08765488011417 1.06689542695728 1 1
0.845825531147453 0.831022294058978 1 1
1.08655861062856 1.06545622841119 1 1
1.16262870889918 1.13930770623263 1 1
0.945000989655855 0.928478563578323 1 1
0.939853475320083 0.921277731158797 1 1
1.07373311620807 1.05500914696374 1 1
0.766398790043229 0.751334702926054 0 0
1.11024331912989 1.08914467481712 1 1
0.916207312233853 0.898664927634199 1 1
0.96345092202759 0.944987761658939 1 1
1.02968556056198 1.01031439576015 1 1
0.933392621693551 0.914418453076042 1 1
0.925551098936941 0.909161394833921 1 1
1.07598521608258 1.05504211669479 1 1
0.858187782705816 0.840543732112912 1 1
0.777061144676475 0.761291995510912 1 0
0.958876783975099 0.941012259321943 1 1
1.0069321446831 0.989685829946665 1 1
0.898668080317365 0.881250540592974 1 1
1.03549819990845 1.01480481050193 1 1
1.1703527193881 1.14902903867617 1 1
1.0122175999427 0.994235556045217 1 1
0.913650447095672 0.895964931818764 1 1
1.02286506593305 1.00346844713433 1 1
1.03283782619546 1.01451458250724 1 1
0.905937578282198 0.889294010837782 1 1
0.976895591034198 0.957476417969828 1 1
0.904629405143181 0.888342766125496 1 1
1.01153164508284 0.990636476283493 1 1
1.01993407829714 0.999146266183808 1 1
0.899620301787611 0.883946181912391 1 1
1.07042077027233 1.05219645612717 1 1
0.987705532940138 0.968789171365137 1 1
1.06772078519687 1.04687536052732 1 1
1.11128892778971 1.08699277463963 1 1
1.14025278055576 1.12046012456237 1 1
0.956926601363971 0.939253814707868 1 1
0.949838309281275 0.931192465242051 1 1
0.971480962017638 0.953045851809216 1 1
1.17304912144687 1.1515693342521 1 1
0.891503982947463 0.874798289807867 1 1
0.922877435482396 0.906585319201286 1 1
1.17446711775198 1.15296170954767 1 1
1.41932925633007 1.39191598878836 0 0
0.927151178964343 0.910111386523044 1 1
1.23497274847147 1.20875198053454 0 1
1.07438265749131 1.05385774385406 1 1
0.967384693821129 0.949265177592305 1 1
0.92165052709211 0.905312608128861 1 1
1.02573325679875 1.00721966486085 1 1
1.19587920957673 1.17353647036996 1 1
1.18769455885628 1.16365328344894 1 1
0.85547283215957 0.840851452402072 1 1
1.00890368727709 0.991122887890068 1 1
0.815595865664702 0.799995322985106 1 1
1.10881630328197 1.09005449400243 1 1
1.08767627687647 1.06666131766735 1 1
0.915799999497186 0.898037774208434 1 1
0.964576134652406 0.947416425496544 1 1
1.05903854146907 1.03840980598316 1 1
0.974245047521351 0.957067561191048 1 1
0.840912715783227 0.826778392473487 1 1
1.02921503892207 1.01031693964685 1 1
0.993429107898855 0.975180066536288 1 1
0.939530620369247 0.922043139045121 1 1
0.97597753923131 0.957949150824835 1 1
1.11966037592268 1.09770036379303 1 1
1.04343190189526 1.0243329794543 1 1
0.915725298410876 0.898068883556191 1 1
0.992529531023447 0.975277670362427 1 1
0.942064949125226 0.925067976545688 1 1
0.721008280998694 0.70809268863635 0 0
1.14391974803924 1.12319495204735 1 1
1.0190275665086 1.00036033265898 1 1
1.0739238790434 1.05442806092615 1 1
1.12625579729847 1.10371038325982 1 1
0.915805986581024 0.899669331579187 1 1
1.27292554727041 1.24770954740012 0 0
0.987013018701607 0.965752094828738 1 1
0.78504414123053 0.770346492389832 0 0
1.10025817388028 1.07845690641884 1 1
1.00285727025805 0.985060808349327 1 1
0.984198165796626 0.966423479000103 1 1
1.04281280841034 1.02379563105199 1 1
1.05649867090237 1.03669281876758 1 1
1.02990659106792 1.01044754227496 1 1
1.00220496104457 0.983240747181028 1 1
1.05727344609256 1.03657802756402 1 1
1.1044794070549 1.08422798021797 1 1
1.01180485542592 0.994041053610927 1 1
1.06722940141836 1.04713568785944 1 1
0.976393236538469 0.95455822882524 1 1
1.08577384783255 1.06510324477244 1 1
1.03454645412319 1.01643071756616 1 1
0.98492944415563 0.967216579772141 1 1
0.985154798399406 0.965790910503533 1 1
1.11190150175141 1.09163185624672 1 1
0.913711601235531 0.89454386944034 1 1
0.993848066296439 0.975745061481029 1 1
1.08937714061699 1.06884295071179 1 1
1.12672351813147 1.10482212110867 1 1
0.980716130442156 0.96198012468975 1 1
1.02161375196261 1.001419911109 1 1
0.916246608583112 0.898058839841557 1 1
1.11602387144007 1.09676125188187 1 1
1.04239467613349 1.0242301344925 1 1
1.05456099190572 1.03263041120262 1 1
0.910269430371031 0.893683740953937 1 1
0.804327614208102 0.789387642509457 1 0
0.987237460764786 0.968826561492736 1 1
0.987933412479051 0.969332433653734 1 1
1.02704331257463 1.00755331472933 1 1
0.960758405213075 0.942837655902344 1 1
0.883504704314539 0.867059969908835 1 1
0.955737828359323 0.937940025103571 1 1
1.00327247804566 0.98442572416927 1 1
1.02536455365522 1.00707348114591 1 1
1.04134214583049 1.02380431700373 1 1
1.16061251287395 1.13991749128852 1 1
1.09216218927415 1.07260631402716 1 1
0.945838759759247 0.927402559116568 1 1
1.04387288632179 1.02331983606625 1 1
1.09056508079795 1.07088184433858 1 1
1.15770178372977 1.13672729429419 1 1
1.01684020080165 0.997461349772272 1 1
1.05497171132708 1.03372448724391 1 1
1.13236597507005 1.11095724187416 1 1
1.07650258664162 1.05597560683774 1 1
0.952284148861528 0.934125239141985 1 1
0.898007033988424 0.880769367954686 1 1
0.836690707035519 0.820870918761921 1 1
1.0880432106332 1.06609048400907 1 1
1.00495630266609 0.986749485744678 1 1
1.11603257028615 1.0945343966625 1 1
0.996173361925874 0.975674777838499 1 1
0.891725115131921 0.874909833854419 1 1
1.03259216416233 1.01465241875818 1 1
0.834755285219536 0.819147989499212 1 1
1.15447248251886 1.13273902618157 1 1
0.828225728240824 0.81278904111219 1 1
0.933041363433288 0.912996469804197 1 1
1.07545991338126 1.05535471052338 1 1
0.891603457001899 0.875831021897449 1 1
0.956336724228984 0.938053149672347 1 1
0.936162056691404 0.916926893488481 1 1
0.906785333764235 0.891241469261601 1 1
1.03163826998378 1.01163204966827 1 1
0.885402608593928 0.868177761478613 1 1
0.941987324531659 0.925012965592069 1 1
0.836859405885071 0.822439928385301 1 1
0.834640762875798 0.819146444097168 1 1
0.921000374828292 0.90509265321932 1 1
1.07368200695099 1.05297763498755 1 1
0.896956800307711 0.880807709108615 1 1
1.03780811697433 1.01907422764019 1 1
1.21653603268996 1.19517019008205 1 1
1.07571408585758 1.05531497380742 1 1
0.956484727254686 0.938308415347019 1 1
0.914046065426655 0.895928422874264 1 1
1.41411305046871 1.38752589184934 0 0
0.97509450203326 0.957849679279974 1 1
0.852099270192163 0.835611056309479 1 1
1.02306423696814 1.0057049170618 1 1
1.0317123648311 1.01160120926179 1 1
1.11836176220163 1.09809321281941 1 1
1.02437019809815 1.00536296615766 1 1
0.943495343293797 0.925717590958144 1 1
0.904439943823063 0.886713081932397 1 1
0.964588212827605 0.946372822516848 1 1
1.26968257885431 1.24546570546206 0 0
0.939912879486556 0.922233114088393 1 1
0.999105153760229 0.981382296161163 1 1
0.914796990607351 0.896147422376365 1 1
0.848078366782614 0.833243192208769 1 1
0.901319455934513 0.885620687616679 1 1
0.915882237228581 0.896850300832896 1 1
0.786226331797166 0.77178864457878 0 0
0.936028538408324 0.918230331567649 1 1
1.01892648800803 1.00068503464037 1 1
1.0038701683791 0.985299143090263 1 1
1.05207528537931 1.03091947884312 1 1
1.01116468091799 0.9897193323522 1 1
0.89681029403293 0.878938353011795 1 1
0.777008183672791 0.76162690115287 1 1
0.892382800302584 0.874999022547916 1 1
1.05350447673848 1.03185080483301 1 1
0.927087371836816 0.908799732546975 1 1
1.02710957886374 1.00699519064891 1 1
0.927578462386347 0.909513005651598 1 1
1.1490025444665 1.12743708452834 1 1
0.868732105234793 0.8513379444625 1 1
1.05879252389432 1.03909902015576 1 1
1.14983794667821 1.12831913901555 1 1
0.935108293790854 0.916684833026387 1 1
1.12257643525623 1.10105323263769 1 1
0.841971037937044 0.826773385525526 1 1
1.25081094440727 1.22849205402393 1 1
0.957456884175903 0.939192826471603 1 1
1.02026565536674 1.00285036283846 1 1
1.17135992062341 1.14670700592944 1 1
1.08118880553968 1.06049566386558 1 1
0.908978421421205 0.893361330343203 1 1
1.1397947377146 1.11755511344318 1 1
0.985873882414074 0.967297303877898 1 1
1.01635087112981 0.99768436832458 1 1
0.91350002963807 0.897243312230636 1 1
0.924131953752135 0.905765912884384 1 1
0.90649672065946 0.890141961622634 1 1
0.762473667398582 0.748364803410231 1 1
0.832412060136965 0.816982081579355 1 1
0.968312643805143 0.951051804588752 1 1
0.933508001713534 0.915034786999966 1 1
1.08645825859579 1.06496517509834 1 1
0.741609731075425 0.728520946322245 0 0
1.13695082174729 1.11614685731434 1 1
0.994509788236883 0.976016770487547 1 1
0.929724927735881 0.912700317894306 1 1
0.823344208936758 0.807990604759754 1 1
1.03053856161065 1.01049169704021 1 1
1.02503960150632 1.00728298357181 1 1
0.898703767914815 0.882972133561325 1 1
1.08331803050586 1.06230452745216 1 1
1.0503972702093 1.0308353386703 1 1
0.959218443783454 0.942119375495771 1 1
0.972852268311267 0.953853684126265 1 1
0.764668350523818 0.749644441661211 0 0
0.929205287341815 0.913164602714183 1 1
0.960556423503968 0.941626735443637 1 1
1.00295812949001 0.985978674967976 1 1
1.01022296740086 0.991564880489611 1 1
1.04632042003693 1.02711542280785 1 1
1.06727847915801 1.04525760416118 1 1
1.11698941895401 1.09567218686052 1 1
1.19623102209546 1.17440263800192 1 1
1.05597630473202 1.03722095785394 1 1
0.854364297916643 0.838094539933656 1 1
0.965337262951307 0.947011908796143 1 1
0.913493090304652 0.894611549628615 1 1
0.770535319999022 0.756681623354642 0 0
1.06041748578025 1.04005000329624 1 1
1.10778766651432 1.08791057825356 1 1
0.995957447897394 0.975613716629613 1 1
0.945791993005063 0.927636229917649 1 1
0.982574634267008 0.963934242009576 1 1
1.18050540652374 1.15953346137083 1 1
1.04247261564331 1.02195150067501 1 1
1.17000346653729 1.14752969333161 1 1
1.134102203309 1.11113844022652 1 1
0.952943457164513 0.935616276966826 1 1
0.927125541449432 0.908699184197726 1 1
0.944762416360443 0.928215988991252 1 1
1.21080919365142 1.18879734928731 1 1
0.901243716426543 0.885646195779664 1 1
0.918754098030065 0.901861113271268 1 1
0.973415902705492 0.954568484529867 1 1
1.03837298432932 1.02076629607544 1 1
1.07964836106714 1.05980933478902 1 1
0.992644092978665 0.973594761234633 1 1
0.94921597198605 0.932792806199062 1 1
0.871259759659478 0.852495951776025 1 1
0.874893404257141 0.859102257871017 1 1
0.92473612533397 0.904688188755985 1 1
0.907906780239795 0.889800390787376 1 1
1.0586160979314 1.03920273940329 1 1
0.877882541364856 0.860664986124407 1 1
0.986409052111776 0.967659971869835 1 1
1.01175633389891 0.991696774530651 1 1
1.10347052800815 1.0816477204272 1 1
1.03787373038618 1.02021115936446 1 1
1.05565342999632 1.03625534098746 1 1
0.95829171731472 0.941010079490178 1 1
1.23340444347803 1.20823294222344 1 1
1.01502325260113 0.995903213139813 1 1
0.938676665579574 0.922718390386367 1 1
1.00047319329808 0.982579641880656 1 1
1.07400903549428 1.0525928755625 1 1
1.10716606835703 1.08629150372043 1 1
1.03532899589463 1.01519610153801 1 1
0.856665523191588 0.840863661706653 1 1
1.13055265159814 1.10964794673447 1 1
0.901778651716201 0.885765584165654 1 1
0.841358660757821 0.824342201726897 1 1
1.07586759567594 1.05420463461308 1 1
1.0121070741449 0.991448417722987 1 1
1.05369166132679 1.03416364382012 1 1
0.922452517748055 0.905469258525163 1 1
1.04758291675518 1.02878896190292 1 1
1.17776869527645 1.15177590819662 1 1
0.99464973906241 0.97605588070422 1 1
0.848314781670031 0.831606413093797 1 1
0.90924437545981 0.889930424426847 1 1
1.09441843004688 1.07430085088363 1 1
0.958796487478559 0.939342176252067 1 1
0.958717989700683 0.941008659272948 1 1
0.925475309185755 0.909443150031224 1 1
0.945037101929035 0.928300513634561 1 1
0.890916957069383 0.875032599703353 1 1
1.1137146185116 1.09280792456248 1 1
1.07205030665921 1.05072697062156 1 1
0.882794423861958 0.866565578759346 1 1
0.998786500671121 0.977893875011272 1 1
1.29279629297128 1.26888922749247 0 0
1.04924499441354 1.02968752954265 1 1
0.986652407315726 0.969593944817215 1 1
0.961403632786158 0.943234620126983 1 1
0.888898021003038 0.872053161377716 1 1
1.14111689781744 1.12117717550344 1 1
0.834634784091374 0.816324922963385 1 1
0.938308731381422 0.917484170145334 1 1
1.0210990919486 1.00291475132402 1 1
1.06096739311361 1.04270073533663 1 1
1.01624602203167 0.996364317448656 1 1
0.943403889016829 0.926607615359164 1 1
0.875294806554681 0.858282847283775 1 1
0.887365809961537 0.869436446180756 1 1
0.967596523999751 0.948049753556331 1 1
0.956184567449704 0.937533251608747 1 1
0.918326060801238 0.900067074426652 1 1
1.27658850817055 1.25485098232435 0 0
0.819681372728088 0.804492501032168 1 1
1.00440113781375 0.987118973903381 1 1
1.08584310520424 1.06667557986013 1 1
0.748674071566276 0.735140636003502 0 0
0.938157155503116 0.920685874541985 1 1
0.85836269817876 0.843480439742723 1 1
0.95561523537346 0.936210092591411 1 1
0.964285760644291 0.944588146423638 1 1
1.08486281149317 1.06537530929088 1 1
1.07417390902074 1.05353265074146 1 1
1.12889214673606 1.10739263097632 1 1
1.20036990317275 1.17626525264284 1 1
1.0361691266373 1.01726618262194 1 1
1.04214650629594 1.02386777384722 1 1
1.08966460280772 1.06775629516366 1 1
0.924893158055534 0.908926584141819 1 1
0.891037807380514 0.873743073514615 1 1
0.865566031122788 0.846834143481766 1 1
1.02250106576519 1.00067627753833 1 1
1.03498436285843 1.01754777364391 1 1
0.956700345823654 0.939047258850318 1 1
0.835480000954599 0.819611936609772 1 1
0.844236781261273 0.828899900874725 1 1
0.977115236231531 0.958792377021738 1 1
1.21071338055753 1.18827312462396 1 1
1.03844076945799 1.01778441736878 1 1
1.02095721918475 1.00237787188728 1 1
1.05487445033689 1.03592909323945 1 1
0.899548367119402 0.883235988584045 1 1
0.95689106663125 0.938387560183957 1 1
1.02883967212118 1.00804941635037 1 1
0.982661623740351 0.964149980589963 1 1
0.894822620533446 0.878478834308425 1 1
0.869169979047414 0.853498420540189 1 1
0.954043969210709 0.935364814067049 1 1
1.12766618533498 1.10765021118166 1 1
0.732590592535867 0.719836995638184 0 0
1.26717887294028 1.24059468955271 0 0
1.07973929238693 1.05772303833151 1 1
1.10087653695113 1.08130608228578 1 1
1.11739342274258 1.09540636856352 1 1
0.99311688455662 0.974772793814738 1 1
0.941137197913429 0.924474459140289 1 1
0.987002918033969 0.965163714432601 1 1
1.15004230461204 1.12963264505717 1 1
0.920008605443771 0.901435452341097 1 1
0.881908620386878 0.864306252273234 1 1
0.787081969276959 0.774081302477045 0 0
1.13899904964953 1.11769570523552 1 1
0.983051874014844 0.96492049826674 1 1
1.16761424194549 1.14392925287566 1 1
1.06194859980398 1.04153156984199 1 1
1.08163099072997 1.06066524777915 1 1
0.859343802402656 0.842423912740359 1 1
1.01560975832852 0.996821889256269 1 1
0.963499857637904 0.945888125417053 1 1
1.05958939093716 1.03969335546826 1 1
1.33020972290164 1.3047463121814 0 0
0.966388713281063 0.948981227677763 1 1
1.07106227222134 1.05051417113488 1 1
1.05003233522824 1.03238615853214 1 1
1.2124566340691 1.18930458247693 1 1
0.881040036051801 0.86461539805291 1 1
0.993480182698769 0.974452846913399 1 1
1.14322726482909 1.12183638639309 1 1
0.959465949690204 0.940078764997953 1 1
1.08855564263876 1.06771649290786 1 1
0.878455032198162 0.862629076036494 1 1
0.933112723664852 0.914355308681727 1 1
0.880408196357612 0.863027534588813 1 1
0.937488116692524 0.918465626349337 1 1
1.04178155408127 1.02366364023247 1 1
1.02516256476442 1.00453005943167 1 1
1.00472949016931 0.987004572146556 1 1
0.990247376878024 0.972160602546675 1 1
1.02099820232121 1.00167412771906 1 1
1.03385769298678 1.01385004410481 1 1
0.990156414783944 0.971708849005424 1 1
0.917764349032346 0.90275294600486 1 1
0.936048055499491 0.918235895337887 1 1
0.751526343883725 0.73830921917781 1 0
1.03432553635945 1.01415216879688 1 1
0.925264444102593 0.906036041860602 1 1
0.934148946936301 0.91728167438881 1 1
0.997410519807372 0.979617181066018 1 1
0.882310376202389 0.867123737495268 1 1
1.07976125981087 1.05819862115695 1 1
1.21047747074626 1.18726367309088 1 1
0.994063984794239 0.974357957448153 1 1
0.911241315487519 0.895654325302601 1 1
1.10945022295516 1.08511932028848 1 1
1.01444283894463 0.996221345293247 1 1
0.973912771706279 0.955964549094557 1 1
0.905112949634445 0.889519782164793 1 1
1.03631164442276 1.01750134243011 1 1
0.805370698093616 0.790700624470553 1 0
1.08654671306863 1.0661201248929 1 1
0.922704241818351 0.9060048066672 1 1
0.958876658048345 0.940783054355493 1 1
1.05699231413109 1.03874023523869 1 1
0.815697634262965 0.801232630315161 1 1
0.97757270747227 0.961107657485542 1 1
0.928013239274732 0.911142642572377 1 1
0.769729025361383 0.755358433665406 0 0
0.99986594166897 0.979681718329349 1 1
0.846220283399544 0.830576113795543 1 1
0.898702112717738 0.880954910197156 1 1
1.0916856249271 1.0716465948291 1 1
1.10015422957435 1.07952901640779 1 1
0.988176557702497 0.970802934613105 1 1
1.07473320037033 1.05405931252229 1 1
1.06670209068332 1.04614188171788 1 1
1.23734755865276 1.21513420275889 0 0
1.0453517142175 1.02612448937177 1 1
0.979227574632054 0.962412084948138 1 1
1.06700522049709 1.04711517208275 1 1
0.931006879439478 0.912937710279704 1 1
0.941094452766603 0.924158584052894 1 1
0.952133628542097 0.934918014003258 1 1
1.03425972418824 1.01487347902413 1 1
1.0646436450833 1.04521262152155 1 1
0.8356004979244 0.819859923729997 1 1
0.998513578866271 0.979694038931763 1 1
1.09698370963096 1.07843033529571 1 1
1.06437332878687 1.04537414269464 1 1
1.05863719068277 1.03841687856838 1 1
1.07738102056764 1.05838902055006 1 1
0.976929259631977 0.959558210600851 1 1
0.940168563662206 0.923385717981448 1 1
0.927977845214227 0.90930313181882 1 1
1.18283674883404 1.16104566238919 1 1
0.930269885911891 0.914003168866208 1 1
0.807677917159513 0.793666519556102 1 0
1.10935241317003 1.08779912830321 1 1
1.02480955314322 1.00553269490535 1 1
0.95020991267035 0.93271669666748 1 1
1.03440741378106 1.01572232591474 1 1
1.02132467099796 1.00022430061398 1 1
0.927056207878002 0.908353144091214 1 1
1.02822445842599 1.00864284324422 1 1
0.88165152183734 0.865283141526771 1 1
0.869411716512672 0.853971202388108 1 1
1.13858642381151 1.12002630918559 1 1
1.12392751217833 1.10220490787503 1 1
1.07226694200317 1.05170199090431 1 1
0.9170318729984 0.899287431155006 1 1
0.994967503087465 0.975861064692242 1 1
1.02124175156353 1.00337454998227 1 1
1.05940731179046 1.03982402537261 1 1
1.08138766106943 1.06005047911349 1 1
0.995811018494928 0.977049391330316 1 1
1.0055991165217 0.98716486831686 1 1
0.934698486371886 0.918357824422567 1 1
0.883615032682025 0.868300286240594 1 1
1.18529237046654 1.1625945320462 1 1
1.06347086275707 1.04320713981735 1 1
0.973685810596744 0.95306145004195 1 1
1.24230828732992 1.21966487080581 0 1
0.858907879007621 0.842886851265654 1 1
1.13635295777995 1.11455109508658 1 1
1.00849667319658 0.989160743958074 1 1
0.959703346989341 0.940536326714045 1 1
0.846264057186516 0.830138365422787 1 1
1.08355541005851 1.06384252575374 1 1
0.923956528596469 0.907353430574479 1 1
0.814973214564819 0.801108625175964 1 0
0.916090147969651 0.896902140269169 1 1
1.04983080693605 1.02989139472478 1 1
0.962102505191964 0.943269949944825 1 1
1.1532884635159 1.12930498518651 1 1
1.07271421080559 1.05275755843929 1 1
1.04833538528603 1.02887376378337 1 1
0.970856091579529 0.952797047346898 1 1
0.783634642848448 0.768533258342793 1 0
0.917522055930361 0.90009243204742 1 1
1.06335577546268 1.04250234302822 1 1
0.964584031505976 0.945042290127358 1 1
1.00942792194025 0.991416177612175 1 1
1.03225309132485 1.01343832115375 1 1
0.811772565692144 0.795786550050494 1 1
1.09245685249379 1.07292576889437 1 1
1.04314109202987 1.02351449258501 1 1
1.07182942023967 1.05165270289329 1 1
1.00231904259747 0.982018814386769 1 1
0.988453108224398 0.969147330199139 1 1
0.945777323984187 0.927580379779202 1 1
0.760968707833787 0.747349463767328 1 1
0.904380737079787 0.887255979883916 1 1
0.911041053888009 0.89360674020113 1 1
0.947517576491722 0.927981228912172 1 1
0.875439010263701 0.859756775789192 1 1
0.932071661968473 0.914945014100142 1 1
1.15840834668496 1.13725387572284 1 1
0.962219954865284 0.943187454853312 1 1
1.02719688161698 1.00960920296964 1 1
0.946912693594685 0.928527050158095 1 1
0.874834975511981 0.859171628614519 1 1
0.960364317866835 0.942591354934072 1 1
1.06436836081533 1.04347588082775 1 1
0.853484098028747 0.838144529846541 1 1
1.18561030228151 1.16407943420411 1 1
1.05303705000744 1.03276778350074 1 1
1.13195890374745 1.11200430624812 1 1
0.999322798635007 0.980735069983317 1 1
0.983234163749221 0.964958888279646 1 1
1.04593584687916 1.02638062586012 1 1
0.796992215128628 0.781119912316593 1 0
0.936997104119302 0.920623945807512 1 1
0.960291342767863 0.942736815225648 1 1
0.994591977670013 0.97592200766866 1 1
1.05169592543089 1.03172375273033 1 1
0.954389216157574 0.933887699849136 1 1
0.909986034055886 0.893969137597456 1 1
0.94770607558155 0.930715801210243 1 1
1.11827272927066 1.09777634151193 1 1
0.94923105115297 0.930885285240536 1 1
0.958641431187178 0.941664644506617 1 1
0.892577636890595 0.875683404572183 1 1
0.957990681325638 0.939279657800606 1 1
1.01142885755042 0.992896344023936 1 1
1.1148409872251 1.09416761065514 1 1
0.958924664038531 0.940083512322279 1 1
1.02300811453525 1.0041189169537 1 1
0.840426346633773 0.82572280914122 1 1
0.821239129334978 0.806143470270781 1 1
0.994876788706394 0.976030219123516 1 1
1.07046759631246 1.05109446907058 1 1
0.943396808590708 0.9263093627418 1 1
0.88422387645808 0.868393310396591 1 1
0.946224745186333 0.927562701408845 1 1
0.904611727212648 0.888697138322823 1 1
0.838272848264694 0.823418614805853 1 1
1.070324034491 1.04948196860306 1 1
1.05509046843417 1.03669062299746 1 1
0.906725545352359 0.890152881943832 1 1
1.1229101444991 1.10351757400173 1 1
0.931549419054437 0.91291991888768 1 1
1.08213903761881 1.06014232878171 1 1
1.11891043241217 1.09714541247008 1 1
1.04315938262765 1.02205148249085 1 1
1.0920464924587 1.07128720215393 1 1
0.939538609953317 0.923785987676477 1 1
1.00052443602298 0.980365269081997 1 1
0.989542234721167 0.970182060927379 1 1
0.940528983906723 0.924305338218695 1 1
0.782934861800754 0.768428949186167 1 0
1.13436980794092 1.11397058223823 1 1
0.981077615230289 0.963992166979967 1 1
1.06275813985332 1.04386365374945 1 1
0.981009192604375 0.963393286149126 1 1
1.03108335947054 1.01256095171349 1 1
0.951169031924228 0.934700452517515 1 1
0.880881283913551 0.863964793850473 1 1
0.936642259768276 0.920712899918217 1 1
0.954816596141694 0.937347209783341 1 1
0.956282041028903 0.939266499970115 1 1
0.823838243942146 0.805146443223038 1 1
1.023739650838 1.00619424013665 1 1
1.19017718313273 1.16848629985232 1 1
1.06142585684775 1.04238981208218 1 1
0.947047952235193 0.930935433326885 1 1
1.02866698859848 1.00980945353902 1 1
0.955691201775534 0.937905730143618 1 1
1.01322504719143 0.995318802125273 1 1
0.961082088614859 0.941907530608703 1 1
0.818048079290344 0.80352954438599 1 1
1.01005608134668 0.992165794608298 1 1
0.903899258314445 0.888139281828783 1 1
0.947102177128954 0.930363176826657 1 1
0.947412125971484 0.929965053991 1 1
0.916058403169824 0.900474614519718 1 1
1.15078402117776 1.12959909553648 1 1
1.06918397305006 1.04743054349625 1 1
1.19491218736097 1.17280873856602 1 1
1.02254997041403 1.00187908744855 1 1
0.769905758127209 0.754682553449557 0 0
0.940925307861523 0.923298317973235 1 1
1.11226052356964 1.09202496981196 1 1
1.06515260536299 1.04573055843545 1 1
1.12159208545953 1.10128679424913 1 1
0.887778907817076 0.871658365937854 1 1
0.881944659349309 0.86489283199259 1 1
1.32263133038971 1.29686262848438 0 0
0.931163959932667 0.913384297768162 1 1
0.971607074147877 0.953823911969808 1 1
0.947341686468164 0.930264745350217 1 1
1.15023057279404 1.12846034253749 1 1
1.0730522094448 1.05415443704784 1 1
0.802063802246233 0.787623649614528 1 0
1.07786085137434 1.05888081961718 1 1
0.927833296593334 0.909422709283719 1 1
1.03697174075317 1.01715053759217 1 1
0.974703119807955 0.957674644231889 1 1
0.867367862935963 0.849071715837756 1 1
0.999183265229841 0.981983437071083 1 1
1.01897308939948 0.999794635855102 1 1
1.17353461694143 1.15146462997199 1 1
1.16304348240671 1.14043358951104 1 1
0.885107033526692 0.869553180957586 1 1
1.0564694023441 1.0353296279392 1 1
1.03772564768116 1.01943157041252 1 1
1.12596613905287 1.10347400980449 1 1
0.912222104940298 0.894391642024873 1 1
0.937915590374853 0.921803651627016 1 1
1.01602816498229 0.997243608370906 1 1
1.11846777408718 1.09805436070572 1 1
1.07191852673603 1.05105689043166 1 1
0.874117868556431 0.857816692362324 1 1
0.937647148731195 0.918986898143405 1 1
0.930242148149289 0.912360821507558 1 1
1.05362572897523 1.03541596266532 1 1
1.02300912777288 1.00437873425852 1 1
1.00057979484841 0.982591443441282 1 1
0.937413617495492 0.920254802649469 1 1
1.01270922181143 0.994992573019437 1 1
0.838167935561169 0.821756008457123 1 1
0.901579363123082 0.884646391835583 1 1
0.840932861603532 0.824274113226058 1 1
0.969577172881973 0.952263421051155 1 1
0.930089382529285 0.913161600078591 1 1
0.964659954668588 0.946397422486306 1 1
1.11420946828027 1.09251021903009 1 1
1.01562872890335 0.997936172563182 1 1
1.02897014874123 1.00935613926946 1 1
0.95028557303632 0.932495478882564 1 1
1.04383959494336 1.02148996679348 1 1
1.13397872038602 1.11353340416855 1 1
1.05267800392418 1.03284558012189 1 1
0.966431595754199 0.947131666305328 1 1
1.09430862413098 1.07399403296271 1 1
0.981275503219656 0.96228185361344 1 1
1.0865054496856 1.06507033525184 1 1
0.931428432359286 0.912514454439315 1 1
1.12340963664794 1.10152954140158 1 1
0.988605409651739 0.970652443158249 1 1
1.00005108950432 0.980305450804903 1 1
0.979886274126729 0.962237161379696 1 1
0.901080639077034 0.883188410612629 1 1
1.07097895521089 1.04845109642084 1 1
1.11703983712209 1.09697934316153 1 1
1.09957106552757 1.07703723916848 1 1
1.02682961894184 1.0073942665723 1 1
0.955811003046761 0.937005268626117 1 1
0.977050396658645 0.957816477847348 1 1
0.925023526795936 0.90482507743622 1 1
0.861554527851794 0.845030908870726 1 1
1.27588906514702 1.25349860354446 1 1
0.975697611764071 0.957588709589982 1 1
1.20079718535698 1.17666953023733 1 1
0.9946842745769 0.977470166924584 1 1
1.26253398394103 1.23933234142142 0 0
1.09242528219671 1.0713456635745 1 1
1.04714484851243 1.02697782154343 1 1
1.0474582622233 1.02816683428862 1 1
0.970892318177143 0.953187999606978 1 1
1.26818616049658 1.24517961247553 0 0
0.966268350793609 0.946866469345057 1 1
1.13207839605273 1.11044040277507 1 1
0.933755970299319 0.91722621418438 1 1
0.974279751034256 0.954800575485243 1 1
0.978564443689337 0.960272478151204 1 1
0.977284696779559 0.959175775827889 1 1
1.03702926721784 1.01677015112004 1 1
1.11443700500823 1.09605025988371 1 1
1.03002172826457 1.00974968719875 1 1
0.94214621956533 0.926857375420735 1 1
0.891974016759785 0.873759166913727 1 1
1.04268712065696 1.02366294887632 1 1
0.977138337122598 0.958417919585768 1 1
1.13512840716126 1.11568528755266 1 1
0.826914044438942 0.811022767180681 1 1
1.14626451478177 1.12577696747568 1 1
1.10142115312577 1.08093793420032 1 1
0.977556650617815 0.960689270243623 1 1
0.922949799551183 0.9059195912994 1 1
1.0263036947054 1.00725599167548 1 1
0.977127646346654 0.958836545799981 1 1
1.09800384209442 1.0735403708144 1 1
0.910635087372248 0.893262269543192 1 1
0.957330333956021 0.939747897364116 1 1
1.00763836932814 0.987252089914659 1 1
1.06107699158986 1.04218034696048 1 1
0.982621465278164 0.964869636640745 1 1
1.0250121569341 1.00499432359822 1 1
0.896405232202853 0.879942393880102 1 1
0.896054537586126 0.879990617548444 1 1
0.887331068438486 0.870317900293314 1 1
0.978780129234565 0.960297601976396 1 1
0.942443392436214 0.926108751857865 1 1
1.13331654505356 1.11173537193776 1 1
1.03816217973335 1.02046833401807 1 1
1.07619498651968 1.05586667586006 1 1
0.78915346851122 0.775472831832207 1 1
0.882994987748302 0.866350192560036 1 1
1.05685957036816 1.03797545761 1 1
0.94671056074872 0.929460804016129 1 1
0.946540586238562 0.928906864248929 1 1
0.921429976709354 0.9037113192188 1 1
1.07857240749361 1.05891999557442 1 1
0.877047052141614 0.861243262917876 1 1
1.03694089554114 1.01676172351966 1 1
1.02193575774901 1.00236790798575 1 1
1.07506797863839 1.05420082904936 1 1
0.948902473514675 0.929995054338542 1 1
0.977687487243417 0.96028315815483 1 1
0.947637635078217 0.92814838929359 1 1
1.0187860684702 0.999468527155929 1 1
1.10198050606207 1.08096117380834 1 1
1.03982975431448 1.02072421198604 1 1
1.18502040213832 1.16123161387976 1 1
0.857468434773348 0.841812719168007 1 1
1.0583247226595 1.03800985700097 1 1
1.06432003050999 1.04411522760958 1 1
0.974506505093411 0.954033131455945 1 1
1.05243361877321 1.03167615788629 1 1
0.908179107363421 0.890648011837067 1 1
1.04886052790392 1.02942690607402 1 1
1.01098073898974 0.991514709393574 1 1
0.95065986060093 0.933283114705708 1 1
1.08907604117112 1.06878522261888 1 1
0.903312519615937 0.886349603307765 1 1
0.820727300279425 0.804029927800191 1 1
0.949652120900227 0.932152385676428 1 1
0.966147313782715 0.948111383749874 1 1
1.04144706616275 1.02302853940571 1 1
1.05384426381189 1.033793465469 1 1
0.948303703332662 0.929648830738072 1 1
1.01391444971352 0.99500164772592 1 1
0.966522804105252 0.948987065009721 1 1
1.06401512372341 1.04309128457026 1 1
1.21709811285602 1.19517829244342 1 1
1.08908605284602 1.06965719851459 1 1
1.07480679212493 1.05577833182956 1 1
0.886367730126512 0.869531342990511 1 1
1.04945482085113 1.02916603851597 1 1
0.934461636154343 0.917551806632199 1 1
1.17375373147137 1.15235959507538 1 1
0.977340050978411 0.959036215108857 1 1
0.972826141465457 0.953091604883344 1 1
1.12380392275899 1.10299476551631 1 1
1.06359191229257 1.04264543438852 1 1
1.05199595435317 1.03266622148056 1 1
0.84616482170225 0.832226101320868 1 1
1.01221400688452 0.99263428832349 1 1
0.851744821695734 0.834127082917027 1 1
1.06642132373927 1.04761821639686 1 1
1.02325528172071 1.00446703445389 1 1
0.957734428777522 0.940388276118737 1 1
1.05597749147734 1.03739977552577 1 1
1.07330717010817 1.05514481152356 1 1
0.926151666923215 0.908795914271583 1 1
0.951719134699866 0.935161992088983 1 1
0.949762062560919 0.933502308604317 1 1
1.07488143404174 1.05570042059097 1 1
0.9492648857943 0.930815438334554 1 1
1.00861824725249 0.988746603813495 1 1
0.904799801889132 0.888911327071836 1 1
0.918762176408118 0.901912017649094 1 1
1.22968200097633 1.20897174879213 0 0
1.02576622597921 1.00704744066914 1 1
0.885786707509911 0.868507547949211 1 1
1.08394716634343 1.06451537314313 1 1
0.918574590456709 0.901142318262103 1 1
1.01085516316493 0.990471358251676 1 1
1.17577750062408 1.15502708574114 1 1
1.12957588051189 1.10848577439774 1 1
0.885507387524449 0.868689420101699 1 1
1.07324970700669 1.05202552435495 1 1
0.935047393070174 0.918182778524112 1 1
0.958061774097017 0.939397004423662 1 1
0.939471402091942 0.923850598791051 1 1
0.874452654951554 0.858125307243103 1 1
1.02784851814733 1.00964285486924 1 1
0.840868488938471 0.825325658291715 1 1
0.946536926101508 0.928440714391024 1 1
0.974676761916039 0.955596205738776 1 1
0.831091658541305 0.816087989532631 1 1
0.983137241678935 0.966581686505205 1 1
0.889182975840621 0.874101470715293 1 1
0.802512559845322 0.788183771957761 1 0
1.01712034440439 0.998547789521103 1 1
1.09793016513182 1.07362992009736 1 1
0.982003239483911 0.964397586581154 1 1
1.07861534532748 1.05909123896756 1 1
1.03270917499923 1.01477922674269 1 1
1.03549589058041 1.01796859829006 1 1
0.836948941401102 0.820846168223308 1 1
0.965571558755279 0.949018468322339 1 1
0.764830194200754 0.75063977742199 0 0
1.08402487179247 1.06452320738532 1 1
0.98943758791938 0.972112112065527 1 1
1.17230857998554 1.14758023448762 1 1
1.19430685981813 1.17146610973927 1 1
1.02414878250913 1.00507114553002 1 1
0.867573590859537 0.84965866327216 1 1
0.915014014837268 0.898039726415194 1 1
0.96608831262054 0.949416256848241 1 1
1.0087004712806 0.989667799945487 1 1
0.939915706197669 0.922205135305838 1 1
0.990333265710864 0.971266046900602 1 1
1.26138286437731 1.23699544936381 1 1
0.991909357458519 0.973887815454895 1 1
1.06753702227574 1.04718906729083 1 1
0.865261476569364 0.849029248840495 1 1
1.09450571362719 1.07206109944827 1 1
1.11390229859168 1.0934332379164 1 1
0.955302616265767 0.937660736821365 1 1
1.11117956787851 1.09195282489663 1 1
1.03323855952361 1.0147868451968 1 1
1.01979350436214 1.00124895989551 1 1
0.766226940573643 0.752541853869958 0 0
1.02144432380675 1.0012552939893 1 1
0.871117961674135 0.85572020201141 1 1
1.04424210910426 1.02696950603807 1 1
1.01211489304366 0.992743595215042 1 1
0.836168330294246 0.820268892232302 1 1
0.955148435148531 0.937667363860926 1 1
1.17154125853386 1.14967579508467 1 1
1.08133144645795 1.06174246707608 1 1
0.831452073057108 0.816153429618049 1 1
1.03650151817062 1.01683629144432 1 1
0.896794641248631 0.880119786296954 1 1
1.10561091683648 1.08568867846721 1 1
1.06545172260379 1.044645124537 1 1
1.02709148215952 1.00950375080251 1 1
1.00684634839348 0.987106060153879 1 1
1.09606069371897 1.07603519693582 1 1
0.979619732010962 0.960079728738245 1 1
0.905472038390687 0.888921345803614 1 1
0.935096634241332 0.916590631680092 1 1
1.16188309305393 1.13956985037323 1 1
0.923293077664812 0.905937047458091 1 1
1.0618773344523 1.04272595264478 1 1
1.19377129080245 1.17205394313354 1 1
0.960917716586705 0.943139415777516 1 1
0.898506957296144 0.881542114063833 1 1
1.04001036450501 1.02152170707722 1 1
0.832868078308573 0.818312740085314 1 1
0.832407911500919 0.816201515380297 1 1
0.95224839161014 0.9344092660608 1 1
1.13896290851231 1.11822247993427 1 1
1.04685506365605 1.02776197788168 1 1
1.1223001752502 1.1011305864384 1 1
0.955050245382558 0.93510709880619 1 1
1.00134968678294 0.982238402160216 1 1
1.12370314775093 1.10062778369288 1 1
0.962120420629454 0.942463752465056 1 1
0.992733782513422 0.972598997855011 1 1
0.876407405438098 0.860949049528996 1 1
1.0644645157107 1.04242502926119 1 1
1.17961515691521 1.15773845902889 1 1
1.08579877391325 1.06656950077126 1 1
0.832521883510858 0.815700488135021 1 1
1.10315693071092 1.08262852905986 1 1
1.08122229252755 1.05986408259489 1 1
1.14344885695532 1.12111777293619 1 1
1.14981893593457 1.12744882545486 1 1
1.05976632693751 1.03965049472361 1 1
1.12378286528672 1.1028990829998 1 1
1.0786720743585 1.06079640012974 1 1
0.959299577415122 0.94068256037762 1 1
0.927863558122756 0.909455665841633 1 1
1.09995567633654 1.08132199174823 1 1
1.10591531286322 1.08616845969489 1 1
0.970018826853191 0.95209854320711 1 1
1.10613530781424 1.08548990771085 1 1
0.923875453028201 0.90467330258715 1 1
0.879391915836483 0.863916066129445 1 1
1.00422446921791 0.986170103654665 1 1
0.9537543624492 0.935399159210568 1 1
0.97523143450963 0.957692267662224 1 1
1.04734627807549 1.02935705695112 1 1
1.04768977725282 1.02820160083718 1 1
1.04158790210411 1.02245697600767 1 1
0.781875595468974 0.766880011526284 0 0
0.897641481285068 0.880590244203961 1 1
0.905870816097922 0.8902984414828 1 1
0.867748949204173 0.851854329040583 1 1
1.00960528783595 0.990995483377258 1 1
0.915115286508144 0.897531672966792 1 1
0.880542528081874 0.863878760983467 1 1
0.984755988850333 0.966529850011766 1 1
0.89785009807777 0.879191241873354 1 1
0.863667953120357 0.84755672065709 1 1
0.831145757320724 0.814937212787132 1 1
1.02266243067536 1.00338397743422 1 1
0.655252202378546 0.643323762032555 0 0
0.85603379730923 0.841085283043879 1 1
0.914931240712035 0.897064215688103 1 1
1.03809926186651 1.01779471460148 1 1
0.988425399059216 0.970967990083804 1 1
1.0941609642084 1.0760395369702 1 1
0.908857008883475 0.890549831488125 1 1
1.25548201878356 1.23180112050927 0 0
0.965874339370183 0.948358333787411 1 1
0.874640123613518 0.858477245259612 1 1
0.882273475598914 0.86661370681565 1 1
0.971143889610932 0.953825964507097 1 1
0.855281642416554 0.839988094822867 1 1
1.14211713006551 1.12100191236414 1 1
1.00075695802046 0.982226085651318 1 1
1.06428485496248 1.04411151665978 1 1
1.05850573070137 1.03729522306841 1 1
0.873074377878099 0.857242771522795 1 1
0.78968421162037 0.7758451604799 0 0
1.02514151612003 1.00752650673393 1 1
0.945912060489173 0.92959736950475 1 1
1.0213952097434 1.00400431745473 1 1
0.997170761173819 0.977227725756351 1 1
0.861419896241245 0.844437480838612 1 1
1.00946987224229 0.990659991379146 1 1
1.02143303895694 1.00304822164011 1 1
1.21478440753565 1.19146344111097 1 1
1.03382383370307 1.01511705054168 1 1
1.09289267292095 1.07227548237127 1 1
0.926199439519919 0.908922031437601 1 1
1.04660124211036 1.02503877023847 1 1
0.891772002644953 0.875481449027107 1 1
0.978149423198031 0.9588959830844 1 1
0.990019884752959 0.970340151668239 1 1
1.13917619564064 1.11815264791787 1 1
0.952188170450691 0.933558051065461 1 1
1.00799907507448 0.99014077344818 1 1
0.868039312173413 0.850223564363047 1 1
0.897308262514203 0.880710549407074 1 1
0.932450185058841 0.915814941797033 1 1
1.04127506165777 1.0223513350024 1 1
1.09724582145998 1.0772362436899 1 1
0.994718892056035 0.976623696418673 1 1
1.06171784282016 1.04241100052911 1 1
0.961436673958355 0.94411246198658 1 1
1.22474126921685 1.20128552719701 0 1
0.908354151239026 0.891593670093847 1 1
0.800853385721114 0.786375215639327 1 0
1.02865301961206 1.00992438691912 1 1
1.10853548649123 1.08723534969485 1 1
0.998471378010069 0.979762913361918 1 1
0.96452283724503 0.946724057518102 1 1
1.05517913352237 1.03323654965007 1 1
0.930680042611814 0.914257985775592 1 1
1.18296694146065 1.15875726913668 1 1
0.987845340179169 0.969362805875804 1 1
1.0975678602339 1.07827401822231 1 1
0.874277048533728 0.857145455833145 1 1
0.935861930412839 0.918525680770025 1 1
0.959011764906126 0.941535040991109 1 1
0.893928513957426 0.877550589461577 1 1
1.13134106407263 1.10986939530922 1 1
1.17927633831576 1.15585899494278 1 1
1.05425334604676 1.03524521525422 1 1
1.01508019473497 0.994623701635272 1 1
0.964014391577465 0.946056137077535 1 1
0.901744386393042 0.88492549863283 1 1
1.12001166651819 1.10017033100609 1 1
1.1218676695902 1.10179226014617 1 1
1.23797889993332 1.21452582979012 0 0
1.00044998112101 0.980374112182632 1 1
0.905535498370365 0.888448717778395 1 1
1.07967761372832 1.05750446275558 1 1
1.02413214295654 1.00789368378065 1 1
1.1557926292109 1.1347122586246 1 1
0.939958300864056 0.920732334405461 1 1
1.02324205128084 1.00588326407287 1 1
0.946793850816761 0.928100268088511 1 1
0.900335611267781 0.883522223224394 1 1
1.0484907989548 1.02879699179266 1 1
0.858965191118289 0.844099241323574 1 1
0.780211247603806 0.764340957668662 0 0
0.918725850160707 0.900770168889596 1 1
1.07368438608338 1.05461280110451 1 1
0.783232733719057 0.768246703365192 0 0
0.967940464825739 0.95113525829974 1 1
1.08745128381575 1.06835966881667 1 1
0.78571734053873 0.772228859017828 0 0
0.97498496190653 0.956838536552666 1 1
1.05615371525736 1.03421356937153 1 1
0.989785412618538 0.971540454056161 1 1
1.01451965145384 0.995637171403368 1 1
1.17377618955679 1.15057756633962 1 1
0.787356216862448 0.771299501034195 1 1
0.932643903658672 0.915477875725381 1 1
1.07194225082388 1.05099277804428 1 1
1.06806836789328 1.04874542798721 1 1
0.987409017542841 0.969617803530818 1 1
1.16041573369432 1.13912223931587 1 1
1.22209322685605 1.19971880532306 1 1
1.01572264563388 0.998616559125117 1 1
1.01666326935523 0.997463510273115 1 1
1.08051814050766 1.06023712938166 1 1
0.913497097028467 0.896261835661835 1 1
0.877289036648323 0.861078371835575 1 1
0.742725087350576 0.728386487216829 0 0
0.989528549378358 0.968409612299229 1 1
0.960339594288542 0.942350864607631 1 1
1.07594258663256 1.05579968549829 1 1
0.912958352849478 0.895118480301097 1 1
0.94977636365172 0.932079106217777 1 1
1.05847648234115 1.03840567512167 1 1
1.24135546437715 1.21595681666202 1 1
0.750563912993167 0.736890871735142 1 0
1.02712119423873 1.00893023063582 1 1
0.97745123299804 0.959836966111448 1 1
1.04685765153385 1.0257094086718 1 1
0.793416471123309 0.777363649478798 1 0
1.03263906001697 1.01330013764833 1 1
0.967068548758128 0.947216820281511 1 1
1.1421702320734 1.12104546788299 1 1
1.10936772623474 1.08796388424606 1 1
1.14960403493644 1.12514611955936 1 1
1.11154441057665 1.09046615608006 1 1
0.873848445095528 0.858724911060026 1 1
1.10860292359907 1.08846663960613 1 1
1.01761754743256 0.998692371691667 1 1
1.05060891907805 1.0289465976751 1 1
1.08223242464018 1.05927534042592 1 1
1.03162225284786 1.01320949889103 1 1
1.04293186869174 1.02368407935366 1 1
0.902499922202094 0.887072252948859 1 1
1.01465978685599 0.99427376457864 1 1
0.87900357579583 0.863152744443008 1 1
1.0691578883653 1.04773980153577 1 1
0.977944464063184 0.959184629904736 1 1
0.971241394540541 0.953839668678926 1 1
1.08819102531651 1.06922992540958 1 1
0.963731924293582 0.944112659923022 1 1
0.898921327917956 0.881372852946286 1 1
0.900034488954086 0.882496687389696 1 1
1.02060452862174 1.0010756764936 1 1
1.08714740882595 1.06350573295586 1 1
0.935073507329947 0.917075727445551 1 1
0.885143080811629 0.868756525747073 1 1
1.04327268163283 1.02267234428382 1 1
1.04961725810785 1.03070744899057 1 1
0.990973012638657 0.970057560656799 1 1
0.883559446289255 0.868088136386852 1 1
1.11889444981123 1.09704782561508 1 1
0.96990412999518 0.950342538793552 1 1
1.06121154761245 1.04053731362383 1 1
1.01002199108232 0.991688550214684 1 1
1.04799825949095 1.02772137738076 1 1
1.14304351665619 1.11913047120156 1 1
0.909289509616754 0.891777315210381 1 1
0.870684526567685 0.851948587681148 1 1
0.937226034465341 0.920041318616033 1 1
1.02412969848224 1.00634230378207 1 1
0.739669349171376 0.727095679136239 0 0
1.05328666323437 1.0341445888748 1 1
1.18190089802083 1.15871180891927 1 1
1.01132153820616 0.992417889470832 1 1
0.977437008282588 0.958839253576376 1 1
0.838891391164331 0.824126518489642 1 1
0.965887739924816 0.946573056776457 1 1
0.988080921839254 0.969372771727226 1 1
1.23507641342376 1.21200224257077 1 1
0.880500584460964 0.865382838730408 1 1
1.06936398123215 1.04962086492582 1 1
0.769435949003781 0.755814358917241 0 0
0.990606756157942 0.971238003112673 1 1
1.01584696774429 0.997391421777687 1 1
1.11403752389457 1.09228788673459 1 1
0.986069063141965 0.968131901556031 1 1
0.77891387097574 0.764742763921646 0 0
0.880066846828373 0.862960446816591 1 1
1.12384508211641 1.1040234474891 1 1
0.846601066193899 0.831963436739457 1 1
0.947058575216561 0.928859154763208 1 1
1.03783129803143 1.01864427020412 1 1
0.86933729001915 0.853340577079908 1 1
1.02191007735589 1.00385619241434 1 1
0.963076266056952 0.945728015137181 1 1
0.999351346863521 0.980938018568819 1 1
0.951229092504455 0.934951698477165 1 1
0.94252041458626 0.925614481697441 1 1
1.07784573468554 1.05815741550126 1 1
0.791230817703945 0.775676532080123 1 1
1.00966480984137 0.991007821013047 1 1
0.948688909049842 0.932466502706629 1 1
1.08315686554688 1.06314262776904 1 1
1.23196475845809 1.20883057139516 0 1
1.10316002829318 1.08296785554097 1 1
1.18420078852274 1.1606042524606 1 1
0.880262849922416 0.864451744641258 1 1
1.08288488053006 1.06213517712221 1 1
0.80525376408399 0.790856839998178 1 0
1.0100975717917 0.992197745227807 1 1
0.861728837631424 0.846073704413354 1 1
0.837531726553381 0.822308404868345 1 1
0.978066029304956 0.958782420873201 1 1
1.06689568786131 1.0473142580469 1 1
1.21168790689063 1.18756435686055 1 1
1.14309359027326 1.12259838369154 1 1
1.29596533437741 1.27118201607814 0 0
1.03509129512591 1.01336903916977 1 1
0.778611493296378 0.764753473877583 0 0
0.892698860598643 0.875934076967317 1 1
1.03298186490321 1.01267417532674 1 1
1.10284447492237 1.08283158849651 1 1
0.977104230985655 0.959959215767654 1 1
1.08245855974951 1.06209520958092 1 1
1.03068583996871 1.01026994937043 1 1
0.97888970228779 0.960607152493675 1 1
1.00993287409958 0.991976647500563 1 1
1.02930861843578 1.00900776180677 1 1
0.928432550365157 0.910623491806124 1 1
1.02705452060208 1.00615374250482 1 1
0.955393064274825 0.938197767826135 1 1
0.964899732998526 0.946180673798923 1 1
1.02855696050901 1.00976234900566 1 1
1.00876023848102 0.988889683522424 1 1
0.886883351725005 0.871366156418102 1 1
0.858425302259536 0.842360166381741 1 1
1.10248753144336 1.08091796483911 1 1
0.880753760894455 0.865074721486214 1 1
0.995558633555245 0.977064885085847 1 1
0.935240327443157 0.917204260486147 1 1
0.923938291453245 0.907547540166658 1 1
1.3359672381582 1.30863840509091 0 0
1.07317150485895 1.05443492501582 1 1
1.01465542507183 0.997176925249696 1 1
1.10213519486427 1.08128691854699 1 1
0.996306795248228 0.975365624040205 1 1
1.05331805448835 1.03492760503667 1 1
0.877092226910218 0.859199246623749 1 1
0.940639274971075 0.923663657928952 1 1
0.997964724703031 0.97748410225096 1 1
0.991120973765862 0.973722677483188 1 1
0.892636314190069 0.876158706555085 1 1
0.962420134949835 0.945128764891936 1 1
0.89605680139372 0.879526251451343 1 1
0.930418542517795 0.913120803622691 1 1
0.961361694835903 0.942221565090144 1 1
0.834328521103921 0.817236326311768 1 1
1.01012567382212 0.991771462833241 1 1
0.948766163837234 0.930295211682253 1 1
1.05253525074373 1.03275315322479 1 1
0.8837417232534 0.869129543380362 1 1
0.958983748303235 0.939379793184065 1 1
1.18021034335278 1.15951642858101 1 1
1.04919749250591 1.03044692804783 1 1
1.07977426901856 1.06012864310301 1 1
1.04238243974156 1.02310454890423 1 1
1.12848503823972 1.10794379859035 1 1
0.710306582756503 0.696935043984954 0 0
1.02176760774085 1.00179929316307 1 1
1.13903097316995 1.11601508868431 1 1
0.993069941397896 0.975633253645944 1 1
0.873624800589268 0.856659049722396 1 1
1.06824094782178 1.04919334988822 1 1
0.899095703599833 0.882266046447102 1 1
1.26800113176008 1.24322730500736 1 1
0.965758782079658 0.950286051091988 1 1
0.986425611171165 0.969849738136588 1 1
1.00975334341721 0.990986420699125 1 1
1.03291044253651 1.01298718333152 1 1
0.869000157651898 0.853859221405718 1 1
1.06191837449385 1.04096171633055 1 1
0.955344957579398 0.937390413719259 1 1
1.06302734430571 1.04422967666882 1 1
0.9963828182889 0.978767188908613 1 1
1.02837934583525 1.01049119869049 1 1
0.894521706749831 0.876630168576247 1 1
1.01151008058076 0.993845492925898 1 1
0.888691525311132 0.871451942767719 1 1
0.983152674334163 0.965259607931142 1 1
1.02926397584251 1.00839961529629 1 1
0.931714142836144 0.913415159919165 1 1
1.03394497792141 1.01368494928769 1 1
1.00270757514603 0.98346943716239 1 1
0.95204614111186 0.934435054580707 1 1
0.986416871852105 0.965322284684354 1 1
1.01096169407277 0.991895718918104 1 1
1.00830355891334 0.9898630795178 1 1
0.962765031172138 0.944838009446952 1 1
1.1079895474146 1.08729043145586 1 1
0.882714976631634 0.864929820184963 1 1
1.03857229173207 1.01954935121599 1 1
1.12915709433257 1.10862984487827 1 1
0.90796557529384 0.889579151244206 1 1
0.849714088860014 0.833960983525712 1 1
1.0710774910686 1.05097440040947 1 1
0.853137686200281 0.83746557374768 1 1
1.19942947602354 1.17491618440138 1 1
0.97702101585417 0.959173982876246 1 1
1.10340216019265 1.08445087772795 1 1
1.04203762751062 1.02269293648787 1 1
1.19135578217914 1.17022417876236 1 1
1.05536724963703 1.03545814338741 1 1
1.01879974230438 0.998649139710708 1 1
0.86325051854501 0.846741156786559 1 1
1.05607809468886 1.03637738785718 1 1
1.01104660825438 0.991570511166798 1 1
1.08566143392052 1.06413951152685 1 1
1.03454485409728 1.01402360255836 1 1
0.81402924253688 0.798700759099587 1 1
1.12929508286684 1.1101974816512 1 1
1.07742586479576 1.05761193631031 1 1
0.920437191269925 0.90302440864532 1 1
1.09039334617635 1.07033538697353 1 1
1.16927406896286 1.14905128096341 1 1
0.984447156309527 0.966715551376882 1 1
1.04673841821838 1.02880123622109 1 1
1.18052791400496 1.15760958023323 1 1
0.978336477768206 0.959845488525824 1 1
0.917795391267999 0.900614657508464 1 1
1.03662123455416 1.01541723494792 1 1
0.788740737901762 0.773739714829779 0 0
1.14192942389505 1.11893749965213 1 1
1.01924045607394 0.999869808504211 1 1
1.00164836761674 0.983942391484812 1 1
1.10838595809685 1.08842258996239 1 1
0.92442450079503 0.907819943581272 1 1
0.752618809709519 0.739585254164574 0 0
1.07425975215121 1.05308271002452 1 1
1.01478543575932 0.99615818327111 1 1
1.17237619533528 1.15014696502416 1 1
0.962702067049046 0.943691954876185 1 1
1.17290385016921 1.15150457119246 1 1
0.983055958592563 0.964004407215191 1 1
1.38271957243596 1.35449135456487 0 0
0.97427945557983 0.955400492294218 1 1
0.911465412488202 0.892272433185692 1 1
0.946769828423673 0.931163936918866 1 1
1.11839629318006 1.09845585614149 1 1
1.03418307392503 1.01500057497531 1 1
0.960026749496085 0.940813143994941 1 1
1.08810944647824 1.0679914919872 1 1
1.04768205601496 1.02785542296864 1 1
0.943292861808187 0.925708066354992 1 1
0.968734669154655 0.950193404075766 1 1
1.00096093530107 0.981685599379766 1 1
0.851406932346116 0.835178322672771 1 1
0.851325805709363 0.836316346018916 1 1
0.829899718358689 0.814007048342391 1 1
0.846122315309429 0.828599581511088 1 1
1.08113012545267 1.06008247825151 1 1
1.14775060689414 1.12662323369981 1 1
1.05364534391924 1.03459240539295 1 1
0.916600416111455 0.900407880874865 1 1
1.06202858386266 1.04190159648085 1 1
0.904773506236806 0.886958081379259 1 1
1.05843255147111 1.0393239011792 1 1
0.939695099338443 0.921517581319484 1 1
0.920754697281458 0.903176723922891 1 1
1.12657007459138 1.10562237964352 1 1
0.902524869678867 0.887349514617048 1 1
0.914013169705451 0.89795536398431 1 1
1.02353392177226 1.00545983831191 1 1
1.02180819971591 1.00377704163763 1 1
0.861695190172006 0.844542164248817 1 1
1.07003220151508 1.05075329228358 1 1
1.02746299912245 1.0082676306057 1 1
0.93662323597569 0.918918145420375 1 1
0.975357264029325 0.959346194763439 1 1
1.05411396437798 1.03407397499127 1 1
0.965331342270453 0.945501567949544 1 1
0.999772692421335 0.981734504430493 1 1
1.04281602350292 1.02422764379425 1 1
1.03065193526642 1.01168834432635 1 1
1.0202014305327 1.00193280641889 1 1
1.07133779442254 1.05146496988235 1 1
0.986746602801646 0.969483731780104 1 1
1.09518194276737 1.0739903345226 1 1
0.981088169687663 0.960929910848837 1 1
0.98869520583135 0.969773582546044 1 1
1.10512980576078 1.08416240135367 1 1
0.961879573744097 0.943090813278054 1 1
1.01903294168435 0.999975459364063 1 1
1.000336037771 0.981222741587175 1 1
0.958767050426033 0.941933054691584 1 1
1.00939069318259 0.989529489546791 1 1
0.901944640562831 0.884306085658123 1 1
1.05814017055988 1.03923226865414 1 1
0.997750339917023 0.979855737565794 1 1
1.05191262075266 1.03150605773994 1 1
0.947887299325594 0.930806964485141 1 1
0.908046835214763 0.889659057862721 1 1
0.971318758475415 0.952739373050028 1 1
0.934992707040752 0.914947724173209 1 1
1.03097822835251 1.01184833661767 1 1
0.875092763457957 0.858544394257981 1 1
0.834446184612504 0.818890172277976 1 1
0.943425717597671 0.925404430450307 1 1
0.995959615725079 0.977823822455482 1 1
1.01759343036484 0.998009807806009 1 1
0.977923359980671 0.959370015285207 1 1
0.911056719947392 0.893971678602545 1 1
1.05536053647928 1.03664166485347 1 1
0.772336848022533 0.758551927338738 1 0
0.977535075472329 0.958871772574807 1 1
0.932776171727801 0.916818370680817 1 1
1.03983737453735 1.02069375448093 1 1
0.854244236683449 0.83968678728233 1 1
0.930871801754377 0.913559097471526 1 1
0.998116442587697 0.978792992175252 1 1
1.26297590950181 1.24014690235969 1 1
1.06083393066998 1.04284464277891 1 1
1.0235607668902 1.00283987909096 1 1
0.94877376931117 0.929991225316457 1 1
1.06648136904655 1.04646237005732 1 1
1.02337256602548 1.00335905029773 1 1
0.993652369266061 0.975837037488542 1 1
1.0881965934861 1.06926641895938 1 1
0.934262688818272 0.917044184338814 1 1
1.161064666464 1.13839369306057 1 1
0.859896650089375 0.845236752795219 1 1
0.866491882733854 0.850186956239813 1 1
0.811834111002053 0.794729137114288 1 1
0.927497031711771 0.911818666290194 1 1
0.940073712055434 0.923185626557163 1 1
0.86230328159933 0.846969752918111 1 1
0.868554595595257 0.85180678103743 1 1
0.912672875111828 0.895473582417473 1 1
1.02455596456393 1.00606853517222 1 1
0.912551664995911 0.89611450225956 1 1
0.807015466157099 0.792190577542608 1 0
0.844103081148824 0.828376392795557 1 1
1.21737827797572 1.19394472717524 1 1
1.08744121548178 1.06617421414901 1 1
0.940988603161943 0.923484874365191 1 1
1.14855382699438 1.12598958594431 1 1
0.939906472477211 0.921277927893139 1 1
0.838139619283961 0.823757383538617 1 1
1.12755289876241 1.10189321152634 1 1
0.833794900846973 0.817084105366687 1 1
1.1515295522071 1.1282202187462 1 1
1.02987102703996 1.01187944394513 1 1
0.993441334833113 0.975862594546445 1 1
0.959845057411579 0.94157978637167 1 1
1.14765272921544 1.12426678523248 1 1
1.09429643090404 1.07453054168204 1 1
1.00566481879338 0.987670783324452 1 1
0.909828793472005 0.893651457473319 1 1
1.00178277214368 0.982536732271402 1 1
1.06781468251159 1.04875087370983 1 1
1.01781261944371 0.997550029858826 1 1
0.829569928450417 0.813305537358829 1 1
0.938526090578618 0.9199743282542 1 1
1.02442321543189 1.00438187907972 1 1
0.993107604675408 0.973468519779253 1 1
1.03426201197013 1.0138765291616 1 1
0.947863111818652 0.929810479575951 1 1
1.042284501391 1.02455008441378 1 1
0.989581434376324 0.971955167953346 1 1
1.0024279665158 0.982859370525584 1 1
0.910227047080569 0.893318872231255 1 1
0.973772635120585 0.956864674687876 1 1
0.874088340956096 0.858078233258594 1 1
1.18653812804794 1.16430284102544 1 1
1.03857144906813 1.01916027295676 1 1
1.1229511720583 1.1029638957281 1 1
1.02226149694753 1.00417071068714 1 1
1.15517006259403 1.13305999288188 1 1
1.16134933854416 1.14092096310422 1 1
0.805721760956095 0.790980128380224 1 0
1.03493049557527 1.01591506488897 1 1
0.787049747442374 0.770230768666625 1 0
1.14051281508306 1.12003263169547 1 1
0.952951928800533 0.935492948832185 1 1
1.10458300557004 1.08527350404871 1 1
0.977966224670213 0.958645054024076 1 1
1.19583014845008 1.17384228806173 1 1
0.947155862462124 0.928995207451074 1 1
1.1145701452928 1.09184061712054 1 1
1.05872788389054 1.03949802616411 1 1
0.817567522348676 0.802903985109985 1 1
1.05793200392611 1.03791518476692 1 1
1.01791334920877 0.997928870937246 1 1
0.915169699418469 0.898007887492236 1 1
0.949977446139501 0.931030034908069 1 1
1.02510172435408 1.00748400705589 1 1
0.949887105858232 0.932162735430428 1 1
1.0236749617179 1.00495962059659 1 1
1.04271465240691 1.02257874895665 1 1
1.00509972974684 0.985056978356127 1 1
0.954666618003227 0.937765491448898 1 1
1.07198047800329 1.05302471817601 1 1
1.03806342396795 1.01806206536698 1 1
1.09154259595385 1.07173476427017 1 1
0.885651909081616 0.870145022391159 1 1
1.06164018625501 1.04273309160319 1 1
1.10399158129634 1.08374833013121 1 1
1.17265435161846 1.15085015641347 1 1
0.941354948421872 0.924170552563282 1 1
1.11227928435109 1.09117091183596 1 1
1.21134373345734 1.18837740689401 1 1
1.09834734116141 1.08006654652089 1 1
0.897736458339403 0.881059015444647 1 1
1.15215184630034 1.13143853824573 1 1
1.11636575451129 1.09382321136228 1 1
1.05930281915774 1.03822967333151 1 1
1.18353072772834 1.16058517326045 1 1
0.79492925213133 0.778566765507036 1 1
1.03649199083757 1.01691049810965 1 1
0.909435147499678 0.893237270924697 1 1
0.952751961265522 0.934603914849067 1 1
0.85094106670947 0.835632957036188 1 1
1.16275078874282 1.14072001350537 1 1
1.0029059984137 0.985435968447669 1 1
1.11794390013206 1.09788715642275 1 1
1.00787431661077 0.991183058744995 1 1
1.00243040664456 0.982812580587654 1 1
0.911933323946397 0.894706656332089 1 1
0.87004958978195 0.853243428328029 1 1
0.90430994204687 0.887994772634371 1 1
0.975012878028253 0.957768545966889 1 1
1.19480208988614 1.1736139945936 1 1
1.09167198962079 1.07013070168838 1 1
1.16384483490542 1.14213533582915 1 1
1.09205843300193 1.07061428314357 1 1
1.00253981021312 0.983697218083929 1 1
0.986804970925456 0.968338459435308 1 1
0.89899000284592 0.881894409196923 1 1
1.02255635876789 1.00173881445102 1 1
1.12305192438027 1.10175729485214 1 1
0.977832766376082 0.960982915374031 1 1
1.06587605012968 1.04730025853985 1 1
0.978512429236789 0.961286245227985 1 1
0.945410069095228 0.929107827462807 1 1
1.12567710192145 1.10479547986029 1 1
0.88174117045785 0.862935770889378 1 1
0.950135682794855 0.932817157664421 1 1
1.04063488342354 1.02233145195068 1 1
0.931257424987602 0.91519322786382 1 1
0.99693121498649 0.977898692806459 1 1
1.0739020723435 1.05302048002543 1 1
1.1328049658704 1.10979137911025 1 1
0.979126227121172 0.96017368067277 1 1
1.20505502759123 1.18178110701557 1 1
0.858921624458177 0.842227485575786 1 1
1.08326647799777 1.06313650482264 1 1
1.05387302191446 1.03608114698099 1 1
0.910833796306713 0.89450844970717 1 1
1.00470182749045 0.987957042842363 1 1
0.818658384033562 0.804183291108756 1 1
0.906199716967287 0.887904446421309 1 1
1.18758861769883 1.16560100232581 1 1
0.867150796406358 0.852349124297689 1 1
1.02185307129936 1.00333824183315 1 1
1.11753330235093 1.09594551422248 1 1
0.977904702223021 0.959735720290584 1 1
1.08138280182018 1.06154734973199 1 1
1.07194982118154 1.05360072262994 1 1
0.974197408628013 0.957322210706132 1 1
1.03435121356271 1.0132429202926 1 1
1.10684335722883 1.08654726016806 1 1
1.21300159488672 1.18983946990227 1 1
0.916397654682881 0.898423759838201 1 1
0.996718400482784 0.97829990042342 1 1
0.879452203535779 0.863295816898722 1 1
1.03965155798388 1.01811835240502 1 1
0.924223934859472 0.907369054098413 1 1
1.08420778879328 1.06358433919175 1 1
0.913960464980471 0.896852197381424 1 1
1.05550952354038 1.03707222623035 1 1
1.00322782670247 0.985068792793091 1 1
1.13847818192961 1.11860854935177 1 1
0.886981548957129 0.871255009352796 1 1
1.02452856472924 1.00544125879029 1 1
0.935804096391922 0.91916651503267 1 1
1.0674827413523 1.04744957323704 1 1
1.15639802223257 1.13639339410375 1 1
1.09318722629041 1.07260437136459 1 1
1.00477630859775 0.986807153432429 1 1
1.00711182978492 0.989212527076241 1 1
1.14182534128687 1.12203089954571 1 1
1.08689620271824 1.06653639478131 1 1
1.10920188432426 1.08751687920808 1 1
1.03271368596504 1.01462700110804 1 1
0.87774784687095 0.861209959326502 1 1
0.843825898839378 0.827227330471205 1 1
1.16274815369827 1.14016910993518 1 1
0.893935778550391 0.877713363668818 1 1
0.85865813562737 0.841317919329953 1 1
0.910655076324505 0.893691069559488 1 1
1.09627063467913 1.07631950869044 1 1
1.0228929527605 1.00536286235813 1 1
1.03446883292306 1.01571793293201 1 1
1.09961822293634 1.07850108612797 1 1
1.19965057171025 1.17793184046157 1 1
1.0829505175872 1.06209078459902 1 1
1.11165518225849 1.09198161936024 1 1
1.09563164042116 1.07677022967942 1 1
0.952545990929376 0.935119706217554 1 1
0.987911991443889 0.968426261784434 1 1
1.0892023479999 1.06933800699092 1 1
0.832471887950966 0.817757169358212 1 1
1.16953177213678 1.14708693026218 1 1
0.889940386592791 0.873263840676172 1 1
0.998858540664933 0.979284008540292 1 1
1.03081529190475 1.01120058026576 1 1
0.971480240532361 0.954428168761463 1 1
1.01900632886593 1.00125439469292 1 1
0.970227932744047 0.952805008407343 1 1
0.849732808617877 0.833751397007758 1 1
1.04122432537701 1.02024845913264 1 1
1.18138777667289 1.15908466292997 1 1
1.02695053900203 1.00813764404527 1 1
0.901211898946572 0.883732867362372 1 1
0.989764677559862 0.971871592730456 1 1
1.01196812210318 0.993157280726139 1 1
0.988287939934498 0.9696660411362 1 1
0.833733134471615 0.817130974008447 1 1
0.99196151816283 0.973071490088904 1 1
1.13433770566355 1.11351508644582 1 1
0.96550835078302 0.946809295178213 1 1
1.13436989186381 1.11494785164967 1 1
1.09703911349196 1.07651986342671 1 1
1.10607451502632 1.0843046321314 1 1
1.03288669634287 1.01385030298767 1 1
1.29169023190522 1.26983027810122 0 0
0.90359866593681 0.886189110862904 1 1
0.946906409100728 0.930187368834572 1 1
1.02340459089205 1.00182294972427 1 1
1.12055939003747 1.09791227158777 1 1
0.859759213278986 0.842083901507127 1 1
1.03897729233181 1.01954685145898 1 1
0.87025472499659 0.852910705523606 1 1
1.1114205010628 1.08990154153336 1 1
1.00183208254361 0.983358805955139 1 1
1.13420976755384 1.11474846066125 1 1
1.10624760858268 1.08418483919309 1 1
0.893803162067221 0.877383359229747 1 1
1.12028030712294 1.09850123292474 1 1
1.10222859707135 1.08252977275112 1 1
1.00309102113981 0.984297520093238 1 1
1.09010803982252 1.06940235524806 1 1
1.10305076792106 1.08165274052213 1 1
1.02866932866627 1.0114537681256 1 1
0.877128048371505 0.860233050920403 1 1
0.919866487371488 0.902722603906327 1 1
0.844089055572038 0.828693140621785 1 1
1.25180394570737 1.22753539234396 0 1
1.05321568755483 1.03274911012811 1 1
1.08570958075585 1.06549524234686 1 1
1.04579963506365 1.02709733186851 1 1
0.971713792315729 0.954384067770979 1 1
0.898107600370083 0.879784478749425 1 1
0.93254201504681 0.914942042971013 1 1
1.05606381627827 1.03551507104387 1 1
1.18443689653472 1.16197006256565 1 1
0.991853790017009 0.974668616364643 1 1
0.934800168494567 0.918141513161635 1 1
0.991197736077378 0.973143585888632 1 1
0.948012845236505 0.92961193944038 1 1
0.71053210036045 0.69764672119291 0 0
0.997608370835262 0.978125006015368 1 1
1.04728569360329 1.02516772389087 1 1
0.91396571089579 0.897466092261354 1 1
0.917983339874394 0.902127564295725 1 1
0.917930444049252 0.900785615454273 1 1
0.822118181074164 0.806640432731212 1 1
0.822816906992299 0.806916752213858 1 1
1.13982786392229 1.11835116012049 1 1
1.0694948466233 1.05020973745898 1 1
1.05121930565258 1.02822426398912 1 1
1.14005962752682 1.11949378779909 1 1
1.15015662594347 1.12905275941294 1 1
0.972629947526948 0.953143240789714 1 1
0.896592704940945 0.878477085098881 1 1
1.04970279882889 1.02994969095193 1 1
1.07353176071865 1.0533949045578 1 1
0.922398199398881 0.905039374731774 1 1
0.983414948078005 0.965319786925223 1 1
1.01972261660887 1.00209727177908 1 1
1.06757552364211 1.04704133814957 1 1
1.07872203273248 1.05751889448302 1 1
0.939521964511256 0.921487591614599 1 1
1.19899014731474 1.17510493039194 1 1
1.00257747059482 0.984209556931595 1 1
0.75640302331606 0.742223471088335 0 0
0.963168821939327 0.946643516814071 1 1
0.9527567989187 0.935217536045717 1 1
0.889534145985408 0.87304384718407 1 1
1.09795927945129 1.07629961526934 1 1
1.04598104067701 1.02804154145158 1 1
0.969983669837029 0.952464801696473 1 1
1.0673909103593 1.04682787087716 1 1
1.13235385266952 1.11072016177342 1 1
1.12538423060099 1.10243074604872 1 1
0.817494857274569 0.801161953393584 1 1
0.991526139179738 0.972755012499653 1 1
1.01508190091312 0.998439391129165 1 1
0.926059216913297 0.90926572367774 1 1
1.14323714214524 1.12400788338123 1 1
1.1013804630286 1.08134729988588 1 1
1.06690292095677 1.04774341056691 1 1
0.939826349630721 0.923876319623439 1 1
1.13476295677563 1.1143554781679 1 1
1.12794690835521 1.10587197075555 1 1
1.07371572011589 1.05466299095997 1 1
1.02555074496274 1.00706122116859 1 1
0.933747043102603 0.916841184450449 1 1
0.9250448040924 0.907741314674174 1 1
0.938547734351274 0.920631415457129 1 1
0.876310547062742 0.859200262743976 1 1
1.11774533993181 1.09619508398909 1 1
0.954711307762439 0.935982295907483 1 1
1.04048024102764 1.02013233795101 1 1
0.813382337659522 0.798716088320186 1 1
0.974070655864282 0.955810901328067 1 1
1.12228165164781 1.10195922105096 1 1
1.06694804153915 1.04667043206545 1 1
0.996511629861082 0.979350835033033 1 1
1.02988273626741 1.01078786313112 1 1
0.978530911049714 0.959761408754381 1 1
0.771188526781894 0.756718145439507 1 1
0.79117922717625 0.776272835175603 0 0
1.01952982481318 1.00148428682675 1 1
0.874666630044862 0.857561710376544 1 1
1.08561529967088 1.06507871811859 1 1
1.10009062649221 1.07853087172388 1 1
1.07447806842377 1.05661824462137 1 1
0.918135878957782 0.900635095846835 1 1
0.910515557542885 0.893433011509293 1 1
1.24640654782984 1.22280922089708 1 1
0.929408447972265 0.911701398225683 1 1
1.06418497542764 1.04268959929804 1 1
0.980181321905479 0.962692873517534 1 1
1.06181148076326 1.03998530725199 1 1
1.04864981225192 1.02943590802599 1 1
1.02303815641229 1.00381630793551 1 1
0.935218056229821 0.917630475387327 1 1
0.95247562317453 0.935454907480108 1 1
1.05052982031465 1.03061145223226 1 1
1.06030105351482 1.0412863134927 1 1
1.15580772369103 1.13451086671335 1 1
1.16513961173525 1.14346655494058 1 1
0.920328454944917 0.903880489745142 1 1
1.08232986252754 1.06126035308519 1 1
1.24727123433493 1.22350628486114 0 0
0.938889773585127 0.922004382612251 1 1
0.953692267085597 0.935756160009448 1 1
1.02121584502865 1.00045088165419 1 1
0.993708065563792 0.975812847201509 1 1
0.778181395945335 0.764830001953172 0 0
1.17612396524999 1.15415716824722 1 1
1.06430751927955 1.04541505818907 1 1
0.892887863864978 0.8761565028477 1 1
1.08191546885962 1.06013521250325 1 1
0.836818091401085 0.821248988257027 1 1
0.760574087319141 0.745894365123426 0 0
0.999340369209374 0.981024055464326 1 1
0.987258149305961 0.968773702004286 1 1
0.915238051544264 0.895607536496727 1 1
0.862005592997898 0.845970272990858 1 1
1.2426372574149 1.21520324513772 0 1
0.870117682595969 0.852793153760383 1 1
0.865588466582922 0.848635077064043 1 1
0.695820941127687 0.682678723621552 0 0
0.913260316636319 0.895475614834234 1 1
1.04216307712442 1.02216036723567 1 1
0.954089962098316 0.936054740247322 1 1
0.931231681999933 0.91366266883554 1 1
0.883159551791624 0.866486541144247 1 1
1.1272055574959 1.10525620445564 1 1
1.01086792527306 0.993081463555909 1 1
0.926244327358394 0.910133541638885 1 1
1.06334176056509 1.04381898303157 1 1
0.977576040581311 0.958366457713203 1 1
0.863682249708039 0.847811970818642 1 1
1.0904565548391 1.068948102381 1 1
1.10128380944723 1.08123189015848 1 1
0.978342302733431 0.959970401784965 1 1
0.970858187391615 0.951521823991611 1 1
0.887133494564714 0.870307057899638 1 1
0.780894035324835 0.76727954635495 1 1
1.01887237782252 1.00091566628414 1 1
0.931032850204051 0.911953082116695 1 1
1.33677710378294 1.31131248218607 0 0
0.898786559980947 0.883392203782115 1 1
1.02178772658278 1.00318789542278 1 1
1.02061872792787 1.00173294505382 1 1
1.05323832742112 1.03500469244638 1 1
1.16525108507194 1.1440027076818 1 1
1.07218809979357 1.05079855033776 1 1
1.13378128485459 1.10906368421804 1 1
1.29547240142226 1.2703608862557 0 0
1.02066192250054 1.0023689964216 1 1
1.02116106874796 1.00162898348507 1 1
0.907249119680348 0.890611675950594 1 1
0.881026222373525 0.865115533470211 1 1
0.915259823110435 0.897278317483685 1 1
0.913284903115689 0.895975396067695 1 1
0.904083297658778 0.887455403307833 1 1
0.835940104226591 0.820716541749893 1 1
1.00913481304828 0.988524310948905 1 1
0.893553067499078 0.875321790614646 1 1
0.976980566246161 0.958919033074738 1 1
0.884641537533438 0.866336389857209 1 1
0.993255310066311 0.97652452376421 1 1
0.979780861230219 0.962445280832333 1 1
0.929765613143206 0.911074938909772 1 1
0.984206699679147 0.966025711131702 1 1
0.878023200088942 0.862868624476491 1 1
0.974108460414565 0.952859798589725 1 1
0.824487136404133 0.8085310150906 1 1
1.12075622674263 1.10047947426972 1 1
0.911731662409648 0.893645338099277 1 1
1.06777780901303 1.04860144494112 1 1
1.08430915602549 1.06178418813722 1 1
0.922533119460054 0.906306375677609 1 1
0.959438093036954 0.942241191896381 1 1
0.875341378003833 0.858632247128001 1 1
0.919764770136477 0.900775780068694 1 1
0.99338256752964 0.975667511147638 1 1
0.949151585409318 0.931748837240357 1 1
0.937729867054397 0.920174652665855 1 1
0.917753257412414 0.900682596741267 1 1
1.08366629772911 1.06247193879918 1 1
1.00032884591118 0.981503419705047 1 1
1.06843786153042 1.04957296960928 1 1
0.912065865176619 0.89691135405834 1 1
0.954051317076236 0.937837392821132 1 1
1.00749816107259 0.988254268889524 1 1
1.0109041282042 0.989133687090138 1 1
0.964580351479879 0.946122589908139 1 1
0.79834101138564 0.783680690276271 1 0
1.11089929066872 1.09029968498124 1 1
0.937984238456666 0.918664813533721 1 1
0.898197771665711 0.881731529052084 1 1
0.989721477553592 0.97227214951807 1 1
0.908878372781606 0.892689720643539 1 1
1.06670042859875 1.04808755301446 1 1
1.10706503142957 1.08690495550843 1 1
1.10614913872027 1.08414959230246 1 1
0.985642758499174 0.96802890174679 1 1
1.02105572808549 1.00125436571326 1 1
1.1113730360197 1.091551300444 1 1
0.835836848074278 0.819558960771168 1 1
1.03380500910426 1.01513554104583 1 1
0.997420576657868 0.979802361656539 1 1
1.10210810917854 1.08086115320703 1 1
1.04843378243597 1.03064088757439 1 1
1.14131634404279 1.1191109980138 1 1
1.11346189356833 1.09249098529519 1 1
0.914299369697972 0.897613288047709 1 1
0.839527042571812 0.82461582740081 1 1
1.13831647350524 1.11672873327615 1 1
1.04589247381282 1.02437042536533 1 1
0.834560510032075 0.818019318098393 1 1
0.956324884429853 0.937856695548604 1 1
0.990840036555674 0.971148157901623 1 1
1.10542397104821 1.08576116275554 1 1
1.0430771793043 1.02297577813973 1 1
0.918252334546612 0.900532046773038 1 1
0.937419854858451 0.919270227858179 1 1
1.03213062762143 1.01397065320303 1 1
0.95168689531656 0.933486326960213 1 1
1.03865656355904 1.01960833551893 1 1
0.750168174098311 0.736858432333854 0 0
0.941530230156171 0.926493503733556 1 1
1.08211752948386 1.06269924750253 1 1
0.901358141935794 0.883988240876704 1 1
0.734594746799792 0.722339061332949 0 0
0.986828127128319 0.968637736471478 1 1
0.917139635734869 0.898447253896459 1 1
1.00359194011717 0.984579086504424 1 1
0.979913181795704 0.960602716165255 1 1
0.788700242406207 0.773169853233168 1 0
0.99997433034447 0.981727965053691 1 1
1.10513787190467 1.08570757155797 1 1
1.07791888251538 1.05712654674124 1 1
1.21150513943385 1.18966752910615 1 1
1.07753442677016 1.05662159774575 1 1
0.959553945693212 0.941524103405357 1 1
1.14992524450935 1.12734757363632 1 1
1.01592024330048 0.996280068581081 1 1
1.12180725088444 1.10027413317791 1 1
0.968746358647412 0.950477181883582 1 1
1.04721133173547 1.02611699916221 1 1
1.04629207708896 1.02727134991282 1 1
1.06170230345346 1.04081638026737 1 1
1.09528428413147 1.07491366086133 1 1
1.06926218686603 1.05046884670027 1 1
0.941823427159733 0.925169310900817 1 1
0.870373412462266 0.855081244955579 1 1
0.979257008153089 0.961455652106834 1 1
0.930687530124529 0.913370552743031 1 1
1.01738173379708 0.998619836373412 1 1
1.01800646872438 0.998583809163418 1 1
1.27823500856452 1.25490175344289 0 0
1.0363677235727 1.01519329286627 1 1
1.1483625786027 1.12777709995908 1 1
0.930733542504382 0.914033415914318 1 1
0.944309337775586 0.92745613811079 1 1
1.14001902114264 1.11971320975443 1 1
0.80986783550814 0.793720146979796 1 1
1.16042316133533 1.13799131480186 1 1
1.01271563562959 0.993853575751444 1 1
0.879944287801163 0.863995390342288 1 1
0.977206535719554 0.959575527340376 1 1
0.909852638644735 0.893565829555196 1 1
0.863942124878005 0.848776768341257 1 1
0.996312044768757 0.978901677879545 1 1
0.991063548213559 0.971246562625094 1 1
0.945361434908453 0.929114374767291 1 1
1.05754564724904 1.03582228834311 1 1
1.18210138355625 1.16148670937711 1 1
0.901435632546429 0.884277728118536 1 1
1.05354162391467 1.03319798747992 1 1
0.900395246349635 0.883161488241615 1 1
1.18894030727141 1.16729443579437 1 1
0.992284776839555 0.973611832238097 1 1
0.865503781437012 0.847605600642294 1 1
0.875729939369838 0.859535160406687 1 1
1.00248493965244 0.984013241536409 1 1
1.08052716323078 1.05966577912103 1 1
0.891659158796178 0.875891815438397 1 1
0.947443282105003 0.930287323277684 1 1
1.02714973084225 1.00815604685134 1 1
1.12405485357184 1.10289337778701 1 1
0.965472192329424 0.946376624116237 1 1
0.85042100978315 0.834037422567795 1 1
0.960252130724488 0.942203436766331 1 1
0.980762221765944 0.962883032564913 1 1
0.951329183139363 0.934522222409519 1 1
1.11789267382862 1.09896193137163 1 1
0.866265035829642 0.850387727176231 1 1
0.893419615143013 0.878795400079982 1 1
1.10347292809466 1.08117240915404 1 1
0.924704308997427 0.907289368950208 1 1
1.15807350389717 1.13731002448852 1 1
0.918826913514418 0.901171939829707 1 1
0.856570969079755 0.841016822941152 1 1
1.12923364171272 1.10677726853223 1 1
0.910206466950548 0.8940071209794 1 1
1.06394434087186 1.04423476845272 1 1
1.08530850887274 1.06644366222641 1 1
1.16595869063342 1.1429337791528 1 1
1.03977154395548 1.01965308515584 1 1
0.867464849979486 0.852087413781878 1 1
0.870501474518547 0.854746298420402 1 1
1.05523770645944 1.03639817234943 1 1
1.05148411280923 1.03257816492474 1 1
0.938030207643531 0.919657180576123 1 1
1.05838689186974 1.03854371272156 1 1
1.07376940513559 1.05426636649103 1 1
0.944714161221208 0.925743762080249 1 1
1.13269591307844 1.11188910391356 1 1
0.956206354898608 0.938190210988282 1 1
0.889475902875433 0.873350328168407 1 1
1.05825933758979 1.03785556389776 1 1
0.899139497736704 0.881430235140595 1 1
1.07572460845697 1.0542914700199 1 1
0.902084047849324 0.887031698089972 1 1
1.25237203742498 1.22862992147723 1 1
1.11030353577295 1.08738136265065 1 1
0.906611446379196 0.890984553612754 1 1
1.04035388994603 1.02075930188426 1 1
1.05510062653771 1.03506514239502 1 1
0.807658884628244 0.791708737071817 1 1
1.03300726069623 1.01314933904087 1 1
0.972970354622618 0.954856465793058 1 1
1.01465177643152 0.996240916435218 1 1
1.0075021326562 0.986579919523171 1 1
0.86459518336341 0.850041006745573 1 1
1.0956582480238 1.07647765947673 1 1
1.08450320504507 1.06473356823552 1 1
0.916346418278149 0.899234043166175 1 1
1.12582360820635 1.10462623899971 1 1
0.97801630642911 0.960793452648297 1 1
1.04961510475365 1.03022349268463 1 1
0.988883054762766 0.97097413628968 1 1
0.974492297413025 0.954823288293716 1 1
0.964798820020574 0.94638889538297 1 1
0.841995079685674 0.824534906880488 1 1
0.983045065422842 0.965315684046507 1 1
1.02693804592586 1.00769143593916 1 1
1.00478472759189 0.986381333287991 1 1
1.02341627102417 1.00156058018496 1 1
1.094411528523 1.07382822712411 1 1
0.99662588567571 0.978382707857175 1 1
1.04388667323156 1.02416447975829 1 1
1.00570649116302 0.987687951625386 1 1
0.699874946315063 0.686799921874735 0 0
0.869645020887337 0.853992840387368 1 1
1.05836163226697 1.03922665359616 1 1
1.12357426203111 1.10364120154299 1 1
0.997815951065451 0.977800341541436 1 1
1.12627789878788 1.10659955814179 1 1
1.06856708154364 1.04827707931076 1 1
1.09844282167325 1.07755686944398 1 1
0.851510526664705 0.835543705574687 1 1
0.985266793807436 0.966544176199303 1 1
0.964360114172087 0.945845597618192 1 1
1.11149326975181 1.09062473847254 1 1
0.869860468276773 0.853974149385558 1 1
1.08973041199992 1.07006305632281 1 1
0.764471437788999 0.750119065342403 0 0
1.21848564228533 1.19694916979529 0 1
0.914944505695546 0.897307256564143 1 1
0.962634939013885 0.944532024677378 1 1
0.969886633425046 0.952039373864198 1 1
1.00791187365605 0.990235873822874 1 1
0.995953953009357 0.976983541269452 1 1
1.02194398170739 1.00274458794276 1 1
0.933380331838046 0.916715896249524 1 1
1.02549713028699 1.00805886795597 1 1
0.876119933974638 0.860497068619134 1 1
0.876715586062451 0.861550460876471 1 1
0.865790755902035 0.848415635438501 1 1
0.938963529310824 0.920215089657498 1 1
0.870953178382134 0.854614453170452 1 1
0.920164250097084 0.903438023044759 1 1
0.994101427581247 0.974598776280921 1 1
0.824493176194897 0.809950753519664 1 1
0.876738242784121 0.861291123079009 1 1
0.835546362649451 0.819069803904141 1 1
0.758726816419985 0.74487853893892 0 0
0.872028386754127 0.856503873295618 1 1
1.08441888533034 1.06327601417844 1 1
0.949131599536141 0.932542440419148 1 1
1.13459519346817 1.11373693963712 1 1
1.08938557355232 1.06910603078976 1 1
0.836755623607168 0.821184081488024 1 1
0.888779730557954 0.872430621217127 1 1
1.0509722513547 1.03113058666052 1 1
1.08624762977809 1.06827680839545 1 1
1.11431258908747 1.09448768111201 1 1
1.05938453477584 1.03997687511111 1 1
0.85752884796104 0.840689265140652 1 1
0.945828009398418 0.928647527102746 1 1
0.960587246381408 0.942437427335116 1 1
0.854753460081219 0.838945774372403 1 1
0.974629888874219 0.955392820216941 1 1
1.03937302146852 1.02092106553027 1 1
0.960858574062747 0.943435575700912 1 1
1.08926064689671 1.06921722906829 1 1
0.903570177171577 0.887814584338459 1 1
0.972543880472729 0.954626586655809 1 1
0.965464465788261 0.947336069703232 1 1
0.93919610443532 0.920585157412298 1 1
1.03956018576498 1.02135541795223 1 1
1.09139563369658 1.07002067516611 1 1
0.99661625336082 0.978068150646794 1 1
1.06388485471862 1.04120529637915 1 1
1.15677203099247 1.1339747036532 1 1
1.01017546453889 0.992581107076928 1 1
1.00867928273316 0.986963270298557 1 1
1.02644830042998 1.0084228335385 1 1
1.14188833847128 1.12168612930598 1 1
1.13062073586378 1.10886304688699 1 1
0.989128339608554 0.969746334848865 1 1
0.999809561224453 0.982281523138315 1 1
0.970086133237736 0.951423088035009 1 1
1.01191119473151 0.992331378579297 1 1
1.03793633563575 1.0188720799485 1 1
0.963800779903003 0.945113740666573 1 1
1.17685419848199 1.15404741131082 1 1
1.06337622221131 1.04392582803079 1 1
0.957998323070022 0.938930680369277 1 1
0.901504172262633 0.88588155084537 1 1
1.04279352212212 1.02471663987573 1 1
1.00867821664922 0.990270779875154 1 1
1.06563745320382 1.04648008751331 1 1
0.990530976933159 0.971520700495686 1 1
1.03058686078082 1.01230182488571 1 1
1.05980776585903 1.04030997963192 1 1
0.95976162837389 0.942193693417765 1 1
0.98263344636503 0.964981935878525 1 1
0.964525410573295 0.945505416052747 1 1
0.94305996522693 0.926676161008476 1 1
1.1147797586957 1.09407148778397 1 1
0.884669429776667 0.866695579795244 1 1
1.07047298502666 1.05134392336521 1 1
1.02870212522868 1.00847527023999 1 1
0.960219465547419 0.942359379789871 1 1
0.943818073533375 0.926495613030522 1 1
0.723661259752945 0.710118862640781 0 0
1.10265686929291 1.08111921044468 1 1
0.963168006616231 0.945463050023069 1 1
0.895587794179759 0.878472117546871 1 1
1.20718153353956 1.18564915465257 1 1
1.06258454305356 1.042548124832 1 1
1.0697342656701 1.04681211577612 1 1
1.23564229530861 1.21250022453021 1 1
0.896819609942828 0.878778374289303 1 1
0.971778119168094 0.954338522276444 1 1
1.2037292315716 1.18195172018578 1 1
1.15628365482519 1.13472162464829 1 1
1.03306463080399 1.01353445537465 1 1
0.906560148524752 0.889427240163697 1 1
0.85242843904139 0.837133230166385 1 1
1.17672845027981 1.15740694566219 1 1
1.11709175880526 1.09496066810022 1 1
1.13928908919797 1.11745416942102 1 1
1.12161369755349 1.10010280651159 1 1
0.895638305527862 0.879041703971466 1 1
1.15884809639791 1.13680067017671 1 1
0.899717164360791 0.882771168075538 1 1
0.911305793206041 0.896428819278551 1 1
0.878830008806159 0.862539815865894 1 1
0.849562195629828 0.832367826155504 1 1
0.995434214297076 0.976173492608801 1 1
1.10094334078942 1.07954383645097 1 1
1.11751900955385 1.09588851325889 1 1
0.97858225073999 0.960466888734627 1 1
1.02113224712943 1.00119762327016 1 1
0.787159675992909 0.773452103462447 0 0
1.09562653215467 1.07661785310547 1 1
0.938083986712089 0.920314013001066 1 1
0.927849537797419 0.910940700020598 1 1
1.0643264504446 1.04463257566746 1 1
0.958121758530189 0.940635030333551 1 1
0.875971288230674 0.858492941517297 1 1
0.913033885178812 0.895538274454682 1 1
0.921008569336983 0.903573087498272 1 1
1.15573742448836 1.13381552509629 1 1
1.00109039974634 0.980313193169428 1 1
0.974748444900209 0.954000774217104 1 1
0.88768579009994 0.872219076348122 1 1
0.955240517835442 0.937489990857035 1 1
1.01226975067759 0.992453696969751 1 1
1.02058663524556 1.00198735307371 1 1
0.966732508953069 0.949127117518655 1 1
1.01876199018972 1.00147559200082 1 1
1.02933469763509 1.0092247449502 1 1
1.08133899449931 1.0604090748176 1 1
1.01392745878087 0.995614960664099 1 1
1.00671890637299 0.988229656705721 1 1
0.794361685232071 0.779296809757941 0 0
0.928485279527607 0.910497668743913 1 1
1.09047936674638 1.0721429571404 1 1
0.951123151636242 0.933094142783072 1 1
1.02782222686625 1.00789514641181 1 1
0.731078962865748 0.718388064805721 0 0
0.853714353852363 0.838560287852785 1 1
1.20087467512071 1.18037131144899 1 1
1.06245060948995 1.04383370005639 1 1
1.16471935469584 1.14467379067717 1 1
0.968862612087342 0.949791729056308 1 1
1.13121239365014 1.11017543535814 1 1
0.959214463889651 0.94123333192874 1 1
1.08407188826552 1.06445331641342 1 1
0.889027606549457 0.872082287427816 1 1
1.05586891658805 1.03694598233133 1 1
1.00618500761678 0.988607370210271 1 1
1.10202825758954 1.08202846141294 1 1
1.03308837668495 1.01441628453305 1 1
0.864967494884584 0.849343547139836 1 1
1.02437039738974 1.0057717526874 1 1
0.943874820667474 0.926695914928678 1 1
0.87126656658506 0.854045121728993 1 1
0.954110784838313 0.934601497836425 1 1
1.10017897451503 1.07966239651199 1 1
0.928721567763666 0.91251258406343 1 1
0.906966202533459 0.890921390938686 1 1
0.942313975742457 0.925734583660765 1 1
1.00643360784754 0.989184928620456 1 1
0.932905316650498 0.914431976380071 1 1
0.82773474671408 0.812360735339377 1 1
1.05954224174724 1.03927713798088 1 1
0.893341161838234 0.87669647830093 1 1
1.04309527169101 1.0235497958683 1 1
0.992297222107434 0.974897026398816 1 1
1.03744904129168 1.01929522907888 1 1
0.810565879279183 0.794428881481736 1 1
1.09586453572353 1.07388303384966 1 1
0.989220908365048 0.970463506848782 1 1
0.976476733893066 0.957767837899349 1 1
1.06851438617487 1.04897925863472 1 1
0.97860868371415 0.962301017596031 1 1
0.988054982354403 0.96982077800002 1 1
1.09110937286022 1.07040910602947 1 1
1.13200328705851 1.10911588174972 1 1
0.935469284896796 0.917986756776231 1 1
1.21818307276028 1.19470841150455 1 1
0.937875614892938 0.916751747935724 1 1
1.01044672246164 0.990485411686706 1 1
0.943748294913115 0.925298554449741 1 1
0.855310329448179 0.838621905544281 1 1
0.982576244819008 0.965562402056222 1 1
1.00068210936658 0.98073990455485 1 1
0.971183838096037 0.953640095837376 1 1
1.02791835969869 1.00950883569476 1 1
0.961056887286732 0.943203205806762 1 1
0.914397838100493 0.896007106525885 1 1
0.927553698163721 0.909373487319109 1 1
0.994463309187348 0.974507564128545 1 1
1.06289277142222 1.04250370263673 1 1
0.889039443954549 0.871356517354934 1 1
1.11065286637019 1.0889551264482 1 1
0.900971982506218 0.884882298202229 1 1
0.913312223051902 0.896401686787588 1 1
1.24858309421629 1.22617137651664 0 0
1.07205921623234 1.05172206497904 1 1
1.01353638913462 0.994396731062412 1 1
1.05376502490028 1.03440683481221 1 1
0.822298648263092 0.807170229661792 1 1
1.01294888571867 0.99446894879339 1 1
1.00401875953788 0.984161413858132 1 1
1.07851285050738 1.05861063310461 1 1
1.01222744368439 0.994443377653719 1 1
1.13889259912271 1.11510393537491 1 1
0.896205029645605 0.879666063581637 1 1
0.951317366089673 0.932496982079819 1 1
0.966668834674491 0.947925256071052 1 1
0.988709823030654 0.971128663388679 1 1
0.942561481454825 0.924778151459942 1 1
0.921486761483888 0.904421298224666 1 1
1.16711900684303 1.14408273938437 1 1
0.93700370162506 0.920342509761547 1 1
1.12685671755014 1.10681078631798 1 1
1.07261326639292 1.05362423588486 1 1
0.880173802838191 0.863369648103226 1 1
0.883831629980371 0.86749076754542 1 1
1.11701514444255 1.09490255251995 1 1
0.863282864337948 0.84676813487679 1 1
1.09901407288035 1.07535374655976 1 1
1.04701552320305 1.02822016974062 1 1
0.815613518095482 0.800798993809082 1 1
0.954197639409235 0.936358158443487 1 1
1.03923431097664 1.01972293698658 1 1
0.955618555685161 0.93730009197331 1 1
1.05693177114627 1.03784772501488 1 1
0.772724950791265 0.757460042358248 0 0
1.1193691496609 1.09875780337841 1 1
1.2553337757259 1.23103440202515 0 0
1.01969341434668 1.00202272285941 1 1
1.1398350217845 1.11779104873786 1 1
1.13166509532166 1.11041404737194 1 1
0.820686019143718 0.805651526944518 1 1
0.807663479344103 0.79341261273055 1 0
0.71252362243739 0.700013756603052 0 0
0.988073477686439 0.970748841068953 1 1
0.956632518664327 0.937393646073189 1 1
1.04126677065898 1.02224615051527 1 1
0.943109910720533 0.926144176864738 1 1
0.98703103526511 0.969383879412636 1 1
0.972198895279026 0.953038166418918 1 1
0.838338442605482 0.821242304159051 1 1
0.931053513811332 0.913832774900734 1 1
0.967566153576761 0.950958296422317 1 1
1.18161117320852 1.1589902315615 1 1
1.14067886874856 1.11985593305466 1 1
0.841745437538938 0.826528107992566 1 1
0.976560020890212 0.957255044594497 1 1
0.91420287600533 0.896233398116408 1 1
1.00427855445263 0.984490921425595 1 1
0.994901419490097 0.976807275722646 1 1
1.10529265420439 1.08548565048431 1 1
0.982426392434111 0.962804579868804 1 1
0.981794796066042 0.963333132617254 1 1
0.882770454177131 0.866734025416425 1 1
0.955469067633717 0.93933561463446 1 1
0.934024518484772 0.91590612034417 1 1
0.998267429942622 0.980195970431271 1 1
1.15095523092268 1.12955916391409 1 1
0.97032685296254 0.953463969935647 1 1
1.16790290251891 1.14462007082818 1 1
0.939588650440253 0.921415237019897 1 1
1.05017271009699 1.03051618136252 1 1
1.09789591263362 1.07959985764899 1 1
0.750194577275955 0.737169369116595 0 0
0.887799068450063 0.871706978949512 1 1
1.05172936630712 1.03246577609154 1 1
1.09982059752707 1.07887830350372 1 1
0.949611123313328 0.932020856787655 1 1
0.850936048300271 0.836764037333158 1 1
1.10650500323102 1.08592393854704 1 1
0.981364963575243 0.963529576210335 1 1
0.874339226808987 0.858751784579922 1 1
0.933866427867917 0.916612970627268 1 1
0.900464355291655 0.882242316326386 1 1
1.06779272460455 1.04885767255173 1 1
0.879506738361463 0.86381319891327 1 1
0.942052157188793 0.925831551273668 1 1
0.879546172915394 0.863637597256521 1 1
0.954520515201515 0.93806159733691 1 1
0.875079585194435 0.858579510288116 1 1
1.0418066445833 1.02206276177135 1 1
0.964386980166144 0.945345152207597 1 1
1.12166034578605 1.10091130471179 1 1
0.888407258678897 0.872998576309283 1 1
0.860009282435543 0.844584957729322 1 1
1.03284720844318 1.01348118177975 1 1
1.05652026994881 1.03622016067441 1 1
0.948506309140714 0.931896364200062 1 1
0.852812158249639 0.836751726347762 1 1
1.1884262347636 1.16619213851685 1 1
0.725381190087384 0.712519785152479 0 0
0.992955396874297 0.976305009565873 1 1
1.17461690333564 1.15323010005036 1 1
0.990129051670297 0.971370133047435 1 1
0.962450566923819 0.944039600851752 1 1
0.963815899636512 0.9448305283503 1 1
0.941927800141158 0.924417548658986 1 1
1.19497224905477 1.17361169729072 1 1
1.08246378165463 1.06166910574928 1 1
1.04195227614731 1.02387396552065 1 1
1.18314901664081 1.16149635253474 1 1
1.1043257877668 1.08248803249513 1 1
1.08970359817917 1.06935303273029 1 1
0.95214172421858 0.935698827160422 1 1
1.01140197378676 0.991828555126924 1 1
1.06211450822845 1.04348842432707 1 1
0.949674400377082 0.932359041886516 1 1
1.12884435901986 1.10666937766848 1 1
0.845009776529988 0.829147044707452 1 1
0.866343206089362 0.849298506886692 1 1
1.07836992768982 1.05799726910849 1 1
1.14476190103303 1.1227306843019 1 1
0.972657117267973 0.953441853007164 1 1
0.936703726330646 0.917171322263841 1 1
0.984766404053706 0.968274269062609 1 1
0.89570260073999 0.87775537823586 1 1
0.871572092290896 0.855806104440269 1 1
0.862367433765771 0.84761536762995 1 1
1.0036834272569 0.9854438501053 1 1
1.00071690932654 0.983336977058772 1 1
0.886050181282839 0.86858558321629 1 1
0.835709878856619 0.820510471444096 1 1
1.07236173328841 1.05176732249848 1 1
1.01215356486476 0.992792015046559 1 1
0.986922022951922 0.967026759415446 1 1
1.16088907983124 1.1394860252635 1 1
1.05764196101887 1.03786697572846 1 1
1.03313563401913 1.01305722637504 1 1
0.94609126299024 0.927572819352904 1 1
0.964003648573985 0.945747658823175 1 1
0.913922618098459 0.897441109221966 1 1
0.962585465567333 0.944794584376254 1 1
1.09973866034771 1.07860365631577 1 1
1.09606674196397 1.07692182999286 1 1
0.955023495176234 0.937343143463292 1 1
1.07764960971801 1.05785157593274 1 1
1.01109342036061 0.993796138644578 1 1
0.872364832653879 0.856149409744155 1 1
1.00113107682493 0.982721932341572 1 1
1.15073378362323 1.12785527612949 1 1
0.751203318762554 0.73664763039366 1 0
1.05039621570804 1.03197092405605 1 1
0.927277058466829 0.908325341167486 1 1
0.901988633339899 0.884343523407464 1 1
1.08310501913055 1.06490677533639 1 1
0.928359548305749 0.910696476719749 1 1
0.814419880369408 0.799755779252719 1 1
1.23699966182627 1.21552592973452 0 0
1.06483411856897 1.04519929835202 1 1
0.974111872111289 0.956673500916446 1 1
1.0478115510848 1.02821282304929 1 1
0.941882672095698 0.924172907250208 1 1
1.02640908623303 1.00459911780559 1 1
1.1930637554558 1.17118657651116 1 1
1.07530191814548 1.05460228707977 1 1
0.981477442483643 0.964497557029825 1 1
0.714227832580067 0.699461808548189 0 0
1.08746461155638 1.06742735161934 1 1
1.08110922079947 1.06035687591524 1 1
1.20254102291002 1.1794916062827 1 1
0.859895063884863 0.844026197862568 1 1
1.02902970586369 1.00798724977294 1 1
1.09188737623478 1.0707629018628 1 1
1.13113985027318 1.10934475745022 1 1
0.85341554285322 0.837759271563554 1 1
0.838758391191545 0.822641649038344 1 1
1.06240365964908 1.04175688576064 1 1
0.896928998207404 0.879752920727566 1 1
0.7385406363232 0.722242718371871 0 0
0.7381800080381 0.724510650647715 0 0
1.19185779858566 1.17007507421063 1 1
0.997614242845713 0.979414707669238 1 1
1.00057977303829 0.982634715410192 1 1
1.13749544078414 1.11453618578024 1 1
1.1394109296708 1.1154434691746 1 1
0.99518800147103 0.977276610415756 1 1
1.01105098826014 0.991198719803076 1 1
0.923729341674013 0.906151791283318 1 1
1.08587284288838 1.0663841121129 1 1
0.859834643502509 0.842917312260578 1 1
0.836269650783351 0.821630545423239 1 1
0.957329358149106 0.938912614427034 1 1
0.859939816555159 0.844595092532087 1 1
0.926204516660836 0.909761874319558 1 1
0.899233585902107 0.881490476441046 1 1
1.20329131914392 1.18170627363752 1 1
1.00697336925914 0.988827841187336 1 1
1.05044608999246 1.03108054582378 1 1
1.01485076559835 0.995691980351848 1 1
0.989738528450927 0.969445652158507 1 1
1.07342002591858 1.0519602904773 1 1
1.0620667934613 1.04270832420065 1 1
1.11300342010794 1.09293520113984 1 1
0.834453612285542 0.817388609204939 1 1
1.0557944779481 1.03473066368818 1 1
0.981189762267523 0.964541112788419 1 1
0.932801623113291 0.915031795762966 1 1
1.03512876865571 1.01515265568459 1 1
1.04891924878692 1.03010473207015 1 1
1.01990160912217 0.998683975785338 1 1
1.19555493375998 1.17371428360552 1 1
0.797225423952676 0.781844755516502 1 0
1.04042923629948 1.02223424426273 1 1
1.01141305851646 0.991725608146859 1 1
0.929094349489516 0.913577881033287 1 1
1.07454042592302 1.0557935537355 1 1
0.952267346236199 0.933517458527576 1 1
0.842930113143323 0.826474621679701 1 1
1.16295308009348 1.14186726727296 1 1
1.00810686949358 0.989011316342643 1 1
0.931640319228603 0.914538197194518 1 1
0.948876333436259 0.93060566458776 1 1
0.980188035789838 0.961405017015218 1 1
1.11171780791268 1.09223692290122 1 1
1.02470342252581 1.00624020538582 1 1
1.06289067807458 1.04395129074401 1 1
1.16381207668216 1.14192869683702 1 1
0.963188631659014 0.946331462221061 1 1
0.956800960586595 0.93900882973865 1 1
0.996738190854684 0.977869298493022 1 1
1.04158405613158 1.02360321851402 1 1
1.37925823252536 1.35421032893164 0 0
1.08305686772328 1.06335980609538 1 1
0.910633977851388 0.892533623056252 1 1
0.987792699642873 0.968064432606825 1 1
0.925912964893009 0.90869067985498 1 1
0.872302242231867 0.856925133616933 1 1
1.36186801770636 1.33524833285034 0 0
0.911390389729801 0.895383637561588 1 1
0.964731200632427 0.946260121809076 1 1
1.00627876943406 0.987142968257046 1 1
0.99298551541586 0.974407458802785 1 1
1.11342753000295 1.09372396265215 1 1
1.22293564670054 1.19994151332269 0 1
0.945049195135136 0.928896526080576 1 1
0.991946130824632 0.972694352310413 1 1
0.836706352358822 0.821828447651524 1 1
0.991748807875612 0.971984644514881 1 1
0.881632669317489 0.864322415603636 1 1
1.00480443362495 0.98708906065073 1 1
0.788590801428407 0.775503691276094 1 1
0.935317393374331 0.918498209466285 1 1
1.02733176376083 1.00777158799159 1 1
0.776353630093827 0.760499683337014 0 0
1.00452719660626 0.985089302149771 1 1
1.04002122175253 1.02208478413222 1 1
0.959643380538896 0.941261050886538 1 1
0.81276230916247 0.796845024433061 1 1
0.912906897805657 0.894638974485957 1 1
1.12304506615344 1.10393898242593 1 1
1.30427937738177 1.2789376489699 0 0
0.966774716600233 0.948751012578908 1 1
0.850170145582352 0.833361323344305 1 1
1.10379160445469 1.08215960111873 1 1
0.960095783463685 0.941005813827728 1 1
1.0148399218938 0.997251446755602 1 1
0.912386354918353 0.896018729829234 1 1
1.08333823317866 1.0620778838772 1 1
0.858039075067436 0.843461336029925 1 1
1.10126580202458 1.08060794677859 1 1
1.04756030672795 1.02867375747501 1 1
0.976086354551142 0.955806836112168 1 1
0.978584921938495 0.959604603152287 1 1
1.00561779488821 0.987195736443582 1 1
0.789244172026831 0.775282304915629 0 0
0.974382095718189 0.956613800608142 1 1
0.96121327423374 0.941852300653249 1 1
1.05908726390129 1.03795532801555 1 1
1.03916837266208 1.01999225763846 1 1
1.07755050108797 1.05846692831536 1 1
1.08877714817713 1.06864159734442 1 1
1.03714636180164 1.01708557296977 1 1
0.950350380654512 0.932293194311871 1 1
1.0026373277402 0.983575418192911 1 1
1.07095831124225 1.04998472864756 1 1
0.939444087997375 0.923884399673565 1 1
1.09143988505522 1.0684115373431 1 1
0.959467235542368 0.941443897708641 1 1
1.02923423792205 1.01104218918588 1 1
0.825565738989759 0.810248942594906 1 1
1.00062405148308 0.981220936849389 1 1
1.07365841744816 1.05115565588146 1 1
1.11017034605127 1.08949395191549 1 1
0.900235892484344 0.883515711989124 1 1
0.906751018763318 0.88949731556759 1 1
1.02358538587867 1.00515422305191 1 1
1.09393448341837 1.0728881138468 1 1
1.10592868474421 1.08602810408329 1 1
0.981436467590693 0.96456806738104 1 1
0.980960531232561 0.963179005300332 1 1
1.06332683177197 1.04367744392934 1 1
0.806208522240554 0.790844310932043 1 0
1.06186260747169 1.0433090011649 1 1
0.896571480730717 0.879886269021196 1 1
1.02790705393749 1.00830780316804 1 1
0.999067644453547 0.981032029138207 1 1
1.09650371149005 1.07489334341562 1 1
0.929343262963269 0.912705654182692 1 1
1.06830779946089 1.04771859317655 1 1
1.13454080577591 1.11406855934437 1 1
1.01001843280347 0.990788635425832 1 1
0.975400512997435 0.958522733058133 1 1
0.918278024041666 0.901905090880525 1 1
1.1960779919069 1.17350026487129 1 1
0.998429244177765 0.98037275006284 1 1
1.10897127342614 1.09017333562883 1 1
1.16767561972327 1.14768038560328 1 1
1.13874448317246 1.1179189709092 1 1
0.969521840234551 0.950244340811241 1 1
1.02970290276946 1.01211083177227 1 1
0.816099912092482 0.7999532305519 1 1
1.14083364708286 1.11955131517501 1 1
0.979834657982057 0.962900289765727 1 1
0.978506520970936 0.96078085282908 1 1
1.07836264865552 1.05859771806901 1 1
0.954511960694272 0.936719534340358 1 1
0.978163920593507 0.960707245857012 1 1
0.912318709198513 0.897256668399182 1 1
1.07075140670815 1.05109903084387 1 1
1.08794072627726 1.06778344954337 1 1
0.871549196518028 0.854582439859258 1 1
1.16202650361892 1.140944954704 1 1
0.963220688758161 0.946494085526804 1 1
1.05563549090962 1.03656315962883 1 1
0.74318015489561 0.729095126231686 0 0
0.860456269142944 0.843125732162339 1 1
1.06318865357997 1.04276403166908 1 1
1.05354290563929 1.03191705918231 1 1
0.692173104671712 0.679936125789866 0 0
1.0384322988904 1.01808217351109 1 1
0.898160424521107 0.88075939809586 1 1
0.986283080793261 0.967620017787829 1 1
0.950558655360837 0.933691573828958 1 1
1.08672277381917 1.06520033061862 1 1
0.844604552604223 0.827299207093133 1 1
0.865242857204644 0.84985431767056 1 1
1.12897466770872 1.10880611183509 1 1
0.995142460948411 0.976787948486697 1 1
1.30420773741218 1.28090124516057 0 0
0.950500230859244 0.934551693447716 1 1
1.0892467313145 1.07093938729557 1 1
0.9897273489537 0.970638205021326 1 1
0.960511182874084 0.942643583789115 1 1
0.985839357638785 0.967217709775122 1 1
0.916617391048864 0.900149732047091 1 1
0.956257146556023 0.938888678921285 1 1
0.989490585706515 0.972385734726715 1 1
0.698465922933262 0.684438828711153 0 0
1.07466781614194 1.05587556431507 1 1
0.79427824456428 0.778533322004149 1 1
0.968075937888193 0.950317229951851 1 1
0.872127912535217 0.855006626630219 1 1
0.858467280565813 0.843995610654393 1 1
1.02296476674987 1.00496429541376 1 1
1.03506193803384 1.01664499647977 1 1
1.0568052284353 1.03634870892154 1 1
1.119104268111 1.09893011026731 1 1
0.925215015089065 0.90786930604208 1 1
0.849332864702722 0.833189781477932 1 1
1.0507254098404 1.02899064717647 1 1
1.18244526984388 1.15885707658857 1 1
1.03207174451487 1.01252945702077 1 1
1.0403907634573 1.02050595083101 1 1
0.968979803030553 0.949327983522542 1 1
1.06555677471805 1.04590174807738 1 1
1.16257770707385 1.14155730044863 1 1
1.05568569863344 1.03621431997153 1 1
1.23434432344603 1.21197262649699 0 0
0.985212864187983 0.967491706369746 1 1
0.936887080472066 0.919496115384162 1 1
1.07007438511683 1.04993079315786 1 1
0.966969928538265 0.949359519583967 1 1
1.11438659422475 1.09463227262429 1 1
1.16750641757255 1.14459964670339 1 1
0.79853293640205 0.783242060370678 1 0
1.08352453091025 1.06064000915116 1 1
1.03164235788283 1.01282017332908 1 1
1.09909328447941 1.07972040315495 1 1
0.939148445086471 0.92220093453264 1 1
0.871709424303641 0.85541686476514 1 1
1.08780365711219 1.06710226153761 1 1
1.00798743420384 0.989623690116593 1 1
0.963098482497327 0.945780975979544 1 1
0.867069876836723 0.851497058846815 1 1
0.919689095610443 0.901098310639492 1 1
1.08074563331547 1.06016759180858 1 1
0.958434176808383 0.940435039125574 1 1
1.13999797887366 1.11795685074818 1 1
0.92112398912757 0.904761402008057 1 1
1.22051243661681 1.19661382389056 0 1
1.08686580754745 1.06635795363176 1 1
1.02436974375725 1.00390875396759 1 1
1.05701607549079 1.03832197940993 1 1
0.95257644600433 0.935287878194655 1 1
1.07979997516022 1.06132383608286 1 1
0.984912091553103 0.966382762884413 1 1
0.940023073637671 0.922274271415027 1 1
1.01069408696496 0.992338365625955 1 1
0.749899643773385 0.735756902742186 0 0
0.928697120524064 0.911934198480435 1 1
1.02738546363535 1.0090011202115 1 1
1.18636066999269 1.16499125178288 1 1
0.993987368406247 0.978021330930787 1 1
1.1285080270608 1.10763296703465 1 1
1.10021276045544 1.08034120430457 1 1
0.947645277960203 0.929998413214182 1 1
0.960147701238097 0.941791392690666 1 1
0.935024385695474 0.91922829336108 1 1
1.00372661939867 0.986578255666857 1 1
0.787064399627687 0.771909070256709 0 0
1.03139483541659 1.01301152147066 1 1
0.917545638559211 0.901386020220783 1 1
1.0411974031491 1.02126107383583 1 1
1.16266574980814 1.14111151178368 1 1
0.983178772310742 0.965104083077918 1 1
0.864280091712389 0.847192725052214 1 1
1.00366244042144 0.984800097786411 1 1
1.04369325671663 1.02262489233417 1 1
0.897610174802587 0.881182189875219 1 1
0.906929244789667 0.889568881470114 1 1
1.08636506440519 1.06611032937931 1 1
1.09593155816246 1.07626253222997 1 1
0.883040513202358 0.865747621953194 1 1
0.974255688866923 0.956543602809531 1 1
1.17984013779759 1.15710532171932 1 1
0.951325787610208 0.934381835358533 1 1
1.0327932521682 1.01356827588964 1 1
1.07328180348271 1.0536352809939 1 1
0.888319667829066 0.870997799166499 1 1
0.947605847027107 0.929860927699897 1 1
1.11043968630124 1.09081829003744 1 1
0.985666193458489 0.96741266281332 1 1
0.937787676430486 0.919077738593672 1 1
0.958384323009517 0.939619043189496 1 1
0.95773398576478 0.940512936552647 1 1
1.06864413570829 1.04827202612492 1 1
1.03416975778553 1.01473418738596 1 1
1.10266802086912 1.08213166330482 1 1
0.887848642328555 0.871633623487894 1 1
0.907170585711122 0.889218882451083 1 1
0.929575628426238 0.912767109788619 1 1
0.898241541376698 0.881129872178896 1 1
1.0141772741193 0.995518220187671 1 1
1.03998468504815 1.02062904722988 1 1
1.05042759335014 1.03069804579117 1 1
1.00830032232097 0.988126212677447 1 1
1.04637424064414 1.0259253154258 1 1
1.08853039389642 1.06790370295509 1 1
1.09787450307342 1.07862824892941 1 1
1.08758338261509 1.06675575184525 1 1
1.013678658164 0.994369356897614 1 1
1.03799011723297 1.0196636155168 1 1
0.86820813361616 0.849177104250185 1 1
1.01125303855134 0.994760968130115 1 1
0.910501025418603 0.895200779747952 1 1
0.855396439019134 0.838142629370399 1 1
1.05585685892256 1.03575541341435 1 1
1.16761766888312 1.14571350835579 1 1
0.922449430579504 0.905835465188071 1 1
0.856772455739778 0.841584508325844 1 1
0.96403599087198 0.947162855706387 1 1
1.01840646153449 0.999481182416607 1 1
1.08390195988769 1.06154825913643 1 1
0.987988769516325 0.967899868940152 1 1
0.837804754870086 0.822282515858478 1 1
0.940870164138982 0.922901193252104 1 1
0.929377471863307 0.910744987872007 1 1
1.04962461005148 1.03004368035907 1 1
0.903490531605051 0.887642738378706 1 1
1.10496286953414 1.08266014059565 1 1
1.12350993137113 1.10117135012797 1 1
1.16385946346986 1.14129015761971 1 1
1.07658428193036 1.05671944197203 1 1
1.01096772933376 0.994050567119801 1 1
1.06058855936048 1.04247156536354 1 1
0.978988878864768 0.962159108825811 1 1
1.00497003356171 0.988172900450051 1 1
1.06974821165798 1.04961316699502 1 1
0.838347887042083 0.82245128129559 1 1
1.13856681102696 1.11855693414419 1 1
1.00653263685572 0.987360965958986 1 1
0.950215829364003 0.93250585127718 1 1
1.18659168435961 1.16384321618708 1 1
1.09402914471687 1.07369720504637 1 1
0.915387688304233 0.89835498405579 1 1
1.13529569020811 1.11354435644965 1 1
1.13276277721695 1.11049312425923 1 1
1.04158586047637 1.02099842757973 1 1
1.24032632297879 1.21743271521918 0 0
0.970906598135612 0.954215284144782 1 1
0.999237221505779 0.978361555881778 1 1
0.99322517079573 0.974019696627305 1 1
1.01226698799891 0.994162140472303 1 1
0.91624577142753 0.897255482493313 1 1
0.9052344854802 0.888149158152811 1 1
0.902564657716192 0.88516463776977 1 1
0.960536978857388 0.942899472693285 1 1
0.918361880418442 0.900008977498143 1 1
1.01190123592037 0.991273094064292 1 1
1.06425574149187 1.04364354934492 1 1
0.998576355701862 0.978148046384409 1 1
1.0002678509031 0.979763219161033 1 1
0.925879539023114 0.906304573573582 1 1
1.26729560633369 1.24336480893477 1 1
1.05408454369308 1.03429497153812 1 1
1.11513449576443 1.09190642836178 1 1
1.05017201856792 1.03083378566421 1 1
1.01129544820099 0.992351666461451 1 1
0.873432498137028 0.855571577637174 1 1
1.04669076968702 1.02526644241853 1 1
1.10708976451844 1.08757916034874 1 1
0.983446798223449 0.965372434519955 1 1
0.997890140319076 0.981136860790152 1 1
1.04107489558323 1.02246633144802 1 1
0.900440959659706 0.883193788686878 1 1
0.941702501333026 0.924865240755672 1 1
1.01325036259196 0.994811249294851 1 1
0.901640212443133 0.884567803022194 1 1
0.931207273848016 0.914455831446082 1 1
1.07231966138305 1.05156092450333 1 1
0.963841762554187 0.947153586069682 1 1
0.895753285083016 0.877557248292886 1 1
0.941841044032441 0.924447914912882 1 1
1.00923195790045 0.990699002810314 1 1
1.16616203535397 1.14445352119836 1 1
1.00773529563637 0.988647759761511 1 1
1.00857806921454 0.989093314800212 1 1
0.917235418146054 0.899119550947335 1 1
1.00692796142089 0.985699206024571 1 1
0.922908688658299 0.904514993453426 1 1
0.929934442303675 0.913251160874308 1 1
1.13060715035202 1.10872257575401 1 1
0.88287697500652 0.866665140617422 1 1
0.969050243189625 0.952358827012242 1 1
0.915849905038642 0.897566961197096 1 1
0.997305398653334 0.978680826499485 1 1
0.896365912309537 0.879762846812062 1 1
1.06736590427804 1.04752552484004 1 1
0.964453512477247 0.946919203495654 1 1
0.835441839474973 0.819278432551884 1 1
0.949086571035525 0.930402110947482 1 1
0.913899314726272 0.894710320344544 1 1
0.907692336790558 0.891461343417676 1 1
1.01676204337615 0.998512704027576 1 1
0.946615473137197 0.929756962443146 1 1
0.863883330289864 0.848415858702474 1 1
0.963459047134096 0.94464588670038 1 1
0.937753238247646 0.918917109600969 1 1
1.08086202276968 1.06087182504098 1 1
1.02670241348588 1.00678190086274 1 1
1.1780065176956 1.15312268976303 1 1
1.08491391729202 1.06584162903326 1 1
0.904034116656786 0.884391536257379 1 1
1.0206912386305 0.99984516967916 1 1
1.24931708292436 1.22533426952948 0 0
0.937542491188472 0.922061975203667 1 1
1.09901763570734 1.07816507025397 1 1
1.20917524888599 1.18678751177159 1 1
1.05691423961247 1.0381604945582 1 1
0.82342576730322 0.808537369122374 1 1
0.968085548823852 0.94988144029766 1 1
1.16949474763854 1.14769769026674 1 1
1.01006613727705 0.990914320738431 1 1
1.01857021817461 0.999515278517535 1 1
0.851957720158137 0.834610490205258 1 1
1.11728945512676 1.09545216254061 1 1
0.872586827678997 0.857450318222702 1 1
0.910534868083095 0.893765683215266 1 1
1.02284845790213 1.0053965444058 1 1
0.993895178577753 0.974897382184296 1 1
1.04985761471519 1.03173253751253 1 1
1.06280654152346 1.04102599730689 1 1
0.946927032127164 0.928073615663788 1 1
1.02672752801599 1.00940127765939 1 1
0.92175694184074 0.904475662469421 1 1
0.866671222830906 0.850630318129095 1 1
0.972824483325351 0.954706803445304 1 1
1.0580979919494 1.03613000046291 1 1
1.14004717293029 1.11902881634536 1 1
1.12007418040468 1.09890725359755 1 1
1.06838270413931 1.04516655127714 1 1
0.863246208514623 0.84887684487368 1 1
1.04701695553037 1.02687106457243 1 1
1.05167098948344 1.03297414994412 1 1
0.913682448267015 0.896898380109934 1 1
1.02671027482035 1.00718252582009 1 1
0.981645282386311 0.962094090287168 1 1
1.06518828944349 1.04410053112123 1 1
1.05794511394468 1.03931667874764 1 1
1.01130429013759 0.990862512166159 1 1
1.00165762590642 0.981855869141114 1 1
1.15305780480568 1.13080703468867 1 1
0.919987295567957 0.903372243567792 1 1
0.735163104125063 0.722480298077848 0 0
0.893801727162236 0.877431823718827 1 1
1.0847720434218 1.06477878624444 1 1
1.0485478270381 1.03030155701716 1 1
1.006205163183 0.986710962293626 1 1
1.0065562110589 0.988381985154572 1 1
1.11519596322082 1.09504422078993 1 1
1.03338392041573 1.01336230726339 1 1
0.986269101574693 0.967778060868678 1 1
0.97672670242387 0.95886029837179 1 1
0.895795389316296 0.878929194954232 1 1
0.898377585939983 0.88340826300639 1 1
1.11823420659916 1.09824828848982 1 1
1.24759779668179 1.22348433735268 0 1
0.977426509747204 0.959163385154799 1 1
1.07883993867268 1.0574707788769 1 1
0.92416681582432 0.907808147923276 1 1
0.957354443919655 0.938477025230292 1 1
0.915473503468944 0.898645623381232 1 1
0.939889056607743 0.923429763930386 1 1
1.14265095936375 1.12245091993994 1 1
0.944777230331378 0.927255709984697 1 1
1.02211277767802 1.00238173238852 1 1
1.06109110212424 1.04092688004896 1 1
0.947003782659008 0.92960215648477 1 1
1.20141530276935 1.1777252100023 1 1
0.934321390258593 0.916507995551901 1 1
0.893824239842198 0.878337569593951 1 1
0.893506909278763 0.877895932629489 1 1
0.915125668592977 0.899662086655584 1 1
0.927903668114349 0.909970733696733 1 1
0.892844993579987 0.875587762577581 1 1
1.31113126497493 1.2855865946002 0 0
0.864693974124447 0.848297639449891 1 1
0.945281234812378 0.925610972768171 1 1
1.14699672233083 1.12539504810282 1 1
0.969680020228183 0.95244737119965 1 1
1.08968722653371 1.07054247307068 1 1
1.11243547157488 1.0906723361981 1 1
1.14313062519648 1.12089580500876 1 1
1.11074334988922 1.08950852535665 1 1
1.0246798264082 1.00356577570222 1 1
0.810096342567528 0.794471509326458 1 1
0.8734392395056 0.85565052235872 1 1
0.813748369704431 0.79792339053955 1 1
0.940719672756263 0.920801789819127 1 1
1.18291831706128 1.1620402035884 1 1
1.06327020011446 1.04363800422563 1 1
0.945295523178878 0.929226011705659 1 1
1.08040876227594 1.05777296562987 1 1
0.835535505191078 0.81865221552303 1 1
1.0226753264941 1.00290032788686 1 1
1.05960981483897 1.04003113240068 1 1
0.888071141236029 0.872113398293068 1 1
0.93937755472137 0.921564924062687 1 1
1.18027356762532 1.158650115367 1 1
1.30871840183113 1.28516219486274 0 0
0.96556781114205 0.947073410329173 1 1
1.10625727350561 1.086151140988 1 1
1.06952114244652 1.04851456780962 1 1
0.806635855778872 0.791152879217952 1 0
1.17282291206698 1.15021170807086 1 1
0.795819122575651 0.78057674139453 1 0
0.810638243017264 0.795810466791408 1 1
0.963506952410177 0.94416977138827 1 1
0.879077893345946 0.862676483159371 1 1
0.884654260489878 0.867268623315433 1 1
0.956014865710724 0.939506330895468 1 1
1.23787502961211 1.21440108850945 0 0
0.836188742988648 0.820651133402525 1 1
0.910679248468137 0.891673954281392 1 1
1.00415673965302 0.985954170625706 1 1
0.927792475388273 0.910492753389613 1 1
1.16669457096588 1.14249716560325 1 1
1.00430587116431 0.98538910360673 1 1
1.02437311156456 1.00584719614695 1 1
0.97937060697787 0.961165688471164 1 1
0.916045031753779 0.897979729819314 1 1
1.1169602198237 1.09489349761845 1 1
0.965934696824391 0.945265709176622 1 1
0.813824512097359 0.798532586754679 1 1
0.9332314441825 0.91475795980587 1 1
1.01039122961469 0.992440661450924 1 1
0.996838641272482 0.97615665693551 1 1
0.911489971084164 0.894564720530098 1 1
1.07004655891787 1.05048733651027 1 1
0.942371515432923 0.925857063823058 1 1
0.83211578369638 0.816956901134705 1 1
0.92063985955301 0.903337064141257 1 1
1.20421337545865 1.18264476431241 1 1
0.99757994896822 0.978440928523801 1 1
1.14923175398456 1.12718409846568 1 1
1.10716648080422 1.08682767818241 1 1
1.03056665214103 1.00892387688929 1 1
0.833384660638104 0.81788974871202 1 1
1.08109344831496 1.0615887537979 1 1
0.965018866431738 0.948040464342295 1 1
1.1064543097289 1.08694349811239 1 1
0.867401581133443 0.851723303033178 1 1
1.17970059498188 1.15899132052023 1 1
1.00300004254317 0.985264162613103 1 1
0.869770939707952 0.853605867654472 1 1
0.733407860135142 0.718659930025242 0 0
1.02080775518819 1.00211737435532 1 1
0.924410869184521 0.907374972305092 1 1
0.780938243928431 0.765264927936109 0 0
1.03059272139298 1.01015405754985 1 1
1.11008610730345 1.09018818916605 1 1
0.890269542978109 0.874009512546736 1 1
0.877237824320708 0.858555044901489 1 1
0.919623536643795 0.901587867164001 1 1
0.85979444650984 0.844151660953678 1 1
1.0916519058446 1.07051231561113 1 1
0.900124242493893 0.882568477309337 1 1
1.1613361485599 1.13873333539351 1 1
0.999214578422818 0.982857286836834 1 1
1.21212452259945 1.19139003723899 0 1
1.09806556876747 1.07833832162695 1 1
1.03178685005116 1.0136535893483 1 1
0.957149989932169 0.93890813676604 1 1
1.15559243437871 1.13134637416192 1 1
0.889616387206431 0.873710570861074 1 1
1.03422850087504 1.01187037166373 1 1
0.934623979830461 0.917009102222872 1 1
1.13696802776107 1.11405585611144 1 1
0.936795669945618 0.919314077072231 1 1
1.01651126590026 0.996169575579553 1 1
1.07229027989738 1.05364466681193 1 1
1.19475129662413 1.17291575246718 1 1
0.98882504482313 0.971100418460202 1 1
1.06364977898747 1.04270903780479 1 1
0.977905646371424 0.958537944379693 1 1
1.16466670793208 1.14333237732557 1 1
1.18415530779832 1.16270924632887 1 1
1.0781344150269 1.05781390312618 1 1
0.979618959840132 0.960217376776731 1 1
1.01283362801012 0.99357003835628 1 1
0.818786155205447 0.804552252520639 1 1
0.970692213797395 0.952007848682395 1 1
0.984821188771997 0.967615379592507 1 1
1.03844259515951 1.01985632562172 1 1
1.16536830745876 1.14458437102502 1 1
1.05106059807587 1.03097409159002 1 1
0.972473483811806 0.955077104596406 1 1
0.880080830545735 0.862101841201789 1 1
0.934882052017304 0.916881007062985 1 1
0.781966163918263 0.76693800129839 0 0
0.945295883682071 0.927380762611347 1 1
1.03026474345981 1.01246334767081 1 1
1.02879850285284 1.00834093665069 1 1
0.958264665755368 0.941617610184966 1 1
1.11505410864949 1.09183961556606 1 1
0.916881988845908 0.899786200742253 1 1
1.13551841646889 1.11303511992921 1 1
1.01588037358142 0.996642272086347 1 1
1.09105086043697 1.07029851894068 1 1
1.07191520009779 1.05142122794437 1 1
0.947797446930158 0.92935026417852 1 1
1.15671027114428 1.13626075072171 1 1
0.987049189350516 0.968975445292231 1 1
0.97169769770961 0.95378440164346 1 1
0.89115185393157 0.875110607682298 1 1
0.900269633879016 0.881700122273283 1 1
1.03113459869478 1.01266047042019 1 1
0.891552365342126 0.875665073501342 1 1
0.842040813193673 0.825338119599822 1 1
0.819643301217699 0.804088546037234 1 1
1.04697143182326 1.02836799711903 1 1
1.03514135222619 1.01297542568439 1 1
0.949781394427175 0.932047624186827 1 1
0.927955346439775 0.910759906582982 1 1
0.863189638648037 0.846713456726836 1 1
0.996773740679146 0.978196135529204 1 1
0.975386817773043 0.957359867401034 1 1
0.854429697828656 0.839964937268307 1 1
1.05063378262057 1.02907938858883 1 1
1.05497444198621 1.03540025911851 1 1
1.07572052164742 1.05690480503527 1 1
1.14085862006332 1.11748060329667 1 1
0.919822468605496 0.902189337698533 1 1
1.0090355842938 0.990600541056289 1 1
1.00393819995435 0.983533871564494 1 1
1.06931836178262 1.04861784426868 1 1
0.875693154091444 0.858758468946302 1 1
0.791395707421249 0.77749254491827 0 0
1.06982377650712 1.04981723391267 1 1
1.05955990143711 1.03919343042593 1 1
0.942841211487296 0.926605203466497 1 1
0.925132096524162 0.907944268182512 1 1
0.750805360521223 0.736214161016832 0 0
1.13857317267795 1.11832661093558 1 1
1.09528833479812 1.07597066128405 1 1
0.857638121708755 0.843016281760534 1 1
0.805850363141725 0.790760614250718 1 0
0.905990400318234 0.889690393541586 1 1
0.999192694252883 0.979543573639212 1 1
1.02704941735456 1.00877929244125 1 1
1.0025764883972 0.982520292272062 1 1
1.11382648218973 1.09241879905277 1 1
0.938770190476977 0.922258669737734 1 1
1.08579762129546 1.06599379991785 1 1
1.05659596979375 1.03632820902612 1 1
1.04589610220199 1.02553412417329 1 1
0.943241549828774 0.925164447840417 1 1
0.969931349455802 0.95193380348823 1 1
0.962200855479633 0.945068338701626 1 1
0.869460600101474 0.851569287279051 1 1
1.22385816858718 1.19916946716989 0 1
1.16261166677709 1.14124743053191 1 1
1.0167573207337 0.999213044767838 1 1
1.01922034873444 1.00122151316633 1 1
1.02973402336061 1.01037589788242 1 1
1.14120653612815 1.12110980184727 1 1
0.971249894503652 0.953993453940478 1 1
1.02790638836507 1.00888282077855 1 1
0.977489410116662 0.958503128827701 1 1
0.953698317419904 0.935727605268677 1 1
0.929353225186927 0.912311467693735 1 1
1.00534675412377 0.986551694120565 1 1
0.946096360969464 0.929571721692291 1 1
0.979605130103152 0.961605243947409 1 1
0.915196797427049 0.896857952352096 1 1
0.973857072991724 0.955385379742735 1 1
0.855431994188482 0.840437605994908 1 1
0.817969770243064 0.803291506399706 1 1
1.07675084245209 1.05754253777367 1 1
0.974615482165148 0.956111874863654 1 1
0.969778414661583 0.952855450902691 1 1
1.02436265702118 1.00627423443678 1 1
0.896294843883763 0.878381938887121 1 1
1.14692747974805 1.12467126737008 1 1
0.982502826484743 0.964333428519459 1 1
1.25677160292811 1.23309134016547 0 0
0.903444710328788 0.886721440214033 1 1
1.14305276876271 1.12292882784492 1 1
1.11514481338397 1.09340031320821 1 1
1.01489386965813 0.996053303595948 1 1
1.20668906538941 1.18483181517345 1 1
1.10364810166441 1.08286224302249 1 1
0.964769384196264 0.947314959785693 1 1
1.08623457196209 1.06508250662547 1 1
0.936391393541844 0.919174375246511 1 1
1.05740936104398 1.03660920691156 1 1
1.09286537657148 1.07243291900955 1 1
1.11602008913196 1.09543907730154 1 1
0.688049554407286 0.675550271395764 0 0
0.88533440067153 0.865177467497606 1 1
0.944983695874294 0.928239873597952 1 1
1.06766445246256 1.04581263555082 1 1
1.03438111578873 1.01631053211011 1 1
1.02676743983972 1.00856445582858 1 1
0.932116648737411 0.914269197577818 1 1
1.13125003751628 1.10972520849497 1 1
0.889506688518658 0.873071776980643 1 1
0.918495061441848 0.902055873779524 1 1
0.96698322378024 0.94847863608489 1 1
0.828380152401003 0.813317108606022 1 1
1.20584074628772 1.18388733323617 1 1
0.945772863111408 0.927179793792569 1 1
1.10042692699024 1.08012714938539 1 1
1.20453411136851 1.18148861097182 1 1
1.08861164076765 1.06840572340376 1 1
1.04348102633382 1.023194813781 1 1
1.01600214688909 0.998244920855815 1 1
0.868998593333177 0.852830500687955 1 1
1.03997105745918 1.01953636684942 1 1
0.953569231111126 0.933907706321655 1 1
1.05477718793958 1.03265652605684 1 1
1.02227173529314 1.00379978106617 1 1
0.849640342169353 0.833571898290331 1 1
1.17566122274536 1.15469673345691 1 1
0.768507700337842 0.755841477744117 0 0
1.00860173833356 0.990926670258163 1 1
0.876245395861591 0.859115970565846 1 1
1.01076633353773 0.993009049645372 1 1
1.05492081922494 1.03767685197816 1 1
1.1873553171749 1.1666110331581 1 1
1.00503045938283 0.985589020946818 1 1
1.14002473585501 1.12047975913897 1 1
1.1922488363665 1.16969258671311 1 1
1.07968597737298 1.05873573163885 1 1
1.04070268723865 1.01878379526883 1 1
0.823441301569925 0.808764394433894 1 1
0.952762057487584 0.93578390433113 1 1
0.992901471133568 0.974076942531089 1 1
1.02663467855033 1.00688664095025 1 1
0.959171998089495 0.940745220367332 1 1
0.954185431878245 0.936684954744722 1 1
1.02339279178392 1.00381821059521 1 1
1.21148204788876 1.18968232085313 1 1
1.00847126160413 0.989044037688621 1 1
1.15654905520992 1.13438756040551 1 1
0.895259806921102 0.878617373088692 1 1
0.952497279109437 0.934860627761796 1 1
0.991326139802558 0.972458849733566 1 1
1.16218610617531 1.14252086385103 1 1
1.03272636301209 1.01489533786366 1 1
0.831641050128875 0.81349899877505 1 1
0.971681734377797 0.954869322341881 1 1
0.905625160420099 0.889570581041643 1 1
1.02422055098688 1.00592341185328 1 1
1.0765399059847 1.05644195403324 1 1
0.972222688746643 0.955105033987648 1 1
0.987889380494603 0.969108528494187 1 1
1.04533943907846 1.02489321162881 1 1
0.939736302722619 0.920373951204384 1 1
0.957367721933934 0.938468746747824 1 1
0.889300772689247 0.87268343816051 1 1
1.14618121155009 1.12450995400407 1 1
0.960199514083978 0.942212536015983 1 1
0.917664715744693 0.900886799879141 1 1
1.01863750987683 0.999611808543482 1 1
0.934470594621876 0.916060816698397 1 1
0.834858248000856 0.82030286873428 1 1
0.929295805130292 0.911478391047814 1 1
0.957502161425245 0.939642903672927 1 1
1.15011801690892 1.12547866822132 1 1
0.921559248768816 0.903671102270332 1 1
0.993871216747957 0.974092590544451 1 1
1.16696990951267 1.14351453710792 1 1
1.01942954836801 1.00001650658267 1 1
1.17810951600402 1.15454541767866 1 1
0.798676142004735 0.78263930224058 1 1
0.909708923091643 0.89349173404014 1 1
0.955993107897443 0.937904909355662 1 1
1.06040250322466 1.03977578998725 1 1
0.9254236290448 0.908697315362238 1 1
0.932468849986993 0.913379822038195 1 1
1.06360329223488 1.04311184039652 1 1
1.00553967639154 0.986706124378607 1 1
1.06231978103449 1.04412007886854 1 1
1.00639183607845 0.987498743040833 1 1
1.09954343978557 1.07842583710281 1 1
1.00148725601712 0.981156594153742 1 1
0.935370438493442 0.917891513797754 1 1
0.965235252931682 0.947091123360975 1 1
0.861407692397912 0.844895650159993 1 1
1.01480571312922 0.997034457487592 1 1
0.924192031300501 0.907000533715609 1 1
0.970664733243403 0.95287666357897 1 1
0.911069975221492 0.895061714655235 1 1
1.41179134342265 1.38207886735701 0 0
0.865869502555554 0.849034729073683 1 1
0.991176930185604 0.972627576975308 1 1
0.822779488871594 0.806455015012739 1 1
1.04563088211957 1.02772215523808 1 1
1.04366930129758 1.02509308184938 1 1
1.03048430974231 1.0123132348784 1 1
1.00295940187919 0.983834167667288 1 1
1.05565920306454 1.03382525811929 1 1
0.899217693295626 0.881501135110258 1 1
0.918894438971179 0.903695286855932 1 1
0.935196948819705 0.917572559336541 1 1
1.17880795077685 1.15615942999258 1 1
0.973295677541834 0.956330985858509 1 1
1.05134887103775 1.03223988510741 1 1
1.02207346291655 1.00331898335884 1 1
1.16615073025352 1.14298127207279 1 1
1.16094886508639 1.1384456887577 1 1
1.08456830940683 1.06460663051574 1 1
0.981627882030259 0.961572206098785 1 1
1.0279590753786 1.01037561862955 1 1
1.01343577216862 0.995399752988417 1 1
0.974305404437554 0.955501163528342 1 1
0.868761937742381 0.853399313731637 1 1
0.934527490751948 0.91672625025498 1 1
1.18125851053129 1.15868989958452 1 1
0.954671110247247 0.937118828610154 1 1
1.07975768853097 1.06032205639128 1 1
1.02004803069563 0.99865795723615 1 1
1.01482907926001 0.996525382256636 1 1
0.983513712601033 0.964457864629063 1 1
1.03492466869653 1.01678962994084 1 1
0.839968699197495 0.826291162658367 1 1
0.9223836704374 0.905020455161601 1 1
0.707265456465681 0.694807878785657 1 0
0.97844299882078 0.959097941596874 1 1
1.03477015328892 1.01590684828469 1 1
0.953076473562679 0.934504661853321 1 1
0.955235664206079 0.9373745149135 1 1
0.93442252047224 0.915283735265927 1 1
0.786209995455184 0.771374267390288 0 0
0.949774677986573 0.933105159290972 1 1
0.888875980142801 0.871523799620772 1 1
0.912924152899513 0.897591823010112 1 1
0.909981088785029 0.893386434509555 1 1
1.04438713557665 1.02347801617796 1 1
0.973391847157589 0.954099090042531 1 1
1.0682833772722 1.04648146705789 1 1
0.772251794040026 0.756881163331979 1 1
0.817336390636449 0.80093381250617 1 1
1.1380335353149 1.11637912718751 1 1
1.05927829941361 1.04018162553023 1 1
0.930583369816652 0.912952670115593 1 1
1.06575227900019 1.04598603364664 1 1
0.885568662377677 0.86786358069635 1 1
1.16387337722922 1.1425559813759 1 1
1.04375748722812 1.02412544995428 1 1
1.07465349479185 1.0544370918355 1 1
0.957420512575176 0.93811276266223 1 1
0.909552126260274 0.893914640481621 1 1
0.965473079710234 0.946172037058295 1 1
0.985968028465773 0.967102555856814 1 1
1.10838384424921 1.09050853838858 1 1
1.07208669841718 1.05284537107777 1 1
1.16207183177318 1.14031547436256 1 1
1.19104670786793 1.16846029559161 1 1
1.13270223864979 1.11191898668279 1 1
0.96204658230183 0.945395989083894 1 1
0.912160255209352 0.896861238951709 1 1
0.995950466367323 0.976993006044935 1 1
0.904353960000523 0.886557362522738 1 1
1.04498192484932 1.02539005123485 1 1
0.901494674662982 0.88453084280122 1 1
0.986104628149829 0.967901290611459 1 1
0.969662013941485 0.951002248077495 1 1
1.10051898113275 1.08138124098151 1 1
0.989466113020395 0.97189092805986 1 1
1.15662666013744 1.1344549066627 1 1
1.03357175697635 1.01487885322468 1 1
0.977762265921023 0.959847605772406 1 1
0.762148799005904 0.747883356283974 1 1
1.06112537834682 1.04080362213357 1 1
1.14865766906466 1.12863273076614 1 1
0.964663760737434 0.944904017178353 1 1
0.954685546498444 0.936116035505897 1 1
1.09029527643859 1.07196594207045 1 1
0.932419160070618 0.915213694437447 1 1
0.946288860864944 0.928080280615001 1 1
1.05481622522192 1.03339528697124 1 1
0.847720397487571 0.830712029403752 1 1
1.01189465418708 0.992947881491044 1 1
1.0847684976053 1.06562472018538 1 1
1.18918004044684 1.16820852990585 1 1
1.03974985905075 1.02039446741037 1 1
1.06574454411935 1.04399980925922 1 1
0.847391330248544 0.829900941373712 1 1
0.91592532497256 0.897188231596533 1 1
0.926690944224185 0.910155298503194 1 1
0.887089258867068 0.869398998639424 1 1
0.915868960280892 0.896244935139237 1 1
0.829359889778076 0.814277702944726 1 1
0.974899322702778 0.956389163107468 1 1
0.780402017087676 0.764497353793168 1 1
0.913481980920412 0.895287664702681 1 1
1.05365726126488 1.03374944980184 1 1
1.01202916062589 0.994681818467727 1 1
0.872355050340477 0.856953958363063 1 1
0.810135584674023 0.794543513502243 1 1
1.01206981823243 0.993866196371756 1 1
0.863333429263705 0.846569847189155 1 1
1.01267731597817 0.995195525058242 1 1
1.13621744276114 1.11357961651451 1 1
1.09739877262891 1.07801600477628 1 1
0.88690749661559 0.870698861579919 1 1
1.13286209341059 1.11304936210692 1 1
1.16912394639405 1.14777891086653 1 1
1.11740977205663 1.09692915643485 1 1
1.02518140465383 1.00500908916514 1 1
0.89157662099942 0.873924096146857 1 1
1.05999539170737 1.03994367868598 1 1
0.9287931436874 0.911729746941505 1 1
1.07887386094316 1.05660639998367 1 1
0.891390201005684 0.873788590443318 1 1
1.06857414342355 1.04866758211039 1 1
1.04325230423502 1.02417643509013 1 1
1.06764580720027 1.04752964844166 1 1
0.969637311660525 0.951400763151064 1 1
0.915316230335345 0.898979343946762 1 1
0.7566093632178 0.74307840056925 0 0
0.925918428701794 0.908470279734439 1 1
0.83033615045212 0.814493992422783 1 1
0.94501627990234 0.927849895279894 1 1
1.12015781197356 1.10087427156441 1 1
1.02884570432263 1.00913002464321 1 1
0.865148266075657 0.849552407131694 1 1
0.892093723519816 0.874302410841585 1 1
0.979467024845646 0.960096451457633 1 1
0.999585318681763 0.982354005622606 1 1
1.10708576074434 1.08682763808704 1 1
1.01190216886574 0.994075269766638 1 1
1.03306580436996 1.01465779227591 1 1
0.91742846149244 0.900135017452655 1 1
0.910991120680982 0.894660341987132 1 1
1.00439952367852 0.98721843616773 1 1
1.08753815477146 1.06691191128926 1 1
0.947483204711234 0.928189891869839 1 1
0.954834080334459 0.937837024382414 1 1
0.90566552829456 0.890781800601295 1 1
0.982483352192731 0.964006750199357 1 1
1.1804268807111 1.15943014191418 1 1
0.783914421074666 0.76860399800704 0 0
1.01899424006082 0.999828993881328 1 1
0.725776094157107 0.711294720596682 0 0
1.14194164924579 1.12142365755411 1 1
0.962996500192276 0.945880092689609 1 1
0.928646553897171 0.911387090570669 1 1
0.885467009929497 0.870406078017931 1 1
0.9014249306128 0.884934115631489 1 1
1.00963026096685 0.991438174065686 1 1
1.06574710149845 1.04791359938767 1 1
1.13792581510623 1.11786483075832 1 1
0.877041370467025 0.859482407255279 1 1
0.875353064525965 0.85922372936252 1 1
0.995912028106718 0.978251552905177 1 1
1.01050843759595 0.992865551330417 1 1
0.924138313042131 0.906927889948806 1 1
0.946836667947277 0.929610863315538 1 1
0.830951572570743 0.81637359380301 1 1
0.898087420003252 0.881268056635167 1 1
1.03650128937084 1.01607794121036 1 1
1.02922892063488 1.0102813908397 1 1
0.919519165083529 0.900667021951245 1 1
0.960623443438104 0.942772547159158 1 1
1.00467080116196 0.985374580912194 1 1
0.929968569144332 0.914189924122633 1 1
1.09520341786204 1.07677447622541 1 1
0.997598984078446 0.978052634205169 1 1
1.01101791705907 0.993218249095148 1 1
1.13827525439775 1.11508469691196 1 1
1.11575619969059 1.09384676218663 1 1
0.716144205028998 0.701307440330923 0 0
0.908571221081225 0.891557977038442 1 1
1.06752935938325 1.04837654598662 1 1
0.949435530672309 0.931345817920007 1 1
1.01636028078804 0.99677751621106 1 1
0.990517994955653 0.973371799222818 1 1
1.00532874389169 0.986419778610443 1 1
1.06757775276386 1.04826593329224 1 1
1.04972870307108 1.02913257425481 1 1
0.961144621129169 0.943409324602637 1 1
0.940736232024078 0.922960248212962 1 1
0.945135978951365 0.928269213474387 1 1
0.990037754881413 0.9705091473404 1 1
0.988798123040376 0.970161910958302 1 1
0.921763103766739 0.905368682931611 1 1
1.07635419987425 1.05760236357028 1 1
0.893056853832678 0.876783492505633 1 1
1.13875696330637 1.11590117454048 1 1
0.871316813287042 0.853936633184855 1 1
1.05490028782486 1.03510885723771 1 1
0.948763644240354 0.930638799201419 1 1
1.0212802622203 1.00119943676648 1 1
1.0591174266356 1.03926517685798 1 1
1.05508687830258 1.03574950353126 1 1
1.01460989012338 0.994082031289516 1 1
1.19743831072284 1.17405219442316 1 1
0.868834336590969 0.851979550923394 1 1
0.948008118650165 0.930743348464062 1 1
1.04394284180538 1.02564531531784 1 1
1.05652133933795 1.03674043447185 1 1
1.14303888873354 1.12378887954446 1 1
0.793538307587449 0.778845383639692 0 0
1.00940853389497 0.990640381301163 1 1
0.812387094561376 0.798335275351066 1 1
0.944939639262212 0.926724761820325 1 1
0.999175221741552 0.981358831922309 1 1
0.856622328011261 0.840432327419763 1 1
0.982135233865747 0.963496749570214 1 1
1.10491071675893 1.08468160906868 1 1
1.08032262777758 1.05817416186542 1 1
0.958535200277879 0.940547661330187 1 1
1.00907179615981 0.989924309396123 1 1
0.797695288420944 0.782872559483158 1 1
0.830093504633527 0.814250900295575 1 1
1.13920661224808 1.11955255026321 1 1
0.908716658799159 0.892237810191349 1 1
1.16546612992115 1.14280628267302 1 1
1.00295833795442 0.9843177244705 1 1
0.991182059766129 0.974245548782217 1 1
1.32057466550843 1.29613411384735 0 0
1.19651065845788 1.17432243734262 1 1
0.869925619574505 0.85565793552135 1 1
0.960774809194147 0.94434430519753 1 1
1.01347072990517 0.996700054006114 1 1
1.00776968513299 0.988014217732025 1 1
0.891278375169666 0.874466776927828 1 1
0.872747650883172 0.854413421222803 1 1
1.06690232438518 1.04460132334276 1 1
0.959928956473283 0.942759075344695 1 1
1.00416083929377 0.985593512214152 1 1
0.927670110434501 0.909496356619464 1 1
0.959500015556185 0.940972939021578 1 1
1.03165652709522 1.01114513644737 1 1
0.927660212863899 0.910021109767059 1 1
0.948500262801794 0.932324648951619 1 1
0.864832288523283 0.848660182460628 1 1
1.20658277416879 1.18390269902832 1 1
0.823747276526697 0.808599005892198 1 1
1.08776235047967 1.06418834059908 1 1
1.14353047117931 1.12295447146118 1 1
0.759919213852889 0.745205973779595 1 1
0.875933572773163 0.85993769361219 1 1
0.918576926735024 0.902670997477282 1 1
1.02660031350427 1.00790122907347 1 1
1.03963231630026 1.01979819553342 1 1
0.987835773505764 0.969783652471736 1 1
1.08660824349275 1.06752586644762 1 1
0.919665522401465 0.900683752055047 1 1
1.13370083354094 1.11130469387083 1 1
1.02358478927254 1.00128959360867 1 1
0.950334209544659 0.931887979445682 1 1
0.866787421375275 0.851280908541057 1 1
1.03746015620789 1.01761343211174 1 1
1.09598867223083 1.07654681568206 1 1
0.991372019113161 0.971869191265896 1 1
1.08021429929662 1.06052991780409 1 1
1.22775148860581 1.20485252162209 1 1
1.00321668082423 0.98506111074822 1 1
1.08033846021667 1.05863492563279 1 1
0.939064155233782 0.921638695688091 1 1
1.07855089167049 1.05842844163743 1 1
1.1717110989047 1.14814294139722 1 1
1.02949965930315 1.01150409376649 1 1
0.993282203056963 0.974651832142775 1 1
0.908020806791451 0.890717408218267 1 1
0.762701264243177 0.748859324275729 1 0
0.963149353773509 0.945115504595943 1 1
1.01932293744601 0.999825839033492 1 1
1.02018570897571 1.00195656835528 1 1
0.958809397198933 0.940855672383586 1 1
0.949345633873599 0.933203963519871 1 1
0.885817603845551 0.868837010991814 1 1
0.969578664184998 0.951273945988118 1 1
1.22686121276707 1.20341743128212 0 1
1.03778700799805 1.01817750661773 1 1
1.28421709878969 1.25822717356446 0 1
0.969939033564144 0.952117915372778 1 1
1.05058909927946 1.03125042630624 1 1
0.972997769178718 0.95324291803804 1 1
1.0795329653793 1.05971327983003 1 1
0.940244489003387 0.922952009862355 1 1
1.17007285273241 1.14805997327402 1 1
0.970890017976683 0.952707453081278 1 1
1.01358464155755 0.995642055242409 1 1
0.983703847910829 0.966085586745092 1 1
1.17377326896631 1.15187769635915 1 1
1.05323856953972 1.0336733295132 1 1
0.887883013818854 0.870338009937202 1 1
0.861011480684498 0.842903613562502 1 1
0.757674191703438 0.743799651330104 0 0
0.846874023642499 0.831953719543612 1 1
1.15892723736361 1.1343077757746 1 1
0.971175642646212 0.952380356049001 1 1
1.02904816183521 1.01139240305135 1 1
1.04014596638794 1.02099905133058 1 1
0.860585515306367 0.84468065953667 1 1
0.989827801778387 0.971581130123214 1 1
0.851745534223933 0.836791400606177 1 1
1.19373985334743 1.17252044879138 1 1
0.879387386937987 0.862251889688056 1 1
1.03742215837591 1.01843309715254 1 1
0.943903786886363 0.926159628299631 1 1
1.31536189466179 1.28990116812174 0 0
0.957996977871479 0.940294623166672 1 1
0.978921852252653 0.959703297632395 1 1
0.800568035886559 0.786555125984834 1 0
0.905240192152453 0.887243691222598 1 1
1.07528340543948 1.05663104779641 1 1
1.01269934739077 0.991983019629097 1 1
0.915988263713015 0.895565134702413 1 1
0.966916538537554 0.949033609005071 1 1
1.09374992638664 1.07435771605923 1 1
1.1884614786594 1.16573073298385 1 1
0.912349452274088 0.896081575258508 1 1
0.999409613609374 0.979360423850937 1 1
1.11659478109252 1.09399400924788 1 1
0.92059517321867 0.904490387793907 1 1
1.10959680340566 1.08821234213388 1 1
1.24102477439779 1.21582448899841 0 1
0.857975029721306 0.840526388969724 1 1
0.818945457330936 0.802571253011874 1 1
0.836158478835875 0.820877897716158 1 1
1.03183164875876 1.01245671430369 1 1
0.920593638703796 0.902666995311403 1 1
0.949991557543921 0.934072326737226 1 1
0.841102892574067 0.825424953059375 1 1
1.03197820745636 1.01196342966333 1 1
0.917953191226724 0.901271570092487 1 1
1.05032752852771 1.03062519725573 1 1
0.940326979901191 0.924101796751695 1 1
1.02658653364125 1.00822829954193 1 1
1.06175867776935 1.04075967684157 1 1
0.984289244346749 0.965836670342986 1 1
1.01326431831074 0.993249899889028 1 1
0.943531280667571 0.926929826786173 1 1
1.04668943062728 1.02736662636724 1 1
1.01612618654949 0.999226103100129 1 1
1.10564736526099 1.08625227572989 1 1
0.956857810296671 0.9380309650367 1 1
1.06422115727938 1.04439858343333 1 1
0.939745520010002 0.920957277183752 1 1
1.03858726597532 1.01911551653839 1 1
0.799869881671683 0.785142438237154 1 0
0.959373289151515 0.942393731787113 1 1
1.08268718938913 1.06273180383572 1 1
0.853313192580068 0.836357643810435 1 1
1.02458806789129 1.00601456872018 1 1
0.939458443236361 0.923300646635014 1 1
1.10439647710616 1.08191959695502 1 1
0.958881053465097 0.941363916678539 1 1
1.02808656008325 1.00927012125245 1 1
1.02058003855336 1.00164799402535 1 1
0.988972612704838 0.972728668502646 1 1
0.902543032661996 0.886506865771043 1 1
0.907888590650533 0.891339005642005 1 1
1.05480111592844 1.03437003264444 1 1
0.840731578355662 0.823536364500911 1 1
0.903564555976687 0.887617484533126 1 1
0.940685185324445 0.923456300126899 1 1
1.25480175059606 1.22946097203174 0 0
1.16434525019503 1.14276384719412 1 1
1.07191968295669 1.05225324304037 1 1
1.01921734374864 1.00095284653698 1 1
1.04809157872868 1.02609611679585 1 1
1.04471501210758 1.02557754148175 1 1
1.18151551414815 1.15744898096859 1 1
0.777065806869368 0.761903953251967 1 1
1.24224886293574 1.21989423193718 1 1
0.924457483134134 0.907580953486529 1 1
0.911728322544998 0.894635710914699 1 1
0.954578193703205 0.9362731574154 1 1
0.98581107659381 0.966874626341172 1 1
0.885932503842412 0.868384945407956 1 1
1.18582842310915 1.16480236309207 1 1
0.9911971650837 0.972566497845515 1 1
1.07323337352271 1.05200763813501 1 1
0.941639896627431 0.924916577158368 1 1
0.954737522185517 0.935966599934633 1 1
1.11570117856861 1.09680596115463 1 1
0.976917882101737 0.957980910454738 1 1
0.934048546878581 0.916403943886827 1 1
0.989933145887133 0.972390947858152 1 1
0.972226495711126 0.952935548347651 1 1
1.21804016963924 1.19413293188581 1 1
1.13445011577479 1.11090265697464 1 1
0.983903280619149 0.963678471715467 1 1
0.983896435096896 0.964440403032866 1 1
1.00772190457551 0.98894461537973 1 1
1.10620577476412 1.08574059597122 1 1
1.05275686323471 1.03285069163151 1 1
1.09676547347859 1.07530390302887 1 1
0.951899689355112 0.934487889775918 1 1
1.07921410681775 1.06041239679391 1 1
0.9646165647152 0.94671951657439 1 1
0.73067879037452 0.716481760326061 0 0
0.924654003379377 0.907458430677671 1 1
1.23066259821386 1.20908713283394 1 1
1.17955205465495 1.1592882914593 1 1
0.934179400152862 0.917504113028334 1 1
1.06402245813517 1.04481266794197 1 1
0.923176171182666 0.906671552501962 1 1
0.9948767706558 0.976538013548915 1 1
1.03002973519619 1.01025914754399 1 1
0.92304974090197 0.906044953760021 1 1
0.827923742754989 0.813453235246093 1 1
1.1516909635602 1.1292547171065 1 1
0.819692860644887 0.804741346291553 1 1
1.01047497528767 0.99104199574161 1 1
1.16133609650864 1.14174797873942 1 1
1.07661068185904 1.05620671611678 1 1
1.03787706153479 1.01511654963509 1 1
0.952770839318785 0.934136940316965 1 1
0.89814435469628 0.880492443678156 1 1
0.798166730032542 0.782985939040617 1 0
0.935261762801573 0.917270968748851 1 1
1.20316163044328 1.17932648994665 1 1
1.20349902531994 1.18158101266012 1 1
0.977059456227263 0.959198652849438 1 1
1.13977838223165 1.11942994244258 1 1
1.01052085073234 0.992239633957144 1 1
0.984292235019423 0.965713388693356 1 1
1.06641074821576 1.04724947784125 1 1
0.943100446548735 0.927044068834667 1 1
1.12655639136174 1.10508905011959 1 1
0.978146655840777 0.958950559381567 1 1
0.906933110549695 0.891117924377821 1 1
0.96871207134378 0.950455055032948 1 1
0.962727972696761 0.945139425449506 1 1
0.918939933122483 0.902170134159212 1 1
0.99237692544347 0.972521066849815 1 1
1.00715315275706 0.988070516808227 1 1
1.11181711382809 1.08973943880799 1 1
0.91321317602582 0.895927891804351 1 1
1.16997856594534 1.14735065329915 1 1
0.969172795352155 0.952457102853239 1 1
1.08332057600633 1.06352566221631 1 1
0.872061301666055 0.854154730539583 1 1
0.911441757389897 0.893768600814731 1 1
0.963069565302835 0.946677592931412 1 1
1.11628559707244 1.0966062058885 1 1
0.99205969681388 0.974735274221854 1 1
1.12198955728072 1.10142086810115 1 1
0.850537839678456 0.83184961989326 1 1
0.985099058402847 0.966076560565137 1 1
0.847787389169144 0.83274162585656 1 1
1.1619244187952 1.14138884459002 1 1
0.936573504464362 0.919022532867198 1 1
1.17098222184751 1.14860553363134 1 1
1.21301289799244 1.19048371925126 1 1
0.938971001385739 0.922533438791079 1 1
1.08716765716834 1.06754813976259 1 1
1.11356601383092 1.09175260923878 1 1
0.875558293062335 0.858814896816619 1 1
1.24222065430423 1.21857501363009 1 1
1.14318109833931 1.12213924481589 1 1
0.871596828605404 0.855070370808357 1 1
1.02742894038238 1.00838134068343 1 1
1.05417675186531 1.03411752468955 1 1
1.00291519749071 0.983401075580861 1 1
1.19164616467492 1.16856635245668 1 1
1.12634811913415 1.10477230081873 1 1
1.05676044074157 1.03786208398878 1 1
1.03688713220564 1.01756295349182 1 1
0.852569940441497 0.835245435351704 1 1
1.29869719133979 1.27341628230827 0 0
0.941463028151913 0.921996117845515 1 1
0.973881988080291 0.95594657241245 1 1
1.08895088920361 1.06929693391531 1 1
1.10060907752164 1.07958609157282 1 1
0.994336442367494 0.976146612961221 1 1
0.898623598440985 0.882506735106875 1 1
1.03101700269068 1.01220836054594 1 1
0.936509630929311 0.919652463373146 1 1
1.00963147500269 0.991010492388446 1 1
0.983194285665852 0.964918239813248 1 1
1.03597340634397 1.01665218754875 1 1
0.871320950002705 0.853927442440889 1 1
1.12991564891032 1.11132212495992 1 1
0.831923240747731 0.815407482638716 1 1
1.04834047096339 1.0281404101616 1 1
1.07455525931092 1.05619027748164 1 1
0.883171910570968 0.866872286642625 1 1
0.87326786479888 0.856436212716285 1 1
1.00318231338634 0.98540249506837 1 1
1.08888521935236 1.06816925869207 1 1
0.990138755816857 0.971793112375491 1 1
0.9511622800192 0.933693708511332 1 1
1.21678406818013 1.19650966441292 0 1
0.885376465262636 0.869488626229706 1 1
0.989717949713215 0.970121968905051 1 1
0.91654359750013 0.899116450101207 1 1
0.99832331720814 0.980912667337006 1 1
0.850086143659659 0.832180456053762 1 1
1.02369813029012 1.00579240751662 1 1
1.2124754762187 1.190432781194 1 1
1.27638172651682 1.25325385070826 0 0
0.848544676911894 0.833413909756963 1 1
1.04389440582969 1.02531243311381 1 1
0.941783360878695 0.923670620629884 1 1
0.731600934199903 0.717141794513862 0 0
0.930104985754274 0.913527093562658 1 1
1.11287616918831 1.09121562620962 1 1
0.893994922209584 0.878428910374805 1 1
1.00234082735161 0.983779117657336 1 1
0.954483919426729 0.938259050449859 1 1
1.24948502871564 1.22205250800619 0 1
0.836273663569705 0.820368833516522 1 1
0.815588372982754 0.800724958881637 1 1
1.01196585995281 0.994323544644767 1 1
0.988569278982696 0.970947522555087 1 1
0.996406363077662 0.978357689398587 1 1
0.994037148615317 0.972834797867978 1 1
1.04121300407455 1.02241750984355 1 1
1.00062381106079 0.982357657259828 1 1
1.04943280043136 1.03010790197829 1 1
1.23745980335235 1.21333770226952 0 1
0.985070736467949 0.965734561040503 1 1
1.02064460677218 1.00108704617421 1 1
0.970162977265594 0.952322876750313 1 1
0.788514698777569 0.772968701501771 0 0
1.01579606864081 0.996530682334832 1 1
1.13735676332862 1.11453576084905 1 1
1.02434424356577 1.00496490383218 1 1
0.961168552048696 0.942640057184707 1 1
0.865382407571006 0.849391809823996 1 1
1.03694484347696 1.01723778658996 1 1
0.975285331651317 0.959171707119598 1 1
1.04771395152083 1.02731164605272 1 1
1.05778617386248 1.0390348757611 1 1
0.978455964031052 0.960877436859648 1 1
1.1512366866788 1.13068646103156 1 1
0.979487548103352 0.960327151620316 1 1
1.04535809961552 1.02578070381463 1 1
0.876652265749448 0.861722858641307 1 1
0.933408885187582 0.916598307736176 1 1
1.03001111241695 1.00869961080388 1 1
0.989866793202844 0.971687770184254 1 1
1.22208290468117 1.1978069137916 1 1
0.954277788884017 0.936707353742509 1 1
0.950823463309999 0.932387094235435 1 1
1.19509152024168 1.17260803774232 1 1
1.19146590055201 1.16988213815337 1 1
0.849908777552653 0.832786930473797 1 1
1.03747967523681 1.01884652625512 1 1
0.956920509665851 0.939625576907787 1 1
1.07813547041884 1.05775660643742 1 1
1.12749474516189 1.10522025773451 1 1
1.06048860048796 1.03923317379154 1 1
1.04357265134429 1.0228505452575 1 1
0.983888364251989 0.965112878284608 1 1
0.827412634437355 0.811359026451141 1 1
1.18736099642589 1.16523936052698 1 1
1.0538312031003 1.03481335748026 1 1
1.08114124218633 1.05929118019097 1 1
1.085940676439 1.06393265256727 1 1
0.85300522793062 0.837320494422978 1 1
1.06496678676565 1.04508370638411 1 1
0.97461749291715 0.957978194353366 1 1
0.844953592943274 0.829785218711344 1 1
1.02496540241645 1.00467340465782 1 1
1.06155995331455 1.04128239234513 1 1
0.971768388332866 0.954507800395383 1 1
1.039709641243 1.01947880746773 1 1
1.1126714901678 1.09236092015656 1 1
0.99138619953551 0.975245711562834 1 1
1.13580170515997 1.1133852754656 1 1
0.985240076685785 0.965437080703523 1 1
1.10465647090259 1.08371016852542 1 1
1.06096173801609 1.04120598162924 1 1
1.03325368061226 1.01545880946798 1 1
0.844167852574154 0.828317045394955 1 1
0.900562093521841 0.884535580270705 1 1
1.08870126508484 1.07001459341258 1 1
0.898801103128216 0.881410339130115 1 1
1.02159855728965 1.00181091926162 1 1
1.07160383180891 1.05295002681694 1 1
0.848981334547069 0.832088043171719 1 1
0.984334088235813 0.964989184463047 1 1
0.990314095719121 0.972466486997076 1 1
1.02256257775369 1.00272495887565 1 1
0.862511328566733 0.846207749193635 1 1
0.865704906561578 0.849273021929254 1 1
0.925610796950072 0.90627335655553 1 1
0.987242005752456 0.96908406335856 1 1
1.0129743659795 0.994651913212418 1 1
0.966009536012761 0.947169769213429 1 1
1.07259620238051 1.05243249776455 1 1
1.05827109489226 1.04010895693235 1 1
1.1612696550078 1.14083864334286 1 1
0.917206412446697 0.898602770424221 1 1
1.29002276742281 1.26633804497473 0 0
1.0439542736094 1.0242044499178 1 1
0.869787031773673 0.853404356779335 1 1
1.11513777175644 1.09516772054474 1 1
0.925666640737045 0.909252170166975 1 1
1.12693276095284 1.10771840049738 1 1
0.83396576502999 0.818369345367199 1 1
1.05368266309723 1.03308013208136 1 1
1.04922082522223 1.03170423852984 1 1
0.978227693693613 0.960636489138032 1 1
1.1497584682639 1.12939248778455 1 1
1.07601427097652 1.05509711472316 1 1
1.00223650475523 0.984200127792999 1 1
1.05798852811686 1.03855748013775 1 1
1.22839104251452 1.20533049428872 1 1
1.05897209218279 1.0392591033958 1 1
1.11168984803373 1.09199178506304 1 1
0.862376475428904 0.84559777979464 1 1
0.953799538901503 0.936274952072709 1 1
0.936293510059938 0.920778003404326 1 1
1.20562681509688 1.18445521886606 1 1
0.98546308045007 0.965133884983883 1 1
0.981683924167028 0.962361811571252 1 1
1.23086227899398 1.20682882627611 0 1
1.02051570349839 1.00173470692858 1 1
1.11808180306974 1.09493397740045 1 1
1.00928466437563 0.989866235425221 1 1
1.08207077384311 1.06172080404198 1 1
0.975658944470921 0.958517409104496 1 1
0.916818498704407 0.89869355342807 1 1
0.933531579946923 0.916004300286078 1 1
0.681831245815706 0.668029460607056 0 0
1.08138275608459 1.06059957359327 1 1
0.904943936514172 0.889003350187465 1 1
0.895815429426047 0.880335740144198 1 1
1.0920800474401 1.0729697062857 1 1
1.02338526403433 1.00383087648653 1 1
0.842423950294191 0.826651972521175 1 1
0.869561600311684 0.854372209893389 1 1
0.891866237349391 0.874688207895057 1 1
0.921958476636956 0.904616381440942 1 1
1.04858221094534 1.0269099129803 1 1
1.00460711873767 0.987398099926305 1 1
1.13980406333335 1.1188889100717 1 1
0.963727033296596 0.946073149583195 1 1
1.03764428182962 1.01881909730386 1 1
0.969996096403256 0.952866839796604 1 1
0.842429603695276 0.827171252273791 1 1
1.24476389608284 1.22114092330256 0 0
0.890014069925227 0.873854235091238 1 1
1.02988669791435 1.0092146326795 1 1
0.824405966910584 0.807874328570632 1 1
0.956712018757537 0.939041272071468 1 1
0.942682713904838 0.924980431643883 1 1
0.986062367641825 0.965380058342971 1 1
0.882209662797431 0.864830713940859 1 1
0.743392486278546 0.730259209277723 0 0
1.1219881895923 1.1028405115344 1 1
0.902457617348483 0.88478398367511 1 1
1.07546809104755 1.05480685031904 1 1
0.885321112588728 0.868485936339259 1 1
1.00655546214761 0.988003639215505 1 1
0.989033264343126 0.970056872492818 1 1
1.05607749523348 1.03483764104394 1 1
1.00170307832078 0.982372638515853 1 1
1.2084082917563 1.18778052938362 0 1
0.837913167308344 0.822732599792536 1 1
1.04107420812423 1.01880566154802 1 1
1.12086462584017 1.10117783914884 1 1
0.865041219059446 0.848561725605619 1 1
0.982139803103616 0.964532225420597 1 1
0.917660614480007 0.898857808454549 1 1
0.989333688228027 0.972857326797097 1 1
0.966541183744669 0.948351178968185 1 1
1.06904010982637 1.0493002017872 1 1
0.85592123118504 0.841259377361498 1 1
1.14442476458045 1.12265246191753 1 1
0.846789343028527 0.829621988286057 1 1
0.891767027474058 0.875062995900959 1 1
1.20750326577172 1.1819146874147 1 1
0.942935474787528 0.926385683691859 1 1
0.896668370845904 0.880487029854534 1 1
1.18146402881272 1.15983507092778 1 1
1.19929152466915 1.17742600228753 1 1
0.770895792264764 0.75731781848091 0 0
0.865534562702482 0.850293511905689 1 1
0.961918528521758 0.944219422463802 1 1
1.08514604182388 1.06476273986559 1 1
0.890984592685738 0.874420871236905 1 1
0.869158050983128 0.852550644373325 1 1
1.04393870216974 1.02263838101041 1 1
1.01154153527216 0.990819100868629 1 1
1.00246475878853 0.984030939897597 1 1
0.96827580091541 0.951927967104452 1 1
1.15308767529813 1.13092279251751 1 1
0.858778591450174 0.843206056819619 1 1
1.045038918707 1.02712290350984 1 1
0.903816780377695 0.885065955472254 1 1
0.956893905326866 0.939770266057435 1 1
0.964314393165486 0.947138403801502 1 1
1.08438617748893 1.06534714242324 1 1
1.11633502871256 1.09713833051815 1 1
1.08534598772323 1.06553524979292 1 1
0.969503807415774 0.950138521005213 1 1
0.968883341760173 0.951281668846303 1 1
1.15340492450984 1.13221923682774 1 1
1.21527542054064 1.19430305160231 0 1
0.885384850689682 0.869933882507254 1 1
0.901627936824045 0.883510096986773 1 1
0.973073969887534 0.956754217725716 1 1
0.946353339887642 0.926645053394372 1 1
0.998980314330365 0.97887597059598 1 1
0.939036019856385 0.921376028342417 1 1
1.01143257375466 0.992634611422349 1 1
1.22435336207994 1.20119125064503 1 1
1.19633565173398 1.17541635832132 1 1
0.983616438434674 0.966875817731735 1 1
0.859909043993971 0.842705927975228 1 1
0.938131299075363 0.920287753247061 1 1
1.07506759324771 1.05432195184868 1 1
0.943690216298105 0.925886283720127 1 1
0.859702392866523 0.842595647524444 1 1
0.905201481299395 0.890154804629276 1 1
0.834356729231402 0.817602373991385 1 1
1.08409590363728 1.06329805210079 1 1
0.86562623281116 0.84977561178352 1 1
1.07327653032099 1.05288313089434 1 1
1.0993320028948 1.08032536609615 1 1
0.986107412183937 0.968277314878621 1 1
1.25625011367244 1.22953452610244 0 0
0.870145152359267 0.852448803364315 1 1
0.806449833686327 0.792059393327444 1 1
1.11069291524811 1.08922225741095 1 1
0.939900160833625 0.920799281771515 1 1
1.14403099173989 1.12160484306267 1 1
0.972666400228268 0.954701101669027 1 1
0.9700661558716 0.951796053894413 1 1
1.07407019619656 1.05479222194061 1 1
1.08125014032729 1.05981878803186 1 1
0.918115019630834 0.900078541522432 1 1
1.02565772477704 1.00689445292219 1 1
0.953376378602536 0.937341954915302 1 1
1.02629522341126 1.00840175028303 1 1
0.932707765741218 0.915693163973163 1 1
1.1704027701788 1.15051862133996 1 1
1.03712981773099 1.0192313499105 1 1
1.05909926124013 1.03803976275605 1 1
1.0502042333866 1.0305686200279 1 1
1.07788571398719 1.0567669519648 1 1
0.95063016411701 0.933123829895982 1 1
0.845672966364959 0.831276783089329 1 1
1.14592717985961 1.12408223252304 1 1
0.906891610942041 0.890481553525539 1 1
0.935778715226796 0.917693136144116 1 1
0.946111060899745 0.928562747540681 1 1
1.00638333331577 0.988577528228748 1 1
1.0157760188785 0.996957717076182 1 1
1.07531693174655 1.0559464227753 1 1
1.0022115039753 0.9834711327797 1 1
1.06178671269467 1.04191006440427 1 1
1.30367597836282 1.27667249548102 0 0
1.0570513750911 1.03720301062501 1 1
1.06781761139865 1.04748179130178 1 1
0.968197446435292 0.949996965276176 1 1
0.974863276193175 0.956459158968276 1 1
1.21528060503689 1.19350213440762 0 1
1.02376151080639 1.00500175909829 1 1
1.19418709384983 1.17036644524466 1 1
0.884207474713336 0.868406984628605 1 1
0.892192889833133 0.874438562244158 1 1
1.05472023288751 1.03607227158305 1 1
0.915564011224234 0.898813227939461 1 1
1.11269196669983 1.09228905329699 1 1
0.928521195119545 0.910913590317232 1 1
1.03451680032582 1.0178461730252 1 1
1.19130370952281 1.16857105682329 1 1
1.0942085162313 1.07564183645369 1 1
1.00446733429998 0.985903844557726 1 1
1.0194562626203 0.999802962605649 1 1
0.858768175731739 0.843264618102969 1 1
1.11262372127559 1.09069986837117 1 1
1.04494014046858 1.02663637362504 1 1
1.0118019348729 0.993810242725835 1 1
1.11337570925876 1.09432474823951 1 1
0.902807289620719 0.883787829760119 1 1
0.995748209702905 0.975836261380543 1 1
1.13131276935713 1.10882804674485 1 1
1.04405273977485 1.02328404529115 1 1
1.12429908626313 1.10439096339484 1 1
1.06059488700018 1.04087298931281 1 1
0.878579483509021 0.861873530447161 1 1
0.929873530373565 0.911690846607227 1 1
1.08055457095595 1.06248811919678 1 1
0.996595209631312 0.978940652697297 1 1
1.00112973724231 0.98245081043699 1 1
1.07376446519054 1.05262657705098 1 1
1.04488248155465 1.02467003941913 1 1
1.11197077492204 1.09293412307534 1 1
1.02106189744124 1.00184438519232 1 1
1.13521793120129 1.11225864477065 1 1
1.25442316652605 1.22823904709298 0 1
0.975672912146869 0.956874969107162 1 1
1.07309930322762 1.05238100807921 1 1
0.883249182046558 0.867102780208466 1 1
0.941038853623755 0.924283496122484 1 1
1.07095918802364 1.05038116092904 1 1
1.10901222085471 1.08626526439086 1 1
1.17331074510484 1.14834424373912 1 1
0.824230480406774 0.809399382899141 1 1
1.11622051752725 1.09500937207695 1 1
0.733615947836488 0.718392899308561 0 0
1.00298000038474 0.984555122942874 1 1
0.963592932655315 0.945251367655143 1 1
0.887145697866253 0.869948611231361 1 1
1.01444769891248 0.995362360214738 1 1
0.995008846973561 0.976306841973834 1 1
0.947748315459697 0.930697436698152 1 1
0.916472870249577 0.899337477441082 1 1
0.953267770547988 0.936806070812782 1 1
1.09204467002751 1.07166482377386 1 1
1.16072246759688 1.13623334017749 1 1
1.12826412789647 1.10999689435791 1 1
0.882143344904562 0.866603967256699 1 1
0.867400047240951 0.851441449468319 1 1
1.09752274856629 1.07845969954532 1 1
1.12663553757382 1.10467175830517 1 1
0.931253233994077 0.913598039584598 1 1
1.05132160881467 1.03263977165632 1 1
1.0812119939065 1.06108662790411 1 1
1.10146478901612 1.08035521583 1 1
0.990155972508865 0.969797879820321 1 1
0.947784623952595 0.929500602560336 1 1
0.942622528159128 0.924382908004565 1 1
1.17496316654526 1.15361780500592 1 1
1.0258561332873 1.00775714251072 1 1
1.04646586204629 1.02551220013778 1 1
1.0784257313249 1.05748904680764 1 1
1.06274414671393 1.04294586429248 1 1
0.811090707708423 0.795661384831557 1 1
1.0263427112284 1.00656909680022 1 1
1.00738656927515 0.989432962098997 1 1
1.02477255899564 1.00585443762679 1 1
1.06656970766789 1.04449767989436 1 1
0.855093497063115 0.838417362574099 1 1
0.842004406317722 0.828424329836646 1 1
0.819741347989524 0.804590477100864 1 1
1.10308027677852 1.08348321620904 1 1
0.889889835458089 0.87363476798663 1 1
1.00460467427439 0.986901621513556 1 1
0.97724808082195 0.958741197534094 1 1
1.01002541768724 0.988966550324601 1 1
1.02794365678325 1.00923688230434 1 1
0.942128869092227 0.925694070402093 1 1
0.771058534944896 0.755608882772966 1 1
1.09516440515835 1.0745410556739 1 1
1.35218078856289 1.32754563524161 0 0
1.1150736530203 1.09551293708628 1 1
0.983465953563269 0.965152137408207 1 1
0.928920166538622 0.911778708812458 1 1
0.890360700883892 0.872451470925435 1 1
0.983016096611789 0.96596224170892 1 1
0.873506218818385 0.858464078427435 1 1
0.929489144606815 0.910061760190797 1 1
1.08981250745106 1.07024797266538 1 1
0.931347784555352 0.914428212501264 1 1
0.99678720151337 0.978369423369661 1 1
0.830600208933768 0.81582273173124 1 1
1.12849315160031 1.10795143861815 1 1
1.00567727534585 0.986488784696294 1 1
0.863226386908086 0.845784863167051 1 1
1.03455881710014 1.01433263753409 1 1
0.951693777107818 0.933735802125791 1 1
1.08184089164602 1.06096274046588 1 1
1.02474161236069 1.00473629576043 1 1
0.892853581612904 0.875813791677829 1 1
1.01556801145794 0.996268460887465 1 1
1.01925750287831 1.00025522613105 1 1
1.00977541160087 0.990880720650239 1 1
0.943977308411559 0.926878856450777 1 1
1.26581276231598 1.23972688241315 0 0
0.933281153784218 0.915429631295855 1 1
0.958853013795893 0.940795612338127 1 1
1.10448736927409 1.08251272719344 1 1
0.781093385378085 0.766920248161936 0 0
0.986860586638326 0.968065891250874 1 1
1.05525433962632 1.03581872681677 1 1
0.945808569737212 0.927110118291484 1 1
1.04285276577898 1.02274228649952 1 1
0.963906685083585 0.945887635990017 1 1
1.09956221940132 1.07673183729599 1 1
1.02853159787944 1.00890913862847 1 1
1.07787334491407 1.05873007269056 1 1
0.925343512146981 0.908025311621081 1 1
1.004379278499 0.984928630558138 1 1
1.02488190474149 1.00597493156673 1 1
0.893596125460135 0.879043281293198 1 1
1.04665631093824 1.02820359256654 1 1
0.911308822168268 0.894972345794887 1 1
1.21983002312848 1.1959608231647 1 1
0.95230689214819 0.935223166151429 1 1
0.987502952708538 0.968501607430997 1 1
1.02898645852395 1.01183743633149 1 1
1.03078692930038 1.01164794182796 1 1
1.23845456160292 1.21465073672355 0 0
0.892629105384984 0.876682470129045 1 1
1.05440087325984 1.03246690277942 1 1
0.975441722251931 0.958015363067135 1 1
0.937907955133111 0.918889958378298 1 1
1.01541185632445 0.996565486315717 1 1
1.19258807931928 1.17082367357936 1 1
1.13813867814092 1.11741048440506 1 1
0.881077605707254 0.865252445599738 1 1
0.936843112034081 0.917752916258499 1 1
1.11013012893482 1.08880223126608 1 1
0.993022831976698 0.975685387411648 1 1
0.973696573540875 0.953801909528514 1 1
1.12849554913165 1.10694136996644 1 1
0.861234537059887 0.845509860845992 1 1
0.861668884549746 0.844586933664584 1 1
1.12087788257178 1.098952762157 1 1
0.951365029875562 0.932312522977859 1 1
1.03405686785894 1.01473091416284 1 1
0.844135455942946 0.828647609385637 1 1
0.925960786173168 0.908765507057328 1 1
0.986464157934942 0.967695549552982 1 1
0.991678746140851 0.971250234937461 1 1
1.13117463077623 1.10915984790225 1 1
1.13229630141509 1.11181143428019 1 1
0.945237186889785 0.927737085410134 1 1
1.02864072763687 1.00997365569865 1 1
0.825764381668671 0.81011748404249 1 1
1.01587184565547 0.996933996636353 1 1
1.0663739812272 1.04688094533441 1 1
0.843909570088065 0.826953424333024 1 1
0.913254902469179 0.897645466983889 1 1
1.19559772035598 1.17236938738877 1 1
1.03555542109506 1.0163887514848 1 1
1.29981733321498 1.27611530766875 0 0
0.98506749107354 0.967572025477216 1 1
1.0298537996544 1.01016351191399 1 1
1.03464675694799 1.01443963167616 1 1
1.12987530188605 1.10843464653735 1 1
1.02812043914972 1.00837476288866 1 1
1.03578571211504 1.0176822469934 1 1
1.22565863706519 1.20162259489605 1 1
1.0110171343949 0.991527516929345 1 1
0.963913923052293 0.94639904891285 1 1
0.884964782623439 0.868692450052572 1 1
0.930051231096094 0.910819346246276 1 1
0.817754287920209 0.802252095463656 1 1
0.892066548369681 0.87571789285923 1 1
0.778467868864806 0.765186651625739 0 0
0.898449774158078 0.882007693456877 1 1
1.07399933679137 1.05487527966797 1 1
1.07774979515579 1.05451184078302 1 1
0.989839940052647 0.969864980551213 1 1
1.22969085862835 1.20730961530781 0 1
0.96421772416381 0.94495029022252 1 1
1.02610150282067 1.00689236742157 1 1
1.06030082893367 1.04086433678394 1 1
1.0423730952206 1.02288690974911 1 1
0.993675385672682 0.974287928568741 1 1
0.92144642860395 0.904107903989059 1 1
0.942124332834969 0.924829883717608 1 1
0.88578344648626 0.869721005512336 1 1
0.861980087845933 0.846076963900952 1 1
1.00256427460517 0.983682820962393 1 1
1.1363501754302 1.11489145063145 1 1
1.27084544815141 1.24688912221203 0 0
0.796092880799825 0.782559165767969 1 0
1.24141733039765 1.21848136827195 0 0
0.977810570299216 0.958414279564422 1 1
1.01970455981409 1.00192076920374 1 1
1.01963904345093 1.00155831306555 1 1
1.05253945096603 1.0310041626449 1 1
1.02928505322105 1.00984355303688 1 1
0.79889837576823 0.781182229513158 1 1
1.08817977492445 1.0665388770097 1 1
1.02762901367521 1.00779259128354 1 1
0.825579608366807 0.810375915901413 1 1
1.07583007886133 1.05710297113462 1 1
1.06327996703292 1.04310506515708 1 1
1.02576681631287 1.00714996589301 1 1
0.883121771613308 0.866613185265893 1 1
0.936503243783067 0.91930683069709 1 1
0.889619444056017 0.873798513524326 1 1
0.958733242374731 0.940924001137862 1 1
0.980638563433459 0.962926674834224 1 1
0.855921573284932 0.838770318630387 1 1
1.14800034022361 1.12655163106334 1 1
0.980426227015579 0.962798107091969 1 1
1.17481876157514 1.15390420414899 1 1
1.05066940429331 1.0323267621853 1 1
0.855164526203591 0.839501110024645 1 1
0.915423951909205 0.899148110402694 1 1
0.910554231356417 0.892747332907921 1 1
0.947453162434104 0.931699672048104 1 1
0.869117491457229 0.853771065499134 1 1
0.826064024341763 0.810009910268562 1 1
1.04325700884493 1.02303275330472 1 1
1.02247451140357 1.0015318526611 1 1
1.06677870792227 1.04591112146249 1 1
1.18179945275662 1.1587734065861 1 1
1.12365400597459 1.10209409777628 1 1
1.04006234614864 1.01861286050888 1 1
1.04506745057982 1.02538660742803 1 1
0.878517616665739 0.863541240963756 1 1
1.18233455986087 1.15955054061357 1 1
1.09669806857466 1.07499909686032 1 1
1.03956971223975 1.01826106454239 1 1
0.918196129490993 0.900322129095232 1 1
0.708970044912171 0.695273120310372 0 0
1.02962128204116 1.01035591141649 1 1
0.986927700009165 0.967968554735746 1 1
1.21311312355003 1.19242065836377 1 1
0.910838928617822 0.895105948609672 1 1
1.08021972775825 1.06146397184743 1 1
1.11575783751128 1.09458416563425 1 1
0.83478527886347 0.819633013698951 1 1
0.830143977724123 0.815032866248968 1 1
1.01771876429983 0.999619949718166 1 1
0.889523060924184 0.873407500828133 1 1
0.901076908653158 0.88372665865315 1 1
0.935839770057114 0.917394394375808 1 1
1.00141329543268 0.98341819912617 1 1
0.951116305340533 0.935461496902261 1 1
0.665403987337545 0.654099268982421 0 0
0.990045232219407 0.971058827790214 1 1
0.905461566469001 0.889934429774749 1 1
1.06583404391534 1.04701147980335 1 1
1.17178889114826 1.14892020211218 1 1
1.28790814848278 1.26478537580301 1 1
1.05366641052202 1.03339231917769 1 1
0.95885601278678 0.940551713181177 1 1
0.985710558224897 0.96784285743192 1 1
0.974726443166612 0.956010468973622 1 1
0.959243210256412 0.941371248738874 1 1
1.04563329621089 1.02568165483538 1 1
0.815793064012806 0.800098155496605 1 1
1.14907412744976 1.12914645262806 1 1
0.930659768432504 0.913511039489504 1 1
1.07536244319341 1.05494076154649 1 1
1.05484005247914 1.03585173233242 1 1
0.922455009753137 0.906715975123496 1 1
0.912235242686704 0.895408352177097 1 1
0.938570539345544 0.921205208364048 1 1
1.06445279577639 1.04481355843476 1 1
0.924666701994624 0.906701389479545 1 1
0.894565060423056 0.878793774621593 1 1
1.02308384394816 1.00320291885527 1 1
0.893950700366024 0.873465512015652 1 1
1.050365022505 1.031917686626 1 1
1.0441981515773 1.02524293895817 1 1
0.977123542017477 0.959069578495405 1 1
1.07566934290083 1.05744674246256 1 1
1.0012491540001 0.983440295280878 1 1
1.00202552919128 0.983830814498486 1 1
1.04704863658719 1.0265534721917 1 1
1.00326317760889 0.985581210869341 1 1
1.15020712943955 1.1278861331294 1 1
0.99015552586445 0.971565230221324 1 1
0.961382587797432 0.944199297720639 1 1
1.06495285802551 1.04421419977136 1 1
1.00105495395465 0.983429761148122 1 1
1.09262085751261 1.07127714944106 1 1
0.950119982378137 0.931748248743593 1 1
1.27444863872653 1.24915261831982 0 0
0.93137794070509 0.911537337887129 1 1
0.80918676259494 0.794482801318102 1 1
1.01900151625635 1.00005600346993 1 1
1.05372829954429 1.0323439235846 1 1
0.953284130239434 0.93457906935112 1 1
1.160180063016 1.13894757447641 1 1
1.05117892516101 1.03154504747217 1 1
0.938313045239333 0.922227906086828 1 1
0.916965651169126 0.898087321838769 1 1
1.14801708289889 1.12614557912868 1 1
1.10391870969304 1.08187431424249 1 1
0.990321043430557 0.972173602658254 1 1
1.10726882458657 1.08508391038198 1 1
1.05024334928012 1.03109051389233 1 1
0.867858970565473 0.852311402770174 1 1
0.948664921856489 0.931225779310757 1 1
1.05017485266572 1.02999824320845 1 1
1.03921249131747 1.02111458450901 1 1
0.900626914261816 0.88190763872157 1 1
0.978737427756673 0.961397522136539 1 1
1.09991679496651 1.0794832211589 1 1
0.951181172802217 0.932955388533131 1 1
0.942329042214711 0.923382458201048 1 1
1.13013082867082 1.10805024003112 1 1
0.882827576846067 0.867415901879321 1 1
1.25374031130114 1.23165695328481 0 0
0.945796017603612 0.927405220032669 1 1
0.879757447875957 0.863711108756988 1 1
1.05929703885232 1.04103469197294 1 1
1.04035845133813 1.02060058863246 1 1
1.06496113136236 1.04547158087015 1 1
1.07348602937191 1.05264652967876 1 1
1.0704803909955 1.04869601077427 1 1
1.19737342857414 1.17432591759915 1 1
1.06883216383658 1.04923610186324 1 1
0.933553799746507 0.91527088140712 1 1
1.04721019827321 1.02408769238723 1 1
1.0702457057866 1.05054980539244 1 1
1.10735473829869 1.08574177269806 1 1
0.996774349479045 0.978181787068999 1 1
1.17714267693417 1.15566736678818 1 1
1.00173964043879 0.983748812458115 1 1
0.880038769150295 0.864102729200088 1 1
0.991896913861444 0.973009679096409 1 1
0.94646219364414 0.930064650586783 1 1
1.08883267482276 1.06884926232408 1 1
0.968724613087455 0.951016621010589 1 1
0.907809752899333 0.890575176200416 1 1
1.09292166428128 1.07391379782629 1 1
0.998054017708626 0.979462554407867 1 1
1.07107548438193 1.05126456475578 1 1
0.827698235439928 0.812946319543001 1 1
1.18515880656325 1.16266235361525 1 1
1.06375670465137 1.04480649272548 1 1
0.974499366526409 0.956398909519649 1 1
0.866591074657377 0.850842496489109 1 1
1.08371201345458 1.06275669335508 1 1
0.866575469401074 0.84911476319053 1 1
1.19756965678096 1.17498705382756 1 1
1.16256503711522 1.1395090495156 1 1
1.13478908904615 1.11443293087439 1 1
1.02479828621494 1.00572704181711 1 1
1.27930828082013 1.25474678783259 1 1
0.942190704946668 0.925632578194929 1 1
0.89082541789294 0.872377145696437 1 1
1.12183883378787 1.10131611289773 1 1
0.918473764880208 0.899551324298883 1 1
1.02849738948902 1.00764409336165 1 1
0.867032290696754 0.852320555033885 1 1
0.952198687464605 0.933632603882216 1 1
0.957356468341633 0.939174934414574 1 1
0.991467749972326 0.97317287877608 1 1
1.04878186965718 1.02821301578613 1 1
1.1577687200977 1.13706717966078 1 1
1.03682176592453 1.01826212109765 1 1
0.907288445330756 0.890899681499929 1 1
0.88763177273235 0.871747018030413 1 1
1.00260504091376 0.984445275169324 1 1
1.05117519333555 1.03139598027965 1 1
1.01789340709712 0.998851071494656 1 1
0.970163361413728 0.951372401040392 1 1
0.824324235714819 0.808851557706411 1 1
1.37803877778876 1.35209179670273 0 0
1.05029478812985 1.03124813157248 1 1
0.968875244752454 0.948661582471379 1 1
1.05235227410856 1.03078343449212 1 1
1.08184491500625 1.06197562628996 1 1
1.06347803456143 1.04427213271167 1 1
0.847262678074735 0.832214720859116 1 1
0.908878503855187 0.892157517993988 1 1
0.934691281818634 0.917159081388033 1 1
1.10660386589609 1.0862340478499 1 1
0.921468880267525 0.902847348770471 1 1
0.881095453990749 0.865491449362767 1 1
0.863673795704892 0.845852604081069 1 1
1.00042270844484 0.982072641446579 1 1
0.965390310144271 0.946760084381221 1 1
1.26106013001642 1.23740512202237 0 0
0.916994513714029 0.900846834183019 1 1
1.1171300718515 1.09510360557417 1 1
1.06953285090443 1.05113576421883 1 1
0.957859830738267 0.938843964482041 1 1
0.883579132449759 0.866636531275151 1 1
1.10503903299012 1.08469468784306 1 1
1.07335718797692 1.05462157028003 1 1
1.00921207657637 0.987210611783669 1 1
0.982150693209402 0.964367833200266 1 1
1.14591757771764 1.12457458708885 1 1
0.860997131648076 0.846333564772375 1 1
1.05727783636509 1.03752598547723 1 1
0.81714977684136 0.801196180350438 1 1
1.06905103919724 1.04950918445309 1 1
0.80259963835606 0.786427214582973 1 0
0.978657854752663 0.960064405574838 1 1
0.904216282681779 0.888298922880411 1 1
1.0527003142605 1.03402354876483 1 1
0.979031932164755 0.959446113268874 1 1
0.920188740818195 0.902513046778633 1 1
1.09839563014857 1.0766519323225 1 1
1.00751430666369 0.989041774221168 1 1
1.02873553046322 1.00903399723832 1 1
1.17039288430732 1.1488355980932 1 1
1.00099340290855 0.981627099863871 1 1
0.97203491495601 0.955913769930624 1 1
0.953863853128418 0.936008726885756 1 1
0.970998615004328 0.953204719235178 1 1
1.09802863639755 1.07766801218096 1 1
0.962568247705307 0.944199976243922 1 1
0.957427224527543 0.940574961841313 1 1
1.03267505691053 1.01002533706103 1 1
1.10731024959418 1.08405052704706 1 1
0.991054357181625 0.972792610104208 1 1
0.924985741931829 0.906960642178945 1 1
0.895693219718531 0.879172301096811 1 1
0.968727932456596 0.951619403673174 1 1
1.08141053683661 1.06164054787274 1 1
0.912104850064936 0.895002482610282 1 1
0.959318859692561 0.94158274107477 1 1
1.03183448268667 1.01357886206277 1 1
0.878846906800649 0.863354246849257 1 1
0.882361842249822 0.864954512956164 1 1
0.891533617349874 0.875431089605564 1 1
0.913167057023671 0.89890024085605 1 1
1.22170366832448 1.19908104769348 0 1
1.08492960726574 1.06640522396753 1 1
1.08025694424729 1.05975425382855 1 1
1.10513309566406 1.08406157110585 1 1
0.903252407617924 0.884327948687129 1 1
1.00293174779505 0.984276888227252 1 1
1.06606017873978 1.04690750644045 1 1
0.940092720082214 0.9223543653627 1 1
1.02111760008616 1.0013357406879 1 1
1.13277797537736 1.10891272935191 1 1
0.769486143310335 0.75533544517583 1 0
1.16039696885202 1.13985636445831 1 1
0.937765627436186 0.919812266245993 1 1
0.92399865216227 0.906992470467426 1 1
1.00667994225451 0.986082142426773 1 1
1.16405485294438 1.14229423869939 1 1
1.0275656668947 1.00894263558695 1 1
1.15011192217212 1.12785004366629 1 1
1.19018249386261 1.16717431149194 1 1
1.07885682892194 1.05725068299579 1 1
1.0980340249106 1.07764108153679 1 1
0.973333661320774 0.953767698931758 1 1
0.897827226675389 0.881285401658049 1 1
1.07379251562137 1.05332619748211 1 1
0.919537437534852 0.903859125558216 1 1
0.852215853917016 0.836524634348713 1 1
1.04263579627533 1.02283593588589 1 1
0.763150883677516 0.74891620067164 0 0
1.06533776154332 1.04601919945026 1 1
1.09529332178528 1.07419489132971 1 1
1.01906652670398 0.998810654150722 1 1
0.974096327489694 0.956523630154628 1 1
1.14194292990259 1.11973843207676 1 1
1.08049783580174 1.0603991815841 1 1
1.09372284194667 1.07336219310357 1 1
1.01882304593326 0.998497371502465 1 1
1.35945802020353 1.33314967307676 0 0
1.08087267459024 1.06142084028916 1 1
1.14329054126361 1.12147364655722 1 1
1.07552324870445 1.05560783824055 1 1
1.01525460133868 0.99797756389398 1 1
1.03527190583479 1.01614964645679 1 1
1.01342491194805 0.994487221856741 1 1
0.96260526596296 0.944801336198306 1 1
0.976024199091021 0.957407428099423 1 1
0.957891995371721 0.94022632904282 1 1
1.11457264689476 1.09341882089689 1 1
1.13146557617727 1.10936973803146 1 1
0.929349612094738 0.912752011977677 1 1
0.86085668272322 0.844032834358482 1 1
1.15584769614188 1.13402214278161 1 1
0.868435181599166 0.85319325192171 1 1
0.970970267679283 0.952245827027924 1 1
0.877911487678266 0.861589067440712 1 1
0.735126212222621 0.72194037538733 0 0
0.977232137532829 0.959022639618933 1 1
1.06527491880056 1.04502732296263 1 1
1.01954336762226 1.00120431308717 1 1
1.05211792975071 1.03330184019493 1 1
1.005810569522 0.988293040007337 1 1
1.12264198035534 1.10201416535478 1 1
1.11163699090566 1.09107249010597 1 1
0.86386105119575 0.848077197876069 1 1
0.945738439037567 0.927931660711835 1 1
1.06615208849532 1.04612954288794 1 1
0.968806970941259 0.951041168643271 1 1
0.868143975586727 0.852778126856908 1 1
1.11091367191462 1.09109165988142 1 1
0.962248602870382 0.943692765699945 1 1
0.954482890280931 0.9372593672988 1 1
1.05585531587187 1.03707765036446 1 1
1.09919410370048 1.07898038933726 1 1
0.988504451848438 0.96962709507664 1 1
1.18673809151132 1.16441640744974 1 1
1.07348338100486 1.05223323354522 1 1
1.15269749479698 1.12992399583423 1 1
0.90574773287435 0.887057025985756 1 1
0.860017408254851 0.844476248587838 1 1
0.995880168574548 0.978439694349954 1 1
1.05332825435549 1.03425209042399 1 1
0.92068592344125 0.901898998441539 1 1
1.01033692272341 0.989404582634703 1 1
0.997397463124884 0.978773225925669 1 1
1.08472998173239 1.06494011258148 1 1
1.00114947970396 0.982425728031063 1 1
0.89481258531936 0.879083789474188 1 1
0.950845138814941 0.93293243849995 1 1
0.808289017111319 0.791836059420808 1 1
1.0862697039969 1.06661387549719 1 1
0.96092251452246 0.942128505319592 1 1
1.16824869590155 1.14653009614992 1 1
0.98345073550643 0.966177433020833 1 1
1.11690985485334 1.09474328129412 1 1
0.893017122706483 0.876444360247344 1 1
1.13267330850201 1.11191195152326 1 1
1.08174729148785 1.06182465016802 1 1
1.15023779580184 1.12891549290054 1 1
0.825266244825816 0.810422043301685 1 1
0.904126511457672 0.887548899186415 1 1
0.996615552021162 0.978209534423103 1 1
1.02422934704743 1.00614286963473 1 1
0.978255449725613 0.957351109835474 1 1
0.85289585977375 0.836991681275341 1 1
1.07085287684194 1.05244454637231 1 1
0.981418914020427 0.962434522505513 1 1
1.13579371668961 1.11455287584976 1 1
0.825760943746968 0.811400201749932 1 1
1.08034552378658 1.06073655805566 1 1
1.16167635701108 1.13831014991798 1 1
1.09716481520263 1.07647601308251 1 1
0.988904460380231 0.970493187817227 1 1
1.17111816975146 1.14918326369702 1 1
1.03193592919068 1.01282192397384 1 1
1.00040217291126 0.980716594382968 1 1
0.931812074944108 0.914166600914948 1 1
1.10747001581547 1.08775984396044 1 1
1.07053328951385 1.05083642421617 1 1
1.18361518826924 1.16017319542007 1 1
0.961246946618113 0.942147676538887 1 1
0.963930404184217 0.945204766442525 1 1
0.821475432834998 0.807189847294368 1 1
0.88713984429098 0.870243239972844 1 1
1.01415419317554 0.997263343859709 1 1
0.931913248093544 0.915020857953173 1 1
1.07158042158026 1.04978021136603 1 1
0.956221189058577 0.938365318123628 1 1
0.980772042348223 0.963173806855369 1 1
1.1659509050635 1.14546504232703 1 1
0.894471984320093 0.877597649741556 1 1
0.834819302276922 0.819853792879935 1 1
0.898844562845311 0.882740496522748 1 1
1.06765356650421 1.04564760892681 1 1
0.874052853114999 0.859244237251122 1 1
0.943295150672668 0.925184085743962 1 1
1.10092026569465 1.08057965353485 1 1
0.970108794174173 0.95104838520864 1 1
1.204462964669 1.18127518564412 1 1
1.02606879114393 1.00708499403343 1 1
1.08297114342022 1.06333657830288 1 1
0.941286599467136 0.922846197295951 1 1
1.00458471753533 0.986348035131268 1 1
0.972421722302608 0.955370291438189 1 1
1.09955313500605 1.08018506371923 1 1
0.985001152213224 0.967593718567314 1 1
0.913119146311849 0.895998867797594 1 1
1.01519998187423 0.995559764642903 1 1
0.924132396781898 0.907034745263046 1 1
0.996152334263756 0.97991169908824 1 1
1.1551079602624 1.13334337179724 1 1
0.940240804160424 0.922497019515963 1 1
0.765184606053685 0.749539879261303 1 1
1.09032373421615 1.07156086714556 1 1
0.76494636305434 0.750230987787283 0 0
1.02088865206022 1.00018498184415 1 1
1.14035985392049 1.11838586800946 1 1
0.955277087558141 0.936346780474006 1 1
1.10194698920946 1.08256508518408 1 1
1.02113033593191 1.00306342453952 1 1
1.18770338354999 1.1666626593209 1 1
1.13903525631117 1.11794026991919 1 1
1.12832523461574 1.10553698993878 1 1
0.988659931211162 0.97017646893252 1 1
0.915228449408238 0.89917918023083 1 1
0.813730292562795 0.798460381061646 1 1
1.07919151009853 1.05819640081608 1 1
0.883328277695129 0.867140107308335 1 1
1.32850178222857 1.30413211752442 0 0
1.01739221096167 0.997810147098891 1 1
0.958818333168292 0.940704759993413 1 1
0.930367043168953 0.911612767540867 1 1
1.0013964772773 0.981854063862794 1 1
0.933799609597737 0.917052868683451 1 1
1.09142389888215 1.07224374494515 1 1
1.01721273743852 0.997777385403122 1 1
1.1611873909087 1.13810794364212 1 1
0.951639665190712 0.934077508791767 1 1
0.933129248963128 0.915465321976136 1 1
0.952422642247855 0.935073892754783 1 1
0.934552363951592 0.916477781035868 1 1
1.11901597295983 1.09958943973908 1 1
1.16112485634707 1.1381850998758 1 1
1.09884078629952 1.07885585532209 1 1
1.12826774543567 1.10775148603556 1 1
1.12112307036091 1.10056003987973 1 1
0.871973471713307 0.857107503801868 1 1
0.911479600988968 0.894296861678347 1 1
1.0914291286053 1.07189994696091 1 1
1.09701214808766 1.07721920732404 1 1
0.926001446984375 0.908233864802919 1 1
1.09726695565388 1.07814682864955 1 1
0.964997288913559 0.947020591285014 1 1
1.0702984200807 1.05102542131767 1 1
1.00542901118051 0.987201238543435 1 1
0.91963186995083 0.903250320793027 1 1
0.933861723011936 0.918157969671258 1 1
1.08182850373872 1.06133652540159 1 1
1.14982874220158 1.12737695454655 1 1
1.11034510299092 1.08884797486208 1 1
0.861553620157663 0.845560319159602 1 1
0.986657587442838 0.969821524821604 1 1
0.98217966829516 0.96463673578227 1 1
0.848889538201996 0.833882687026659 1 1
1.20212361880839 1.17801875857865 1 1
1.13731685887761 1.11609577353123 1 1
0.955100794078641 0.935734259076581 1 1
1.04677276956643 1.02888782065401 1 1
1.15331761872828 1.13304766421578 1 1
1.00736244058445 0.987937658074568 1 1
0.936041534646736 0.917685281336926 1 1
1.03712955779235 1.01752174362336 1 1
0.755097694983544 0.741726372855252 0 0
0.80999630795339 0.795791049038577 1 0
1.07344042238099 1.05349440092064 1 1
0.938676641437735 0.922035217973579 1 1
0.971499850133127 0.953739442273088 1 1
0.793769999606388 0.777004606211133 1 0
1.14755362486672 1.12624041899686 1 1
0.890721627265233 0.874640052982524 1 1
1.17641851015929 1.15571240897895 1 1
1.01116018754664 0.99315025741936 1 1
1.12052697887426 1.09706258101469 1 1
1.07671841439628 1.05632116238476 1 1
1.04610791709979 1.02641444962762 1 1
1.07751205185546 1.05840358963366 1 1
0.894934111383393 0.877112482532604 1 1
0.939613490558397 0.922547129374738 1 1
0.890029410844026 0.873369843281175 1 1
0.863381218355394 0.847500411666245 1 1
1.20461676736897 1.1823697897804 1 1
0.973714132783002 0.956606278130417 1 1
1.00905976765467 0.990333074208342 1 1
0.91847274447754 0.900984782850327 1 1
1.00657305884101 0.988423902814388 1 1
1.01107993659812 0.993447635003696 1 1
0.985789519832334 0.968558397054373 1 1
0.962101193984954 0.944523387148983 1 1
0.876828044898139 0.861298647006033 1 1
1.12134755473716 1.09968589311765 1 1
0.934448320955993 0.917160857452112 1 1
0.955937544143396 0.936419364159462 1 1
0.97633804948397 0.957323328112457 1 1
0.965677324282946 0.947797949043126 1 1
1.0389617511956 1.02000611718818 1 1
0.725168235815281 0.710714146742523 1 1
1.05732137586427 1.03890866008528 1 1
0.828584215522026 0.814088963255575 1 1
1.06424281755692 1.04441904890376 1 1
1.10619752805785 1.08529267661301 1 1
0.998751856463524 0.978651293663557 1 1
0.923393682464729 0.905698163792888 1 1
1.01485294955289 0.995687807110152 1 1
1.13546958871909 1.11411589673523 1 1
1.04710630957896 1.02730820600879 1 1
0.880787148976233 0.863418500785084 1 1
1.16964210806131 1.14757181761125 1 1
1.17169115855666 1.14871895572315 1 1
1.04377138470673 1.02420458486275 1 1
1.31857470840729 1.29434917667243 0 0
0.983211663573574 0.962532628186247 1 1
1.20271932425612 1.18078725410706 1 1
1.10573880806263 1.08390832061638 1 1
1.01467013703844 0.994616713917892 1 1
0.978984071761339 0.960618279861905 1 1
1.04997980689743 1.03028079871384 1 1
1.08243841016617 1.0635289776914 1 1
0.899997552312625 0.88244480629602 1 1
1.19010218998737 1.16697997522178 1 1
1.05960066072876 1.04069252128783 1 1
0.871901826647791 0.856127609755011 1 1
1.05093110821116 1.0309032021579 1 1
1.12432364398256 1.10368098481859 1 1
0.906970409703108 0.889409993786891 1 1
1.08544145878467 1.06492450153161 1 1
0.940050038843821 0.920513628948654 1 1
1.08052461156361 1.05777511246875 1 1
1.02641655130599 1.00654995716331 1 1
1.04287333166744 1.02327059863921 1 1
1.01009168974532 0.992241214845344 1 1
1.03992904698183 1.01996350358236 1 1
1.15055938910017 1.12955807012828 1 1
0.919744944643355 0.90325186664254 1 1
1.10620202723409 1.08673471026858 1 1
1.0352063198157 1.01547424859922 1 1
1.17051459159583 1.14700976938393 1 1
0.813902137434546 0.79929803778277 1 1
0.990931262363368 0.972998849241924 1 1
1.0390414547357 1.01913713652324 1 1
1.12199009404618 1.10173080381298 1 1
0.945538651699498 0.92803460512985 1 1
0.975112306904574 0.956157070984092 1 1
0.993979485000503 0.976637333959673 1 1
1.00297066094351 0.98080877395808 1 1
0.932808337642265 0.916705357111462 1 1
0.994104733024264 0.975731895615684 1 1
1.10408824197134 1.08467324336621 1 1
1.08081269857322 1.05917438807029 1 1
1.11942643759922 1.09832689290492 1 1
0.794467651144066 0.780036185123014 0 0
1.03587403942046 1.0145431994878 1 1
0.906863181063604 0.890445916437182 1 1
0.929040507286912 0.911155039844934 1 1
1.00712602056188 0.987305562965928 1 1
1.01229625924897 0.994068059921485 1 1
1.04877633807133 1.028569236114 1 1
0.930038918718919 0.911845291516998 1 1
0.997710366037286 0.979058681825632 1 1
0.935009912825157 0.917797808580136 1 1
0.953918083781777 0.935452467231889 1 1
0.939744903764256 0.921575188696151 1 1
1.10409291835555 1.08216713006275 1 1
1.19120044730201 1.16785513968796 1 1
1.09282966945685 1.07268067172246 1 1
0.844634609941605 0.828661284543344 1 1
0.918188166467162 0.897787698509189 1 1
1.02158121598126 1.0040875895295 1 1
0.945929532654655 0.928631519669253 1 1
1.01906373231225 0.999059487817107 1 1
1.11563605592318 1.09682288350937 1 1
0.952893205379147 0.934907214545949 1 1
0.697847670349802 0.684924245797126 0 0
1.1248858673255 1.10529922135521 1 1
1.03656114002902 1.01560105925038 1 1
1.01274305190124 0.992881681298275 1 1
0.801864502266929 0.787281385291257 1 1
1.10813596657431 1.08628736901942 1 1
1.09474113184668 1.07529539558222 1 1
1.20251061506219 1.1795733302545 1 1
0.965161563080443 0.947923417930056 1 1
1.00535899449723 0.983567138386745 1 1
1.05325171630082 1.03233978993139 1 1
0.950945991376026 0.933846971218281 1 1
1.11984997166746 1.09794671978042 1 1
0.928103504325496 0.912022396927756 1 1
0.875593536341928 0.859731724923439 1 1
1.13857211521853 1.11633434646006 1 1
1.13143847753143 1.11142999674806 1 1
0.747635441701853 0.732650686328499 0 0
1.05201358627283 1.03015829402894 1 1
1.04038868783598 1.0210926107369 1 1
0.799865922080257 0.783566870381853 1 1
0.999881160658932 0.980593910957718 1 1
1.19469909548979 1.17196383942428 1 1
1.04882073855046 1.03003430266514 1 1
0.949375728734094 0.931113205847193 1 1
0.947244186780076 0.92998235521502 1 1
0.913506741558225 0.897856074126118 1 1
0.898653728971436 0.881470031145186 1 1
0.912082005091672 0.895103025528142 1 1
1.10049894307278 1.08082215440317 1 1
0.956628182716293 0.936877488341689 1 1
0.962875799500926 0.945339802591982 1 1
0.927689080239313 0.910090083483188 1 1
1.10945545742009 1.08728672698437 1 1
1.02560112178427 1.00599017575479 1 1
0.958463804043294 0.93872281766695 1 1
1.03390150325602 1.01639979589612 1 1
1.04720891861606 1.02682758779115 1 1
1.13332601660735 1.11281368263458 1 1
0.937137181140592 0.918552545050752 1 1
1.03705015971257 1.01609552059547 1 1
1.06807174781833 1.04734812967 1 1
1.10267139769633 1.08358265786436 1 1
1.0681254582271 1.04840715041893 1 1
1.07633236608812 1.05742145165054 1 1
1.06505682706992 1.04593315853599 1 1
0.846890757240993 0.831688227400962 1 1
1.1171005909428 1.09499786895171 1 1
1.02062491953881 1.00231087021467 1 1
0.890060733157333 0.874353689588909 1 1
1.03013889730035 1.00836122879646 1 1
0.830836427606848 0.813808759102037 1 1
1.00291824343908 0.984939750460178 1 1
0.997229880362741 0.978260944054034 1 1
0.787087392728404 0.773524849878067 0 0
1.1767193883984 1.15473412737096 1 1
1.1688229798555 1.14659664273571 1 1
1.01007270685163 0.991662021397081 1 1
1.11356952129792 1.09414073414871 1 1
0.882353299311976 0.865011867100515 1 1
0.938913375025975 0.92174869981654 1 1
0.719994658999593 0.706787360196179 0 0
0.789675201834286 0.774672964761928 1 1
1.00260342968364 0.985247606129859 1 1
1.00413618574388 0.987000351137392 1 1
0.96582413246667 0.946673523373074 1 1
0.971016693043169 0.952419439196325 1 1
0.911931474563558 0.894285432605197 1 1
0.967607479171271 0.950575952835799 1 1
0.972233208703414 0.956718300015125 1 1
1.00321093516374 0.984081497267722 1 1
1.01307674427911 0.993875577968647 1 1
1.09950064307473 1.07997281391952 1 1
1.03663464680734 1.0157212565172 1 1
0.793962671790926 0.779061117310725 1 1
0.925327532080074 0.908743709222244 1 1
1.13263764181592 1.11226565294819 1 1
1.0682185728411 1.0473099468769 1 1
0.950197436124673 0.931796522636939 1 1
1.09688823949767 1.07809155340892 1 1
0.858348929303847 0.844000288927356 1 1
0.982878680393116 0.96459420482873 1 1
0.864620127062983 0.849483737399616 1 1
1.10391340628475 1.0825957666235 1 1
0.972376013242671 0.952036864062912 1 1
0.725868554684738 0.711469112225692 1 1
1.27048521557358 1.24626620469167 0 0
1.00720643125457 0.989240316751042 1 1
1.04988247946654 1.03014585399674 1 1
0.79997805808111 0.784762287763766 1 0
1.16942737046381 1.14567247328707 1 1
1.11542704458298 1.0935187247057 1 1
1.07241435895904 1.0505668304956 1 1
0.991712961946195 0.974137375262768 1 1
0.927110568432598 0.909962911963947 1 1
1.19548355963119 1.17228534784605 1 1
1.01540543203106 0.996128927521785 1 1
1.03786003162046 1.01767423792863 1 1
1.09077789552503 1.06813363046102 1 1
0.870621146990172 0.85516481994436 1 1
0.852101476357285 0.836644607718186 1 1
1.05424381397423 1.03505589421396 1 1
0.93383559345415 0.916474795073969 1 1
0.972321709826995 0.95472147576816 1 1
0.867204216834236 0.850077572331366 1 1
1.07166551132532 1.04944008226314 1 1
1.05948467723244 1.03937670480095 1 1
1.03112493466702 1.01310437138903 1 1
1.06588178911254 1.04687388277796 1 1
1.07539271940231 1.05479591464169 1 1
0.935508436251962 0.918298902870487 1 1
1.23028875295829 1.20546909643557 0 1
0.895802993293595 0.879786270329728 1 1
1.31511344151639 1.29105349737177 0 0
0.90838265915826 0.889772756192699 1 1
1.0839612845717 1.06310028206158 1 1
0.940719710052295 0.92356079347929 1 1
1.10943193341166 1.08919758302404 1 1
0.893086806212783 0.875949049956073 1 1
0.950123894665592 0.93162191045799 1 1
1.0150730879813 0.994438967926628 1 1
1.01252404996359 0.99317110874258 1 1
1.15384303349583 1.12732374508106 1 1
0.684950919890659 0.672378513290689 0 0
0.806088436681853 0.790455101365635 1 0
0.921261890964359 0.904614184100064 1 1
1.17700836440809 1.15629172489409 1 1
0.974489951238182 0.955303334065869 1 1
0.734468752489883 0.721627520603631 0 0
0.872901295178836 0.85745140551686 1 1
1.06790613493681 1.04989650014906 1 1
1.13835647470535 1.11814105578499 1 1
0.855254578564407 0.838885973772889 1 1
1.10836869277647 1.08822982132643 1 1
0.955000646643956 0.937780103569331 1 1
1.0551660863595 1.0341410368464 1 1
1.09086976325196 1.07005609900791 1 1
1.00177881299329 0.984246156345828 1 1
0.941773371100181 0.923004064324082 1 1
1.08148968389207 1.06006406126878 1 1
1.18297776694894 1.16160032410887 1 1
1.01885958836311 1.00089061765672 1 1
0.889918888331413 0.874112301678497 1 1
1.02730328626889 1.00694039631043 1 1
1.22100006781467 1.19628431527355 1 1
0.97440152545256 0.95430784014531 1 1
0.930597273419874 0.91331280638021 1 1
0.879018769645762 0.862256307915834 1 1
0.97199767995521 0.953805321153701 1 1
0.97638956337297 0.960027033986774 1 1
0.919494403765323 0.903598220516166 1 1
0.934123457456945 0.916536179176939 1 1
1.12207312339026 1.10132967932832 1 1
1.11248452081139 1.09160439230585 1 1
0.912930771789389 0.893600966854457 1 1
1.21233799375523 1.19064939631079 1 1
0.891278183337606 0.874749042708335 1 1
1.05571868403998 1.03480774264367 1 1
0.970888801073249 0.952541321584569 1 1
1.04107770292157 1.02127959392626 1 1
0.903180082969139 0.886727280414437 1 1
1.03856561308304 1.01975796860595 1 1
1.20801631477504 1.18506133757615 1 1
0.927867489247471 0.911138114097339 1 1
0.949252798209879 0.929441343151234 1 1
1.01752957498163 1.00026794961327 1 1
1.08172190164283 1.06084074103263 1 1
1.0635713148608 1.04247941757423 1 1
1.0457073164776 1.02605616185733 1 1
1.04287156358246 1.02471398614614 1 1
1.10948249979864 1.08932606617552 1 1
0.961954536101539 0.942929392217849 1 1
0.901320518710879 0.885223538519861 1 1
0.975035973848191 0.957295611282147 1 1
1.1003319810101 1.0780336092696 1 1
1.08467092459527 1.06280668060418 1 1
1.03999488842422 1.02005552283682 1 1
0.724821992241531 0.712434184371813 0 0
0.975260702344864 0.957007972336977 1 1
0.878639916273653 0.86269834706816 1 1
1.12465502048337 1.10589847776614 1 1
1.02014130221265 1.00039236276002 1 1
0.942328291564939 0.925220175275237 1 1
0.945905787250375 0.927885510150635 1 1
1.13858011505686 1.11816202112564 1 1
1.11786862678892 1.09611397134477 1 1
0.848870528704743 0.833695281478542 1 1
0.997616974028878 0.979240253229927 1 1
1.03713246414654 1.01772320692868 1 1
0.929975360709965 0.910497831856136 1 1
0.931797191558231 0.914454120998237 1 1
0.914695167291957 0.895427262960564 1 1
1.04619366563871 1.02813632859754 1 1
0.845022518182907 0.829096621359636 1 1
0.912820796862145 0.897261580651818 1 1
0.849452596052424 0.834579334117577 1 1
0.967635764064964 0.94970042986683 1 1
0.895692782043986 0.878443597560902 1 1
0.925755028447963 0.90807312979384 1 1
0.969642326346102 0.950340701048459 1 1
1.0742700908416 1.05340972722282 1 1
0.930870211966398 0.911891446381713 1 1
0.87868698468679 0.861198535042973 1 1
1.03485845185408 1.01489161572144 1 1
0.968039499697707 0.951084633260989 1 1
1.32838487242406 1.3043204239748 0 0
1.09456930571589 1.07464878187729 1 1
1.09729134620468 1.07599494285166 1 1
0.68596112258483 0.673051086821638 0 0
0.950195413953004 0.931106336135698 1 1
1.09400715231016 1.07346520654211 1 1
0.989244056560924 0.970890764696388 1 1
0.971219701190461 0.953486880239826 1 1
0.973374855146543 0.956413250726836 1 1
0.742395576548341 0.727954999461009 0 0
1.05264463902459 1.03205470766595 1 1
1.01411149943536 0.995060465856789 1 1
0.8971970796818 0.879461569130489 1 1
1.18258654434515 1.1586629107547 1 1
0.956005207181059 0.938340150736342 1 1
1.14220232030705 1.12021612151806 1 1
1.18477253130791 1.16228985105957 1 1
0.838447211491816 0.824425678643567 1 1
0.937532337935206 0.920367634606613 1 1
0.90072741082405 0.883104742687185 1 1
0.950398398337279 0.932648910060915 1 1
1.04221353860573 1.02199370558979 1 1
0.911702574416335 0.894316502226407 1 1
1.27112070075868 1.24717245711608 0 0
0.958863084189889 0.938999919950753 1 1
1.14869873513259 1.12669294851453 1 1
0.639201218121543 0.626489523641166 0 0
0.995974451105351 0.978475389292449 1 1
0.937549294814992 0.920708634294288 1 1
1.11293742805175 1.09359007546613 1 1
0.949005954484509 0.931744368882694 1 1
1.12192005433246 1.10258067581641 1 1
0.922836613838212 0.905851737485525 1 1
0.945514769819565 0.929398556574959 1 1
0.995118476702491 0.976008396413146 1 1
1.16307839375481 1.14032386127274 1 1
1.02897980093133 1.0105950092534 1 1
1.0760337922965 1.05752567553205 1 1
1.00111113270885 0.98126138058381 1 1
1.0921290510804 1.07070206800027 1 1
1.05471828952426 1.03609142688458 1 1
1.02118523133035 1.00223529278736 1 1
0.957107596599988 0.939756160024928 1 1
1.00314777163666 0.985860767543877 1 1
0.935126378154134 0.918085142723308 1 1
0.903195116697906 0.886982628657289 1 1
1.04405581018683 1.02420045821578 1 1
1.01063809877374 0.991747349579 1 1
1.09381147342592 1.07520380079636 1 1
0.957614667124472 0.939092169867312 1 1
0.930077404962106 0.912030464707424 1 1
1.22877867064152 1.20633627778464 0 1
0.99431602741888 0.975435808134801 1 1
0.965162082172639 0.947624917407577 1 1
1.06634331092134 1.04453424528639 1 1
1.02479425992673 1.00570088820398 1 1
1.14941427505295 1.12706221212909 1 1
1.02688967893242 1.00636489925256 1 1
1.01070542906298 0.992299833509272 1 1
1.0561600623959 1.03635821667594 1 1
0.820890594796915 0.806710397890667 1 1
0.997648365835566 0.979478926785745 1 1
0.922211127819438 0.905078573094881 1 1
0.900707403174952 0.882472794848756 1 1
0.911803037527363 0.896198525004877 1 1
1.06026343405073 1.04102058787592 1 1
1.06453423720488 1.04334591435414 1 1
1.06972474950028 1.05010779122609 1 1
1.04213905191944 1.02269130623668 1 1
0.958268508822781 0.935282076509898 1 1
0.986523938166275 0.967609509883732 1 1
0.825777930638978 0.808367124553069 1 1
1.01629492733543 0.997819149587799 1 1
1.04737850706388 1.02837159046498 1 1
1.01836052547178 0.99994401398995 1 1
1.00777237583956 0.990210217794365 1 1
1.13271441039322 1.11020598136878 1 1
0.869572838882817 0.854963612951818 1 1
1.01154718397703 0.993792268951144 1 1
0.947668120188916 0.930156924231005 1 1
0.971945766170826 0.954555714737797 1 1
0.923021385745374 0.905672866292128 1 1
1.38834319559451 1.3634080642296 0 0
1.00022205893885 0.982654397130348 1 1
1.07544099831171 1.0562193454372 1 1
0.930720553288403 0.912594369068059 1 1
1.07781857755557 1.05759312909315 1 1
1.07085555502358 1.05125373661906 1 1
0.952422720028884 0.934773179020115 1 1
1.2248165673496 1.20091990702894 0 1
1.12936391462362 1.10876765850589 1 1
1.07230593061384 1.05060666881753 1 1
1.28499760243759 1.25907733188602 0 0
0.963621632828651 0.944145869069584 1 1
1.11040195902301 1.0905626480159 1 1
1.22722075590778 1.20426177950026 0 1
0.932314308272921 0.915158878051286 1 1
1.05740700458704 1.03776197103181 1 1
1.07604856635205 1.05613276891438 1 1
0.970309439988149 0.953881556370987 1 1
0.967379080936854 0.949028140489558 1 1
1.30114321767574 1.27379637428261 0 0
1.22416624969765 1.20210464440008 0 1
0.948120426080418 0.931219374411234 1 1
0.964556487275392 0.946644695873174 1 1
1.04003115518877 1.02187218559227 1 1
1.01067193439962 0.992339596059702 1 1
0.973736337659077 0.956410982827854 1 1
1.03826260716939 1.01873180225565 1 1
0.934704303716145 0.916723790684818 1 1
0.750453061138039 0.735235738497099 1 0
1.09158434095322 1.06986940229752 1 1
0.931199472485856 0.913379675411999 1 1
0.999687185354017 0.980571227703585 1 1
0.773389256110225 0.759348969652296 0 0
0.973579944429354 0.95590431819399 1 1
1.15726960267251 1.13450014482458 1 1
1.21515460438856 1.19028695135373 1 1
0.998301107504179 0.979795352359222 1 1
0.984573890392893 0.965673543878345 1 1
1.08891258529614 1.06898898352708 1 1
1.11946382959674 1.09755000442063 1 1
0.950506977058009 0.933583462723788 1 1
1.0415100799659 1.02064318383403 1 1
0.887302223990381 0.870368951908001 1 1
1.12465285128679 1.10371417325881 1 1
0.931408207608458 0.914408003235186 1 1
1.0576544732072 1.03841806508117 1 1
0.869962402133613 0.853098624496125 1 1
1.0087165829345 0.990439203494816 1 1
0.891832946830304 0.87546939880403 1 1
0.819222473386758 0.803697718739373 1 1
0.992144189544378 0.972757812318915 1 1
0.927847666478538 0.911496359188857 1 1
0.934549128242357 0.918568741240676 1 1
0.947824216284088 0.928889832528568 1 1
0.894465078030011 0.877223200298451 1 1
1.06670561160089 1.04765274433997 1 1
1.04615797201096 1.02832243245481 1 1
0.962732224544371 0.945749416711355 1 1
0.939496511262929 0.922508292744425 1 1
1.13728065252564 1.11469622495579 1 1
0.839317694491333 0.824818013879947 1 1
1.02311305316843 1.00203019878256 1 1
0.964738438873921 0.947288319721731 1 1
0.872520735236115 0.854170055951473 1 1
1.07046814779924 1.05160221442194 1 1
0.821474137499084 0.806315978833754 1 1
1.05985596145904 1.03994382036455 1 1
1.11056237439219 1.08961929649987 1 1
0.908098243248572 0.891232643552581 1 1
1.1435070729847 1.12268637149766 1 1
1.08633227639997 1.06562852030138 1 1
0.909428768863731 0.892627353962773 1 1
1.06320302343492 1.04435995147832 1 1
0.900968700428994 0.885573116026308 1 1
0.954189931491053 0.93559669620224 1 1
1.11178886878721 1.09129923352255 1 1
0.916856696449817 0.899885109963497 1 1
0.864148934427836 0.848691675252339 1 1
1.00140858487267 0.983499687623526 1 1
0.894200370265416 0.877213900112109 1 1
1.12446845276068 1.10462498760539 1 1
1.27041821162019 1.24696151673214 1 1
0.936014333523054 0.918733422702817 1 1
0.92431533932868 0.907494030154793 1 1
1.11174630858756 1.09140308273848 1 1
0.936230083008646 0.919556786232861 1 1
0.826321365061783 0.81078118895935 1 1
1.03774645225579 1.0182902263785 1 1
1.02238872244441 1.00217110284073 1 1
0.865647047960376 0.84982184511955 1 1
1.18056982912632 1.15839483564856 1 1
0.9154451282495 0.898943864423419 1 1
0.956830326837841 0.939885106512319 1 1
1.16101381557162 1.13990302347518 1 1
1.13618848851737 1.1154700455416 1 1
0.878961878174016 0.862689934964362 1 1
1.16434489831728 1.14277740806821 1 1
0.88733579867626 0.86847763343878 1 1
0.916989590873904 0.898903170175845 1 1
1.07261329022773 1.05120833861662 1 1
0.994263497300438 0.974887440342068 1 1
0.96291010775587 0.944437246250758 1 1
0.858391491794905 0.840197553769008 1 1
1.08631780156697 1.06451767247981 1 1
1.03734350807557 1.01789101456315 1 1
1.10682793125507 1.08699628616419 1 1
1.08158753926432 1.06192151218776 1 1
1.19931958860976 1.17545559571476 1 1
0.951423964843406 0.934772819084889 1 1
0.990688425569913 0.972520336612408 1 1
0.876614936012222 0.860267800861541 1 1
0.870389123713426 0.854933307705294 1 1
0.923993886829292 0.90492778831007 1 1
0.906842513216607 0.890040352254252 1 1
1.1365111970897 1.11555445094452 1 1
0.845083964673872 0.827833136093125 1 1
0.921093942055719 0.904255619935825 1 1
0.869651566893439 0.854011916330148 1 1
0.802344011390814 0.78680701225151 1 0
1.13612398671052 1.11374640462074 1 1
1.13757508399298 1.11512037333665 1 1
1.16004761013711 1.13870509289472 1 1
0.784134267377429 0.769526093381918 0 0
0.870948911321027 0.85408109056013 1 1
0.908627627223422 0.891741517627766 1 1
1.19201289644792 1.17078981089187 1 1
1.00806133753183 0.989402809717695 1 1
1.15749965068309 1.13597238436305 1 1
0.901009211764933 0.885433415239468 1 1
0.850372627237273 0.833956336474201 1 1
0.956909777832541 0.93732504966614 1 1
0.974377752155186 0.956218353124161 1 1
0.976508768121108 0.95901662260751 1 1
0.982619588157717 0.96523226521051 1 1
1.08664233942038 1.0653686459202 1 1
1.15095040311862 1.13089873571437 1 1
1.02052929014211 1.00010529178681 1 1
1.00343844045833 0.985442438982939 1 1
0.933537738523759 0.917975953784908 1 1
0.892421909661143 0.87528562987357 1 1
0.989868305827641 0.970549701507011 1 1
1.02787380865727 1.00829895536489 1 1
0.823506676888822 0.809006325746991 1 1
1.03388761358345 1.01420910410494 1 1
1.19221621665555 1.16882652908331 1 1
1.07739360619055 1.0568023606185 1 1
0.854568464466394 0.839386519822405 1 1
1.07231936235683 1.05186802516772 1 1
0.926833527675776 0.909832451874915 1 1
0.964279911620669 0.947248393764889 1 1
0.79232319178678 0.778289155984061 0 0
1.05037034062865 1.03230209184362 1 1
1.3039344073866 1.28051851135771 0 0
0.969538205633931 0.952179566117407 1 1
1.07400233452003 1.05218257498801 1 1
1.02121082759904 1.00270643081408 1 1
0.920122054902979 0.902931332728097 1 1
1.09748142821389 1.0781535954994 1 1
0.879235264199662 0.862776938845529 1 1
1.12061469075565 1.0967883044619 1 1
0.873628779397054 0.856813963581892 1 1
1.03757359574349 1.01837959547301 1 1
0.819275789390578 0.804210926130352 1 1
0.839507992159998 0.824239684455689 1 1
0.993987780581579 0.977757209673368 1 1
1.19025600081925 1.167296253379 1 1
1.15707651298863 1.13505648943693 1 1
0.935011178631161 0.917449266894705 1 1
1.0230350637516 1.0032124977703 1 1
1.01076021135556 0.992509090688116 1 1
0.873452432281663 0.85607746429429 1 1
1.11979234785104 1.09956829895683 1 1
1.00201208843071 0.983547475114136 1 1
1.11603397169884 1.09519052995122 1 1
1.05944210162045 1.03885094349259 1 1
0.932341976090892 0.914181341337601 1 1
0.840141850831272 0.824584619793323 1 1
1.00046109019192 0.981532713261927 1 1
0.947936391814597 0.929789422391542 1 1
1.04804006727276 1.02910008877209 1 1
0.888786388854709 0.871158046224179 1 1
0.80483820948001 0.791020784674193 1 1
1.0373433483751 1.01837143050644 1 1
1.09383829390994 1.07384553657574 1 1
0.957228618065761 0.93935569544526 1 1
1.05573918171854 1.03679094077351 1 1
1.10774406079471 1.08744831082063 1 1
1.11926494680056 1.09828770815228 1 1
1.07395933512659 1.0543797919848 1 1
1.01312211882494 0.994875592462982 1 1
1.02431477747148 1.00444941323725 1 1
1.04763510871433 1.02886126176087 1 1
0.932406251615814 0.915543506889169 1 1
1.00046952221796 0.98256796705911 1 1
1.06508935441875 1.04512868153072 1 1
1.3154819458977 1.29032127799754 0 0
1.08784249887403 1.06816811387436 1 1
1.06842312672975 1.05035897250938 1 1
0.854881510784868 0.839982710781422 1 1
0.948918220811329 0.930376444159188 1 1
0.997550414475663 0.979479989825913 1 1
0.803491505867226 0.789351252102626 1 1
1.03812506627653 1.01825577528482 1 1
0.827016977605229 0.809360357484225 1 1
1.11313000876247 1.08977784097169 1 1
0.918706381217095 0.902068154011861 1 1
0.975020472954898 0.957851475263125 1 1
0.866201844802288 0.850961233651882 1 1
1.18797054828245 1.1637960335576 1 1
0.746397064374543 0.732848956171563 0 0
0.885252146393632 0.868995551123649 1 1
0.954338895456312 0.936335301198347 1 1
1.11499264827273 1.09419986233607 1 1
1.06652006109485 1.04553542581782 1 1
0.974559671799102 0.956508505178903 1 1
1.0471768412894 1.02671846532923 1 1
1.11251938783041 1.09260561334732 1 1
1.09209308864742 1.07139337380829 1 1
0.993158434001309 0.974600948996553 1 1
0.994779792750578 0.976290897856369 1 1
0.962604824412678 0.943508874888954 1 1
0.789800749231675 0.775558364699716 1 1
0.999083111221076 0.979781050334348 1 1
0.869202623984081 0.853045036618298 1 1
0.990175195562062 0.970455968563476 1 1
1.0209665956385 1.00156450366071 1 1
0.904845546012649 0.887251159861487 1 1
0.961804220211908 0.94459622573614 1 1
1.06844448199527 1.04781777949579 1 1
0.940152413931722 0.920519210393396 1 1
0.936822082999731 0.920461344885224 1 1
0.924073350683265 0.906049257674411 1 1
0.894084446226327 0.878513888704547 1 1
1.25128077866596 1.22594580511271 1 1
0.991690513162642 0.972837899742066 1 1
1.00321497658704 0.982521108360912 1 1
0.875255829821224 0.856328127375137 1 1
1.02017468018735 1.00150933925235 1 1
1.08341566699789 1.06389581042212 1 1
1.04546043528426 1.02589553952623 1 1
0.949898768615142 0.931910350901251 1 1
1.25707075357247 1.23159515269387 0 0
0.976591306110356 0.959731470284531 1 1
0.911631942523946 0.894160494382789 1 1
1.01058665379939 0.99003047794333 1 1
0.998190189123827 0.97963548126283 1 1
0.990712587664497 0.971353857858135 1 1
0.973497608090759 0.954437955683949 1 1
1.13250887866323 1.1123261332321 1 1
1.09134342846528 1.07156426912855 1 1
1.11626521139801 1.09347345534584 1 1
1.15745105414804 1.13823634526936 1 1
1.10976447506559 1.08803961291029 1 1
0.92285763070122 0.905959160596304 1 1
0.95049668055794 0.932019127273174 1 1
1.0694001136622 1.04813060788645 1 1
1.05131825891284 1.03052290032363 1 1
1.03143359835346 1.01128572303224 1 1
0.808280947625048 0.793861904479835 1 0
0.906411848425637 0.8897633369567 1 1
0.873745119524013 0.857048581214557 1 1
1.0477788940438 1.0279392139326 1 1
1.03554081651551 1.01601555245147 1 1
1.02305656102584 1.00480197285171 1 1
1.02114314845904 1.00254299907971 1 1
1.0461398753946 1.0242246982991 1 1
1.11425340583803 1.09303346665409 1 1
1.09754795794906 1.07498061182005 1 1
0.919761523849186 0.901984807408866 1 1
1.16077635589396 1.13971463770191 1 1
0.901938327669757 0.883884225057549 1 1
1.25895154782047 1.23563391144164 0 0
0.925803324977983 0.907826355971591 1 1
0.8745344321886 0.857506453716065 1 1
1.08263110504176 1.0611624072002 1 1
1.10393862430808 1.08250930262975 1 1
1.06246474974605 1.04207629713252 1 1
0.813817021029926 0.799273678201803 1 1
1.01943938448132 1.00125968070073 1 1
0.920745404098764 0.903334257165567 1 1
1.10291456059822 1.08235567327314 1 1
0.965467580691402 0.947104872465672 1 1
0.967076491039494 0.949800648176443 1 1
1.07229071641346 1.05283096991734 1 1
0.818274038516409 0.803402458585731 1 1
1.03866396828211 1.01872428527006 1 1
1.05521542531426 1.03497701213759 1 1
0.98615987143848 0.966928868961459 1 1
0.948838020773575 0.931025351084958 1 1
1.09795570035913 1.0774827163123 1 1
1.08754431729417 1.06738856544143 1 1
0.890384795542053 0.872731157324849 1 1
1.17462268640987 1.15248995543104 1 1
1.14519082951989 1.12411790024998 1 1
1.03221297485646 1.01066249830695 1 1
1.02314709267662 1.00470649048681 1 1
1.21634016172362 1.1946414577554 1 1
1.11440611690615 1.09314345916668 1 1
1.08284813991174 1.06281449155034 1 1
0.912699051014934 0.897059192825234 1 1
1.02395672414348 1.00546930089602 1 1
1.15408044481776 1.1347001875989 1 1
1.06030917245902 1.04048095024946 1 1
1.07890378800591 1.05854273299988 1 1
1.01913464935342 0.999790491208894 1 1
0.83375397619812 0.819181675027896 1 1
0.851816621153362 0.835902059523309 1 1
0.693233105154037 0.680568974069056 0 0
1.08739870646342 1.06594619536103 1 1
1.13773523217445 1.11464611247608 1 1
1.13767449716804 1.11654313059888 1 1
0.909507321714649 0.893142133879004 1 1
1.26768630686512 1.24250329921489 0 1
0.9068960734942 0.888987683678445 1 1
1.00604843145407 0.987969353939899 1 1
1.04131758047862 1.02226965658249 1 1
1.00097201374724 0.981975655266586 1 1
0.950192032650898 0.931299550152263 1 1
1.0793261322065 1.05747299400169 1 1
1.08773452583237 1.06767921456083 1 1
1.14309851198821 1.12084525168848 1 1
0.846489453962967 0.830792763529633 1 1
0.95866823227168 0.940680097799877 1 1
1.17975799577763 1.15839169061142 1 1
0.972571924100028 0.953966850323778 1 1
1.21710202163957 1.19229350330656 1 1
1.15789261145656 1.13446151975953 1 1
0.790317166924265 0.775893316594558 1 0
1.11195440166073 1.09209457698202 1 1
0.978126888460948 0.960080930832054 1 1
1.02301787632129 1.00378680148471 1 1
1.10852934809137 1.08690426661776 1 1
1.00569191520143 0.986322872805345 1 1
0.89663770109628 0.880549135979114 1 1
1.13297636833614 1.11216537498215 1 1
0.999711794196658 0.980187722013898 1 1
0.900769001943022 0.88463417791838 1 1
0.839053541745667 0.824286826269974 1 1
1.0206863750848 1.00180536866346 1 1
1.07426671693533 1.05603318369054 1 1
1.00514640199657 0.986931047793623 1 1
1.03093574912015 1.00996675555144 1 1
0.993060220063769 0.97487298345729 1 1
0.930503566380904 0.913444266660533 1 1
1.0110735493002 0.99395751523998 1 1
1.08121169179171 1.06264938905652 1 1
0.829162762677565 0.813569619856745 1 1
1.29923816902638 1.27504581798913 0 1
0.987281460890924 0.968060852780758 1 1
1.2870117755254 1.26261424626291 0 0
0.931854709280646 0.912310405989149 1 1
1.03737363046762 1.0188773247708 1 1
1.1991256348562 1.1767137222227 1 1
1.0599411887055 1.03974340856556 1 1
0.961102927190563 0.943822886772504 1 1
0.858885948871893 0.841122794724635 1 1
1.01304602070177 0.992888037011618 1 1
0.914259121051356 0.897008346640278 1 1
0.949777293582508 0.931181847866088 1 1
1.12638288935659 1.10546802961122 1 1
1.04898863709742 1.02849407002154 1 1
1.02380700129543 1.00629937772532 1 1
1.02654515760219 1.00838932364666 1 1
1.11049954007424 1.09081872027797 1 1
0.865180098336232 0.851039097047204 1 1
0.951819163586147 0.935166321010808 1 1
0.923888809870215 0.90718370622812 1 1
0.830150187471526 0.815870228550048 1 1
0.999501161477318 0.981806372712884 1 1
0.957028064207051 0.939739103837813 1 1
1.03109112564274 1.01155658790366 1 1
0.916502172773812 0.898247367584771 1 1
1.11672587768858 1.09533275742553 1 1
1.07832077857349 1.05851213210204 1 1
0.955047502378779 0.937444410679094 1 1
0.785961237244273 0.77054223332683 1 0
1.12246233445891 1.10045920523454 1 1
0.918817795478186 0.902834690609025 1 1
1.16357363539551 1.14232119401928 1 1
0.925018394312673 0.90797245309181 1 1
1.07122249784865 1.04998545009684 1 1
0.93194464999946 0.915617239655945 1 1
1.04701705694877 1.02877625558792 1 1
0.936047083237343 0.918983197447868 1 1
1.03699477800899 1.01743032356941 1 1
0.850836204630585 0.834429085484706 1 1
0.965916505985407 0.948075501230587 1 1
1.03368975698697 1.01327609345338 1 1
0.927824250553668 0.912033232672906 1 1
0.945240821096501 0.926178971557266 1 1
1.13438264969933 1.11232064281178 1 1
1.00899420009103 0.990595778619509 1 1
0.858657550586831 0.842693551685398 1 1
1.155852799823 1.1358601022938 1 1
1.07986862981474 1.05925239357507 1 1
0.773540010187634 0.760269289085805 0 0
1.11070792690355 1.09026669718111 1 1
0.919802299479035 0.903253655454406 1 1
0.987216503726153 0.968334365704153 1 1
0.784431738732276 0.76882731978345 0 0
1.09647913294755 1.07614258605681 1 1
1.08919791436402 1.06827927728804 1 1
1.11395013354504 1.09281976179372 1 1
1.15704126092878 1.13374567281136 1 1
1.06214105271679 1.04069705343444 1 1
1.03914151080764 1.02030761278454 1 1
1.04109488741843 1.02160712766741 1 1
1.08026284819562 1.05948213014408 1 1
0.992605687342325 0.974199828028131 1 1
0.935120513533353 0.917041066547597 1 1
0.903119743253262 0.885677507223073 1 1
1.05673382235241 1.03832744787997 1 1
1.14625644534782 1.12470549535673 1 1
0.929233197474853 0.911615434313221 1 1
0.950870371365244 0.934878035088558 1 1
1.04947833131548 1.03029522548468 1 1
1.26242255954108 1.23872761758525 0 0
1.13000365690464 1.10834878779776 1 1
0.934868857291978 0.915038877206846 1 1
0.821160096422326 0.805127383882838 1 1
1.0512364728449 1.0316044353406 1 1
1.16474549717726 1.14395892584395 1 1
1.12578759473068 1.10285452719366 1 1
0.903208430019577 0.886195343324324 1 1
0.984087978050398 0.965741441721004 1 1
0.935351463721789 0.917130050993991 1 1
1.04812129992199 1.03057538167411 1 1
0.959768331535874 0.942282467275507 1 1
1.00363137834964 0.985139286134247 1 1
0.913765469240522 0.896249524686763 1 1
1.15980198755346 1.13841244790737 1 1
0.772539824625993 0.758153471899309 1 1
1.01461434604995 0.99737232432526 1 1
0.990545323361396 0.973883074023368 1 1
0.956463146198081 0.939034315337374 1 1
0.975093753407263 0.957536011005269 1 1
1.04906503770357 1.02747345687412 1 1
0.915184060905541 0.898704877174696 1 1
0.907852982553172 0.891168698892995 1 1
1.18096551706509 1.15976463714509 1 1
0.950090398050648 0.9317723204513 1 1
1.17754228058756 1.15358047055958 1 1
0.932139378330044 0.914529598592142 1 1
0.927856226225087 0.911089859461482 1 1
1.19841443575576 1.173611113968 1 1
1.04754341237502 1.0272741656758 1 1
0.924592073968421 0.90775372003253 1 1
0.986044836696464 0.967752778087028 1 1
1.02945611779393 1.01128534366742 1 1
0.930392577251867 0.910711728705675 1 1
0.996549013595455 0.978605523860137 1 1
0.969835783117622 0.950800568968704 1 1
1.00077595147279 0.981146872705488 1 1
1.02672636468439 1.00628588210992 1 1
0.978372072529523 0.960664373820609 1 1
0.827842108322936 0.812412019612072 1 1
0.992575831256998 0.974162932064721 1 1
1.10009358856575 1.07810819334179 1 1
0.998157688651197 0.980203953125176 1 1
1.07567304399041 1.05660848415151 1 1
1.00802102121441 0.989598037216315 1 1
0.949279343257397 0.931977566654406 1 1
0.839710094610763 0.824448254208417 1 1
0.873132026292711 0.857479040099634 1 1
0.932989451155782 0.914217840900626 1 1
1.08122503215642 1.06043712715927 1 1
1.00619868362453 0.988023903900674 1 1
1.24487401665075 1.22202829348275 1 1
1.02937374419037 1.00986929828706 1 1
0.811096457305451 0.795817444727536 1 1
0.846915916174334 0.830253879130519 1 1
0.994604637459747 0.97624704354344 1 1
0.805263881855674 0.789730176440231 1 1
0.934117690495896 0.916191444814145 1 1
0.829984646882485 0.815050567816351 1 1
0.999319596876315 0.982264420821168 1 1
0.997614811507147 0.979026670807341 1 1
0.832976240394158 0.81667779862863 1 1
1.11494511498269 1.09403390145844 1 1
1.25733607988278 1.23450491587071 1 1
1.08478480861978 1.06500478977349 1 1
1.01424320628812 0.996303832227676 1 1
1.04722111766376 1.02784649903282 1 1
0.946881514417763 0.929436965468818 1 1
0.848941069350821 0.832941106374926 1 1
1.15236200208451 1.13157640850678 1 1
1.0759121196566 1.05534231486133 1 1
0.823240488813222 0.807067281027428 1 1
1.01699301084414 0.997710568170258 1 1
0.959887879998792 0.94363775052104 1 1
0.873092406563266 0.856269093022683 1 1
1.13261571274788 1.11298424872266 1 1
0.972232668070664 0.953365764174593 1 1
0.963394064220875 0.945134365095334 1 1
1.09671495832614 1.07628745669501 1 1
0.901189721776083 0.882155914529615 1 1
1.05264485221615 1.03359240704229 1 1
0.906750860614905 0.889240424545025 1 1
0.927852884105926 0.910002069025401 1 1
1.11520921662588 1.09336909139708 1 1
0.932251617140188 0.914109646549888 1 1
1.06095547576484 1.04059941520933 1 1
0.974737787924619 0.956938642884734 1 1
0.926253070180949 0.9088493598439 1 1
0.995667761559986 0.977332086612454 1 1
1.17512135158341 1.15396646921457 1 1
1.06787333295259 1.04606793193829 1 1
0.923335697348596 0.906756917856467 1 1
0.906623045442211 0.889464506297726 1 1
1.02937262860352 1.01212041450165 1 1
0.9375022593162 0.918744732234568 1 1
1.07521279550232 1.05627880046336 1 1
0.942456667432814 0.925237885660046 1 1
0.887566186436841 0.870774624890165 1 1
1.01253675153754 0.993072430250653 1 1
0.889747640074344 0.873330110433453 1 1
1.06621623667103 1.0461464948062 1 1
1.13641900197368 1.11588852099267 1 1
0.8354411403 0.820210861007963 1 1
0.986983048434321 0.968026603146038 1 1
1.08572056804069 1.0631254780991 1 1
0.98336645197587 0.963253664003931 1 1
1.12619650569097 1.10590334898142 1 1
0.929917114475786 0.913261791375456 1 1
0.955287114624911 0.938041431404957 1 1
1.01966472346161 1.00199880721439 1 1
0.960662560806367 0.943955364041015 1 1
1.10830728047908 1.08740561083058 1 1
0.943241860508879 0.927024591303137 1 1
1.15116305862965 1.13044413503143 1 1
0.879095372558063 0.862888469176062 1 1
1.11686238079606 1.09475456131686 1 1
1.08586593871134 1.06558170392003 1 1
0.885061295932397 0.869673531442174 1 1
0.868921633482257 0.851361736859788 1 1
1.15908311777774 1.13644606657404 1 1
0.912849651969038 0.896288395971816 1 1
1.03697622784935 1.01570040287013 1 1
1.02368019177966 1.00536725878586 1 1
0.767573695864248 0.753246968403449 0 0
1.14395873934684 1.12255528795059 1 1
0.90188219528434 0.884989368103638 1 1
1.05892030735142 1.03797202497337 1 1
0.997693314208566 0.978829400291284 1 1
0.993860824692952 0.976182729734846 1 1
1.01129316876952 0.991044011230136 1 1
0.812687183865656 0.798045473822819 1 1
1.21481189664441 1.19242140953283 1 1
0.998861703480751 0.979979080282735 1 1
1.03561821196074 1.0146968509459 1 1
0.758363359196001 0.743906704234104 0 0
1.20484732579496 1.18248483287163 1 1
0.987441136141885 0.969423975259858 1 1
1.10852816950199 1.0878017724027 1 1
0.972663133366756 0.954013635294464 1 1
0.908885919976924 0.891470836974539 1 1
1.1389335331879 1.11664579236185 1 1
0.988776043015236 0.970527667370451 1 1
0.82877670287171 0.814198582196789 1 1
1.00456648588304 0.985576372536759 1 1
1.07115636223501 1.05062995060664 1 1
1.03422963132835 1.01453931425929 1 1
0.937870536114708 0.920119722359478 1 1
1.01591798317797 0.998136245254228 1 1
1.0863874205754 1.06767635418337 1 1
0.95365276747379 0.934909988191416 1 1
0.994400578876003 0.975998781357222 1 1
0.932622728303993 0.916145254596024 1 1
1.00671531157344 0.987983387363156 1 1
1.03058703135981 1.01210100155559 1 1
1.11527627708587 1.09489235889506 1 1
0.928958360107122 0.910727902790035 1 1
0.882498730067165 0.867592153455615 1 1
0.906678137115512 0.888979905032671 1 1
1.20092440454256 1.17674099458864 1 1
0.784183880022485 0.769059681714313 1 0
1.00634404360692 0.988877290620623 1 1
0.964866486778102 0.947429564538623 1 1
1.08015828896974 1.05852739674967 1 1
1.08888797209996 1.06800684026295 1 1
0.898813556787185 0.88218526312743 1 1
0.921567680531416 0.904087761216368 1 1
1.00412733269874 0.987261350848305 1 1
0.900678294141165 0.88367628154911 1 1
1.0932546915114 1.07178696002081 1 1
1.08543253627619 1.06362211329949 1 1
1.03791298960259 1.01864721402054 1 1
0.956815092596518 0.940605153438087 1 1
1.13727919752666 1.11623525548024 1 1
1.05186319834607 1.03201920065292 1 1
1.31304504043786 1.28882133441971 0 0
1.02269350750242 1.00369694900621 1 1
1.15344354554299 1.13115860747244 1 1
1.08506969419338 1.06181837369211 1 1
1.1099888381022 1.09004997568376 1 1
0.948149187268426 0.931209532887034 1 1
0.98244430227497 0.963310702010906 1 1
1.11169631601511 1.09270565102724 1 1
0.998400946547345 0.980333719863179 1 1
0.913711610878382 0.896030571105142 1 1
1.02549631804148 1.00622573439621 1 1
1.08414024148608 1.06398725694453 1 1
0.936131612031254 0.920179730660401 1 1
1.01581070590101 0.998018014632402 1 1
0.903237272943039 0.886407632251026 1 1
0.864187661289054 0.848219218029145 1 1
1.15889938575373 1.13803258643033 1 1
1.17277012762227 1.15145457922847 1 1
0.956570964608544 0.93977025401121 1 1
0.997678930404914 0.98035420204791 1 1
0.998502890433352 0.979265775685777 1 1
0.885979423288095 0.870475280921665 1 1
0.93007528263929 0.911283628904455 1 1
0.955163747813571 0.939367773012156 1 1
1.13487222199605 1.11431282943622 1 1
0.795673824939904 0.781634908778483 1 1
0.843442544505136 0.828057305534122 1 1
1.05355902491423 1.03526506329784 1 1
1.15529041004353 1.13283079974924 1 1
1.09747282919035 1.0762507236373 1 1
0.971805104918266 0.953696139970396 1 1
1.05602954867283 1.03549778999849 1 1
0.913236007674287 0.896747307434299 1 1
1.17346636219577 1.15302039273152 1 1
1.19233062749041 1.17248073859009 1 1
0.857648549103677 0.841918384726748 1 1
1.19697445332009 1.17235052470959 1 1
0.808909036054031 0.794244089879344 1 1
0.87008395792772 0.853999948975725 1 1
1.01329733728209 0.99472801107492 1 1
0.793596614715919 0.779348975300596 0 0
1.10938337750121 1.08759081749963 1 1
0.888427759033952 0.873082165244315 1 1
1.16321053349109 1.14263518977433 1 1
1.07425952997091 1.05539543742615 1 1
1.00910192446232 0.989869086508785 1 1
1.02528031838687 1.00661313107435 1 1
0.986711666971743 0.968466132961019 1 1
0.849371434988395 0.83399131598646 1 1
1.03599542359887 1.01739798149639 1 1
1.12975806198429 1.10864735350105 1 1
1.02718435388322 1.00831857450207 1 1
0.929005134634397 0.913026720797882 1 1
0.90037165048412 0.884122563572842 1 1
0.77194098260263 0.75721491542556 0 0
1.11486113451817 1.09326147450228 1 1
0.997602093840711 0.978774031545466 1 1
1.04819350554192 1.02859665797641 1 1
0.897696213318377 0.878738150493488 1 1
0.859897188092166 0.844586975013666 1 1
1.10500698284196 1.08304255023793 1 1
1.11760842190207 1.0985745792192 1 1
0.91953317351284 0.903564869326451 1 1
0.978091417958836 0.960365674972533 1 1
1.06587260289691 1.04616042540138 1 1
0.95245109654158 0.935177836080327 1 1
0.942805646823846 0.925926985075737 1 1
0.941571570882383 0.923855956064297 1 1
1.18735891643867 1.16504607311667 1 1
0.928908007539095 0.911926395413419 1 1
0.957339626311381 0.941042332805123 1 1
0.97923579243176 0.961497766192679 1 1
1.12421008449793 1.1017686791933 1 1
0.808963833068425 0.794074794406562 1 0
1.00002864842251 0.981115175659214 1 1
0.815396402410311 0.800640003997101 1 1
1.04588345174483 1.02646316030913 1 1
1.03931645068318 1.02006415114927 1 1
1.06066935454202 1.04064625492853 1 1
0.945874556849016 0.926482729512165 1 1
1.04779939887061 1.02850349670956 1 1
0.93776221978143 0.920275545071327 1 1
0.95278114765513 0.934161794122872 1 1
0.965323486276195 0.946207150715691 1 1
0.933325548103052 0.915729119151132 1 1
1.01067806481159 0.991529056578326 1 1
1.14158700190728 1.12140233249141 1 1
0.941145004601046 0.922304482761929 1 1
0.973600900348156 0.954122800334484 1 1
0.776202494648367 0.762121465581928 0 0
1.06132657195078 1.04355812219163 1 1
1.00991806775149 0.9897824360119 1 1
0.95960813302649 0.941419525827045 1 1
1.16089861025826 1.14131449428296 1 1
1.0346092840039 1.01534030242422 1 1
0.9746479973445 0.956125278883835 1 1
1.0444057160824 1.024750150306 1 1
0.929237174548617 0.911407159420366 1 1
1.03828625784481 1.01934877044809 1 1
0.834313088507956 0.817842629972668 1 1
1.0360899395371 1.01640023952103 1 1
0.896513027203002 0.879662322092751 1 1
0.991119319185704 0.972911011206743 1 1
0.908349742057958 0.890267586721682 1 1
0.918869010443705 0.901533715304774 1 1
0.950482556416425 0.930674943868851 1 1
1.05891878386014 1.0394988254175 1 1
1.00998211599783 0.992256421426941 1 1
1.08694417943964 1.06738300661054 1 1
1.10890421711342 1.08808846429427 1 1
0.969830284251239 0.951418778549109 1 1
0.972029602269546 0.951701926711195 1 1
0.972013483638918 0.954737633790015 1 1
0.9237525968299 0.906539071783887 1 1
1.19455652430225 1.17165851023053 1 1
0.947098585342384 0.928067282647019 1 1
1.05046409118449 1.0303235841305 1 1
0.963721449272017 0.946915927722996 1 1
0.820453674031977 0.804628670859838 1 1
1.05672921556613 1.03629172098767 1 1
0.966045018310681 0.947591895863408 1 1
1.1824605914753 1.16106634869266 1 1
0.989623845037587 0.971750867294816 1 1
1.01726897205297 0.997270924992763 1 1
0.902214673437777 0.886051098726917 1 1
0.900618029474519 0.88434809233498 1 1
1.00664351058123 0.988303189943617 1 1
1.03906893072791 1.01880281982868 1 1
1.04873662455167 1.030077269282 1 1
0.973537687536096 0.956031648024951 1 1
0.804053628594839 0.787454011166465 1 1
0.935892721548688 0.918769787260334 1 1
1.00720284921624 0.987650585718535 1 1
1.15446209154714 1.13310441934382 1 1
1.11529601591531 1.0949837939307 1 1
0.849941642753507 0.834263889011025 1 1
1.25150419319817 1.22797258595504 1 1
1.11099893010257 1.0903106382041 1 1
1.01921403789924 1.00028964328757 1 1
0.954652933502685 0.936781396976921 1 1
0.85634401386726 0.841258719739396 1 1
0.977710720297078 0.959947187871797 1 1
0.806877450036696 0.791616005162433 1 1
1.02187211394888 1.00249824170349 1 1
1.07180318773055 1.05289751084446 1 1
1.00535302799981 0.98643046448884 1 1
0.989262322399938 0.970482743248917 1 1
0.892699377141145 0.876720376272562 1 1
0.979745981290694 0.96151769150653 1 1
0.969782060564574 0.950168319992904 1 1
1.02413285745308 1.00476371602059 1 1
1.07627946937802 1.05755510203338 1 1
1.24220247901472 1.21882612629608 1 1
1.22972758483888 1.20634499003661 0 1
0.868954290669477 0.853541834867699 1 1
0.949348150410766 0.932699557957126 1 1
0.780245437897702 0.764967826185971 0 0
0.996172400051555 0.976168378518346 1 1
0.912523565784115 0.896080079512377 1 1
1.02718260172336 1.00687321444168 1 1
1.08895151586319 1.06930053618506 1 1
0.954677817006666 0.936196272215465 1 1
0.866711100671182 0.851669620516394 1 1
0.8800892295266 0.86417118597664 1 1
0.921131460019716 0.901455580382983 1 1
1.17621386404591 1.15381966744438 1 1
1.09443593479178 1.0743431678517 1 1
0.934408638506023 0.917869636865786 1 1
0.963662493778415 0.944868506505022 1 1
1.1118525623979 1.09244700118836 1 1
0.950454121647967 0.932991841515349 1 1
1.21582155552288 1.19451576973487 0 1
1.02460828427984 1.00584806053076 1 1
1.02186937525584 1.00254586279939 1 1
1.08315308769227 1.0629502627775 1 1
0.994281108721106 0.975603764201251 1 1
0.946518035845064 0.92885043505382 1 1
1.07584799649387 1.05422808326172 1 1
0.990058201174944 0.969719941637854 1 1
0.950451742177613 0.932529834535695 1 1
1.06410870917947 1.04317002988858 1 1
0.979586633517448 0.96103671668014 1 1
0.828013168733461 0.813054784646461 1 1
1.05583621907455 1.0359145836754 1 1
0.964503877150289 0.945969442347746 1 1
1.00000222585498 0.980896265821661 1 1
1.09407479109489 1.07227223746976 1 1
1.0227433391818 1.00531260707334 1 1
0.947552290648916 0.930573350739191 1 1
0.86366631486076 0.848691283871784 1 1
1.07624244048653 1.05362619549882 1 1
0.990058207912068 0.971223797180595 1 1
0.906941288177354 0.889683307156209 1 1
0.760272934445008 0.745923353768635 0 0
0.870257523342917 0.854171582514938 1 1
0.935710088231392 0.919543005664707 1 1
1.00387395954536 0.984534257297616 1 1
0.958293417015544 0.940152462237349 1 1
0.844130756821742 0.828998413869108 1 1
0.988859514051799 0.970910882004471 1 1
1.0723081835534 1.05323784784191 1 1
0.956905039916184 0.939797514313562 1 1
0.921675577489526 0.90437682600408 1 1
1.00589190416154 0.98650106687065 1 1
1.00400141190518 0.98605778552115 1 1
0.999432844696809 0.978889992872978 1 1
1.14916603449039 1.1274049497748 1 1
1.00162892702018 0.981768964090605 1 1
0.892348204587715 0.876211236927961 1 1
1.04240804815027 1.02451329203879 1 1
0.797728931209621 0.782517402962442 1 0
0.626982259083555 0.61454015813811 0 0
0.839966129965138 0.825290060722684 1 1
1.05035289501516 1.03005229002917 1 1
1.11203251893393 1.09206036999671 1 1
0.87680604668943 0.859460781341525 1 1
0.902734242349292 0.885914759336985 1 1
0.954921989992114 0.936775670255803 1 1
1.0152245476242 0.995570815058659 1 1
1.09761312153624 1.07693087571671 1 1
0.933095028591336 0.916000902618971 1 1
0.941625043497506 0.92420238133055 1 1
0.900532178561671 0.884752550316731 1 1
0.881108210461117 0.866094048646024 1 1
0.834017060663882 0.818395270382849 1 1
1.00787467575062 0.990224519488424 1 1
0.962200371803209 0.946071365087961 1 1
0.862795714732135 0.846569913759437 1 1
0.913474605666056 0.896877915012241 1 1
0.962920408597617 0.945654948963392 1 1
0.913684333005421 0.897660647073899 1 1
1.06193641248592 1.04305411970817 1 1
0.938611607129501 0.921352545956015 1 1
0.984573479455853 0.966975735117503 1 1
1.03829622746572 1.01875174309199 1 1
0.870446214093639 0.852700074588723 1 1
1.07230245263487 1.05153287495372 1 1
0.955402890264554 0.939406159424479 1 1
1.13221634496402 1.11181567497548 1 1
1.05653284591016 1.03471364860735 1 1
0.948999216242954 0.930714141689925 1 1
1.14297445475692 1.12131233895558 1 1
1.12061077321875 1.09898550709313 1 1
0.878022390101601 0.861711632767972 1 1
1.15503423309056 1.13306115477791 1 1
1.09376955424575 1.07321350630477 1 1
1.00653002862329 0.988761150827087 1 1
1.20439409917004 1.18359907148762 1 1
1.16333726621934 1.14092866922425 1 1
0.820506623211773 0.80444189677923 1 1
0.778957651535197 0.764724544386519 1 1
1.01481773618144 0.996054785738272 1 1
0.985600301182748 0.965238310273144 1 1
0.895599232154792 0.876492094430733 1 1
1.0372201158943 1.01815315032994 1 1
1.13496862881999 1.11589168530593 1 1
1.22391835919228 1.19864472067169 1 1
1.06095159488543 1.04161094552028 1 1
0.94309821901152 0.926164207919788 1 1
0.941649505591981 0.925806809580739 1 1
0.974113393819958 0.956530646168361 1 1
0.964083568875245 0.946466184878613 1 1
0.814783267225205 0.798230676834281 1 1
1.10093359238679 1.08074592701731 1 1
0.97406762718102 0.954202319436945 1 1
0.957774711533619 0.940382468268418 1 1
0.87465531023733 0.857531127393085 1 1
1.12936088777905 1.10692061141537 1 1
0.910108617189724 0.892417408449449 1 1
1.10326469587143 1.08124858599866 1 1
1.03340403021122 1.01274640145167 1 1
1.23290243113469 1.21059327763685 1 1
1.09816720203039 1.07832716430669 1 1
0.943032148672736 0.925545126622662 1 1
0.934068649975858 0.914501547440612 1 1
1.2362621745242 1.21273191153549 0 0
0.859915353659611 0.843230722159556 1 1
1.10832329460468 1.08807027245058 1 1
1.27624577673983 1.25216418544051 1 1
0.931522071447007 0.915258997525634 1 1
1.06531489616519 1.0448617085254 1 1
0.999008339368867 0.980856160050914 1 1
0.924808059028877 0.909134590391811 1 1
0.772349597782096 0.759057211058386 0 0
0.814631764067829 0.801032774414038 1 0
0.951226366358437 0.933907374521604 1 1
0.960384639749188 0.941735615755769 1 1
0.986231943557246 0.968578894677037 1 1
1.03320058400898 1.01227950772795 1 1
1.13538971191358 1.11443883008476 1 1
1.01836630529826 0.997315336414598 1 1
1.00363604865448 0.985191449400561 1 1
0.854256468805309 0.838246932297381 1 1
0.858278210577019 0.841882766240633 1 1
1.14101803159484 1.11869901221958 1 1
1.00401066777564 0.984842347229377 1 1
1.19960174261906 1.1792281872871 1 1
1.25329492370096 1.22987812968281 1 1
1.07830806894228 1.05874718439024 1 1
1.05289382914374 1.0341547331405 1 1
0.897758030395483 0.880951544320202 1 1
0.950529885012652 0.933517827663273 1 1
1.024522049089 1.00695331635022 1 1
1.14760372789882 1.12682864026484 1 1
1.03841121250483 1.01813723672948 1 1
0.840782017669699 0.824747248111795 1 1
1.10429716208934 1.08104123240172 1 1
1.21811384130769 1.19429618437596 1 1
0.873634176559347 0.855490431914726 1 1
0.992417790751629 0.972978871362954 1 1
0.96868670557809 0.950475129308536 1 1
1.13174707083801 1.11045659119997 1 1
1.27659603243838 1.25340588409678 0 0
1.01317030063722 0.992459980847089 1 1
0.752113568769332 0.73835965303779 0 0
0.956883178282429 0.935482248050558 1 1
1.16743512216022 1.14518120898382 1 1
1.04732644334925 1.02737173981938 1 1
0.852884030227308 0.83632537731812 1 1
0.92507811421017 0.908387500806099 1 1
1.06945639972933 1.04996128385218 1 1
1.25530159144345 1.23092341416254 0 0
0.932309388896003 0.913794030124402 1 1
0.831418855108527 0.81506030777144 1 1
0.969060398975893 0.950415561743555 1 1
0.854674237488549 0.838311658592979 1 1
1.00691714843564 0.98738472135945 1 1
1.05351440790854 1.03452545891173 1 1
0.929487710462447 0.912862238978797 1 1
0.92414366952373 0.906623179818795 1 1
0.969649588774096 0.950660094437611 1 1
1.1188986884187 1.09808813794885 1 1
1.07883367256628 1.05888344891826 1 1
0.967383763987722 0.950469361037343 1 1
1.18859343093353 1.16676982712612 1 1
1.20130740704076 1.17806033431678 1 1
0.922616520287085 0.905969721117354 1 1
0.918087881625178 0.900538515287839 1 1
1.08237922979586 1.06067884600014 1 1
0.990052270670477 0.973228624635022 1 1
1.03184271256843 1.01289056221982 1 1
0.869842189815582 0.854159425625127 1 1
1.01577253371892 0.994400971505955 1 1
1.02477121611636 1.00571710087258 1 1
1.16369740134644 1.1439117128493 1 1
1.02363345089959 1.0057230509379 1 1
1.00552804332898 0.986499639712073 1 1
1.09213014938479 1.07074894285856 1 1
0.859305114899076 0.844429591751108 1 1
1.07183577214517 1.05271920469629 1 1
1.0793406137757 1.05609912202744 1 1
0.982076725980264 0.963753497666397 1 1
0.881669820554826 0.866292414188349 1 1
1.0406494557816 1.02045759882782 1 1
1.0591415787817 1.04035071514133 1 1
0.866797498568598 0.850585922518521 1 1
1.12057777555314 1.09740808103281 1 1
0.858467789842509 0.843735787359718 1 1
1.08758161503124 1.06777693031086 1 1
0.924944164591724 0.906243923467356 1 1
1.10891863510163 1.08794167572966 1 1
0.984897942708597 0.965651897585503 1 1
1.11801419287962 1.09529594516618 1 1
1.01567911967298 0.998064193837918 1 1
1.169017269941 1.14515098729654 1 1
1.0439634348249 1.02440262270729 1 1
0.978211966979077 0.959810447491252 1 1
0.967911522615009 0.950747682637765 1 1
1.08014685065856 1.06052051892628 1 1
0.951214693107827 0.932053674768059 1 1
1.06543242194855 1.04496574813557 1 1
0.797500256952921 0.782304565664076 1 0
0.759761738978211 0.744825525581883 0 0
1.03128243061749 1.01221599405005 1 1
1.07248784644345 1.0520721895061 1 1
1.00219283984274 0.981836167501144 1 1
1.06346787274802 1.04317442479305 1 1
0.777956354233602 0.760618256721534 1 0
1.05000307294313 1.02997090982995 1 1
0.84677755307258 0.829493377022034 1 1
1.13876320641948 1.11840837980825 1 1
1.08681359625513 1.06805165852677 1 1
0.824224602450896 0.808591115806622 1 1
0.874514449727213 0.857872317291491 1 1
0.980606658209131 0.962168252255509 1 1
0.974984591608961 0.956149917941804 1 1
0.975832543063105 0.957864095840512 1 1
0.905737081386949 0.888927876019254 1 1
0.897961495793476 0.882649157455109 1 1
1.09010307970634 1.06903091203296 1 1
0.83291892352533 0.81628222944006 1 1
0.679330315244248 0.666944625277397 0 0
0.950834963816198 0.932710719052595 1 1
1.03177219811359 1.01051197742189 1 1
0.987361939185167 0.970843299531657 1 1
0.911350668986227 0.896268920705897 1 1
0.99869592936616 0.979988593430879 1 1
1.03836987674551 1.01962278353781 1 1
0.891849684164237 0.874559718336125 1 1
0.914899165497683 0.89962923370889 1 1
0.842724025633342 0.826095617021895 1 1
1.11023297041465 1.0889652459149 1 1
0.865516260547037 0.850061335707252 1 1
0.868967512899949 0.852138092509748 1 1
1.0734744355374 1.05349238516481 1 1
1.08745833012627 1.06890376624707 1 1
0.851676085499143 0.836521423735286 1 1
0.978908717094191 0.959809185571428 1 1
0.935578335384263 0.918205728776011 1 1
0.954798447942656 0.937751679119122 1 1
0.991851267106126 0.972703338745549 1 1
1.04829566111504 1.02903142433688 1 1
1.08107393459698 1.06126484564886 1 1
1.03692587632904 1.0170814330087 1 1
0.889259711232328 0.873424259385067 1 1
1.04355768618933 1.02244837877868 1 1
0.859968554295086 0.844017146288632 1 1
1.05307709213198 1.03194118205727 1 1
1.29776709553841 1.27295669098609 0 0
1.05507977247744 1.03488688545853 1 1
1.15119163023331 1.1292799527018 1 1
1.29223545434525 1.26937419857388 0 0
0.962713206043119 0.943598799260578 1 1
1.0700681878612 1.05180169395333 1 1
1.03590502011753 1.01739109730298 1 1
0.886452530689307 0.869948447873743 1 1
1.07262341485478 1.05214766235421 1 1
0.845411408231245 0.82972153239765 1 1
1.11211047143947 1.09140730820663 1 1
0.959115683055625 0.942944295070422 1 1
0.906807016616046 0.889416612624707 1 1
0.956340485860437 0.938101676972863 1 1
1.13865777424713 1.11858564146264 1 1
0.91605046090028 0.899567357267057 1 1
1.01004061347175 0.990305147233719 1 1
1.09458096383645 1.07452316470065 1 1
1.00848471482389 0.990768266681694 1 1
0.936404335149347 0.919297819581233 1 1
1.02514296830715 1.00601558890837 1 1
0.982083367234956 0.962444473656261 1 1
1.01929337971317 1.00162701169716 1 1
1.11518901562195 1.0919991705846 1 1
1.04343671059938 1.02597853843994 1 1
0.972618353976305 0.954972143884835 1 1
0.739804261748609 0.723627770629101 0 0
0.850763074465345 0.835227205587509 1 1
1.06721595447604 1.04762783367918 1 1
0.884975927813903 0.868796164820029 1 1
1.172315714558 1.14879333880402 1 1
0.777842262648401 0.761410895296988 0 0
1.05443684660508 1.03463683759388 1 1
1.17995334886189 1.15786837434504 1 1
1.2225894100754 1.20012198593874 1 1
1.03935758747727 1.01972858712766 1 1
1.06423217656184 1.04478460329613 1 1
1.03999978297221 1.02050305031894 1 1
1.113930256705 1.09238204748215 1 1
1.0087718183221 0.990497023755977 1 1
1.09378443757247 1.07390154009649 1 1
1.18803310382896 1.16415260094767 1 1
1.01584000353648 0.995421097519505 1 1
0.885353948714385 0.8686789043876 1 1
1.08042363913123 1.06078023340423 1 1
1.10431382656222 1.08436306043628 1 1
1.1161675627103 1.09473502249108 1 1
0.866702886874576 0.849324890487236 1 1
1.15662386671412 1.13352598496954 1 1
1.01267176791973 0.994840000430916 1 1
0.957911800494409 0.940438098113897 1 1
0.924682596192038 0.907313544847455 1 1
0.85846776423209 0.843608420248988 1 1
1.1491529524961 1.12991568273928 1 1
0.980768937611535 0.963256386103836 1 1
1.01672235911352 0.99837071425051 1 1
0.939678870639612 0.923058469317987 1 1
0.787916628795934 0.772600270468067 1 0
1.06058553150256 1.04200205939578 1 1
0.90735976518898 0.890054402362547 1 1
1.06881198027943 1.0494172116111 1 1
1.05175874392912 1.03411689137219 1 1
0.950364241360089 0.933912875427339 1 1
1.06557689903162 1.04381182026115 1 1
0.854727929873905 0.838831769195362 1 1
0.794179659036477 0.779662217653732 0 0
1.01783796828073 0.998691835716884 1 1
0.881350633150909 0.865337169070114 1 1
1.11647428656787 1.09521608677693 1 1
0.890905894241503 0.874878788323408 1 1
1.16428559529311 1.14247328290618 1 1
1.01850294968645 0.999017746558698 1 1
0.911993702348879 0.894554797187586 1 1
0.853451395821383 0.837113594655905 1 1
1.07420069314353 1.05163465999323 1 1
1.0651879536753 1.04592298031201 1 1
1.03960744468255 1.01878458239418 1 1
0.861992373605031 0.845998634476601 1 1
1.08149258899537 1.06353829411453 1 1
1.12695486712553 1.10670365987642 1 1
1.06273665351707 1.04279510964351 1 1
0.936980435843353 0.919810406970606 1 1
1.14853418521447 1.12386242791806 1 1
1.01201702161572 0.993935293170407 1 1
0.980867918673987 0.96268109714785 1 1
0.87685449267386 0.859865526488369 1 1
1.13207155725867 1.11146037877053 1 1
0.917893640409788 0.901482439010516 1 1
0.771273106412542 0.757670502918511 0 0
1.21463425613435 1.19188679773508 1 1
0.919823888989824 0.902693070095817 1 1
0.865434158081014 0.848445478333319 1 1
0.91524788723652 0.897916720899826 1 1
1.06689604871898 1.04653934806308 1 1
1.04285664720189 1.02369266534797 1 1
1.15277480311724 1.13237158526252 1 1
1.1456489534048 1.12319913949975 1 1
0.911750173874237 0.894464233323416 1 1
1.10642608231941 1.08565943260219 1 1
1.21662181817037 1.19303503405231 1 1
1.04010338676033 1.01838894538522 1 1
1.08924767069551 1.07008197938189 1 1
0.974233488975488 0.956114264143641 1 1
0.796916795215191 0.781872761063617 1 0
0.93534443190271 0.917936182974845 1 1
0.839109055656182 0.822217595603245 1 1
1.0516540408289 1.03246038109648 1 1
0.92415583911738 0.906436964819883 1 1
1.008171466726 0.989913772020083 1 1
0.914528901124598 0.896979752196723 1 1
1.02505601238344 1.00671311155646 1 1
1.04770605270854 1.02632240967866 1 1
1.16178743342514 1.14002887597082 1 1
0.860925334159522 0.846612520456228 1 1
1.03334617642856 1.0136061675332 1 1
1.06747955466289 1.04671731625955 1 1
1.17784725602299 1.1526652065243 1 1
0.994458775449943 0.976620133056593 1 1
1.03452204009627 1.01543882806143 1 1
0.912378040238217 0.894395827919726 1 1
0.950833095978194 0.933518595405085 1 1
0.931571081476469 0.915210747166183 1 1
1.10290477013619 1.08211371167615 1 1
1.01138248419026 0.993848753631867 1 1
0.980647670748502 0.962040058496815 1 1
0.890272473409179 0.873738676980592 1 1
1.10778540573857 1.08510204831936 1 1
0.824824046426488 0.806761928266962 1 1
0.880820104095565 0.864113460988962 1 1
0.837716981561004 0.821739845161036 1 1
0.967291526458847 0.94901801848416 1 1
0.942602369052465 0.924674580730956 1 1
0.828458341092256 0.813092309577453 1 1
1.00994816924958 0.99317446333175 1 1
0.887583759870643 0.869865715112702 1 1
0.851273975087617 0.836262506860366 1 1
0.940850215415914 0.924550399649835 1 1
0.869063278914696 0.85299654539469 1 1
0.991456157491362 0.972554876630966 1 1
1.08592932501591 1.0659060314942 1 1
0.800581543942424 0.78771531723504 1 1
0.97196973703092 0.952973338050537 1 1
1.11530006145828 1.09520848074865 1 1
0.94728903294139 0.928816499391914 1 1
0.814145590397481 0.799331285833184 1 1
1.04989928821881 1.03021556701482 1 1
0.928009235439828 0.910079143607778 1 1
0.912701455310346 0.895697441759469 1 1
0.90194605011065 0.884443065019193 1 1
1.062027012956 1.04138396042528 1 1
1.00303241364427 0.982989800803089 1 1
0.956269752608213 0.938751382914661 1 1
1.06325567722308 1.04489422734759 1 1
0.855394768419692 0.838718788298277 1 1
1.00583359363628 0.987347794789981 1 1
0.938210678436369 0.919998226432639 1 1
0.983864978810356 0.96815998624751 1 1
0.954298170493572 0.936220160062038 1 1
1.06399977170063 1.04418659838692 1 1
1.08986844589116 1.06838988872794 1 1
1.25129195487541 1.22554137008942 0 0
0.90082304311121 0.88410308147142 1 1
0.974926940404538 0.956393194284682 1 1
0.985177765395993 0.96508065740237 1 1
0.94317523120792 0.926476809784635 1 1
0.940112882070916 0.922438414712704 1 1
1.18875370242014 1.16737954756565 1 1
0.906379583118787 0.889572171861863 1 1
0.959170832587303 0.941689871414297 1 1
1.18124262438454 1.15694816295849 1 1
0.936441009048289 0.917367881010448 1 1
0.937035466686814 0.919472827970724 1 1
0.789276370929705 0.775171452270149 0 0
0.942561095367784 0.924550011766954 1 1
1.12928207529547 1.10892592110732 1 1
0.872028137008254 0.856859503179262 1 1
0.887410588178806 0.870676950830001 1 1
0.946286325893009 0.927908009412694 1 1
0.918691042121541 0.901433353129358 1 1
0.962081155916227 0.943462176379612 1 1
0.941671636292883 0.924159393058069 1 1
1.11634413779153 1.09383755016974 1 1
1.13216979220136 1.11108483081115 1 1
1.11488040267664 1.09442283155032 1 1
0.778339600967602 0.764173524525949 0 0
0.985173466775437 0.96877125344444 1 1
1.02212488065765 1.00458774133247 1 1
1.17396994133049 1.15255870502941 1 1
0.949197251740169 0.929222840968413 1 1
0.969959621195823 0.951669673999274 1 1
1.10620020296884 1.08478044918516 1 1
1.04477674653787 1.02551024438257 1 1
1.01898067505144 0.999490051167233 1 1
1.07511703852148 1.05573691170978 1 1
0.914797088941612 0.897781637847118 1 1
0.876651113612879 0.86123118709464 1 1
1.00913454708896 0.990723778556723 1 1
0.883041011894275 0.867297303925943 1 1
1.09746661985553 1.07454170255233 1 1
0.969384146146479 0.949190504911321 1 1
1.00845755359692 0.990090771296565 1 1
1.06440982058946 1.04315352131149 1 1
0.916019599831922 0.89880736446588 1 1
0.922082201477123 0.904493029123023 1 1
0.953624113250245 0.935370554867232 1 1
0.848542376940654 0.832129695690898 1 1
1.19107908320222 1.1703904015966 1 1
0.894282637814334 0.878563988878512 1 1
0.954006386248213 0.937038365475118 1 1
1.19283960162716 1.1686847978862 1 1
0.882440145492675 0.866183310047991 1 1
1.13937775874467 1.11933069416114 1 1
0.954847786766389 0.936158330139896 1 1
0.813397641407048 0.797436780188481 1 1
1.01215943655535 0.9921579238503 1 1
1.0613709156988 1.04171155113044 1 1
1.14124587403079 1.11949298629522 1 1
1.12925433719411 1.10935444739305 1 1
1.07233664605715 1.05217559008243 1 1
1.15962685711741 1.1345002971188 1 1
0.983053371216167 0.964531205451409 1 1
0.892076101394852 0.875720053176878 1 1
0.907828248546581 0.890808510504104 1 1
0.81366220494437 0.797832107184193 1 1
1.01001322052789 0.990274890481487 1 1
1.14945569612103 1.12852115082593 1 1
0.861183572341528 0.844691918448995 1 1
0.902712271969242 0.885864029487454 1 1
0.873532962401467 0.858077279425759 1 1
1.07374819319263 1.05426057313819 1 1
1.10374721924829 1.08310570055171 1 1
0.912374848374188 0.896711220020417 1 1
1.07746178283949 1.05588001010051 1 1
0.945936310289356 0.927457065439016 1 1
0.93233983996946 0.916413250456134 1 1
0.937616479463357 0.919429783123677 1 1
1.10046439797789 1.07987369748379 1 1
0.960171130206965 0.941158085645403 1 1
1.04494325344382 1.02646897237317 1 1
1.06810882202908 1.04700660225952 1 1
1.14038029715288 1.11910757744344 1 1
1.05086761918572 1.03237202541157 1 1
0.852333087399438 0.837156651716238 1 1
1.21693195360294 1.19416853622625 0 1
1.19946957943522 1.17665459271044 1 1
0.916445454851339 0.899595925006039 1 1
1.10319820548583 1.08110653397461 1 1
0.964621392563903 0.946894365590724 1 1
0.90856645855409 0.891739766925898 1 1
0.921285735322855 0.901458544707178 1 1
1.08880731080356 1.06787269660779 1 1
0.975639111947846 0.958463095597065 1 1
1.01686700257988 0.998554037199872 1 1
0.976442654028262 0.959132176930819 1 1
0.987503115375539 0.969121548727195 1 1
1.05720604812252 1.03714404100522 1 1
1.07620790085874 1.05503282577874 1 1
1.2899724717229 1.2682984424998 0 0
1.09386942871567 1.07260172729114 1 1
1.03443366368786 1.01345070866793 1 1
0.901353666528719 0.884788697500913 1 1
0.91909121897482 0.901720859814577 1 1
0.915913520740231 0.898976876398643 1 1
1.12292984454187 1.10239958241882 1 1
1.18917768095488 1.16742474629649 1 1
0.903301488384935 0.887172006702633 1 1
0.874008384578822 0.857778038208091 1 1
1.16034129573345 1.13873540323418 1 1
1.01358089410544 0.993493682100753 1 1
1.00123001596543 0.981991546995089 1 1
1.05293070924788 1.03413161280681 1 1
0.882501296084926 0.866930507679644 1 1
1.11728394140422 1.09672056262665 1 1
1.11829254505015 1.0971397837235 1 1
1.0163504553552 0.99921640470425 1 1
0.990867981177319 0.972346821428258 1 1
1.10337306780444 1.08421259287601 1 1
0.953465730690484 0.936124376374415 1 1
1.19752203720881 1.17302154210131 1 1
1.0712222695095 1.05274696371349 1 1
1.19448753593843 1.1702352038107 1 1
1.12457904982114 1.10284091596325 1 1
1.04232886173016 1.0217406924524 1 1
1.08776671805687 1.06619132120122 1 1
1.09078302326413 1.07127214607928 1 1
1.0277658177418 1.0071343830772 1 1
1.12691766480262 1.10603650438625 1 1
1.01425481621651 0.996055575060826 1 1
1.07068032977252 1.05126050388078 1 1
1.0043471689945 0.984528976579947 1 1
0.902021248552617 0.884808136507017 1 1
0.938136121181214 0.920197848976628 1 1
0.9319329181003 0.914757922041127 1 1
1.10048358653073 1.08020267362156 1 1
1.14410024220902 1.12432834531698 1 1
1.05750908499924 1.03833829974176 1 1
0.989740479943088 0.971765644157423 1 1
0.83188523115169 0.816231175272464 1 1
0.893752847958967 0.875327126952884 1 1
0.904007820088865 0.885194403674998 1 1
0.943172836002382 0.925387018458499 1 1
0.920223099367904 0.904423271574881 1 1
0.996991268591655 0.979898657140141 1 1
0.877226130080489 0.860265475661609 1 1
1.03095297109861 1.01028927565467 1 1
0.907992859613912 0.891070079263274 1 1
0.869819031507939 0.852774155634869 1 1
0.923488952097267 0.906492614353 1 1
0.906608851783276 0.888057592503999 1 1
0.921225735544959 0.905320344523441 1 1
0.997985662889357 0.978821244669993 1 1
1.05016557841366 1.03089052983719 1 1
1.04024616779442 1.02073045478873 1 1
0.983623179203087 0.965137371381885 1 1
1.039252239403 1.01905498524243 1 1
0.939379141556422 0.920843175216696 1 1
1.06106862342057 1.04239427207281 1 1
0.942774397078256 0.924545188341138 1 1
1.10495088170421 1.08398850423298 1 1
0.955441623925391 0.935584668197178 1 1
1.0117704015632 0.992061650638165 1 1
0.963661452368066 0.945496285756826 1 1
1.18390460133156 1.16262770124862 1 1
0.886804759505761 0.870219724598071 1 1
1.22961743242206 1.20848638656874 0 1
0.9427277123656 0.92441697458619 1 1
0.85288257138617 0.837321112729469 1 1
0.946075586567839 0.928940453105478 1 1
1.03143284908827 1.01300229183479 1 1
1.15035410404781 1.12739526196414 1 1
0.9709500857813 0.952559218638751 1 1
0.925904507493956 0.907433723419396 1 1
1.07564852390136 1.05513016304388 1 1
0.919381656292231 0.900950209836744 1 1
1.04501517769184 1.02455273650409 1 1
0.83581167692843 0.820852155927743 1 1
1.06361481917221 1.04207158876603 1 1
1.00630579657597 0.98622660144437 1 1
1.1212469399569 1.101147839434 1 1
0.974604742750164 0.954567699987342 1 1
0.885071412813333 0.869293279037046 1 1
0.873306033041886 0.855715221699621 1 1
0.927491824664466 0.91055444621798 1 1
1.11876914931605 1.09907519051148 1 1
0.922881131461444 0.904511473766223 1 1
0.951537622183732 0.934855068425757 1 1
0.951036920023747 0.932920848868521 1 1
0.887764503002006 0.871072469773101 1 1
0.986444199406826 0.966709762423826 1 1
1.004991934982 0.986188465789147 1 1
1.17589324930851 1.15449178081328 1 1
0.973737223110017 0.957281847266448 1 1
1.07009981419591 1.05105427349261 1 1
1.20836617964183 1.18434380262345 1 1
1.00649628109461 0.988909220054874 1 1
1.08511575421456 1.06514727027576 1 1
1.01666267143766 0.998319881279712 1 1
0.832343338790486 0.817337514952302 1 1
1.01984387575047 1.0012569790014 1 1
1.01636251465857 0.995284446601142 1 1
1.14065655166611 1.11779912867326 1 1
0.984745112084603 0.966368384052538 1 1
0.984171585965001 0.96561713650747 1 1
0.969119443371877 0.950549420756531 1 1
1.1144091975758 1.09262573568987 1 1
0.834742773390298 0.81960955418422 1 1
1.14807589564619 1.12236287006442 1 1
0.921598227764301 0.90543687386175 1 1
0.872516183970225 0.85465726228881 1 1
1.00636207222389 0.986870017859026 1 1
0.929527760866036 0.912531474304019 1 1
0.883108947909009 0.866434989540057 1 1
0.815897473698311 0.800804211989943 1 1
0.732368575138299 0.717719858426521 0 0
1.08541877500294 1.06245023379834 1 1
0.999832952757722 0.981000798773732 1 1
0.917082157644055 0.900327957631455 1 1
0.960831780936006 0.94405079570051 1 1
0.918763545128128 0.899608947524117 1 1
0.998863938341485 0.980527586045877 1 1
1.00585542570146 0.988602344863524 1 1
0.970054562115959 0.951057379698052 1 1
0.946516647691695 0.928343436756696 1 1
1.03217029046659 1.01311868901976 1 1
1.02106526399487 1.00102064550472 1 1
0.868935819764741 0.849956629221234 1 1
0.895758233061304 0.878032084273348 1 1
1.01498343030167 0.996859057971546 1 1
1.19186002888126 1.1679386335003 1 1
0.961845062998326 0.9446854336427 1 1
1.08580238621989 1.0646349593441 1 1
0.986925979058934 0.969366425147811 1 1
0.96043620391373 0.940203317195177 1 1
0.867480215467031 0.85248247369446 1 1
1.11311399903394 1.09175462095019 1 1
0.957686937606192 0.938482557016233 1 1
1.01175577208329 0.994344179114649 1 1
0.976991520143177 0.958520075140986 1 1
1.13696464404515 1.1169995210501 1 1
1.18489456933426 1.16160566619174 1 1
0.928746637732136 0.910742296747867 1 1
1.00783105548576 0.988778812188651 1 1
0.964610385866367 0.946870288501777 1 1
0.900110895308898 0.88212860465886 1 1
0.965972957705495 0.946983546746278 1 1
1.0470264929755 1.02786122425732 1 1
0.995894913750684 0.976861010525209 1 1
1.00350492190909 0.985671177475827 1 1
0.847745020673822 0.831830849511088 1 1
0.918410391810923 0.901298902416875 1 1
1.20094566484999 1.17894788583271 1 1
1.05015547465386 1.03000997747942 1 1
0.869075064304902 0.852192972301279 1 1
0.973550234667727 0.95451649558988 1 1
1.19370080765608 1.17147591712352 1 1
0.796552300799784 0.779672902421225 1 0
0.882812503999387 0.866921503181655 1 1
1.14370385686603 1.12299408999592 1 1
1.02177641450705 1.0026018643777 1 1
0.889121996146766 0.872180909008212 1 1
1.09199408666553 1.07175203116991 1 1
1.03776979981826 1.020264630864 1 1
1.10678589951105 1.0859179487237 1 1
1.09475059193234 1.07382517989435 1 1
1.05775033860035 1.03658600584597 1 1
1.03680354482832 1.01777950757451 1 1
1.0004745284383 0.981309599617228 1 1
0.938460522876986 0.920662639035786 1 1
1.05645588140297 1.0352665268308 1 1
1.02712223764066 1.00653700581363 1 1
1.23373993153455 1.21074336314598 1 1
0.980724645994667 0.961324618550091 1 1
1.17618370760851 1.15353057314998 1 1
1.13274255416399 1.10931935644624 1 1
1.0106665623095 0.990921828701692 1 1
0.903562776732855 0.886988232450565 1 1
0.922643040238877 0.904729780210414 1 1
1.12380722012847 1.10417699055136 1 1
0.938207832147795 0.921349526621015 1 1
0.8459933398158 0.831102931782503 1 1
0.939279977449234 0.921274402774515 1 1
1.32066084876214 1.29490775518317 0 0
0.965314728611588 0.946501627130396 1 1
0.998895526215814 0.98016470228787 1 1
1.06355205815882 1.04243067097341 1 1
0.879558509637511 0.864318655575041 1 1
1.10087239627505 1.08017448893205 1 1
0.938680885526935 0.920852026930754 1 1
1.13101173032872 1.10981868025922 1 1
0.910195529797042 0.893338371599552 1 1
0.901940874672369 0.885204332205419 1 1
1.09070155322393 1.07120214510311 1 1
1.09188014393197 1.07079512762398 1 1
0.814863985294547 0.798481466019 1 1
0.996956376455887 0.979825460160607 1 1
0.968852268894366 0.948968524323263 1 1
1.00056392417871 0.981242418508713 1 1
0.908038839394384 0.891322831555313 1 1
1.01554186004718 0.997663704283113 1 1
1.06820766011226 1.04839744921856 1 1
1.02322813832551 1.00478806119684 1 1
0.992964254890922 0.973134830756025 1 1
1.12709203167546 1.10481335131712 1 1
0.931294411684994 0.913834003416609 1 1
1.11008799907174 1.08953342181738 1 1
1.09050662738693 1.07055284049006 1 1
1.12095966282879 1.09890752704297 1 1
0.94870056442122 0.930627978985303 1 1
1.08661203909789 1.06396228693783 1 1
0.995177981638837 0.976730766115261 1 1
0.913882353498062 0.897867590970614 1 1
0.963159908943798 0.945465551833021 1 1
0.998350783739685 0.978909549004084 1 1
0.876234135195602 0.859357171227663 1 1
1.01581815748335 0.993255895309092 1 1
0.931416893239333 0.913688731610332 1 1
1.16452799578373 1.14169349337181 1 1
1.20144475553245 1.17778189940323 1 1
0.914564357177467 0.898517409388023 1 1
0.953467786596614 0.934623659372068 1 1
1.13514812329291 1.11425612818734 1 1
0.998614651136274 0.978045330932663 1 1
0.938760638522635 0.922161897260044 1 1
1.00836680746377 0.989376285885623 1 1
1.09317656987485 1.07259060794935 1 1
0.970406758081372 0.952120801496018 1 1
1.00910421360325 0.992105826929744 1 1
0.947847398601577 0.93205692957992 1 1
0.906701864218049 0.889809366795161 1 1
1.08793135571535 1.06875692321798 1 1
1.14764244558957 1.12785323854191 1 1
0.961995818238273 0.944200970597227 1 1
1.06921208627132 1.04889955588212 1 1
1.0983819913236 1.0793831275176 1 1
0.897309151375269 0.879299318452882 1 1
0.990713437059738 0.971166608921224 1 1
0.969541086979086 0.950199487834537 1 1
0.931488795636625 0.914115698827961 1 1
1.05114448047774 1.03207099270652 1 1
1.20919737673081 1.18472680561266 1 1
0.867073841392594 0.850919369992785 1 1
1.01721379521967 0.996517028579917 1 1
1.28057171074433 1.25616030495585 0 0
0.862156776208929 0.844996784467191 1 1
0.955247152471678 0.938321461473865 1 1
1.1473619392619 1.12602987663227 1 1
1.07498197511969 1.05540386791841 1 1
0.942478690899312 0.925963084348302 1 1
0.92758778306019 0.911613529064475 1 1
0.92622693199817 0.909338374546595 1 1
0.855304193670741 0.840504414972451 1 1
1.04004422227642 1.02020733523333 1 1
0.964194199397636 0.947966352457493 1 1
1.26326214282133 1.23977795681026 0 0
0.861304487209794 0.845405957991384 1 1
0.917218123052291 0.899708070608194 1 1
1.10085491622775 1.07942363173924 1 1
1.1419996958942 1.11925470481489 1 1
0.972215270669552 0.952326345697123 1 1
1.02236633534667 1.00398834103335 1 1
0.737173730406744 0.723394569575368 0 0
0.896522272065926 0.880346460739316 1 1
1.12395219652577 1.10294531986996 1 1
1.02592110161939 1.00547295238571 1 1
0.860030295884474 0.843610199305364 1 1
1.14479938964519 1.12196880683388 1 1
0.892842114240771 0.877770028458011 1 1
1.0648954600265 1.04666576486449 1 1
0.923370650037251 0.906143716508669 1 1
0.959735769995647 0.942803563533519 1 1
0.990001920230765 0.972115454779935 1 1
0.997037798024339 0.978785188288615 1 1
1.20418533669919 1.17986227136263 1 1
0.877596340641773 0.860327630229749 1 1
1.12898917678807 1.10898100851344 1 1
0.995195825856505 0.976342708455166 1 1
0.845989817951663 0.829722007413093 1 1
1.13431311432581 1.11352492348151 1 1
0.879824113978992 0.861325807499526 1 1
1.09138792096949 1.07141640126435 1 1
1.06320979079456 1.04396644244448 1 1
1.084438965445 1.06499913532224 1 1
1.02727129115633 1.00739614222109 1 1
0.961772331259362 0.944142907747723 1 1
1.04961839152551 1.0296224817218 1 1
0.947716961533344 0.930496421635104 1 1
0.804868475233295 0.790466918399238 1 1
1.0905822804749 1.07156757649296 1 1
0.980304413412331 0.963552922452061 1 1
0.93181980669404 0.913972552612334 1 1
0.977688089593009 0.959864775448939 1 1
1.057709151938 1.03806567462466 1 1
0.761641561203572 0.748391632960443 0 0
0.76998453418567 0.754195677080146 1 0
0.721576352020697 0.708900567955524 0 0
1.02081251881375 1.00061361880589 1 1
0.985041790375404 0.967847162754148 1 1
1.0844708949858 1.0627629457152 1 1
1.14081184480258 1.12012084896994 1 1
0.828901882803197 0.814640689225033 1 1
0.988719642840991 0.968362723544076 1 1
1.04531658742512 1.02657640240662 1 1
0.921600478100595 0.905008421610002 1 1
1.04064429466706 1.02124531317944 1 1
0.976844979944817 0.958044923702996 1 1
0.830197462346215 0.814383751825764 1 1
1.06707882387224 1.04719540792973 1 1
0.723813593575138 0.711277961261346 0 0
1.17759718718339 1.1560720301743 1 1
0.99213776515872 0.972192372176641 1 1
0.853971578595378 0.836926891068018 1 1
1.01953485717948 1.0006471547659 1 1
1.10096852206162 1.07831149349148 1 1
0.928186298235249 0.91146778794903 1 1
1.20220621379023 1.17976487963528 1 1
0.931907324097812 0.914601201000262 1 1
0.973091478069493 0.953613509537737 1 1
1.00941520985554 0.989908634605469 1 1
1.02035547793485 0.999889019677403 1 1
1.03298037147313 1.01394139218983 1 1
0.846325219257421 0.830326727545171 1 1
0.888724728549918 0.873796810787456 1 1
0.99487779096639 0.976149411522214 1 1
1.01978544097384 0.999834983243635 1 1
1.01230428855268 0.992334592145402 1 1
0.900671341825303 0.88492203152046 1 1
1.0263176747971 1.00478731798261 1 1
1.02432478391135 1.00581442348135 1 1
1.10377175142351 1.08465783989037 1 1
0.88864922271046 0.870809998452291 1 1
1.16202196084921 1.13784946210179 1 1
0.925595145172084 0.907098957051202 1 1
0.762680827344974 0.747663720647113 0 0
0.942448997022378 0.924683436718156 1 1
0.888795998172627 0.872530835049724 1 1
0.874935521772658 0.858612285113211 1 1
0.911177552922297 0.895826651074917 1 1
1.09193959583506 1.06949918903342 1 1
0.904652753733224 0.889253822831973 1 1
1.03007283115397 1.01121299756185 1 1
1.05246800242333 1.03089654497992 1 1
1.03334631906228 1.01464909344472 1 1
0.961085444929602 0.943692338275812 1 1
1.19779788373037 1.17615605766943 1 1
0.842973737232583 0.827010545936709 1 1
0.941724839102981 0.923373329942596 1 1
1.08167169029545 1.06098175811434 1 1
1.0184537236156 0.999586628284466 1 1
0.869251332056859 0.853706120716351 1 1
1.02385886421619 1.00504967517719 1 1
0.842817291312884 0.827205544659941 1 1
1.19497028551092 1.17160375476687 1 1
0.919089956884854 0.902523325561937 1 1
1.04709222504889 1.02685156717518 1 1
0.953688060701545 0.935335594249728 1 1
0.851335144096822 0.834491059427682 1 1
0.954592786847778 0.937505015020376 1 1
0.918922961657088 0.900597722724775 1 1
1.076501950875 1.05529339430562 1 1
0.813340439189256 0.798347382016177 1 1
1.09475362399791 1.07613716466172 1 1
1.06125220928213 1.04195541649518 1 1
0.932739034865795 0.916284386584082 1 1
0.978501655543819 0.959287677530562 1 1
1.07845376764823 1.05834363963585 1 1
0.925250104430537 0.907295201904431 1 1
0.825393611557585 0.809140715703212 1 1
0.7335879269576 0.720379399623493 0 0
1.28330444644887 1.25871468674206 0 1
0.973926957817531 0.956937106426981 1 1
1.13696474807407 1.1159589683469 1 1
1.15733100428867 1.1343138385856 1 1
1.01786156486019 0.998600218877157 1 1
1.02500615363459 1.00596331356129 1 1
1.1173508326454 1.09693320190277 1 1
1.15789898076767 1.13735204953395 1 1
0.929632747468964 0.912274167393207 1 1
1.12418661627531 1.10339736299535 1 1
0.910058118798066 0.891701879347339 1 1
0.887264144377196 0.868498607460028 1 1
0.971911377718609 0.954454121187109 1 1
1.0604930935941 1.04132425293403 1 1
0.923703540445191 0.905785690823543 1 1
1.11252199693775 1.09252199569644 1 1
1.12816731157408 1.10629902718673 1 1
1.04520317490836 1.02579479116314 1 1
0.904618443541899 0.88868483881307 1 1
1.18386171795823 1.16384538759607 1 1
1.12111847970409 1.09924276254373 1 1
0.956593475948991 0.938313760546628 1 1
1.1010945934825 1.0801142813341 1 1
1.17778333639956 1.15581486406091 1 1
0.957438478957129 0.940642123156954 1 1
0.977892811209347 0.958931693018385 1 1
1.00699510093574 0.986949187189552 1 1
1.23833311620842 1.21245586202954 0 1
0.901658643807645 0.883954307366691 1 1
1.03496627741206 1.01554002450535 1 1
1.02800796108019 1.00995523371224 1 1
1.02395214411582 1.00556154644822 1 1
1.04435265782148 1.02381970055051 1 1
0.998304352610355 0.980178543178737 1 1
0.927477987632306 0.911453882452105 1 1
1.05695429325998 1.03641273147431 1 1
1.05365989800151 1.03309223932193 1 1
0.971034072976602 0.952934711775942 1 1
0.827576041193192 0.812103690556112 1 1
1.04337969946035 1.02218542107116 1 1
0.949241385936126 0.932381401037444 1 1
0.938516153533314 0.922349307318493 1 1
0.939731585435141 0.920445096756193 1 1
0.829182282939697 0.814408890861113 1 1
0.801598252063611 0.786273238597945 1 0
0.902782504860412 0.883996552871622 1 1
1.03009661884682 1.01213220679675 1 1
1.06296118383367 1.04302105318032 1 1
1.04300701967885 1.02339506590338 1 1
1.14309292782244 1.1216540137385 1 1
0.959016346430463 0.941131707503707 1 1
0.96970304894698 0.95224007468251 1 1
1.07528451132783 1.05542946440966 1 1
1.01280552771681 0.994603866482788 1 1
1.13219916049486 1.11015006399462 1 1
0.873864879388544 0.858498858231314 1 1
0.913247905145514 0.896433226021255 1 1
0.809379445394252 0.793752885498514 1 1
1.01281767521942 0.995401132253264 1 1
0.86702479833024 0.850773439707541 1 1
1.06937231952774 1.04949302920036 1 1
0.990858174621828 0.970116519652112 1 1
1.00556696631992 0.986953979686913 1 1
1.33633428052633 1.31053894280169 0 0
0.874104127866367 0.857524091739875 1 1
1.07184614571855 1.05296130953546 1 1
0.982703627884543 0.963850384828551 1 1
0.883711190284639 0.867282694361191 1 1
0.942784921512486 0.924692640900169 1 1
0.930984484486644 0.914033401908121 1 1
1.02971684789137 1.00947814645088 1 1
0.89186042660041 0.87450519175063 1 1
1.16137185156753 1.13797631036561 1 1
1.05164946222814 1.03119292204997 1 1
0.953946807998197 0.935865732843616 1 1
0.837425925642222 0.820782957764226 1 1
1.04053470492105 1.02052771154927 1 1
1.16356062096164 1.14101308478969 1 1
1.007836753929 0.991038817528219 1 1
0.910828782837207 0.894046599809929 1 1
0.999320284071832 0.982635132967794 1 1
0.988098514790975 0.96911449062672 1 1
1.2375796167835 1.21425590059887 1 1
0.901040055530559 0.885788149214407 1 1
0.946403754962781 0.929689762648407 1 1
1.15394870727972 1.12870704744243 1 1
1.10239283045244 1.08237203250344 1 1
0.861670883807404 0.844836815115627 1 1
1.01301246207208 0.993716735097346 1 1
0.999649273307767 0.981973716302166 1 1
0.929983669405124 0.913203156831332 1 1
0.885343981151642 0.870181261019035 1 1
1.00735521754512 0.989843150403693 1 1
0.922807106761898 0.904385688039107 1 1
0.968371102377326 0.950943858023132 1 1
0.921580772135272 0.904127104085541 1 1
0.945796604283507 0.927763906276999 1 1
0.906246526056975 0.889357160684541 1 1
1.04440386261786 1.02522530627694 1 1
0.986855229705903 0.970316079103476 1 1
1.20828886654255 1.18835462049637 1 1
1.0522460970042 1.03432195476598 1 1
1.11395144673145 1.09134420259444 1 1
1.04710255428797 1.02701649000619 1 1
1.13667710740921 1.11524539784663 1 1
1.00119661358987 0.981856809790746 1 1
1.03785534450589 1.01851284873255 1 1
0.879565188266129 0.864397903631258 1 1
1.04696160506238 1.02887274880424 1 1
0.946003324925286 0.927806449999581 1 1
0.947599738629438 0.928514275454535 1 1
0.818337890358092 0.803381066569999 1 1
0.981561526471812 0.963029047310336 1 1
1.01708355823055 0.997510267839662 1 1
0.999299368821563 0.979420504853769 1 1
1.12202863016881 1.10206853168405 1 1
1.05231520708777 1.03217016381613 1 1
0.776582325152277 0.763311804959043 0 0
1.07519650507215 1.05681316502996 1 1
1.09047096668189 1.06877878935902 1 1
1.03819919443487 1.01957162052902 1 1
1.0467242625387 1.02814353752914 1 1
0.93052626643918 0.913096950594886 1 1
1.04170678780138 1.0201149578034 1 1
1.00864232640694 0.989471349385703 1 1
0.890808969383993 0.875653043876656 1 1
0.956418973157006 0.9392112516479 1 1
0.912774034770313 0.895816643746569 1 1
1.12989284664231 1.10944219172832 1 1
0.998954978807406 0.977926967639488 1 1
0.990160440722666 0.970692341332256 1 1
0.925061913380214 0.907238439474946 1 1
1.12853604214022 1.10739492990244 1 1
0.881474987679316 0.865252374441714 1 1
1.0864557291809 1.06472547429673 1 1
1.22633280107968 1.2018341966018 0 1
1.16496396482688 1.14408901351561 1 1
0.998009361912278 0.979400875349895 1 1
1.00035421051559 0.982894878430583 1 1
0.988237924760997 0.97086969926734 1 1
0.923395746035131 0.906583534054117 1 1
1.06362893084633 1.04251695192793 1 1
1.00191211145184 0.983653973416341 1 1
0.908385200097827 0.890653531342814 1 1
1.08377169857457 1.06314600682838 1 1
0.928289722258878 0.911541585781915 1 1
1.00138372927154 0.981008388836091 1 1
1.00201966026676 0.984077874182145 1 1
1.07568960232398 1.0570764662089 1 1
1.05128228466522 1.03094836358588 1 1
1.01574160846224 0.996029689818752 1 1
0.974949129224727 0.958911819083903 1 1
0.895261903623215 0.877606213701527 1 1
1.13229225771391 1.11062600723147 1 1
0.951909137440948 0.935416321862322 1 1
0.831133431364725 0.814456066320049 1 1
0.852687662308285 0.836500520441764 1 1
1.29960028211279 1.27667860094586 0 0
0.945304657187328 0.926463228238873 1 1
1.10405740616663 1.08379885321493 1 1
1.03874367095593 1.01822366144611 1 1
0.839117804663274 0.824893506044099 1 1
1.08568757924588 1.06493889033292 1 1
1.10076514934498 1.0799148456354 1 1
0.869150791309983 0.852676862842037 1 1
0.861450870854545 0.845221788549273 1 1
0.957300926474019 0.938676092430593 1 1
1.11108477701895 1.09018262908021 1 1
0.969685283794142 0.951330641988301 1 1
0.857976405602328 0.841011883746225 1 1
1.1071298674562 1.08752833570619 1 1
0.898351740668502 0.881978923813778 1 1
1.16189438504304 1.14099065942923 1 1
0.927147591755737 0.909901837472136 1 1
0.753542698317537 0.740061647154219 0 0
0.890908290752998 0.873564522509553 1 1
0.973993786431023 0.956508927268556 1 1
0.900469421700114 0.882399530851646 1 1
1.03936787373336 1.01993176006819 1 1
0.865272329801946 0.849622759940538 1 1
0.783972267146128 0.769522123988581 0 0
0.955754730540699 0.936534330030598 1 1
0.977140312955147 0.959363135893217 1 1
0.950306703471718 0.934967852234214 1 1
0.910517367619849 0.893554037746104 1 1
0.943832197966818 0.926149929230556 1 1
1.04072624254702 1.02221635985986 1 1
0.943788299340052 0.925430834317122 1 1
1.01568200052925 0.997079792723289 1 1
0.952695697285008 0.930777139247661 1 1
1.01073454511343 0.988543182430179 1 1
1.00731853244294 0.987836923181342 1 1
1.15568601561762 1.13183956445527 1 1
0.917003343424171 0.899129105592086 1 1
0.867513634348346 0.851508064708949 1 1
0.983851644582373 0.965323966988885 1 1
0.910128158031332 0.892396607586615 1 1
0.896229746128252 0.879617536762018 1 1
1.20829946976313 1.18577844548108 1 1
1.08175213305789 1.05931146783068 1 1
0.860649385638645 0.844974440165871 1 1
0.841396241735217 0.826030074729266 1 1
1.01928184320853 0.99969025475738 1 1
0.936551346729486 0.918195003256072 1 1
1.14233502502885 1.12241535241919 1 1
0.837787745573643 0.822401510144365 1 1
1.02060780133687 1.00309600395228 1 1
0.934820364275946 0.915439375199392 1 1
1.0914136799923 1.07289274428195 1 1
0.984185038036703 0.965979174691027 1 1
1.00482356942902 0.987024896300253 1 1
0.890258153260352 0.874673129934354 1 1
0.992084830308527 0.974352146670101 1 1
1.05534885974442 1.03618658859112 1 1
0.90024912154126 0.883119846440032 1 1
0.824022810940244 0.808931163684136 1 1
1.00668631052144 0.988456415553852 1 1
1.18013627116657 1.15948471356202 1 1
0.91600032336813 0.897756998355489 1 1
0.965774514010346 0.948239878713953 1 1
1.14933784090958 1.12718484730018 1 1
1.07278259988821 1.05252074273448 1 1
1.05507133342669 1.03552055084056 1 1
1.10494780530579 1.08396086327122 1 1
0.911400366172352 0.895172006092501 1 1
0.868466641578323 0.853243392265096 1 1
1.16837242319949 1.14656666147593 1 1
0.941481056493265 0.923666955135027 1 1
1.19356691452498 1.17071779344361 1 1
1.07232651779818 1.05386238173238 1 1
0.90614571096978 0.890524886324196 1 1
1.1275107204488 1.10670061389656 1 1
0.884843340157857 0.86943917496167 1 1
1.00136558610458 0.982165255469558 1 1
1.20324303354121 1.18034155068851 1 1
1.17098955871108 1.14754412767755 1 1
1.18671950039479 1.16392495250128 1 1
0.923473040693159 0.906447812275977 1 1
0.952161384715249 0.934994170811114 1 1
1.03039890070258 1.01212795649157 1 1
1.19961382738992 1.17658437719326 1 1
0.920018702142003 0.903722748140648 1 1
0.882235458135367 0.866692174012804 1 1
0.79020457262107 0.775192616612582 0 0
0.83992681812666 0.824479386279713 1 1
0.985529256220713 0.96701118396337 1 1
0.933145955621694 0.914920070472306 1 1
0.995199598049388 0.978037270647675 1 1
1.19381640559262 1.17121474650604 1 1
0.912640166032588 0.895697515813823 1 1
1.16538439842773 1.14446740683587 1 1
1.12026491034217 1.10061838739326 1 1
0.908662164575562 0.893693988760974 1 1
1.08826635308354 1.06924309554117 1 1
0.898086145713041 0.880005236166772 1 1
0.999551685489245 0.981358694102532 1 1
0.932506355223101 0.913840572737834 1 1
0.977908356565219 0.959396352439869 1 1
0.977729558537624 0.959447246789656 1 1
1.15722801298578 1.13582576887513 1 1
1.08068471404727 1.05942604315037 1 1
0.999063662877889 0.979837279863789 1 1
0.88755895159071 0.872157766189022 1 1
1.12478046307022 1.10386754703567 1 1
1.1154613574021 1.09328875734898 1 1
0.908831792036165 0.893816618311118 1 1
1.06554806063967 1.04431252317219 1 1
0.952288369485759 0.935791053051 1 1
1.18481439429451 1.16266841797467 1 1
0.999374031234975 0.979153825327622 1 1
1.23611978964858 1.21368517507083 1 1
1.08597428885367 1.06608980061903 1 1
1.11477855500303 1.09608874244348 1 1
1.05193792723559 1.03351231003956 1 1
0.800804348881597 0.78650906820027 1 1
1.05559161005399 1.03477595241884 1 1
0.972860097137636 0.955428313479225 1 1
0.947247072851739 0.930270855499017 1 1
0.890988033468201 0.873109336828228 1 1
0.917991943824076 0.900072270094967 1 1
0.899074848253224 0.883648791246763 1 1
1.00137634267281 0.983660183171676 1 1
0.929018368219927 0.912655538309353 1 1
0.874479047984623 0.858648778962509 1 1
0.989982135630365 0.97087320528673 1 1
1.11501456847483 1.09433124655259 1 1
0.861203080909883 0.844998043474065 1 1
0.991834102611238 0.971709930218185 1 1
0.930079803077732 0.912190768896082 1 1
0.868452741278758 0.851739119017955 1 1
0.98475105307597 0.966299266458044 1 1
0.949288960188797 0.931457644908542 1 1
0.996382529552573 0.977924842236359 1 1
1.04891800983433 1.0274985379633 1 1
0.833892118042239 0.819071267941008 1 1
1.0436902579106 1.02450367001605 1 1
0.803521609169313 0.788661121066254 1 1
0.692076501905285 0.678679209960649 0 0
1.07448207381915 1.05347805421362 1 1
0.881325966835279 0.862197840256593 1 1
0.887182399027455 0.870403198297271 1 1
1.01195242097518 0.993767752096925 1 1
0.988064632384501 0.968819668471326 1 1
1.03223840785069 1.01412742178779 1 1
1.1259160134034 1.10681078084023 1 1
1.07058302708894 1.04947026930971 1 1
0.859050624475462 0.843533886436788 1 1
0.858132641544165 0.841905729964971 1 1
0.91972950168178 0.90153114739998 1 1
0.952276284716118 0.934506899942293 1 1
0.961396775604225 0.945204397180256 1 1
0.83841555854248 0.823770655936207 1 1
1.08063087592814 1.05942516260211 1 1
1.00263283457593 0.985230764212278 1 1
1.01718097912372 0.996322416570457 1 1
1.11364887450272 1.09355489372634 1 1
0.9446169902309 0.92560441727957 1 1
0.880055625562594 0.86396347716675 1 1
1.05131877536155 1.03185203760329 1 1
1.06546191205314 1.04515361488199 1 1
1.10215707485153 1.08205799042988 1 1
1.01222489601698 0.994239942895816 1 1
0.937763478530098 0.920070080291001 1 1
1.00426554767792 0.985843704559635 1 1
0.92213368746485 0.905554363635292 1 1
1.05814144547121 1.03895619052859 1 1
0.731768221120152 0.718473565591613 0 0
1.00559512687743 0.984857383422355 1 1
0.928159555921929 0.910896744048082 1 1
1.00197204457004 0.983935020609186 1 1
0.956518135423887 0.938522242261264 1 1
0.969322058371287 0.952595185435628 1 1
0.977813669027275 0.960747774825111 1 1
0.940602738332956 0.922379759544458 1 1
1.01411297129872 0.995605194641578 1 1
1.05435685524863 1.03431780216213 1 1
1.01669479294592 0.996809626159934 1 1
0.906507779019213 0.890220201634068 1 1
0.920353821218757 0.902041396938534 1 1
1.15057998959793 1.12781164837854 1 1
1.01469292581089 0.995960836330675 1 1
0.985710185044734 0.966639625864688 1 1
1.16669406108197 1.14622068695031 1 1
0.839639163002789 0.825673157876434 1 1
1.26527603649009 1.24104976320035 0 0
1.04151245438966 1.02156597492922 1 1
0.913769580823824 0.897895369784947 1 1
0.975197510839276 0.957144070215319 1 1
0.910779887954439 0.893774459227309 1 1
0.980907293720398 0.961415835919511 1 1
0.844105905269131 0.828555650616023 1 1
1.09777094400463 1.07694006910008 1 1
1.11709088723419 1.09663027726453 1 1
0.874783015958362 0.857686558635283 1 1
0.919355269931187 0.901928440476911 1 1
0.869050836353853 0.854359818386082 1 1
1.12126580845652 1.10094013589556 1 1
1.06446110483813 1.04539715255037 1 1
1.15600405817951 1.13588461909586 1 1
0.967530596016246 0.949201023871656 1 1
0.967217319974531 0.949844995391097 1 1
0.909325380206174 0.892368648093615 1 1
1.07256456061722 1.05096022470992 1 1
1.04259896058859 1.02448933229504 1 1
1.08942876985395 1.06993752675474 1 1
1.14816686776318 1.12643877412227 1 1
0.847865155460051 0.832592072568324 1 1
0.830855203432303 0.813403411937847 1 1
1.07987203446892 1.06069557817035 1 1
0.96271703515197 0.943226756299464 1 1
1.11282589136303 1.09381511667154 1 1
1.02710496110143 1.00665711060375 1 1
1.07186619439116 1.05259511319224 1 1
0.817143811248376 0.801360159372381 1 1
0.837792960791265 0.821861236319571 1 1
0.988210700649816 0.96858412107076 1 1
0.935846697902547 0.917850804144979 1 1
0.931699043407632 0.914477895999276 1 1
1.05675090933316 1.03587191916206 1 1
0.793598834064743 0.778072713428879 1 0
0.952296196575705 0.933247156084557 1 1
1.14927311651396 1.12618174200544 1 1
0.896259364348016 0.881653190477047 1 1
1.0423905465212 1.02239752974684 1 1
1.08758572666559 1.06553052379461 1 1
0.997356538234656 0.979586812302334 1 1
1.00281513889716 0.984617769723105 1 1
0.920313699310494 0.904345472758937 1 1
0.832087806629451 0.815793799456042 1 1
1.09173605332313 1.07193901419587 1 1
0.898628927351153 0.880534305339018 1 1
1.02257295046917 1.00369995183577 1 1
1.00556245251449 0.986315999555293 1 1
0.837446353104876 0.823322483301637 1 1
1.19495075182588 1.17060370134375 1 1
1.00944000663614 0.991490968322865 1 1
1.22250999223457 1.20020939619333 1 1
0.909871846839652 0.894130548083593 1 1
0.889415986328538 0.87327247611406 1 1
0.911490951179781 0.894163740004196 1 1
0.825894054951225 0.811532101472776 1 1
1.18008422777106 1.15782320696743 1 1
0.775981735665737 0.76074071384857 0 0
0.915956741113947 0.900069365126878 1 1
0.983801046897084 0.965754592674299 1 1
1.04882938158739 1.02899567420714 1 1
1.07627023845438 1.05619839290872 1 1
1.00462711217628 0.984476579055347 1 1
0.796868287430609 0.781394148805134 1 0
0.927296984552553 0.909014278028721 1 1
1.00136001767302 0.982139383832753 1 1
1.1237132758935 1.10387838128989 1 1
1.09152161865211 1.06912435553712 1 1
1.08521462671001 1.0652126086444 1 1
1.04709576741887 1.0274163672278 1 1
0.982833101822253 0.965569553221238 1 1
0.887664567742641 0.871170770754859 1 1
1.0071243822452 0.98622423659751 1 1
0.871579383849037 0.854254903498134 1 1
0.862188068505875 0.845935778693084 1 1
1.01200630597283 0.992545228879808 1 1
0.910669473054165 0.894417583883259 1 1
1.04168723434669 1.02160037216166 1 1
1.19830543343734 1.17663697601253 1 1
1.01407275816282 0.996981434292199 1 1
0.850952310048996 0.833981195482556 1 1
0.930854791984786 0.912841030037151 1 1
0.884479068176188 0.868069365427214 1 1
0.929564126426368 0.911637609696281 1 1
0.970452989216072 0.952016746780367 1 1
1.20931150194168 1.18893592598382 0 1
1.13287509569453 1.11241091002745 1 1
1.11281070132009 1.09136643509054 1 1
1.11892753063715 1.09811579578846 1 1
1.11770297472148 1.09542830432984 1 1
1.19997467889188 1.17717953315217 1 1
1.02725848975163 1.00817482940742 1 1
0.823999502015326 0.807593354531921 1 1
1.02587545296536 1.00715212116624 1 1
1.00047000109565 0.982255383785545 1 1
1.09288831163383 1.0715208899971 1 1
0.934859781243362 0.917056345138264 1 1
1.04808433299016 1.02886764418817 1 1
1.00201802678629 0.980792843982166 1 1
1.14663580066266 1.12567394606725 1 1
1.07519075953246 1.05613548625252 1 1
1.03488005202621 1.01650828510401 1 1
1.03047866027192 1.01312505031516 1 1
0.9558043956952 0.938305488593636 1 1
0.94257880929329 0.924809520965089 1 1
1.04364398511622 1.02458045955262 1 1
1.08205121795473 1.06357855924167 1 1
1.00276115872339 0.984283673679775 1 1
1.08652760388079 1.06492759954523 1 1
0.994058805978065 0.975085040081231 1 1
0.988630418892254 0.971250909304919 1 1
1.09072061201514 1.0680628660613 1 1
0.930289322891677 0.913923531982602 1 1
0.95937837408349 0.940670621320708 1 1
0.826766340809046 0.811511250840384 1 1
1.05937290603749 1.03943565528395 1 1
1.07702734778776 1.05804546936247 1 1
0.863212505539028 0.84668351698823 1 1
0.824571545165847 0.80789139439134 1 1
1.03748316863731 1.02045500579644 1 1
1.04328780103494 1.02373302624477 1 1
0.985557625941269 0.96749721822193 1 1
1.02609768499446 1.00698429251921 1 1
0.800161472822932 0.783965424282126 1 1
1.05090893123186 1.03326918852671 1 1
0.905236622093829 0.887255300411808 1 1
1.11943869936586 1.10022940585894 1 1
1.27553435457735 1.25209876439184 0 0
1.03355156740893 1.0144735360341 1 1
0.943503949208098 0.926469215767265 1 1
1.01573568855356 0.994117008551363 1 1
0.969924096777739 0.952239107039075 1 1
0.864026671215415 0.847526299838569 1 1
0.81871813537613 0.804507506227801 1 1
1.04504657002443 1.02492385504072 1 1
0.992943513824139 0.972636002892772 1 1
0.939883099365645 0.922893821882758 1 1
1.30916834549043 1.28379916428037 0 0
0.770869690807869 0.755991989150492 0 0
1.10061277269904 1.07988287321057 1 1
1.06339440639462 1.03987975616324 1 1
0.886294174727192 0.868559427044647 1 1
1.07687633246115 1.0565132340843 1 1
0.970449498419914 0.951712941805993 1 1
0.918991039617531 0.901195310558869 1 1
0.881792724698002 0.864515767989268 1 1
0.923961130050428 0.907135671681612 1 1
0.960537822969744 0.942400803792477 1 1
1.08825498312557 1.06856093530668 1 1
0.949508463954751 0.933367219851155 1 1
0.943300824547069 0.925847788199465 1 1
1.10109261649491 1.07933716297334 1 1
1.00060397956194 0.981499063305825 1 1
0.785945069256018 0.772247780734499 0 0
1.00735326985239 0.989546275291206 1 1
0.982095886096865 0.963680955104261 1 1
1.15930812178806 1.13895377959178 1 1
1.06544986659117 1.04544460915632 1 1
1.09982327055557 1.07889554447943 1 1
1.04717964145947 1.02792349602604 1 1
0.982610135250469 0.96355239912807 1 1
0.96780565981371 0.949460604515153 1 1
0.981420546829134 0.960536740922052 1 1
1.13122938777497 1.11137222224161 1 1
0.890416538353976 0.871531030913249 1 1
0.918046707041008 0.901688046713561 1 1
1.2941055270776 1.27099641014954 0 0
1.03537432782255 1.01612107148273 1 1
0.949764553363181 0.932139625612799 1 1
1.09059017193982 1.06898497193016 1 1
1.03063814919409 1.01307063377951 1 1
1.0643330605633 1.04515358055171 1 1
0.955746142440462 0.938602155776978 1 1
0.779014609497544 0.76497853520723 0 0
0.882709922836615 0.864862103234928 1 1
1.0692405971429 1.04816942774887 1 1
1.02232373729343 1.00355057818696 1 1
1.19308606623117 1.17073016358194 1 1
0.887199341745805 0.871883620650046 1 1
0.807990655050848 0.792446404265833 1 1
0.748013726292912 0.734265397875267 0 0
0.93253820540156 0.915938733440763 1 1
0.88383612673633 0.866166811114421 1 1
0.987156140928143 0.969961573290361 1 1
1.0380986882498 1.01936877334562 1 1
1.08136336676428 1.06152033880362 1 1
1.2171482509443 1.19587943083292 0 1
0.992390268786093 0.975080477406161 1 1
0.890811134908047 0.871864473692775 1 1
1.00773872254758 0.987292099966444 1 1
0.960409755503487 0.94170641532877 1 1
1.09094086203499 1.07062767292837 1 1
1.02721775308098 1.00677536603652 1 1
1.04907419013496 1.02788340546909 1 1
1.03791786145502 1.01771496185576 1 1
0.920000950930177 0.90350850483479 1 1
0.80146603325888 0.786322644335129 1 0
0.942878400378765 0.923890136722257 1 1
1.06757421865059 1.04633246527213 1 1
0.896962157281959 0.88012176759387 1 1
1.02292573576499 1.0044681135418 1 1
1.16735715382867 1.14589998118787 1 1
0.9668521890699 0.950073520952942 1 1
1.03880572445098 1.01994879786614 1 1
0.793955509941707 0.780265764276178 0 0
0.965276908410777 0.947524516246937 1 1
1.07645412574637 1.05794916489021 1 1
1.05934887300297 1.0379769922583 1 1
0.889216938677436 0.872472958366554 1 1
0.870692845334458 0.85432965633993 1 1
0.994552773332134 0.97633418178317 1 1
0.988512258219122 0.968601798037702 1 1
1.01274145166158 0.993948465317337 1 1
1.10310819653718 1.0813478934913 1 1
1.17885764802223 1.15839629595184 1 1
0.988381704815515 0.971742873178997 1 1
1.06632707723726 1.04651183251065 1 1
0.969196322256754 0.952020025993186 1 1
1.09856393069217 1.0781201693452 1 1
0.797954158283211 0.783002219934867 1 0
0.975041173696552 0.956094160982718 1 1
1.12940450878906 1.10918042306216 1 1
1.03996652002107 1.021066082977 1 1
1.02137116394506 1.00172096663617 1 1
0.900595262075102 0.88291223457155 1 1
1.02818857259636 1.00974583141639 1 1
1.05267308722316 1.03457346418409 1 1
1.03928202830808 1.02120474342922 1 1
1.1509345637106 1.13044538621721 1 1
1.04841994475338 1.02892913468117 1 1
1.15323889833631 1.13341504596522 1 1
0.940411316414013 0.922976321392048 1 1
0.851848501967909 0.836315090037845 1 1
0.838709074618884 0.822681846102367 1 1
1.01115080691027 0.991861586736717 1 1
1.06797243323053 1.04605757600812 1 1
0.915186822119095 0.897660773099246 1 1
0.992635928744138 0.973429467656309 1 1
1.01411790724567 0.995784929593561 1 1
1.09334401408213 1.07269800606973 1 1
1.14469564136705 1.12422510279998 1 1
0.950308202751742 0.932813208541046 1 1
0.858063986294486 0.843606245894872 1 1
1.20213819548972 1.17894861322607 1 1
1.07396800670625 1.05383083725768 1 1
1.00378429830573 0.986235989205572 1 1
0.951241961263706 0.93333091634691 1 1
1.00493538975702 0.986280718711515 1 1
0.979611791810068 0.961661968459327 1 1
1.06764238393566 1.04947280410386 1 1
1.02146505678174 1.00133324699435 1 1
1.03025135904574 1.01053721101916 1 1
0.944356991091987 0.928100861026053 1 1
1.06046027914683 1.03898085211309 1 1
1.11637577525269 1.09576272466445 1 1
0.927662544152754 0.911417090339383 1 1
1.06394528949662 1.04359934226402 1 1
0.996147206937527 0.975611268359053 1 1
1.07981662683395 1.05678238865454 1 1
0.829904443421926 0.815125035091562 1 1
1.11724393224191 1.09737181502451 1 1
0.956129474213172 0.93844669820761 1 1
1.1888748481042 1.16621938364409 1 1
1.02208230957792 1.00227561766976 1 1
1.13436863601524 1.11430942375376 1 1
0.895336214822998 0.879882801020268 1 1
0.836233335003943 0.820506535219043 1 1
0.992542546483615 0.974117375725237 1 1
1.19199820804347 1.16864976112749 1 1
1.06854449189304 1.04924676678105 1 1
1.0334296497039 1.0141938638195 1 1
0.901653914849267 0.885135879301495 1 1
0.884724302757951 0.868575641812407 1 1
1.12511594320569 1.10609750454115 1 1
1.03143924580764 1.0118835031271 1 1
1.109823477354 1.08894434905549 1 1
0.837107057760828 0.820936558060749 1 1
0.90375664603244 0.885542398495029 1 1
1.03198059307912 1.01310773528864 1 1
1.02827967693343 1.00674026130281 1 1
1.09006691310148 1.0702622887468 1 1
1.10880386979425 1.08965336581275 1 1
1.1754400751177 1.15357680166321 1 1
1.02134497152885 1.00327307136924 1 1
0.925971489661591 0.907834997970552 1 1
0.875172689536222 0.858283264340449 1 1
0.983286589153717 0.965258342834764 1 1
0.98451457235395 0.966696396956317 1 1
0.97580440607482 0.958885827938522 1 1
1.09942619165246 1.07749371970151 1 1
0.95430722868833 0.935456132179258 1 1
1.0599557450636 1.0398859869999 1 1
0.970372230515262 0.950693543227908 1 1
0.998651988295062 0.979916575017162 1 1
0.975335450980207 0.95605451535355 1 1
0.960593178517515 0.944351765921199 1 1
0.969846639525191 0.951090870521516 1 1
1.11129689360015 1.08979789302485 1 1
1.0562605549623 1.0368218290843 1 1
1.02663245399474 1.0062179402604 1 1
1.16648956555314 1.14462480707354 1 1
1.03581255066712 1.01803871711803 1 1
0.99008191853532 0.970921756016863 1 1
0.893970713415126 0.877084719428644 1 1
0.95312228271272 0.935906195066936 1 1
1.00999888358 0.990340694425396 1 1
0.718993943872677 0.704097889796021 0 0
1.05987588110001 1.04156278487782 1 1
0.824359862600141 0.808706282417177 1 1
0.863740563641687 0.849320889277932 1 1
1.06893693005459 1.04839647972992 1 1
0.778773951955662 0.763729178071379 0 0
1.11573289819318 1.0954770772745 1 1
0.82633759619689 0.811478448405888 1 1
1.2245570904053 1.20262010376637 0 1
0.819767600794189 0.803735851633079 1 1
1.03949085016041 1.01976745176029 1 1
1.12865375649281 1.10722334475138 1 1
1.02845783234942 1.00952911802092 1 1
0.966455779192995 0.947364512814564 1 1
0.776437090805366 0.760594797145252 1 0
0.877529861435594 0.860902389993093 1 1
0.875533112188526 0.860637529542266 1 1
1.09596828475675 1.07419797369376 1 1
0.95637162770491 0.937662738333739 1 1
0.983091657943442 0.963394000346639 1 1
1.04853454846646 1.02877983006336 1 1
0.969729378169243 0.951301602126832 1 1
1.03448992992087 1.01543876734099 1 1
1.00507899167085 0.986228826810773 1 1
0.954569858626958 0.936845484387185 1 1
0.767505600506005 0.753713805204903 0 0
1.11140023221364 1.0913348703559 1 1
1.07799771595371 1.05923386854341 1 1
0.879535937609964 0.863195790296917 1 1
0.834448958164577 0.817478622984659 1 1
1.0687345692134 1.05009407561216 1 1
1.12694408510655 1.10577485890327 1 1
1.14742630160725 1.12445869352665 1 1
0.898012078516543 0.881151396452885 1 1
0.976267912489786 0.957570726156888 1 1
1.08114078726495 1.061553787335 1 1
1.16572192793504 1.14429274725831 1 1
0.884045860071668 0.866659567423064 1 1
1.25568611140561 1.23396292110155 0 0
1.26073017445074 1.23664556505898 1 1
1.08765520547647 1.0682845163623 1 1
0.969979520301082 0.952865438321057 1 1
1.01128836055177 0.993721539995032 1 1
1.23307954118335 1.21255419095656 0 0
0.928046461626274 0.912997158250979 1 1
0.939405945622259 0.921706273933615 1 1
1.07049902785446 1.05201975158569 1 1
1.02093061619265 1.00222287757424 1 1
1.07904497354494 1.05868722022419 1 1
1.09036469848769 1.06812411745972 1 1
1.04078057530501 1.02270283052006 1 1
0.866681343485174 0.850625138939365 1 1
0.904691196597714 0.886449311535563 1 1
0.787805471020904 0.772115892709846 1 1
0.859583400848415 0.841397156890765 1 1
0.855600502506445 0.83974277832483 1 1
0.749079748523256 0.736042420161569 0 0
0.907304986107843 0.890265074520842 1 1
1.03641903799709 1.01866034830765 1 1
1.11965340167727 1.09882345212533 1 1
0.927794395907676 0.911736158485412 1 1
0.95973525384964 0.942903518257661 1 1
1.01595952725337 0.997123530958489 1 1
1.00575421837725 0.988646607614269 1 1
1.08987097065108 1.07073321128262 1 1
1.00263224802238 0.985072675240309 1 1
0.751822900109295 0.738193205815327 0 0
1.10618408517587 1.08481515144505 1 1
0.897238808516018 0.880680762809224 1 1
1.02077311075035 1.00116875650725 1 1
1.10102987922351 1.08063788167158 1 1
0.852325404184065 0.837540623896992 1 1
0.988830084569859 0.971451403256512 1 1
0.954361779863536 0.936596919182446 1 1
0.979856278567927 0.960911352233115 1 1
0.817755249212437 0.800223822765529 1 1
0.890781891888135 0.873917980053 1 1
1.12003440712737 1.09881065730782 1 1
0.995271201121067 0.977725048350103 1 1
1.09415158271645 1.07538159529152 1 1
0.946909850685175 0.928736029189202 1 1
0.958185358156014 0.940853804005894 1 1
1.12690261646615 1.10645448064525 1 1
0.890097360391632 0.873987456038648 1 1
0.706314856274648 0.692249153673952 0 0
0.949628567222016 0.932823688473114 1 1
0.961036107838065 0.943903741904979 1 1
1.1933189139172 1.17193193500722 1 1
0.906441092914211 0.890088189312225 1 1
0.980370824830337 0.960585499554299 1 1
0.911793229766813 0.894887771326898 1 1
0.962504823791064 0.945530183394528 1 1
0.921653480247632 0.903735546822058 1 1
0.996402465275426 0.977133879209577 1 1
1.03721989304828 1.01896135565927 1 1
0.936158236071031 0.917974908506438 1 1
1.15937133816796 1.13878649525634 1 1
1.06536038399951 1.04578563352877 1 1
0.941397962563301 0.9238876239822 1 1
0.934418022168368 0.917891834365291 1 1
0.938596889371993 0.919836157539397 1 1
0.885137020314323 0.866883883771248 1 1
0.915783487844075 0.899545654389164 1 1
0.971363323222764 0.954211415505832 1 1
0.960967312663297 0.942922925650488 1 1
1.01436805062991 0.994848167571685 1 1
1.2023984132961 1.18107304932993 1 1
0.95717496602958 0.939637782462796 1 1
1.00565960712406 0.986270020244971 1 1
1.02354547507134 1.00546235426373 1 1
1.12070026796281 1.10120948181858 1 1
1.16970025215748 1.14722031313893 1 1
0.969061964609225 0.951671151935911 1 1
1.04673441892164 1.02673445482791 1 1
0.939604313157598 0.921043655085939 1 1
0.988402650664929 0.970756479701119 1 1
1.03286563316105 1.0117068049349 1 1
1.13811390351213 1.1163750194655 1 1
1.14382785635347 1.12141368351762 1 1
1.04482597163509 1.02652438859928 1 1
0.8147945413967 0.799469716839568 1 1
0.9964541962746 0.977072076267987 1 1
0.941750924461658 0.92458314632381 1 1
0.917343153852699 0.901001118067154 1 1
0.972750500082205 0.954385110696283 1 1
1.02528124984658 1.00744168523994 1 1
0.979188924024619 0.96068575240834 1 1
0.899386208471992 0.881943614486895 1 1
0.86146610685558 0.843614300096394 1 1
0.937401271597674 0.919099435060185 1 1
1.10585253230944 1.08423817548956 1 1
0.856129241831011 0.839405296140526 1 1
1.14140485433171 1.11969641032821 1 1
1.12411103833258 1.10180060562557 1 1
1.08211958129782 1.06197173547237 1 1
1.00137528550746 0.980970180871603 1 1
0.918699368522487 0.901078058148498 1 1
0.842316112034502 0.82428710424893 1 1
1.06525803250947 1.04587576870418 1 1
1.00351736884426 0.983019313754846 1 1
1.0478172939435 1.0273579579301 1 1
0.971834051337498 0.953304050329744 1 1
1.03838988765601 1.01970481829765 1 1
1.02300877433783 1.00333742101079 1 1
0.749146945695079 0.735318261108019 0 0
1.0932882428563 1.07172401011361 1 1
1.02866961050119 1.01098953071841 1 1
0.833369481512991 0.816854861357477 1 1
0.950280403047851 0.933685800822681 1 1
0.928839891719689 0.911703065488836 1 1
0.994880916288241 0.975039225380233 1 1
1.03832628195575 1.01820611820369 1 1
0.951009765649619 0.934563295003709 1 1
0.960074968232201 0.941770761713696 1 1
1.00356398429737 0.985412962271232 1 1
1.11620876325913 1.09477935503857 1 1
0.866796982150705 0.850895891953107 1 1
1.10415727275322 1.0841041736322 1 1
1.04763452853532 1.02764621390195 1 1
0.851201725127231 0.836972604206922 1 1
0.814470895346491 0.799270492790907 1 1
1.06080125160306 1.04292482598018 1 1
1.09139054448017 1.06956972559092 1 1
1.10169488208398 1.07886226039242 1 1
0.800448095155129 0.784775203981014 1 1
0.98118762751205 0.963101151142754 1 1
1.07652791194772 1.05566814466533 1 1
1.05480761906399 1.03410981753492 1 1
1.14703218555508 1.12636247357197 1 1
0.853536216507626 0.837702993448416 1 1
1.05375829677935 1.03319279155433 1 1
1.03910088767391 1.02069240791311 1 1
0.792246686412142 0.777054170389771 1 0
0.932918152137836 0.91509694041663 1 1
0.996830646140133 0.978488783630962 1 1
0.838508700390325 0.823353337846097 1 1
1.10275807095875 1.08149998503758 1 1
1.09615816185187 1.07411648367127 1 1
1.10650295770177 1.08759457500361 1 1
1.0139022935841 0.996480725176013 1 1
0.890520038234164 0.874378793240173 1 1
1.03597531838375 1.01463034170955 1 1
0.84200640938613 0.824971532618109 1 1
1.14606410300082 1.12511673869418 1 1
0.819158955923147 0.80228075495605 1 1
0.980888479281995 0.96171637362548 1 1
0.976783160723569 0.95934439337614 1 1
1.06033456065991 1.04142516158518 1 1
1.05176311298334 1.03243042554354 1 1
0.909150044236849 0.891144006220347 1 1
1.11282361841955 1.09065368587191 1 1
0.87102439188207 0.855547925835243 1 1
1.0971804352159 1.07671713381001 1 1
1.08667298316781 1.06424866518621 1 1
1.11148774478667 1.08993844958959 1 1
0.768843708514589 0.754155949459342 0 0
1.17158774165311 1.14653368995526 1 1
1.02348929511539 1.0046494569221 1 1
1.15682292418991 1.13545736064982 1 1
1.00601951106031 0.9867507097526 1 1
1.07797238072131 1.05707295193418 1 1
0.874909687126168 0.859237878890643 1 1
0.850937232148229 0.835397127049816 1 1
0.957703562571263 0.940107103054904 1 1
1.00673653963175 0.988819897819646 1 1
0.826805786999864 0.811826771761639 1 1
1.04676361480307 1.02842763689301 1 1
1.02287411665972 1.00321586644121 1 1
1.09269351965175 1.06966825539808 1 1
0.903005105405357 0.886462846285739 1 1
0.920470564592387 0.902627407146531 1 1
0.890142125525164 0.873301400190454 1 1
0.929489505176228 0.910534162243197 1 1
1.11210880113998 1.08990979758907 1 1
1.03973211145912 1.01969019456834 1 1
0.995765864914992 0.977758527841764 1 1
1.07542564721908 1.05581800925278 1 1
1.15798614925283 1.13329617786509 1 1
1.18796974751243 1.16723918418816 1 1
1.10555760962247 1.08589991677541 1 1
0.933242230694727 0.915573792829203 1 1
1.11018481454395 1.08841109775592 1 1
0.875561275285878 0.858712933557248 1 1
1.0191103837653 1.00035172519407 1 1
0.810666495519294 0.796491246535316 1 0
1.05807164773218 1.03578082115409 1 1
0.931210378390277 0.914100928243742 1 1
0.999802039113123 0.981159405518857 1 1
0.860878249985466 0.845515363178797 1 1
1.07775093690347 1.05655761940591 1 1
0.875289228247903 0.858659060694893 1 1
0.978630301524515 0.96141537471269 1 1
0.934657845401358 0.917307877784146 1 1
1.03942961350168 1.01971851379528 1 1
0.967879743006862 0.949511777743001 1 1
1.15886492123624 1.13784769231703 1 1
0.943025383592025 0.925698728588759 1 1
1.03699823485806 1.01828642344235 1 1
1.12583947598062 1.10532394478375 1 1
0.892226206129437 0.875567898659394 1 1
0.84421074160105 0.827663877521597 1 1
1.07268148638157 1.05308191568547 1 1
0.85398799589044 0.838604766869033 1 1
0.967033090647063 0.947427301225323 1 1
1.00951817619753 0.991935312226924 1 1
1.00146440518707 0.983709963229422 1 1
1.06343951502198 1.04347358353698 1 1
0.959230517626298 0.940094064662462 1 1
0.893851728855045 0.877133370998748 1 1
1.08735693901613 1.06638030066706 1 1
0.971444024405018 0.953036016468572 1 1
0.967504848671506 0.948911791117717 1 1
1.13359159337991 1.11330083423347 1 1
1.15537235339518 1.13339828593949 1 1
1.10176893330036 1.08230316119575 1 1
0.970781663986224 0.952660415132197 1 1
0.924241553800153 0.906686415741723 1 1
0.932335088350033 0.914909327727965 1 1
0.954079078565028 0.934088599323412 1 1
1.05782506122767 1.03773961158584 1 1
1.04437882971285 1.02606622931246 1 1
0.985972138082141 0.965820035110332 1 1
0.861826773449503 0.846270932482105 1 1
0.829817904910779 0.814378818246052 1 1
1.02892248747009 1.00866008220467 1 1
0.917467357553753 0.89713782928338 1 1
1.0580143975822 1.03982376723171 1 1
1.10899929142039 1.08933589778605 1 1
1.08910109687594 1.06785780420764 1 1
0.858894438789656 0.842396089735232 1 1
1.11148852448434 1.09025423779024 1 1
1.06591776794926 1.04463623322897 1 1
0.909328712710844 0.89216274469019 1 1
0.996554591188453 0.978511384030135 1 1
1.04309037370097 1.0256300812436 1 1
1.01874659830576 0.998700229894114 1 1
1.09915023499513 1.07749186254299 1 1
0.957016205424691 0.938366794606443 1 1
1.05063279971472 1.03059479655646 1 1
1.05959860355606 1.04013444551945 1 1
1.19830166981911 1.17582477998884 1 1
1.08465770252 1.06304142915102 1 1
0.874020689335457 0.85882357122117 1 1
0.94603188690843 0.927142250720052 1 1
1.04619253336875 1.02699423692606 1 1
1.02722362160977 1.00835701865652 1 1
0.904167939317246 0.887553337012148 1 1
0.955111968926871 0.937928044799346 1 1
0.940043587147735 0.923691822106821 1 1
1.03301838683701 1.01314033008408 1 1
0.820334689587307 0.80510619265028 1 1
0.8896357515262 0.874660796597408 1 1
0.960080148071248 0.942009448158335 1 1
0.864687133475585 0.847824414687056 1 1
1.08023992006219 1.06233679119976 1 1
0.81232109886121 0.797763011235758 1 0
1.10930000975628 1.08806339316932 1 1
1.00257544475575 0.984636530203417 1 1
1.0393387059771 1.02144697956527 1 1
1.01714418454567 0.999115283990776 1 1
1.08795527629005 1.06624500630651 1 1
0.946749229586834 0.926944577715317 1 1
1.19517156079743 1.17282084916074 1 1
0.968424113318632 0.95035482294458 1 1
0.936640255179509 0.918384418003843 1 1
0.962713771638767 0.942164978751524 1 1
0.948608690834487 0.930425647502478 1 1
1.10858174244378 1.08902470503715 1 1
1.10652579134719 1.08493938218862 1 1
0.824116365459255 0.809622295189018 1 1
1.00685422948107 0.989546559249016 1 1
1.0560296426925 1.03681576796572 1 1
1.25028812161976 1.22549082246212 0 1
0.991757862752971 0.972204106395602 1 1
1.1620077526251 1.13842925715793 1 1
1.0761516664157 1.05606648958799 1 1
1.04954322853382 1.02989322677543 1 1
0.968675236091919 0.950706136541335 1 1
1.04391534462178 1.02437544255135 1 1
0.908659927164549 0.893736297041319 1 1
1.0997283679254 1.07773885331979 1 1
1.07807305926346 1.05782628943736 1 1
0.91071906055303 0.894403310331386 1 1
0.958738905273091 0.940212491827704 1 1
1.10545443190119 1.08327880519113 1 1
0.960954524534878 0.943063367172311 1 1
0.966153327029102 0.949190387129859 1 1
0.946962002386614 0.928468930637429 1 1
0.976116161483579 0.95912652533702 1 1
0.937772451391813 0.921071947207988 1 1
1.17251508917849 1.15025683753349 1 1
1.21935045688539 1.19547782051074 1 1
0.971111639012314 0.953094171314195 1 1
0.855772361370299 0.84014204596088 1 1
0.847704364659786 0.831445006214957 1 1
0.89933072519465 0.882181724817542 1 1
0.901427280436605 0.883743245584715 1 1
1.06099404932127 1.03999598548253 1 1
1.05058740555716 1.03156078110065 1 1
1.06555133313367 1.04499411662115 1 1
0.833822677045395 0.819327928504101 1 1
1.04780113561745 1.02669157494062 1 1
0.896600631505052 0.87744240692229 1 1
0.898513849389871 0.882083657990866 1 1
0.956722708109691 0.938441445066657 1 1
0.897946053466798 0.880858977152638 1 1
1.08533265237782 1.06518156877757 1 1
0.842978886176847 0.828424002412691 1 1
1.05585692227468 1.03663912968815 1 1
1.1723249230116 1.14985077647718 1 1
1.02169289132886 1.00026276495893 1 1
1.08553021431825 1.06392406372283 1 1
1.15820557677534 1.13801446964066 1 1
1.03706966724685 1.01727844857441 1 1
1.08848418030534 1.06874822764784 1 1
1.00965841931757 0.99108536662793 1 1
0.963880509335639 0.946448257569221 1 1
0.973670181991705 0.954939604554876 1 1
0.757716811406286 0.74339528281139 0 0
1.32872848499017 1.30401530011452 0 0
1.07895151785638 1.05862450769947 1 1
0.964449229079631 0.945606974950438 1 1
0.848460375016815 0.832942017415829 1 1
1.14898644298234 1.1276883196259 1 1
1.13216757942612 1.11058144345126 1 1
0.980933349817436 0.961616570416658 1 1
0.967025038825922 0.949022894934016 1 1
1.06713209307749 1.04782051187348 1 1
1.09721691822159 1.07606522386518 1 1
0.927321304911935 0.909325819782218 1 1
0.94963999803242 0.932715754191532 1 1
1.03830389172356 1.01836691976274 1 1
1.12335385108505 1.10109173621048 1 1
1.05586084262373 1.0368689661439 1 1
0.882452251348571 0.863036362472301 1 1
0.901812560835793 0.884208282836512 1 1
0.974343483013106 0.956744374778698 1 1
0.991293943421733 0.973879134423778 1 1
0.983938454714244 0.967151266376125 1 1
0.810406789405687 0.796013948355371 1 1
1.19754887416238 1.17505420275492 1 1
0.937593335459834 0.921175608264925 1 1
0.930284290522191 0.913034682402191 1 1
1.06405559145041 1.0440470496355 1 1
0.818708985998875 0.802146881689456 1 1
1.1799563939871 1.1585301386761 1 1
1.00385752454853 0.984804968588047 1 1
0.992311357789979 0.975022801286319 1 1
0.993886538394496 0.975920339928356 1 1
1.07579008207957 1.05487454760022 1 1
1.01951142608818 1.00006465916335 1 1
1.13609636772576 1.11350069701057 1 1
0.919319801487647 0.901973703623897 1 1
0.966914799555854 0.949701912008116 1 1
1.09222336629343 1.07168898301702 1 1
0.982586253065213 0.965221384484001 1 1
1.10030066474439 1.07964327831606 1 1
0.939643615696349 0.922080243146205 1 1
1.11800503833416 1.09824720241957 1 1
1.12406329077431 1.10352397316834 1 1
0.842824596759984 0.827772449598767 1 1
1.00648953710794 0.986326814937311 1 1
0.805070378487564 0.789470217880709 1 1
0.998163745586315 0.980474564553015 1 1
1.07111568051249 1.05003958118283 1 1
1.00874798801566 0.989425610240511 1 1
1.20626317693669 1.18600963120195 0 1
1.06803871491724 1.04532273014878 1 1
0.929911288953822 0.911672900580489 1 1
0.919299151195541 0.90187385513443 1 1
0.815853301453532 0.800128935667507 1 1
1.16519642348686 1.14318936812078 1 1
1.01548606196223 0.997092062252367 1 1
0.812046153585691 0.797170651672645 1 1
0.9252514069906 0.909099012630334 1 1
0.870485803856306 0.855083464985976 1 1
1.11071153148221 1.08938513317434 1 1
1.07693636124999 1.05472375180594 1 1
0.97587272267205 0.957914199687208 1 1
0.861274629554623 0.845835049546724 1 1
0.861998343282076 0.846368480902849 1 1
1.08687882219231 1.06559672952924 1 1
1.08926711065206 1.06849131514544 1 1
0.875434870069246 0.859274263822529 1 1
0.764316018115437 0.750684024416605 0 0
1.04152126601754 1.02127803668255 1 1
1.09466763923271 1.07525167241408 1 1
0.932204226546958 0.913921099611074 1 1
0.908875799165042 0.891944885123674 1 1
1.24526198207763 1.22270101444481 1 1
0.857778164071928 0.842385878248849 1 1
0.950690199689884 0.93417184128631 1 1
0.927675608223782 0.911003923064138 1 1
0.925902852392102 0.90882483242766 1 1
0.984036113078605 0.966222732261191 1 1
0.880362350807192 0.866283588565595 1 1
0.964107532859807 0.945149364963512 1 1
1.02726634577353 1.00986087207635 1 1
1.06063532146078 1.04185836961112 1 1
0.929010710714943 0.912554842101965 1 1
0.957234986121317 0.938707713147358 1 1
0.793182408445614 0.777723668923888 0 0
1.04271094048939 1.02439924445265 1 1
0.949870661844055 0.932901460320423 1 1
0.930537140106288 0.913351005764015 1 1
1.05180230528715 1.033479522202 1 1
1.12091205153176 1.09921962046007 1 1
1.04115061050623 1.0207464917185 1 1
1.17314105509082 1.14874821926356 1 1
0.998885733196494 0.980865409413497 1 1
0.839100984895842 0.823197011246265 1 1
0.910666785978363 0.893521238318825 1 1
1.03880223644352 1.01878202359146 1 1
0.916543366381786 0.900176699688331 1 1
0.988065161881599 0.970068544797907 1 1
0.980096849417505 0.961289247529165 1 1
1.04862431717213 1.02895372901785 1 1
0.93558778973705 0.918523958676346 1 1
0.950407186744249 0.93158185391931 1 1
0.752042652118863 0.737218289586813 0 0
0.961233929056057 0.94189951917203 1 1
1.02725808471512 1.00790378745028 1 1
1.01684307245485 0.998982371832007 1 1
0.993772857428503 0.974938418295829 1 1
1.15623308026509 1.13511199132836 1 1
0.967643669096452 0.950929921964821 1 1
1.09183789908545 1.07230479881275 1 1
0.965520762802471 0.946229240182678 1 1
1.16726281905281 1.14584136177297 1 1
1.07727343413333 1.05541509102239 1 1
0.963298060228322 0.945470588801517 1 1
0.949937337835197 0.932718427002345 1 1
0.993133456322604 0.973389108479375 1 1
1.07477230458469 1.0540817999208 1 1
0.878009077195958 0.862118166250455 1 1
0.819402203337555 0.80450438042238 1 1
0.906636609279548 0.888008450614299 1 1
1.01795173544778 0.99964321606554 1 1
1.01205973189278 0.991856419344876 1 1
1.11389854168931 1.09493711464699 1 1
1.10326515062822 1.08207990797373 1 1
1.16446915100537 1.14260739120093 1 1
0.957877240926922 0.940153840154779 1 1
0.794859342273231 0.780508371382959 1 1
0.998754436493115 0.97944896122916 1 1
1.19921094187472 1.17858769125871 1 1
0.987030625466346 0.969373541396368 1 1
0.930259445769634 0.912595943420153 1 1
0.989553381724565 0.971293893620011 1 1
1.01619732586052 0.997044774382065 1 1
1.01414159036949 0.994725015168686 1 1
0.879518250704373 0.86323288925775 1 1
1.1458201474813 1.12502435280499 1 1
0.977722396083363 0.96004991589107 1 1
0.951477636963986 0.934442637349502 1 1
0.948632595137394 0.930700418258525 1 1
0.723074131857908 0.711161447848118 0 0
0.828930383790826 0.815275468797548 1 1
1.10125175672831 1.07948099980491 1 1
0.963454463329032 0.944638773746702 1 1
1.09675088176816 1.07524498301279 1 1
0.881270107252891 0.864544809197704 1 1
0.793666382445613 0.77820477579765 0 0
0.972082324613229 0.952279161406326 1 1
0.9427480016947 0.924315137392006 1 1
1.04606073701311 1.0242558501926 1 1
0.964870953861325 0.946810073734641 1 1
0.978850517629055 0.960893720947566 1 1
0.911635627244889 0.892080150014561 1 1
1.06102417289279 1.04081904676255 1 1
0.971646027141241 0.953634850567592 1 1
1.26922938752497 1.24445627214063 0 0
1.01009039678233 0.990557420844987 1 1
1.00841465205054 0.988606728607351 1 1
0.931776543714814 0.912938121747446 1 1
1.0264878736488 1.00873463102194 1 1
1.06439520646489 1.04415264117178 1 1
1.0351644230249 1.01452247940244 1 1
1.01789612649638 1.00071388182454 1 1
0.798393047507521 0.784270734639071 0 0
0.789129153564979 0.774332113391614 0 0
1.14161723125885 1.11984218180321 1 1
0.914448557831412 0.897057868247534 1 1
0.995939265438989 0.975601097013445 1 1
0.992150170064249 0.974242797650112 1 1
0.921719523421821 0.903418294185756 1 1
0.809386197974593 0.795024948239018 1 0
1.07231826235071 1.05343463967232 1 1
0.982100469242027 0.961777314973119 1 1
0.944537093113567 0.927003972120292 1 1
1.03490628836214 1.01624922272174 1 1
0.969083949877148 0.950071645250897 1 1
0.793582222753357 0.779878773179442 1 1
0.846656952509558 0.832189026466514 1 1
1.10932020727396 1.08913592463424 1 1
0.968432297047771 0.950419979799022 1 1
1.03759990771391 1.01695166139691 1 1
0.7972355158951 0.783940004050769 1 1
0.972384750984268 0.953493712129022 1 1
1.04169739205584 1.02290620955676 1 1
0.935826603791998 0.917670410397771 1 1
1.02749322694461 1.00815128316243 1 1
0.935663315036846 0.918289662165398 1 1
0.951095775253305 0.932466731217353 1 1
1.20952613917243 1.18731587643131 1 1
0.991605510572428 0.973610950532542 1 1
0.946339804126707 0.926769239303375 1 1
1.09951883394212 1.07911046972285 1 1
0.778984775357904 0.765231633950772 1 0
1.05050511379339 1.02765278672063 1 1
1.07129309173802 1.050276275295 1 1
1.01173251304851 0.992114158737758 1 1
0.977095894178565 0.959476771030473 1 1
1.10443673730672 1.08348809608194 1 1
0.87501337381625 0.858541088452166 1 1
1.16093992457228 1.13577561874189 1 1
1.15333216629474 1.1314812509409 1 1
1.01469242197628 0.994424902000805 1 1
0.821787988573881 0.806756979049623 1 1
0.995332539809357 0.976349541490031 1 1
0.840672947059449 0.825474599895865 1 1
1.07015187218585 1.04986120236084 1 1
1.02235640523205 1.00299437556756 1 1
0.956062470267732 0.938096672034506 1 1
0.923173507158668 0.906896943966084 1 1
0.918760909722885 0.901012653035445 1 1
0.89577329801651 0.880489587801032 1 1
0.978211204178689 0.958673606659376 1 1
1.19773663479327 1.17647252553171 1 1
0.897548798812977 0.881802150079924 1 1
1.02805041976884 1.00927922949782 1 1
0.978135852757276 0.958923378275872 1 1
1.09730253777051 1.07731686992558 1 1
1.01604962577919 0.996083518179157 1 1
0.863971206810016 0.847304843836484 1 1
0.894729809497454 0.876645705850551 1 1
1.0893808361041 1.06778642187542 1 1
0.934114055037406 0.917020021006875 1 1
0.909298803202777 0.892430978787587 1 1
0.991228047153954 0.973535211558464 1 1
0.836591293616601 0.822764381486525 1 1
0.951527442964888 0.932057801245656 1 1
0.949285959950587 0.930681950197165 1 1
0.922263885064682 0.905677020965264 1 1
0.968498666048875 0.950602471366499 1 1
0.908222354533436 0.891788538603264 1 1
0.976810222349316 0.960368945407367 1 1
0.835916735089132 0.816779326598479 1 1
1.20531981061215 1.18297287737662 1 1
0.918103327147518 0.900278509150254 1 1
1.18690169538753 1.16490262934586 1 1
0.775307193832083 0.760235263323852 0 0
1.1813175836559 1.16052815711792 1 1
0.928100331803045 0.910437095113785 1 1
1.22384623347089 1.20053059589297 0 1
0.854188296146548 0.839795785245684 1 1
1.17041481517512 1.14779481738712 1 1
1.07587279277569 1.05638338928372 1 1
1.04918300316851 1.03012697128004 1 1
0.967038872180152 0.949509764055261 1 1
0.922063393617355 0.904667580524269 1 1
0.96944054689759 0.950682342633817 1 1
1.03963466540342 1.01913449255112 1 1
0.844493737569708 0.829298560356177 1 1
0.878291857583221 0.862721699514366 1 1
0.959421426892506 0.941406556882304 1 1
1.00613558446468 0.986265447903538 1 1
1.10727955057677 1.08669165888125 1 1
0.856839670037363 0.839036085588887 1 1
0.93817699884651 0.920079488476985 1 1
1.02906718124408 1.01078997210287 1 1
0.98939067724087 0.970063052734465 1 1
0.928754097706043 0.911197566972263 1 1
1.10226926215169 1.08119169379344 1 1
1.05008915720833 1.03100620569236 1 1
1.00089235374043 0.980819166774987 1 1
0.958979563804472 0.939881004784334 1 1
0.965843617349142 0.948051907362289 1 1
0.949579424267161 0.931356429917236 1 1
0.955659840050458 0.939118952251114 1 1
0.912298943719028 0.895116395268916 1 1
1.07700477026893 1.05497333182383 1 1
0.861874194195165 0.844598900891217 1 1
0.845849478285085 0.829515644817221 1 1
0.963792064737751 0.944267634590465 1 1
0.987031357077155 0.966005475819164 1 1
0.835596817306557 0.81972925241746 1 1
1.14099418174161 1.11964539481338 1 1
0.994726688511509 0.976608207555712 1 1
1.03511565744925 1.01609806061907 1 1
1.04468126320821 1.02491922181165 1 1
1.11070788527935 1.0881619349006 1 1
0.997780479257569 0.978975308503403 1 1
1.0117436216792 0.992179794562887 1 1
1.19595512480798 1.17314239150046 1 1
0.890520715254133 0.87292762505597 1 1
0.925316589287319 0.9069909011243 1 1
1.09890299804834 1.07903936040514 1 1
0.94349147992199 0.925598970783643 1 1
1.15836058232169 1.13440208346382 1 1
0.992312590309234 0.972946149242079 1 1
1.10791572799552 1.08567124771625 1 1
1.10668567874484 1.0866908124504 1 1
0.923232154130142 0.905453088178522 1 1
1.06465372694247 1.04476644661663 1 1
1.15767317738659 1.13747059380817 1 1
0.911494015683737 0.894391087430288 1 1
1.01980865692512 1.00166763109278 1 1
0.834291392158408 0.818860534690136 1 1
0.925689307030871 0.908358492046629 1 1
0.982297630930115 0.963665772834746 1 1
0.896078877154031 0.880044289589577 1 1
0.937825185240972 0.919546976234927 1 1
0.901769526633409 0.884651964764665 1 1
1.05988315937597 1.03996059928956 1 1
1.04524691868467 1.02547199279478 1 1
0.969603566760415 0.950290578842981 1 1
0.957000590810618 0.940459718028846 1 1
0.929965588781231 0.913939149246849 1 1
1.13802669251253 1.11709316376471 1 1
0.889997016927237 0.872483843070565 1 1
0.834036547114759 0.817808054478862 1 1
1.03678167284105 1.01765148309058 1 1
0.840959346732174 0.823685562681658 1 1
1.1157344257539 1.0959102906788 1 1
0.927380806608219 0.909084323809259 1 1
1.02659752802668 1.00801410769491 1 1
0.920555986970552 0.903142101993652 1 1
0.886310192972268 0.869469155845619 1 1
0.77944233372491 0.764878865899249 0 0
0.960976686124078 0.943914996839114 1 1
1.01105572456581 0.991532864920237 1 1
0.781035000664533 0.767900208512057 0 0
1.18379101255633 1.16225587666178 1 1
1.01402754532713 0.996249730094617 1 1
1.04924390792651 1.03001282608025 1 1
0.849739040923379 0.832936171527792 1 1
1.09948097395706 1.07766908206989 1 1
0.994049492888741 0.975438019678043 1 1
1.17655849255753 1.1539365177327 1 1
1.02674464606403 1.00696922860701 1 1
1.1752442240185 1.15330868692155 1 1
1.07240215406155 1.05265622771612 1 1
0.787505858785475 0.77241709679848 0 0
1.09685019587549 1.07774806059754 1 1
1.10661415519496 1.08613847370721 1 1
1.1642241158948 1.14127477420474 1 1
0.988026304854224 0.967204054765741 1 1
1.0631846198453 1.04479182324004 1 1
1.12575630855403 1.10485256350829 1 1
0.928784466411033 0.911190840420285 1 1
1.08520084483403 1.06517913881796 1 1
0.918322723778107 0.901242133508372 1 1
1.01962866874035 0.999639433465 1 1
0.96670737822232 0.949324261300238 1 1
0.922634931616978 0.90708211966737 1 1
1.02936711250896 1.01093734665401 1 1
0.920422268711106 0.9032960895453 1 1
1.03400257507629 1.01580670964803 1 1
0.977522124165866 0.958458300830013 1 1
0.935817025953715 0.917364428652153 1 1
0.96241250421061 0.945731890839558 1 1
0.987711526874293 0.968798923574117 1 1
0.927363836929986 0.910446268772026 1 1
1.10341385201766 1.08332281620712 1 1
1.18556481971332 1.16258642966772 1 1
0.98275051080068 0.964174226911569 1 1
1.07618206766819 1.05348775173502 1 1
1.15138263135131 1.12966919019291 1 1
0.864026973135748 0.84783170183989 1 1
1.12205461731334 1.09862078786667 1 1
1.1152320955699 1.0933505546795 1 1
1.01380121013697 0.995457730425756 1 1
1.32761068124386 1.30328676079464 0 0
0.932352155856028 0.915693577262455 1 1
0.932852645421537 0.915442930751001 1 1
1.09269883991622 1.07083836853389 1 1
0.893572493586296 0.876212695136244 1 1
1.07201738713185 1.05141561379303 1 1
1.06285177431439 1.04477168884156 1 1
1.14725116370456 1.12446248867998 1 1
0.98452269868957 0.967185931426407 1 1
0.944856642465396 0.926901534642243 1 1
1.1452381003796 1.12473000730218 1 1
0.833007850618955 0.817376307398656 1 1
1.05527565139639 1.03655646826127 1 1
1.03631612385648 1.01681481757715 1 1
0.977615019591968 0.95962614494426 1 1
0.881428047916001 0.864905722890247 1 1
1.08500696086821 1.06496231755351 1 1
1.1614630004786 1.13795580849712 1 1
0.935665322774439 0.918495458147195 1 1
1.00513208076246 0.98659891806753 1 1
1.01156513058969 0.989866534302086 1 1
1.02188936489292 1.00156430618237 1 1
0.817077950246694 0.800469238885167 1 1
0.978123307635387 0.96012962567102 1 1
0.945733414832555 0.929368271302163 1 1
1.14480028672701 1.12167213843187 1 1
1.04389343395206 1.02326816824253 1 1
0.99633744577662 0.977771102773212 1 1
1.02644792648549 1.00747097405849 1 1
0.851522646671487 0.836417289816747 1 1
0.971895038554321 0.954032863184879 1 1
0.772014372977492 0.757638482773519 1 1
1.09816247111382 1.07701473437838 1 1
0.971816193687081 0.955193956189292 1 1
0.979529156567356 0.961528546009202 1 1
0.932929370467215 0.914692760469076 1 1
0.989754597379731 0.972694204755466 1 1
1.0577215958518 1.03931075552285 1 1
0.949726216683393 0.931992988187936 1 1
0.991767044199145 0.972598186656686 1 1
0.92367255624153 0.906754187259162 1 1
1.03224471686414 1.01111248151217 1 1
1.00746102466202 0.988078812129378 1 1
1.0231805144547 1.00533202018878 1 1
0.898727247156955 0.883457497487448 1 1
1.07746406993727 1.05642527419011 1 1
1.12163595545723 1.10022434935269 1 1
0.933667163265735 0.916110820872003 1 1
1.07527419300213 1.05535627133605 1 1
0.977896335270025 0.959285587776896 1 1
1.13966881069118 1.11980147694069 1 1
0.976555847436568 0.957800491460886 1 1
0.880206767467538 0.863610519773955 1 1
1.02025968495908 0.999413653947763 1 1
1.00567232847631 0.987756846794603 1 1
0.909513226596879 0.892130935841472 1 1
0.921907623975976 0.904146391018555 1 1
0.908483557179036 0.891798621839277 1 1
0.823077344033031 0.806080682396605 1 1
0.932050910797332 0.915021475430678 1 1
1.11189318237913 1.09225217919326 1 1
1.14377820064472 1.12222831769144 1 1
1.2412036354479 1.21675174948535 0 0
0.904741454673657 0.887697968519284 1 1
1.0606968761701 1.04071592000759 1 1
0.888987311673479 0.873048999343274 1 1
1.09804885977436 1.07714851087544 1 1
0.990097979517983 0.972251855909961 1 1
1.14159435231553 1.12122851919579 1 1
0.985861496808027 0.968103871090837 1 1
0.98985254343063 0.970769249344132 1 1
1.08915077267184 1.06759941833143 1 1
1.02644453485427 1.006317265102 1 1
1.25292686411216 1.22788321728809 0 0
0.926655104956029 0.909853694260196 1 1
0.856765801247291 0.840800428653181 1 1
1.0541337807069 1.03451437899455 1 1
0.964612912977558 0.945802990492378 1 1
1.22981393156823 1.20658410720732 1 1
1.07713357052417 1.05638910608301 1 1
1.01371735759555 0.994530525871691 1 1
1.10101795155205 1.07820974330547 1 1
0.97655650058355 0.960455244221771 1 1
1.00036060664632 0.980894360346331 1 1
1.0022394755584 0.983737293139016 1 1
1.11334590063085 1.0936032189058 1 1
1.06957759266322 1.05159550072823 1 1
0.814666166550491 0.799004153915614 1 1
0.993213584548136 0.974902014562796 1 1
1.00332903614823 0.984083431893458 1 1
0.996459195464967 0.978063127111751 1 1
1.0629248169874 1.04171122934178 1 1
0.928032003126199 0.910083469761802 1 1
1.13919968960968 1.11683704930471 1 1
0.913526301377649 0.898002675283012 1 1
1.03911884297418 1.02120534389213 1 1
1.03116910288856 1.01126076480605 1 1
1.05511566406318 1.03568098065456 1 1
0.864959507352364 0.849220031132592 1 1
0.874312395525909 0.856637808988765 1 1
0.871214300489603 0.854055975436689 1 1
0.872369574638314 0.855638583688346 1 1
1.09761496365136 1.07479325358064 1 1
0.92873015451274 0.909833104331177 1 1
0.96995531463355 0.949314117792505 1 1
1.1636948807877 1.14163311427918 1 1
1.12947721751516 1.1085861149826 1 1
0.927054146767877 0.908856303057359 1 1
1.04648748985785 1.02696391124495 1 1
1.15963253245861 1.13860406198584 1 1
0.996304835268046 0.977403598135675 1 1
0.932072953287479 0.914936853556928 1 1
0.993359769787059 0.974744412604553 1 1
1.10951830577402 1.08907927446245 1 1
1.03581450752616 1.0172862046977 1 1
1.09384735501781 1.07307515928961 1 1
0.974747230483273 0.958595659354642 1 1
1.02900335798218 1.00981375652449 1 1
1.24373255775561 1.22030998891447 0 0
1.03592701376651 1.01727541005103 1 1
0.987284454119784 0.969056460495129 1 1
1.14408524808251 1.12008212163729 1 1
0.99058438007233 0.972071575935951 1 1
1.01573997066917 0.99620836206717 1 1
1.13884743247547 1.11672856447461 1 1
1.20893892254651 1.18601784783843 1 1
1.00549806213357 0.984561363456621 1 1
0.882390192134213 0.866910223150933 1 1
1.07006474774598 1.05181155128945 1 1
0.898933480747182 0.881602475089996 1 1
1.07359178260911 1.05439717338379 1 1
0.905852044474705 0.889569613706989 1 1
0.855198415272828 0.838823039963453 1 1
1.0302604866994 1.01052200274212 1 1
0.869627707337057 0.852922959200369 1 1
1.09605885581712 1.07542832294922 1 1
0.994278055064264 0.974953119679105 1 1
0.933948140841459 0.918057647968427 1 1
1.10635285517346 1.08571394389951 1 1
1.23797275918012 1.21308487385342 0 1
1.10343519873735 1.08311905543748 1 1
0.995265835834471 0.976223111894844 1 1
0.848152817620842 0.832028525473945 1 1
1.23804660258959 1.21468771497832 0 1
0.980295421374792 0.960475706629051 1 1
0.718245203116476 0.705206908627845 0 0
1.13205970337088 1.1105893126693 1 1
1.07484498743835 1.05650275948816 1 1
0.95517049141196 0.937201541575189 1 1
1.11034463395679 1.08852579413325 1 1
1.01760629398027 0.998131807764204 1 1
1.06382986740285 1.04369566239392 1 1
0.925611206565927 0.909297394556904 1 1
0.820541630470671 0.805498603669883 1 1
1.13617647499461 1.11637299025717 1 1
0.925983393618615 0.908734886900463 1 1
1.12826837428777 1.10712154654488 1 1
0.889098448748522 0.872137489345059 1 1
1.08990747836033 1.07029406091693 1 1
0.88607055860598 0.869015570826465 1 1
0.97071810960497 0.951636924226147 1 1
0.811591484787609 0.796172434677642 1 0
1.02148608047259 1.00349416588951 1 1
0.93332510495641 0.916270793290964 1 1
0.939435819706211 0.92140064425029 1 1
0.94933345588533 0.932533817132487 1 1
0.954753238962405 0.937559354551246 1 1
1.00204837289661 0.983361001288975 1 1
1.20342889515746 1.17971548140444 1 1
0.854464179481005 0.837977427289987 1 1
1.03282152426273 1.01232268408523 1 1
1.07032442908296 1.05056395760791 1 1
0.980662775230335 0.961835097026983 1 1
1.210402539098 1.18558942139692 1 1
0.897650424059311 0.880200351263859 1 1
0.930627321577902 0.914424282039083 1 1
1.11147180762706 1.08934801034909 1 1
1.02946888792923 1.01055752764821 1 1
0.972878776757986 0.955128743086146 1 1
0.85228952028588 0.83631449748574 1 1
0.910982536479698 0.894181010901414 1 1
1.14337878280199 1.12153762445907 1 1
1.05100761267492 1.03113513082253 1 1
0.965748505095649 0.946753832683028 1 1
1.08875453951616 1.0673956272651 1 1
0.811791044443158 0.797446534395014 1 1
0.996604177970994 0.978764600396292 1 1
1.03490739713129 1.01634436193522 1 1
1.00636402567628 0.987159107304392 1 1
0.990577594919476 0.973520230193379 1 1
1.02000395835703 1.00134822070155 1 1
0.84652971627832 0.82991436987417 1 1
0.956413159234416 0.936524325727227 1 1
0.880008137548542 0.8646505807469 1 1
1.01907693796454 0.998440730447567 1 1
0.963424187525638 0.946335448307149 1 1
1.1619724603657 1.14109694692857 1 1
0.910974482026462 0.894875593818212 1 1
1.15261161018802 1.12972346417817 1 1
0.923004496578257 0.905587332661429 1 1
1.09942661661127 1.07845862281999 1 1
0.931421225873617 0.915517710200217 1 1
1.00652774197809 0.987754731697589 1 1
1.12176074939234 1.10239156049398 1 1
0.939949355527015 0.92162427668298 1 1
1.21698596596105 1.19400098516199 1 1
0.829412415075495 0.814747095519528 1 1
0.961172202892145 0.943745719940781 1 1
1.08009504480426 1.06120972313887 1 1
0.943905984371311 0.925403124452067 1 1
0.974297727214199 0.955395741310463 1 1
1.07608578731943 1.05455715510514 1 1
1.08599971876512 1.06460658540127 1 1
1.04123590164054 1.02280346763175 1 1
1.10214821462823 1.08289072553252 1 1
0.930252755182805 0.912601060225923 1 1
0.91498317561987 0.899267344686186 1 1
1.05197507579334 1.03305354081906 1 1
0.985764488306038 0.965692205763128 1 1
0.937356395505509 0.919617592898474 1 1
0.88601458885239 0.86974404453363 1 1
0.998286850443685 0.978563059730474 1 1
1.14748295384251 1.12663451202713 1 1
1.0987381548412 1.07744810896041 1 1
1.2473020293285 1.22158452207581 0 1
0.801616886088588 0.787445144050811 1 1
1.09921988105871 1.07994665412967 1 1
1.01476723783386 0.995886281509983 1 1
1.0516586933096 1.0334807130526 1 1
0.885047060074306 0.867837792056392 1 1
0.958877194016088 0.939259727127267 1 1
1.30314760650784 1.27837487750804 0 1
1.01373509120795 0.994544674550565 1 1
0.997651569281522 0.977814772328375 1 1
1.22469999122858 1.20164800104965 1 1
1.22654397569509 1.20446056464728 1 1
0.687236869115161 0.674396957065637 0 0
1.03145338110001 1.01120575147576 1 1
0.973441207632468 0.95299840332484 1 1
1.01553452348072 0.994416813327645 1 1
0.872280287357266 0.856623009743748 1 1
1.09593369673859 1.07492193500299 1 1
1.11579107108825 1.09545249356952 1 1
0.9590569710437 0.939744977292963 1 1
1.09092299330384 1.07031036344008 1 1
1.00873667144319 0.991145093405755 1 1
1.05373586280967 1.03317361750623 1 1
0.979429104309032 0.962169423505354 1 1
0.978607661608743 0.960325125397756 1 1
1.09880137167667 1.07838266281971 1 1
0.918481241736456 0.90016267676719 1 1
0.838085839234644 0.821533763718844 1 1
1.16192311360442 1.14138072759171 1 1
1.07814322662641 1.05832809375376 1 1
1.02620970282252 1.00632388626727 1 1
1.12074784308156 1.10101735756439 1 1
1.1415738813984 1.11968263175064 1 1
0.889760706823885 0.873271224429686 1 1
0.976286599201958 0.958309179224511 1 1
1.04692831986071 1.02647005892104 1 1
1.08087535390182 1.06011296125407 1 1
0.768517965254468 0.754647967112596 0 0
0.993633252669385 0.976031183304299 1 1
0.890101622382033 0.874240709831244 1 1
1.09447060767588 1.07415450337449 1 1
0.995314495382249 0.977265751007111 1 1
0.959030793925282 0.940278248626037 1 1
0.920898168922621 0.903932853691414 1 1
1.07605289931445 1.05432761003893 1 1
1.06905068115175 1.049820528697 1 1
1.02745075266534 1.00892621385749 1 1
0.967461661759258 0.947051242284605 1 1
1.07726478278136 1.05761499788237 1 1
0.915034998536953 0.89816635546081 1 1
1.01806693308446 0.99817060068632 1 1
1.17216425282116 1.15054400828624 1 1
1.07006355903296 1.05067656781708 1 1
1.0553624645572 1.03659997989057 1 1
1.03039255421934 1.00978892437969 1 1
0.889152479247587 0.873084567214238 1 1
0.987524964268856 0.969223093074954 1 1
0.888748682900038 0.871283174943897 1 1
0.930447832925604 0.912094677901154 1 1
0.877915240938316 0.859799186838759 1 1
0.979762193003319 0.963554722829425 1 1
1.15813142628441 1.13664533491183 1 1
0.925142352091694 0.90815954933426 1 1
0.970564081738306 0.952797342780636 1 1
1.17066217651417 1.1464147745512 1 1
0.940772342261199 0.924267416779159 1 1
1.14461852828824 1.1220913207795 1 1
0.990526853957845 0.972390569321866 1 1
1.00265945742526 0.985476361109917 1 1
1.11653916641517 1.09698532214783 1 1
1.10446505282345 1.08070822646286 1 1
0.84134708026211 0.824812990319537 1 1
1.07218377667172 1.05180726590669 1 1
1.24270226789446 1.21969644766249 0 0
0.835531579396167 0.819709773843077 1 1
0.962389574165661 0.942260729444285 1 1
0.951925957044499 0.933251585419676 1 1
0.937711632543034 0.918556515074069 1 1
1.0556109023414 1.03572882230188 1 1
0.840418533686671 0.825628763396785 1 1
1.09151177411587 1.07012680906143 1 1
0.983773618942674 0.966329838297398 1 1
1.07033845071745 1.05027763110064 1 1
1.01738077808333 0.999998185751216 1 1
1.04679746721059 1.02818087157734 1 1
0.941809964906836 0.926270667163443 1 1
0.99266064495523 0.974406253285274 1 1
0.98036859315252 0.961561828266238 1 1
0.95910290407904 0.940700459024585 1 1
1.01257760784708 0.994987013316481 1 1
0.874325144923375 0.859186728894596 1 1
0.996800755350068 0.97922196634699 1 1
0.919736153194463 0.90190482990562 1 1
0.994740218071702 0.976376525928517 1 1
0.892711950390812 0.87705042636921 1 1
0.913548105442121 0.897020165006862 1 1
0.999950782615764 0.97996213342728 1 1
0.881835317482061 0.864720228445778 1 1
0.864860031970081 0.847548501611415 1 1
0.887446445627683 0.870735364782688 1 1
1.06459501738505 1.04409888497397 1 1
0.906686939743557 0.887972380871505 1 1
0.927320356469521 0.910803906812228 1 1
1.06301670151259 1.0434217342677 1 1
1.04970195707298 1.02853210101164 1 1
0.914418102260666 0.898605813426349 1 1
0.981987608360444 0.962773612919327 1 1
0.901571572201037 0.884891065675617 1 1
1.01380662356578 0.995978855983059 1 1
1.17996835290228 1.15765634212752 1 1
1.10864574535754 1.08857496192406 1 1
1.04647247426908 1.02739979585407 1 1
1.04354962325708 1.02551948114477 1 1
0.940095886018343 0.924430562042856 1 1
0.932130878687499 0.915731461878415 1 1
1.09495289348976 1.0725004418628 1 1
0.892841215656287 0.875110533086097 1 1
0.995525559899722 0.976764327618432 1 1
1.02877258824059 1.00964425810914 1 1
1.04608115262491 1.02626858217577 1 1
0.906556618931447 0.890303122481816 1 1
1.13396136579128 1.11297895931915 1 1
1.01841260780148 0.998570007862246 1 1
0.947067946379123 0.928301001615536 1 1
0.866283568138258 0.850179849367775 1 1
0.90554656310367 0.890553747057322 1 1
1.17001436984417 1.14859469649571 1 1
0.97082365860537 0.95140329023248 1 1
0.955849187678225 0.938111848609599 1 1
0.865159302311145 0.849967768810678 1 1
1.19776187623782 1.17567528402014 1 1
0.867723419134737 0.852351613477926 1 1
0.932104959553348 0.915872007974302 1 1
1.08671500275916 1.06809723935844 1 1
0.984101094771462 0.967502382527159 1 1
1.03668471541998 1.01933084597598 1 1
0.762730165650753 0.748973646104567 0 0
1.03469878179394 1.01482064069003 1 1
0.920416120972758 0.904392730541465 1 1
0.895279895641232 0.879032315645674 1 1
0.920635797663399 0.903368350746199 1 1
0.955405173390004 0.938140422337492 1 1
0.765907617855082 0.751422367156775 0 0
0.920487790057145 0.903371488856466 1 1
1.00323651133434 0.98415383282303 1 1
0.831978067830931 0.816061514992388 1 1
1.04456803094658 1.02501011438489 1 1
1.27697602349973 1.25376600918061 0 0
1.01820682488455 1.00070768604032 1 1
0.920310157889111 0.901418451813788 1 1
0.96399806665044 0.947423206908071 1 1
0.984640098272673 0.966350589112116 1 1
0.924992140738836 0.90710614553599 1 1
1.0695549268499 1.0507816422083 1 1
0.964276156821041 0.946070418121205 1 1
0.94537963408551 0.928517653352679 1 1
1.21031794399273 1.18793558043557 1 1
1.09730019099798 1.07751491282106 1 1
0.940999507376853 0.924020659323749 1 1
0.919392158184642 0.901718714759936 1 1
0.97089049223604 0.952323324309278 1 1
0.879376253610826 0.862606604310415 1 1
0.924722984990761 0.9077829601739 1 1
1.09987246133524 1.07843068456525 1 1
1.23585240735672 1.21152714141566 1 1
1.0922468190849 1.06956499505191 1 1
0.896109087330474 0.879200046025346 1 1
1.14428491059747 1.12291660741005 1 1
0.823353012428721 0.810138681377327 1 1
0.971605497024723 0.955326678340603 1 1
0.835523871351691 0.818545828153581 1 1
1.09635221987393 1.0752117107152 1 1
1.04820521548238 1.02656266730248 1 1
0.986167760907842 0.967019453849866 1 1
0.870953221664995 0.854113890062342 1 1
0.965213886110204 0.946752029515281 1 1
1.17225257826178 1.14981787387891 1 1
1.10153745703761 1.07884540641866 1 1
1.01962068117511 0.999978996112755 1 1
1.1184055605834 1.09740471302822 1 1
0.905528451002018 0.889417149052869 1 1
0.96817884853795 0.951228244336066 1 1
0.78279775668558 0.767817730450903 0 0
1.25129591083299 1.22549658360857 0 0
0.995624716186744 0.976770831644534 1 1
0.983881595148888 0.964783485470742 1 1
1.02563028318692 1.00603645611258 1 1
0.892570164407935 0.875358352685546 1 1
0.953607843093219 0.934973564830829 1 1
0.955768499499822 0.940139959052215 1 1
1.18835784954365 1.16671311804758 1 1
0.992460082804292 0.972807514570409 1 1
1.03067396915887 1.00943424402878 1 1
0.96222917213435 0.94546447773473 1 1
1.02268678097053 1.00258132180578 1 1
0.961645137940928 0.944367910071113 1 1
0.8612651338853 0.844434324075103 1 1
1.19723144628264 1.17502961944026 1 1
0.987655086497347 0.969533039147603 1 1
1.00323033330468 0.985200311247974 1 1
1.1602160520748 1.14115947883264 1 1
0.98800967935798 0.970438431771056 1 1
1.02599595104759 1.00830937565148 1 1
0.955108458409535 0.93875548751511 1 1
0.988377935667027 0.970223664829361 1 1
1.10385671153195 1.08349563382204 1 1
0.835201075110229 0.819490050928954 1 1
0.973874593235666 0.95619002995408 1 1
1.15503557069077 1.13520502502544 1 1
1.08742652519823 1.06517960094103 1 1
0.97405146706933 0.957621665173246 1 1
0.934067670232882 0.916971197857583 1 1
1.0275730866333 1.00753073703404 1 1
0.791689104081766 0.778711322870511 0 0
1.00335712617248 0.986827182720037 1 1
0.909989063021758 0.89296340508484 1 1
0.851441854082813 0.835162878286378 1 1
1.00369893963353 0.983578804605645 1 1
1.03958820887641 1.0201284310148 1 1
