# Supplementary material for: Bias caused by sampling error in meta-analysis with small sample sizes
Source: PLoS One. 2018 Sep 13;13(9):e0204056. doi: 10.1371/journal.pone.0204056 (PMC6136825; doi:10.1371/journal.pone.0204056)
Supplement: S4 File — (ZIP) [file pone.0204056.s004.zip › results N = 10 theta = 1 tau = 0 sz = 5-10.txt]

"cohen.dl.theta" "hedges.dl.theta" "cohen.dl.cp" "hedges.dl.cp"
1.31786845931537 1.21927054665139 1 1
0.816786486813398 0.713416381257527 1 1
1.44963697614364 1.32535842073294 1 1
0.747279672403952 0.695250811977164 1 1
0.832908273907315 0.77209088605628 1 1
0.687539345341755 0.604185677427871 1 1
0.898333857188886 0.772829846853 1 1
1.27035093875073 1.14695295718422 1 1
1.15583510188439 1.02582362920593 1 1
0.809311839076734 0.734715267311773 1 1
0.58077029359818 0.525952241901679 1 0
0.823771538724592 0.756426863443803 1 1
1.22607498995693 1.08016586275222 1 1
1.4789850018587 1.32998240453517 1 1
0.380934824207629 0.353489639950974 0 0
0.825857744816115 0.752412779059456 1 1
0.966016423364284 0.855826719347224 1 1
0.645534665746147 0.581685435411974 1 1
0.899281977527465 0.837243380833005 1 1
0.593020026276266 0.534577829283128 1 0
0.976292995335691 0.866362021037286 1 1
0.947217382016833 0.841659310158112 1 1
0.61402576338866 0.554569637142323 1 1
1.27948270571482 1.14878968516777 1 1
1.60474537128189 1.43629765838996 0 1
0.87133139923727 0.788224669908683 1 1
0.58877232378561 0.531273882605846 1 1
1.02136130498916 0.91985288307377 1 1
0.713016289049774 0.65280742242411 1 1
0.659558157592266 0.570337818670049 1 1
1.37382780075091 1.21474006652106 1 1
0.646996224730384 0.55325222081018 1 1
1.30268596677738 1.20006873068928 1 1
1.22814518502494 1.07900957945923 1 1
0.745990526508904 0.688688618755875 1 1
1.00649211317717 0.942754895190005 1 1
1.15241681769988 1.01910355920359 1 1
0.668530943896264 0.593970798324796 1 1
1.02637290549045 0.932854139575098 1 1
0.70964708080391 0.634621359486707 1 1
0.809631746795349 0.735142028561744 1 1
1.34743821658502 1.13768603105008 1 1
0.556328466036642 0.530946707063941 1 1
0.827875011256271 0.700977877236634 1 1
1.03024169511103 0.866548724683087 1 1
0.620951072974329 0.542460130564598 1 1
1.05213824833241 0.93844482819501 1 1
0.852077317453421 0.750692485037338 1 1
0.666937058066477 0.595979730071457 1 1
1.28559429657909 1.18176521891451 1 1
1.15389178474658 1.02594770870522 1 1
0.531128724499448 0.494668012403284 1 1
0.920896159236424 0.858903249754499 1 1
0.826411919271807 0.761605110176345 1 1
1.11280872642041 1.01111716265908 1 1
1.32044260585558 1.21326339785456 1 1
1.32055383877807 1.13984309271151 1 1
1.15589998468143 1.05542516514838 1 1
1.06064793036336 0.980519979624342 1 1
0.788209226857321 0.684793043334048 1 1
0.604847090556651 0.537412665514748 1 0
1.64591945717285 1.526823146503 1 1
0.705637199709996 0.637070724127651 1 1
1.07623830382779 0.961743837558874 1 1
0.825041429649919 0.764756241183595 1 1
1.35829391913695 1.26339411150079 1 1
0.821977630752674 0.774238705404462 1 1
0.471294332842095 0.42419014964686 0 0
0.908179600972823 0.820748439549504 1 1
0.62950130076214 0.54008621907329 1 1
0.723354312783504 0.659353991963222 1 1
1.05971953961207 0.90260968950795 1 1
1.15805186732456 1.06426403898968 1 1
1.11629618763951 1.03777792869877 1 1
0.948140408501045 0.819828264845211 1 1
0.631202154310526 0.55716023009575 1 1
1.12436131012573 1.02462889755537 1 1
1.05155859972905 0.964387802840927 1 1
1.10891482588867 0.983157590232023 1 1
0.446161405143736 0.394894947354585 0 0
0.875374435818109 0.824501422702454 1 1
0.965749988526112 0.894040969954225 1 1
1.23846307421821 1.08063765183428 1 1
1.16672683742053 1.05032011328398 1 1
1.1474055625851 1.04864642471228 1 1
1.01136929535827 0.907057526171684 1 1
1.48085167008579 1.32770751789686 1 1
0.864253331897785 0.764384881299343 1 1
1.52064890191139 1.41275385421362 1 1
0.864591974105563 0.857690354250176 1 1
1.0105581750488 0.931731961708237 1 1
1.37512338131064 1.24988976836051 1 1
0.365902451691565 0.327041684155999 0 0
0.856813303573775 0.769476239245324 1 1
0.93550585634299 0.876178529493543 1 1
0.940960443944021 0.842139765346185 1 1
0.917438556750951 0.784434717908328 1 1
1.00922926392158 0.883379680406391 1 1
1.04242178157549 0.93687366110599 1 1
0.698602437635392 0.617532808669975 1 1
0.667433946475043 0.556267605848584 1 1
0.649500958896983 0.609003738484752 1 1
0.780624964965513 0.719009099440564 1 1
1.14964248498001 1.00118356234374 1 1
1.02196709898828 0.902705055117275 1 1
0.863028523300047 0.772537879574771 1 1
1.10231370580769 1.01454823985377 1 1
1.0194915854007 0.89908300187934 1 1
1.66620223431941 1.43744677125761 0 1
1.25617424293403 1.11669644942813 1 1
1.16063540751744 1.05235248649667 1 1
0.788318398012771 0.73710412425776 1 1
1.00728214670073 0.890732083569966 1 1
1.43490890938047 1.26921310324942 1 1
1.10249806952256 0.99841340730173 1 1
1.12676353097026 1.06478260002578 1 1
1.08991319563954 0.96997241393018 1 1
0.681756878286306 0.620784448728593 1 1
1.51634161479086 1.38703343296466 1 1
1.20263602199043 1.04732305198621 1 1
1.01661501679151 0.905479065848802 1 1
0.915489692438515 0.769324965624532 1 1
1.00774766750074 0.881761875070857 1 1
1.58422381475244 1.41979446380812 1 1
1.1319547237424 0.953511660799506 1 1
0.595094729891667 0.509564801199553 1 1
1.19901839493525 1.08889062645465 1 1
1.01214355333111 0.876711708756878 1 1
0.912936690275493 0.821489707382054 1 1
0.83564994975051 0.752053619926938 1 1
0.863338845807289 0.777342725723294 1 1
0.564610042731431 0.516784017939995 1 0
1.01873403193636 0.920963954829305 1 1
1.05605071805069 0.976893653071066 1 1
0.880916833526081 0.764479446074939 1 1
0.733530250315018 0.63209732974226 1 1
1.1108496912652 1.014543450978 1 1
0.757290107205266 0.677110718396037 1 1
1.6088308561073 1.4365845020397 1 1
1.27612203509934 1.21665653868566 1 1
0.791447515504319 0.712754542732486 1 1
0.886212202336665 0.818678678653634 1 1
1.11938349720721 1.02902576371918 1 1
0.878532466786348 0.801457389267178 1 1
1.11107505036224 1.03441037811789 1 1
1.18384271227229 1.04373010432245 1 1
1.41176544829291 1.26864612819228 1 1
0.958429896964248 0.852657046671701 1 1
1.40535827250781 1.27464843543067 1 1
0.55026548184979 0.487414926876927 1 0
0.914155723821254 0.800478314688893 1 1
1.01070278290963 0.942377424638295 1 1
0.856413351525602 0.769037146706072 1 1
1.05399075945967 0.917951868019774 1 1
0.856517363330636 0.763138147736248 1 1
1.3525045775281 1.20622927397879 1 1
0.990621582579002 0.918552041150075 1 1
0.67798742526081 0.630342539575582 1 1
0.682525055682685 0.628944249546583 1 1
0.926978607749875 0.85132943630254 1 1
0.96490499995959 0.874361137771969 1 1
1.02211563238035 0.894921593703807 1 1
1.19922517483675 1.10028658280796 1 1
0.789813656134781 0.696019731389504 1 1
0.713099583282579 0.627998140079971 1 1
0.952026325818059 0.835399255009033 1 1
0.920245705169967 0.862022874893497 1 1
1.10135286441166 1.01391166602215 1 1
0.948615053916951 0.865586841333382 1 1
1.12993129395277 0.957832692515421 1 1
0.948836602350222 0.806413689303323 1 1
0.703309048290858 0.61325472087358 1 1
0.646760377059439 0.620518115786792 1 1
0.867041811486476 0.723557590990962 1 1
0.536104654683991 0.476315568053306 1 0
0.629713938640256 0.558455821301081 1 1
0.66902804952526 0.581937862568333 1 1
1.43832855604867 1.28502114562631 1 1
0.264516502200672 0.242665517539433 0 0
0.983943794872107 0.895291550914184 1 1
0.742069838165055 0.68289933385926 1 1
0.943162917470309 0.850368411707061 1 1
1.08341195309921 0.968058272572616 1 1
1.07923213391442 0.984112151146496 1 1
0.794597050924383 0.741223736320708 1 1
0.985089222098312 0.887062898230533 1 1
0.966314282433328 0.861572520465331 1 1
1.02055414557495 0.955298152738894 1 1
1.30781816158483 1.18303464787953 1 1
1.60012774354251 1.44160140948349 0 1
0.973185396097237 0.87387206838159 1 1
1.31907828382523 1.24878911485619 1 1
1.50797654730639 1.35559688521365 1 1
1.08719136128903 0.999581832247016 1 1
0.67457286451448 0.607340270759295 1 1
0.565611019972936 0.529184929842461 1 0
1.05232218986486 0.985251734252508 1 1
1.06090745704546 0.961508183332725 1 1
0.743415414615576 0.661433640801895 1 1
1.24135699399521 1.16263970525753 1 1
1.18246111406054 1.04571776999878 1 1
1.46077737654849 1.28000380564571 1 1
1.21119437503471 1.09505322859728 1 1
0.888813251928234 0.801366102329551 1 1
1.70350371101434 1.56298760081313 1 1
0.946550552691866 0.850793332728629 1 1
0.870974130392417 0.801696819518564 1 1
1.12620562183085 0.988735776230858 1 1
0.56213868831186 0.478589814472755 1 0
0.979705540841081 0.875522554211978 1 1
1.02343343364465 0.916480957931891 1 1
0.597774274269891 0.549300739734733 1 1
0.918827785602715 0.818916711976068 1 1
1.42476731271273 1.28707596785374 1 1
1.12737386145725 1.05119601330781 1 1
1.1383836423691 1.02392051483115 1 1
1.2374518935557 1.09537971500287 1 1
0.84701079211685 0.786457486575195 1 1
1.04161519323371 0.950578280703334 1 1
0.883997881415259 0.803893887703798 1 1
1.39815405376484 1.26349147144969 1 1
0.770758675477944 0.725413865771902 1 1
0.972156268875619 0.902463186831844 1 1
0.773317493649696 0.677232688770902 1 1
0.941072974657201 0.853484952211708 1 1
1.32747001984131 1.17363138823723 1 1
1.06761719786994 0.968739159720624 1 1
0.80259436784931 0.739387574303462 1 1
1.14016896770193 1.04493318775816 1 1
0.754646533320452 0.696746798447244 1 1
0.596936115238479 0.537877682856317 1 0
0.78349866792744 0.717382388067092 1 1
0.89290201988453 0.835811745191416 1 1
0.408219886563501 0.371526664439855 0 0
0.863619346883616 0.80209169603005 1 1
0.512192337901705 0.450463994421135 0 0
0.594673297376428 0.531445542003703 1 0
0.736324510347026 0.656955901859447 1 1
1.05722585737671 0.93199366544633 1 1
1.32975715329669 1.17844743801078 1 1
0.998374275936795 0.8989073098478 1 1
1.38966964619016 1.23375757878663 1 1
1.31891913119453 1.17670960395867 1 1
1.16609977192556 1.04577444009958 1 1
1.1037815387369 1.01518865785275 1 1
0.833004912562043 0.737609003213442 1 1
0.807966455461819 0.737699745626499 1 1
1.04648451817518 0.922954777231144 1 1
0.756727171595978 0.687888477488451 1 1
1.27778402652019 1.10633524723927 1 1
0.91060584622238 0.79668639121953 1 1
0.854455718094388 0.758246958294719 1 1
0.986009022643497 0.888333041830761 1 1
1.19165628163313 1.07080616627527 1 1
1.14112514751223 1.03787830395691 1 1
1.64589016296266 1.49165476327959 0 1
0.974073113664846 0.913428065338865 1 1
0.843610761900957 0.759182898068418 1 1
0.791127718302216 0.729418294875238 1 1
1.39458951964788 1.25818102368036 1 1
0.878608037987755 0.779651118978063 1 1
1.23734343012763 1.13045200339649 1 1
1.26018573174104 1.09677785461042 1 1
0.808672949396535 0.731907812749427 1 1
1.07328722969172 0.969561883130687 1 1
0.776737252945308 0.700732983229848 1 1
1.33711151886791 1.18427844491414 1 1
0.640591779061982 0.587653406691453 1 1
1.11136780025941 0.953272622620729 1 1
1.26559519895373 1.15545603879681 1 1
1.23296316867542 1.09034982494113 1 1
1.13796684841702 1.04703039354011 1 1
1.4421286764587 1.28578843023618 1 1
0.748760653265732 0.65719095455518 1 1
1.22459506714648 1.10167958408739 1 1
0.74254575425226 0.66164124776034 1 1
1.12503250085941 0.987627540977421 1 1
0.86417933719222 0.80606502977996 1 1
1.48073038027376 1.354317940898 1 1
1.14514753966968 1.04609951108903 1 1
0.567788497061057 0.551657451779125 1 1
0.779288472016412 0.729461041143578 1 1
1.11134924303954 0.992606129159579 1 1
1.17715281947956 1.11716293030159 1 1
1.05948223411094 0.9462503533283 1 1
1.30306992599314 1.15901686265765 1 1
0.913023638884031 0.833719467485143 1 1
0.876823815206072 0.77458372650974 1 1
0.773357095577085 0.687777992920683 1 1
0.923560231190793 0.851998147530254 1 1
1.26069106793158 1.12071813085828 1 1
1.38754641605738 1.24216318397777 1 1
1.21535866415122 1.05224487909561 1 1
0.905115466437305 0.829455231222902 1 1
0.925381228147392 0.812799387999297 1 1
1.28503058412957 1.15796316405781 1 1
1.0035625989161 0.890822985838797 1 1
1.07421924319628 0.969813858838787 1 1
0.864284875065221 0.790367199702805 1 1
1.02303701061822 0.928231665382053 1 1
0.681550737426766 0.584323130666338 1 1
0.804761363637295 0.718385399030533 1 1
1.41871491569647 1.29273299526529 1 1
1.32966525148602 1.19877328148038 1 1
1.10550956279716 1.00748136576499 1 1
1.20492969776632 1.11092709210971 1 1
1.29766252390772 1.16689817607186 1 1
0.797300292471163 0.747542452333861 1 1
1.54465175472492 1.40143755054827 1 1
0.981337577990573 0.894088629348294 1 1
0.868212892785048 0.793201553025399 1 1
0.922828677292314 0.804478968935049 1 1
1.28972906644065 1.14542302671955 1 1
0.952317439103085 0.855761533507861 1 1
1.03994694226761 0.910348893884603 1 1
1.03672308287119 0.944805395213147 1 1
1.24605818890243 1.12874094051323 1 1
0.908146501484948 0.860707782249027 1 1
0.680951745939224 0.618490956610987 1 1
1.60782209443439 1.43973891342638 0 1
0.957080027297318 0.822470557296641 1 1
1.45284997790167 1.29688617306655 1 1
0.88711907992209 0.795224371898302 1 1
1.1932568708954 1.05630197151591 1 1
0.729318666944618 0.668938663718561 1 1
1.09440668906054 0.988324797731513 1 1
1.10392725971435 0.990384495928678 1 1
1.30870066149363 1.18014526337505 1 1
1.65885190941358 1.44986988822096 0 1
1.05568594932823 0.944468677090036 1 1
1.08344606748125 0.977949134959417 1 1
0.770344964229577 0.682423211473225 1 1
1.471930433097 1.33223432406512 1 1
1.02562493770735 0.928915772473192 1 1
1.13580351862351 0.996968697118388 1 1
1.41296121602483 1.28567904001605 1 1
0.800501376399162 0.732938542915392 1 1
0.941612540881222 0.842993995470904 1 1
0.916535777064312 0.839064445881412 1 1
1.14833692888772 1.04529332235566 1 1
1.07043907239937 0.944069859040627 1 1
0.874970359157792 0.778470469077691 1 1
0.952382762944258 0.878671426416163 1 1
0.963673523752025 0.864664232536231 1 1
0.776167446113531 0.697893325048632 1 1
1.1619364942549 1.04259713972684 1 1
0.987927310098034 0.896500167154233 1 1
0.949271222007538 0.827814533604028 1 1
0.944832696660816 0.854218502143252 1 1
1.10242972645369 1.06879029007997 1 1
1.08478640060487 0.995481166299051 1 1
1.67942240646113 1.49751141096795 1 1
1.338711990931 1.15257456375363 1 1
0.685354382543281 0.595448959665455 1 1
0.76868641040048 0.677951248137715 1 1
0.792093339750197 0.750963806951557 1 1
1.16982181289451 1.05790927928714 1 1
0.926927441234477 0.802295923968251 1 1
1.06933836400298 0.942751926380155 1 1
1.35278843530546 1.20938913742622 1 1
1.18440675849621 1.06061291949278 1 1
1.03963386475732 0.933927709492433 1 1
0.853363088049486 0.783289926424329 1 1
0.651953273882534 0.564906412809222 1 1
0.882918640171459 0.760644006603345 1 1
0.862501439968466 0.77539056558037 1 1
0.732018146588576 0.642623738273703 1 1
0.955828561633141 0.835349234989494 1 1
1.37468177947091 1.25047595231021 1 1
0.801564172988711 0.725809253339211 1 1
0.665521082207303 0.585444731907098 1 1
0.935334580144938 0.865890220290151 1 1
1.33372099241818 1.22150657790177 1 1
1.20433840744249 1.09946183899228 1 1
0.781632365063073 0.724577964157347 1 1
1.21913237525681 1.12010532642321 1 1
1.2390284563525 1.10212841279106 1 1
1.26107133642893 1.14211709644483 1 1
0.412780369913027 0.380255612898525 0 0
1.33054254770932 1.15510668115842 1 1
0.628694011122722 0.581883832652087 1 1
1.22998806548802 1.11332586357012 1 1
0.98328853733258 0.873980502758932 1 1
1.33924497166225 1.25871612910371 1 1
0.921390871868808 0.854416763945665 1 1
1.14469655869079 1.08153150685834 1 1
1.39411379731265 1.23876166044667 1 1
0.946392714510031 0.822230751581311 1 1
1.0400609531657 0.988333683136228 1 1
0.757001493374248 0.686332078548584 1 1
1.21162994910623 1.07457650829352 1 1
0.696192868725173 0.641649287567911 1 1
1.34440256902199 1.2200955430289 1 1
0.766260480942132 0.712663700252293 1 1
1.07732393230153 1.01860119564321 1 1
1.01647308552129 0.883077825368482 1 1
0.828223571825088 0.758937249951906 1 1
0.803886721755823 0.71779906405212 1 1
0.552722384672698 0.475425730927211 1 0
0.938659149813699 0.853009315850485 1 1
1.19116806544499 1.06382994012495 1 1
1.15108257045568 1.01114931925974 1 1
1.05751209383539 1.00699515417916 1 1
0.959901329867235 0.816857917267294 1 1
1.14257757069833 1.01417199466735 1 1
0.769787272433391 0.686325237387485 1 1
0.841433753137889 0.792189239632876 1 1
0.960450006507133 0.863456968816133 1 1
0.951745055160628 0.872024155554173 1 1
1.02627321876615 0.918627393833901 1 1
1.00636056812894 0.907114520386987 1 1
1.22761360844956 1.08336973154327 1 1
0.898459074642326 0.808240167042346 1 1
1.2040903618433 1.05266249753138 1 1
0.938087803356848 0.83327076964092 1 1
0.613781630435432 0.567231576001344 1 1
1.11148744978941 1.12060993487861 1 1
1.11596637291583 1.01875890480937 1 1
1.09424341290147 0.954736207418204 1 1
1.14940880578565 1.07504108383379 1 1
0.841187404734887 0.748368860822079 1 1
1.19444279737099 1.06622942526973 1 1
0.759537489306389 0.691254620068974 1 1
0.851773673253898 0.765323670852925 1 1
1.80244672923637 1.62537325560805 0 0
1.09613744584608 0.995377235636642 1 1
0.6693479754817 0.559989981663033 1 1
1.53856917577597 1.36295860322742 1 1
0.964085124023132 0.854529384532978 1 1
1.06735052263125 0.962450595922089 1 1
0.881965665824343 0.801160102021869 1 1
1.01304536824323 0.900103059149669 1 1
0.513391402258334 0.448886631751297 0 0
1.13126743841011 1.05370349575949 1 1
0.473293495263803 0.465825169796102 1 1
1.0947613632454 1.01075413644204 1 1
0.945582525573358 0.820963915160203 1 1
0.862181743743937 0.796622882080739 1 1
0.936319544781122 0.867878121641621 1 1
0.844489576671032 0.737567162848392 1 1
0.977158141819814 0.875999126770212 1 1
0.960214342328154 0.857164112942913 1 1
0.894239548675324 0.79241433169824 1 1
1.08715157853441 0.970554470101033 1 1
1.0895831247273 0.97271665197009 1 1
0.631952392863888 0.589094308070507 1 1
0.852199096688265 0.787440967332488 1 1
0.50017248089046 0.424641624529201 1 0
1.13348291482592 1.04793053943426 1 1
0.662647892755843 0.590793528564041 1 1
0.677975698955387 0.608061914551189 1 1
1.26486771850395 1.13253911215271 1 1
1.05697824461883 1.00095184825018 1 1
0.900402729613155 0.826976812690724 1 1
1.76210106933945 1.58831721240532 0 0
1.12137555822932 0.987762783441206 1 1
0.709300649234201 0.650606292775878 1 1
1.19974280427745 1.12062781884921 1 1
0.83770835832739 0.744420369640181 1 1
0.745058751513716 0.691794851505282 1 1
0.929427735286276 0.833873242339972 1 1
1.02822227823689 0.94650328552339 1 1
0.629386378345952 0.57468914396505 1 1
0.872811213286345 0.796564059043166 1 1
1.13779544161921 1.05185961397575 1 1
1.17574461003436 1.0224998756182 1 1
1.625774709946 1.47700876331621 0 1
0.408010010932268 0.371572694051528 0 0
1.00349607073076 0.921179170404813 1 1
0.732900228725921 0.671251213687879 1 1
1.82229936650526 1.54918065932432 0 0
1.28641471513385 1.18603153010479 1 1
1.48039028894678 1.29959384077348 1 1
0.675507674429616 0.628872411034276 1 1
1.01826726247024 0.845881472972452 1 1
0.934925300198539 0.874013168242942 1 1
1.00340534166787 0.919839952262725 1 1
1.40416971197454 1.27479249348457 1 1
1.07784121553037 0.979628537669847 1 1
1.12108101903945 0.986257379687752 1 1
0.533737485724762 0.519672709921202 1 1
0.933652186352849 0.975137491930182 1 1
0.233571539614508 0.204181643349578 0 0
1.19090400169484 1.09045290046265 1 1
1.48897005436772 1.37092978980476 1 1
0.705108304386478 0.653074215725811 1 1
0.815423286725385 0.71805632270947 1 1
1.3600043229349 1.1962136247401 1 1
0.581878442199468 0.519629269841826 1 0
1.04402645952039 0.977289119986472 1 1
0.571247022293325 0.539467854767859 1 1
1.13800676825119 1.08430068489056 1 1
0.963492109265584 0.853179086806669 1 1
1.56853440610612 1.37061071876831 1 1
1.02505817581671 0.901856418350921 1 1
0.673201086182761 0.607372930189386 1 1
0.836319333866837 0.717495408812579 1 1
1.36691757591685 1.21241163568196 1 1
0.84528594427269 0.754109182738966 1 1
0.672331198256919 0.578409959999466 1 1
0.881732414336261 0.85575305648396 1 1
0.520100132372497 0.494298331746559 1 1
1.09110010937128 0.978012382420882 1 1
0.546925031489521 0.48960611759065 1 0
1.01799534778679 0.858193336926263 1 1
1.01502100387175 0.883657839056824 1 1
0.530154864790772 0.445330558393057 1 0
0.597406106486719 0.561975600155993 1 1
1.37347647127873 1.28528150206897 1 1
1.01452359086986 0.893764555556007 1 1
0.776586074233909 0.698076410443975 1 1
0.658070137564871 0.564480648596565 1 1
0.845664606618242 0.764824658526732 1 1
1.73602027705326 1.5161134334074 0 1
0.905487250015563 0.802230257307028 1 1
0.992806549949404 0.912038291743385 1 1
0.931976230201997 0.836479446974486 1 1
1.05988992381113 0.962405831807603 1 1
1.46383137692692 1.32993421960976 1 1
1.54462532678735 1.35783702385813 0 1
0.862477646690715 0.76017373369182 1 1
0.812971089531113 0.732755931056482 1 1
1.18799806467305 1.09443591406579 1 1
1.18497228144427 1.04629721711264 1 1
1.20796606843302 1.09389942815984 1 1
1.44323089629064 1.29047918047983 1 1
0.930932405271864 0.844940182779006 1 1
1.63910976282023 1.51270373216587 1 1
1.23896632506629 1.11022553324868 1 1
1.20622381230868 1.09954329407093 1 1
0.821677633310543 0.726211621970478 1 1
1.41973790354107 1.23083955664886 1 1
0.973271952391879 0.887544700226216 1 1
0.61991248205222 0.557497855133313 1 1
1.03066646454111 0.928285708697228 1 1
1.42269353458488 1.23579336868454 1 1
1.1079955393376 0.998926790689946 1 1
1.07516932887183 0.998342932131684 1 1
1.43228420928888 1.31387981165139 1 1
0.930929260521541 0.85349355948126 1 1
1.23374612246442 1.13026902937764 1 1
0.87897613495732 0.792335786157473 1 1
0.776535698970291 0.678885950810752 1 1
1.04589640081076 0.950096780279789 1 1
1.41272783996847 1.21870237663418 1 1
0.996041310545341 0.886370870312194 1 1
0.447147454262481 0.41887833675943 0 0
0.952173149145975 0.863444829739999 1 1
0.943388801699558 0.843180514499426 1 1
1.03225244153893 0.917137243197058 1 1
0.551315902042606 0.510664188036698 1 1
0.742869589352637 0.68335257933337 1 1
0.975322965655015 0.895789607671546 1 1
1.47210387710542 1.33050138359662 1 1
0.892286667670982 0.781281378392426 1 1
0.934058157996036 0.844729606585258 1 1
1.00923671246645 0.950417881642619 1 1
1.12826053576662 0.994507487160809 1 1
1.03138387274449 0.946611547259977 1 1
0.717071461060544 0.652645565333415 1 1
0.680634500246665 0.602105626528143 1 1
0.804198492741006 0.722460672222935 1 1
0.634435012746618 0.569512676681726 1 1
1.04733938123608 0.938980968220046 1 1
1.33366436486589 1.21580447671986 1 1
1.28067680843145 1.18130890550567 1 1
0.652508857626181 0.59588192879633 1 1
0.949164073356068 0.848430594780491 1 1
1.08410055845935 0.950528571267205 1 1
0.821813125341953 0.73408330704898 1 1
0.834179014443465 0.764690862622674 1 1
0.911668156133879 0.795045353815062 1 1
0.76508511033063 0.684574188287998 1 1
0.780764480980151 0.754972636876563 1 1
0.978003785796646 0.892010909173355 1 1
0.652093812845108 0.578784597410014 1 1
1.18608295665186 1.0899402359355 1 1
1.2442543645466 1.1053223821589 1 1
0.88600326645718 0.801114147983952 1 1
1.38360643379605 1.25809519592983 1 1
0.830053780134956 0.751592663946439 1 1
0.931382748642393 0.808643212335019 1 1
1.2663613130518 1.13097685699209 1 1
0.730054213011753 0.66718565779016 1 1
0.79360167742553 0.718778664630084 1 1
0.767599462251096 0.720935142760694 1 1
0.923970215377549 0.821462556340646 1 1
0.989907054287743 0.859647517576452 1 1
1.41724594473038 1.32945720877391 1 1
1.12429575962953 1.02913065365111 1 1
1.10860333178259 0.988628115140763 1 1
1.21433717422599 1.13691161398859 1 1
0.875949471509982 0.784499100456227 1 1
0.895772063335733 0.831354275005368 1 1
1.24562862991454 1.10251758335631 1 1
0.887284151797763 0.801424087336581 1 1
1.23176123745167 1.10406611831429 1 1
0.725087953451145 0.660981503863294 1 1
0.734767048948548 0.651381406705472 1 1
0.540423022885475 0.43923544241398 1 1
1.18321858321785 1.05916825161724 1 1
0.968361259404014 0.877155157702308 1 1
1.20359761718873 1.10310516647475 1 1
0.746326587393314 0.669371819445496 1 1
1.04654019880452 0.934924040950126 1 1
1.17579425695181 1.07129896228341 1 1
0.990563815685818 0.919328540672091 1 1
1.3364223331626 1.22556195452222 1 1
1.10075989298894 1.02975510103658 1 1
1.38632957235134 1.28469648412447 1 1
0.961529860388614 0.856395749196514 1 1
1.05271914435389 0.954353835686501 1 1
1.16355130766299 1.0656955175704 1 1
1.09497078961276 1.00317997053604 1 1
0.86450341975151 0.784861632147989 1 1
0.975908011303271 0.875785573684131 1 1
0.9935471433821 0.904931161935514 1 1
0.765076045864872 0.702245020047834 1 1
1.03117755134567 0.93895595566264 1 1
0.762856008154675 0.720864948365602 1 1
1.12678467908525 1.00562795408301 1 1
1.03217936582961 0.91144062719383 1 1
0.976274222860877 0.856524211042826 1 1
0.9320505479557 0.832314810712577 1 1
1.12629192963552 1.02988222506135 1 1
1.18146352635788 1.07447548220582 1 1
1.13332522779119 0.987730173067854 1 1
0.876641177896174 0.789702882708485 1 1
0.547841161375104 0.488291846885828 0 0
0.957466115321593 0.84212053006187 1 1
0.877565901773986 0.789528259287277 1 1
1.060895312222 0.965978077556826 1 1
0.674584899339328 0.623091790125602 1 1
1.25532234340025 1.13473739537243 1 1
1.17420873704665 1.0631073268607 1 1
0.528619221298794 0.49067467723127 1 0
0.725920966774209 0.640243536748946 1 1
1.3029775331955 1.22173426778865 1 1
0.938026520077747 0.857447177629081 1 1
1.35606715481144 1.21039839829362 1 1
0.852734340985899 0.793474125938704 1 1
0.871882099223752 0.757250040793305 1 1
1.43344140939022 1.3061270895374 1 1
0.665031661493194 0.622240445483468 1 1
1.20936201128398 1.18603631587866 1 1
1.10258590154066 0.980130336552889 1 1
0.852649844022742 0.765338516359077 1 1
0.0438314606293043 0.00766526475610269 0 0
0.758733441559676 0.670423574757145 1 1
0.777455817426041 0.661517925579359 1 1
1.97698609575313 1.82707129909104 0 0
0.877778039718119 0.794804128641757 1 1
1.19568533145197 1.05410755202551 1 1
1.30650843438815 1.22775524562486 1 1
0.660861057706171 0.600320741180173 1 1
0.552959881706773 0.485754784239101 1 0
1.00390712160589 0.921639962302226 1 1
1.32192671484648 1.2003288397391 1 1
0.723302965723596 0.665771197267839 1 1
1.13928927757318 1.03326628050401 1 1
1.08466270422577 0.960288559015491 1 1
1.05979215650001 0.953725073241879 1 1
0.246152844560964 0.22021009768244 0 0
1.36607056656677 1.2593104143636 1 1
1.4598355123264 1.30087048671909 1 1
1.11493807425977 1.00720567015266 1 1
1.0074724600236 0.904141536008016 1 1
1.26592876444281 1.16657179547993 1 1
0.749441880266008 0.660043618453509 1 1
1.06939584875805 0.949791067468724 1 1
0.673539146617807 0.610062321049012 1 1
0.853934324679249 0.775550641596775 1 1
0.772052874578496 0.681217959436148 1 1
0.727514991759339 0.733323625881574 1 1
1.24449550447183 1.15432779568115 1 1
1.29165068278722 1.18361872662145 1 1
0.816863867131943 0.774661576845474 1 1
1.16280551106623 1.0738064044633 1 1
0.938425110288205 0.875610764105273 1 1
1.09057761603986 0.954489786238934 1 1
0.92103960874862 0.825640824208873 1 1
0.787101822194999 0.673238306336379 1 1
0.886918815035195 0.789483118535654 1 1
0.912636574720275 0.78555838922237 1 1
0.897669393527023 0.795206061153164 1 1
0.452710072404994 0.405733907295518 1 1
0.846554451418653 0.764820197379544 1 1
0.835190605381867 0.760474385329334 1 1
0.989080882798011 0.882885484002234 1 1
0.869821825887171 0.804023476533124 1 1
1.26095397791043 1.11040798943464 1 1
0.836081337566213 0.754361811666036 1 1
1.24509964840736 1.17999730505347 1 1
0.946754205313759 0.847498769866518 1 1
1.13653006855151 1.03429242594901 1 1
0.54715459898845 0.501969382663212 1 0
0.785264802304674 0.673379235506394 1 1
1.16244436411225 1.0656227933315 1 1
0.966398159854362 0.867670445220683 1 1
1.17886186030276 0.980024409147745 1 1
1.43292761439675 1.28863303289952 1 1
0.931958117062975 0.829582294039559 1 1
1.10922485903842 0.999703238009812 1 1
1.15037766913412 1.03284961035243 1 1
0.955551480687052 0.85948751933068 1 1
1.14149225247322 1.04554212648946 1 1
0.708415191679158 0.642982009008558 1 1
1.00487898642288 0.868149046769905 1 1
0.962368182282802 0.861149142918769 1 1
0.725700229238863 0.718329584116983 1 1
0.873178297872261 0.743440314763519 1 1
0.350997130902295 0.318947208691087 0 0
0.774911654029166 0.708238086682025 1 1
1.07144970120301 0.988904824634401 1 1
0.764225592722213 0.713596276428224 1 1
1.17989177468803 1.03726834315736 1 1
1.11373934734533 0.98364838116371 1 1
0.877352834820478 0.786952336906873 1 1
1.07357835546298 0.917146010632749 1 1
1.3865988453519 1.23039314227369 1 1
0.72957471586462 0.662552240006478 1 1
0.792351063430511 0.697811186057936 1 1
1.16003375772494 0.996762542330428 1 1
1.16408184017082 1.04312354510458 1 1
1.31023560176764 1.17089843216363 1 1
0.980414652694472 0.898847079598589 1 1
0.923491118856496 0.85108398545026 1 1
0.975266020671535 0.848269961412121 1 1
0.832346757752583 0.77076148240511 1 1
0.979065617305683 0.886561646374981 1 1
0.615293555185341 0.572073298267815 1 1
1.01328270312309 0.882210403867759 1 1
0.70834912403077 0.629787205163024 1 1
0.741764896225939 0.648287073278096 1 1
0.962238082957668 0.861131095820138 1 1
0.939390643582765 0.878840566205252 1 1
1.09138644907629 0.967008296269631 1 1
0.800170556928832 0.723826374730026 1 1
1.02615931092522 0.961270398321953 1 1
1.46319243639656 1.2594058253106 1 1
0.815499654735289 0.705446530109221 1 1
0.957371584286789 0.879687687734414 1 1
0.696209298238362 0.632730556956617 1 1
0.832235216866792 0.729747938427533 1 1
1.47983746450628 1.33227793697485 1 1
0.959197462325465 0.849425927788422 1 1
1.11624353510113 1.00672540795651 1 1
0.986533704553243 0.901446056210794 1 1
0.786900541400316 0.687508739371907 1 1
1.06806532120795 0.957528143614329 1 1
0.901386457781914 0.80652812880223 1 1
0.835975335978789 0.755106037064519 1 1
0.876913047862083 0.746408323413787 1 1
1.10961629188379 1.02084030778922 1 1
1.11479274129535 0.998443086994885 1 1
1.08218130098419 0.981972724546788 1 1
1.29772694362135 1.18796039983389 1 1
0.91984049862577 0.817500705977846 1 1
1.0449302239839 0.941411854189327 1 1
0.765957304327465 0.687180609238143 1 1
1.04361415890093 0.937500499263841 1 1
1.49906771759168 1.34861303481715 1 1
0.673086036288675 0.625739380650464 1 1
0.940876406815511 0.847879264401202 1 1
0.753066394057931 0.677504787465366 1 1
0.85658301530618 0.780050574987817 1 1
1.37761259470873 1.24967778043913 1 1
0.695248599323774 0.585725123570573 1 1
1.25338269344071 1.08732526535938 1 1
1.3620471357371 1.20133750585881 1 1
1.43820918106665 1.33612729840121 1 1
0.895226903707088 0.830995319504736 1 1
1.59066887778588 1.48690955110195 1 1
0.890768304378063 0.865609359218606 1 1
0.68893783149201 0.648578204834844 1 1
0.589813328580224 0.503018640885922 1 1
0.73514342290841 0.69215529483755 1 1
0.953520763999752 0.878634597728329 1 1
0.865860681695378 0.820103441116141 1 1
0.97452085492208 0.849205627835196 1 1
1.25594540025861 1.12412346172743 1 1
0.932715147692079 0.841166007265901 1 1
0.876097512821145 0.825508701097545 1 1
1.49655448669981 1.36817905269122 1 1
0.605770476731385 0.523038418776664 1 1
1.11573181125031 0.979771076655466 1 1
0.846198211264483 0.749203203906815 1 1
1.0239283237404 0.915372732339764 1 1
0.909646470737096 0.779188369396452 1 1
0.786733175616182 0.691876404120388 1 1
0.818513165865482 0.7436610886341 1 1
1.11980930760304 1.04018313605802 1 1
0.853322128102357 0.750198595700028 1 1
1.00198763736597 0.923457411629131 1 1
1.16003926307632 1.01674410774351 1 1
0.930832785082594 0.845164551102596 1 1
0.878641979888972 0.7880807754947 1 1
1.10134345280217 1.03918799336987 1 1
1.1600613866602 1.04530893047479 1 1
1.21275583165343 1.11120842661795 1 1
0.85128489912621 0.827705485805297 1 1
0.763329861065484 0.694176351110715 1 1
0.732546176684478 0.635270534281549 1 1
1.55601668310988 1.45976518691208 1 1
0.869155608427591 0.841829839719202 1 1
0.858673107055651 0.777443167753006 1 1
0.583503324247326 0.52522283366334 1 1
1.51641935983073 1.34927011720086 1 1
0.529704149598475 0.479474293145448 1 0
0.814461976277544 0.725308943879793 1 1
1.17639928599056 1.04516128554291 1 1
1.33748853070816 1.23811486100379 1 1
1.0184581110312 0.944614287253832 1 1
1.25338683955797 1.11835845148793 1 1
0.721957498776825 0.656639447509822 1 1
1.01007594433336 0.905254580068681 1 1
0.824712553442044 0.736368872124014 1 1
1.01603188262215 0.915597513408128 1 1
0.883002798248864 0.807579489304236 1 1
0.971196558178975 0.872640008848857 1 1
0.987259557636568 0.898432609665538 1 1
0.879908914078962 0.784435672627728 1 1
1.8092448943147 1.60668540577576 0 0
0.847711392175539 0.755464925875608 1 1
1.03885189408123 0.917741082495735 1 1
1.2156243383345 1.12380513546802 1 1
1.23908695056861 1.1165000108921 1 1
1.29579393329998 1.13266260650548 1 1
1.07508611429002 0.988844395475809 1 1
0.486534441390119 0.448192498053385 0 0
0.588831363918621 0.518816400229908 1 0
0.656363143974828 0.596601505644338 1 1
0.855110840103221 0.750595626421025 1 1
1.30597248350913 1.12623706426734 1 1
0.611962134260134 0.527310169120151 1 0
1.11455159232195 0.997788496138369 1 1
0.934116327516383 0.838526178949221 1 1
0.872816454241546 0.80152690260667 1 1
0.813217750655649 0.741333034497647 1 1
1.59167796507418 1.47314388669234 1 1
1.10307814234776 0.989244836354971 1 1
0.608440367219051 0.578662869380713 1 1
1.05858166556133 0.94309455749962 1 1
1.0033862104598 0.920467960025011 1 1
0.987316519780776 0.929281124160871 1 1
0.810128329549463 0.724499082811615 1 1
0.955164594370774 0.851535162403321 1 1
0.707017320468245 0.693028778593425 1 1
0.704707938509378 0.657014776843043 1 1
0.857569473165573 0.78127516282799 1 1
0.76365909043809 0.714455907562113 1 1
1.18505482975713 1.07892967878023 1 1
0.948646015595376 0.827331210069642 1 1
0.787272449863796 0.697893904421885 1 1
0.937237557301834 0.864230454841292 1 1
0.861748490028099 0.7814419401658 1 1
0.533141519179872 0.477657491294412 1 0
1.57312799066469 1.35821424476563 1 1
0.854746397408238 0.768341264568713 1 1
1.45905899312129 1.32346380273673 1 1
1.35374529262641 1.17984812042633 1 1
1.07634389884582 0.969320947087637 1 1
1.27558225785502 1.16348551578861 1 1
1.09036723180247 0.977633095561378 1 1
0.707644248267872 0.627747392601212 1 1
1.21108158245863 1.14607922488975 1 1
0.986604066477316 0.865299707546184 1 1
0.957518148529458 0.843143474896528 1 1
0.865340817566555 0.779885898294739 1 1
0.812605802174929 0.729241516299621 1 1
0.888827350591063 0.824377575307452 1 1
1.44632573235196 1.30302087317065 1 1
0.622318748948818 0.563142388403928 1 1
0.796833323068588 0.739277160675608 1 1
1.02376357804371 0.968841385258625 1 1
1.32715955429678 1.27629330713468 1 1
0.72820563498426 0.643398086990407 1 1
0.776884733363886 0.695113652358734 1 1
0.820461660188062 0.719774782575187 1 1
0.856541801379363 0.696201979041419 1 1
1.05680040401143 0.950669585742555 1 1
0.542265168199361 0.493084894452627 1 0
0.993794008339163 0.892078996012393 1 1
1.24340660018135 1.18175763719029 1 1
1.30674085880267 1.16757966100498 1 1
1.25180186005136 1.14206406422418 1 1
1.28508806211897 1.1555592392017 1 1
0.776519188834832 0.688832163752084 1 1
1.13045307529005 1.01232373170922 1 1
1.28661769310034 1.12482710121442 1 1
0.781302225407749 0.713248600801553 1 1
0.880434099039919 0.76284760534698 1 1
1.13240629272489 0.999121977292369 1 1
0.889499079570283 0.823885395877934 1 1
0.834423754808396 0.758691656374573 1 1
0.923095224318386 0.805265675920925 1 1
1.56084595610214 1.40946057655698 1 1
1.14719427124728 1.0428372783817 1 1
1.17928402627732 1.02062959434787 1 1
0.901215760792216 0.83126135647546 1 1
1.28317600543341 1.11649284858561 1 1
1.4974353743348 1.36351376705335 1 1
1.52670566538461 1.45037939006891 1 1
0.746165403525899 0.696215405177535 1 1
1.21327691690162 1.08598673360424 1 1
1.13285239044858 0.990317284813857 1 1
0.996778326677571 0.886596700159745 1 1
0.805087797075958 0.720631928562089 1 1
1.30384102145012 1.09843325587453 1 1
1.2953726818593 1.18510302376228 1 1
1.66072225647618 1.46587457398674 0 1
1.34111608006558 1.22538933416298 1 1
1.11845228474305 1.01083742972531 1 1
0.968799512006102 0.865337957365126 1 1
1.30631971839599 1.22209869703508 1 1
0.74411837852258 0.700135455521591 1 1
1.00061296247168 0.894176933992538 1 1
0.883054586403968 0.801664533507339 1 1
0.796723279995804 0.745268720701407 1 1
0.812943307462843 0.744356839708348 1 1
0.732808330486829 0.653272976685155 1 1
1.25910063002742 1.12280715224234 1 1
1.17505196603158 1.09019385890251 1 1
0.95288519860858 0.865414765598774 1 1
0.993872411031325 0.893891225144901 1 1
1.63321384779388 1.47950895601195 0 1
1.1550253014499 1.05058614976686 1 1
0.892783140912679 0.793964652750971 1 1
1.35070814343591 1.2593156127464 1 1
0.789108988003601 0.706128180738333 1 1
0.583012806163713 0.50763918287768 1 0
1.08454845584149 0.981549137161604 1 1
0.7020283392634 0.650796429120622 1 1
0.943475229700597 0.847150370067528 1 1
0.558618332053889 0.49894640432431 1 1
0.978218866663714 0.884001636750031 1 1
0.863019658536042 0.75544124832248 1 1
0.906948798835776 0.821998729987472 1 1
0.369948962953031 0.330734428319639 0 0
0.822277623514722 0.752257553407704 1 1
1.34196785884517 1.23074755364655 1 1
0.962882584140815 0.849375238443292 1 1
0.754199010803958 0.694838423945978 1 1
1.43513159151679 1.31605355576454 1 1
0.927095737971711 0.855887197605895 1 1
0.937548798777751 0.874954460811459 1 1
1.03970215125511 0.919491250811672 1 1
1.08374456257021 0.956264399014073 1 1
0.719389613684396 0.654332334550079 1 1
0.450761893578773 0.403765767763122 0 0
0.929114176397242 0.800903936502675 1 1
0.874358784281119 0.733292706114692 1 1
1.19343723109875 1.07802302032852 1 1
0.963827728946044 0.900841290418568 1 1
0.955455154843277 0.856360821309697 1 1
0.867554536586254 0.77787891519619 1 1
0.784663996168426 0.703909604206507 1 1
1.02788090267899 0.909883153333097 1 1
1.52213382250236 1.33364339628672 1 1
0.86225385260967 0.799378972487331 1 1
0.973716678604199 0.903837762350511 1 1
0.685584636263666 0.619973234847616 1 1
1.08573014323452 0.976462631775058 1 1
0.600950516104788 0.526666035081042 1 1
1.07461403773204 0.967437216554616 1 1
1.16477697545849 1.01420337437352 1 1
0.657012960746748 0.605700567400128 1 1
1.03467026170389 0.940302008113487 1 1
1.218176245407 1.13636650784396 1 1
1.24603477392954 1.1413563925976 1 1
0.797358926559416 0.761687186082059 1 1
0.890540215960974 0.767983576031227 1 1
0.760889255230362 0.634210245369723 1 1
1.30193655537483 1.1918504874821 1 1
1.20744049913311 1.03781569065532 1 1
0.995797901506355 0.910681560908913 1 1
1.67306821544156 1.65408506531588 1 1
0.557806584105012 0.494702657440828 1 0
1.01627070533344 0.913027284956085 1 1
1.20308312483879 1.05501794371826 1 1
0.871717716063025 0.787644694605569 1 1
0.90855612206608 0.833773613682779 1 1
0.991608152774633 0.932076118797772 1 1
1.0382310289985 0.968735328061653 1 1
1.2225918164806 1.13398678738346 1 1
0.970461153839238 0.866996702343633 1 1
1.12447337094073 1.02844279315141 1 1
1.6869937435685 1.49081386284064 0 1
1.41940616817844 1.2812956616326 1 1
0.958148639935758 0.871063383192019 1 1
1.12770725450945 1.00740347257394 1 1
1.32806800207518 1.13321768099444 1 1
1.20818530494248 1.08087672719709 1 1
1.2673509715707 1.15852058775796 1 1
1.24786880888713 1.16825319936946 1 1
1.18821117044912 1.03780757642012 1 1
0.829572848736599 0.767645762785712 1 1
0.730482900919233 0.672020376547341 1 1
1.01781679644129 0.916067854753529 1 1
1.00522097177508 0.891311471659916 1 1
0.895882928006669 0.806701898629752 1 1
1.26148700001399 1.11431466360662 1 1
0.815197003561964 0.728602116028925 1 1
0.91581203609756 0.810775505102737 1 1
0.918744004702314 0.827649484862317 1 1
1.29142370759455 1.11895665278416 1 1
0.970466099208155 0.845268478663543 1 1
1.39347869198047 1.26486301232976 1 1
1.09471909649313 0.968304990606882 1 1
0.841305886368694 0.755693047590404 1 1
1.18661540930887 1.05076338739024 1 1
0.409758020790754 0.355523786139703 0 0
0.765511513934925 0.708112805072864 1 1
0.889728322897416 0.812455967449277 1 1
1.05081691775878 0.987527662532883 1 1
0.998139302678069 0.912544757379808 1 1
1.21209871145009 1.10410441640426 1 1
1.20620622257224 1.08694775170189 1 1
0.780304252902909 0.753461303504968 1 1
0.93705037750538 0.858193504828246 1 1
0.957585039772771 0.86286042610943 1 1
0.903573096351772 0.813884980670857 1 1
0.771954091175209 0.708819033200182 1 1
0.568576057196972 0.516551693442927 1 1
1.20893384365219 1.05903440496465 1 1
0.755207063396689 0.684489350603099 1 1
1.07548018993627 0.98133834492062 1 1
0.842540765396 0.722873969292924 1 1
1.19283083138536 1.07847593984589 1 1
1.39700310493602 1.24048233334513 1 1
0.908140571926207 0.863284570013921 1 1
0.724724831536971 0.612706205630269 1 1
0.961925819754217 0.877746097610837 1 1
0.749002410293745 0.689197100630789 1 1
1.1234289209979 1.03530361553186 1 1
1.02194116397772 0.929412238550717 1 1
0.83022036995849 0.698117404901174 1 1
1.02524892044062 0.942722690900214 1 1
1.43376885911577 1.27578127981672 1 1
1.02995524209035 0.931576549657402 1 1
1.28606992934279 1.1365956057145 1 1
1.14886749379916 1.03614485038268 1 1
0.734254731288828 0.667940152055277 1 1
1.12034207218497 1.03114170888459 1 1
0.664658313697357 0.588297022075115 1 1
0.816302576428761 0.758071076745768 1 1
1.12789375288108 1.00385222099297 1 1
0.929363581938862 0.820649638509852 1 1
1.14054045627816 1.00267034706033 1 1
0.614970112657703 0.604939968651731 1 1
0.592393229489176 0.576920152392048 1 1
1.23993394065963 1.14210230986621 1 1
1.39082534622262 1.24556443305559 1 1
0.692838626484464 0.620234674200652 1 1
1.78150266199908 1.60549533350743 0 0
0.830302646576872 0.765445706046147 1 1
0.684835500460929 0.610451043080436 1 1
0.906707846158177 0.827345486370732 1 1
0.302512231121598 0.257926714417665 0 0
0.803386152647814 0.722381231956735 1 1
1.56510008090317 1.41154611735857 1 1
1.18818204093279 1.08056805374985 1 1
0.999397968089909 0.873243395390941 1 1
0.584698300613366 0.55861217131028 1 1
0.417592289258159 0.394930140391277 0 0
1.35340229680602 1.27785700094958 1 1
0.776110048685701 0.731019076173739 1 1
0.978762942145365 0.894451167066474 1 1
0.181227673846308 0.19095459500778 0 0
1.06746061683894 0.948339101726233 1 1
0.977170362818498 0.862689344535458 1 1
0.841540825900857 0.743577136909034 1 1
1.12646082694146 1.01703809253622 1 1
0.921232265131748 0.846607058029365 1 1
0.794521808494153 0.703162738132515 1 1
0.774730674946427 0.668934111013111 1 1
0.833445417521319 0.754875689114743 1 1
1.23311505238656 1.13377255813373 1 1
0.585733217110448 0.54362214423557 1 1
1.71172217308686 1.5604240082661 0 1
1.20051058188566 1.08548130460907 1 1
0.769485286510197 0.702340497611022 1 1
1.10839179842448 1.01030011850375 1 1
0.94259737783635 0.875473856838444 1 1
1.02113119045718 0.933435373837925 1 1
1.02577487849143 0.932286442647702 1 1
1.46733233871263 1.3189886037912 1 1
0.833260263014469 0.781137719750145 1 1
0.73990734354876 0.695399849024902 1 1
1.3860532003645 1.24957264149286 1 1
0.859682409141587 0.777210774156916 1 1
0.937886717654085 0.853571252164672 1 1
0.892557839724092 0.794047955691251 1 1
0.718017001717597 0.654164573540509 1 1
0.939838140269986 0.858961813528868 1 1
1.11767073091863 1.03505374402592 1 1
1.17429835633582 1.07449896540014 1 1
1.11491105614945 1.01373320861128 1 1
1.27392656676975 1.13915404540773 1 1
1.20232071682429 1.06955829384052 1 1
0.781733753183338 0.70482414514286 1 1
0.775686660758904 0.702413700810505 1 1
1.01171854073775 0.940837907248006 1 1
0.972951555305288 0.861823472042492 1 1
0.790185109278326 0.691280217439332 1 1
1.26261602745375 1.12067968904996 1 1
1.18997457298986 1.10152603714014 1 1
0.805134105005726 0.733158612554793 1 1
1.21198818308537 1.09474897832558 1 1
0.524734032879997 0.472414817762275 1 1
1.27620320388919 1.11577002675604 1 1
0.238108501178821 0.2132219181933 0 0
0.720640910687323 0.661741236940191 1 1
0.857717631754389 0.768836882729796 1 1
0.90970192179004 0.811626500155695 1 1
0.988590525322604 0.877623333865477 1 1
1.05927444882569 0.954501290918229 1 1
1.17379699235718 1.06240886802074 1 1
0.785935404158802 0.723022579283268 1 1
0.726452352125382 0.675560504667923 1 1
1.24863354576274 1.14126793334903 1 1
1.51894570120178 1.34311866732665 1 1
0.853158863428734 0.778382648702656 1 1
1.27726141529823 1.13801692035201 1 1
1.17345073539032 1.08531519342406 1 1
1.26732780516462 1.14224026634741 1 1
0.960410413395973 0.907965542891388 1 1
1.16856312274475 1.03948264321227 1 1
1.07684192224753 0.943271331082455 1 1
1.10844550609826 1.01380964441584 1 1
0.903621224098723 0.832600198883968 1 1
0.821062631933551 0.763802646398655 1 1
0.781061861968636 0.694377717616267 1 1
1.08260368988926 0.949311261191764 1 1
1.19470245487347 1.07736448830455 1 1
0.748408842135181 0.732161198595985 1 1
0.58693287872985 0.535385447245435 1 1
1.20779763062873 1.06458682932996 1 1
0.832362007676112 0.74135620463554 1 1
1.07621212502569 0.986313138349359 1 1
0.957030257814641 0.845453496251864 1 1
0.787940648052428 0.705354876769484 1 1
0.815363376756058 0.728687460531807 1 1
0.679422268187061 0.606922431694954 1 1
0.617021222891427 0.55016423728573 1 1
0.372677226112316 0.348286125345184 1 0
0.733879080972939 0.676907917068687 1 1
0.79366721614215 0.710556771091952 1 1
0.824702668245412 0.737221016482521 1 1
1.04312557824479 0.936319085203072 1 1
1.35389326509336 1.23945156942187 1 1
0.902596852898798 0.837406696195687 1 1
0.602601367481418 0.555701111807044 1 1
0.904496754290914 0.841376482283776 1 1
0.816166912648218 0.738530097017018 1 1
0.974868761546122 0.891641962201605 1 1
1.17782167054727 1.03409580223318 1 1
0.923225435369414 0.874186993831331 1 1
1.28763770684415 1.13812106453031 1 1
0.9123554265401 0.810453509374039 1 1
0.875063844685839 0.786699006520253 1 1
1.08454240296423 1.01158186101394 1 1
1.1662526270904 1.0148257004288 1 1
0.826485166233 0.768980896974278 1 1
1.06572683960244 0.964597552348652 1 1
1.00658599554282 0.90710062370495 1 1
0.893593219037838 0.805646543765255 1 1
0.886484743578109 0.750070700165226 1 1
0.891831140482718 0.80932066050398 1 1
0.93390048399428 0.864011721995762 1 1
1.06898571019284 0.998913272964377 1 1
0.987211088747283 0.910405806836455 1 1
1.41218558207427 1.24300590549444 1 1
1.06902338351073 0.964954033880485 1 1
1.56281488280551 1.38760378510117 1 1
0.720766459677134 0.649104290555236 1 1
0.569535010162138 0.446277325005419 1 0
1.4658478515187 1.27829614633064 1 1
0.911172050586361 0.832118186627276 1 1
0.812366958851705 0.74006794458801 1 1
0.645802820344083 0.595058067119517 1 1
0.70382103914898 0.64165030658611 1 1
0.79784813508952 0.676786788271811 1 1
0.925593581334293 0.843244789006058 1 1
0.911442752900827 0.81787713277761 1 1
0.790263096669812 0.716309252637225 1 1
0.901551857648777 0.83476169218242 1 1
0.746968676881599 0.639304311148185 1 1
0.683498383340587 0.620091730304984 1 1
1.27035021596402 1.13320011871103 1 1
1.0808779283976 0.972654218440173 1 1
0.704739111126583 0.631258103790798 1 1
1.13604507259422 1.02321373739078 1 1
1.14708372686325 1.04109656144685 1 1
0.629238772671067 0.568865193704506 1 1
0.80574757365849 0.701447887023111 1 1
1.20916940372112 1.08926517549698 1 1
0.855552565462998 0.808795688983667 1 1
0.974432128746574 0.844020191423385 1 1
1.14754444215737 0.997138713241209 1 1
0.988719246833808 0.887250289722882 1 1
0.680958766561346 0.623668911759781 1 1
1.09040911924057 0.99923842892837 1 1
1.51412818100786 1.36182671890486 1 1
0.737025095427414 0.642847880697072 1 1
1.44724214857394 1.33115059459277 1 1
0.871269777736223 0.797272317504778 1 1
1.00494284250066 0.901563724997165 1 1
0.648463860921271 0.562749725114537 1 1
1.27726832788729 1.17164710794736 1 1
0.759136720985729 0.704084505232182 1 1
0.905104811425861 0.815103766850195 1 1
0.84455226572275 0.76905653465756 1 1
1.26703216206942 1.11987735762049 1 1
1.25116915263059 1.12222727557155 1 1
1.21508887186428 1.11073014253788 1 1
0.672261294867103 0.612805196441687 1 1
1.11221463264527 1.08912132174823 1 1
1.14135483898629 1.0278285091914 1 1
0.970292491620181 0.877343535489672 1 1
1.001603318538 0.902621943534144 1 1
1.1059243300771 0.978764734175403 1 1
0.806600136963767 0.729750032945481 1 1
1.20512128591363 1.07505137656714 1 1
0.840450480873018 0.735952322023653 1 1
0.825468504406627 0.713748748937507 1 1
1.30548543951489 1.11266862891723 1 1
0.699717227443734 0.627814787703047 1 1
0.767960875709436 0.689264042872138 1 1
0.641730999268878 0.54922050006307 1 1
1.00677131655339 0.901935645160293 1 1
1.06906455563686 0.977172507249497 1 1
0.181904841730497 0.225444383787684 0 0
0.665771834169649 0.620549505346465 1 1
0.724094901436694 0.665433683753463 1 1
0.665533862899115 0.604494512945431 1 1
0.945737236135976 0.787902893591435 1 1
1.0016843923894 0.879160706378298 1 1
0.891041287347712 0.810416608668122 1 1
1.41029847556469 1.29191063847635 1 1
1.04329423855381 0.944373924109835 1 1
1.29590170500108 1.19643542186311 1 1
0.874136289110342 0.771700103606691 1 1
0.793285617079413 0.710248690672539 1 1
1.37619334327481 1.20259280782518 1 1
0.719413763355172 0.636644553896376 1 1
1.35982690785696 1.23076326994867 1 1
0.748543512407921 0.682009163959499 1 1
0.597822077580745 0.572175068812097 1 1
0.890452910964358 0.824884551294666 1 1
1.27576323079869 1.14488979531544 1 1
1.06004468446658 0.957354126365616 1 1
0.561983339194357 0.529336749129905 1 0
1.42976802690468 1.26011407090288 1 1
0.851589846157324 0.746122486245589 1 1
0.62011158959207 0.557247521229658 1 1
0.859819777683473 0.738666301449154 1 1
1.28264568928068 1.17804549617853 1 1
0.685475052930708 0.614836350066614 1 1
0.722110618329389 0.671041261764708 1 1
0.99638611775835 0.870174885104408 1 1
1.28655284473623 1.16402757057572 1 1
1.32743586971375 1.17319039952133 1 1
1.15760441481418 0.996562433936916 1 1
0.564951590543388 0.533149285624377 1 1
0.866296522064414 0.797754020805738 1 1
0.377772730218619 0.346437355450341 0 0
0.66725665700225 0.606769540720342 1 1
0.936153300407516 0.857094156327315 1 1
1.30029941673036 1.19729406658512 1 1
0.331381996855856 0.303353623489472 0 0
0.72085570253588 0.660918819246761 1 1
0.676931211895017 0.609944351810903 1 1
1.20937359303369 1.08247197386097 1 1
0.928416776302246 0.800776274387567 1 1
1.16778591570122 1.0670695041071 1 1
0.691462302656146 0.617524434151425 1 1
0.783687120457373 0.71484400151686 1 1
1.19100148712819 1.10634706089518 1 1
1.09847185798134 0.877133832977239 1 1
1.01551074941942 0.953361414113022 1 1
0.508043972655657 0.453831078139488 0 0
1.21718909457519 1.12223367123172 1 1
1.29372088148294 1.13713352263912 1 1
0.949999143279452 0.837273654089128 1 1
0.949935938721345 0.814316444083667 1 1
1.45487435128451 1.28485140668487 1 1
0.975841398502963 0.882346543324922 1 1
1.4932319255215 1.32038451944441 1 1
0.808475492597275 0.688580960533615 1 1
1.15784870216085 1.00954677105404 1 1
1.19324039168248 1.05397418572286 1 1
1.68513598269175 1.53049759118757 1 1
0.841717589718363 0.760322871546412 1 1
0.554680834516358 0.504316880010258 1 0
0.899283974637629 0.808840898464383 1 1
1.14905017338815 1.01779642265623 1 1
1.14893340162879 1.04090332135629 1 1
0.698937589484402 0.651622354817462 1 1
0.816924894407898 0.747654965850175 1 1
1.05218506376803 0.919737688408567 1 1
1.00699912857509 1.01933673115123 1 1
0.683878292892265 0.613214495565615 1 1
1.09139370649867 0.981997920022376 1 1
0.778843398491064 0.734498615760992 1 1
0.86806430070581 0.797214237634873 1 1
0.530284633554947 0.461121068678883 1 0
0.920693086479225 0.811019352995017 1 1
0.952824076611513 0.839170236196334 1 1
1.11514180755602 1.01044209352717 1 1
1.10062398575217 0.946011529654647 1 1
0.787879563836202 0.672802875195439 1 1
0.944534790844553 0.864818413876997 1 1
0.651601485656333 0.571576027250841 1 1
1.21831030428959 1.06539631193307 1 1
0.750909691997358 0.679398041397622 1 1
0.432614514566983 0.384952100680752 0 0
1.06965340676676 0.92354676878479 1 1
1.01354279844669 0.888162060829102 1 1
0.767798493230264 0.644850966378645 1 1
0.686696036741891 0.591155184320801 1 1
0.610933516488864 0.58887401934292 1 1
0.856205729031749 0.778401329495707 1 1
0.777504111650065 0.703147613915989 1 1
0.909307591744617 0.80854662667434 1 1
0.948354108066493 0.866474418856903 1 1
0.534773150625155 0.515779578489222 1 1
0.900545441506345 0.823764333864972 1 1
1.00248198231568 0.918109621318614 1 1
1.19409881069117 1.03925270876939 1 1
0.627132691774276 0.57403921474558 1 1
1.37911897289041 1.21938715685869 1 1
1.13674142301448 0.995448667365997 1 1
1.10063765648439 0.976178247454019 1 1
1.05850276660454 0.930750267161978 1 1
0.817035432768511 0.800689540869652 1 1
0.674003099545767 0.6058018368109 1 1
0.589207814383798 0.521777349168519 1 1
0.951387844953919 0.814605409201165 1 1
0.952490132594907 0.852696574299488 1 1
0.855041407479854 0.794784744401318 1 1
0.808048446139269 0.748593927122609 1 1
1.01310012485746 0.91529856182539 1 1
1.08096727789268 0.968604457277442 1 1
1.06096193621972 0.962131061067574 1 1
1.13003304909101 1.02789073694831 1 1
1.46861654897295 1.3571471151857 1 1
1.54684119001372 1.43662069336994 1 1
0.904342071614272 0.803158898275478 1 1
0.966173923726783 0.89056088482083 1 1
0.919682621750014 0.821063117092 1 1
0.738407104637711 0.626426003865252 1 1
0.91902337229432 0.801708410913408 1 1
1.15311846310451 0.983330462467326 1 1
0.72053061709203 0.672803926520198 1 1
1.23551518626826 1.20001198241869 1 1
0.975840235291173 0.868331750084182 1 1
0.601237045016702 0.544368308888584 1 1
0.965731961782336 0.887243921695331 1 1
1.10871870753661 1.03196348324417 1 1
0.79982315050221 0.699682808758726 1 1
0.716284074328564 0.65183010572128 1 1
0.922566405559689 0.860233688546672 1 1
0.765005440966765 0.692971627787476 1 1
0.810874106671423 0.700301661385386 1 1
1.18190982344976 1.02283478494971 1 1
1.14680557357342 1.02659165329384 1 1
1.22537963820515 1.11688148754514 1 1
1.28983377372634 1.26279832467042 1 1
0.695404403778587 0.606331221891499 1 1
1.28009919951211 1.15469526210922 1 1
1.25978607040231 1.15237242990624 1 1
1.53860690280705 1.28279841453046 1 1
0.42786895600775 0.395767282388328 1 0
0.713241249617158 0.671635914499514 1 1
0.930108950171886 0.748164799281082 1 1
0.831071096991609 0.8115398976817 1 1
1.03452977707045 0.938102046040085 1 1
0.909960992445707 0.810749360874747 1 1
1.21530200730137 1.06450634622857 1 1
1.06691558543781 0.946119290771784 1 1
1.13587130983035 1.01341350076427 1 1
0.727885638396846 0.6588508113493 1 1
0.990937749043051 0.875059882574925 1 1
1.08102838457269 0.999974557918878 1 1
1.30419945003089 1.1795262846933 1 1
0.588529945748928 0.547126458030093 1 1
0.854414771003964 0.764029568090845 1 1
0.774487866700512 0.694689159196977 1 1
0.88610458249801 0.793734518856641 1 1
0.706249497383586 0.660921960915192 1 1
0.60652300086607 0.595684568801799 1 1
1.16151159427177 1.07273563143727 1 1
1.06520626939672 0.942957623170161 1 1
0.650083280513012 0.586009079386303 1 1
0.826770783282867 0.788634162911941 1 1
0.873091815402455 0.756023644232283 1 1
0.983932200901349 0.884805337437716 1 1
0.856997860575792 0.753490913280077 1 1
1.07902601754465 0.968383968095814 1 1
1.23750359975485 1.12916312266149 1 1
1.08563056355219 0.960110531949183 1 1
0.677149290119186 0.632443597335345 1 1
0.867060150637399 0.798862760744077 1 1
0.675722182401244 0.63485212277772 1 1
1.24887321204588 1.12355712471879 1 1
1.27340740949913 1.13875827687454 1 1
0.741281127351409 0.674894710007308 1 1
0.742984799151898 0.659887549068857 1 1
1.04946736346115 0.937166359188705 1 1
1.05203695553177 0.923645974252179 1 1
1.18344153173083 1.11945480669751 1 1
1.01083624096355 0.906296180491139 1 1
1.07739712085487 1.04105094473762 1 1
0.94261121956128 0.828966426879869 1 1
0.929567616258373 0.830735807101026 1 1
0.629505789442279 0.595299619513494 1 1
0.504099704152588 0.442075257006174 0 0
1.06361458968065 0.931454119459367 1 1
0.892008052153378 0.818488837851924 1 1
0.879002738022606 0.80381739135573 1 1
1.02205031170907 0.9890438566682 1 1
0.999057062276629 0.937758884228607 1 1
1.17807460803869 1.02439646719042 1 1
1.32883221969844 1.21220443172746 1 1
1.01299748605308 0.926769153131688 1 1
1.2798322663764 1.20804589751179 1 1
0.958051417361486 0.914355707251792 1 1
0.981112411234307 0.902798938687248 1 1
0.736341925499443 0.671247917791814 1 1
0.841389948217952 0.756140269314039 1 1
1.30802947631807 1.13257879806953 1 1
0.730492243636901 0.692126862127306 1 1
0.733657885506549 0.647197497234125 1 1
1.21048985220362 1.12319740166235 1 1
0.736636839002641 0.620196595256342 1 1
0.939342645768803 0.876607728766393 1 1
1.1836518615192 1.08126828735721 1 1
1.26003157222223 1.1700604936386 1 1
0.89246491187557 0.846876781456153 1 1
1.33752442669442 1.18935541046526 1 1
0.930132578169963 0.849785156614766 1 1
1.51870781535172 1.38403846641814 1 1
1.33674010269541 1.18666728940309 1 1
1.10262305094404 0.974452721048576 1 1
0.508601615185368 0.44283342998474 1 0
1.00343534455129 0.896326821690487 1 1
0.717883941687185 0.651522966309459 1 1
1.03587896393665 0.959947177526469 1 1
0.813297957653597 0.759771845735969 1 1
1.06086041756738 0.962694417669298 1 1
0.721474866723727 0.681050461379601 1 1
1.17601372355284 1.03665913429757 1 1
1.05247009029966 0.918672802647883 1 1
1.24342394768854 1.11985579021725 1 1
0.841061777176966 0.756917324908006 1 1
0.805192182723503 0.760185667346295 1 1
0.996724523008683 0.888832375037632 1 1
1.26777790544615 1.1325060943408 1 1
0.849196293137515 0.759737288507756 1 1
0.660512806819953 0.598237098036353 1 1
0.869912204943453 0.810900250182752 1 1
0.912883901555752 0.864516893700727 1 1
0.527492471477313 0.457677026709771 1 0
1.68590044232287 1.51258962205786 1 1
0.350214315846286 0.296753835129297 0 0
0.932483374431583 0.822142759429509 1 1
0.971923788046887 0.883386997721337 1 1
1.20943503420101 1.10459008192282 1 1
1.01578073495859 0.933392514919577 1 1
1.31858972803231 1.18577800362255 1 1
0.808820552870121 0.731489307957281 1 1
1.00322138281608 0.890090599618475 1 1
1.59476005859205 1.46088931238661 1 1
1.25245844898504 1.1096896049569 1 1
0.92004524840628 0.869240074863947 1 1
1.17213314352584 1.06261629495827 1 1
0.581317074429857 0.510719394140374 1 1
0.686093409301127 0.60764627161066 1 1
1.11462627076997 0.99708848998286 1 1
1.35431279803418 1.19432219886863 1 1
1.19120438605702 1.0780655907189 1 1
1.36185100022942 1.23043533255295 1 1
1.07430701452136 0.987410681475943 1 1
0.799696494066271 0.730558517958535 1 1
1.28245563704822 1.17064082259787 1 1
1.03443177482286 0.862984336950647 1 1
1.12355990575593 1.02487141034921 1 1
1.31398745981585 1.20925733505479 1 1
0.835939272384213 0.780563534012479 1 1
0.826220664644795 0.75622368374626 1 1
0.861781393507799 0.814920532423003 1 1
0.92712872796701 0.833086288569892 1 1
0.875018211443926 0.77232095680665 1 1
1.1051612882874 0.991442852312857 1 1
0.618332923281235 0.570301377639992 1 1
0.89180577238565 0.778861391983223 1 1
0.960056173829381 0.898526098549582 1 1
1.10088662058423 0.937031652568504 1 1
0.748190088076415 0.668834047917368 1 1
1.27943171038683 1.141123673105 1 1
1.05104358797913 0.994351103631536 1 1
0.687215539819068 0.606215107556681 1 1
0.715549337860573 0.642299611695576 1 1
1.52106625984588 1.38609955929188 1 1
0.971236714130377 0.89124534216817 1 1
0.810418336174298 0.718899573884596 1 1
0.77143601054176 0.729110143408485 1 1
0.895999715832576 0.818715876330972 1 1
0.953116781433852 0.871241741941942 1 1
0.772631142608746 0.701978839715499 1 1
1.07209262994362 0.947728355517983 1 1
1.32718338936143 1.14659953552587 1 1
1.2320675611188 1.09345842705075 1 1
0.945716355900453 0.903711424655626 1 1
0.471954167178606 0.425882499927771 0 0
0.929309092411855 0.857185639349226 1 1
0.874021145318171 0.782513935167982 1 1
1.01647682130188 0.878689213532914 1 1
0.904811181257092 0.816648000119156 1 1
1.22491912423274 1.10266402306564 1 1
1.26445415996366 1.16438700161033 1 1
1.03920959820285 0.920292488336774 1 1
0.849845859068804 0.764905792453032 1 1
1.40872680934548 1.24837739006735 1 1
1.09854727238294 0.989102772041728 1 1
0.801353168030448 0.739934202888065 1 1
0.947978125278155 0.851425601854491 1 1
1.22337873285576 1.1148715370062 1 1
0.750241284697933 0.683045779495955 1 1
1.03342303165921 0.954862940021933 1 1
1.13686759336079 1.00436252851136 1 1
1.24219475266459 1.10725563650911 1 1
0.961855115993296 0.871030761495282 1 1
1.065237281959 0.941075355351811 1 1
1.04665969815937 0.969145016588136 1 1
1.42719523262747 1.28283649268422 1 1
1.03110693021601 0.931124266330799 1 1
0.734920476597993 0.650491895331945 1 1
0.911344102205404 0.847884314988165 1 1
1.01424526122371 0.918937711687293 1 1
0.936057114033792 0.794377380428179 1 1
0.95842232648429 0.884974755895418 1 1
0.892006439033569 0.817244754477109 1 1
1.30064161332696 1.1928695489506 1 1
0.958023395373554 0.856015793726763 1 1
1.39578730100492 1.23122544872173 1 1
0.796669675780947 0.741880089520486 1 1
0.618729680250409 0.552912963493979 1 0
0.547135821489215 0.487435302912936 1 0
1.05460654175785 0.978421501323339 1 1
1.21758797870653 1.06155296031704 1 1
0.74821527915496 0.680799150651402 1 1
1.31526637594423 1.17303749541669 1 1
1.26443987963833 1.14932663050324 1 1
1.16318119065689 1.01564883562326 1 1
1.13122497841629 0.987399500215167 1 1
0.92955190106928 0.860997599640997 1 1
0.993525410786083 0.884880641202836 1 1
0.912182330633599 0.819461148331264 1 1
1.47520082996468 1.28574617347484 1 1
1.16139496341502 1.04832648523123 1 1
1.0947407899702 0.98373320915266 1 1
0.733814520209318 0.660135450706706 1 1
1.04096527562746 0.923530750791872 1 1
1.08104699482275 0.98914090881232 1 1
0.952563549826963 0.881097688185181 1 1
0.914088136801684 0.827221200421557 1 1
0.71262197777943 0.629579234346845 1 1
1.31057966110851 1.16489036350577 1 1
0.767703546503664 0.704224185220494 1 1
1.12858510194386 1.04608364360657 1 1
1.17517159654639 1.09492533251501 1 1
1.0790565619858 1.00038951626299 1 1
1.81564117089176 1.62977977618518 0 0
1.0564970032962 0.930234062353783 1 1
1.75758373306716 1.57840638570513 0 0
1.21884003695339 1.08386673990449 1 1
0.915595489035078 0.785528806119578 1 1
0.563154453748652 0.487125591929528 1 0
1.14033015493187 1.05398060326853 1 1
0.707272337198094 0.643495930256939 1 1
0.815214703411908 0.725912843838585 1 1
1.09418767347202 0.918541423435522 1 1
1.67512205012595 1.46274451005531 0 1
0.213296691412886 0.214726573459547 0 0
0.645486286306405 0.56601544641134 1 1
0.695542267636797 0.650731396899749 1 1
0.878774377393926 0.802612766247895 1 1
1.00292628181562 0.901802617164629 1 1
1.45468412609074 1.29687516223398 1 1
0.672325674324827 0.61308735205951 1 1
1.14171327628579 1.03920511584305 1 1
1.11223426979472 0.984291149648626 1 1
1.35752808426765 1.19361717851444 1 1
1.13838418438715 0.985337277259738 1 1
0.889898654724118 0.800999056573295 1 1
0.604814680051592 0.555419300514291 1 1
0.86855691260947 0.792074856064303 1 1
0.879984418519851 0.756771585335045 1 1
0.806111161228205 0.70054350656263 1 1
0.932347364893151 0.827056726672464 1 1
0.879752731779972 0.826397124331633 1 1
0.454833684867991 0.403788727293022 0 0
0.51738193610893 0.491567082757759 1 0
0.713380534296814 0.668604234714864 1 1
0.624984893312955 0.548246036629719 1 1
1.11528616587634 1.0197533655246 1 1
0.924791105882549 0.836386464785966 1 1
0.724810722328314 0.661816399019944 1 1
0.90490591166416 0.872402582218501 1 1
1.06665599336862 0.927249770653319 1 1
0.810858381214221 0.733600181699438 1 1
1.02835893875491 0.965638298664973 1 1
1.26460779943062 1.11920353423633 1 1
0.457962364144032 0.393023563300734 1 0
0.852130146538801 0.769472139132808 1 1
0.980478536138276 0.886566682197149 1 1
1.27316344688124 1.15921124176056 1 1
0.964360886527615 0.873320034938713 1 1
1.35374598035669 1.26503414344634 1 1
0.886716917392391 0.790248850747628 1 1
1.00704893662978 0.917251164660382 1 1
0.760865347143497 0.662948988594 1 1
1.20015238916828 1.0774426162479 1 1
1.35370595300071 1.22665302837868 1 1
0.701777046457075 0.681181731938108 1 1
1.01932474948011 0.938843047834587 1 1
0.666539493193404 0.632181039495763 1 1
0.745974000154682 0.68850206179333 1 1
0.697028493386243 0.629361459329281 1 1
0.81022015938097 0.710734970532088 1 1
1.18362253152339 1.10036824395369 1 1
1.16597847489992 1.03908029002425 1 1
1.27726445843198 1.17661252198649 1 1
1.328780018045 1.20880506516252 1 1
1.18831287355134 1.07272555980267 1 1
0.988527160769502 0.914840845378563 1 1
0.957902590745006 0.914195997719762 1 1
1.03933002496378 0.937646348143268 1 1
1.62072034494904 1.5101912425764 1 1
0.945437834690924 0.839403065295742 1 1
1.01031845568439 0.878596271760906 1 1
1.05085574345552 0.941525002991787 1 1
0.56095444278493 0.499697630091772 1 0
1.46392949193118 1.2900034133865 1 1
1.11514859495476 1.0044326839141 1 1
0.860473395879098 0.777839016299697 1 1
0.996405558297044 0.908191424103177 1 1
0.588260637019703 0.521161408989629 1 0
1.3598023398261 1.22381037373812 1 1
0.824875456648699 0.72475497904933 1 1
0.923277622067482 0.821089555294291 1 1
0.590635264415858 0.522337699993167 1 0
1.01706033460019 0.925072260270674 1 1
0.892440348547335 0.860517824057417 1 1
0.843458760279918 0.781129337339263 1 1
0.764829474028105 0.709548941134836 1 1
1.4846727415266 1.32010024641191 1 1
0.87395284180888 0.810908825693322 1 1
0.825470966459083 0.747146262941431 1 1
0.904559437592504 0.867789396052741 1 1
0.75634637865412 0.675706898024605 1 1
1.18101922342281 1.08002961152977 1 1
0.999113222261173 0.909793876209918 1 1
1.29077821765473 1.18418340311628 1 1
1.17026565173417 0.998446837445514 1 1
0.787204831105885 0.687961489247106 1 1
1.18926269211815 1.04232933669106 1 1
1.19657400749275 1.08643573063382 1 1
0.589934411942952 0.558337980131545 1 1
0.822559736822552 0.711974528039425 1 1
0.886524478417708 0.79337175343752 1 1
0.874360991331804 0.790414078811154 1 1
1.06564216137219 0.981243569473399 1 1
0.977058782750009 0.88466239692822 1 1
1.22851879209819 1.13349201901442 1 1
0.485548018307024 0.423805786818254 0 0
1.07723231162553 0.996847948639304 1 1
0.926265885200566 0.794410524429365 1 1
0.82036428371874 0.725970017140582 1 1
0.691125907110068 0.664600295036891 1 1
0.603837083802907 0.552645568138863 1 0
1.28114399820251 1.1520793209096 1 1
1.14289715052479 1.04197337756468 1 1
1.07002339854761 0.9689092534626 1 1
0.815921719834567 0.720187049711952 1 1
0.885901058171329 0.801311385877274 1 1
0.628296579034911 0.632743051419731 1 1
1.28553697679349 1.2498757152486 1 1
0.87831776746265 0.800104059143236 1 1
1.25211291665812 1.14792624512011 1 1
1.10361927227908 0.994926688701581 1 1
1.15682491503621 1.06911879955234 1 1
1.05499479099495 0.952377660377613 1 1
0.980758935966464 0.88465410066713 1 1
0.970191693627181 0.855904795438776 1 1
0.910235514722074 0.811812374426738 1 1
0.91224141138284 0.839499986630648 1 1
1.01633994130801 0.894764131249648 1 1
0.93743745713826 0.839741270367626 1 1
1.06433977446073 0.99011448588313 1 1
1.25912626007266 1.12943600436301 1 1
0.969510906276663 0.881786425036086 1 1
0.775408793852672 0.707687213599765 1 1
1.0152883621988 0.89207406169428 1 1
0.401141467281093 0.3885598471891 1 0
0.798916911798881 0.688961359823962 1 1
1.18255182324468 1.05143867231926 1 1
0.715984119472227 0.655585201444286 1 1
1.06176504996743 0.934922395988946 1 1
1.56194973332935 1.36309556362042 1 1
0.854102311537315 0.720020940790776 1 1
0.58747831282117 0.543019453147372 1 1
0.991951491005013 0.881359645815732 1 1
0.925940594823936 0.807382163516249 1 1
0.789374527239745 0.686682976424623 1 1
0.838219313706537 0.759768016955708 1 1
1.02648368897506 0.930935268476065 1 1
0.775652295322212 0.696965411137768 1 1
1.19571671943185 1.0902817395989 1 1
0.817628330192019 0.710296927240252 1 1
0.747708677120636 0.677213604981206 1 1
1.15978110442444 1.04918996064098 1 1
1.02325307224717 0.913272515265463 1 1
1.26895045335264 1.13927492908923 1 1
0.38211433613113 0.329331149748802 0 0
0.721850146827413 0.599134268840382 1 1
1.46453264022913 1.32818465728507 1 1
0.729576497660508 0.684572720871632 1 1
0.341766530716186 0.398338410910491 1 1
0.38101691143491 0.338666335374494 0 0
1.24845624441606 1.10251314362452 1 1
1.36169471514424 1.24445636336166 1 1
0.835297434773548 0.761397608068857 1 1
1.35074221934647 1.18319967533401 1 1
1.25495730888536 1.13211846552335 1 1
0.7367324914352 0.692187572172149 1 1
1.1031615514336 0.986223637001473 1 1
0.679581800083246 0.627062813471907 1 1
1.36531953434756 1.23074336058443 1 1
0.889829330446259 0.809582885622925 1 1
0.682728021552384 0.641544184337687 1 1
0.809193939006451 0.756967446922428 1 1
0.890081624279614 0.734631259637384 1 1
1.16167687862377 1.02081897042807 1 1
0.850305845636536 0.772799115866725 1 1
0.733890594965104 0.700277103464735 1 1
1.12475548515551 1.0281840235398 1 1
1.02628139607159 0.948457458610009 1 1
0.851718607540436 0.780791432988582 1 1
1.00167602597098 0.917561203882626 1 1
0.92906623594188 0.817847408636244 1 1
0.803964541709279 0.740520427664658 1 1
0.812628282480158 0.756041637045155 1 1
0.750615353525197 0.666764539247418 1 1
0.787326943933866 0.74288872777659 1 1
0.900600817926056 0.893410815247424 1 1
1.05540242931512 0.939278031847409 1 1
0.92299111690945 0.858058874984992 1 1
1.05017394271098 0.951573046858806 1 1
1.17329488258278 1.05129430005784 1 1
1.14630090545204 1.03595824619902 1 1
0.770347377353119 0.681315533853342 1 1
0.876507059641699 0.795046133355437 1 1
1.13405417107837 1.00884538330139 1 1
0.99561191329335 0.865155045553318 1 1
1.46541829523715 1.33546285817497 1 1
0.585785490679481 0.570616385545798 1 1
1.2226412534016 1.08809697203179 1 1
0.956589118474396 0.867090489053532 1 1
1.08169627991597 1.01892293489719 1 1
0.84219092281229 0.79703426151097 1 1
1.00571560628743 0.860955859736977 1 1
0.902925212562706 0.848833879878556 1 1
1.12205445791327 1.01225951716516 1 1
0.740192962878419 0.702544933242088 1 1
1.40991989115583 1.2330630942001 1 1
0.872662585469359 0.746406890144436 1 1
0.743395877565097 0.697510686952354 1 1
1.21284360400815 1.10730035058406 1 1
1.23572300753415 1.12135269911617 1 1
0.809988646024993 0.751263712991364 1 1
0.939519345121392 0.86318219530166 1 1
0.817823008602842 0.751919647885178 1 1
1.09641793311732 1.03197578431125 1 1
0.949502413379422 0.854622958381161 1 1
1.14559679894199 1.13094215587738 1 1
0.470425213203484 0.393806730036662 0 0
1.05714562872592 0.926272942377172 1 1
0.494536778214825 0.435554217065054 0 0
1.43672403404568 1.27155435918237 1 1
1.05459459019766 0.953186499072147 1 1
0.493980406787661 0.443023273542526 1 0
1.23811717663286 1.10739097177255 1 1
0.579987157076783 0.550853660285741 1 1
0.972852448774367 0.821004359536865 1 1
1.33755306632912 1.22555971980887 1 1
1.3433627589864 1.18794584614637 1 1
1.84079041245952 1.73805749549523 1 1
0.597109166442156 0.509382612423156 1 1
0.94754799458259 0.852902990967965 1 1
1.1546945204124 1.05358093081603 1 1
0.698315278669229 0.637562916475465 1 1
1.00215960471458 0.885244840093399 1 1
0.888333184886631 0.810635855553863 1 1
0.655537938456266 0.637086205168088 1 1
1.08754623253004 0.956078453118766 1 1
0.671815382022841 0.602465166601983 1 1
0.599988624999497 0.535083017473519 1 1
1.36313678827331 1.2376204732266 1 1
1.05468946809277 0.91445046062821 1 1
1.15513663213013 1.05597518595148 1 1
0.750811460354981 0.662359636594091 1 1
1.06895243844246 0.975822114431098 1 1
0.774208864295528 0.721670554965552 1 1
0.947231297574287 0.878898691586356 1 1
1.62340946985136 1.48706078630464 0 1
0.790637559697678 0.715479294439393 1 1
1.43776945546069 1.34306346321337 1 1
0.887453364682798 0.810997197673361 1 1
0.930005163502323 0.872364031905523 1 1
1.1711557062411 1.04946705485663 1 1
0.856942992988827 0.741591547777135 1 1
1.26732929194977 1.11008179327463 1 1
0.742800644997779 0.747782694793643 1 1
1.22431883059565 1.09197620987741 1 1
1.06289859274736 0.969691347705319 1 1
1.06444068589439 0.991961525963836 1 1
0.963153771153216 0.827261853958435 1 1
0.852694408297368 0.771782597423772 1 1
0.9640064846067 0.860744642148868 1 1
0.831928861746528 0.772362810830328 1 1
0.899181811171001 0.806265743966994 1 1
1.09942720762753 0.987581169806112 1 1
1.02658756620227 0.904082864859622 1 1
0.738674316989099 0.671663504272341 1 1
0.640395444854764 0.575020649699041 1 1
0.27048635302774 0.264471514906752 0 0
0.779816724156126 0.688750420097623 1 1
1.2680016134247 1.12554856006976 1 1
1.63105061746163 1.445880801536 0 1
0.608661094473017 0.52869177055961 1 1
0.997174492647439 0.899504538864978 1 1
0.876808232115019 0.790981423915486 1 1
1.16234821157588 1.00389465829903 1 1
1.0942485629038 0.987465231262312 1 1
0.741146893147521 0.669007158702435 1 1
0.91269019567425 0.83200566659931 1 1
0.681384937913352 0.6221025950728 1 1
0.965463200336824 0.842615609672372 1 1
1.04212264078997 0.963334618170028 1 1
0.978744126673525 0.882741469143896 1 1
1.30593870922846 1.17060593967955 1 1
0.964900383870393 0.884842449131285 1 1
0.775029780871665 0.693001236580018 1 1
1.01899931553064 0.912817369198836 1 1
0.853525887681153 0.751204120477862 1 1
0.850098265862196 0.774667689530191 1 1
1.07508663023201 0.97292235666341 1 1
1.60971964406385 1.45365066008951 0 1
1.03346850517243 0.93573256118868 1 1
0.903759924581716 0.839215490450603 1 1
0.579870920393373 0.51199442478804 1 1
0.39342482799329 0.339598836066563 0 0
0.860390293251333 0.766203235235267 1 1
1.09332053910086 1.00773478954906 1 1
0.853349344675509 0.773343010718229 1 1
0.811174924216194 0.747830444262812 1 1
1.00893263544113 0.906019585529937 1 1
0.969531163789917 0.847282255393548 1 1
0.917262567967388 0.836660907912463 1 1
0.800099228228268 0.739294236513696 1 1
1.37330714819126 1.21336875652879 1 1
1.31887875435776 1.17064972226177 1 1
1.00182114245932 0.886404022526375 1 1
1.08745026705864 0.986132887065571 1 1
0.978824688236741 0.865552256681261 1 1
0.808909314778323 0.709862586344501 1 1
0.968347293428044 0.875924405025889 1 1
1.0223800862244 0.916215116361533 1 1
1.05546516730216 0.945964491199584 1 1
0.735379787595623 0.666053483063592 1 1
1.25847943075345 1.11158276733914 1 1
0.996471610975598 0.894973947183486 1 1
0.858227908531318 0.782703701848062 1 1
0.79905754345481 0.715266281154065 1 1
0.957754095847517 0.870470587043592 1 1
0.905084921429164 0.781539642075133 1 1
0.954697684920087 0.881365125317468 1 1
1.02937832383718 0.917858838205948 1 1
0.995974527854602 0.897627259541567 1 1
0.974257431087481 0.851981954858923 1 1
0.568180836510911 0.486266300003328 1 1
1.09542382355945 1.00224235536057 1 1
0.982466781401161 0.890503332236383 1 1
0.723170218300461 0.662485299125017 1 1
0.867152350371929 0.772205674219772 1 1
0.824520821956472 0.783018026423958 1 1
0.925109986718215 0.876526436243002 1 1
0.661357666641033 0.602880851448585 1 1
1.15932941457089 1.08357634850118 1 1
0.906930479107136 0.813841706860641 1 1
0.828984033276766 0.742717830817785 1 1
1.1254722048806 1.01693852171005 1 1
0.681513787087176 0.607747545494355 1 1
0.898840192144979 0.816526243342913 1 1
1.06209509272596 0.931672974429889 1 1
0.443791521551862 0.421126189013214 0 0
1.00365552241436 0.923348881004557 1 1
1.40631494285947 1.24625450246944 1 1
0.709240801200389 0.635220019800126 1 1
0.865791393245508 0.774634308735707 1 1
1.11203062348245 0.998459785351394 1 1
0.905908018184756 0.778897461907859 1 1
0.426444116525723 0.387626519326117 0 0
0.683695806010929 0.622865556065023 1 1
0.925432759262644 0.841480955956536 1 1
1.08098291714314 0.963407885446415 1 1
0.925799002544358 0.831995566919158 1 1
1.0643849042689 0.968543568144741 1 1
0.810287672675609 0.751215581211454 1 1
1.06954502620476 0.98913619431674 1 1
0.464877290490588 0.423402534506678 0 0
0.79567647285952 0.731420665145257 1 1
1.23573374516297 1.12717555830619 1 1
0.914674620217937 0.828691775087066 1 1
1.07921977583074 0.976352864555953 1 1
1.00021210062672 0.890136515174862 1 1
1.26479050773611 1.13681266537055 1 1
0.856081163953747 0.766931599836328 1 1
1.7213424717285 1.52303648462022 1 1
1.17656802090242 1.05251351216765 1 1
1.19150413566854 1.04203657762744 1 1
1.19490817141399 1.05753230444754 1 1
1.2881936047792 1.16262312272035 1 1
0.499943969658926 0.470124280532993 0 0
1.21278896824073 1.08867981204033 1 1
0.477689293276268 0.439943479540514 0 0
1.07095052740476 0.974598830074822 1 1
0.893972424639239 0.785769342385241 1 1
0.914765204463625 0.801580846267709 1 1
0.826946037370642 0.752349670316995 1 1
0.988318989715015 0.859635416287622 1 1
0.924070815053221 0.835959232303797 1 1
1.25081536753689 1.12857677958887 1 1
1.14961683417834 1.05734485166485 1 1
0.726681650908774 0.651605963359462 1 1
0.894511230066135 0.798092155005296 1 1
1.09676014293924 0.98297961594871 1 1
0.683938932330013 0.637461136408336 1 1
0.839975779580512 0.751730323388635 1 1
0.596842375960042 0.516510927909544 1 0
0.942022041045592 0.86228832303926 1 1
1.10214468824063 1.00076099195987 1 1
1.02951211164819 0.938384866231735 1 1
0.888604040718786 0.828161474624271 1 1
1.34933589562889 1.14640268671599 1 1
1.01652808687919 0.94967509355486 1 1
1.02647978075698 0.884389075933674 1 1
0.63532784840464 0.592117642177427 1 1
0.928118381809786 0.872516558574023 1 1
0.999589732022876 0.889616492083756 1 1
0.708380262656635 0.622623947072193 1 1
0.820265957066659 0.71099354956469 1 1
0.595033977317642 0.543243666159615 1 1
0.986298666231073 0.904907319675801 1 1
1.70976212357501 1.57091871567424 1 1
1.44549091523221 1.30034014072603 1 1
0.810536462474003 0.728011118636968 1 1
0.979823817981468 0.875386108485387 1 1
1.01383947500525 0.936704161123978 1 1
1.22116373572952 1.08369601741611 1 1
0.786654857683085 0.706480259842126 1 1
0.895677380228206 0.833528869113934 1 1
1.15143160365508 1.03112631287313 1 1
1.12191548893639 1.0006437661187 1 1
1.15907438408677 1.07387861047315 1 1
0.998176949293486 0.953283928910669 1 1
0.675636869868554 0.600055980769693 1 1
1.57603395643348 1.41457010341772 1 1
0.975311808470163 0.853098054886136 1 1
1.46497727037977 1.30371930045138 1 1
1.38853883174202 1.22832339852099 1 1
0.997669304801699 0.888514652731229 1 1
0.43040491547464 0.413586168050842 1 0
1.09499718048116 1.01808320302271 1 1
1.13008428171044 1.05323964181056 1 1
0.936810228374825 0.785699442540145 1 1
1.04197974123812 0.956539544881516 1 1
0.731711986859678 0.634237723502998 1 1
0.886087982529653 0.770526594266864 1 1
0.772654226325627 0.734431317113458 1 1
1.09376825828868 0.975080178823414 1 1
1.33504414593852 1.19709680260775 1 1
0.776139550927067 0.709221270780709 1 1
1.18539902617467 1.08832585959065 1 1
1.152403806848 1.01982469577748 1 1
0.468794816032663 0.413790350149218 0 0
1.22812781001608 1.11759464033133 1 1
0.695994222599502 0.624541760899951 1 1
1.09545238652583 0.969834879094826 1 1
0.77121831071928 0.70010931731396 1 1
0.699952918399077 0.64943204703245 1 1
1.23589033838944 1.11790877810698 1 1
0.95714886414222 0.823120185265119 1 1
1.13403531156009 1.00439771152532 1 1
1.09684856507201 0.968782385347587 1 1
0.744132179993769 0.689230367105183 1 1
1.15957756453524 1.04440902532994 1 1
1.08032123485674 1.00007247367213 1 1
0.878587450830658 0.762929269556821 1 1
0.611918679941324 0.586602267263494 1 1
0.519294454625818 0.479473197379104 1 0
0.71817090463162 0.617910660165632 1 1
1.01121238658572 0.903476598806346 1 1
1.38387631854299 1.24408041745279 1 1
0.920155448783559 0.831004348125642 1 1
1.06229406798204 0.955275959428512 1 1
1.26823695565686 1.12209650782211 1 1
1.12681352994843 1.03834142578363 1 1
0.977194949806381 0.89440057372142 1 1
0.685782153234436 0.627035336323849 1 1
1.06707695048435 0.964144506998793 1 1
0.852044242327834 0.861943830773489 1 1
1.10755792999688 0.990842412194196 1 1
1.02195635281412 0.901003245184237 1 1
0.787156927407973 0.685577215629285 1 1
1.01503720888093 0.919157925711337 1 1
1.41011627728981 1.30423741163912 1 1
1.08873473451878 0.999466932064973 1 1
0.923695132793824 0.802157203960573 1 1
1.03487630093453 0.962465370287762 1 1
1.06533040454023 0.96721040887191 1 1
0.756993870917967 0.701684171034115 1 1
1.01077123763421 0.95336753450017 1 1
0.901109119403111 0.808119097063674 1 1
1.60910250049552 1.48141727710365 1 1
0.954398735331897 0.859118413668879 1 1
1.17085138367368 1.0406086409121 1 1
1.31213576924644 1.24700357829059 1 1
1.37181678894634 1.19434176026996 1 1
0.908935683077309 0.800745045416506 1 1
0.784545797279309 0.732683360073137 1 1
0.764126769557869 0.699232990955873 1 1
0.702266219198774 0.655560355270569 1 1
1.21441128023724 1.1437413690248 1 1
1.02510651604363 0.908590974171972 1 1
1.05586458560552 0.968370680914257 1 1
1.38841346995266 1.27246004158902 1 1
0.545842475916604 0.497691935852836 1 0
1.02654514771213 0.917416502424272 1 1
1.24751730585208 1.11377997527199 1 1
0.895246650041536 0.802275366184523 1 1
0.554018726585331 0.473776853210806 1 0
1.20573354518638 1.10209928173727 1 1
0.712386711543923 0.640982521764761 1 1
1.31350059418144 1.17799394039357 1 1
1.15622758344213 1.09968631387314 1 1
1.03393314244538 0.938493876974434 1 1
0.627986896838765 0.579557055101702 1 1
0.896417191282584 0.837292219425309 1 1
1.17262009678773 1.02794902162354 1 1
1.19365254255358 1.12309030164965 1 1
0.545845827496814 0.518572320174647 1 0
0.869619148434272 0.773500558413402 1 1
0.948935633354512 0.805307759753026 1 1
1.34969610361393 1.19751197004505 1 1
1.17718193634781 1.07146885076631 1 1
1.22171979175905 1.10822564322876 1 1
1.21380549222663 1.09591758442969 1 1
1.30778472121685 1.20727374353382 1 1
1.0534844281816 0.946435082204689 1 1
0.877350748317179 0.80354450064253 1 1
1.56797414170356 1.37905484303563 1 1
0.832817947461829 0.780133404448056 1 1
1.19320473308163 1.0431076693945 1 1
1.00348074441891 0.933693685084272 1 1
1.32120509519278 1.16951714729028 1 1
0.990754033448466 0.87405165589604 1 1
0.979460643078751 0.850694975330065 1 1
1.10071262724286 0.999092575958851 1 1
0.379967043195973 0.399108032368561 1 1
0.820709556348035 0.735727688527444 1 1
0.734929284895206 0.670467928922861 1 1
0.818390392709274 0.808317778837563 1 1
0.912673811133015 0.78937389978278 1 1
0.682433067352171 0.610883178123998 1 1
0.741862809246197 0.667021456951485 1 1
0.970284969161209 0.846410884952585 1 1
1.00376485347513 0.920410723022879 1 1
0.763589442000805 0.724988982128823 1 1
0.829121170630597 0.721524835377048 1 1
1.05437561524454 0.969662076545663 1 1
1.17295346341296 1.07476631441538 1 1
1.01958116787456 0.976295573149087 1 1
0.927774114901303 0.817011819061125 1 1
0.649613780707534 0.600820181903854 1 1
0.890574480083764 0.814788426184493 1 1
0.835717317672923 0.72195638411398 1 1
0.853755007745741 0.701468867080123 1 1
1.27192057957125 1.12623223981019 1 1
1.26908757397949 1.1698616773152 1 1
1.12102999391958 1.01365047743475 1 1
1.3379781604691 1.22121896229856 1 1
0.738933354080557 0.66828330502996 1 1
0.73153158790653 0.681883968792486 1 1
1.19537348296937 0.96900136019457 1 1
0.67703254326083 0.632992608377611 1 1
0.472450082091387 0.422400315209894 0 0
0.989569589210907 0.882523696791759 1 1
0.828439132010465 0.773045802838523 1 1
0.820403522675788 0.768196812509114 1 1
0.806084201098486 0.740429592421975 1 1
1.19783606994847 1.07508332503336 1 1
0.954340537998499 0.851088364346367 1 1
0.813591080585262 0.763259269142544 1 1
0.943822263484892 0.864684710147342 1 1
0.875431301547647 0.79950038074924 1 1
0.658498618277834 0.585706022569725 1 1
0.837418194079767 0.79933410918483 1 1
1.36485133563015 1.19562840099954 1 1
1.38594224639759 1.21216817898319 1 1
1.02895137522597 0.930136362443595 1 1
0.683913797075594 0.617809841442763 1 1
0.262590008859468 0.251432540199077 0 0
0.954277981186241 0.865428257878808 1 1
1.16350122902381 1.04236255990085 1 1
0.69596589712133 0.604637434466808 1 1
0.973574269932218 0.882359422879424 1 1
0.549918401903269 0.496522385056907 1 0
0.924206147473807 0.866543709772451 1 1
1.18352373226343 1.08426314912215 1 1
1.09497315377818 0.986194875622278 1 1
0.740017845456536 0.69028504706487 1 1
0.969143322200165 0.856406417409006 1 1
0.276758951785358 0.270332742884682 0 0
1.16959436746543 1.04785415324196 1 1
1.17649894044924 1.07182122914966 1 1
1.37092914566814 1.23173795852042 1 1
0.812378134570431 0.722061509037101 1 1
0.942022486988152 0.877806101668876 1 1
1.00436114887667 0.899359337164502 1 1
0.71268453056717 0.678379481976697 1 1
0.954307533203712 0.864782942509073 1 1
1.02894899618149 0.919138148102795 1 1
1.29819038636003 1.16185936491906 1 1
0.878190646738179 0.786504427829127 1 1
1.18593389325661 1.09830804606145 1 1
1.00142182546714 0.911604546624761 1 1
0.925164948190144 0.824965771284923 1 1
0.638813913889417 0.591129909928875 1 1
0.819595969305565 0.717055568003566 1 1
0.996222005019761 0.899441766398554 1 1
0.861426441385344 0.788759684524021 1 1
1.19309120349623 1.03163498415957 1 1
1.14462328973102 1.02667987703348 1 1
0.962749160951167 0.864475339166873 1 1
1.38291645174568 1.25945802462828 1 1
1.12255963037036 1.03391923192689 1 1
1.54662243551938 1.35023074143074 1 1
0.991789984769563 0.891105260160838 1 1
0.806413292138552 0.752832677074388 1 1
0.663087265516511 0.619228924807098 1 1
0.854567669726419 0.759548813319509 1 1
1.13421841208695 1.0195390310045 1 1
0.767521588957214 0.674569896557846 1 1
1.31014577133691 1.22721354407059 1 1
0.494342953165404 0.466229303164453 0 0
0.895030883260874 0.793879077119286 1 1
1.08954535301176 1.01057576837551 1 1
0.908678964709803 0.811579152739049 1 1
1.01256908769898 0.914981307131784 1 1
0.773410981745285 0.678426459055853 1 1
1.10664786764895 1.0111407621434 1 1
0.880112288453687 0.795756686016379 1 1
1.14157412911728 1.01029696254128 1 1
0.984716964645836 0.883014115835528 1 1
0.769601980728018 0.729651549426969 1 1
0.800289782809686 0.706864980545411 1 1
0.980012021823704 0.860397091551939 1 1
1.02065747831261 0.950254471265741 1 1
0.946030494751414 0.869324834769556 1 1
0.716848246121246 0.63153127067853 1 1
0.840831067598683 0.753689932406969 1 1
1.13061698597092 1.00052398553797 1 1
0.60220575902224 0.515244899085776 1 1
0.939705155304279 0.838504346463227 1 1
0.928763199720824 0.835397801449559 1 1
1.04905162296401 0.908797768531966 1 1
0.888977422024901 0.800368333635859 1 1
0.697299375718466 0.625390468149844 1 1
0.889485427090145 0.811786544677671 1 1
0.787623620688852 0.66810028455998 1 1
0.947952834971404 0.880011711226155 1 1
1.02302013513 0.93935455682987 1 1
0.851271518271984 0.752673873512414 1 1
1.53462579944455 1.37633417607088 1 1
0.59427133249745 0.534517573111093 1 1
1.37616067990017 1.23236429511156 1 1
1.63536180156302 1.3975463475452 1 1
1.83890931571498 1.60018349059826 0 0
0.996371301626878 0.92258345744674 1 1
0.880299524543075 0.772483029408411 1 1
0.990080325917614 0.937887695292104 1 1
1.06534405967841 0.926676057640382 1 1
0.932712801646923 0.86232112261812 1 1
0.850150074200766 0.795756891540089 1 1
0.750160920290276 0.680252197529742 1 1
0.816634843910663 0.754346177377523 1 1
0.644123201065147 0.571190289688258 1 1
0.857638847852615 0.773629908824783 1 1
0.770960367072824 0.746920337908878 1 1
1.03709625884612 0.94804961177753 1 1
1.36782978181569 1.22174335853212 1 1
1.02656998492375 0.927134909645408 1 1
1.25221040390915 1.12904273193964 1 1
0.957151995661736 0.837394144046379 1 1
1.0427608171554 0.927429364099938 1 1
1.30953563845451 1.18304359595688 1 1
1.05950631095854 0.941537816763793 1 1
1.39378557976738 1.24786523055304 1 1
1.09235056305972 0.990844598414873 1 1
0.929360503916025 0.812287310865249 1 1
0.877496783899228 0.788300682145803 1 1
0.751259866428045 0.681090825519319 1 1
2.05986096306664 1.86049984117878 0 0
0.874359268327229 0.786340620253859 1 1
0.782093717677616 0.656820017210958 1 1
0.739472985288783 0.657892330850527 1 1
0.837984666254614 0.761359511506521 1 1
1.03285704690159 0.978776506859959 1 1
0.641876129378232 0.602127570336183 1 1
0.710260217005269 0.601860027678274 1 1
0.851914387453052 0.747724499385209 1 1
0.471087163638373 0.402109016105041 0 0
1.24923253201157 1.12164215030698 1 1
1.34010586811662 1.20289401609163 1 1
0.989626360633972 0.879528032410655 1 1
1.17731561036258 1.03591866648538 1 1
0.979892451280904 0.867856952161977 1 1
0.96981170495794 0.874457056069949 1 1
1.19366019811598 1.06222896142427 1 1
0.843985543635194 0.767322089491561 1 1
1.04542100721381 0.949495782275002 1 1
1.01937064311373 0.913407927301286 1 1
0.84165173426141 0.74996702051618 1 1
0.782045081058188 0.71126112512977 1 1
0.624912523587299 0.562967252231371 1 1
0.638981475548559 0.601139759169938 1 1
0.789320749041746 0.735704047021963 1 1
0.925849730260881 0.8365659539727 1 1
1.0736139433391 0.963605937838403 1 1
1.17083237260465 1.13257891305155 1 1
0.839826571491095 0.726494868724255 1 1
1.0355284759461 0.914438059376232 1 1
0.474454191436854 0.416613141302478 1 0
1.18275947157504 1.05596790316303 1 1
1.14368687041985 1.04218800175874 1 1
0.950455049600183 0.907038377490495 1 1
0.880433276893202 0.807126259943896 1 1
0.879773099171423 0.833285628655291 1 1
0.916992441018173 0.833069321897776 1 1
1.16952673085877 1.08693614410144 1 1
0.589771716507477 0.553191471479021 1 1
0.524784974264646 0.484272068263498 0 0
1.09752230279734 0.986762401713563 1 1
1.09910768197168 0.995699209835849 1 1
1.17205126907922 1.06359288388801 1 1
0.936143204603188 0.849594177946199 1 1
0.838629674097603 0.766571241299528 1 1
0.830394759997409 0.724666945250131 1 1
0.810490272912351 0.730110512150833 1 1
1.35073381348444 1.16067687077725 1 1
0.880044785545903 0.809187554361457 1 1
0.838639989228881 0.746049666443311 1 1
0.685531576365959 0.610431304009591 1 1
1.28738900964793 1.12580715616428 1 1
1.11561807279495 1.07050318876459 1 1
0.822470734424095 0.870464440361514 1 1
1.00452363160707 0.89611527902201 1 1
1.02261233691056 0.893320708848868 1 1
1.74547251516102 1.57710729326214 0 0
1.50772309654033 1.35640486188189 1 1
0.340989123830432 0.306612981568249 0 0
0.932879405255905 0.85968338324774 1 1
1.22523335950229 1.12458802832193 1 1
0.63783581529142 0.587455319987778 1 1
0.357940251007191 0.33750740250888 0 0
0.650927396325454 0.605731029170331 1 1
1.20691388920114 1.05630750496848 1 1
0.826258184962487 0.737761577397289 1 1
0.957270821266265 0.817477582935645 1 1
1.39286372861703 1.25486573428281 1 1
1.08253572068732 0.959983368812052 1 1
1.12206904655636 1.0179135625128 1 1
1.03038359676421 0.954437175793755 1 1
0.562364545531371 0.511314958343291 1 0
1.17723007589102 1.03024900847813 1 1
0.994113645595206 0.906985425335322 1 1
1.01098527168935 0.891502679536167 1 1
0.529873821031566 0.468568455717263 1 0
0.531517022969987 0.490168283235192 1 0
1.16185788849746 1.02519025204592 1 1
0.818381297127581 0.727270894238801 1 1
1.38660331297047 1.2493720443056 1 1
1.41672497385513 1.26977864365329 1 1
1.13154908639074 1.00899328669005 1 1
0.855229056815372 0.76731400980279 1 1
1.11584685650396 0.991250896961685 1 1
1.20233098816515 1.06476470450083 1 1
0.879337881674969 0.815582857570526 1 1
1.197491090426 1.06038855568491 1 1
1.03038461746458 0.959472357264172 1 1
0.985118470133129 0.875454110871751 1 1
0.649402666174608 0.635285120388081 1 1
0.837273320629686 0.710121628283941 1 1
1.28962309644718 1.15679618087652 1 1
1.21531761716293 1.07007383386541 1 1
0.455375932317031 0.419139374656887 0 0
1.15218722951592 1.01859310193031 1 1
1.10543864395204 1.01906970012098 1 1
1.06339587473352 0.993238282965361 1 1
1.17576002130139 1.06977718138272 1 1
0.986454830034858 0.893664022007524 1 1
0.991493256619568 0.893831978504656 1 1
1.18793414569645 1.1152863159214 1 1
0.633713701438649 0.59738880268912 1 1
1.29944910970786 1.15551957979554 1 1
0.786531819646979 0.710699302431036 1 1
0.647456850045906 0.600564299224803 1 1
0.912082886223943 0.830018921420059 1 1
0.705346592787712 0.620947491841336 1 1
1.60773506980914 1.43399814648957 1 1
1.12601633954074 1.01253078026369 1 1
0.905468961150443 0.86668746091734 1 1
1.23572083260527 1.08674883478169 1 1
0.869272427889036 0.777704359942354 1 1
1.02283474823701 0.908929444154744 1 1
1.32931314152114 1.20926009212016 1 1
0.922122136837387 0.812194029957739 1 1
0.851251524140739 0.771445968260817 1 1
1.21220658657943 1.08921205455211 1 1
0.886822973355778 0.806408676322598 1 1
0.772080299656635 0.69353200976306 1 1
0.356941671011892 0.271638627621933 0 0
1.16063954353398 1.03436269865696 1 1
0.928407122497154 0.838684248866861 1 1
1.00415317066186 0.917369501891026 1 1
0.775367477490136 0.722989039213779 1 1
0.824294923375645 0.734512726279513 1 1
1.33607181334348 1.28355822297537 1 1
0.749063974706876 0.683679863099195 1 1
0.881886391065222 0.819196079463508 1 1
0.755327946227232 0.716193568814145 1 1
1.17788752252414 1.02180236577062 1 1
0.980477587181926 0.888888725941602 1 1
0.960801224397231 0.861648747439606 1 1
1.04664342706208 0.964671534791925 1 1
0.732677685383184 0.651367261590279 1 1
1.30698705085057 1.18781784346908 1 1
1.31735717940394 1.16877745006561 1 1
0.869095318973894 0.768478918734747 1 1
1.33164880979333 1.26005432893789 1 1
1.04867653056566 0.967002216489766 1 1
0.782616821286108 0.716848481871307 1 1
1.02862660170575 0.93300167486879 1 1
0.93272775815221 0.835043074281281 1 1
1.09270306608264 0.988656751990725 1 1
0.478355320982364 0.43835199896855 1 0
0.903138844668226 0.825350842447411 1 1
0.85595597323461 0.789582203461728 1 1
1.38406977296839 1.28223346961196 1 1
0.787352758416416 0.705405874314286 1 1
1.07014658754885 0.952429836121847 1 1
0.922593096077075 0.835062774370668 1 1
0.938188036375286 0.843308930243546 1 1
1.28245951594673 1.12561502055883 1 1
0.956608942251398 0.868763129744217 1 1
0.725553246875694 0.651885291594439 1 1
0.762890162104468 0.690067656988303 1 1
0.612640221645899 0.523374329514778 1 1
1.00251261187027 0.922613362444325 1 1
1.32645336516624 1.21691854529983 1 1
0.928999768399956 0.826737514343053 1 1
0.844134919810115 0.728885684687022 1 1
1.26794246090921 1.1724979137301 1 1
1.12980675245424 1.02650074298055 1 1
1.44044722683663 1.3025198853082 1 1
1.48338330974287 1.33491889773007 1 1
0.808665609371095 0.743653856517828 1 1
1.0221036912036 0.908312551247744 1 1
0.975953044650702 0.883374448010723 1 1
0.787716107095804 0.706558785378507 1 1
0.770908730767035 0.65875319391797 1 1
0.952253013442726 0.860827721329222 1 1
1.17957877143066 1.06945125150978 1 1
0.726799986178127 0.678637369825336 1 1
1.05793931530698 0.947165256387796 1 1
1.47844947208874 1.35986565035047 1 1
0.557439580267129 0.495453341339946 1 0
1.07358730377318 0.971503695640119 1 1
1.12595362351887 1.01866009307501 1 1
0.35628956711212 0.334099107866994 0 0
0.991218895849709 0.906775227753097 1 1
0.99568987192717 0.878674361784715 1 1
0.719380743995096 0.65829580325644 1 1
1.29474005879593 1.20915552022444 1 1
0.994563165478814 0.942185195207002 1 1
1.05159039669912 0.943672498029375 1 1
1.19186204967281 1.0612040872012 1 1
1.01248396598129 0.942874230778299 1 1
0.917519976638189 0.837686418721549 1 1
0.541345308033534 0.462154344799795 1 0
1.12578669107272 0.993279768250819 1 1
1.0692674504409 0.937058451361765 1 1
0.932737135942371 0.828082800337026 1 1
0.808837875121628 0.683239398722921 1 1
1.28678092666995 1.14502893759923 1 1
0.843141211041797 0.789429546223157 1 1
0.794528388715459 0.670243602746866 1 1
0.806527848564913 0.731485482400267 1 1
0.533671952151966 0.473152579883333 1 0
0.939008182217381 0.858818113629274 1 1
0.833355034357056 0.763530592888547 1 1
1.22313808914343 1.11520743398391 1 1
1.10329053445374 0.960888431771405 1 1
1.12928530412221 1.04146671610839 1 1
0.67691348402665 0.600522245966945 1 1
1.28796062890985 1.12827257484498 1 1
1.23879643251237 1.1468808964779 1 1
1.11962367908365 0.985412495476241 1 1
0.771692502572405 0.690671541633161 1 1
1.09868329016861 0.987100487584714 1 1
1.12633457388408 0.985159846546217 1 1
1.0681246226502 0.946969628472758 1 1
0.933742535102618 0.846594142928438 1 1
1.38488634076151 1.23840184344378 1 1
0.729206741051563 0.660674352365671 1 1
1.11214655543665 1.06477338042224 1 1
1.30964606177959 1.18086043934571 1 1
1.05852252472552 0.970494577799141 1 1
1.12032904381333 1.04489358637089 1 1
0.859482348888595 0.761238112748677 1 1
0.854818331587945 0.786838130360121 1 1
1.12888512729002 1.06837568061083 1 1
1.2561812956969 1.12622639213767 1 1
0.695299136259817 0.645862173862364 1 1
0.653472222817111 0.606087466446979 1 1
1.43484840533085 1.33006040291572 1 1
1.0358984920862 0.94168046776012 1 1
0.862067216461985 0.804073348570553 1 1
1.407811502344 1.35001241709461 1 1
1.10934451176488 0.975457869541928 1 1
0.438410096587609 0.378119038038322 0 0
0.825933696086514 0.727961050756482 1 1
0.30220064970766 0.247606462329577 0 0
0.771479995942104 0.677715261829455 1 1
0.7255639019167 0.667003067922045 1 1
0.729550974827046 0.672462702451415 1 1
1.27275579575556 1.13329673774912 1 1
0.693704193222512 0.635146893822865 1 1
1.13607476013562 1.02988887893255 1 1
1.14301558206996 0.995200832917395 1 1
1.45282541677288 1.30593273714132 1 1
1.15205403766085 1.05200726033759 1 1
0.933209819822014 0.859517376074559 1 1
0.725795217261968 0.62910083611511 1 1
1.26941886650895 1.14213758863164 1 1
1.05199125454095 0.931517954763592 1 1
1.29267801784062 1.16338499901148 1 1
0.839361680482337 0.754671383443687 1 1
0.938173074420057 0.870711228918202 1 1
0.805344029298186 0.754667547351835 1 1
1.07811651676333 1.00510205916467 1 1
1.12223108799996 1.04239147124791 1 1
1.40469311892628 1.25673194979736 1 1
0.744373727430903 0.679389054761084 1 1
0.919841596592309 0.888366793951324 1 1
1.11300465610852 1.01070331425183 1 1
0.902666257263548 0.776386051695192 1 1
1.24754902426983 1.14600757741048 1 1
1.09062379934626 0.986194668631634 1 1
0.942915995402291 0.844816991496188 1 1
0.509363466738355 0.45462368401794 0 0
0.776416920178516 0.742101284970106 1 1
0.66896882274485 0.596521963886717 1 1
1.07533637952344 0.967508885108063 1 1
0.765788427597177 0.700253712621513 1 1
1.02747012506603 0.920359954044137 1 1
1.11125858072006 1.03149498052843 1 1
0.711229615519564 0.646791516718864 1 1
0.846606549644284 0.751567102561368 1 1
0.741437018283819 0.648307421647351 1 1
1.32329106703221 1.18822322760229 1 1
1.14499514968538 1.03125675012374 1 1
1.12586516437442 1.02131732282583 1 1
1.02153319587779 0.961539835233999 1 1
0.484573142600151 0.447730714944082 1 0
0.734072291502718 0.678273587881216 1 1
1.00377716298897 0.892895664940824 1 1
1.37555248990987 1.23902385763603 1 1
0.811801825765955 0.757104742911319 1 1
1.02965540400611 0.937874256400109 1 1
0.538117029753294 0.481889954559472 1 0
0.676651664484937 0.630996623441674 1 1
1.30858956658733 1.22371715542826 1 1
0.551154539156508 0.497634227622529 1 0
0.603365739967046 0.555599636864703 1 1
1.07356765113373 0.950730154299363 1 1
1.40114446121186 1.22109877453833 1 1
0.595600810555676 0.555510804566731 1 1
0.900646846052791 0.80555305294209 1 1
1.14034390049592 1.04940271224955 1 1
1.15514436570049 1.04724200739747 1 1
0.735559981359184 0.657187064744576 1 1
0.788151367112432 0.727560345317913 1 1
1.02538295457218 0.882506385225923 1 1
0.886980129465576 0.80325453754534 1 1
0.737371641094181 0.64072370146716 1 1
1.02662239442085 0.949111079516339 1 1
1.01237476290689 1.03172529959413 1 1
1.12508527121134 1.03045339286434 1 1
0.70288277089474 0.641436431163398 1 1
1.26568065523437 1.16154811452536 1 1
0.939859756329581 0.846484664336106 1 1
1.08842516237066 0.987522178511357 1 1
0.830523191363905 0.773520201180247 1 1
1.52214094570605 1.32872654440414 1 1
0.683714996706498 0.605443920466944 1 1
0.986120854793447 0.917667983130945 1 1
0.959201398453583 0.880626337271899 1 1
0.670316332797774 0.586121665698622 1 1
0.74359031291817 0.696947494947393 1 1
0.6344180170073 0.588571285610798 1 1
0.872605028644066 0.790635716854321 1 1
1.17839944770523 1.02793077355631 1 1
0.600571614960403 0.543742876773863 1 1
1.00517414661246 0.912823154589245 1 1
0.762808088177535 0.696091834198868 1 1
1.10118877441263 0.981371859397245 1 1
0.931707478276997 0.859079519199938 1 1
1.22383602589697 1.11419942627625 1 1
0.916798958763808 0.837778863996077 1 1
0.740940333109715 0.660882262263881 1 1
0.571732314877837 0.568413084535283 1 1
0.948292278453244 0.869391233075507 1 1
1.28829534472805 1.14823491928529 1 1
1.01397091970065 0.924585065827806 1 1
0.898259439898102 0.799504881984613 1 1
1.37284347707197 1.20687564044053 1 1
1.73748261290326 1.52362396753188 0 1
1.04575324857105 0.927530764914588 1 1
0.81835242902528 0.747668853041036 1 1
0.941252958692233 0.887811267139507 1 1
1.04575269582182 0.954309930596822 1 1
1.10206075316682 0.975639892562926 1 1
0.981358104540818 0.88940774439267 1 1
0.944998667272456 0.840080143495282 1 1
1.25320111457481 1.11386737207028 1 1
0.777132021058531 0.668538308645527 1 1
0.747722185868404 0.671212545058476 1 1
0.932556853310803 0.811279857053529 1 1
0.882688509496864 0.773242481217905 1 1
0.969243722731058 0.844490899971602 1 1
0.861881988098079 0.785594803852682 1 1
1.27303621307475 1.02821273636332 1 1
0.620909878164671 0.535841708053405 1 1
0.998903271434108 0.920821299214408 1 1
1.03601580708798 0.948747675825953 1 1
1.35085237192122 1.20947563372107 1 1
1.09644195481055 0.99107716062357 1 1
1.20720160461098 1.08481802325053 1 1
0.763649946912245 0.801919283681104 1 1
0.822916644027111 0.734318375106554 1 1
0.875316286196628 0.790572120586259 1 1
1.00589055876812 0.914284448686201 1 1
1.01645944302766 0.911782095816633 1 1
0.702470502031834 0.587016029850191 1 1
0.773673190186903 0.705942620901903 1 1
1.23904658248457 1.11542184878947 1 1
1.0581931529423 0.926202075748704 1 1
1.06303724010342 0.948748320332207 1 1
0.69952794539493 0.600853183287858 1 1
0.703830038806707 0.633330634988804 1 1
0.554495299427366 0.470147153038472 1 1
1.34004390314235 1.20327228832996 1 1
0.518391880575435 0.450054313753348 0 0
1.28967045473386 1.31330931049411 1 1
0.853765540178496 0.750703266151775 1 1
1.23778925666589 1.10759079114511 1 1
1.08419902941255 0.993026248637489 1 1
1.18059920459001 1.12549985191386 1 1
0.814911441809984 0.734822632810935 1 1
0.534456836224438 0.470300721316498 1 0
0.888873255469696 0.819348092282639 1 1
1.28541636857709 1.13582642402634 1 1
1.22784599556206 1.10867867361115 1 1
0.968217016067675 0.938829858203043 1 1
0.834974978905661 0.769340247271926 1 1
1.01960788373868 0.908714317707688 1 1
0.534480109626619 0.520307443893579 1 1
1.90926262393247 1.67736535228844 1 1
1.06918128073954 0.999646662857844 1 1
1.03895584755883 0.932162648620338 1 1
0.688587352518683 0.606386984629077 1 1
0.958900694308583 0.883264863242043 1 1
0.946867968977184 0.885230069572878 1 1
1.12882618833664 1.01708297849892 1 1
0.628674388116864 0.57899317939942 1 1
1.06379638392303 0.959665280362045 1 1
1.21235129211217 1.09066910954494 1 1
0.885360469203277 0.781749368306197 1 1
1.01677948955187 0.940518261185504 1 1
0.8435253392531 0.756565892309018 1 1
1.05473772888474 0.93483585354581 1 1
0.676846954564821 0.592083560984891 1 1
1.07200616514268 0.97220159274562 1 1
0.970777452817857 0.889876607968115 1 1
0.768186934482054 0.734641390567026 1 1
0.968181331677681 0.874576785192768 1 1
0.698055408877259 0.668322512991187 1 1
1.00846258669404 0.92340503276254 1 1
1.27952704128369 1.15466505585181 1 1
0.794350196550015 0.735552645638618 1 1
0.936376839685741 0.79857535273084 1 1
0.994862696534822 0.877697773340727 1 1
0.853792652673764 0.758369188963384 1 1
0.598862833679077 0.515805404683096 1 1
1.12094550750695 1.03471061074559 1 1
1.2057652520276 1.08341202998427 1 1
1.20125553095301 1.04918862480116 1 1
0.785918728707349 0.688909169106367 1 1
1.0297885215184 0.888315057093923 1 1
0.635322196825311 0.530455692281621 1 1
1.03997334475411 0.901394691063462 1 1
0.878074920335239 0.757347353395163 1 1
0.762682693218503 0.664057513963417 1 1
1.26340474511142 1.11956201275468 1 1
1.23996670394921 1.09968660692478 1 1
1.19591554963174 1.03012320153605 1 1
1.07385222543441 0.974483820839884 1 1
1.22164043309677 1.08932637759027 1 1
0.384960798264011 0.35147665014276 0 0
1.12833467395653 1.0018023617112 1 1
1.25241658295179 1.10802168663795 1 1
0.777094186622333 0.693748165308333 1 1
1.64045495300735 1.45047657311516 0 1
0.943335704508193 0.818454370678098 1 1
1.10682251821258 0.987045759449484 1 1
1.22634812094212 1.09518860077777 1 1
0.802375931809789 0.745332821647891 1 1
0.83544479623589 0.751676993020889 1 1
0.94189927959509 0.866989710583711 1 1
0.27243567164202 0.31560660611822 0 0
1.15204375377047 1.03635191781373 1 1
1.08416833927566 1.00554980349188 1 1
1.22866084353532 1.09734115994307 1 1
0.885540513840107 0.795560733453759 1 1
0.845020838430884 0.778705137673918 1 1
0.891767822799918 0.777809883481014 1 1
0.85333550469448 0.795840359146478 1 1
1.13000870249512 1.05255754721225 1 1
0.869118341731647 0.822631885629625 1 1
0.946285714888846 0.840359540197712 1 1
0.394549008052882 0.361428586444795 0 0
1.17433497663503 1.16813690989775 1 1
0.932646537265039 0.883345939947194 1 1
0.82578048572438 0.742201891002052 1 1
0.562169682709639 0.493274277946302 1 0
1.32367838491089 1.19671533995392 1 1
0.878135524919592 0.786362664633495 1 1
1.0861118574697 0.95149970419475 1 1
0.702779205283212 0.621157380949919 1 1
1.18822062146521 1.03747830289194 1 1
1.24509157724371 1.12819963693635 1 1
1.12088260852956 1.01064084931414 1 1
1.34092553170368 1.1769226086439 1 1
1.34263961165821 1.16569297759619 1 1
0.885189872008238 0.821284406040606 1 1
0.964310687871291 0.851642119663325 1 1
1.13160304556166 1.02107759606572 1 1
1.39538591150319 1.26281015900844 1 1
1.19898951284295 1.07920813434106 1 1
1.05795667759987 0.979764008454037 1 1
0.999576394052799 0.855097551996328 1 1
0.840029098404562 0.774749003667947 1 1
0.983268566990049 0.874183085999463 1 1
0.970939706821644 0.894158556864369 1 1
1.16330628796613 1.04749985879864 1 1
0.778200708394413 0.688567344742324 1 1
0.921453544488873 0.807064649289144 1 1
1.04186580410047 0.947873059467874 1 1
0.77361616508578 0.689677599035599 1 1
0.994758418412247 0.897871193891305 1 1
0.450445811062897 0.395446283827049 0 0
0.688337501844269 0.643761302914934 1 1
1.17131795436045 1.06396298236172 1 1
1.01187965337538 0.91025006924629 1 1
1.03991797399688 0.946335474010349 1 1
0.760620569088697 0.68155744784552 1 1
1.03964072613241 0.954123948336203 1 1
1.04065731967154 0.942487895641115 1 1
1.09439463266466 0.998315374133729 1 1
1.29503801130424 1.13765805422546 1 1
1.1354163331864 0.990438022644683 1 1
0.751381608677492 0.680282189172709 1 1
0.959197116203841 0.861415549479664 1 1
0.685081893884228 0.64484461762137 1 1
1.24616889713351 1.10287275862754 1 1
0.830943044106304 0.760879117359547 1 1
0.954260215539789 0.87765072319038 1 1
0.661252881751231 0.589635334854398 1 1
1.66161988039077 1.50941536591697 1 1
0.877493919933671 0.79108019873028 1 1
0.784081932535549 0.682165311822706 1 1
0.642830516392951 0.60546529043446 1 1
1.24911426681049 1.12530857660381 1 1
1.51691365094451 1.42229962673831 1 1
0.916953370966556 0.820930108957945 1 1
1.1964857788669 1.0433543441867 1 1
1.53318234025819 1.51705472968322 1 1
1.00608200816279 0.918642013606121 1 1
1.1295767135933 1.02347952577951 1 1
0.678573385239711 0.620769166711588 1 1
1.37648236134531 1.19736292467818 1 1
0.905111561829385 0.807371345476477 1 1
1.03795869421017 0.951324410279833 1 1
1.23875955132416 1.15571036511441 1 1
0.831105750843506 0.760561816531669 1 1
0.792875824378679 0.699024071932058 1 1
1.140904190366 0.990189895956627 1 1
0.975115437153098 0.86326759544006 1 1
1.2307949395413 1.12148083485706 1 1
1.23980570744627 1.12497298205469 1 1
1.11066191932595 0.945482224066344 1 1
1.07821260030575 1.01863776929181 1 1
1.35129979401118 1.18593771706694 1 1
0.935591574513001 0.855350867008944 1 1
1.11770620840196 1.02004187860198 1 1
1.09253576280138 0.987828874776959 1 1
0.651492887373556 0.519200076420452 1 1
0.763172481188083 0.701285571826406 1 1
0.784365999514828 0.683450164230194 1 1
0.520859060260105 0.501085378394953 1 1
0.929112825995821 0.812419818377631 1 1
1.0978099747988 0.979819651232362 1 1
1.07412093394364 0.977853946055703 1 1
1.09710606097585 0.956740809873162 1 1
1.05914156144602 0.965425673042178 1 1
0.86031253230724 0.788021088005984 1 1
0.91284691315763 0.846055117648958 1 1
1.05172954552472 0.9823141337806 1 1
0.565753675386854 0.526389773795952 1 1
1.08669024572652 0.974469690774784 1 1
1.16801777144225 1.06999129997546 1 1
0.6471815842548 0.601293214147864 1 1
0.63340648887583 0.541038261802206 1 1
0.789712860649514 0.719192902871586 1 1
0.98883809502874 0.863353555116932 1 1
1.15459674091438 1.07622995705398 1 1
0.729230885631694 0.666598127458422 1 1
1.13986127893333 1.04260886303942 1 1
1.22399335930386 1.11472075714312 1 1
0.899620597249344 0.851435043303486 1 1
1.14447864822641 1.05678031022399 1 1
0.835111632404561 0.744449495986651 1 1
1.43875806398422 1.34661111744133 1 1
1.54736772997201 1.34041319290866 1 1
0.605872418292111 0.553731591410374 1 1
1.07078051306746 0.981766803295133 1 1
0.955550458112033 0.873315447582384 1 1
0.850941309489758 0.763447600438881 1 1
1.02179449576135 0.920459225737509 1 1
0.948512857403506 0.904749891528438 1 1
0.740588818270386 0.69436294429759 1 1
1.16079923370225 1.00993219294639 1 1
0.774215759856812 0.704205651549728 1 1
0.809772235200685 0.72380386100778 1 1
0.628855427325255 0.562211587286682 1 1
1.05135535419731 0.944955581483212 1 1
0.758443430388841 0.698997117300056 1 1
0.970476330921008 0.868715242897767 1 1
0.674577787737631 0.618837446684 1 1
1.25271741862859 1.13041724078448 1 1
1.24638806645215 1.10891073216578 1 1
0.879391563075025 0.789618214685376 1 1
0.476046600923508 0.440003012403432 0 0
0.978105941691917 0.891192615752449 1 1
0.579510137729746 0.541256806601508 1 0
0.874797119752843 0.79565983342282 1 1
0.982231701670343 0.90566542090743 1 1
1.17133925988514 1.07398836894946 1 1
1.0128563442744 0.943474616113636 1 1
0.963500156642537 0.866009342206426 1 1
0.459009180842645 0.453040372135741 1 1
1.24533480159761 1.11745532809352 1 1
0.854474818344258 0.789836867386282 1 1
1.10140140012589 0.96654434557275 1 1
1.19843053547712 1.0781743098843 1 1
1.19201321454961 1.08152514646827 1 1
1.01625220621029 0.931284522687402 1 1
1.04332605518899 0.963570485221068 1 1
0.665854283640067 0.60568350659877 1 1
0.932838456340228 0.855037418913386 1 1
0.84275132120241 0.771936693124597 1 1
0.83538499271323 0.773563525332804 1 1
1.11453837977487 0.995643379990098 1 1
1.05399937256351 0.940111594480021 1 1
0.913328271399423 0.751963632779434 1 1
1.14175995336699 1.0327061980586 1 1
0.817113965691131 0.738544277236567 1 1
1.52400263263655 1.34925894487997 1 1
0.866470910320203 0.76855662048804 1 1
1.44986563874756 1.35526203598905 1 1
0.952077595207395 0.872123343493088 1 1
1.3878358207753 1.20551605560566 1 1
1.08509800292455 0.971634579381895 1 1
1.09346141058636 1.01101300460154 1 1
0.809221048557034 0.75042615826615 1 1
0.564895538464016 0.474930146574837 1 0
0.947658315546575 0.866699067564879 1 1
1.10830802024361 0.993880080369928 1 1
0.984947198302852 0.870419099770261 1 1
1.15914439900207 1.0286681007258 1 1
0.924522504316073 0.844797318902282 1 1
0.662779424445715 0.609988978004291 1 1
0.908084927032285 0.850409710571557 1 1
1.00523562541602 0.974573136670553 1 1
0.761422845912384 0.694645584521001 1 1
0.968945234596578 0.862884507522515 1 1
0.760418724191517 0.709079544183008 1 1
0.436357973082869 0.404881340420963 0 0
1.04532587567979 0.94500715930143 1 1
1.15076131137604 1.03280092804512 1 1
1.06995412981774 1.08763006385103 1 1
0.877466971847095 0.768944512710715 1 1
1.19102091329978 1.06049642975344 1 1
0.914386352739168 0.844527021090045 1 1
1.13296373803878 1.05651834780527 1 1
1.1533814784668 1.04374415116387 1 1
1.0123283680189 0.923828370201619 1 1
1.07094852813728 0.965495649567767 1 1
1.24700865033104 1.10748349097496 1 1
1.30936555499768 1.20811785916053 1 1
1.25150178389659 1.1108211656734 1 1
0.814581923823304 0.734994782400111 1 1
0.822987476182107 0.723777357141824 1 1
1.4483033677393 1.25874660662146 1 1
0.841916537510491 0.788763770885348 1 1
0.519304221880836 0.441525144549713 1 0
1.20868125072008 1.08635812564642 1 1
0.683731916569761 0.633944930621598 1 1
0.677216292117012 0.617055788570366 1 1
0.84700972436632 0.741252585454309 1 1
1.0919670180496 0.982604501091717 1 1
0.904144769554243 0.827424923030745 1 1
1.1583254179238 1.03611892980331 1 1
1.08182833283888 0.986217246940334 1 1
0.885429013479235 0.768850886554385 1 1
0.947903893226615 0.823268573195103 1 1
1.01771029995416 0.899748899640498 1 1
0.884043999761799 0.760862852797253 1 1
0.700653456464797 0.659571682290143 1 1
1.2191010509953 1.08829003539975 1 1
0.994865417684563 0.903716810339025 1 1
1.1894328542823 1.06897436712367 1 1
0.759334389205601 0.696029107824433 1 1
0.972810983833864 0.885173386778262 1 1
1.50258137182256 1.34729270746286 1 1
0.491071038323455 0.431472535677006 0 0
0.871850527293493 0.827885166095739 1 1
1.0768676512296 0.979998839536686 1 1
1.22034864619337 1.0924913133255 1 1
1.06168558831458 0.967658284589924 1 1
1.43705775667018 1.28984783454315 1 1
1.10117884857408 1.02120353091576 1 1
0.992155392100708 0.899882564646575 1 1
0.655702577593099 0.637601030721411 1 1
0.941583694009988 0.861253121826329 1 1
0.928093417038476 0.827492947204591 1 1
1.56261134753959 1.35288952832574 1 1
1.11542342714861 1.02610757719398 1 1
1.12085236166258 1.07929775396648 1 1
1.20856332085774 1.12048866238248 1 1
0.666639697074639 0.608524902830034 1 1
1.49876322881049 1.31636290156256 1 1
0.821200679589085 0.742232327384957 1 1
1.11567628439838 0.978597763586677 1 1
0.730551921553208 0.662663238948566 1 1
0.999871449821184 0.897181334558537 1 1
0.671742135409445 0.58345961137569 1 1
1.82943601357002 1.60856776888952 0 1
0.837866731452387 0.769790322927259 1 1
0.35471459292545 0.366906669919546 0 0
1.55090427358204 1.40340277239118 1 1
0.685822485906276 0.610463855829064 1 1
0.83390082191418 0.729857534335719 1 1
1.08325391341455 0.974481539341789 1 1
1.04152304048513 0.937981961552022 1 1
0.820972762194831 0.753851146799856 1 1
1.11578570523092 1.03462800049613 1 1
1.55133983994212 1.41165116761024 1 1
1.05918526924854 0.921038884272069 1 1
1.23709107323166 1.11973946339549 1 1
1.63460785399514 1.45287703433233 0 1
0.955827212200585 0.878917300522995 1 1
0.905138892964222 0.851250900290185 1 1
0.769885587650272 0.70483457636054 1 1
0.930558912917389 0.843520619855373 1 1
1.1266386075701 0.995110585098403 1 1
0.86726428302341 0.795839323139498 1 1
0.937520605582171 0.857452585879088 1 1
0.950656157802169 0.832229143105592 1 1
0.897980823189496 0.851294122257824 1 1
1.27637657585642 1.15993332904282 1 1
1.38890116215869 1.26720761117732 1 1
1.31735757252668 1.21629564368589 1 1
0.701879054200069 0.614504045595193 1 1
0.906156365804913 0.846074245048985 1 1
0.629774380635553 0.562776472768996 1 1
0.624978622189883 0.538846529657988 1 1
1.06705026258795 0.941668076517628 1 1
0.707078581416101 0.627134584110611 1 1
1.35829021912566 1.22938713875694 1 1
1.20664106743493 1.08684708335541 1 1
1.06523032548797 0.961879607986941 1 1
0.244553732674474 0.226965197804303 0 0
0.947565845331618 0.818980542137933 1 1
1.04002967478602 0.953233739894437 1 1
1.29267653911533 1.1384403476165 1 1
1.00498636389991 0.90670359117328 1 1
0.740310333274414 0.638815805036106 1 1
1.44138311083418 1.34345019283148 1 1
0.838580872334496 0.759851723774202 1 1
1.14704977187309 1.0640057904601 1 1
1.07410619800933 0.922371220162235 1 1
0.499013716124493 0.449614010547149 1 0
1.10566942906067 1.00110542662562 1 1
1.21483446567073 1.08243907036934 1 1
1.15217376554926 1.02745781352707 1 1
0.693134621407284 0.615688934140469 1 1
0.942295107841376 0.862489636218638 1 1
0.922704485830928 0.826743623250432 1 1
1.18079718570236 1.0602334538405 1 1
0.926143428312756 0.842288747963928 1 1
0.797537553915498 0.738956085010492 1 1
1.10732506320109 0.980425891421725 1 1
0.283376939681288 0.276384219569336 0 0
0.927950975890244 0.825610336754768 1 1
0.722897002312252 0.66702087711783 1 1
0.908278777144805 0.782555497614016 1 1
0.647085698528343 0.612838841677798 1 1
1.6568104228322 1.48209890839768 0 1
0.690817342812069 0.628296343477191 1 1
0.849118954225401 0.778299732104407 1 1
0.833769361582349 0.739828759797852 1 1
0.875986624968917 0.778950030379765 1 1
0.422770437885031 0.584469858042897 1 1
1.27007835434641 1.14391545259677 1 1
1.39662175230525 1.27892742240788 1 1
0.625393905724508 0.571370242002141 1 1
1.09567843064348 0.995135383302562 1 1
0.991306605300937 0.913309384662973 1 1
1.02272445982302 0.935027011266249 1 1
0.775089690506758 0.685261084863141 1 1
0.749819731618601 0.684425809788937 1 1
0.965085011929762 0.841798978930493 1 1
1.08192452406079 0.98932181790502 1 1
1.08540821351792 0.978336335296698 1 1
1.62281914033906 1.4273685047199 0 1
1.72435398903253 1.52907666704567 0 1
1.31774098721919 1.19821925472271 1 1
1.3320350536274 1.24179098117702 1 1
0.964286203796488 0.873111224365245 1 1
0.575687516060725 0.520367139223871 1 0
0.921816488552071 0.894920433960261 1 1
0.77612385039424 0.70896855957463 1 1
0.601348849437672 0.576440945605722 1 1
1.56217453978402 1.37855994420096 1 1
1.15542731016909 1.05237086711831 1 1
0.948323196874053 0.831420906971643 1 1
0.889788509124321 0.815191440982088 1 1
0.929364050197936 0.84174094015976 1 1
0.413783653235306 0.402873200922777 0 0
0.895635449224717 0.813620543034965 1 1
0.963013234639845 0.871244859718289 1 1
1.26909380348166 1.10296246525833 1 1
0.985626448851582 0.879632826888282 1 1
1.2482110980752 1.10826786087523 1 1
1.20595194701394 1.0466660444008 1 1
1.09256153225254 1.00645200471599 1 1
0.762381441333726 0.672890533529607 1 1
0.594947250716521 0.550019112140083 1 1
1.28086512592256 1.16571448042399 1 1
0.937836595905444 0.85568625048915 1 1
0.878412209565943 0.782454330524799 1 1
0.9072419796813 0.84433946531945 1 1
1.18087351300222 1.10450899822846 1 1
1.06592376204009 0.965387425587566 1 1
1.0065875833857 0.959989147835854 1 1
0.999049386340011 0.902725274925848 1 1
1.39150309072055 1.2808561601552 1 1
0.717649679105959 0.653671826378157 1 1
1.13056773985675 1.02411961923301 1 1
0.885510399775188 0.807254517367915 1 1
1.37339032719386 1.25254296920592 1 1
0.875671666266348 0.841765323339287 1 1
1.02371366108812 0.932742720105765 1 1
1.2387188185237 1.13172602326397 1 1
1.1551337490621 1.09260628397562 1 1
1.02116833025828 0.90097015249991 1 1
0.821660398483762 0.754486008103302 1 1
1.16045146777341 1.02193461845519 1 1
0.448480796437974 0.453131860746289 1 1
0.955373239517765 0.841832282891403 1 1
1.17897261658669 1.06094791481653 1 1
1.10698341856253 0.983194425023828 1 1
1.25445585317599 1.13821640016515 1 1
0.738565164449431 0.69066021199177 1 1
1.05950078908268 0.942618276222267 1 1
0.82421092246323 0.762382104442197 1 1
1.1440123457581 1.04291622410681 1 1
1.00388726194637 0.897521867303963 1 1
0.642468792304844 0.57786876668064 1 1
0.973533114919413 0.871154439740302 1 1
0.728064669836668 0.650128062640631 1 1
1.19851215791879 1.1580131017433 1 1
1.37862582036145 1.27663569201946 1 1
1.09774427085456 0.986289916755275 1 1
0.758525911178616 0.687852045323487 1 1
0.838280755708295 0.735633700298563 1 1
0.911860296479403 0.805923940142599 1 1
0.929726619217731 0.809302490322573 1 1
1.18504190500413 1.07955351431084 1 1
0.900206808935967 0.80451840369604 1 1
1.29731886213615 1.14002456645417 1 1
1.04745356045034 0.943680238919545 1 1
1.14506206020709 1.04589912650333 1 1
0.542405993264457 0.478849657005718 1 1
1.02370459011854 0.864712998994051 1 1
0.97771461186717 0.911093334131798 1 1
0.984593591270646 0.911641720273306 1 1
1.20331001811089 1.08630365974254 1 1
1.0621047373854 0.926340779842744 1 1
0.602615439399151 0.55898229009326 1 1
0.41292216567954 0.333002467466046 0 0
0.929693236605333 0.889993627397139 1 1
0.957241746843 0.868174958138523 1 1
0.672760781943153 0.571691371130362 1 1
0.794052714864661 0.729956454471099 1 1
1.38877356193432 1.24061194266361 1 1
0.931421995342089 0.83753391639979 1 1
1.01987824609945 0.902943581450161 1 1
0.645023451724276 0.606179362254962 1 1
0.988438478214653 0.87227745000987 1 1
1.30908805886997 1.14898717717637 1 1
0.738674519903168 0.625284325178169 1 1
0.792987911636797 0.707730783189999 1 1
0.347859048937164 0.31844903782218 0 0
1.17733583638598 1.05255742144024 1 1
1.01315256031687 0.931079327473009 1 1
1.02166176416359 0.919309018343156 1 1
0.844539321350489 0.768794655565085 1 1
1.21411516705337 1.10974785368846 1 1
1.17914120777353 1.06292649343247 1 1
0.588485081709211 0.515268023199253 1 0
1.60808476777052 1.4884252343192 1 1
1.33760654765942 1.16700421295995 1 1
1.3087313515956 1.19899512916929 1 1
1.05061046931394 0.93250933038833 1 1
1.0265281259028 0.929234597368396 1 1
0.811937597427588 0.705865978202998 1 1
0.8936539758305 0.823170861448303 1 1
1.23491326512673 1.12230105037141 1 1
1.20639326639802 1.07094444212172 1 1
1.03439168700142 0.928532155067049 1 1
1.13057425429539 1.00265711246447 1 1
1.03667039828936 0.935708343688317 1 1
1.19846333019444 1.04959097075616 1 1
1.39222472089834 1.2296880406964 1 1
1.12452638816302 1.06121707955641 1 1
1.05316384561492 0.953008305699088 1 1
0.756895910233579 0.688998679804693 1 1
0.482482109397651 0.431350945939477 0 0
0.782713170836703 0.688380159467937 1 1
1.06949650180907 0.995343075397529 1 1
1.14644552824778 1.02519753044599 1 1
0.934188519009249 0.845471127061872 1 1
1.13472731862571 1.00628852050476 1 1
0.569266979048324 0.516076736653569 1 1
1.02416226725397 0.896478047132021 1 1
0.842450203618293 0.772314609576624 1 1
0.784698373386126 0.728893567397758 1 1
0.636548600131905 0.559953464168402 1 1
0.999001845322301 0.923165842082064 1 1
1.01461139223622 0.92756004502395 1 1
1.01161775624334 0.906290766789148 1 1
0.91274728986055 0.807594985401006 1 1
0.4518866667199 0.452877866269574 0 0
1.13220191512236 1.00633030957513 1 1
0.385003426931124 0.343943167932739 1 0
0.586263929310216 0.544640703484854 1 0
1.18125469118948 1.01168111520137 1 1
0.971040150062911 0.91977945313719 1 1
1.28198936770364 1.1501930262026 1 1
1.26888837012076 1.11204483267359 1 1
0.891502492386158 0.793436490770451 1 1
0.880159488984727 0.796639006503787 1 1
0.723418742094548 0.631079592093576 1 1
0.842660908904812 0.748377255623269 1 1
0.751570649948403 0.700948193664929 1 1
1.34650373074818 1.21130602222154 1 1
0.749346297622184 0.693081487078455 1 1
1.06004164898955 0.948714215456663 1 1
0.868627526343609 0.826367482561969 1 1
1.29537280174881 1.16944550345022 1 1
0.792828778535722 0.720825627808816 1 1
0.97415962944643 0.846954559106729 1 1
1.07191320057103 0.984876270889074 1 1
1.06301085389344 0.967935523870573 1 1
1.11420931391909 1.01800506836594 1 1
1.09377191232221 0.985935062205524 1 1
0.683332207352077 0.608588702869216 1 1
0.936828014135752 0.814542603489013 1 1
1.34612022225949 1.18606014374335 1 1
0.695793704172349 0.621650672910879 1 1
1.14478136444746 1.04282828499851 1 1
0.883097030041906 0.804822978811672 1 1
0.787026566421124 0.688566023587178 1 1
0.896688269862956 0.824443157900344 1 1
1.33336793392546 1.20795363066234 1 1
0.979969018291133 0.885158980156953 1 1
0.562977737147747 0.50791122592715 1 0
0.898572845026437 0.812013197120102 1 1
0.989173334284601 0.902705444876127 1 1
0.73682293839981 0.658958439514075 1 1
1.14236190350589 1.02489324673296 1 1
1.00843107573452 0.896269997331381 1 1
0.505310720344914 0.472138061603827 0 0
0.753965966371393 0.688461824464052 1 1
0.703276620066162 0.645851852849618 1 1
0.741465588773168 0.66460804250061 1 1
0.852308214147983 0.788081462680662 1 1
1.17758294285203 1.03082350609554 1 1
1.44337765832331 1.27913171861251 1 1
0.95311621969397 0.859420757052312 1 1
0.741883414288469 0.678019247811751 1 1
0.806119111132192 0.715434855621599 1 1
0.870694653043113 0.813557856515964 1 1
1.05008562865356 0.965403931411757 1 1
1.45620054835483 1.2948136152986 1 1
1.20263887048609 1.11227171884678 1 1
1.19541539751582 1.06913116142161 1 1
0.626806250577421 0.585620244010501 1 1
0.98701896425571 0.881931767688085 1 1
0.81210478493782 0.722377416675152 1 1
0.724729968686811 0.672452371989056 1 1
1.14765041825883 1.04965296225402 1 1
0.947648708199899 0.867200350848011 1 1
0.967658431021105 0.86857539722988 1 1
1.42842181867231 1.30055092547449 1 1
1.03351520330367 0.886357508124414 1 1
0.980603123350887 0.902155010417963 1 1
0.919795480086152 0.839422928667942 1 1
0.968619987371939 0.84555037720892 1 1
0.712690947683803 0.616195510771654 1 1
1.17331670670523 1.13151762465855 1 1
1.14029561073111 1.01121978007572 1 1
0.972113221844913 0.869607909864218 1 1
1.39133638192344 1.27103117338889 1 1
0.611314439912604 0.561160182794397 1 1
0.915824005640599 0.848401342824728 1 1
0.713748980567406 0.628716660042684 1 1
1.02269722736727 0.900497207683232 1 1
0.80026063060796 0.737734424755206 1 1
0.909505741679644 0.842929631831532 1 1
1.16382935697567 1.03135659275625 1 1
1.11712121682129 1.01430181090375 1 1
1.14672180951564 1.02864134824806 1 1
0.597200369394544 0.561226740256247 1 1
1.11464096826285 1.0206296090387 1 1
1.21291658383564 1.05793343920153 1 1
0.989843147130641 0.899962388673063 1 1
1.08896813711841 0.964697389754716 1 1
0.558525218807774 0.492511522143064 1 0
1.12111309940832 1.00035930014078 1 1
0.971144000735124 0.877822312016574 1 1
1.32448748328672 1.18476025175722 1 1
0.74238836967822 0.671774445607068 1 1
1.05228417601201 0.916648359801554 1 1
1.07374144089025 0.978002422853167 1 1
0.956454797387862 0.856126434629874 1 1
0.688681653195525 0.621864499420309 1 1
0.92801910903861 0.838264572548302 1 1
0.934924125253915 0.866909401085519 1 1
0.62838512669868 0.587167299933972 1 1
1.2602003568418 1.1513688487258 1 1
0.929722571263078 0.858454782980657 1 1
1.27390402550027 1.1598274719307 1 1
1.27342251460925 1.14824876254436 1 1
0.815794082346525 0.728058766948297 1 1
1.12555792253785 1.02732622619075 1 1
0.686678499197968 0.638462936731563 1 1
1.22810567425035 1.06900628997557 1 1
0.851097281664541 0.737399759753967 1 1
1.14621880576033 1.04660766091933 1 1
1.068082008839 0.968692785445653 1 1
1.48870906081635 1.31506648292231 1 1
0.755470907925794 0.70605835364742 1 1
0.640256095852206 0.581363870869572 1 1
0.720604516784281 0.632846887616221 1 1
1.04352110048683 0.947540092835244 1 1
1.16255546762272 1.07260352236387 1 1
1.04575585966601 0.931400985604674 1 1
0.916903992682037 0.840634175548762 1 1
1.28815553632582 1.23551165647411 1 1
0.535892884799614 0.481207968560067 1 0
0.886674989644876 0.798848676488844 1 1
1.75286285316635 1.70772652471354 1 1
0.895222143513095 0.796258293842834 1 1
1.08312836147611 0.989458358510095 1 1
1.20441562780735 1.10798314755241 1 1
1.27309366262797 1.17170354547205 1 1
0.828917275494513 0.749705548749468 1 1
1.21535690678065 1.10261422872861 1 1
1.29587998918881 1.15141241711941 1 1
1.01676779624467 0.918985518589264 1 1
0.978532436353112 0.933560732384184 1 1
1.48569012893126 1.28606708846999 1 1
1.20338157779327 1.06473827840816 1 1
0.720234335979657 0.691925836709083 1 1
0.996344179763693 0.96489925886163 1 1
0.68004277419234 0.616534062390299 1 1
1.09440301931099 1.00220500238847 1 1
1.22347283794235 1.13153167356626 1 1
1.19141127820493 1.08257302841423 1 1
1.58262549541341 1.36609595331472 0 1
0.833434567710484 0.757357656972565 1 1
0.801775540657391 0.744720372314497 1 1
0.980969118803667 0.874816765127081 1 1
0.778726369269873 0.66217101493102 1 1
0.804352565330753 0.701973152674667 1 1
0.890898183841553 0.763397992711046 1 1
0.961953213060714 0.875462896647657 1 1
0.804194332080639 0.739650209933751 1 1
1.18445012757876 1.065647729373 1 1
1.13430255982378 1.01455557580027 1 1
0.950787675492084 0.94113309386244 1 1
1.17298323802635 1.0363749618049 1 1
1.08159905499894 0.961424612928005 1 1
1.23508513255374 1.10407064868331 1 1
0.922307236467642 0.817887207658099 1 1
1.04852525847923 0.951384169707959 1 1
0.37889023127274 0.336458801547771 0 0
1.03429972512259 0.91699332335692 1 1
0.960594963134551 0.857427683856959 1 1
1.24609430797299 1.11570580448503 1 1
1.21575893174334 1.10447974225534 1 1
1.14421361337906 1.03890603059449 1 1
0.666012433923354 0.608580259676964 1 1
0.902744478626916 0.818775005288737 1 1
0.839083264157019 0.784209265629085 1 1
1.0802620396239 0.917410883157901 1 1
0.61479589727708 0.539697966141702 1 0
0.978409168526888 0.872551719785203 1 1
0.86487438457768 0.731143090861074 1 1
0.66869455100645 0.631804407216176 1 1
0.736992548784677 0.632431312161753 1 1
0.737720047624817 0.693322403587505 1 1
1.01239699754985 0.931859242583254 1 1
0.746501058366522 0.65424807254779 1 1
0.924426257566433 0.837447895221635 1 1
1.17691083637434 1.06529201768594 1 1
1.09784102076595 0.972003672973005 1 1
1.75465739521872 1.56530110122023 0 0
0.645138384707612 0.594463169668043 1 1
1.22934110465802 1.10684037953937 1 1
0.814304812215166 0.721170705337929 1 1
1.02090154873177 0.981778130725947 1 1
1.28207928224002 1.17687950172654 1 1
0.657266289390995 0.576560752323639 1 1
1.42272617988138 1.2572537600427 1 1
0.764860059796669 0.668236167776765 1 1
1.10988067722202 0.950802892076942 1 1
1.2954545766807 1.14740324726446 1 1
1.1558681022123 1.04393440777549 1 1
1.09870594413457 1.01383909709834 1 1
0.94707819360928 0.826264133252231 1 1
1.29691659710241 1.15371013655538 1 1
1.2155415460142 1.07638447267926 1 1
0.993571873470653 0.878012817908685 1 1
0.797391262858541 0.731073661528062 1 1
0.823778475880661 0.752898862764016 1 1
1.00839478591213 0.937556051117424 1 1
0.657781429859838 0.636483749471826 1 1
0.990024098122341 0.869597144635016 1 1
0.785078853713326 0.706908599547611 1 1
0.956248469188596 0.883658859354591 1 1
0.895433989552925 0.82844939174556 1 1
1.16081744577538 1.06718530921154 1 1
0.95441171762207 0.89316458422361 1 1
1.09070013620873 0.955235457119952 1 1
1.20335697807221 1.11251688543357 1 1
0.892303442931591 0.804056278081809 1 1
1.18758944014372 1.03108460328893 1 1
1.10851992118772 1.00947204204958 1 1
0.793510055596588 0.705309923634236 1 1
1.12199622458427 1.05394411795138 1 1
0.798971285442267 0.728251184224204 1 1
1.39537681011587 1.22544720684818 1 1
0.890927143262095 0.830145881345932 1 1
0.926316156160637 0.822942136186687 1 1
0.958867594351881 0.875168652534977 1 1
1.0876260373769 0.998529590784609 1 1
0.882049935667297 0.78456776455562 1 1
1.30618998352287 1.19368193522684 1 1
1.10623549729404 0.986530291112241 1 1
0.442050477164667 0.410764383962034 0 0
0.580217039404342 0.52065086583851 1 0
0.722235325668191 0.649837829122069 1 1
0.567190659614256 0.506195127734999 1 1
1.34099882650138 1.20110584405829 1 1
1.15047966053946 1.03880876735844 1 1
0.870182313386076 0.776386290196362 1 1
1.08790940745538 0.96385327006106 1 1
0.674020526279102 0.613213731608029 1 1
1.08541017645912 0.969301433068959 1 1
1.46573636317087 1.34703100380664 1 1
0.679247671107908 0.609680880058755 1 1
0.692115942931381 0.631814350408678 1 1
0.985501198621863 0.903616505787573 1 1
1.02419736268239 0.884107573409044 1 1
0.979386496860899 0.866130224920896 1 1
0.583422673547816 0.535146609232751 1 1
0.669784734892059 0.591930933963487 1 1
1.19143818849966 1.12942274257912 1 1
1.17340680519048 1.06703947539875 1 1
0.956184096789118 0.848547186438914 1 1
1.29855952318341 1.15549761428845 1 1
0.920886943018569 0.892037125977281 1 1
0.953227530692377 0.865072549531295 1 1
1.31741863442745 1.2207872239336 1 1
1.26146536384377 1.15704057186047 1 1
0.917629307848234 0.834470497108781 1 1
0.753406413915788 0.701284726490384 1 1
0.706405968205284 0.632461396564411 1 1
1.33926582522505 1.22906877642235 1 1
1.21637587175216 1.07559643006596 1 1
1.02798440272164 0.894611322760847 1 1
0.478172651473436 0.443266109426191 1 1
1.16955056979573 1.05546673406103 1 1
1.35873554234806 1.25114708296421 1 1
0.889067249978172 0.816571403692002 1 1
1.49619195935862 1.3690195192141 1 1
0.775886768619659 0.718662411075196 1 1
0.973298539241118 0.877282726829547 1 1
1.01411943018943 0.915707600530841 1 1
0.93572816605922 0.856380535842377 1 1
0.788466209480397 0.731661957471208 1 1
1.45583062109905 1.25112722239452 1 1
0.92045769162924 0.832177367517189 1 1
0.706299279879078 0.668528451954686 1 1
0.902921654179994 0.814357554043915 1 1
0.967429585729374 0.86031446708129 1 1
1.18896819053577 1.07982096292624 1 1
0.905715102223963 0.807903915219359 1 1
1.04007744230843 0.939265848280482 1 1
0.735592229845337 0.66150059393057 1 1
0.954579574621885 0.828114023564974 1 1
1.13423138185218 1.02805676559129 1 1
0.744923623890632 0.698648881590706 1 1
0.792819931219512 0.701326314896121 1 1
1.112295990333 1.00368226974047 1 1
0.657000658620164 0.611183935720214 1 1
0.902632608653137 0.846489388956823 1 1
0.91638662491487 0.79452546580043 1 1
1.12060536521938 1.01095769220963 1 1
1.18469818574356 1.09778191769523 1 1
0.507894757855253 0.466238581377658 0 0
0.839370538593767 0.717433340105982 1 1
0.761091332787658 0.737625138040393 1 1
1.1279022071537 1.04026415872022 1 1
1.16342286484336 1.03724632233857 1 1
1.24538935638405 1.11442070895095 1 1
1.00354063261309 0.927270886168381 1 1
1.16093665828042 1.02539925342737 1 1
1.03577639248679 0.925245195694636 1 1
0.96120819027211 0.86968773652858 1 1
1.12468073493379 1.01191695013879 1 1
1.14552250310733 1.02331578422228 1 1
1.16839681757123 1.05899082803049 1 1
1.25219558293681 1.13216889316494 1 1
1.46533147463066 1.27615075652691 1 1
1.70680260521977 1.51745115106754 0 0
0.541699791764752 0.5054821056437 1 0
0.703917695437938 0.65679109361977 1 1
1.21780700149241 1.11289320230342 1 1
1.29384927041535 1.15864160570188 1 1
0.965567059286716 0.892153934565179 1 1
0.575857411478807 0.526046346932626 1 0
0.989546425687922 0.875382451077053 1 1
0.845484899139218 0.732575473596043 1 1
1.10728611271433 0.959681254380029 1 1
0.909199312507786 0.837245841255823 1 1
0.932711439515655 0.833813765919293 1 1
0.778138512974224 0.723909449357154 1 1
0.943441552522583 0.89310702177012 1 1
0.777932515540423 0.690152997466857 1 1
0.854012546348924 0.738660571774372 1 1
0.696264897937214 0.621992468058868 1 1
0.594032678793884 0.546799958392311 1 1
1.07856737958157 0.976256277680458 1 1
0.979741816018232 0.911244347656287 1 1
0.580638707360904 0.525103896967075 1 1
0.876042991797371 0.823170008318964 1 1
1.03359307094122 0.890257799199295 1 1
0.969594261606884 0.888216978432795 1 1
1.15453661921795 1.04682742759109 1 1
0.823523341430147 0.75323301128782 1 1
1.67136772974376 1.45080461356452 0 1
0.769271186815546 0.685628093168646 1 1
1.38245046342421 1.22784476041395 1 1
0.852630613034726 0.745843872591091 1 1
0.983298686021953 0.879807480105083 1 1
0.950434001413921 0.851314620320194 1 1
1.14897077180674 1.0334030249151 1 1
0.989521447095729 0.907380877909348 1 1
1.00277311209152 0.930041286556851 1 1
1.42586719407483 1.30373590107621 1 1
1.09911771243134 0.951140772629002 1 1
1.42746838981052 1.34782605551537 1 1
1.17942205687518 1.07680729321795 1 1
0.767025671309785 0.664933297146172 1 1
1.48273258197852 1.32978372576892 1 1
0.998775067420779 0.91865133883704 1 1
0.625290949040162 0.561893864803387 1 1
0.794348862927178 0.758955960812074 1 1
1.41168935549464 1.24990407423503 1 1
0.89766003355177 0.824932169935187 1 1
1.6925243480209 1.49553965275884 0 1
0.931258226798541 0.849017110302085 1 1
0.8726282511086 0.802744507282114 1 1
1.24596376372831 1.10364305247847 1 1
1.06575317114325 0.953760921390929 1 1
1.2454877137565 1.08641645404463 1 1
1.46141443210206 1.30143723743503 1 1
1.19576492124569 1.07527715145467 1 1
1.01464422538636 0.89769982041319 1 1
1.02681223722578 0.952303233061749 1 1
0.724987174236656 0.658051087665955 1 1
1.26786174262965 1.1357281264114 1 1
1.0581704209612 0.943680542510578 1 1
0.911896569293599 0.776229977317911 1 1
1.00010537922942 0.863627498137844 1 1
1.11621454952493 0.984837732104213 1 1
0.916589818379773 0.811293084426788 1 1
0.926304078404831 0.789954027843448 1 1
0.776671321875899 0.719512289622679 1 1
0.897579840412581 0.809161178653731 1 1
1.17593494631025 1.06268152564822 1 1
0.917959942103217 0.798964835011181 1 1
0.861024249442794 0.779869447664921 1 1
1.29547564187908 1.19383383163512 1 1
0.905512846836933 0.822760754098025 1 1
0.924778658804433 0.853515933999304 1 1
0.795341928906747 0.719825019869569 1 1
0.838987344207838 0.768708215711546 1 1
1.16218192706914 1.04160084160123 1 1
0.86658519181163 0.803283898824223 1 1
0.924648400353749 0.823192162406245 1 1
1.08635510397664 0.997368308649077 1 1
1.09354593461483 0.976487763134431 1 1
0.850001311502942 0.764550604474055 1 1
1.12854815088675 0.98826304203543 1 1
0.666295108533964 0.615837273907334 1 1
0.723315624996663 0.656145804087167 1 1
0.798756463453153 0.696771010675375 1 1
0.708244362404734 0.625485009283177 1 1
0.98084309365823 0.89505492280481 1 1
1.57277362324299 1.39297109726103 1 1
1.3483213195485 1.21329764460518 1 1
0.709571899350305 0.667398368227756 1 1
0.986740339743158 0.900973986030922 1 1
1.11900303028249 1.00517804408723 1 1
0.565682767204754 0.508148949140805 1 0
0.271739660551882 0.217075174860744 0 0
1.27381121041 1.15998708248701 1 1
0.83803192231025 0.737820618939924 1 1
1.03299790750282 0.928515564213056 1 1
1.01633072660972 0.946023883196548 1 1
0.428887691986023 0.383369622741416 0 0
1.02564797979661 0.919994776243319 1 1
0.938036331268141 0.85260024313738 1 1
0.614693097879963 0.56175906494873 1 1
1.09702178520688 0.996861643186251 1 1
0.83781025028174 0.759793572726888 1 1
1.267103797513 1.155708817563 1 1
0.95867387529895 0.875036290570961 1 1
1.28197497512172 1.16558746420127 1 1
0.855721530970847 0.750647776536993 1 1
0.531977075151794 0.479285991310952 0 0
0.892319552143019 0.785923153636608 1 1
0.859340251832482 0.779652091182157 1 1
0.817620459129042 0.687060367322646 1 1
1.47479161958275 1.28741974779548 1 1
0.874974996359577 0.786967023290855 1 1
1.13660144275962 1.0417228772717 1 1
0.90983582155555 0.830081266129311 1 1
0.80684178411286 0.73727783340077 1 1
1.49367757497829 1.35066880372877 1 1
1.04017504364301 0.9319518063298 1 1
1.03176276269253 0.923501942508277 1 1
0.566270076653939 0.494540741545428 1 1
0.854826332483432 0.776580058627898 1 1
0.635765876027886 0.570949589343371 1 1
0.845409200391469 0.739961248773966 1 1
1.26522039913664 1.14418164447268 1 1
0.748191809991907 0.666262697257403 1 1
1.07386438826424 0.963064439587842 1 1
0.759436504759501 0.684742308487395 1 1
1.09992347568385 1.00224302872505 1 1
0.583583851567248 0.520512230336683 1 0
1.11800319043249 0.992895878424626 1 1
0.850282219981394 0.759850987763317 1 1
0.638033856542576 0.585301417961916 1 1
0.762951083338957 0.711978401955896 1 1
1.20789606489075 1.1052602793802 1 1
0.867371271752431 0.764601522334053 1 1
0.791370433717551 0.713472746190455 1 1
1.41470716404546 1.28168487331787 1 1
1.18330836386011 1.03307040465922 1 1
0.605077236518307 0.534183339689103 1 1
0.854838960074935 0.780853386838545 1 1
1.07671795772115 0.976086689494604 1 1
1.00983831181103 0.918110753107255 1 1
1.56209849774583 1.36439839734155 1 1
1.39527648980894 1.18689245189478 1 1
0.989883097510145 0.926380466975879 1 1
0.565543475161014 0.509144370407597 1 0
1.05917711448435 0.965959434413001 1 1
1.05975073918352 0.932934827650996 1 1
0.946177965880879 0.874654725276015 1 1
0.469400574821947 0.425175877427671 0 0
0.731151664250456 0.651539249674802 1 1
0.83812153523149 0.751933242875098 1 1
0.921919627832756 0.849555421173471 1 1
1.06641572458756 0.966735690130034 1 1
0.944561010181156 0.832298971907302 1 1
1.14987361886517 1.07168389602157 1 1
0.403317694862 0.368578006541269 0 0
0.717163835469633 0.725926562207752 1 1
0.867906258512247 0.802066823510181 1 1
0.889345024095154 0.842486022501099 1 1
1.27848475789159 1.12754540174832 1 1
1.6911764238311 1.49309760053686 0 1
0.927747768189922 0.830784030775301 1 1
1.09658517548409 0.983932538511793 1 1
1.28452902457729 1.10311729943957 1 1
1.11525178174974 0.975642836568309 1 1
0.916502089820561 0.796015444260195 1 1
1.00176357036256 0.934518435209777 1 1
0.768639565122457 0.71452110043455 1 1
1.28953197448759 1.16513592281422 1 1
0.914170147645522 0.825859901573955 1 1
1.10507810607147 1.0002118662557 1 1
1.00363936531709 0.899154966232712 1 1
1.37031822307364 1.19803381885032 1 1
1.42529917144888 1.275235762915 1 1
1.59967471257072 1.45853862236828 1 1
0.973402808868373 0.880413535922592 1 1
0.967253398440015 0.847539423902442 1 1
0.965157511743411 0.874894349158971 1 1
1.10314468921185 0.982866102543022 1 1
1.00014950539453 0.90670398197695 1 1
0.705518350922012 0.614365452577059 1 1
0.97897417799039 0.88542656358713 1 1
1.37301290111898 1.25894963977485 1 1
1.61396287615937 1.43078921492363 1 1
0.726956868882348 0.650451501178575 1 1
1.34051465701896 1.15586203219595 1 1
0.987844883462922 0.893668641740176 1 1
0.780517485836228 0.672811203957046 1 1
1.23353996694248 1.13796788854078 1 1
1.25903119355075 1.12503696498297 1 1
1.13185569707079 0.998075305010825 1 1
0.605180154755127 0.529586375646257 1 1
1.0854805437775 0.948549603683898 1 1
0.567892736392903 0.517419559483088 1 0
0.594476880284023 0.547891305309181 1 1
1.10386900133379 1.03220567098006 1 1
1.24146827082813 1.14440207214605 1 1
0.991704850701816 0.889819661618132 1 1
0.772645151422146 0.697047223756709 1 1
0.972676421485743 0.900912341882756 1 1
1.37993347236983 1.22867302820263 1 1
0.788925854807181 0.702547881937985 1 1
0.830651959978837 0.758483583267182 1 1
1.53494978801239 1.38863588376519 1 1
1.40625124357941 1.29496967202097 1 1
0.69260650852019 0.617128661236222 1 1
1.28393088743553 1.15783449891617 1 1
1.02577389353828 0.925679531168455 1 1
0.617283279148967 0.551599809935745 1 1
0.736298004778686 0.646440128711248 1 1
0.98548326290212 0.868183585671038 1 1
1.09935442912442 1.00242097529874 1 1
0.860259358730456 0.756420962215069 1 1
0.990884123325536 0.880841291438322 1 1
1.04481192843396 0.949865238542876 1 1
0.963641397173831 0.883998325359286 1 1
0.849086536740828 0.774234718850022 1 1
0.778088934725324 0.690624085871099 1 1
1.12285313636703 1.0262624453537 1 1
1.02655575215938 0.934412967021217 1 1
0.890356204721788 0.81202074287266 1 1
1.12591811300172 1.02030288279315 1 1
1.8414107260158 1.63184102981824 0 1
1.0411462055296 0.924475964374449 1 1
0.964068460742528 0.916651368091651 1 1
0.810942019799967 0.736380016428521 1 1
0.948570268029125 0.82393056789453 1 1
0.748504427336423 0.690787418277519 1 1
0.566730212231317 0.533093477726348 1 0
0.893046889982047 0.778103822276522 1 1
0.955709944770707 0.855892025168235 1 1
0.601527196761674 0.537656039196852 1 0
0.610641451547221 0.525114523447063 1 1
1.20054992410598 1.09362014111931 1 1
0.582207091773673 0.55402010198803 1 1
1.37284650045754 1.19990247110818 1 1
1.00989000850979 0.920431165031694 1 1
1.02872182270986 0.928465537189155 1 1
1.14257178572594 1.01947257041872 1 1
1.34415360120836 1.20790889466504 1 1
0.58770131447642 0.5466555850705 1 1
0.805413755067898 0.722208919105144 1 1
0.903751057849692 0.817329158093883 1 1
0.839162367314651 0.76176141534857 1 1
0.898430030567657 0.801767809354677 1 1
0.863221956477825 0.768990777222939 1 1
0.776912098915205 0.675728870844098 1 1
1.27510102028024 1.13858073462086 1 1
1.02970852263789 0.89902890290917 1 1
1.01528925255787 0.922682532769641 1 1
1.33477682193095 1.19733718074954 1 1
1.1712629282089 1.05255011407136 1 1
0.936304445214194 0.824455526296431 1 1
1.05631733363859 0.956772839317498 1 1
0.936178203081954 0.907491985883256 1 1
1.18403044171165 1.06278035992341 1 1
0.875651941885354 0.77835723004311 1 1
1.07358175771361 0.902897469240334 1 1
1.03805550809889 0.938152567665636 1 1
1.12733403851187 1.01466466091219 1 1
1.09290361137301 0.969138830948521 1 1
0.908137726721075 0.837889496574364 1 1
1.03350093753765 0.964373194130719 1 1
1.11456992774469 1.00745000315246 1 1
1.00818771339739 0.933385181559596 1 1
1.40612723321386 1.28916370148534 1 1
0.795460962230085 0.718544519248801 1 1
0.468090166131967 0.411307327964314 1 1
1.09827767425131 1.00313589533994 1 1
0.457811533034434 0.411207433965056 0 0
1.26181014802849 1.13002962705093 1 1
0.752184005248126 0.698829276037538 1 1
1.16434477455641 1.04902401049683 1 1
0.897041791641555 0.807573675567036 1 1
0.273298356648901 0.274179933874287 0 0
1.62739444365069 1.4617417054781 0 1
1.56326092897893 1.40095144096319 0 1
0.833568059287867 0.707854064842065 1 1
1.29667298639389 1.19513364546613 1 1
1.2101911367437 1.07210893114381 1 1
1.27784186158928 1.15046268340651 1 1
0.860159013715998 0.803256401756353 1 1
0.510270236499973 0.457787846317447 1 0
0.853243702744955 0.788277418613103 1 1
0.389788135522721 0.354638931813421 0 0
1.04370845357081 0.944956511582376 1 1
1.01574159551447 0.905023167944505 1 1
1.10575675383726 0.996433027666619 1 1
1.36961793969299 1.25571549537424 1 1
0.814459242684331 0.738536908066647 1 1
0.724154710804771 0.671371717717898 1 1
1.30967230006958 1.22861540885523 1 1
0.793562654802131 0.717080243975812 1 1
0.700820596378336 0.613268479457987 1 1
0.85076340055544 0.78656153835344 1 1
0.758891720560036 0.688593582461721 1 1
0.454346466077644 0.389878774358899 1 0
0.640097337086449 0.558306774705652 1 1
1.19221064275745 1.15092578335985 1 1
1.02225756229227 0.907277311297491 1 1
1.32367022189048 1.20408392066261 1 1
1.43305793051774 1.26446544861493 1 1
1.19963831244669 1.08869162359367 1 1
0.768124972698501 0.700326766285778 1 1
0.894994353850848 0.812811450026784 1 1
0.866631680978664 0.802888060556676 1 1
0.964017847147036 0.88322241581947 1 1
1.06608304044106 0.96418564654075 1 1
0.765740073060321 0.671873197176998 1 1
0.921635137942684 0.810778664875818 1 1
0.961151939552409 0.870480896817642 1 1
0.517447242407581 0.456604278516406 1 0
1.18654791603095 1.06926520462745 1 1
1.18143375071064 1.07541502348933 1 1
1.02088775961889 0.898104589083893 1 1
0.932903730309713 0.853181907044571 1 1
1.3902997747627 1.19867855898247 1 1
1.32047328763402 1.15671422185141 1 1
0.60560501850017 0.480868619293418 1 1
0.623930768015579 0.553292015006082 1 1
0.88819271212555 0.801859306834095 1 1
1.47857699239073 1.34389914089829 1 1
0.971810975444169 0.856534116818459 1 1
0.76871752225247 0.677982812381894 1 1
1.08925007748364 0.986275615006029 1 1
0.948966103057336 0.850747195033443 1 1
0.716171005528458 0.664187549550322 1 1
0.687559990688852 0.596854204612047 1 1
0.859346695745038 0.790058783808688 1 1
1.59557460123271 1.43571525981233 0 1
0.72871612948458 0.654109556249861 1 1
1.35599942002172 1.22331471916862 1 1
1.04907374723775 0.954671051593337 1 1
0.97405997501877 0.878576982517118 1 1
1.1154006651148 0.99173193275375 1 1
0.699078144426435 0.605325159618087 1 1
1.42557123805055 1.29241477156407 1 1
1.08294740072411 0.974677057651986 1 1
1.30336441121731 1.18668588150617 1 1
0.778210348758072 0.697052877392191 1 1
1.04632512333349 0.926604848954966 1 1
0.911458635478351 0.817793126531779 1 1
0.790868774834857 0.70697786831269 1 1
1.08255792141783 0.954885676829968 1 1
1.11945055691723 1.01975740411108 1 1
0.557036886767332 0.514159364207387 1 0
0.933408576877925 0.855077277097311 1 1
1.05172344654672 0.967324494326854 1 1
0.604543730993604 0.556159243584616 1 1
0.847130601914387 0.746633490792983 1 1
0.94418983220568 0.889649713249291 1 1
0.994713752500881 0.933105856948651 1 1
0.779608168810178 0.669576155983446 1 1
0.960287950616838 0.854947831270774 1 1
1.03438087268212 0.942867583076523 1 1
1.12345034134136 1.00570872665979 1 1
0.824825411815874 0.723632787929243 1 1
1.41011929625452 1.26713960083789 1 1
0.74827026195948 0.684373841841794 1 1
1.0510615276132 0.977442038307451 1 1
1.06427641367008 0.964074558649828 1 1
0.99473371354297 0.914976784431138 1 1
1.16101354422959 1.04077308318921 1 1
0.573033020060744 0.494065292963275 1 0
0.764827898270064 0.66775038207245 1 1
1.10618508904571 0.997635670330136 1 1
0.870358196460473 0.755353998460122 1 1
0.815418766376088 0.741096733784503 1 1
0.990086581749064 0.899931746881187 1 1
1.06833102591382 0.967311100290088 1 1
0.661402848865172 0.611944852545356 1 1
0.98357002434985 0.852970773475506 1 1
1.20755208248052 1.08597111889635 1 1
1.15198872977856 1.00823777494605 1 1
0.696762083189872 0.638131039773544 1 1
1.02141195659608 0.903765445208546 1 1
1.20001499596643 1.08572150963351 1 1
1.26197167176861 1.17761715086172 1 1
0.428596747387061 0.379419523484551 0 0
0.832448676045237 0.718113665991129 1 1
1.03699712056254 0.930779245185284 1 1
0.938256631140468 0.81523398447782 1 1
0.880142644589428 0.828408051831292 1 1
0.607588356479168 0.600718083490245 1 1
1.12489654551116 0.962152119259627 1 1
1.13733711339726 1.02940898215676 1 1
0.72850214742256 0.672897751141749 1 1
0.818178550625042 0.737778370085033 1 1
1.06544202240868 0.97456599901294 1 1
0.731641182883148 0.624046101741223 1 1
0.810624326574859 0.729070544021394 1 1
1.24668938886656 1.11268559041661 1 1
1.27210631172633 1.18940686298401 1 1
0.818923570878939 0.760515414755704 1 1
0.874201966384947 0.775904689190874 1 1
0.995253771716752 0.901059883383658 1 1
1.34450787658751 1.17744206220003 1 1
1.12421181177581 1.00135672614051 1 1
0.86645261853859 0.755422225130455 1 1
0.942254912978504 0.822570902128424 1 1
0.97888464191069 0.889681103016716 1 1
0.843844218122102 0.734335906884714 1 1
0.987080525132247 0.89869190846589 1 1
0.599491992743037 0.548831662172383 1 1
1.21287668639195 1.10104730973803 1 1
1.14384336567976 1.02806274629339 1 1
0.984142182837477 0.896872688194928 1 1
1.08747518129945 0.94871141804631 1 1
0.880436248722554 0.773599773117028 1 1
0.912275280614933 0.815658717703874 1 1
0.531865712111085 0.478324917130631 1 1
1.2747921894551 1.12981392332916 1 1
0.941858760663467 0.833289306527682 1 1
1.15490504820231 1.00244063070362 1 1
1.52243899503903 1.36462466717008 1 1
0.993169515388898 0.906931290039722 1 1
1.13575844937968 1.06514346110043 1 1
0.907606264060789 0.79853842934944 1 1
0.658253903649423 0.589052039290513 1 1
0.626462893072252 0.612735123690405 1 1
1.26103316643731 1.15898649297003 1 1
1.06549389513135 0.954659007274971 1 1
1.19086944895265 1.06837347941893 1 1
1.05599008056971 0.921396885795269 1 1
0.495592456828858 0.458346608707877 0 0
0.727008040720589 0.643266493418263 1 1
1.38958232996811 1.25293944145215 1 1
0.903336105396706 0.816613481470473 1 1
0.929489925800671 0.809371807204043 1 1
1.38015290079228 1.24921182831062 1 1
0.972083335213258 0.865569781056338 1 1
0.918489242786505 0.822775482127932 1 1
0.709762302834524 0.647389109975506 1 1
1.23216156031697 1.11796312985053 1 1
1.08030627185667 0.998818152524743 1 1
0.812145918849039 0.750295328943445 1 1
1.42522830355545 1.28632748497174 1 1
1.06007068862049 0.95344764235639 1 1
0.470503275415659 0.437360135227137 0 0
1.43762268830459 1.26094830199219 1 1
0.744036376412941 0.672137161832225 1 1
1.44340676143726 1.26416278125379 1 1
0.466441255923452 0.434846738528137 0 0
1.16239235330568 1.03393528565466 1 1
1.01850230649387 0.964440917738833 1 1
0.854187637304491 0.782309099259616 1 1
1.26176910167534 1.15333073019884 1 1
1.04890225236448 0.921593205697344 1 1
0.888784484330214 0.764780577468804 1 1
0.718119578665736 0.658490510632663 1 1
1.30869836880878 1.18184903460762 1 1
1.43701965111359 1.24282919597267 1 1
0.889331293040666 0.790437837820896 1 1
0.815582404391373 0.733371536188683 1 1
0.803483835091465 0.772111030889415 1 1
0.612901537458105 0.562029126420227 1 1
0.537879461983276 0.490474095411915 1 0
0.870979577951281 0.758443225960567 1 1
1.34371187021733 1.2050488571276 1 1
0.799968391559757 0.658382750563991 1 1
1.22623764535793 1.11713683547579 1 1
0.961203083146107 0.872718491946354 1 1
1.28496172319907 1.12512675425164 1 1
1.30026641537172 1.13452277018022 1 1
0.963290822755002 0.893122452604603 1 1
1.56720124307555 1.42105404424416 1 1
0.671934444603578 0.618598715122832 1 1
1.18826862637409 1.04955306273478 1 1
0.956519074136124 0.874858041108332 1 1
0.698556412683654 0.612978686534599 1 1
0.923625225537591 0.830676294186657 1 1
0.810044516486894 0.713340668015116 1 1
0.92463428944238 0.841252699057941 1 1
1.364220333833 1.2335168292351 1 1
1.58281173672243 1.44884118011908 0 1
1.00953862629519 0.906047784944961 1 1
0.978020155651308 0.88389356109086 1 1
0.794404325462811 0.71280491095203 1 1
1.19791733669796 1.05154969763177 1 1
1.14704230128661 1.01129441999063 1 1
0.825599230090378 0.76326293682114 1 1
0.913827744861984 0.885383011053584 1 1
0.702126807179262 0.643492548455751 1 1
0.827015660915788 0.741975568268223 1 1
1.11224777167737 1.00139126572411 1 1
0.728534964572734 0.633331168489802 1 1
1.22950186815143 1.09916579487334 1 1
0.842744902462515 0.799903998771222 1 1
0.588263584911881 0.539376046297629 1 1
0.965327886138726 0.879954762936203 1 1
1.47659534689311 1.32671387447725 1 1
1.34820419227488 1.18411999108779 1 1
0.952841508999463 0.873059495992278 1 1
0.728170541989604 0.642397970204633 1 1
0.941211067961772 0.839737820069627 1 1
0.923856733072143 0.837384099843756 1 1
1.0947937144712 0.990262433483983 1 1
0.553891066431703 0.510177291627742 1 1
1.15045759170171 1.01611080112104 1 1
0.724790804971462 0.64313382370877 1 1
0.95708867533233 0.839316676255623 1 1
1.00279119815218 0.87710504987707 1 1
0.754189463378465 0.681524263248766 1 1
1.00685667492733 0.897869095132093 1 1
1.04166659880221 0.94817812192506 1 1
0.760648420001148 0.697623864585342 1 1
1.07015032059187 1.01930380255758 1 1
0.172112737414694 0.191548188857765 0 0
0.372505902056463 0.332454380435635 0 0
0.828779214314368 0.759297844576055 1 1
0.922765262993673 0.839787852456466 1 1
1.12002635840752 1.01762383754838 1 1
1.19837927374691 1.08734873612167 1 1
0.67592806042357 0.581112217532148 1 1
0.926028963223847 0.810685754524737 1 1
1.55193725402448 1.44330711409839 1 1
1.22764985671118 1.08585619359235 1 1
0.702423128817836 0.648919466797028 1 1
0.829644690164159 0.734493421120507 1 1
0.814654772382656 0.762126714393987 1 1
0.809092491626118 0.754670141492811 1 1
1.2987573738505 1.1266630256296 1 1
0.528121163196319 0.46677269395833 1 0
0.781877846474525 0.680250705857409 1 1
1.23009339536298 1.11521299712353 1 1
1.1636509532496 0.995748281187383 1 1
0.840892949886606 0.757141929036993 1 1
1.17724288043437 1.0553284715667 1 1
1.16088473031577 1.02106382184408 1 1
0.870352886056671 0.825504042710939 1 1
0.566152900757361 0.535219316515845 1 1
0.920418193105013 0.820119629302169 1 1
0.802708577078752 0.710581343379056 1 1
1.30495368422617 1.19255762560245 1 1
0.999464394526013 0.873877034577894 1 1
0.987233400047956 0.90182288764596 1 1
1.485999452143 1.34814773549873 1 1
1.20625496848375 1.10630112348884 1 1
0.505861314620897 0.438540622956821 1 0
1.09932562336443 0.931148797622106 1 1
1.22686952231061 1.10249079600175 1 1
0.943591452669656 0.868443386893823 1 1
1.01440278083976 0.912531072548834 1 1
0.639948970956099 0.643289929528361 1 1
0.536207701632409 0.502853835711368 1 1
0.813480943317184 0.743154658056718 1 1
0.771433381654114 0.711217689891558 1 1
0.672956096135636 0.621184727184383 1 1
1.53123773420639 1.37677116915614 1 1
0.831966350931033 0.752745799574076 1 1
0.566026497858506 0.515927711833453 1 0
0.849620900298101 0.724942059325768 1 1
1.080253544153 0.996732653622492 1 1
0.996120703285779 0.84049132509304 1 1
0.895811706633699 0.798740019407501 1 1
1.13127958157199 1.00903648885091 1 1
1.07343167312445 0.982872255807921 1 1
1.34804298936908 1.17743485397478 1 1
1.34616652637665 1.23097644058063 1 1
0.784877874236037 0.732327060329638 1 1
0.436673411162676 0.40753023825205 0 0
1.06438627944879 0.956470263584845 1 1
1.55505976693582 1.38342915248778 1 1
0.822870961193706 0.728953864364058 1 1
0.727202484188932 0.556626422335176 1 1
0.9479136516655 0.871779135703131 1 1
1.35682196634112 1.22840882419752 1 1
1.2761415171066 1.15456848116121 1 1
0.956774007462577 0.837921488702003 1 1
1.09595558179427 0.9800295236067 1 1
1.41739076927638 1.24580211753011 1 1
1.2532758188468 1.11078175895417 1 1
0.808577069757289 0.698370717071603 1 1
1.07516792287455 0.966480188650501 1 1
0.750725482296869 0.7090117373396 1 1
0.812429758466045 0.720172794909767 1 1
0.833859644209973 0.793238443053871 1 1
0.586539020041164 0.555241936197679 1 1
1.31915653433823 1.17859426602223 1 1
0.612380061355851 0.562026971912475 1 1
1.42627895533118 1.27439360907769 1 1
1.00943257867235 0.915918676225291 1 1
0.869138183653149 0.80863200757765 1 1
0.70446593393766 0.651906442011673 1 1
1.52231397119571 1.39169943685819 1 1
1.46358233081429 1.36032408680008 1 1
0.881914880944364 0.775028281457951 1 1
0.629079546438314 0.559822090317332 1 1
0.680611959119095 0.611618506333153 1 1
1.34773073268973 1.20111889821084 1 1
1.12360776849241 0.972449740814267 1 1
0.73964264720036 0.661420534082352 1 1
0.745437127318525 0.692128986985342 1 1
0.795132297176594 0.7240876296593 1 1
0.931161403374877 0.821805926072589 1 1
1.07465376609782 0.957649357433314 1 1
1.10797015601376 1.00848076096615 1 1
1.10817892669335 1.04253734992106 1 1
1.40179432603494 1.13070448298801 1 1
0.948776663383649 0.81878172570731 1 1
1.01573095402181 0.930658433571329 1 1
1.27475178312161 1.09915954135981 1 1
0.729847552388956 0.697491888336085 1 1
0.998678351260062 0.914997503773538 1 1
1.10787924404184 1.02114046523382 1 1
1.04418138876385 0.930919426133617 1 1
0.821241264198974 0.722458557968821 1 1
1.30912905182205 1.1745871655619 1 1
1.04488858799097 0.936381447860029 1 1
1.53770170511473 1.38954747787079 1 1
1.16895779455356 1.07803093702695 1 1
1.39352068773201 1.24306299738295 1 1
0.950558104039881 0.850176160448762 1 1
0.566896118763219 0.55520251440197 1 1
1.01629829045459 0.930425163334322 1 1
0.955146060943883 0.87849456979335 1 1
1.61583180538522 1.49133932291752 0 1
0.983115568376819 0.876749139429324 1 1
0.726902171753582 0.676885833622951 1 1
0.836063098222615 0.725971825968425 1 1
1.25360251995804 1.13384636753949 1 1
0.984144212435029 0.856385660534531 1 1
1.18165502671865 1.03958412295514 1 1
1.12608938535512 0.983429148604585 1 1
0.941143076939293 0.859982521690141 1 1
1.16757386052901 1.06827476242674 1 1
0.905163849380543 0.826378633727028 1 1
0.996843308659436 0.923916960540701 1 1
1.282101012089 1.18586517623566 1 1
0.365748408777523 0.340952026604041 0 0
0.976873536336813 0.896253517930894 1 1
1.42152039692055 1.29363384932994 1 1
1.01632264389455 0.924991851285953 1 1
1.16115369697691 1.0409200778113 1 1
1.1487989120395 1.0457460936567 1 1
1.05105732718866 0.960493161542383 1 1
1.26069573758188 1.0837699842554 1 1
1.07368793507474 1.00944211543285 1 1
0.44054319392366 0.407125885307344 0 0
0.522315399350076 0.470310858579243 1 0
0.938412997145252 0.847355794651316 1 1
1.10695054686474 0.990100503649992 1 1
1.25497821364216 1.10093209171164 1 1
0.778736985958771 0.697105576530176 1 1
1.01852680028339 0.934170834501171 1 1
0.813952513432633 0.751685624468159 1 1
0.65975473778455 0.596444328838996 1 1
1.12616932231501 1.01242229088488 1 1
1.17373305741414 1.0521331519645 1 1
1.04980263959254 0.927878595652329 1 1
0.487135796123414 0.467456614806158 1 1
1.10991241677627 1.02656561964401 1 1
1.02023096379848 0.951541595518204 1 1
0.839886460105097 0.760049739424387 1 1
0.848204435783465 0.769006924880809 1 1
1.20633022631826 1.10405366268592 1 1
0.933784075160594 0.817202122568506 1 1
1.29248645750889 1.14939000336193 1 1
0.8765980241578 0.744008297544798 1 1
0.98060517042936 0.877953014833978 1 1
0.814494989457191 0.737861955702113 1 1
1.06720793355285 0.948401837885581 1 1
1.00861935486895 0.910432643451768 1 1
0.919424270924423 0.764595515775525 1 1
0.750775986154255 0.680597486424779 1 1
0.908585381341078 0.783942211363253 1 1
1.06821148114381 0.939668047732011 1 1
0.853133507490057 0.774469521302229 1 1
0.883945696598967 0.797815951779878 1 1
0.492269407604633 0.470652958011102 1 0
0.780424583981682 0.713251715746005 1 1
1.59980552210633 1.40792571347185 1 1
1.3784585178094 1.25817049085371 1 1
0.830967000853826 0.717651209343363 1 1
0.701466289842868 0.650972410812874 1 1
0.844183300540246 0.773871726381478 1 1
0.971080939011705 0.894249710798438 1 1
0.586070191868889 0.529162042307565 1 0
0.447644291861191 0.440438335405719 1 0
0.703382036418086 0.647152534297725 1 1
1.14136153068742 1.04338789966847 1 1
0.790035833134968 0.722133566013042 1 1
1.08367849538827 0.979472311212168 1 1
0.749858369026806 0.682690774456627 1 1
0.71952580439148 0.692709572422191 1 1
0.873533439410182 0.767874769996133 1 1
0.936176535776852 0.833199080435553 1 1
1.3023614362418 1.21635012091542 1 1
0.874883262123844 0.782240508377783 1 1
0.853522889155555 0.75547340494183 1 1
1.36913942654284 1.22682085801942 1 1
0.876709623492045 0.760753029497285 1 1
0.746088121442781 0.667820342427501 1 1
0.939779264184582 0.837181112480805 1 1
1.04264056719033 0.912985445812087 1 1
0.800136674627086 0.711112257606176 1 1
1.66270174141509 1.53353846884053 1 1
0.664742233210287 0.601951056524651 1 1
1.11859290241382 1.00286951580933 1 1
0.527355892912768 0.498988038872709 1 0
0.797618935603055 0.71803375029645 1 1
0.728030745701212 0.663163872121477 1 1
0.97950293775102 0.919571430298967 1 1
0.346712419272553 0.319231111361644 0 0
0.520549530767313 0.470050159684781 0 0
0.672518749817431 0.62845407543172 1 1
0.723541141407021 0.660447914014237 1 1
0.644808937919151 0.567242633480764 1 1
0.985071736749515 0.86834180108738 1 1
0.950700422117552 0.865723419898491 1 1
0.326094923711867 0.291327765062982 0 0
1.14413555436608 1.02806393117662 1 1
1.24732588780838 1.11748295087674 1 1
1.28501188967969 1.15067790368359 1 1
0.677603174146192 0.601309223179238 1 1
1.11778695637748 0.976524189892143 1 1
0.612584157483527 0.555794377220177 1 1
0.788275021885996 0.692308726831335 1 1
1.0180483129622 0.941627606976192 1 1
0.901664518111763 0.816991103881688 1 1
0.925126956769165 0.840985063178165 1 1
0.649557917984763 0.579560191267738 1 1
0.893924888745174 0.824029394929415 1 1
0.792715337843922 0.718637369308799 1 1
0.383195227875175 0.34531811880547 0 0
1.64535496087578 1.53488379943782 1 1
1.09311399554763 1.01699323053392 1 1
0.926010619234781 0.818721999501466 1 1
1.3860467011501 1.2687403429222 1 1
1.48343491239096 1.36235220388482 1 1
1.08196814246989 1.03011084424053 1 1
1.24844023628961 1.08863214310371 1 1
0.965571614543021 0.83870869425296 1 1
1.30722882551761 1.14716841220634 1 1
0.961505189717884 0.930230540260857 1 1
1.05271262753915 0.948363767915365 1 1
0.95264854916062 0.779881068869689 1 1
0.746973027426633 0.688832966407925 1 1
1.15842372406546 1.05319203212578 1 1
1.12433514737566 0.939125038077637 1 1
1.09127608423232 0.996736213427031 1 1
0.968478984423378 0.82346777537378 1 1
0.827809621618239 0.724583423621762 1 1
1.04218305014086 0.943335422355837 1 1
1.21239450195252 1.06663758294264 1 1
0.880880719332995 0.791026606502263 1 1
0.851021494959315 0.766937518417112 1 1
1.29835595170986 1.15509069149395 1 1
1.21863215290154 1.09811027074488 1 1
0.826480493511116 0.741651389308595 1 1
1.02554003813257 0.905728261579424 1 1
1.05800108348559 0.957211776062924 1 1
1.71409016831044 1.55387655995454 0 0
1.0122257375524 0.885461608918549 1 1
1.41130701084373 1.30964319869998 1 1
0.660337454445898 0.605941301978662 1 1
0.906926068685953 0.821824489335498 1 1
1.32421251718072 1.16354642089469 1 1
1.07847074909944 0.964407738458479 1 1
1.03102843886221 0.897172196378693 1 1
1.05948787017072 0.983762286435012 1 1
0.668881066430313 0.602457380900123 1 1
1.04937721013285 0.956083676719934 1 1
1.10382069533425 0.98790664253333 1 1
0.926095384489481 0.856458590800246 1 1
1.12871365980807 1.02597858394708 1 1
1.25523307697839 1.09265704267554 1 1
1.29342135272165 1.14462132696891 1 1
0.925856493274628 0.87013140889008 1 1
1.47595026815385 1.39868695016298 1 1
0.929807638971675 0.875556651945269 1 1
0.990573195854923 0.886963096276283 1 1
0.803455667650848 0.718803158732084 1 1
0.794822587622219 0.710096092025597 1 1
0.996779130240194 0.861995395057794 1 1
0.739436112402828 0.654157152191813 1 1
0.90466874807107 0.823245562916834 1 1
0.887847948740688 0.799166668651957 1 1
0.930696794575162 0.861998165663854 1 1
0.902004993286494 0.832661545541832 1 1
0.649331930564374 0.580936149505143 1 1
0.577624058492441 0.549946356446164 1 1
1.17809163844363 1.04815229246073 1 1
1.18709926327927 1.00743843612605 1 1
0.912622428872939 0.837615630247658 1 1
0.38645668219124 0.342436305980244 0 0
0.934551467329901 0.825695564698844 1 1
0.554274686370309 0.504233927269816 1 1
0.644211353094464 0.60978858184577 1 1
1.0788938801632 0.966025202024744 1 1
0.923290523023196 0.817735598574948 1 1
1.23474518124567 1.09338234259303 1 1
1.11469661925382 1.03248397597495 1 1
1.78649309274354 1.6492904923017 0 1
0.938598954946255 0.855453342253562 1 1
0.823142738446571 0.731444941577637 1 1
0.788940086012387 0.684151913960308 1 1
1.46305337644303 1.26373821563143 1 1
0.943556807935038 0.841253621394253 1 1
1.12972345955736 1.00773389282174 1 1
0.642009342312847 0.587480810729299 1 1
1.48789049601909 1.36064870733167 1 1
0.616977893779983 0.552773993122365 1 1
1.16639164523559 1.0354390597578 1 1
0.952849128282679 0.848546428498894 1 1
1.01333005047522 0.905660804772101 1 1
1.1099357883932 1.02250002026058 1 1
1.27490776369256 1.17597999991838 1 1
0.699807136963686 0.630960784597356 1 1
0.913925292574672 0.794245025197335 1 1
0.931895844506764 0.853413402508682 1 1
1.22581211311591 1.10512855785288 1 1
1.1772445970096 1.05270316549191 1 1
1.01949350511264 0.940484503570282 1 1
0.885735558356422 0.795476718684771 1 1
1.05268098953181 0.950407821107893 1 1
0.884778222114352 0.811668199808552 1 1
1.44351218492626 1.30123330135353 1 1
0.740829019550029 0.649025404996039 1 1
0.780313501326525 0.708260154176969 1 1
0.830578885574403 0.761848377209858 1 1
0.728416900394481 0.686709104132932 1 1
0.860405777889485 0.790767217959567 1 1
1.07970822891919 0.980396895251553 1 1
1.45776402262412 1.29579466726012 1 1
1.12784442360544 1.0252087796019 1 1
0.918786239100332 0.809282940375267 1 1
1.13801522691363 0.992113025249114 1 1
0.804282433753089 0.703843320191438 1 1
0.604231978105284 0.579724408485554 1 1
0.990705807225256 0.888886757053522 1 1
1.11432015304269 0.979110846640328 1 1
0.997147185536176 0.880166486742293 1 1
0.601079508608041 0.586396980280577 1 1
1.17001103153966 1.06029645281241 1 1
1.28537017704104 1.15720476312681 1 1
0.880684202651782 0.79986281588897 1 1
0.841811830458255 0.776704375434702 1 1
1.03362984758091 0.936892232832944 1 1
0.744145691541388 0.667821025945097 1 1
0.640219133716109 0.552467510876617 1 1
1.01770647314919 0.916365782472562 1 1
0.84966332072654 0.781278005451904 1 1
0.699796438645125 0.606012759000174 1 1
0.778423473419366 0.71326319491391 1 1
0.945472612191533 0.782293691495816 1 1
0.775713732928273 0.695636230545484 1 1
1.04424669389659 0.952470232623725 1 1
1.15914638703015 1.02629707156297 1 1
0.966969446140761 0.820736082011833 1 1
0.805052908714248 0.734935182746449 1 1
0.974721717882581 0.84040616263459 1 1
0.854797693992756 0.77298890296313 1 1
1.31329616078061 1.15394663900569 1 1
0.878008077146947 0.800692092196057 1 1
1.13634370177342 1.03947987276946 1 1
1.26556135611851 1.14117202436262 1 1
0.688494686632791 0.615874103490883 1 1
0.774866531451773 0.619278674021863 1 1
0.749536764880586 0.679868803718287 1 1
1.46690571603302 1.33272928218995 1 1
0.900536919930453 0.803134413470745 1 1
0.749242319508607 0.645537377250815 1 1
1.30856375986528 1.17621931870591 1 1
0.640067864939962 0.60123453450574 1 1
1.13338304077293 1.07859168543451 1 1
0.705659085828455 0.650842084863208 1 1
1.20887396849457 1.1243630218439 1 1
0.80782840152012 0.727025142456948 1 1
1.25794033818525 1.1690943035464 1 1
1.1398510091148 1.00915590400772 1 1
0.976281019441237 0.869782693278353 1 1
0.809727697986917 0.727254947223133 1 1
1.10577089113676 0.992850852872521 1 1
0.452942620881607 0.394579101970074 1 0
1.15075321382065 0.93920333715444 1 1
0.731735741386256 0.650882242373997 1 1
1.33220780315708 1.1787707374351 1 1
0.828596586465934 0.761490440723682 1 1
1.15133919147245 1.02557827924543 1 1
1.67478846021123 1.54566120579677 0 1
1.09355674077051 1.00193496476764 1 1
1.20296258915885 1.07595424941979 1 1
1.1567719610675 1.04058789467254 1 1
1.04989517314472 0.902676739706203 1 1
1.50332439917426 1.37804146081754 1 1
1.31218468305333 1.18904327571541 1 1
1.11551482801073 1.01647127531968 1 1
1.07660779678809 0.955594240468732 1 1
0.811019881244086 0.710663658194421 1 1
0.827518251542914 0.763562712426855 1 1
1.00809915966869 0.913810906450446 1 1
1.2069535942348 1.09818952466214 1 1
0.904265023089799 0.818656430489919 1 1
1.02128721240813 0.935812788221952 1 1
0.569880740758353 0.513961055765076 1 1
0.720352064872134 0.631755684037722 1 1
0.972524487143326 0.90782216620689 1 1
0.886647781088564 0.805844862013916 1 1
1.24005284778113 1.13813342501366 1 1
0.7586964412196 0.692086203934451 1 1
1.22340250080637 1.1142590595252 1 1
1.4795885703543 1.31028808979224 1 1
0.781102715893814 0.717600124717195 1 1
1.15424230184499 1.05752835605653 1 1
0.708053878655333 0.637722279662761 1 1
1.35095579210827 1.17803068731109 1 1
1.48091757481166 1.31081051307258 1 1
0.747443140739238 0.657814119030147 1 1
0.615887513418669 0.55235124764018 1 1
1.27776378917627 1.04855425634511 1 1
0.858889942651912 0.82978773504107 1 1
0.778590054494476 0.720993754518128 1 1
1.03800957813054 0.950767101775168 1 1
1.10631548819609 0.977945337373056 1 1
0.828328490179901 0.733410552347457 1 1
1.09368086139251 0.955898366238222 1 1
0.399692827262586 0.380960589197629 0 0
0.690215180535079 0.636892990973265 1 1
1.18167855349913 1.04909640790457 1 1
1.30953793658545 1.12504543613045 1 1
1.26096668628976 1.15866583789912 1 1
0.764221972056689 0.681647094146529 1 1
0.68950287553996 0.61498239855021 1 1
0.966289543458519 0.847627492689711 1 1
0.529226286506713 0.469637255281989 0 0
0.874038743997528 0.81441163556495 1 1
0.312635696687634 0.301008864525205 0 0
1.07934820534484 0.991611846121757 1 1
0.801658977454809 0.763433221062931 1 1
1.06182394789917 0.943060225308721 1 1
1.41997637815991 1.24984232515166 1 1
0.721401002162572 0.649504293854655 1 1
0.908295954410443 0.817068718331652 1 1
0.457060760762192 0.429682722558908 0 0
1.22011459324547 1.10054320302621 1 1
1.1884668885366 1.028230846001 1 1
1.00201534223033 0.925704190524545 1 1
1.33329675651666 1.18194566239007 1 1
0.602129026911364 0.542220243648312 1 1
0.576564990649542 0.497199169981343 1 1
1.03662393216229 0.908603353297512 1 1
0.660023199724193 0.589188225312353 1 1
0.627642864084171 0.623651031174983 1 1
0.962521190636993 0.881793719800847 1 1
1.1035593302936 1.00522186790883 1 1
0.801431518503128 0.777935747998398 1 1
0.751509814259565 0.668777296583257 1 1
1.39745339390149 1.25603186136543 1 1
0.820583520620366 0.706340874041604 1 1
0.451294890267791 0.392672512659704 1 1
1.58060969000096 1.38803672250294 1 1
1.32877828216716 1.2061148464726 1 1
0.931875359970143 0.832941157191955 1 1
0.969676334002923 0.877597556939681 1 1
0.642272207089799 0.579069884929451 1 1
1.47571982851486 1.32513525041529 1 1
1.41997716213958 1.28444254889927 1 1
1.00684647872547 0.910133107216275 1 1
1.51845646815362 1.40289521277533 1 1
1.21304786124768 1.08600389337237 1 1
0.718812577369222 0.698466446974457 1 1
1.26447682995271 1.11981555438592 1 1
0.966215006706775 0.895986473619 1 1
0.800146385570192 0.721938493150059 1 1
1.35524196268084 1.1415084906708 1 1
0.824008235815829 0.705256897178517 1 1
1.11862067442951 1.02335635431972 1 1
1.26067269847763 1.12571568421483 1 1
0.929601058986512 0.827944515404934 1 1
0.909245356280478 0.813278740296247 1 1
1.22729055818732 1.11588501862129 1 1
0.919590850240606 0.823749566013174 1 1
0.877026945408007 0.787947375665391 1 1
0.867450627721144 0.792662124600294 1 1
1.04491485616609 0.939061788376322 1 1
0.975128018957357 0.863433556200709 1 1
0.960600195262283 0.842329933788088 1 1
1.13585423117887 0.998686873988598 1 1
0.805333739613702 0.742878047308585 1 1
1.20071576099463 1.06824419036618 1 1
0.898405883220602 0.822583152943851 1 1
0.686270232128824 0.632737308265197 1 1
0.927333143998944 0.864650301333119 1 1
0.764563995887697 0.690945514061231 1 1
0.577103606775414 0.555827226504903 1 1
0.62831181937677 0.565340634904926 1 1
1.0813543049845 0.945563925180407 1 1
1.07417798514932 0.964577543432456 1 1
0.642187586374651 0.591140716955071 1 1
1.0533890082881 0.94867310915759 1 1
1.11404052720447 1.00002802692204 1 1
0.786177717810045 0.694990685463982 1 1
0.865134421559756 0.774835511509447 1 1
1.58655799185563 1.4116312602122 0 1
0.484339462792624 0.439159170083296 0 0
0.593637330236989 0.544288856967515 1 1
0.529353595878019 0.48288064142588 1 0
1.24418506516362 1.12032544974707 1 1
0.967516329429682 0.858420530084747 1 1
0.654370542637343 0.572988958667845 1 1
1.12120110866246 0.948809539546315 1 1
0.857567341508242 0.776443380029284 1 1
1.47870146516192 1.25848375230718 1 1
0.72352543938316 0.65962436716307 1 1
0.853895966096496 0.771613293640935 1 1
1.38515202243374 1.19077269356967 1 1
1.36554278395521 1.21999180275507 1 1
1.11511537978599 1.02539622316284 1 1
1.08238506167649 0.977399501101987 1 1
1.05775459185026 0.983319331382535 1 1
1.55197679985438 1.37901434265632 1 1
1.07982192084713 0.950843491628599 1 1
0.973960404559714 0.890272239930473 1 1
1.25880003808153 1.14836163779472 1 1
1.25071767144185 1.13462529165422 1 1
0.620670508787434 0.558749812104257 1 1
0.911386989076981 0.796146110314589 1 1
1.03540634507312 1.057854527303 1 1
1.16684293798034 1.0672823183717 1 1
1.14820048250131 1.03701637262223 1 1
0.723343749731688 0.681414089865291 1 1
1.00409798218097 0.89426990866094 1 1
1.326447566613 1.25860913770546 1 1
0.964006171253711 0.848037879449704 1 1
1.32414993392181 1.18856823886619 1 1
1.05004678319591 0.946078988366574 1 1
0.782467843647331 0.677594695340741 1 1
1.30729461500412 1.20135594922395 1 1
1.26062505619532 1.098690497343 1 1
1.45755571006839 1.29838292019227 1 1
1.11139022414618 1.00954532926629 1 1
1.14525936673822 1.01101717038765 1 1
1.00705884643031 0.905480986952534 1 1
0.641163571777807 0.608452135753843 1 1
1.08112685532659 0.987716446189029 1 1
1.15968032436344 1.04840492678937 1 1
0.826306833985151 0.727438699519841 1 1
0.970741851236715 0.870547012491644 1 1
1.05028325534579 0.934641910686498 1 1
0.880525122816794 0.801618920992183 1 1
1.04924920269508 0.964187072205139 1 1
0.990077886844675 0.899952871463241 1 1
0.907850826278814 0.802202483276608 1 1
1.03193953917148 0.931595400134303 1 1
1.27219384440981 1.15124157586356 1 1
1.01474463560166 0.951992634608905 1 1
0.122563387407517 0.135871513573397 0 0
1.16210376231402 1.04191514192606 1 1
1.09997295507608 1.02423412598581 1 1
0.892867277332108 0.775002439113372 1 1
0.925163913556524 0.825716753259974 1 1
0.766755310591779 0.690237261401968 1 1
0.78885375275002 0.736982115669022 1 1
1.17420260951168 1.02733195944436 1 1
1.05816280170524 0.935387062838567 1 1
1.15132819846698 1.01473065407906 1 1
0.819247792468909 0.749343143446844 1 1
0.994564662561478 0.894104705357151 1 1
2.20696644612269 1.96766438454327 1 1
1.41551451291781 1.24779054272179 1 1
0.614852581718091 0.58643090020685 1 1
0.871643430341928 0.772107801629984 1 1
0.677460679768321 0.604744682579817 1 1
0.930275853388407 0.845011583855899 1 1
1.30919019326082 1.18458154211965 1 1
0.656905515868747 0.575029155164383 1 1
1.06189287160696 1.01070383496765 1 1
1.23291944019852 1.07730144897145 1 1
1.17535377924938 1.07382399235188 1 1
1.48203248687605 1.34193172656383 1 1
0.403345625245633 0.382263272518729 0 0
0.91024768042735 0.829405962903568 1 1
0.85929227739436 0.755342193944449 1 1
1.49038690688278 1.38657384628098 1 1
0.843926463796529 0.774061491615576 1 1
0.517970515171754 0.484644176133161 0 0
1.17282297405468 1.09138152930508 1 1
1.0949753238609 0.974622342733023 1 1
0.707746666404768 0.585604646840364 1 1
1.38001316315362 1.23549581568747 1 1
0.892625719912852 0.798998956631991 1 1
1.00014504358764 0.880637339503378 1 1
1.50641170537095 1.3423397363938 1 1
0.737226929755614 0.634589831318181 1 1
0.868394984879152 0.778194125179413 1 1
1.11785632775828 1.03245649653744 1 1
0.881583714164977 0.816802866836337 1 1
1.29783261999656 1.16022758683113 1 1
0.953670142326759 0.85964608461681 1 1
1.00263281711286 0.896564250948041 1 1
0.973429345411505 0.903199328854424 1 1
0.593954386409525 0.5548239585425 1 1
0.74279512682333 0.678173264511554 1 1
0.819626420984067 0.728805407026523 1 1
0.629755284661359 0.557985969333652 1 1
1.35568484125664 1.21461830579296 1 1
0.745833958556927 0.671353183191313 1 1
0.810065135585174 0.776172922520544 1 1
1.01376985629116 0.910511499733292 1 1
1.04260806059953 0.952714168265103 1 1
1.00895367936819 0.905236180192007 1 1
0.763597026305545 0.684106601732366 1 1
0.892286567447429 0.833210907829988 1 1
1.00717223954441 0.956439878139963 1 1
1.07445309815772 0.970703027639676 1 1
0.875633769549305 0.84263653952116 1 1
1.01426784976464 0.895214449359732 1 1
1.14908101995732 1.03890896234385 1 1
1.126651712064 1.03133481760486 1 1
0.915753905894838 0.854373131489413 1 1
0.599213894017875 0.534591448227036 1 1
0.974531179948333 0.871994632130951 1 1
0.747581799738045 0.691388240183376 1 1
0.979526384310422 0.878680958665278 1 1
0.697651372437602 0.648136176428773 1 1
0.856349491825129 0.77426143825014 1 1
1.21328875156896 1.08155384375656 1 1
0.996168124897534 0.856606573658603 1 1
0.579250134181297 0.523837676660797 1 1
0.654651376286726 0.602726870614335 1 1
1.11694426706779 1.02023976931344 1 1
0.908084815864111 0.825582211720875 1 1
1.08637388330913 0.995155568484819 1 1
0.969014553346247 0.879007648968543 1 1
0.757239127255131 0.686084524320933 1 1
1.38941991283411 1.27447521239173 1 1
1.03830296368643 0.904799368242803 1 1
0.680960236407036 0.613767517796709 1 1
0.577594767539017 0.52257029812391 1 1
1.16700373962883 1.03344903072892 1 1
0.951390366407218 0.902915762421893 1 1
0.607919353710903 0.554286490648389 1 1
1.28204578722813 1.15454818382886 1 1
1.56078509511859 1.42304363286235 1 1
1.08829807209386 0.97907034940287 1 1
0.798302185243081 0.709403211075137 1 1
0.662063503896527 0.575446151534085 1 1
1.13859803338748 1.04885977999055 1 1
1.16774918648495 1.06375158132652 1 1
0.864714872564269 0.771063255364359 1 1
1.21459478789128 1.05267013328548 1 1
0.472412200744202 0.432483841133595 1 0
0.602995423201177 0.542881122458853 1 1
0.731874929943223 0.709971138781044 1 1
1.07114811064473 0.991650483837275 1 1
0.778493466393658 0.712815320476347 1 1
0.799058552564007 0.71187053132334 1 1
1.1569265822327 1.05557778360403 1 1
0.785179670466912 0.693550193082363 1 1
1.19774847450093 1.10733662860276 1 1
0.946447930178612 0.915670305598137 1 1
0.458866784533115 0.430704410856384 0 0
1.10198931609488 0.986423141549964 1 1
1.05455139797801 0.949226514566921 1 1
0.751084643945458 0.690100381962079 1 1
1.02321777953802 0.914180419452114 1 1
1.34396011091245 1.2594773866985 1 1
1.13607735391686 1.01925029152334 1 1
1.29143544439297 1.16165706582678 1 1
0.989741738790934 0.886171967360945 1 1
1.29984261086889 1.13504471642178 1 1
0.991338836254554 0.854724344289137 1 1
0.781047823282323 0.707945684289201 1 1
1.4238940956006 1.2864162520994 1 1
1.16832582850291 1.02982059111088 1 1
1.14530535978975 1.06911886488034 1 1
0.591458986292017 0.542339644017851 1 1
1.10832837498251 0.96243527208087 1 1
0.94767919236594 0.935722079076459 1 1
1.22950487218137 1.05502979739758 1 1
0.925375222518766 0.811294084493148 1 1
0.977194204519458 0.878388314798297 1 1
0.780530007221698 0.694229363174613 1 1
1.11735074954576 0.997320698144109 1 1
1.16529308600407 1.06169399660326 1 1
1.27261008397737 1.15937867225431 1 1
0.696211755267039 0.628655584850582 1 1
1.27256139244384 1.1475084302071 1 1
0.658187630091559 0.616952450135986 1 1
1.0005339120159 0.845190632823723 1 1
0.878660480478861 0.7788704070026 1 1
1.23074584681359 1.10321119018643 1 1
0.758051543382647 0.686738905600289 1 1
0.594547308141697 0.563398340325858 1 1
0.868252335949058 0.780159825510896 1 1
0.869073499371562 0.76129323073127 1 1
1.09329907070438 0.991621586129213 1 1
0.761199839848397 0.66148313109559 1 1
0.967165959539674 0.876981004358131 1 1
0.380105101523071 0.340657066803498 0 0
0.892829329313934 0.804755375547606 1 1
1.21115140189572 1.10509487695349 1 1
0.714380745415242 0.645034724262822 1 1
0.504558670611103 0.457617081904788 1 0
0.751987849271038 0.69673660637237 1 1
1.29712252522644 1.16215157519823 1 1
0.727698147798249 0.670689540305944 1 1
0.863801055493106 0.764236080124559 1 1
1.21013325436993 1.11854741314188 1 1
1.04241934376698 0.930227258796004 1 1
0.582840812832828 0.525326399488737 1 0
1.16299443117435 1.02483502316008 1 1
0.848247000384301 0.733552153608467 1 1
0.759046779117673 0.673465131649522 1 1
0.997673628410088 0.931380292174095 1 1
0.954604494991566 0.841292005284994 1 1
1.38765028842336 1.2404057901251 1 1
0.810177245592411 0.744482139630913 1 1
1.19286431409118 1.06207108466002 1 1
0.875747452244807 0.799850222149375 1 1
0.845121387508887 0.71400075128465 1 1
0.837584787471534 0.770685312204843 1 1
1.1554920136061 1.03492569351131 1 1
0.874456722908114 0.799774570552307 1 1
1.2409266414828 1.0918780421916 1 1
0.842514753272076 0.737863617967682 1 1
1.18186920087714 1.11298389867895 1 1
1.05388166975672 0.960297307674604 1 1
0.826183831615591 0.751534852598614 1 1
0.913101987604664 0.843086995614842 1 1
1.13201225119722 1.00538824210565 1 1
0.607361206716615 0.537386415192698 1 1
1.14196471498152 1.09485066850635 1 1
0.807345714166373 0.738033180543384 1 1
1.20792534546376 1.09404202617527 1 1
0.940173392815668 0.853042848776725 1 1
0.672673788210883 0.640849441969746 1 1
0.931402448669495 0.841501131388159 1 1
0.815129884722863 0.749641975277916 1 1
0.895784782837264 0.793644823483864 1 1
0.596551557419238 0.519344670875316 1 0
1.40337957347099 1.24891280061777 1 1
0.843530499967502 0.76946829547008 1 1
0.668932228896614 0.62958192619946 1 1
1.2479989723832 1.06985498240138 1 1
1.1957588046427 1.08926290769747 1 1
0.817311676000753 0.757698725628172 1 1
0.884690300644753 0.79671620990082 1 1
1.05836953888915 0.931556804979455 1 1
1.11640653001101 1.03497643772135 1 1
0.908671117903573 0.803665296414908 1 1
0.901820509508166 0.791736468124805 1 1
0.755143659951578 0.667493129486029 1 1
0.602548258128107 0.573451013252048 1 1
0.744616116217291 0.753305331521307 1 1
1.12138354536279 0.998078703496575 1 1
1.09029475367793 1.01193567389309 1 1
0.88937385264684 0.8877239096205 1 1
0.84455540621295 0.766862607170435 1 1
0.851860834106654 0.781030479543937 1 1
1.10927673500696 1.06023970583731 1 1
0.97255970354786 0.86869932302357 1 1
0.55121974327094 0.519102560995154 1 1
1.02223299219647 0.913087844896227 1 1
0.885231870316008 0.807492148665466 1 1
0.818047541231287 0.699918793352237 1 1
1.18501268836777 1.06203485716385 1 1
0.796469269749825 0.724444962946345 1 1
1.29261581502879 1.1598449216276 1 1
1.13070602540343 1.00973030620789 1 1
0.821574735799769 0.754443594764524 1 1
0.626506788536369 0.580497609324348 1 1
0.812708403400986 0.722960662682468 1 1
1.06614830422368 0.97900609162177 1 1
0.668066297972318 0.594757716776621 1 1
1.06822688901923 0.918939124153926 1 1
0.941339532267909 0.775824687430636 1 1
0.895200675032384 0.829941312223717 1 1
0.681206368911805 0.639277079153966 1 1
0.591627192517556 0.534270530584498 1 1
0.924579257943081 0.84384876016096 1 1
1.05381540163743 0.974494638996017 1 1
1.20760483692023 1.09755534736188 1 1
1.29067439797309 1.11743376825354 1 1
1.3210082207583 1.17652872324186 1 1
0.981058770588381 0.892101815049439 1 1
0.901177269318868 0.81937205392833 1 1
0.616779954592252 0.578348162986021 1 1
1.27925287480387 1.14742422797358 1 1
0.688707471485789 0.647986337320007 1 1
1.24454036384346 1.12670006283687 1 1
0.974871616842736 0.862577531115219 1 1
0.543373971608144 0.507489627261724 0 0
1.23444419165699 1.10183442242087 1 1
1.13453468781881 1.02918407935842 1 1
0.867124944917664 0.809513621873597 1 1
1.46935791928535 1.33851439901039 1 1
0.523092586910794 0.485490059879372 1 1
0.71260883440598 0.615294341944472 1 1
1.03053151793307 0.930044006940499 1 1
1.05974698435446 0.95071369041386 1 1
1.02638760290648 0.954635108632538 1 1
0.890729752009865 0.826881541822339 1 1
1.25515184613839 1.14725676999673 1 1
1.07545430588675 0.965392894759195 1 1
0.731082946221181 0.649238502846317 1 1
1.17598557194126 1.05406672370394 1 1
1.18889541500042 1.06522162016136 1 1
1.04241602704107 0.893639450514769 1 1
0.902939365508498 0.842260707317291 1 1
0.622910688930985 0.589933523794493 1 1
1.26720781827179 1.14737271867472 1 1
0.974219046000916 0.901449214478665 1 1
1.31044416887273 1.22360769658598 1 1
1.07809023289061 0.996713355703324 1 1
1.05782933541992 0.916740005179799 1 1
0.816599860982802 0.740775991176554 1 1
1.28879989372894 1.17679247098376 1 1
1.0573119575435 0.953309284739962 1 1
1.2185995271774 1.13565459748912 1 1
1.65386216468556 1.45686777744782 0 1
0.96590512832727 0.867846549622562 1 1
0.844434633176528 0.77736582165767 1 1
0.92165871457657 0.790542671490733 1 1
0.612337159612146 0.559375490690718 1 1
0.55656491520381 0.548410964337021 1 1
1.34650057066607 1.22661627989673 1 1
1.00377029821122 0.918433984430702 1 1
1.11575333726638 0.980128982195734 1 1
1.74789827717285 1.57416730700165 0 0
1.29429983980816 1.17785384068335 1 1
0.957356626416376 0.859210871442133 1 1
0.616590243740381 0.577417541897824 1 1
0.738734461359964 0.620533023458617 1 1
1.40328180105571 1.28234434166152 1 1
0.620462103575169 0.540061554580554 1 1
1.32390073857295 1.19325641655788 1 1
1.17971772723264 1.05236119330358 1 1
1.45585819069549 1.34537848360956 1 1
1.07748103200066 0.941273186881251 1 1
1.02953150209916 0.909797576932926 1 1
1.16075666088432 1.06643604409942 1 1
1.38210606827033 1.2432730705593 1 1
1.82312219675249 1.64061830965939 0 0
0.941293461990291 0.852769014654192 1 1
1.03912954426088 0.944574746172382 1 1
0.914618101274975 0.774119991598526 1 1
0.683004397246601 0.601917501916613 1 1
0.911658106553566 0.797388153473877 1 1
0.931892137577376 0.82565531202989 1 1
1.11679949495659 1.03485035350789 1 1
1.11293964963376 1.01571350666944 1 1
1.09025999818474 0.948214750573125 1 1
0.695995723274775 0.642998970164521 1 1
0.757028049888254 0.677919432369505 1 1
1.03097467734258 0.919756958718013 1 1
1.07375304159245 0.988685649374708 1 1
0.851172791921713 0.777065749925327 1 1
1.23515627582733 1.10400262969027 1 1
0.953375786919473 0.885055377107249 1 1
1.3019020872475 1.17725240661606 1 1
0.902975475565585 0.831836570752949 1 1
1.25917029473492 1.12197510470145 1 1
0.925922521174638 0.808288773923683 1 1
1.10217065955284 0.983777806507573 1 1
1.43621533360112 1.35426343771737 1 1
1.44284955924332 1.34832618902709 1 1
0.793890957172573 0.69718718049048 1 1
1.02938468812044 0.955187095338238 1 1
0.946216455089249 0.906184822632791 1 1
1.17385329109625 1.06697363248522 1 1
1.18588046295673 1.05283132307745 1 1
0.951572853296225 0.824978379614103 1 1
0.94202461981297 0.824549621292845 1 1
1.47641229003906 1.31619123223943 1 1
0.84352414246437 0.788783906708258 1 1
1.15600006368846 1.04868572780956 1 1
0.78370001220512 0.702383724071361 1 1
1.28633625055577 1.11435555705043 1 1
0.687112009960625 0.618909868066911 1 1
0.589572436382849 0.559110165702309 1 1
0.9542223753713 0.851465852063511 1 1
0.673659109616626 0.605039064558722 1 1
1.08259445759475 0.986700300376624 1 1
1.0746726932728 1.00854222164243 1 1
0.93093441680585 0.812110375954382 1 1
1.59978732033434 1.45000191953814 1 1
1.16250686194235 1.05479101628932 1 1
1.33313589261334 1.20596622208833 1 1
1.28775763402909 1.19722349522538 1 1
0.779459469525224 0.699352939678834 1 1
0.938021289827899 0.915987482511447 1 1
0.611219857550912 0.522493017766647 1 1
1.14643010498323 1.04944957893322 1 1
0.862506071458643 0.824144899320002 1 1
0.959063448380598 0.837280077613443 1 1
1.00272781576966 0.938800769949438 1 1
1.30117598006264 1.13343686070916 1 1
0.941603689209454 0.862836590236665 1 1
1.04395906456377 0.930751808172102 1 1
0.882757039011458 0.806287967476477 1 1
1.08093436654716 0.930126078447316 1 1
1.57786488218272 1.36380768217167 1 1
1.31574353672685 1.14116938141953 1 1
0.809866310887069 0.772405080541257 1 1
1.25696562995732 1.15632687181538 1 1
1.32336195066488 1.20572281559473 1 1
0.811712988928809 0.691162470260099 1 1
0.671857130387643 0.604326157088257 1 1
1.51209791860076 1.35546047022352 1 1
0.99395145939929 0.895314630149973 1 1
0.552124161387167 0.500242365442661 1 0
1.21616651979697 1.09155581978952 1 1
0.532384781218408 0.466808943234735 1 0
1.25825169821082 1.16149675707961 1 1
1.06878431222996 0.978279089525137 1 1
1.30014894401205 1.16582618990656 1 1
0.835533746345994 0.766898821785326 1 1
0.800284549613672 0.736655550490027 1 1
0.873182586931601 0.832883094864915 1 1
0.803725156636619 0.724526754856409 1 1
0.801447675579987 0.69593116955678 1 1
1.21830909364859 1.14884908393193 1 1
0.906546413870974 0.832959343661094 1 1
0.460599181075093 0.409650907292396 0 0
1.31569984251976 1.16715964550942 1 1
1.30666220737461 1.17669310342537 1 1
0.986616055224632 0.872334189506772 1 1
1.24527438890384 1.13021546086592 1 1
0.928717991263427 0.833654397360646 1 1
1.05126504911831 0.987730823553339 1 1
1.14888594809329 1.03665425051711 1 1
0.395650757554307 0.358182108319506 0 0
0.844086117948101 0.796406252522848 1 1
0.992637209745142 0.921659165608593 1 1
0.72542624677748 0.674834617747763 1 1
0.592898874911412 0.550747638288964 1 1
0.747864180852469 0.682942409953351 1 1
0.969183769367615 0.922745182319593 1 1
0.529946069714754 0.478016607044155 1 0
0.755661578497832 0.688779408946232 1 1
0.943520769019838 0.835282110663223 1 1
0.808939238813964 0.740434434182857 1 1
1.04899046358481 0.903327747167245 1 1
0.723291226662874 0.6408096063472 1 1
1.00114522482963 0.929526441041752 1 1
0.996132747268724 0.905040756358278 1 1
0.978556493216568 0.900147168568017 1 1
1.17336006502861 1.07848160074526 1 1
0.878515859322124 0.762254083625139 1 1
0.740969536698576 0.688777796437126 1 1
0.701713656885333 0.638448469665715 1 1
1.08263311655665 0.971360704253453 1 1
1.26311967676269 1.11284691534978 1 1
0.565712231508922 0.515074237468338 1 1
1.37155689715927 1.20604923330275 1 1
0.870702308574798 0.795740052004894 1 1
1.33859070864828 1.13671508398515 1 1
1.17371130933801 1.01875157102597 1 1
1.23814905830421 1.12710952261608 1 1
1.17127181125955 1.08968450433513 1 1
1.07095622724921 0.975841891765193 1 1
1.37127270753182 1.19967217704365 1 1
1.48020128302681 1.30973785734589 1 1
1.21836312053664 1.09914454423874 1 1
1.26851978211828 1.14736303797334 1 1
1.19629852371861 1.09201464371744 1 1
1.13240387510497 1.04485998830189 1 1
0.583269182398162 0.504660982005535 1 1
1.47481467139542 1.33612859591418 1 1
0.816551699396106 0.742922350784063 1 1
0.899349454359956 0.815157683124414 1 1
1.09635761270144 0.969748120079748 1 1
1.46610035538297 1.26001637107323 1 1
0.706200482000737 0.628364046565125 1 1
1.21264061999847 1.08921953960317 1 1
0.924165127998564 0.846779009169597 1 1
0.640051659182415 0.540521132547534 1 1
0.956879525997319 0.877561283299819 1 1
1.01136325890371 0.917367624678018 1 1
0.897732949596736 0.810749423128745 1 1
0.792430542043918 0.698183301472944 1 1
0.797644507447864 0.726825658278154 1 1
0.841194059582747 0.773806179778389 1 1
1.23415193252876 1.09845313619201 1 1
0.772180240090029 0.679329552703224 1 1
0.89542520907079 0.79230511480226 1 1
1.20465780905743 1.10568678683994 1 1
0.663295781494722 0.576921944934755 1 1
0.773858049877217 0.73350051744 1 1
1.98699411495019 1.78452694084256 0 0
0.622808993112797 0.587947275387771 1 1
0.726019272881444 0.667940294522197 1 1
0.977246131088247 0.873332707561304 1 1
1.12059483266595 0.996560860227149 1 1
1.27311529245985 1.14974336041839 1 1
0.346470790576224 0.321014329441671 0 0
0.973588392877259 0.884897523850849 1 1
1.42320130157169 1.26664270985816 1 1
0.513269440040719 0.48741203658391 1 0
0.893802804723833 0.816435209454622 1 1
0.934115069332135 0.849437573853544 1 1
0.664137279661958 0.600712607137345 1 1
1.18470218838176 1.11054291327037 1 1
1.06142186233233 0.969699749829507 1 1
0.476610559944359 0.46286592655662 0 0
0.786283922105925 0.710591366569011 1 1
1.28041753638342 1.09560251143801 1 1
0.692633123188056 0.63692365118853 1 1
1.36582188288001 1.24756201289083 1 1
1.30877168048621 1.19066698034272 1 1
1.22822716093613 1.13441538506691 1 1
1.2415979945363 1.11739336895985 1 1
0.756784426820631 0.671977011538944 1 1
0.936848529051781 0.867056200311373 1 1
1.01905534099826 0.934792307599377 1 1
0.750637695694293 0.718108284517191 1 1
0.96702933242827 0.885654813402179 1 1
0.844664527213062 0.777068141814546 1 1
0.941019482133366 0.856814394540284 1 1
1.28233938390006 1.15113891683087 1 1
1.01330736580093 0.917814815638727 1 1
1.03387265698371 0.957796785595847 1 1
0.603844443535186 0.535557226119439 1 1
1.19492157928639 1.02577277833648 1 1
1.09571634709788 0.996388367732275 1 1
0.7364232283844 0.660881981026795 1 1
0.940492768879333 0.852812164286179 1 1
1.05982642351205 0.909273826336881 1 1
1.1828839561985 1.09362505604006 1 1
0.611870786350814 0.526102280290663 1 1
0.825493137600876 0.755730834701484 1 1
1.40637178865529 1.31024591729424 1 1
1.10519370744102 0.989891952287363 1 1
0.879964553792995 0.816268438131079 1 1
0.474516632874091 0.478312868992325 0 0
0.507825392055946 0.493181510767091 1 0
0.957642742295497 0.881222134460783 1 1
0.813315972249883 0.722862922536931 1 1
0.896887020774933 0.808535766529023 1 1
0.797321762183236 0.714644343260536 1 1
0.589118719349699 0.545938846494049 1 1
1.08759452500266 0.979689986195412 1 1
1.4399799778552 1.26994751615657 1 1
1.05701733950919 0.91050694875669 1 1
0.842746538431572 0.784842440622231 1 1
1.13620358034332 1.00454051780654 1 1
0.960231434902602 0.872270160298984 1 1
1.14809447303509 1.04571367383301 1 1
0.676553931387401 0.612427917241326 1 1
1.21165901167265 1.11252094286763 1 1
0.997184010727527 0.914991930982713 1 1
0.833945044325332 0.780603417566041 1 1
0.809046224638828 0.784949918483732 1 1
1.20131623216006 1.10387168490383 1 1
0.904130052919274 0.84032335774384 1 1
0.906435147293532 0.819480613663633 1 1
0.65076044631358 0.597224238103613 1 1
0.981475977797045 0.872515241976567 1 1
0.737177026065786 0.650455554781546 1 1
0.886355054233626 0.829112225378678 1 1
1.20498964774479 1.06914975076479 1 1
0.978645704894217 0.889651000171739 1 1
1.3168764524712 1.20605851844822 1 1
0.775303951395745 0.694609148942329 1 1
0.833119821879269 0.76610863195531 1 1
0.970688104156342 0.906627094140297 1 1
0.943681009669504 0.849908115648426 1 1
1.10512237653707 1.01287699955781 1 1
1.29121264119378 1.12853791955429 1 1
1.42759193309306 1.32409383505058 1 1
0.994936657762129 0.933292987327004 1 1
1.37818704651206 1.22181638684587 1 1
0.825958243084332 0.770496238423918 1 1
0.835319132259577 0.749668934407582 1 1
0.971475910458514 0.942454213050769 1 1
0.616482850213664 0.58427529965114 1 1
0.972615088591601 0.861716213876342 1 1
0.630513495971493 0.576127750634938 1 1
1.27712322818734 1.16107435521545 1 1
0.547449299426664 0.500180317883662 1 0
1.06123186052051 0.922558326279382 1 1
1.34274760394218 1.23077738724622 1 1
0.752606051053632 0.685969349035547 1 1
0.866266655988221 0.773748358485176 1 1
1.03030922387218 0.90178806780594 1 1
0.695815381376654 0.613453862711222 1 1
1.12535601016052 1.03377845248545 1 1
0.879032852146774 0.798938657909735 1 1
0.699980331628529 0.607294974748317 1 1
0.480298516793239 0.443981913305567 0 0
0.926161670492869 0.830697449112566 1 1
1.10414534818606 0.995084130605781 1 1
0.785283987899257 0.719419403919171 1 1
1.0942028849767 0.967074138637944 1 1
0.914867622362764 0.820156420763739 1 1
0.906786074366545 0.845950389403642 1 1
1.46895035598922 1.32249904504732 1 1
0.664370454397891 0.586652924681077 1 1
0.964227632920466 0.881813232541486 1 1
0.854246860648101 0.79692802725101 1 1
0.893270232004418 0.808161740447299 1 1
1.21796529313607 1.11184872053538 1 1
1.43598776974805 1.29052095187573 1 1
0.798417264541345 0.735094855900882 1 1
0.341699438742692 0.307512289001468 0 0
0.778657300368439 0.70590549783089 1 1
0.903009734331947 0.820046691396409 1 1
0.720497247627802 0.669925788855241 1 1
0.773294438458659 0.670381202551558 1 1
0.813353757543717 0.749781185927974 1 1
1.38503752635042 1.23742088017412 1 1
0.891327899550056 0.765247976158016 1 1
0.665689931446863 0.606813294593272 1 1
1.03913666532321 0.914603340570061 1 1
1.1947487800135 1.08720162788268 1 1
1.21603222907107 1.10739296594566 1 1
0.743774536136556 0.686636485240736 1 1
0.840485456733566 0.768980195124999 1 1
0.91445693074962 0.866552402359373 1 1
1.26042128074132 1.16254564415908 1 1
1.15971035071957 1.07523148307899 1 1
0.852978774656505 0.773719215266994 1 1
1.45538693180778 1.32730709513817 1 1
0.697472546009273 0.653887788818651 1 1
1.23334766282277 1.12239739104646 1 1
1.036630452224 0.872138978256101 1 1
0.927065764231326 0.836308681172611 1 1
1.02228693081829 0.939053257860014 1 1
0.725606859651257 0.628469073236421 1 1
0.514065850336895 0.462544113579805 0 0
0.802382133271097 0.719716732006423 1 1
0.613240451524261 0.574672644738762 1 1
0.655745002192791 0.614216992765848 1 1
0.940123918413534 0.857236522924267 1 1
1.01338088251403 0.929185377948519 1 1
1.48968948222618 1.34364371463617 1 1
1.04329467767177 0.910006402975438 1 1
1.26485299722932 1.14557709292586 1 1
1.35255007066779 1.18878469265415 1 1
0.814034227865195 0.737173590796245 1 1
0.770137636668671 0.671886367974381 1 1
0.787558956032743 0.695082324256075 1 1
1.04669535284952 0.970390476880477 1 1
1.82060522507592 1.65780976839965 0 0
0.733264072468228 0.684054388264801 1 1
0.734326306144146 0.683731802611892 1 1
1.4117284757784 1.29720324832167 1 1
1.04871185636039 0.965132682019509 1 1
1.38634651961624 1.27167196807211 1 1
0.924728468586678 0.896927232860686 1 1
0.533702946564014 0.487261521833901 1 0
1.12266418778811 1.02920798826947 1 1
1.29057152673253 1.15306454722447 1 1
1.29677763212637 1.16851870699228 1 1
0.938658328499772 0.861292988393851 1 1
1.31183410708931 1.11955858137377 1 1
1.05440543244802 0.917875535483106 1 1
1.09858272566049 1.00482601375372 1 1
1.09418391985156 0.979133089886378 1 1
0.83670509374842 0.719170811700721 1 1
0.97424316015615 0.869937773454597 1 1
0.929389442144992 0.825238735252882 1 1
1.30966341183643 1.18116867817422 1 1
0.83541141223436 0.730948668563274 1 1
1.03777447327043 0.903373832362088 1 1
0.944745518868285 0.881230702807992 1 1
1.12042664329104 0.997709077160583 1 1
0.863964701372349 0.804748049191947 1 1
0.89678387931177 0.799960970422872 1 1
0.966877615801274 0.934898001879276 1 1
0.874474348103603 0.762618823108626 1 1
0.870196545894399 0.792007276605139 1 1
1.42904294361009 1.24935759175232 1 1
0.839881529319552 0.738034290390438 1 1
0.495998379052771 0.445238071263992 0 0
0.806294073833889 0.737610324349844 1 1
1.12197177032302 1.02106630842363 1 1
0.748895750201688 0.66901694125708 1 1
0.879910852435968 0.775599310324852 1 1
1.18780545695972 1.05877155957372 1 1
1.16944694614438 1.04227222259781 1 1
1.23922954884387 1.14807045216996 1 1
1.46476408794894 1.31949504073434 1 1
0.960763979669073 0.867205265065437 1 1
1.2084582413112 1.02728796756658 1 1
0.719260946183669 0.647357897216422 1 1
1.27356209036576 1.12206261998452 1 1
0.633412462802953 0.553062326260683 1 1
0.755925272390792 0.693839686039541 1 1
0.824733309150666 0.753212986408918 1 1
0.988189891022864 0.906879550763717 1 1
1.17456865068156 1.05443620227031 1 1
0.771596697341671 0.717405875151936 1 1
0.950045039200114 0.879534661188176 1 1
1.09484920802288 0.984130092102141 1 1
1.77851579145702 1.62758358980612 0 1
0.743487260896415 0.678940388401948 1 1
0.544876319223217 0.505200142381955 1 1
0.885204613651402 0.855073310595833 1 1
1.22322576698943 1.11015181074041 1 1
0.946164459079185 0.858407030245706 1 1
0.908746024015158 0.826246430659689 1 1
0.650731776805907 0.614986329243848 1 1
1.00200804696122 0.904199003481923 1 1
0.78408657320727 0.712858657593013 1 1
1.32858421769994 1.14306035121498 1 1
0.356242093616645 0.330694696260037 0 0
0.859417906884098 0.765396422451239 1 1
0.780614841599392 0.701461735343513 1 1
0.815548096755337 0.729625147601269 1 1
1.21025670510756 1.08440027723965 1 1
1.19278293223641 1.10630836131391 1 1
0.990250677353508 0.83548376443611 1 1
0.948549716791827 0.852034255254021 1 1
1.13736129557278 1.04464608107165 1 1
0.507696170487049 0.471005766939562 0 0
1.32152274245188 1.20015706317626 1 1
0.989273077096239 0.885987436537694 1 1
1.10514119064506 0.972545461509793 1 1
0.894712128097288 0.795422663382223 1 1
0.672688278941022 0.54292825025871 1 1
0.874636963557084 0.801136843888931 1 1
0.912039473085335 0.846493602110112 1 1
1.55356362362755 1.3805158168356 1 1
1.24758807030013 1.09023182431719 1 1
0.851184646587179 0.731757826354916 1 1
1.01104472763658 0.927021975640213 1 1
0.582580579819337 0.517367548484185 1 1
1.14982344767904 1.03178946493843 1 1
0.594767140854673 0.512489410886032 1 1
1.36967251611992 1.21364061738947 1 1
0.987537731235344 0.885242362984403 1 1
0.913373892352322 0.811530635138414 1 1
0.917964826186311 0.835463615204482 1 1
1.38289135249126 1.2088684521838 1 1
0.951768726554208 0.867200832040655 1 1
0.731965784895159 0.672679501865639 1 1
1.24691280894566 1.15676646048755 1 1
1.19317977611606 1.144124141549 1 1
0.793523285782781 0.767967374268349 1 1
1.18314706579578 1.07046953355084 1 1
1.03443276986888 0.950872344128968 1 1
1.01503659018629 0.934388127908681 1 1
0.797390996265302 0.737661850502261 1 1
0.877729360244695 0.761258579217453 1 1
1.33573130554638 1.21840047275792 1 1
0.913633480786411 0.835507426364001 1 1
1.48872846761151 1.35174456392519 1 1
0.700356581343594 0.662414422350715 1 1
0.878122750216066 0.789374642942119 1 1
0.69900579805919 0.64816752417844 1 1
0.940354487791403 0.852956876500528 1 1
0.709132543487076 0.668173641683684 1 1
0.469713080291652 0.433094239106168 0 0
1.41444870153192 1.25136339048233 1 1
0.937327292704779 0.856298713714644 1 1
1.31855604557524 1.23954887336408 1 1
1.28829020120007 1.17755389866577 1 1
0.78178565617236 0.681418597590333 1 1
1.1485081044272 1.04069545851449 1 1
0.880260468316893 0.800766431208477 1 1
0.799449241458669 0.728050417882935 1 1
0.838924212323832 0.75887089248742 1 1
0.9957958580544 0.904505636996559 1 1
0.996270304767616 0.937877022933581 1 1
0.515435522274569 0.463786891456145 0 0
0.947175334017109 0.821698044054704 1 1
1.00869147863769 0.933200012922692 1 1
0.934687727867045 0.846410720765772 1 1
0.865990127585443 0.795472721140903 1 1
1.10812670818699 1.01842296421139 1 1
0.855931502483331 0.786638404009246 1 1
0.845443205651477 0.770333963885121 1 1
1.00070251855549 0.906044542980224 1 1
1.28823193197738 1.13074355272088 1 1
0.856142990587997 0.75500022300302 1 1
1.39671935524231 1.238535408974 1 1
0.909093215032982 0.829692944534425 1 1
1.07948360590842 0.955676362459262 1 1
0.984523531489495 0.90508459215952 1 1
0.932847945102251 0.84078045486243 1 1
1.22462275330812 1.08193880038363 1 1
0.963076200648399 0.873519433620993 1 1
0.607389118773701 0.542262081314154 1 1
1.03618061415056 0.914238177732735 1 1
0.885728402837505 0.792987752120678 1 1
1.12106378744874 1.01780068184866 1 1
1.87196780522934 1.64444805754267 0 0
0.78664244350087 0.734053961318303 1 1
1.14966601816108 1.10447725485854 1 1
1.17539955263666 1.04582402707913 1 1
1.44473670873086 1.26269070342758 1 1
1.09070613668322 0.991405488657863 1 1
0.583352600716939 0.513106583617276 1 1
0.949824668736444 0.843757112064583 1 1
0.86266682022578 0.764878712986955 1 1
1.08096363475911 0.945436695486969 1 1
1.09060724627253 0.984908290533848 1 1
0.708862543701004 0.646444300709509 1 1
0.80448897732101 0.733991203639805 1 1
0.670595211385414 0.595988046336553 1 1
1.05147781998679 0.927748380640876 1 1
0.925594836597568 0.844156595703952 1 1
1.24174987280092 1.12248009079969 1 1
0.936572340400843 0.859273034490965 1 1
1.57055314263689 1.4241306727418 0 1
0.791479764163198 0.674928078607521 1 1
0.863384820695863 0.757326847005808 1 1
1.05210432653808 0.966605067602622 1 1
1.33834091708766 1.21089925319592 1 1
0.595022527026002 0.523264943143672 1 1
1.13008958220886 1.01268999192174 1 1
0.477629820997577 0.409428973941208 0 0
0.923590464979892 0.853202647751172 1 1
1.42736181063039 1.28120544712186 1 1
0.963281901180375 0.901477004976899 1 1
1.15023173423499 1.0383155851238 1 1
1.24643529015321 1.11140040607557 1 1
0.905202223487134 0.827245984510805 1 1
0.868759967498401 0.812242641933908 1 1
0.585739222089056 0.517954470621889 1 0
1.2590859114077 1.15961521404274 1 1
0.957270882702648 0.834928022769618 1 1
1.29543075421342 1.2256822455529 1 1
1.16798397133133 1.03044625971112 1 1
1.10858255648441 1.00931110919301 1 1
0.846820191451285 0.768824542948575 1 1
1.11782459218458 1.01671952259266 1 1
0.788813768947351 0.703057120560148 1 1
0.771644373356506 0.697698414175185 1 1
0.72236434338578 0.649926643681952 1 1
1.3636340453029 1.2214315416947 1 1
1.35405909683834 1.12467886666243 1 1
0.535910326105483 0.483919314651409 1 0
0.918158263414952 0.86570694173673 1 1
0.73055196217075 0.649978057707452 1 1
0.943471924053317 0.856863216826075 1 1
0.816518024171107 0.739700913360514 1 1
1.23638959922514 1.1208271923578 1 1
1.23254920622871 1.0640634842486 1 1
0.590345081154333 0.525247359127846 1 1
1.01238489235294 0.904817940807981 1 1
1.1932908437043 1.12982896237674 1 1
1.24793790968544 1.1169559274737 1 1
0.969846217345463 0.900726100377715 1 1
0.645263792311135 0.539845882354904 1 1
0.816296523282448 0.747619720061231 1 1
0.704452153738199 0.628536051778215 1 1
1.10076730984942 0.975515903438121 1 1
1.04492158469458 0.959293018767147 1 1
1.05641057015929 0.973157134031663 1 1
1.00256505433507 0.924737277099505 1 1
0.61249478099951 0.552133717874304 1 1
0.650815813115025 0.580486580948379 1 1
0.917506397316397 0.835659290215591 1 1
0.427665249301254 0.445462290204982 1 1
1.3857625145027 1.18637909311945 1 1
0.912612500470686 0.820531370927147 1 1
0.704744609823441 0.629842599135271 1 1
1.3438455545063 1.19301516541567 1 1
0.6581014661731 0.643149134250063 1 1
0.760122548707532 0.682988046355114 1 1
1.12896549491477 0.988905804564911 1 1
1.07938401043869 1.03231709626718 1 1
1.06518769213904 0.947851208357776 1 1
1.24207245869873 1.14510662891903 1 1
0.568815149463124 0.53028855671722 1 0
0.420204522748789 0.370002144088412 0 0
0.880855120286413 0.806212746373329 1 1
1.15949709007323 1.0733716572547 1 1
0.70275028963845 0.664967761037999 1 1
0.769194043225557 0.687098315430406 1 1
0.714350546749101 0.627583490110137 1 1
0.848481489765878 0.770223137088712 1 1
1.31676938080659 1.23534478712763 1 1
1.4979287913576 1.22540438775395 1 1
0.797328909249038 0.718437955739362 1 1
0.554769058714824 0.508517992473494 1 0
0.878723205399431 0.785507207856788 1 1
0.796636952083371 0.693331305364171 1 1
1.2137342684165 1.10932815183562 1 1
0.69126043337479 0.613218839880075 1 1
0.99202745237672 0.924587953235036 1 1
0.903001671674826 0.790764771943074 1 1
1.04046399703558 0.932865592210933 1 1
0.853636695207614 0.758355293564376 1 1
0.720385734298784 0.625505899800602 1 1
0.744451602375969 0.69097271324414 1 1
1.06699852614052 0.976661856379217 1 1
1.58066121868599 1.42491712519725 1 1
0.741135308152153 0.69760867706698 1 1
1.08658180918875 0.978753714585188 1 1
1.25051770387841 1.169981163933 1 1
1.31318320199212 1.15486755867654 1 1
0.963324073556249 0.876594864183793 1 1
0.954545173939157 0.882820517147628 1 1
0.568268864980337 0.529217903924783 1 1
0.978278081936107 0.873542016966684 1 1
1.19312083201713 1.05898246829678 1 1
0.838764344107756 0.761351815455801 1 1
0.732709341047659 0.670931003309113 1 1
0.984360314361013 0.923550201643215 1 1
0.838161534895666 0.768325505489266 1 1
1.01920455435996 0.932830949738155 1 1
1.16318006048763 1.03193281649773 1 1
1.16684584809366 1.05287375512181 1 1
0.852634219270054 0.728827807793654 1 1
1.20147060244367 1.07816794822272 1 1
1.09905860401325 0.992253083315205 1 1
0.921762559148207 0.822991192016537 1 1
0.877836171123251 0.813928916826932 1 1
0.974967249216203 0.868627586064606 1 1
0.661477930288408 0.59133014425481 1 1
0.679678948792242 0.632443514930671 1 1
1.02948366916829 0.935943517762083 1 1
1.01965222296676 0.9485282043146 1 1
1.23114823951515 1.12429815108691 1 1
1.05346365625621 0.954151561195524 1 1
1.21158446677511 1.09939554340641 1 1
1.3052025768848 1.17373444762285 1 1
1.373468367629 1.19627782262726 1 1
0.774501650845774 0.694167556636598 1 1
0.972586451474903 0.872073425928795 1 1
0.790441814614084 0.718391982773441 1 1
0.732090563009668 0.672650471222882 1 1
1.08157540095593 0.978512734141022 1 1
1.34539133643616 1.25996230309209 1 1
0.603941494775631 0.543676734169093 1 0
1.1341432972079 1.03361676994733 1 1
1.03656350855921 0.944825391170995 1 1
0.498957219701141 0.43687211328733 1 0
1.05418411394521 0.931925263442265 1 1
1.25384339269171 1.13228582204017 1 1
1.14717553310406 1.04770477823177 1 1
0.892127143803538 0.818751803825142 1 1
0.898595905153325 0.783899190025257 1 1
0.569895018671825 0.537096761619408 1 0
0.945183799225645 0.829753038695963 1 1
1.00208251302879 0.901150242438625 1 1
1.08389337502333 1.01748515231098 1 1
0.884794436437079 0.778517433732009 1 1
1.34234013612117 1.18297527799101 1 1
0.469389249026641 0.426922545833987 0 0
1.03915774646928 0.896427837691429 1 1
1.15779221269172 1.03837269576779 1 1
1.01808709427871 0.900619000540916 1 1
0.937713721280027 0.810257008755496 1 1
0.853565074034927 0.785714163240713 1 1
0.723310384970896 0.647606001804766 1 1
0.905158898548502 0.877601563197351 1 1
1.01832495054005 0.924262510355408 1 1
1.19442531341854 1.1240897514872 1 1
1.18409733016647 1.07054624453185 1 1
0.719361300077163 0.634694212958504 1 1
1.20096734011704 1.09040993553927 1 1
0.485893830830864 0.440200349687097 0 0
1.01253732744299 0.899713969044917 1 1
0.801880088597959 0.721676769966627 1 1
1.28092791133691 1.12825197116706 1 1
1.4205493987584 1.26635241922486 1 1
0.870910418890164 0.7997706355373 1 1
0.68243644681539 0.638261873259912 1 1
1.13284046403046 1.00839803588274 1 1
1.10353271767354 1.03297880651861 1 1
1.12103414617635 1.03076855596261 1 1
0.85127074621432 0.822050131486616 1 1
1.03324865099584 0.949134966216947 1 1
0.748350903818897 0.663526335244807 1 1
0.984603082044477 0.870889442483395 1 1
1.00672846232737 0.915924287708179 1 1
1.2853770257745 1.15826888024036 1 1
0.925771050070591 0.839823139512958 1 1
1.06957736495586 0.958726284682413 1 1
0.825039096395184 0.746077754089097 1 1
0.907567645902091 0.817138502579906 1 1
0.817242279184939 0.703052195515224 1 1
1.37068867151869 1.17192542799945 1 1
0.7135230334086 0.651047508090945 1 1
0.991597655903691 0.912573727341948 1 1
0.801521247890484 0.725320145535635 1 1
0.718456795834395 0.648223329470685 1 1
0.866131889655152 0.792171952057691 1 1
0.561989729682616 0.52857236278304 1 0
1.05116634763429 0.924609922025518 1 1
1.27831434206315 1.15992356392785 1 1
0.924182933587581 0.878040938432644 1 1
1.31418403157989 1.20361331937965 1 1
0.914435659808425 0.816298084925327 1 1
0.45346431503092 0.410821027550562 0 0
0.859113289522042 0.764889647727457 1 1
1.03487478288792 0.912088624668005 1 1
1.16022996759986 1.02821902344891 1 1
0.815371311349787 0.728577829262841 1 1
0.942361192125033 0.846441638418936 1 1
0.98817630474812 0.905363281259791 1 1
0.898191526081585 0.818540880700072 1 1
1.20881802215486 1.15613029313335 1 1
0.929020245821684 0.794158665154259 1 1
1.08441870221299 0.962287043062696 1 1
0.980512539326334 0.865051971906003 1 1
0.696192985169334 0.660279499023943 1 1
1.31104565420981 1.1698520546841 1 1
0.740610750598877 0.694913342303596 1 1
0.587815244596868 0.614407618871695 1 1
0.953874097175465 0.852903893518124 1 1
1.05920212186753 0.953883482746393 1 1
0.919235502149006 0.808224145670299 1 1
1.33993928822814 1.17495770828675 1 1
0.68238355152236 0.587331194362213 1 1
0.603354998002313 0.532107525107593 1 0
1.22531400778765 1.10832041486514 1 1
0.944455849518497 0.854195992972747 1 1
1.52811004767826 1.41309826787945 1 1
1.19168764780536 1.12600986524641 1 1
0.774919535545326 0.682312040514894 1 1
1.11988836854307 1.0225290059177 1 1
1.26185878593639 1.17164732192254 1 1
0.897317172485868 0.7869618347294 1 1
0.434397571851706 0.368121308170444 0 0
0.782874019779345 0.711443882728627 1 1
0.777354009752591 0.739082442744569 1 1
1.36715140599022 1.18967756378147 1 1
0.597273442439622 0.541553761972804 1 0
0.397117509481463 0.402667816513348 0 0
0.944059545830702 0.874911508688969 1 1
0.809232836530359 0.749356320413914 1 1
0.974659510687722 0.897230102232532 1 1
1.0528985255895 0.940888310622653 1 1
0.961815758571227 0.870744596481865 1 1
0.586949268644452 0.5629887359123 1 1
1.15835871371282 1.01312232952511 1 1
0.714894296523106 0.625151818719 1 1
0.666831278213893 0.632737800586835 1 1
0.902421231104992 0.806387512270822 1 1
1.07822569647535 0.990330310569907 1 1
1.39545526417162 1.29268152481981 1 1
1.08476265557021 0.98175821175679 1 1
0.904499609631582 0.80975978643083 1 1
1.10710421474808 1.02101116679995 1 1
0.866334542975914 0.814843500973288 1 1
0.366163013303011 0.330849263034327 0 0
0.86708086716471 0.789852759791347 1 1
1.07701887992933 0.979782989422581 1 1
0.921728425769038 0.890876533692996 1 1
0.972394135829718 0.831098138707062 1 1
1.56331348884163 1.33464143804818 1 1
1.16238604786162 1.04959509816077 1 1
0.649157117297228 0.612313772204838 1 1
1.18124782912785 1.07406055013497 1 1
0.765435152962151 0.697381554075418 1 1
1.15030684135416 1.03682428861247 1 1
0.928304120338766 0.820319155188629 1 1
1.1015420600814 0.993238476520808 1 1
0.960457680968166 0.872233110528937 1 1
1.26351733723001 1.13557189878142 1 1
0.714747037318129 0.640786716881983 1 1
0.980098240867648 0.886711500202132 1 1
0.820631955311515 0.753390077610228 1 1
0.83832174721123 0.760668516211216 1 1
0.727060184262756 0.649792471079563 1 1
1.0895878566109 1.00985467408939 1 1
1.03447106294116 0.945554792699006 1 1
1.19927684637289 1.0682461231578 1 1
1.19358832796593 1.03570451432225 1 1
1.27439351193619 1.16896243382416 1 1
1.30479787825162 1.15793843366863 1 1
1.30627487264276 1.18414350698766 1 1
0.795736972216177 0.708887771812682 1 1
1.4266178415674 1.30115099718636 1 1
1.02426368361027 0.93049323477964 1 1
0.90486092924216 0.814950426977735 1 1
1.05357193554968 0.944562222014221 1 1
0.815769852813398 0.73734104013734 1 1
1.0786540098698 0.99076162128233 1 1
1.23959810410049 1.14035743638654 1 1
1.10055939913992 0.998223555065476 1 1
0.590722797824477 0.525983119875363 1 0
0.920006062502136 0.805580367916661 1 1
0.866285064731569 0.791921114854524 1 1
0.916492808630286 0.833948385328174 1 1
0.826570938942988 0.765878945230219 1 1
0.776525808510033 0.701359409519896 1 1
0.466682382921023 0.425123951894202 0 0
2.03125619316899 1.72903085481368 0 1
0.802151418310411 0.695454921811668 1 1
0.781559019611697 0.698020427568397 1 1
1.23104560434281 1.10112643234099 1 1
0.888063476492536 0.764374626507512 1 1
0.634450040796538 0.570542236706234 1 1
0.510650692196098 0.441180308544309 0 0
0.984754839491848 0.876733255190103 1 1
1.49990553208979 1.36795691816365 1 1
1.3379662252536 1.19601493170633 1 1
1.03517728641746 0.974446961519101 1 1
0.875920322882803 0.802591920452993 1 1
0.903073632341839 0.80920621813409 1 1
0.774173785280145 0.72148035915442 1 1
0.957979227615522 0.843041429531749 1 1
0.801969280331418 0.74998743220084 1 1
0.905507779855486 0.816540326924383 1 1
1.28519637711138 1.1639699803243 1 1
1.00718235619378 0.915493996721859 1 1
0.773106891193376 0.672246685471915 1 1
0.866799484022537 0.780102561494089 1 1
0.824781922361164 0.756577443224414 1 1
1.20983126131759 1.1002658437038 1 1
0.964905714379432 0.897392256225311 1 1
0.626273206201751 0.540475964774097 1 1
0.91921870251581 0.842548470422047 1 1
1.13558878428266 1.02388607918634 1 1
1.32582060621135 1.23506813965505 1 1
0.726938648516406 0.671717433850147 1 1
0.919274792886525 0.82653875600605 1 1
1.10196384635634 0.997940005173783 1 1
0.433368086480936 0.369062671317498 0 0
1.68176669553294 1.42963045708238 1 1
1.02199856250197 0.905764844282211 1 1
0.927316732704207 0.844557509187352 1 1
0.590761306313892 0.523722586434881 1 0
0.771388339352259 0.692980795566531 1 1
0.632088670211172 0.596576489497199 1 1
1.15188962565967 1.01551146389841 1 1
0.861078939085955 0.773238467915998 1 1
0.897753418855486 0.77439607021427 1 1
1.40275323169357 1.28037226802166 1 1
0.995440968226895 0.913556450116859 1 1
1.17946956978821 1.0487520217478 1 1
0.98788165432047 0.906036659851003 1 1
0.994979084539936 0.921568734251697 1 1
1.06385065849872 0.947705106616728 1 1
1.15611089346883 1.04391026232924 1 1
0.926899325271072 0.799019898139982 1 1
0.951688404100422 0.829194617818744 1 1
0.568564265773325 0.504111636793465 1 0
0.858832636520813 0.769687039982829 1 1
1.23663033673704 1.09738667899025 1 1
0.847420419828011 0.794357771108517 1 1
0.893562900673312 0.820260517654297 1 1
0.562480964314528 0.492413898827435 1 0
1.16736953660196 1.04199154261947 1 1
1.08333502745749 0.98503990829793 1 1
0.669776829324634 0.583272452704955 1 1
0.976520395185063 0.937272435338077 1 1
1.63079545629624 1.55628709897348 1 1
1.12349908428464 1.0375052126754 1 1
1.18343291341748 1.05407221823181 1 1
1.10853322601714 1.02135177320708 1 1
0.927992210169907 0.839444807121561 1 1
0.727955568536508 0.655421382614627 1 1
1.21505596672403 1.08133836938756 1 1
1.24876290971378 1.13022998599598 1 1
1.33238429714058 1.21167395463369 1 1
0.684135204908234 0.597830615139244 1 1
1.01217309976393 0.916823512954117 1 1
0.626254295972189 0.553946905211227 1 1
0.584697717579965 0.528942365734199 1 1
0.767324576841587 0.70590272347549 1 1
0.745961806249586 0.686047614414071 1 1
1.12926536585897 1.00487697033899 1 1
1.17822893280628 1.07486763126401 1 1
1.15563367279941 1.07564821956874 1 1
1.46975700051312 1.28262290619617 1 1
0.776274452097042 0.709693415349513 1 1
1.46784185921298 1.26175002673699 1 1
0.899191025343711 0.810237138261268 1 1
1.51095541247829 1.41466314089473 1 1
0.976917798109641 0.850805724926886 1 1
0.518166493168531 0.435758124849802 1 0
1.14957520492099 1.05432906196548 1 1
0.812557643978968 0.760718874234966 1 1
0.400161070966901 0.383969792507915 0 0
0.954029639170044 0.850644113251756 1 1
0.828275921609707 0.757747082021909 1 1
1.22248179266836 1.14950273499206 1 1
0.939573533328638 0.810239858171394 1 1
0.988733667998647 0.910519390984924 1 1
0.961145824159301 0.843267423441232 1 1
1.27822133416701 1.09838162726526 1 1
1.46514258329105 1.31916413365791 1 1
1.03257921553254 0.915115989144519 1 1
1.06991507268116 0.980050176873915 1 1
1.26631186363809 1.18345394160274 1 1
1.4275115740553 1.31970473945878 1 1
1.08512687025937 0.987157677437853 1 1
1.14211674604765 1.00540625239648 1 1
0.861391712322834 0.790353750553356 1 1
0.775937488715939 0.685195454332853 1 1
0.991899382538719 0.905658676112521 1 1
0.777665460656929 0.712540816517911 1 1
0.982768700054936 0.848607652954269 1 1
0.841480422298167 0.753057648168962 1 1
1.5252420654569 1.45509115211754 1 1
1.04908342427301 0.930430919347002 1 1
0.912377712827397 0.827838586935553 1 1
1.06895579520031 0.984991403327932 1 1
1.41755732208931 1.28493086493445 1 1
1.0106766058452 0.938932521106935 1 1
0.740581857808654 0.667147203801949 1 1
0.836469284060919 0.762237196698676 1 1
0.398572705669834 0.361521588158224 0 0
1.23783750112568 1.11900239747119 1 1
1.38985688334122 1.24583557220564 1 1
0.564318020363275 0.513836927030366 1 0
0.862747856152435 0.786553951387497 1 1
1.50686584869358 1.33845722511502 1 1
0.837987934991174 0.739098890304935 1 1
0.789780531346677 0.709840275645164 1 1
0.738906511845118 0.673648532848116 1 1
0.428846362006687 0.392029745388303 1 0
1.11383571241633 0.997640090854202 1 1
1.09271513187658 0.982136230252902 1 1
0.974161236155834 0.902640838607207 1 1
0.647864821783852 0.588299775172235 1 1
0.631846237525545 0.56158071807639 1 1
1.37472330159967 1.27146205787544 1 1
1.05083784889819 0.969267071123715 1 1
0.844510842822437 0.729587050900747 1 1
1.02172170837789 0.905221943492975 1 1
0.825111358168328 0.762148326116889 1 1
0.96255796428247 0.848670385826739 1 1
1.03931902209858 0.940135273011942 1 1
0.794181836930304 0.722281996677341 1 1
1.05024533759296 1.01110348518088 1 1
0.792492165226014 0.670222558874179 1 1
0.501077548282792 0.457813700279858 1 0
0.787219238776398 0.712407748810509 1 1
1.16556414708743 1.03210273087329 1 1
0.924492923594129 0.834294411547027 1 1
0.70940118976179 0.642627691654264 1 1
0.814966734900563 0.73267555669634 1 1
0.795620864119547 0.716760235867446 1 1
0.749037223214758 0.646085996506483 1 1
0.980124841818919 0.885303737016328 1 1
1.29871236288303 1.13679891195019 1 1
1.40125591481991 1.36175168647162 1 1
1.18214912520294 1.03656507982181 1 1
0.895976369051188 0.811750178658765 1 1
0.987315938078478 0.896290773615797 1 1
0.370569649077724 0.368814111611111 0 0
1.2907534508464 1.13117077598989 1 1
1.23927751257288 1.08314045843358 1 1
0.984223681347126 0.992076668294234 1 1
1.03759999434369 0.915917702831933 1 1
0.942126944106953 0.838355568604089 1 1
0.928601948563043 0.877355015230258 1 1
1.07662706961865 1.00435784538455 1 1
1.28836618690218 1.14348546916467 1 1
0.880195807472361 0.796484640746805 1 1
0.843305134546876 0.774136608842789 1 1
0.982128959663066 0.887491118939821 1 1
0.930578615628364 0.83807266210088 1 1
1.23311876794906 1.1035323412664 1 1
0.764688700409258 0.705467581116034 1 1
0.77607765843151 0.702192015981982 1 1
0.612508543761044 0.542786674996089 1 1
1.13588039382118 1.03403400903324 1 1
1.10012478418377 1.0222436832106 1 1
0.880550713141727 0.851293109257071 1 1
1.58825697906213 1.4341689828455 1 1
1.31068112322127 1.1703790456867 1 1
0.963006374543573 0.893272920545539 1 1
0.992653496927498 0.882584896992349 1 1
1.26968416142457 1.16574684224791 1 1
0.66203527139997 0.610494985882762 1 1
0.959375926542126 0.894263009335648 1 1
0.821283797260021 0.76630618404539 1 1
0.815923426870839 0.706526448501937 1 1
1.04249444470561 0.91977347810912 1 1
0.864859746960488 0.769267270115896 1 1
1.27743136841042 1.116160745104 1 1
1.19694683907281 1.09809980207983 1 1
0.732817355577801 0.645408512165602 1 1
0.579568281313004 0.546879698423681 1 1
0.99072859089588 0.875206160245019 1 1
0.418747961261306 0.375974497295571 0 0
0.529682971943929 0.478705651019576 1 0
0.828297732064717 0.74566457924488 1 1
0.686844638485091 0.614428330070964 1 1
1.001520809311 0.919455588795655 1 1
1.12413794713027 1.05587746530411 1 1
0.825129517671217 0.703677752795136 1 1
0.867559335837398 0.767733206049081 1 1
1.24125219790027 1.10579380972231 1 1
1.14097270688577 1.04119306430615 1 1
1.00348327138496 0.943363810625565 1 1
1.363332894888 1.22593497742623 1 1
0.949692473508105 0.837838324970625 1 1
1.18772730415289 1.02966245617383 1 1
0.890891097944871 0.804626936593934 1 1
1.5846846543362 1.40135948755847 1 1
0.804912499113071 0.714939407592991 1 1
1.10320040455874 1.02053639175493 1 1
1.35796532245891 1.20914716120953 1 1
0.598301857051003 0.547425389882338 1 1
1.02541898788294 0.910971630225653 1 1
0.698391328497166 0.634909732679314 1 1
0.864179779003069 0.766263409765476 1 1
0.824809729830323 0.754779843322634 1 1
0.968800452179174 0.912786469451427 1 1
0.949229593192497 0.863949313868809 1 1
0.925854607922555 0.821112684181008 1 1
1.19412956091172 1.07015976315896 1 1
0.548690463679294 0.506842753224796 1 1
1.29577574549228 1.1963439423348 1 1
1.10397138624422 1.01444770946141 1 1
1.00423533658219 0.899449676839969 1 1
1.32969909334418 1.1830324558677 1 1
1.27698600405033 1.14830700997112 1 1
1.55270245474194 1.50819333714587 1 1
0.639534459541465 0.559559023502295 1 1
1.41393463961439 1.3155910710434 1 1
0.748250246573457 0.681232004994853 1 1
1.25174773786393 1.05785413054201 1 1
0.910585034975876 0.79269448164003 1 1
0.647284657472001 0.582538619691586 1 1
0.60441898591327 0.547942913542684 1 1
0.947267270236771 0.847751728790442 1 1
0.67246840093367 0.612530735773809 1 1
0.716142632949681 0.629925512894727 1 1
0.737680024566721 0.661625690299268 1 1
1.47592254950178 1.2887502408751 1 1
1.1923539204197 1.04688274838236 1 1
0.908531655593148 0.843799849817843 1 1
0.770573534067468 0.718977433145582 1 1
1.32803982010727 1.1704031191155 1 1
1.83581632948965 1.66955224795072 1 1
1.4135624729124 1.27272331244713 1 1
1.32860271945352 1.23332429989309 1 1
1.15429377095503 1.01119563301546 1 1
0.771253805791509 0.687545001462403 1 1
0.867303739123068 0.790430411612826 1 1
1.50152921374765 1.31031082540436 1 1
0.890262874154118 0.843691473063443 1 1
1.2322740764439 1.11502687899323 1 1
1.02055993398777 0.929809106165431 1 1
1.47252754068098 1.34252453662838 1 1
0.651157279739139 0.543860515341062 1 1
0.742593541075559 0.698039070684076 1 1
0.915747861033994 0.868639939444563 1 1
1.22919761202089 1.10776064912945 1 1
1.0436266837554 0.952930031999428 1 1
1.47197894973544 1.3059863547841 1 1
1.11576050659771 1.05362763394239 1 1
0.920482873323259 0.840558304335661 1 1
0.75699281669875 0.685191762805872 1 1
1.37770260453302 1.27501517064099 1 1
1.04230975740874 1.04610061382908 1 1
0.908801932980167 0.83810228337779 1 1
1.27755463368083 1.15496976471986 1 1
1.06438964895617 0.965232317371934 1 1
0.926828661311416 0.845343508299536 1 1
0.928396702006729 0.823759523305945 1 1
1.3951497844193 1.20438097531535 1 1
0.747643606408296 0.706286826392313 1 1
1.2709620747502 1.17719709398125 1 1
1.04575812081879 0.957073997271186 1 1
0.794983577409181 0.735492879950081 1 1
0.797210036392261 0.712861429895842 1 1
1.10199421314636 0.971943067724934 1 1
0.927784602257401 0.849822805443299 1 1
0.767881205269934 0.715241767942232 1 1
0.799313317355729 0.706071647644348 1 1
0.630367988431073 0.543042585087558 1 1
1.11711414123176 0.978380626883198 1 1
0.693000208174062 0.577237841840068 1 1
1.66211565634382 1.39461666844775 0 1
0.820610315833517 0.74027104501822 1 1
1.21860705734422 1.13676843741345 1 1
0.815310525493702 0.721402728102506 1 1
1.03821181888179 0.968092760678794 1 1
0.570832331509571 0.505464462271207 1 0
0.944297714595594 0.86938052146811 1 1
1.19133002718467 1.0526037760753 1 1
1.03805241671165 0.90638647475039 1 1
0.679347456748412 0.636038999913866 1 1
1.05091828151347 0.962018695108622 1 1
0.61162093383375 0.560950718303303 1 1
1.11480546813582 0.982990987751208 1 1
1.27662745750924 1.18178863454915 1 1
0.877526362746131 0.794774156608768 1 1
1.20890528951011 1.06814535817123 1 1
0.456616689339065 0.390028789777345 0 0
1.16872425784664 1.07953940252258 1 1
1.62453717906338 1.46165148466655 0 1
0.793682309221865 0.701661958427296 1 1
1.12837431928136 1.0257047376891 1 1
0.760910507489232 0.705655161076509 1 1
0.912545364803045 0.807759161830223 1 1
0.639836319552883 0.583683095339275 1 1
1.75383883765456 1.55974339898808 0 0
0.982805634761196 0.911234740833325 1 1
0.870974401036576 0.770330011750625 1 1
0.850728081786937 0.767334737540087 1 1
0.919635923497816 0.813879568479179 1 1
0.807779450593983 0.749055541140214 1 1
1.14748918459406 0.996885397680815 1 1
0.781852988312909 0.709264866993792 1 1
1.18316203270156 1.11211176561705 1 1
0.925150846662794 0.832223680438292 1 1
0.950544771815716 0.87601036815908 1 1
1.29759214117686 1.14173809744991 1 1
1.26620031863902 1.09882145513843 1 1
1.42653004641221 1.31042004451588 1 1
1.01370221084929 0.908550704102008 1 1
1.33095192611297 1.15682610478437 1 1
1.0215184675234 0.956937911569132 1 1
0.971508456824266 0.901623441868019 1 1
1.40556540185167 1.27017792320363 1 1
1.33620161236156 1.24010621349155 1 1
0.621238712001475 0.589007735476824 1 1
1.01810606752666 0.924873237597675 1 1
1.24869480356395 1.12040567921791 1 1
1.14122888699683 1.03079937104854 1 1
1.08784081956167 0.956798132041475 1 1
0.809611320932491 0.706955364217259 1 1
0.879020781653405 0.80679216932917 1 1
0.818119270191491 0.738052015184765 1 1
1.33698549696417 1.23866900130778 1 1
0.794129230610303 0.715322797707888 1 1
1.28537993261872 1.16009776146119 1 1
0.981374611373056 0.855318909292437 1 1
0.929750274498771 0.831467699945481 1 1
1.16365324381988 1.02558745890624 1 1
0.957086726161126 0.874240327970425 1 1
0.985157263140043 0.907571630347224 1 1
0.958762187931469 0.835540697383849 1 1
0.671787021653721 0.594173527477507 1 1
1.13874890395576 1.00156747150985 1 1
1.18207338119446 1.0605993317835 1 1
1.24060643859857 1.12084098042299 1 1
0.667091623909732 0.599823979643949 1 1
0.842619265344305 0.802265565236909 1 1
1.0295300365321 0.955012122129923 1 1
0.534323440103725 0.478733348407392 1 0
1.27962957003619 1.14027051818776 1 1
1.1524574424562 1.03437058064022 1 1
1.02322586420296 0.924739384409874 1 1
0.997154632386778 0.923783207563622 1 1
0.886172909441112 0.80480428193446 1 1
0.553431572148659 0.495474729743764 1 1
0.864083426504349 0.779767080160965 1 1
0.85258124137423 0.759966143621399 1 1
0.790462052255563 0.67975182573365 1 1
1.20323446263856 1.10591737063002 1 1
0.854465476810446 0.744362366295525 1 1
0.929565225240189 0.85249890884068 1 1
0.901334782875958 0.79515114572353 1 1
1.01941846412576 0.91728618627323 1 1
1.0369443954546 0.946954885035294 1 1
1.13703716969485 1.05308246164599 1 1
0.876903736476444 0.78130167705259 1 1
1.10588258868341 0.982942035636761 1 1
0.912008557766592 0.790818477728075 1 1
1.22733590782712 1.05354363729377 1 1
0.602893949557055 0.607631915788808 1 1
0.88949880706443 0.797581836094058 1 1
1.02311817890315 0.958661871290668 1 1
1.02932063767143 0.905542599415859 1 1
0.480698864980475 0.41446976860099 1 0
1.0785345617545 0.996698181400739 1 1
1.06131912517411 0.954061870612732 1 1
0.762744992113559 0.695303208246508 1 1
1.09304512560689 0.999893351522559 1 1
1.15375839449701 1.07743475367608 1 1
1.08877171450249 0.988379209641015 1 1
0.951625130431281 0.868433521552987 1 1
0.80969795550875 0.72084930226376 1 1
1.03296495720449 0.939819642361838 1 1
0.770884399931143 0.709460104453727 1 1
1.01166517526606 0.90852641962853 1 1
0.691458032603961 0.631061538463713 1 1
0.731528732592757 0.651807005904754 1 1
1.05318930045462 0.930281669344042 1 1
1.05912921310383 0.932157263124043 1 1
0.949284075626094 0.845321085904783 1 1
0.826595602755618 0.762452694407025 1 1
0.729248529388131 0.639256235346081 1 1
1.20050408016522 1.05187328263397 1 1
0.999199869627653 0.873862627268019 1 1
0.961932919708086 0.922729854689102 1 1
0.552489152635895 0.49123601560398 1 0
1.25451882601987 1.146974879103 1 1
1.67553187190805 1.45849070455513 0 1
1.07185678964681 0.902607217970602 1 1
0.633181167958657 0.588193868448904 1 1
0.593789331000375 0.511138583483089 1 1
1.13014507385596 1.04935592505763 1 1
0.698338185518956 0.636132477801815 1 1
0.91178853302858 0.809944136096176 1 1
0.614838049876843 0.545919628874904 1 1
1.28772664339327 1.21346024610375 1 1
1.06591567472019 0.922284856183105 1 1
1.07333583260078 0.967851497283923 1 1
1.1645133964752 1.06264653229673 1 1
0.884216251763104 0.807458624858549 1 1
1.32466114218023 1.20141380264768 1 1
0.833287941943928 0.774859576919666 1 1
0.730053773978227 0.713842663814354 1 1
1.02908367650863 0.91014019499711 1 1
1.09474148113016 1.0047627326584 1 1
0.57217740113042 0.535544460525645 1 1
0.79067526342939 0.702320251194404 1 1
1.12844309599967 1.00091097247818 1 1
0.790679743814725 0.738579903005193 1 1
1.31356247808927 1.18693989027754 1 1
1.27909491676532 1.13743310399775 1 1
0.266459601613127 0.25120636033604 0 0
1.26023727584873 1.14425306260098 1 1
1.31245909399347 1.19990463910158 1 1
1.10648175837795 0.998680338142127 1 1
0.926323064140494 0.842171461374494 1 1
1.06441809336633 0.980671064890115 1 1
1.15676103280245 1.03452814498504 1 1
0.832537563381106 0.740156456784213 1 1
1.10207488400703 1.01886785621964 1 1
0.737806912866754 0.655291513935478 1 1
0.711479164689436 0.668976885827344 1 1
0.850667185532111 0.765044374971153 1 1
1.54947586978197 1.40245793395126 0 1
0.838080991470547 0.755785504159952 1 1
0.561343775160394 0.482951897742529 1 0
1.09673795658365 1.02015956621074 1 1
0.769026702615821 0.692938991991754 1 1
0.729706593511415 0.708466026522409 1 1
0.585606029246889 0.523548489202093 1 0
1.24508566478532 1.10119588591927 1 1
0.998318933019394 0.878106014610159 1 1
1.11113277520043 0.989488632004219 1 1
1.20566924173977 1.10537500952665 1 1
0.882178339011246 0.805611031127144 1 1
1.11652489318839 0.964059062074084 1 1
0.905500692930232 0.797345906456154 1 1
0.646140290452335 0.593966580580003 1 1
0.971511209277464 0.869173619725934 1 1
0.997863763356147 0.909661546703266 1 1
0.879088403044255 0.786074151017955 1 1
1.27899747664314 1.15637158726627 1 1
0.594362398184162 0.517216820536103 1 1
0.833111879344587 0.752359551878974 1 1
0.84887348249289 0.747831664448317 1 1
0.981121571131488 0.893060149106858 1 1
0.975988881524109 0.870760093126325 1 1
0.974213891460445 0.908116948111262 1 1
1.00976094960092 0.942497494214195 1 1
0.798538368145866 0.739665187018639 1 1
1.63214975782486 1.40502400497525 0 1
0.873811992924677 0.764982425793312 1 1
0.628968209698535 0.568505788938566 1 1
1.07029603436691 0.96212017019798 1 1
0.775868387360882 0.734664344946029 1 1
0.99969840746115 0.858297489604614 1 1
0.717165643992598 0.624777341898188 1 1
0.788424041011865 0.730239273861574 1 1
1.3615534171496 1.21743703330058 1 1
0.933651148912459 0.87099280472 1 1
0.739610300219873 0.663464506404577 1 1
0.491826517774926 0.421361041646638 1 0
0.702268134707076 0.648435994273561 1 1
0.973069727401104 0.892070692579336 1 1
0.638114809071297 0.580544881277345 1 1
0.979541960123383 0.8968323483029 1 1
0.765797117684915 0.700259042727095 1 1
1.73366071726182 1.5751343458616 1 1
0.702225021035004 0.650842306182373 1 1
0.556705844276234 0.496687445656107 1 0
1.04510733639464 0.99298991729744 1 1
1.27170150701097 1.18226731710211 1 1
1.34503245529881 1.19915814517112 1 1
0.942696063369334 0.801132885603423 1 1
1.7279406334948 1.56496865814332 0 1
0.999270015503618 0.913975388608259 1 1
0.915397517146065 0.838169368312142 1 1
0.983982506026041 0.855709130118657 1 1
1.22835956571142 1.10499284515833 1 1
0.986499588031246 0.917213650175613 1 1
0.888308451639188 0.797752075635966 1 1
0.680121652718402 0.595510922578839 1 1
0.687432934487738 0.625337982599907 1 1
1.01860122330182 0.90812162734365 1 1
0.667312788012719 0.612090452606798 1 1
0.776238311765692 0.729881165075088 1 1
1.08879048355664 0.96336499757624 1 1
1.1147182793516 1.00242524188607 1 1
1.15654276133258 1.04501842499406 1 1
1.00929283644788 0.932821968989832 1 1
1.01333572940473 0.892476970664765 1 1
0.898209585489935 0.831986572255415 1 1
0.962295424268558 0.84563799133174 1 1
0.862743908808521 0.802856575102127 1 1
0.786450090203053 0.708516269706587 1 1
1.04180801536205 0.942765913691288 1 1
0.810695842313318 0.72372314291692 1 1
1.04142496156982 0.938718984741939 1 1
0.971843393213775 0.863093209389649 1 1
0.677974215778208 0.562633746379901 1 1
1.17029299779561 1.15923705823491 1 1
0.943874881355852 0.808755684900937 1 1
1.72463535086477 1.5702991155485 0 0
1.27452093107322 1.13670174460861 1 1
1.10060752941021 1.02050827338918 1 1
0.967211653383022 0.897109218281837 1 1
1.14186542262468 1.05186617264616 1 1
0.939689441533239 0.856418962068477 1 1
0.770170136652642 0.710184281233162 1 1
1.02766350746204 0.917534309483457 1 1
0.752583609190462 0.668231385673226 1 1
0.752966633672999 0.703682911830471 1 1
1.2645673196147 1.10849195311587 1 1
0.973140769314242 0.885807773196977 1 1
0.868030732528998 0.79039655126525 1 1
0.883648398916473 0.796441134089007 1 1
1.26388982715923 1.1079928795833 1 1
0.931582316772181 0.849569076881249 1 1
1.01988379337529 0.914282711566081 1 1
1.11491846192113 1.03592018547648 1 1
0.74621793378901 0.708309934220279 1 1
0.996416180984619 0.876804695390636 1 1
1.04996231639168 0.936618499166142 1 1
0.71506038315903 0.621202693779942 1 1
0.676411975395658 0.621069133890866 1 1
0.935074604745491 0.83659614444006 1 1
0.916598064697264 0.845205353236957 1 1
0.52002306006798 0.464221512614879 1 0
0.893140218155139 0.833601851693359 1 1
0.865324691542628 0.761861370408795 1 1
1.36873579802985 1.22094134516292 1 1
1.21421139855771 1.10756740530708 1 1
0.737485705756 0.654580032821133 1 1
0.491848441273087 0.395357352825685 1 1
0.960018081751438 0.854075808529846 1 1
1.10619072033431 1.04781895558089 1 1
0.74346304747602 0.672884795006938 1 1
1.17177661237189 1.04726408225178 1 1
0.572487626112141 0.567688928648207 1 1
1.04954025177662 0.952281425887885 1 1
1.08711744336102 0.948624285883396 1 1
1.20598111684455 1.12656861022531 1 1
1.10735281872746 0.99228022912942 1 1
0.510895818450666 0.426403572066917 1 0
1.05365404313422 0.935202907944942 1 1
0.642567778135504 0.575411537983731 1 1
0.639121845340565 0.565475199603638 1 1
1.50023821617918 1.41758156779238 1 1
1.03214319606456 0.921680552994746 1 1
1.10682955751731 0.961813410040468 1 1
1.77051013290724 1.52209070716561 0 1
0.681707020894492 0.645768546230558 1 1
1.07417020116251 0.949088985044676 1 1
1.59270428820344 1.4992878337298 1 1
0.849762546246866 0.751726092141471 1 1
0.734325616976794 0.654364767632347 1 1
1.05110743963462 0.927602200587847 1 1
0.672914369222889 0.615841195602069 1 1
1.13551983863602 1.02926225717212 1 1
1.0578981381634 0.945201544041705 1 1
0.746340242984169 0.675339149868973 1 1
1.11201879818044 0.994037478656825 1 1
1.05775336086246 0.936797256089857 1 1
1.35749267518635 1.27299576909129 1 1
0.869396687750639 0.781707787439568 1 1
1.01915865782346 0.931629928932953 1 1
1.04485337013288 0.941060853859071 1 1
1.14201385071971 1.00777090276906 1 1
1.21702693525853 1.05236532125973 1 1
0.953931759039691 0.867236138141779 1 1
0.67027706127951 0.554262841122822 1 1
0.954398045335019 0.841365528772775 1 1
1.27437893172269 1.14478279641339 1 1
0.789757114159072 0.728899988491445 1 1
0.940234780835993 0.898371515076803 1 1
1.37758390165323 1.19407686408727 1 1
0.990603441867526 0.907637674117802 1 1
1.09385000389779 0.990480433036311 1 1
1.48352634912215 1.3399287761991 1 1
0.983643538329571 0.880141144160963 1 1
0.315368018768499 0.275055123199532 0 0
1.28507063589129 1.15866459608998 1 1
0.996488247744721 0.868189306922927 1 1
1.11813218339209 0.989162850739383 1 1
0.699842944042016 0.673164767232057 1 1
1.29311049703384 1.18126197643879 1 1
0.783571102168833 0.666290497329386 1 1
1.78463069629973 1.57979255220398 1 1
0.812729354961969 0.73240742187703 1 1
0.752712127614604 0.680670159999344 1 1
0.845972965210253 0.747272667499105 1 1
1.02846834884542 0.924717311393456 1 1
0.886930686510196 0.782646948957912 1 1
0.440497808121621 0.412323332928932 0 0
0.454258639487693 0.411231206656679 0 0
0.941186733838951 0.857521028976324 1 1
0.929014003731257 0.811992174775599 1 1
0.404217707163177 0.339884574661381 0 0
0.97427857233788 0.892605376377 1 1
0.966393605785217 0.881878342972095 1 1
0.81977355850976 0.717160294816685 1 1
0.602600860507396 0.580199953175925 1 1
1.27770025812944 1.09609832131502 1 1
1.31001367988181 1.18646552206544 1 1
1.26737498326092 1.10397437742466 1 1
0.518588313782251 0.446983348107637 0 0
1.38354605268368 1.22490310462034 1 1
0.651647426636198 0.599623012040026 1 1
0.866160190829942 0.771802910303981 1 1
1.20379317114329 1.09873514524536 1 1
0.679469379903968 0.611466994963567 1 1
1.24624680758259 1.14373216979285 1 1
1.10584849695751 1.01228984005595 1 1
1.33256388807521 1.18101228697068 1 1
1.09918696716234 0.95624197199769 1 1
0.988151145489059 0.89021034713443 1 1
1.09253758883487 0.992687241171422 1 1
1.05261750037337 1.0029843872478 1 1
1.13183154546633 1.00239984614428 1 1
0.85375063336073 0.735428079835195 1 1
1.07331709693118 0.97700760950153 1 1
1.00993711061201 0.900866434236703 1 1
0.873014203275877 0.789946612998532 1 1
1.10304162449324 1.00493425879099 1 1
1.38209881708567 1.24081921369371 1 1
0.971078401042131 0.892812266514419 1 1
0.953691101439209 0.874915218036045 1 1
1.29944604529056 1.16950294215783 1 1
1.00098615326934 0.889978486649176 1 1
1.32419751607642 1.16633421567433 1 1
0.773594616437794 0.701228840479655 1 1
1.27073375657285 1.15531227707953 1 1
0.6593423074926 0.612047628447384 1 1
0.969096667700005 0.86347484784661 1 1
1.00508104759522 0.886352279679595 1 1
0.952801967989622 0.87823200644233 1 1
1.04156464168122 0.968074631045227 1 1
1.21129463857977 1.05182528495906 1 1
0.920442692255568 0.791400332483382 1 1
1.99526256880844 1.80410472339776 0 0
0.845610284053323 0.728518899441265 1 1
0.225373545969497 0.210823099884166 0 0
1.01773058471043 0.911164639866792 1 1
1.45647860612709 1.27549808992156 1 1
0.647862493544013 0.578335963470225 1 1
0.983316276538935 0.918057925094173 1 1
0.874068969457081 0.800314365645583 1 1
0.836535082617754 0.74145982454659 1 1
0.874718244049513 0.814259818916208 1 1
0.742913044525401 0.673136729664614 1 1
0.61209880172559 0.541987945564077 1 1
0.649389736977573 0.609475849365554 1 1
0.626978342345574 0.558733453187263 1 1
0.565299183483454 0.518530046219867 1 0
1.04357379626565 0.974208762387381 1 1
0.940566277463757 0.855495356911193 1 1
0.660107489611103 0.582718583050083 1 1
0.709224216057416 0.656094642770263 1 1
1.05846806304895 0.967026560646795 1 1
0.785677898903471 0.717340467373384 1 1
0.976878364066958 0.924575773992678 1 1
0.905401678948832 0.810629938735431 1 1
0.954365482907617 0.852847782884272 1 1
1.40317552739281 1.27467193161911 1 1
1.28462236629083 1.16079249405599 1 1
1.03577956223177 0.921538589067056 1 1
1.22595000781178 1.09272615075389 1 1
0.854247359470144 0.769898903990601 1 1
0.760362056926329 0.700013582143323 1 1
1.00124541965253 0.933116249093395 1 1
0.946364267554171 0.875106960014881 1 1
0.735591250716105 0.638125785384846 1 1
1.47375427810962 1.29645696207705 1 1
1.11177596983564 0.967754117122359 1 1
0.877127878511956 0.804360924460071 1 1
1.01465235029712 0.930241564339949 1 1
1.23451380154771 1.1307119750354 1 1
1.400364681067 1.21618060700453 1 1
0.793915854355272 0.720591818805766 1 1
0.799386480635494 0.75037666326813 1 1
1.08417590061905 0.953390156326713 1 1
0.92644392267473 0.826317659609539 1 1
1.21453236495568 1.10976454182369 1 1
1.42013177615427 1.29871678997451 1 1
0.773734077193576 0.699984533108336 1 1
1.31026880386952 1.17808969618008 1 1
1.31346247439724 1.26516232147883 1 1
0.750640169403525 0.685454192057808 1 1
0.62520051705157 0.574727115384193 1 1
1.28469928098216 1.14722539765687 1 1
0.628890302098465 0.558666281535771 1 1
0.608502365623113 0.521216557041456 1 1
1.109251529813 1.0152191942438 1 1
1.00205770669759 0.873755230338427 1 1
0.668350089116283 0.606458374923773 1 1
0.629173491521044 0.551951401717404 1 1
0.742079530401904 0.689280395220125 1 1
0.762545759416462 0.6863127552295 1 1
1.13530416401153 1.03906757119022 1 1
0.795773644264383 0.730981130852367 1 1
1.13527507741643 1.03754723405315 1 1
0.624498491262819 0.575708332004891 1 1
0.850702683327175 0.734578360297772 1 1
1.30408512034715 1.19385892746606 1 1
1.20265092913776 1.05123005241752 1 1
1.15410606200051 1.06674573671504 1 1
1.1783480084583 1.06727237773375 1 1
0.734426321050892 0.669620644891971 1 1
1.42019372703226 1.2148854413303 1 1
1.47724085513263 1.28211830551137 1 1
0.978441316963291 0.869023347353019 1 1
0.509457653432214 0.455136504460515 0 0
0.42401274806096 0.380147111077907 1 1
1.17602394960977 1.06821715932067 1 1
1.43519837758948 1.28066350388136 1 1
0.921852842135387 0.902111712204518 1 1
1.00941509640489 0.883323824959114 1 1
0.761105164557532 0.703686634733576 1 1
0.583354736865479 0.505195455968932 1 1
1.08965296926011 0.97313836449289 1 1
0.773627205895433 0.680134923520771 1 1
0.853314258259829 0.795114982454549 1 1
0.909697680372518 0.818026930717676 1 1
1.25283756101329 1.11220339915499 1 1
1.00016518978307 0.91394557364304 1 1
0.96687166812725 0.85478658885956 1 1
0.824984198049938 0.780932641971958 1 1
0.684806670415817 0.653704196772009 1 1
1.43989569812545 1.29413685014941 1 1
0.5688140240884 0.470173273967594 1 1
1.54415061280648 1.38906874813409 1 1
1.20207685135295 1.11376011010786 1 1
0.468729291202402 0.421525899810309 0 0
1.11655958052415 1.02292286198659 1 1
1.38799778988954 1.26113890323266 1 1
0.8245498540865 0.717232425746793 1 1
1.08661779025567 1.01401487133427 1 1
0.497783442517825 0.480185473415495 0 0
1.0564274434009 0.952488281646939 1 1
0.927315732255593 0.855211098886836 1 1
0.935038038398881 0.837310487462986 1 1
1.01259315568071 0.924738130925767 1 1
0.99645763851217 0.879298310918878 1 1
0.189323849800344 0.122058906211893 0 0
0.506449341067393 0.462830829262241 1 0
1.69448294405313 1.47556820625241 1 1
0.880589626483211 0.798219727208197 1 1
1.01337903333662 0.904208983934729 1 1
0.91977506064139 0.8610363567785 1 1
1.08302712503051 0.972127448016223 1 1
1.04456231309224 0.984921385946581 1 1
1.21414978648824 1.11407517350141 1 1
1.05083369150808 0.907441804057628 1 1
1.33721724187294 1.18297334504237 1 1
0.720920132060947 0.65739356487619 1 1
0.650643990308281 0.584997264069372 1 1
0.998815731023135 0.922197636393433 1 1
0.81953692601676 0.725417188713636 1 1
0.84100991693166 0.788676398684712 1 1
1.21245873495077 1.07619602736487 1 1
1.45152175037605 1.24614505782344 1 1
0.938378540866077 0.874537214648409 1 1
0.954710493171797 0.870568553021409 1 1
1.10910941874196 0.994006791003822 1 1
1.16928448500044 1.0608504815282 1 1
0.927585206155074 0.845314359606191 1 1
1.03040954410292 0.926804654589926 1 1
1.22000140577 1.04435136837494 1 1
1.22261207845319 1.10651018062588 1 1
0.871665644295592 0.783734460682692 1 1
0.774243626517824 0.693460528070077 1 1
0.891696258532707 0.776924464024903 1 1
1.08684409353319 0.965066598397537 1 1
1.25282045031763 1.14014505012793 1 1
0.967540419684817 0.893772932651892 1 1
0.834659639709198 0.726933184659635 1 1
1.25807587971453 1.1435227439793 1 1
0.750616522114927 0.670079704360097 1 1
1.00394489333364 0.933871116811223 1 1
1.30159800574221 1.14909559067627 1 1
1.3534737878102 1.22939834858922 1 1
0.851204386290922 0.805837442031452 1 1
0.897532007554598 0.887939817858624 1 1
1.08667600214916 0.983621270907575 1 1
0.266981498662042 0.232987522435645 0 0
0.384678439982713 0.337981265674461 0 0
1.01132368540825 0.929800058427688 1 1
1.38385570582321 1.21672037080168 1 1
0.902632204739303 0.825636434076075 1 1
1.00499846245943 0.927491553238861 1 1
0.870137550615255 0.819942585099342 1 1
1.5534500314429 1.39422150047513 1 1
1.03738581720969 0.930874107770758 1 1
0.86880300344981 0.776984920179401 1 1
0.774036673474642 0.736458955575716 1 1
0.579794136320094 0.511881022423745 1 1
1.26300985799551 1.13679173507743 1 1
0.651467150045073 0.552951946550741 1 1
1.12855068864822 1.02104856973999 1 1
0.895200658705432 0.825654122336576 1 1
0.784695882842778 0.696571779187065 1 1
1.0290470638679 0.921760570205534 1 1
0.34770486483905 0.332534718006216 0 0
0.678078784248568 0.617316531451269 1 1
0.74250960652759 0.682011011324573 1 1
0.837194947502743 0.757831643711837 1 1
1.17028633009912 0.984629677089564 1 1
1.02030820321324 0.913427978062084 1 1
1.11443176533661 1.0185342215097 1 1
1.0007504829403 0.902649199114585 1 1
0.703329187696551 0.621626416022118 1 1
1.0897467510533 0.979958899864382 1 1
1.0750934787621 0.952498243574709 1 1
1.35732949432208 1.2454144759574 1 1
0.996722610596315 0.915012196547924 1 1
0.877031117980459 0.786121895088769 1 1
0.42316216361475 0.413095575873859 0 0
1.17302411249691 1.04884605273038 1 1
0.913711716198864 0.788084557589601 1 1
1.23053626926464 1.13958841429464 1 1
0.856951124869757 0.795355925582853 1 1
0.834198081028911 0.75837474014164 1 1
0.612415037188116 0.541570799266183 1 1
1.15524424156516 1.07670590131215 1 1
1.46005151162544 1.3205068961864 1 1
0.61843417415489 0.543906805753297 1 1
0.998010064299466 0.918695820106788 1 1
0.985020397657411 0.874417779258038 1 1
0.932000560014154 0.85757294600692 1 1
1.04426722822594 0.953046815533026 1 1
0.929359777937357 0.863325516852235 1 1
0.823571582003594 0.749376468948143 1 1
0.943305732934172 0.900615535772402 1 1
0.459685111123263 0.425003555890867 0 0
0.727226690501099 0.679406668822496 1 1
0.836627456059775 0.738025534697218 1 1
1.32589871983619 1.20553411837617 1 1
1.02544522534405 0.926995452639157 1 1
1.24372385107485 1.07036072862161 1 1
0.702845096727292 0.588345793196709 1 1
0.919061074986049 0.853687980658046 1 1
1.55220373379774 1.41300533481581 1 1
0.890217048355798 0.815351865902909 1 1
1.00896444000269 0.898255456413396 1 1
0.753988926458212 0.794090793827607 1 1
0.836927343767574 0.75801308856158 1 1
0.841367814790101 0.756614619559284 1 1
1.025697586445 0.919830015103726 1 1
1.022140304671 0.923779113117161 1 1
1.2607005046469 1.11128669686445 1 1
1.0850361211726 1.02019237638163 1 1
0.987757070062837 0.901660466502309 1 1
0.679605474747196 0.625350760883899 1 1
0.722813177900193 0.666171141662415 1 1
1.17678167929831 1.04229194141165 1 1
0.950799831952716 0.8745415045555 1 1
0.805975132029583 0.731067575296525 1 1
0.574574807857175 0.526381168278915 1 0
1.48879629424869 1.32424492026843 1 1
1.0209958085372 0.902485843078465 1 1
1.25562189156378 1.13237830859214 1 1
0.985660536414722 0.894731044583675 1 1
0.792934629386582 0.682198098375203 1 1
0.974082078921197 0.899358849922519 1 1
0.741140202807367 0.651195205495982 1 1
1.1616522596068 1.00360084140223 1 1
0.595517104926367 0.51088912413043 1 0
1.05299849177715 0.971909369284289 1 1
0.878258857897202 0.799061264157717 1 1
1.13682119214835 0.996322952748028 1 1
0.957643891783018 0.877750418151188 1 1
0.667181781698068 0.645464271439841 1 1
0.655864484987432 0.6028699060259 1 1
0.841116695983448 0.735478773446819 1 1
1.45370974938981 1.31915987961824 1 1
1.10429870597842 0.985537047779849 1 1
0.623436446247586 0.541495318258472 1 1
0.77961313820066 0.684384718866104 1 1
1.16208668203682 1.00811387836125 1 1
1.09240440951869 0.9737266239719 1 1
0.854007086330003 0.744130932624634 1 1
0.950374201888743 0.861424979799679 1 1
1.21531797155404 1.06684983615892 1 1
1.07310863008674 0.94375904866087 1 1
0.981816109786624 0.904689185026579 1 1
1.30743303676487 1.13776605499748 1 1
1.78383163967288 1.48879899881447 0 1
0.837046009193914 0.753922008663662 1 1
1.15342475803307 1.04942082271778 1 1
1.22401023746671 1.11359338298476 1 1
0.618210057471176 0.558776915597987 1 1
1.06978685382525 0.981772565525945 1 1
1.00148558996328 0.898264553049558 1 1
0.976691793575862 0.920842473987358 1 1
0.703969678357533 0.634663161446926 1 1
0.969547731028024 0.877715443719175 1 1
1.18544879485179 1.09357082415336 1 1
1.43964606285644 1.26047294429682 1 1
0.903170518833137 0.821516411218124 1 1
1.52516107659431 1.3488587033274 1 1
0.641567839655143 0.57350305049186 1 1
0.96732284159023 0.915743620968403 1 1
0.871847029953297 0.775160311469741 1 1
1.20623560001644 1.05569007644128 1 1
1.20105942719671 1.07667523055095 1 1
1.27910027900121 1.13444497204534 1 1
0.838194451650445 0.764891361128604 1 1
0.927899982702228 0.832463520973919 1 1
0.85929330357297 0.741355486790959 1 1
0.70106523685211 0.632244621498563 1 1
0.624997713462795 0.557089308910571 1 1
0.793334907646186 0.687298489621955 1 1
0.987319549612103 0.862951290870436 1 1
0.745413854295645 0.663133392171535 1 1
0.803007667106424 0.746699904965532 1 1
1.53558515466068 1.36139456339239 1 1
0.908418022833429 0.795706896617678 1 1
0.722812462960575 0.667761550626376 1 1
0.867768489503215 0.795960531401223 1 1
1.20087253849161 1.09085348543479 1 1
0.853625331696912 0.72568426875374 1 1
0.953428591943683 0.864506344913635 1 1
0.780235306516186 0.716856621394231 1 1
1.10608315624214 0.998362914489268 1 1
1.18040706841681 1.0416709420286 1 1
0.874541760883595 0.790617401800084 1 1
0.949103134601749 0.832758804531822 1 1
0.680804234451293 0.605856903424369 1 1
1.30077925089302 1.19428990061381 1 1
0.754034919907414 0.646308166972947 1 1
0.403705911752444 0.353173515041517 0 0
1.32753615082282 1.14148106577909 1 1
0.995423214217496 0.867874673775394 1 1
1.09635333162639 0.958754978930552 1 1
1.0515703500515 0.919806493537551 1 1
0.804484615255778 0.719681157981202 1 1
0.89201927509206 0.806006645547655 1 1
0.807281335479392 0.758754461691881 1 1
0.945534838852957 0.860698724893044 1 1
0.526973051046715 0.453248857349231 1 0
0.930000922870213 0.852087966579019 1 1
1.09033274524912 1.00066433487261 1 1
1.09906062211782 0.98008793648163 1 1
0.49721906169766 0.458482991991652 0 0
1.04962780020364 0.942092378790509 1 1
0.876624041189771 0.82515698445598 1 1
0.899809837421634 0.825129711818044 1 1
0.750932329622398 0.693984335228336 1 1
0.72095345747807 0.659287800292651 1 1
1.14595493515592 1.02704515702447 1 1
0.593708046695669 0.519014523620854 1 0
0.957437111595772 0.850695775612672 1 1
0.654280732485869 0.575765817767302 1 1
1.00867187168025 0.896148936544497 1 1
0.786193968404513 0.714630246618171 1 1
1.26768867493929 1.12961900649397 1 1
0.732450026059439 0.651736586583803 1 1
0.710493963720978 0.660605771419015 1 1
1.07953743095809 0.97814614985877 1 1
0.381488701439586 0.320826780021862 0 0
1.19605934377634 1.09851715151307 1 1
0.866815054262665 0.753470364898023 1 1
1.00899533543778 0.936476317012446 1 1
1.16231480237894 1.05163930519234 1 1
0.951136986159078 0.827616824215816 1 1
1.00229406904949 0.923697457599152 1 1
0.393209993383465 0.361602465571196 0 0
1.12545713860219 0.998141261886467 1 1
0.926402887198573 0.840976310151124 1 1
1.34812921325979 1.18480117771599 1 1
0.978329456168029 0.912774597218863 1 1
1.09271157068207 0.967359148737925 1 1
1.46191893411307 1.31768646684723 1 1
1.02703029243328 0.92182284217782 1 1
0.786904433722728 0.707293244614794 1 1
1.0931393909246 1.00414868297908 1 1
0.988436670358637 0.8799148224666 1 1
0.947179739809841 0.855132974544731 1 1
0.80493522673129 0.759892262250624 1 1
0.563171509037403 0.539765682262116 1 1
1.04040889549515 0.998317757971872 1 1
0.525615846857332 0.427182212922545 1 0
1.22358565478506 1.12501055659748 1 1
0.814126271780766 0.739123583979897 1 1
0.958702905660118 0.882023102266968 1 1
0.999606352908204 0.890684559604717 1 1
1.0064602804861 0.913965347077183 1 1
0.632572985779089 0.574590012384819 1 1
0.977295476045135 0.9429530579978 1 1
0.909975812753408 0.9291978923341 1 1
1.07107999303739 0.964559019726261 1 1
1.07708681851095 0.95928318375868 1 1
0.618627547533113 0.555565257742179 1 1
1.17393336215741 1.04994383104269 1 1
1.11556355695847 1.00317664522454 1 1
1.09538265665277 0.983736303383974 1 1
1.18642417829165 1.05080741129149 1 1
0.913883802531825 0.874403454711736 1 1
1.00681312858007 0.91918926517994 1 1
1.00049892376426 0.926684428442155 1 1
1.00998439284106 0.923365632243979 1 1
1.19632190919043 1.07666999982442 1 1
0.711273520234973 0.656911772925104 1 1
1.00424068418135 0.891426566327126 1 1
0.842783758859274 0.757156508287815 1 1
0.892670973594092 0.785982134487682 1 1
1.28263162185133 1.13186359543286 1 1
1.07901488142586 1.00569453984845 1 1
0.822805590262316 0.738336275636243 1 1
0.80850612375162 0.72085113886026 1 1
1.4389618298967 1.28899972749494 1 1
1.02406119354643 0.936013066924457 1 1
0.768953191092468 0.700876070048481 1 1
0.992716491773528 0.895502123467136 1 1
1.06510753856534 0.950895846109429 1 1
1.28556877524976 1.21288382745094 1 1
1.32028946341594 1.19423304951331 1 1
1.23297714052314 1.16130348024375 1 1
0.895983747511867 0.792734206485888 1 1
0.894517066324147 0.773258571053986 1 1
1.30806753970127 1.16253418519834 1 1
1.1787380465794 1.02900192118829 1 1
0.619171816542118 0.550246377928009 1 1
0.435097222211693 0.40049276262412 0 0
0.793218586023246 0.757834873306817 1 1
0.463454334785629 0.448659187018928 0 0
0.834972403109681 0.764885498698668 1 1
0.956568442709732 0.857040479073048 1 1
1.17682066171553 1.01813680296976 1 1
1.451965875735 1.31327810775572 1 1
1.06193189674942 0.950402972401959 1 1
1.00722626521864 0.895611559627574 1 1
0.799411515551889 0.722614020536714 1 1
1.04223187016053 0.930503179234742 1 1
1.2466047053153 1.15013811755869 1 1
1.10449916657658 0.974460826547699 1 1
1.17236802726695 1.06863201217664 1 1
0.61176554528146 0.551829438435666 1 1
0.746102017666882 0.66913848352704 1 1
1.07629505198158 0.966202717610965 1 1
1.14289162993409 1.08235447609577 1 1
0.783371322289934 0.70978491229355 1 1
1.22077663935297 1.10569945824427 1 1
0.767192532210916 0.700327701228902 1 1
1.41904045416818 1.24374828515505 1 1
0.923968561316956 0.799893572441507 1 1
0.678951502068676 0.604714189635296 1 1
1.35078477845797 1.15733248899441 1 1
0.782567948014589 0.697313134160372 1 1
0.759502619808626 0.695960096831409 1 1
0.868335858497221 0.736164008938835 1 1
0.835718196609065 0.755836361785353 1 1
1.08642179908624 0.980381371666772 1 1
1.15676144555376 1.06712555643008 1 1
0.549311138110888 0.488214091533425 1 0
0.812893063985302 0.742151812310658 1 1
0.667319118386854 0.597522988352903 1 1
1.04784535789922 0.955502890840392 1 1
0.900487336713827 0.807191966064887 1 1
0.667675164332406 0.585270573960266 1 1
0.955277788555947 0.841779332338604 1 1
0.992515775732552 0.871065561448394 1 1
0.749609510366342 0.636443828898618 1 1
1.03917015464371 0.906589576880156 1 1
0.776129020568975 0.688513966194328 1 1
0.895862740177169 0.80420950322753 1 1
1.07795828781195 1.01155794570309 1 1
1.07511437731735 0.975326203417947 1 1
1.34939904429159 1.2327793471766 1 1
0.899945943802499 0.810471259909652 1 1
0.94538650035211 0.86909070269893 1 1
1.01841282604955 0.90432866813873 1 1
1.31920959949125 1.18142976357389 1 1
1.29821894627199 1.17321240466486 1 1
0.685204078466194 0.666475279115491 1 1
1.02450479837878 0.912739854680194 1 1
0.903157104266791 0.812499127566246 1 1
0.635921122727925 0.566029464286728 1 1
1.08649891106942 0.952578662386705 1 1
0.695233870084678 0.63946018877014 1 1
1.10315290804094 0.98251242681019 1 1
1.1399259866714 1.00951027161049 1 1
0.409078042925528 0.366116192449818 0 0
1.05406162655213 0.963420136057956 1 1
0.64544834750249 0.67730047272607 1 1
0.536040344378033 0.465604438864128 1 0
1.17709197705741 1.07288863509254 1 1
0.863280863513141 0.789393511226379 1 1
1.38430856991305 1.21872407230349 1 1
0.967535813116286 0.868164206926234 1 1
1.0448773887317 0.920970165839145 1 1
1.54894646273777 1.40079902497057 1 1
0.912486155759631 0.840255713739571 1 1
0.688598686992621 0.642715807200285 1 1
0.605872370903083 0.539905939515639 1 1
0.821631460106794 0.761512650519373 1 1
1.36364886273432 1.23259849605368 1 1
0.984381059480622 0.893749875174231 1 1
1.11662385033082 1.03035869932216 1 1
0.61265307040528 0.558622859979071 1 1
0.599182367232538 0.540101307817355 1 1
0.982050877038733 0.869403791982052 1 1
1.24126844198354 1.11859985365755 1 1
1.13023764857651 0.997070281579479 1 1
0.780001707819987 0.690119979205639 1 1
1.24003541312694 1.10567362651431 1 1
1.134214077325 1.02527382517489 1 1
0.905142312324501 0.806752121771095 1 1
0.62161971251909 0.548066168212297 1 1
1.40288264106658 1.27384485641722 1 1
0.693320543254411 0.632001893420084 1 1
1.09277395292443 0.982231624719756 1 1
1.075124796257 0.979058177620417 1 1
0.627191198557992 0.591436402691793 1 1
0.856081905190731 0.795269571008982 1 1
0.978405866080703 0.89077787370139 1 1
1.07932840609791 0.966777701536284 1 1
1.00532079910429 0.884765581214266 1 1
1.06283450566219 0.972918654986437 1 1
0.845099020118059 0.78880474912349 1 1
0.719283205644477 0.673178095102842 1 1
1.44204145726295 1.27784382603463 1 1
1.38632748303197 1.23825592201482 1 1
1.60008427341564 1.46269558018288 1 1
0.91097037015478 0.807082372407261 1 1
0.587291059211173 0.51862620852081 1 1
0.884659903070759 0.837861683191214 1 1
1.12693391881765 1.01340132285335 1 1
1.00449879462033 0.910782092343256 1 1
1.03599016206538 0.92814266495349 1 1
0.676772990937081 0.617867306748315 1 1
0.60030065746296 0.548229782057965 1 0
1.63547299976981 1.47301679124818 0 1
0.640975105536637 0.568227710509127 1 1
1.31314303844884 1.15075740289448 1 1
0.754246933867229 0.669921526543859 1 1
0.816350958283257 0.736156653984581 1 1
0.839334206974768 0.765993598102948 1 1
0.992450952872741 0.814574070336065 1 1
0.695963716116802 0.610934560139985 1 1
1.02155689488723 0.991343949878468 1 1
1.19924765487809 1.10033545778513 1 1
1.30453111622517 1.1780791407625 1 1
1.27167319721682 1.17764961293488 1 1
0.51906253516005 0.467504520927783 1 1
1.27539806300599 1.27927664223351 1 1
0.472545504818488 0.427023926792363 0 0
1.00769177256794 0.881848027226008 1 1
0.765978375927448 0.696005166632085 1 1
1.10988864077549 0.981032988899356 1 1
0.828381042537211 0.733899912252836 1 1
0.846974680995762 0.768967317058763 1 1
0.825994254571547 0.748595657416591 1 1
0.355044262463659 0.304760969802032 0 0
0.932590909817306 0.863298026486652 1 1
1.0598890859689 0.971428712545241 1 1
1.54466939408474 1.39000005569935 1 1
0.89324318646163 0.790729139683019 1 1
1.18033874966227 1.12370961601695 1 1
0.534301858640811 0.480947165798144 1 0
0.735981027206145 0.661208890414987 1 1
1.03271022355127 0.93281195544153 1 1
1.24223621009331 1.1209993668666 1 1
0.825766496686477 0.741617444850005 1 1
1.37285894445233 1.26628293489272 1 1
1.46330781841748 1.32816796038225 1 1
0.790285040919991 0.71654423487247 1 1
1.11907617299695 1.06396068015573 1 1
0.939791675115528 0.838930736064151 1 1
0.756114626116677 0.704461816383052 1 1
1.23312035325767 1.08317312125245 1 1
0.909656314653455 0.815518496581072 1 1
1.26532161727045 1.08774144687351 1 1
0.865849466640144 0.755043749098192 1 1
1.26965458710784 1.12935182081411 1 1
0.832821296553431 0.757172368528097 1 1
0.936250787852688 0.892759595483491 1 1
1.04751418047254 0.967431937906978 1 1
0.908300524947939 0.815747246569664 1 1
0.695678548812468 0.62184214385725 1 1
1.40426702140187 1.25712528353408 1 1
1.05390399295018 0.926233163724535 1 1
0.704753612331461 0.665653566352833 1 1
1.03230600568112 0.943836802323309 1 1
0.559264550407717 0.513768402699906 1 1
1.06310036194332 0.96684710407514 1 1
0.790487302486073 0.711545170811716 1 1
0.630662830165564 0.595105943832115 1 1
0.985207674427178 0.901841389991552 1 1
1.5059452365057 1.36444219637818 1 1
1.39741890479955 1.25121955861085 1 1
1.64087338108184 1.49301660489051 1 1
1.11076199079021 1.03914561140082 1 1
1.02438634084504 0.895488558250738 1 1
0.434954956449859 0.380606529268111 0 0
0.95181591658026 0.868989478430822 1 1
1.38942950912078 1.22808244949177 1 1
0.519455716681543 0.523701309357725 1 1
0.581495694289417 0.472599994438142 1 1
0.768796305515812 0.687689695500701 1 1
0.879801023928276 0.820311225962162 1 1
1.20919221019575 1.05625094928568 1 1
0.814625349267654 0.742996606576406 1 1
1.19858817409809 1.04463118322302 1 1
0.733598580219513 0.665813400954155 1 1
0.890145787243778 0.774113948300671 1 1
0.938672127330019 0.861517583464997 1 1
0.785458169191674 0.718850199008464 1 1
1.15179133431476 1.011472063201 1 1
1.05371199471499 0.937425791020471 1 1
0.899916828031783 0.821503245458067 1 1
0.688139494407151 0.629624161478875 1 1
0.671938458058536 0.633957748715349 1 1
1.19245084039078 1.09479469763988 1 1
1.02973873904029 0.957605656468117 1 1
1.30471978437712 1.13604174785499 1 1
0.962702850974529 0.865257963518482 1 1
1.21042299791282 1.08639975389872 1 1
0.814201978382048 0.718746726287543 1 1
0.946565246141122 0.833591416996797 1 1
0.636807467716682 0.577919320193444 1 1
0.536699789537674 0.461170715397938 1 0
0.609354794657364 0.551453254590472 1 1
1.05465148161998 0.971120716742134 1 1
0.977777746170869 0.877513577954784 1 1
1.03592254135537 0.910197070304855 1 1
1.06965390302621 0.969875955211608 1 1
1.1409478516849 1.03861081234906 1 1
0.903330071272475 0.809874252784075 1 1
1.36131650782165 1.20885681993893 1 1
0.852124980129921 0.772759485910936 1 1
0.949081703108352 0.873666831230019 1 1
0.857887659731643 0.82071738849169 1 1
1.12948664225505 1.02671231838256 1 1
1.1382782614377 1.01645615128979 1 1
0.964618580058936 0.809557525367343 1 1
0.628032692529421 0.571932540768978 1 1
1.23337799406683 1.1083142663298 1 1
1.42170214174533 1.27917380308086 1 1
0.919012759194209 0.860360554982113 1 1
1.29564382840844 1.15639290417459 1 1
1.29530676567961 1.19489632751049 1 1
1.0473372133059 0.941564575349217 1 1
1.10349131816089 1.01470720328768 1 1
1.2939596760871 1.15004120244015 1 1
0.756380883774883 0.633008764130697 1 1
0.969344760878433 0.890440897252884 1 1
0.726964512257207 0.648055039520506 1 1
0.69945654947151 0.643026695218998 1 1
1.1570869832259 1.05008903567979 1 1
1.26782908431134 1.16283737348224 1 1
1.20282159373688 1.0591775256834 1 1
0.581105378538366 0.544011786396142 1 1
1.17629281440011 1.06452130189069 1 1
1.00661075022095 0.933420919125095 1 1
1.23519289673941 1.09456645605151 1 1
0.895888113656602 0.813077720332553 1 1
1.12227282440029 1.02913633488984 1 1
0.78205418520897 0.730664962343973 1 1
0.994116084411606 0.905115610118643 1 1
0.986704518074387 0.925431727807202 1 1
0.801294307778206 0.741755318628614 1 1
1.23526256390407 1.11529475344462 1 1
0.916606513066239 0.849716848476309 1 1
0.964540907565588 0.892226650063344 1 1
1.21632114127179 1.09425544509135 1 1
1.0217028787197 0.945115643975293 1 1
0.873767616893338 0.794499967369783 1 1
0.957629632759228 0.86933312600849 1 1
1.07152087687363 0.950741657262014 1 1
0.867745539445574 0.791920322802765 1 1
1.25563565304369 1.14834116860769 1 1
1.2174973779837 1.1142511870277 1 1
0.849778164717794 0.765664767084231 1 1
1.0175545444356 0.882720222828323 1 1
0.576684709999827 0.519748822686858 1 0
0.850272066085584 0.775503504780527 1 1
0.831924781470866 0.766265664910407 1 1
0.849946895817773 0.707105372199798 1 1
1.14292624335642 1.07606187688731 1 1
0.910827671816358 0.82955979234766 1 1
1.36045401895886 1.23910376881865 1 1
0.864936409105755 0.777775435592348 1 1
0.510683438816264 0.432397629119459 1 0
0.790487512483711 0.732580923061747 1 1
0.747419855066516 0.699400289572593 1 1
0.725460893869014 0.684669239931633 1 1
0.89863085607098 0.803246235977485 1 1
1.10007023070565 0.998930572550874 1 1
0.747715808441306 0.67467698531598 1 1
0.888875377614818 0.810331544021378 1 1
0.619808216833492 0.572016218236426 1 1
0.975560525336676 0.84554873675716 1 1
0.981062445822945 0.860470931004907 1 1
0.864167066181279 0.768544888865484 1 1
1.64133387179091 1.48984748320875 1 1
0.877023775122656 0.781166842820593 1 1
1.16045545800844 1.01848351978384 1 1
1.18497196715087 1.09372726200486 1 1
1.12523847599892 1.02298345145718 1 1
0.987862250911398 0.908579166813733 1 1
0.958598265322137 0.883756879400989 1 1
0.966466536104202 0.869519766055471 1 1
0.978954273700653 0.887555645919111 1 1
1.09213042410766 0.998620626998806 1 1
1.00648509849171 0.927210580616381 1 1
0.696065954634879 0.625463276001213 1 1
1.18692221284872 1.06995511459955 1 1
0.722199778120817 0.636734837589062 1 1
0.42228824055908 0.391651862678436 0 0
0.927946624577393 0.810970924728675 1 1
0.528364559957698 0.505302766410416 1 1
0.848062688292021 0.74606992722931 1 1
1.21951197188526 1.12474262351769 1 1
0.474228074219473 0.43058500406064 0 0
0.769936382605658 0.686498085563264 1 1
1.31903480916343 1.12543216802333 1 1
0.836247468860648 0.769278050869082 1 1
1.25516820638589 1.11176053952596 1 1
0.769336084735323 0.690318458585835 1 1
0.949199617080521 0.856951221497623 1 1
0.606843518852607 0.575566802525426 1 1
0.650316726951343 0.567527231052658 1 1
0.795220140108705 0.722647914524797 1 1
0.762538642185113 0.696142077254542 1 1
0.878609271794589 0.806152735787996 1 1
1.2545217841687 1.16036808792162 1 1
1.14303383416457 1.04861015119193 1 1
0.818360303753778 0.769615532802751 1 1
0.872576668591322 0.799945439701079 1 1
0.982390269629311 0.856308613912308 1 1
1.1970725213321 1.02509786692723 1 1
0.598821381752512 0.533950289317554 1 1
0.858543799947971 0.725290683178775 1 1
0.809876705133904 0.678437409220064 1 1
0.861171107475988 0.794406213365774 1 1
0.852816623026922 0.790257110772966 1 1
1.17270596472246 1.0143416956372 1 1
0.567679686299603 0.537842265345289 1 1
1.20493202565655 1.11412060826738 1 1
1.46727682159801 1.33947912501762 1 1
0.799401890614692 0.726385411462929 1 1
0.642020659405175 0.581647494624672 1 1
1.07475352922321 1.01002800592865 1 1
1.15186901901199 0.9970835881107 1 1
0.831982696488074 0.735281885787613 1 1
0.57762581667215 0.510736709915469 1 1
0.858607523500526 0.78195680382006 1 1
0.8380606765141 0.71376033042749 1 1
1.04537573176822 0.937293494293617 1 1
0.980051772380757 0.883960195942794 1 1
0.857196677987467 0.800310204237387 1 1
1.26490420230773 1.12764425221298 1 1
1.2373028536431 1.09879974491276 1 1
1.48820970925246 1.38794296769885 1 1
0.450525520367135 0.452994877510762 1 0
0.716441381972193 0.683775014932286 1 1
1.28747276154456 1.16093709862852 1 1
0.884620367592777 0.802067493444967 1 1
0.960869948890555 0.831637834032231 1 1
1.025267595053 0.960387734405941 1 1
1.33383244882032 1.22028924506532 1 1
1.21478288048908 1.08611359582017 1 1
0.942911122638724 0.837118447524697 1 1
0.682216993869388 0.652703260918634 1 1
0.92890043833146 0.810008625481186 1 1
0.923132894502982 0.900082724261322 1 1
0.902630551677714 0.828470162502084 1 1
1.01912935635502 0.926180530026071 1 1
1.21111790443481 1.07319501129466 1 1
1.41318545020576 1.26085375402405 1 1
0.975423496509572 0.868743439320134 1 1
1.063597751085 0.976502149505776 1 1
0.778755383021621 0.666715128469581 1 1
1.16728768886055 1.06874686624484 1 1
0.949729619330084 0.916666514335884 1 1
0.933973069021401 0.838874079542794 1 1
0.94209397377268 0.868119018283118 1 1
1.03786999339961 0.931735110215558 1 1
0.377497921951884 0.325391108523012 0 0
1.15338546674687 1.03833843157187 1 1
0.740621350549533 0.691380529337461 1 1
0.679368954431449 0.621986391129598 1 1
0.977712643749389 0.892382795920566 1 1
0.53942839021812 0.50430216333766 1 1
0.942383625741641 0.877757593320518 1 1
1.28417653431797 1.16054165709398 1 1
1.27768701862958 1.07352852498238 1 1
0.931319513049894 0.823437115780172 1 1
1.14117436856066 1.01488070755667 1 1
0.715525246838006 0.641246163726051 1 1
1.33010667000384 1.15557963322487 1 1
0.904426780457201 0.860914129620395 1 1
0.478996523489389 0.445692728317251 0 0
0.771380197457527 0.676500399462351 1 1
1.65028326106178 1.43642635522121 0 1
1.1781714321862 1.04239203815171 1 1
1.17142822914823 1.06573242328514 1 1
0.776368384099369 0.703585339631479 1 1
1.31122466975509 1.17847270328407 1 1
1.08710281948796 0.948572609121943 1 1
1.30167130859562 1.14111344246376 1 1
0.713183693972703 0.665751172868375 1 1
1.06996585528704 0.979465485618797 1 1
1.11106023945141 0.994691318578262 1 1
1.08826029569584 0.981852694682149 1 1
0.794311317531669 0.708211079366882 1 1
0.922991119717019 0.82495561435864 1 1
1.11960627412347 0.996707415671735 1 1
1.39628936793903 1.25348564572636 1 1
1.015390973092 0.890150640628942 1 1
0.89890862278315 0.826539483709961 1 1
1.31213345577636 1.16940455566123 1 1
1.20367537768451 1.1445586277362 1 1
0.679322415494309 0.60771924609309 1 1
0.923980186442929 0.839225731329432 1 1
1.32248118311122 1.18247098168483 1 1
1.3363714757138 1.20736862904349 1 1
1.17157153973819 1.07310843541179 1 1
1.13667121639602 1.04597786918031 1 1
0.812862281584182 0.750320658998016 1 1
1.19458436882106 1.08064872643743 1 1
1.07910042079901 0.978231849213986 1 1
1.40909440563545 1.27706092142973 1 1
1.06342715727215 0.967808836491712 1 1
0.949890886315266 0.82651103511462 1 1
0.719543405493954 0.674686711032558 1 1
1.04165281249235 0.908119494169063 1 1
1.55845095490437 1.46363372147431 1 1
0.865009161029706 0.781750822054586 1 1
0.749958015711771 0.693115050763126 1 1
1.18418097255983 1.08154362278949 1 1
0.798570848790888 0.73009212885215 1 1
0.846143147189275 0.745227189554902 1 1
1.17693117551364 1.05424698413832 1 1
0.762476229952755 0.69041042957517 1 1
1.59214028694284 1.40731731290205 0 1
1.26059650478856 1.12897419846931 1 1
0.826640639599646 0.766451694296238 1 1
1.1937463351561 1.04826887502415 1 1
0.998481375185009 0.871979147404079 1 1
0.790202549491388 0.748632639170926 1 1
1.12151930047673 1.0264287806339 1 1
0.809308305076089 0.727540627745788 1 1
0.801496714447463 0.731008379771163 1 1
1.21779464601163 1.09033791008955 1 1
1.00552365659626 0.890773595920373 1 1
1.02457312337799 0.870552107670659 1 1
1.06303932528091 0.9968078135388 1 1
0.713718861785881 0.638900658613315 1 1
1.11589029673332 0.983635196769127 1 1
0.796486738902263 0.726512252640177 1 1
0.69933469494646 0.647257129343258 1 1
1.14067074481263 0.994839720594016 1 1
0.775878414282782 0.69084817789041 1 1
0.999840144669391 0.826552528692882 1 1
1.19621866314488 1.10800001358081 1 1
1.52527001634038 1.41351789915608 1 1
0.707973830754029 0.63250460435993 1 1
0.994151336635753 0.908593902377664 1 1
1.11385305143122 0.973762914762437 1 1
1.08185814016072 1.0170954610643 1 1
1.10864520287933 1.00848801852853 1 1
0.943248706664386 0.864218111211068 1 1
0.716911721884969 0.648691903336234 1 1
0.887380030432588 0.781628049692575 1 1
1.16389241934283 1.06778142578049 1 1
0.855644392792359 0.819872400313688 1 1
0.953085035909481 0.85487093471065 1 1
0.91139550849516 0.805244078280327 1 1
0.955619952845057 0.884703392390703 1 1
1.28001546677732 1.10855665350521 1 1
0.965026347277185 0.88677214261147 1 1
1.39952871049815 1.25862064902307 1 1
0.99094653626917 0.87173036507051 1 1
0.791938633154553 0.716740609254972 1 1
0.739829490891797 0.67282825425648 1 1
0.642988693853981 0.615176997279554 1 1
1.09388019287233 1.01812670238556 1 1
0.712840116817097 0.782894548479954 1 1
1.07397528444268 0.993828242783672 1 1
0.768983949929506 0.70355158715274 1 1
1.08903896541446 0.94113022114584 1 1
0.925144856115132 0.832556373301781 1 1
0.753870783449933 0.680376564432744 1 1
1.17647375342928 1.04954581034957 1 1
1.42161688143806 1.28239710680106 1 1
0.741214401214222 0.676556039415218 1 1
0.994453211485686 0.889617206634538 1 1
1.0628317881831 0.986142616373466 1 1
1.53589905195495 1.35787689703302 1 1
0.806152218801276 0.704815966502711 1 1
0.996724050302017 0.875035589026705 1 1
0.858594910120271 0.763795588618715 1 1
0.925287054443168 0.859812785008052 1 1
1.22480671804103 1.0955973990187 1 1
0.509629812401139 0.454422028813274 0 0
0.780935254923245 0.716915307040627 1 1
0.942747776163036 0.80357781565759 1 1
0.851100470013856 0.789089379985775 1 1
0.900459384867844 0.8086257133592 1 1
1.07077556474226 0.98153982263536 1 1
0.974576342590601 0.897356530205282 1 1
0.749905377493063 0.649024848639795 1 1
0.490776116891717 0.410377935473981 1 1
1.32598149686797 1.18292812228159 1 1
1.37822519127086 1.22084050716869 1 1
1.03291909850792 0.911004091663073 1 1
1.20686050910376 1.11739687572541 1 1
1.26068375399531 1.12513563748141 1 1
0.510362745076477 0.437757100571592 0 0
0.901036223779312 0.821579800257152 1 1
1.58665788110121 1.45175639153263 0 1
0.742867502350685 0.664331298483795 1 1
1.06990333569684 0.945430031118825 1 1
0.587967796081403 0.563387637482564 1 1
1.13885597856406 1.0597506458376 1 1
1.07261276915385 0.974964352865088 1 1
0.658551832453424 0.585528306197942 1 1
0.820143819234009 0.748167732239586 1 1
0.958237582152207 0.897609724833644 1 1
1.48975750350251 1.34852928047654 1 1
0.921087530026749 0.824195175720867 1 1
1.0553245659837 0.989964621342619 1 1
0.916726180059109 0.81038522550633 1 1
0.552378302869769 0.500930117058294 1 0
0.941131310039668 0.847417314798287 1 1
0.73842936498462 0.66856295126918 1 1
1.00568633396074 0.898723594881422 1 1
1.06029655628693 1.01474517823814 1 1
0.852687994574691 0.779676041803106 1 1
0.922426515399075 0.832057024492865 1 1
0.710416467812934 0.595895675960277 1 1
0.934632749529124 0.839304731827419 1 1
0.91227446449157 0.815660469247304 1 1
0.888015970705122 0.801328813266257 1 1
0.705099204615609 0.648904539544158 1 1
1.17958156916523 1.06870086619053 1 1
1.03747164171885 0.934933035897432 1 1
1.12933478322771 1.05200864940192 1 1
0.838651173174037 0.751133647747731 1 1
0.862243770712408 0.78401485218934 1 1
1.04408735911692 0.914176015094575 1 1
1.18787076257305 1.05417739147142 1 1
1.06400467365619 0.989574267635182 1 1
0.837217954537198 0.780268230278879 1 1
1.03765656936803 0.906309479747293 1 1
0.915357469664361 0.81092944083059 1 1
0.90395511834851 0.787337215863004 1 1
0.970715645088453 0.856502065688612 1 1
1.16737312262655 1.06953275439743 1 1
0.724622069317668 0.656395568956272 1 1
1.19973844261641 1.08580639404948 1 1
0.647855993289061 0.573149303111739 1 1
1.47016490727786 1.37517423769456 1 1
0.877581713774022 0.817623550700187 1 1
0.401683378014272 0.364987032875855 0 0
1.1398604055048 1.04683114014802 1 1
1.22148213037466 1.11636383829429 1 1
0.958266046288931 0.871218665934489 1 1
0.798782313963482 0.70540297812505 1 1
1.02532451679278 0.904574075728549 1 1
0.513947949092484 0.471233281719496 1 0
0.973250207774727 0.837631987719112 1 1
1.09270193083778 1.01294896343062 1 1
0.604108638532147 0.564986875630456 1 1
0.656092483125437 0.58586484058414 1 1
1.37871544927522 1.27625648504519 1 1
0.91638518516361 0.911261884458089 1 1
0.728657220699981 0.651332420703315 1 1
0.716750342138137 0.629891968720057 1 1
1.31428280093951 1.18717873269606 1 1
1.17694117014454 1.02949285236343 1 1
1.01647760651471 0.91222143533759 1 1
0.840667593110819 0.746428993833258 1 1
0.495745493836244 0.51081333955777 1 1
1.18618464035568 1.05953500590128 1 1
0.792157519367439 0.755473313273146 1 1
1.027726519237 0.909985099000697 1 1
1.17211711138801 1.07328841821169 1 1
0.938867467805752 0.853263166250977 1 1
1.1253668580788 0.978122315514364 1 1
0.605067112115689 0.549338856651529 1 1
1.06299521634784 0.997816396817213 1 1
0.82146470115334 0.75098323378611 1 1
1.04539058585937 0.946096754345378 1 1
0.852032099795087 0.774506514115775 1 1
1.21416274756282 1.10520357317808 1 1
1.30444468727242 1.13870517509774 1 1
1.06202829797696 1.01125379238578 1 1
0.612801746096503 0.570954055100592 1 1
0.967924556471536 0.863958340575411 1 1
1.2232139611655 1.10772174303333 1 1
0.847734805255482 0.807425908040186 1 1
1.53575839096041 1.39118948710826 1 1
1.52870751220888 1.36458662278082 1 1
0.813720299221307 0.705110550297838 1 1
1.27134230298726 1.1380604181424 1 1
0.441565692113908 0.396586692713169 0 0
0.992996896483892 0.896211772282736 1 1
0.997181535444696 0.950632209123524 1 1
1.05251261029843 0.974294256213477 1 1
1.08789164014033 1.02305449806832 1 1
0.903936873423135 0.826345997804954 1 1
1.06360067435937 0.973856803802361 1 1
0.973790376002883 0.892109144662144 1 1
1.06363555527146 0.931333040309895 1 1
0.945271764494091 0.867884468377559 1 1
1.18688772859659 1.09320669262131 1 1
1.15552170061732 1.03522364314264 1 1
0.619561370966064 0.532224716960768 1 1
1.28483457133965 1.19661253817166 1 1
1.34593220915653 1.17058796693171 1 1
0.908009089396491 0.897603535466411 1 1
1.11510032104803 1.03712837404259 1 1
1.12142657885694 1.08616678196109 1 1
0.722463345471093 0.652306849079381 1 1
1.04989605321056 0.969642905521736 1 1
1.03576084657418 0.880517197160584 1 1
1.1034302995586 1.01112019680944 1 1
1.24124851670801 1.11831176944166 1 1
0.882087831988741 0.811886730978413 1 1
0.92321055575092 0.836138729454364 1 1
1.03812222717797 0.932111289213453 1 1
1.12337895351301 0.961149990692525 1 1
1.0493837244249 0.910798575120819 1 1
1.35489373400345 1.20138184002805 1 1
1.33482682494372 1.1915586232215 1 1
1.25771418671729 1.10963130527149 1 1
1.54612600735015 1.43619375393427 1 1
0.937155630582326 0.895440652914593 1 1
1.47848737150517 1.33281859370648 1 1
1.03012661556487 0.953818492612633 1 1
1.30466310863514 1.16127879576037 1 1
1.16102348441768 1.03473647248887 1 1
0.762730195742508 0.729047601057897 1 1
0.777390800262965 0.712350441433472 1 1
0.657933337566647 0.604054384039836 1 1
0.813215734252219 0.75789306321076 1 1
0.754677910595711 0.676938547551722 1 1
0.747334920737239 0.678361275078796 1 1
1.35677827837926 1.21409098619412 1 1
0.809175884271989 0.717366475371003 1 1
0.795725196755711 0.709723289779297 1 1
0.755452897573241 0.705156707979113 1 1
1.078662660891 0.95358560868742 1 1
1.20939842859915 1.05436583342516 1 1
0.664563748452271 0.623145076675074 1 1
1.25607251963406 1.11462761725243 1 1
1.5986428943829 1.37973915206679 0 1
0.915314076993537 0.818080148734687 1 1
1.19595702561802 1.09817367606807 1 1
0.825214721707494 0.779459696587128 1 1
1.00018593789395 0.901103256895044 1 1
0.676605829403897 0.643308061215104 1 1
1.17590316638985 1.06733495504073 1 1
0.805736257417092 0.705656754871924 1 1
0.683444976817488 0.625058278917477 1 1
1.02651826013327 0.929458065100418 1 1
1.01369837483335 0.938283627801208 1 1
0.760897003307 0.664961938044975 1 1
0.737938410739034 0.671333937643069 1 1
0.744908859770455 0.679144003623365 1 1
0.816117684841675 0.722766978820279 1 1
0.557209183783359 0.505737093131562 1 1
0.532387020160165 0.501652125094189 1 1
1.01758350966731 0.915846032260907 1 1
1.001258134849 0.904195615290426 1 1
0.840109698807239 0.757733250888338 1 1
1.56739334845806 1.41407091962993 0 1
1.10671745598944 1.01414027260937 1 1
0.879327918791916 0.817850012238954 1 1
0.909244150933092 0.840006769501498 1 1
0.708635196758987 0.631413482915341 1 1
0.97152854013172 0.892687115280497 1 1
0.75756094798784 0.709776538051107 1 1
0.959695325059708 0.871709050393043 1 1
0.922886149818569 0.833971496293853 1 1
0.767368586282431 0.702237258205017 1 1
0.864992607197241 0.769435813920359 1 1
0.859936555965029 0.751761372903194 1 1
1.05016108091833 0.944762988695309 1 1
0.89784702819037 0.752055149446707 1 1
0.826836482124378 0.747296035242696 1 1
0.826072286224712 0.743871951738565 1 1
0.735391706869788 0.643683674514092 1 1
1.01113020349369 0.924589645921052 1 1
0.799640850765496 0.706974504808468 1 1
0.991082601408644 0.895903665559362 1 1
0.787430665510568 0.720111459615505 1 1
0.763520727716313 0.690361096600196 1 1
0.880026321062287 0.780346974580522 1 1
1.34140975136339 1.22672652806676 1 1
1.09805177634874 0.984272665682675 1 1
1.20179714273646 1.03566392510973 1 1
0.668186065444711 0.624950284936794 1 1
0.973478551484497 0.844450238527257 1 1
1.0275324591433 0.943150584319248 1 1
1.33186336509489 1.20596835309715 1 1
0.728974609325457 0.671691987874512 1 1
0.915051224372805 0.826164683718256 1 1
1.00889981541704 0.813873649986723 1 1
0.645715710171885 0.585202608889959 1 1
1.07532429453358 0.984647573586564 1 1
1.18416271505724 1.08262059758099 1 1
1.10022357755403 1.00699622711312 1 1
1.06147883421292 0.943312664919746 1 1
1.46438441594752 1.27987986550892 1 1
0.936401943296279 0.854491106899945 1 1
0.931741869074565 0.849887657899478 1 1
0.989824849567415 0.89224665640241 1 1
0.912227395887725 0.831831810691682 1 1
0.771337599907183 0.694922588076562 1 1
1.14990912600678 1.01280333635643 1 1
1.37305564742465 1.2242496945736 1 1
0.601107635905964 0.528068587602538 1 1
1.22181067168058 1.09675548461481 1 1
1.02877076730594 0.946901669627116 1 1
0.69356861457178 0.642943054596271 1 1
1.2080659770206 1.07918526918908 1 1
1.22414600292806 1.04311288029013 1 1
1.05401914705275 0.963997973099403 1 1
1.19697344676565 1.09828682712572 1 1
0.994240397794251 0.871172352891083 1 1
0.922368538544155 0.832774671333422 1 1
1.10455471967633 1.00387151164446 1 1
1.06083017812012 0.970442532016071 1 1
0.479341063052701 0.453632386635585 0 0
0.950091163213325 0.845218699691318 1 1
0.798415081957014 0.713101079999779 1 1
0.623915533365012 0.585130689330606 1 1
1.43569368540783 1.3706015156 1 1
1.3337282396368 1.22662236504963 1 1
1.15514246148706 1.04623223483035 1 1
1.82357546977171 1.61224579811916 0 0
0.763308976955339 0.695340615993449 1 1
0.949477743484817 0.860094437529362 1 1
0.793854380983786 0.753648214702846 1 1
1.01907719009871 0.889223242823297 1 1
0.887339486301632 0.842948261517525 1 1
0.705422635642989 0.661190636102124 1 1
0.923809222834751 0.839332217637956 1 1
1.58772525355072 1.442618592953 0 1
0.934376799543756 0.840601155977149 1 1
0.926899858030572 0.831740367745297 1 1
1.12288478364502 1.10235735228743 1 1
0.724884136221474 0.657814795632685 1 1
1.24874608654707 1.09071129528165 1 1
1.03883606448239 0.91485956424624 1 1
0.915012323190156 0.868678853886447 1 1
0.956575744059235 0.821726096360928 1 1
0.96561678996759 0.87422500292624 1 1
0.618823524116043 0.538709198597713 1 1
0.882153742907561 0.849744683764247 1 1
1.12986239664547 1.12200856612247 1 1
0.7256033552942 0.639260385661184 1 1
0.869338098444984 0.797468877583769 1 1
0.859836493840952 0.766820447945901 1 1
1.20972504755451 1.08374491893816 1 1
1.06175358875173 0.916638989788618 1 1
1.1049081536135 0.988629671839564 1 1
0.44917015671829 0.402443501266288 0 0
0.931977609228971 0.929557793015398 1 1
0.766154174874135 0.676228283288518 1 1
0.721585538183291 0.676507659465935 1 1
1.07566825121387 0.947224487060464 1 1
0.872923553322967 0.796317853403774 1 1
1.34376950581334 1.20904701566343 1 1
0.802550500801095 0.712607907124869 1 1
1.02726186049201 0.911934624608421 1 1
0.771939875308097 0.657502314179592 1 1
0.852532360655825 0.751179442300029 1 1
1.24252061432307 1.1285566002207 1 1
1.12905486193804 1.07735799203899 1 1
1.02489031132358 0.926290498816676 1 1
0.820440204025654 0.738176655702337 1 1
1.46287317115971 1.27733150380791 1 1
1.36791540136477 1.25710697539355 1 1
0.794938341106736 0.712714759900675 1 1
0.363513345578087 0.349319306852115 0 0
1.06692444203015 0.928281137214872 1 1
1.14320055582178 1.03703408492557 1 1
1.34875196630028 1.23503086923124 1 1
0.742221128521904 0.743619824524923 1 1
0.746439928042437 0.660264171975592 1 1
0.472066174240677 0.395030898069875 1 1
0.972882680525951 0.886850592227668 1 1
0.641810959069448 0.526599222241308 1 1
1.19972010144869 1.07182924787163 1 1
1.05975596714312 0.994918614949066 1 1
0.864338493815007 0.773467040446578 1 1
0.993249077486974 0.880174524073326 1 1
0.717301067333922 0.67975163582664 1 1
1.12221305557064 1.01768329742816 1 1
0.811145002443323 0.725099476151027 1 1
1.59446089011406 1.35961713225548 1 1
0.9161317610264 0.828552284834205 1 1
0.76497298707165 0.697341576301258 1 1
1.70964960533071 1.58196979587726 0 1
0.626190682735998 0.584797696367321 1 1
0.756648401014915 0.689528385573298 1 1
1.2228481882298 1.06629525892637 1 1
1.08926266967196 1.005169718431 1 1
0.751695431677144 0.659580678606803 1 1
0.903810140673083 0.848205194183725 1 1
0.719583061272644 0.694308729358531 1 1
1.06911613246645 0.957826584873123 1 1
1.03988104806193 0.924095363912868 1 1
1.17353014242513 1.04784506678852 1 1
0.902711936515422 0.819283829643255 1 1
1.63025845026865 1.44451148960263 0 1
1.40733863199252 1.30163591188188 1 1
0.813988662481848 0.755185566744173 1 1
0.593730853908938 0.522000189042812 1 0
1.02030297404575 0.910980050300888 1 1
0.956411944502718 0.874199117059031 1 1
1.12642867258308 1.02597371886111 1 1
1.21273221499906 1.09941223666867 1 1
0.664742934288185 0.543266301960919 1 1
0.621387262401124 0.566032240027354 1 1
1.3007166865194 1.18052455262072 1 1
1.12176363406905 0.95459477198035 1 1
0.690614482336704 0.618803164930831 1 1
1.04074269266515 0.934048040415654 1 1
0.986045926157382 0.860427829474526 1 1
0.878483097091478 0.77081167736379 1 1
0.650514747428637 0.57224358143769 1 1
1.10364692491022 0.952023108982464 1 1
0.894492478980713 0.793218358635673 1 1
1.59659829633175 1.37655743498784 1 1
1.21616270112659 1.08935888950221 1 1
0.70306600843011 0.638367007760893 1 1
0.755919194050514 0.666053951314827 1 1
0.610426968352546 0.574673176445096 1 1
0.791845009310026 0.70802607924078 1 1
0.56881188255138 0.50334656602392 1 0
1.09477908977413 1.00614360472782 1 1
0.986348501528901 0.90655184125197 1 1
0.845772514752696 0.751734854551831 1 1
1.07098029546254 1.01143162502338 1 1
1.41693164613002 1.29168791086449 1 1
0.935341079623636 0.841653455075843 1 1
0.994057400377196 0.897224655377396 1 1
1.1110661743332 0.981500777746633 1 1
0.622617489509391 0.566415344219214 1 1
1.11731039188605 1.0052405180266 1 1
0.908537084474089 0.830084140348162 1 1
0.922763371810531 0.846731887040501 1 1
1.08785557079195 0.991266427632335 1 1
1.20898540412015 1.06274415928036 1 1
0.912265164130563 0.833597910554969 1 1
0.847897274439009 0.748038996171136 1 1
0.946317112771073 0.925846339709349 1 1
0.91269525225841 0.816301219606018 1 1
1.29034692441684 1.22408260367803 1 1
1.21868816211417 1.03490839455696 1 1
1.04678349541309 0.899512548969795 1 1
0.977613395205702 0.867675549351916 1 1
1.11952098223179 0.998920312573816 1 1
1.11035506575738 1.00531349565173 1 1
1.00038898235345 0.885479754483155 1 1
1.06241891929435 0.952418905492269 1 1
0.701157241189834 0.63569310344729 1 1
0.499951225442054 0.475549085602326 0 0
1.23572682818095 1.13175717892332 1 1
1.27547609297139 1.14693770124008 1 1
0.718030749045211 0.655493002658263 1 1
0.719812189709462 0.646202907469089 1 1
1.26952560030632 1.11464902651928 1 1
1.46936091512069 1.3204559090694 1 1
0.788009599961616 0.707061561271289 1 1
0.747542925915485 0.662546815023044 1 1
0.704390083643986 0.677310728547068 1 1
1.45099363900026 1.29845022302157 1 1
0.91541681280874 0.834196893349447 1 1
0.539057273075801 0.498605911104197 1 0
1.09090594856479 0.931710974695667 1 1
0.618952773895101 0.567093975256736 1 1
1.04912046979453 0.96191265623163 1 1
0.950577166994147 0.847440674852933 1 1
1.04224422721163 0.926076758550481 1 1
1.34535826201693 1.24317423624904 1 1
0.811575075092907 0.79098108046055 1 1
0.917055812059878 0.811783744143353 1 1
0.871850839425949 0.785676592673736 1 1
0.699044256307135 0.611663878441206 1 1
0.856243511171964 0.773593694591866 1 1
0.592800997348328 0.53699753639031 1 0
1.1591853451609 1.04287798045977 1 1
0.804655896122037 0.72368767614266 1 1
0.649112305252256 0.584529429478668 1 1
0.985922685848525 0.898619328557487 1 1
1.16816091678574 1.04256937868226 1 1
0.897604424813048 0.772197269836486 1 1
1.2149236912481 1.08791204086298 1 1
0.981984169911225 0.934328247799511 1 1
1.05656201546655 0.940073098971312 1 1
0.998968710672263 0.929906525615975 1 1
0.783472952473296 0.665932892233978 1 1
1.50608057139398 1.50461642833025 1 1
0.998471222679202 0.895857050793873 1 1
1.0329902793591 0.923946366946913 1 1
0.961170568519063 0.873644481169314 1 1
0.695881945844211 0.645634888201742 1 1
1.32819012004615 1.1302795294174 1 1
1.13247952058902 1.00433686045467 1 1
0.876699525764565 0.817814748314861 1 1
0.931846239070379 0.842080617383252 1 1
0.933202378002604 0.843046875300165 1 1
0.917971345004202 0.830831111388279 1 1
0.689338150899198 0.604378055692012 1 1
0.700046833394685 0.635769588887794 1 1
1.32136870815478 1.20740340411145 1 1
1.0891679363649 0.946586527010673 1 1
0.873564263883129 0.796792235724445 1 1
1.13380262774257 1.03176224151893 1 1
0.680936840410651 0.634918145661532 1 1
1.13337230678017 1.03204400746477 1 1
0.750945345539084 0.691628273637112 1 1
0.892231607823962 0.79029979097336 1 1
1.25095001263116 1.13804607868822 1 1
0.772430903210503 0.656582937276408 1 1
1.35954161049813 1.22799670130532 1 1
1.34182776141253 1.19242686841733 1 1
1.03551125041631 0.960638515868849 1 1
0.968490253204064 0.846979090067252 1 1
0.919536967806934 0.777526854126779 1 1
1.40516466536024 1.25452106009416 1 1
1.04348591678592 0.950200283302483 1 1
0.982619147198826 0.890380885773818 1 1
1.04488040457729 0.953908139249988 1 1
0.501571131333254 0.528362704970484 1 1
0.804934524636661 0.711629629944339 1 1
0.887878337839263 0.808459785158144 1 1
1.14575748844924 1.04118393236211 1 1
0.913393286076303 0.812244852671441 1 1
1.02767890519691 0.914135439951803 1 1
0.706687370503675 0.638580624630661 1 1
1.05452475249909 0.926969077777194 1 1
0.708317809811149 0.659144732794617 1 1
0.46445490776679 0.446182809319605 0 0
0.837166606672596 0.678964096531679 1 1
0.96414174781669 0.900711900773372 1 1
1.60057599741058 1.42743612725903 1 1
0.936302648767942 0.853564875121525 1 1
0.854759442635889 0.767848524806657 1 1
0.670957436057876 0.592982824893179 1 1
0.684652126070004 0.649076896123456 1 1
0.617137777054733 0.554595944300517 1 1
1.41953457490769 1.29932846688503 1 1
1.05997103358595 0.953911926543335 1 1
1.11302336655755 1.02053703122963 1 1
0.767750969501318 0.680540542800013 1 1
1.00600718872943 0.888081754905659 1 1
1.2458270281519 1.12885693198534 1 1
0.580935799919447 0.508219801957285 1 1
0.878863247806051 0.755092353117546 1 1
0.751431570098834 0.673850520052252 1 1
0.940756320573431 0.854625912150876 1 1
0.747475199738046 0.681985188620311 1 1
1.05637660569593 0.932737563921055 1 1
0.995549553302441 0.904520887587702 1 1
1.22747153869029 1.13234380233395 1 1
1.17873445254325 1.04642450775986 1 1
0.826958940553614 0.760099108251844 1 1
0.796061500250474 0.735867923690018 1 1
1.24841804586593 1.14832158397448 1 1
1.12873902427734 1.03512617393996 1 1
0.965900232695008 0.865060023150253 1 1
1.20781650305936 1.05911422539229 1 1
0.761852392573189 0.717583224661209 1 1
0.514593735395242 0.471742965733398 1 0
1.09449704936295 0.998506062276594 1 1
0.899660188900607 0.811512713535528 1 1
1.02558466560628 0.918120428708426 1 1
1.19177242505646 1.04133968128661 1 1
1.02122032429949 0.930049786724016 1 1
1.01487629940706 0.909069472390516 1 1
0.791275995983681 0.697400383031694 1 1
0.790270796997397 0.738242299404042 1 1
0.454799987403422 0.337984083488095 1 0
0.817416316814957 0.72778659916024 1 1
1.17687590076209 1.06434384039302 1 1
1.03913821692891 0.919218988337681 1 1
0.901648646989287 0.824543827525771 1 1
0.630981669384029 0.582469528875428 1 1
0.687737136323534 0.630154305046096 1 1
1.05367207179913 0.941528403999512 1 1
0.90951517958355 0.808053864149808 1 1
1.23819911869652 1.11637903515674 1 1
1.21151529504247 1.10068258329616 1 1
0.876699575013045 0.79089659724357 1 1
0.873105001978455 0.80890603085737 1 1
0.941335497908007 0.849296399924897 1 1
0.855233315063509 0.799788579253179 1 1
0.684404649752127 0.656918827552636 1 1
1.14293223838939 1.03632292661636 1 1
0.973549200530245 0.895334712463545 1 1
0.597456348118137 0.535245266358177 1 1
1.25947724210645 1.13302427500963 1 1
0.559686240803679 0.515169889929858 1 0
1.38115713396514 1.26618158904921 1 1
0.983921437602824 0.888935882500053 1 1
0.880229439216728 0.777809150074751 1 1
0.950221266664767 0.868185902537994 1 1
0.713363963818212 0.653735185245132 1 1
1.19826688208229 1.08818076557924 1 1
0.617735146425865 0.587385488656283 1 1
1.08018319503057 0.97764245614366 1 1
0.869683003241594 0.788308393080311 1 1
0.938525223509524 0.869127414989434 1 1
1.10421883154174 1.01289461251049 1 1
1.05138368157875 0.96520825290151 1 1
1.35214044514566 1.22997059729886 1 1
1.24241752487394 1.12375897317934 1 1
0.941848752781368 0.816308394284088 1 1
1.15000848400553 1.02707595096677 1 1
0.995067600893098 0.886652203116424 1 1
0.236037517627279 0.24796005110608 0 0
0.964039226609176 0.881207263768717 1 1
0.614906490455065 0.539773257352197 1 1
1.05227216861277 0.950146153901387 1 1
0.961738568919619 0.877830844738641 1 1
0.845040610008917 0.759390882113444 1 1
1.14480472012194 1.00036816327561 1 1
1.20697602330082 1.12885314398155 1 1
1.53367392097759 1.38030626399646 1 1
0.876127565635274 0.809476580165478 1 1
1.15486936899774 1.03535836443144 1 1
0.960506553494094 0.851816553670055 1 1
1.07834586626629 0.955235041502602 1 1
0.901980959146332 0.803728360189646 1 1
1.11154738604638 1.00144300082547 1 1
0.973921294702722 0.902078372405411 1 1
0.955357408499564 0.845389076145264 1 1
0.726986993772297 0.664558236099145 1 1
1.00658985454561 0.912610521152244 1 1
0.612517886399801 0.532090371120756 1 0
1.58628066276843 1.42367551977777 0 1
0.750869921852177 0.668183601082817 1 1
0.633893905794436 0.533487319134885 1 1
0.995296199608983 0.864324428101491 1 1
0.696274437665363 0.640268399157839 1 1
0.778192563123536 0.675075902783344 1 1
1.04775019450502 0.940937394571425 1 1
0.736165955949187 0.65409007654539 1 1
0.652008412130883 0.591300126292166 1 1
1.21527859153403 1.08290980595986 1 1
1.13934084952492 1.02828141281381 1 1
0.846306634851675 0.76034265562188 1 1
0.922792973315418 0.854878539382942 1 1
0.87959838300674 0.773484178131149 1 1
1.46661707121809 1.31490057242013 1 1
0.851753614014889 0.782242954690931 1 1
1.33989898407941 1.2113716303875 1 1
0.870674503225713 0.762122805640998 1 1
0.677424763630446 0.614226175216781 1 1
0.683776534932391 0.605270993425185 1 1
1.22766108861762 1.08260318854152 1 1
1.45060321546594 1.33041843628237 1 1
0.827861381229083 0.747229238480277 1 1
0.85724509722338 0.785725187747644 1 1
1.04001631600783 0.952999200522116 1 1
1.68963369998638 1.44003783150412 0 1
0.9432350638115 0.844898949347425 1 1
0.931438741285912 0.854386262844188 1 1
0.995529186504784 0.875221076200565 1 1
1.37334992781984 1.22566841232397 1 1
1.62636535640256 1.39454732675631 0 1
1.01200938477911 0.906323973008959 1 1
1.20724254181338 1.1090255531391 1 1
0.512139292118143 0.470102379832028 0 0
0.600428169518767 0.529775932224821 1 1
0.939282932642798 0.817190095219681 1 1
0.985440799360505 0.89225542780743 1 1
0.645136616719337 0.578182316051798 1 1
0.969050780906648 0.887450185608612 1 1
1.37604877720633 1.20400602741704 1 1
1.24739626219339 1.12403355370791 1 1
0.866759535362909 0.767815620472919 1 1
1.03423189880964 0.89001816186942 1 1
0.880225117968924 0.787772498821529 1 1
0.763427968745302 0.701045000556666 1 1
0.955288155427256 0.845093520796164 1 1
0.933246833556303 0.869210881511288 1 1
1.03418637618274 0.924379823686959 1 1
0.635110406623503 0.575192585684057 1 1
1.30342004435835 1.16249752815265 1 1
1.16187170811854 1.06093445939764 1 1
0.884341386130653 0.804311745267439 1 1
0.696529577102208 0.600300193233068 1 1
0.915730733457875 0.917151046496043 1 1
0.645063134223551 0.58214650542064 1 1
0.577736488836663 0.541904461153767 1 1
0.695311395377905 0.629416052831723 1 1
0.901224897082219 0.852483749115593 1 1
1.16125122942504 1.05523641495169 1 1
1.15941622888523 1.04915536394271 1 1
0.939276301678062 0.841033791889551 1 1
1.03754025329728 0.940091352332589 1 1
0.829209000932601 0.751680754842433 1 1
1.08472479034023 0.996073807030449 1 1
1.09382853712211 0.974448289193913 1 1
0.760776752388141 0.667201529490732 1 1
1.19632824709328 1.07994404538484 1 1
1.05538416209361 0.955653448262137 1 1
0.638159762916361 0.553685866965649 1 1
0.567918522401784 0.511520446530168 1 0
0.901414921438463 0.825167085569817 1 1
1.32338316344606 1.21779610729357 1 1
1.18053164876423 1.06525859059637 1 1
0.897429254519359 0.807516388330383 1 1
1.05955159177386 0.961341488980145 1 1
1.03233880364782 0.95673932315862 1 1
1.23047374086796 1.05599279116356 1 1
0.710625833444576 0.714575991983442 1 1
1.03234814482103 0.941081514324595 1 1
0.863512220375952 0.761104657229756 1 1
1.27486272926267 1.12955562534933 1 1
0.530250475477271 0.470483797874116 0 0
0.416605378286375 0.374908553347821 0 0
0.840853145001739 0.770765151881807 1 1
0.785545311241103 0.694385838483698 1 1
1.13970644611328 1.01054722898987 1 1
1.64229892677323 1.47603151118346 1 1
0.900359681920688 0.940233335480662 1 1
1.30224663210271 1.16909006904223 1 1
0.679644588113603 0.633416272048324 1 1
1.34378483564731 1.22907623092157 1 1
1.03073748154787 0.967125785218091 1 1
1.30281304823646 1.12469349312589 1 1
1.07235317151543 0.949664800214684 1 1
0.986986392181788 0.909807470891155 1 1
1.0162689018502 0.921589050782106 1 1
0.82178646299615 0.779669370928425 1 1
1.14262443757242 1.04376870560912 1 1
1.25645667080638 1.14654112233908 1 1
0.862273907606528 0.782916182955228 1 1
1.39361779475882 1.33623795660231 1 1
1.06800109229639 0.968648365359082 1 1
0.611211501349534 0.536492902471184 1 1
1.08933794789764 1.00439822221939 1 1
0.82311699516747 0.734019541092203 1 1
0.882775394459155 0.821966352099821 1 1
0.739316921896976 0.683546957661413 1 1
1.16166620738563 1.04567636967038 1 1
0.294343207365617 0.265972288095031 0 0
0.826635434010992 0.76154160419875 1 1
0.909728040569728 0.824853813643304 1 1
0.678993517134837 0.59557205630667 1 1
0.965375325254741 0.876569498173585 1 1
0.925587068740646 0.881093473412235 1 1
0.804531424491699 0.762547336261364 1 1
0.792641744913499 0.692107368050934 1 1
0.390931590119023 0.388563017689986 0 0
1.22929133846333 1.14803228213786 1 1
1.11090846897385 1.01730773337105 1 1
0.586755522165027 0.470231167665777 1 1
1.37419355296175 1.27075202306973 1 1
0.424880358172651 0.346157730057801 1 0
0.864765835691987 0.749976591602287 1 1
0.860680160561368 0.784934072355957 1 1
0.953592903762595 0.842594488871529 1 1
1.20104357019135 1.07020030567509 1 1
0.805177738906429 0.72223253159581 1 1
1.63397380755068 1.4095534651374 1 1
1.05477098130121 0.963593143651607 1 1
1.09894267579717 0.979414045053703 1 1
0.971809749913734 0.88889953854789 1 1
1.28596377133114 1.16136584459396 1 1
0.740408943092134 0.67214783379452 1 1
1.05138235906607 0.951074925744881 1 1
0.714311861813363 0.622220928974817 1 1
1.13247176493813 0.992100185105283 1 1
0.822197308761158 0.812322027397147 1 1
0.947444846761326 0.846405028641063 1 1
0.916709088412486 0.810211595494521 1 1
0.710124268358325 0.66999581303019 1 1
1.31764315852835 1.17364208569636 1 1
0.75983219064965 0.669553199201152 1 1
0.58501258856736 0.51871681235331 1 0
0.8292281360786 0.709403953838423 1 1
1.07019696798919 0.963845678580035 1 1
0.861491735474869 0.758236774803113 1 1
1.04440722472226 0.911019129085728 1 1
0.958730827646742 0.895016906573243 1 1
0.873759675969687 0.788419097056045 1 1
0.806462902044027 0.731281783741878 1 1
0.642513259399828 0.588213767697746 1 1
0.93271101780264 0.835884422384739 1 1
0.977270814361297 0.869147440811026 1 1
1.59489514403885 1.42990316880674 1 1
1.64977022124906 1.5049831850142 1 1
1.2753084511534 1.14021905898311 1 1
1.0277614425142 0.903775932231839 1 1
1.0273706971916 0.952213434320404 1 1
0.601017805147235 0.588710791027646 1 1
1.23325808459992 1.11355199577904 1 1
1.14211925230768 1.00749783160543 1 1
1.53167202250342 1.28891443511261 1 1
0.797643129451064 0.740912651482738 1 1
0.61324178073813 0.559449611366091 1 1
1.08600118418697 0.953318777077211 1 1
1.13897307513302 1.01449443154643 1 1
1.49879725680902 1.39615599443196 1 1
1.28136978169026 1.14475104068787 1 1
0.684341938728722 0.618513751014746 1 1
1.40186021717601 1.22811997127855 1 1
0.893972619169605 0.814831464143044 1 1
1.34720973154571 1.25602100146102 1 1
0.879033543241121 0.795704616118604 1 1
0.597435953494266 0.522079772446295 1 1
1.13393629675314 1.06146335103446 1 1
0.817650987496252 0.735709251920763 1 1
0.94695938723029 0.867439638552513 1 1
1.17318984266981 1.03961823990115 1 1
1.00955320561561 0.91803052843223 1 1
1.37162481071111 1.13275094061043 1 1
0.983105050896486 0.854278873526883 1 1
0.980339369355947 0.905023231770474 1 1
0.971200402361823 0.852503584471787 1 1
1.01046689431171 0.872890356700605 1 1
0.801294792302612 0.726089846858644 1 1
1.01439658809928 0.912803824020087 1 1
1.17714064278394 1.05790891372086 1 1
0.721366365605553 0.643744685119927 1 1
1.38736792999461 1.2603194915862 1 1
1.22225109835302 1.11488410795251 1 1
0.838194128212386 0.730289210461687 1 1
1.35255432053545 1.20593193365316 1 1
1.47887665645961 1.31804607050887 1 1
0.976196752893514 0.894182245525365 1 1
1.05792529386057 0.925884682773083 1 1
0.569438593753326 0.575422407147443 1 1
0.749640626805815 0.686290958001392 1 1
1.00208798604101 0.907342127167486 1 1
1.07705291171431 0.966609237687563 1 1
1.08325983460056 0.952299136094371 1 1
1.03045224441525 0.957374511451695 1 1
1.15915016199732 1.06858639465074 1 1
1.05243714420249 0.929499927362147 1 1
1.11375840421491 1.01154838277547 1 1
0.703038695658052 0.598072883582325 1 1
0.611057241496827 0.523915806214984 1 1
1.18168552870139 1.05549771749201 1 1
0.889258841001987 0.78834692945633 1 1
0.834342821316542 0.78700268780713 1 1
0.627058811100526 0.62201393490185 1 1
0.948418278536929 0.848501968288495 1 1
0.38048132771409 0.349128293458318 0 0
0.645181488154566 0.592633006463568 1 1
1.14537168899721 1.00601881494731 1 1
1.01654673163104 0.905704677779372 1 1
1.00715286919998 0.883537680031336 1 1
0.989394050903499 0.87459113382548 1 1
1.00715516090532 0.932733960286374 1 1
0.7817931606524 0.698116375339173 1 1
0.97798354339952 0.88470504859164 1 1
1.10796816071978 1.03095189277283 1 1
0.805177020243889 0.702487729778784 1 1
0.776716387531749 0.693507555835878 1 1
0.982123298668856 0.855483796589605 1 1
0.549898240927157 0.491122895248078 1 0
1.04129962094748 0.932114225132072 1 1
0.847650589818909 0.816673648875184 1 1
0.972602694399287 0.857694253884417 1 1
1.15822675374482 1.0469483196138 1 1
0.897221810799461 0.758858325765999 1 1
0.853630216324213 0.764407044507523 1 1
0.742135949424313 0.651568342119089 1 1
0.927936235543606 0.833689839195126 1 1
0.823853917299748 0.697811504756676 1 1
0.808715198427213 0.768984980023439 1 1
1.39843408818214 1.21318780533213 1 1
0.980499845958104 0.869354350194159 1 1
0.655061065475221 0.577869826893547 1 1
1.20363131601217 1.09158391288848 1 1
1.62323466226041 1.457481230288 0 1
1.12729755127941 1.05207819068673 1 1
0.832486109612426 0.759479221660741 1 1
1.20452124869518 1.15250300224952 1 1
0.571667625551258 0.537657038878952 1 1
0.985803793470329 0.890928697452885 1 1
1.05386723737862 0.950622085430413 1 1
0.78001867565273 0.701963191075264 1 1
1.5757361563952 1.44212695213365 1 1
1.16651539496201 1.05057952565933 1 1
1.18194468857005 1.07609634677259 1 1
0.843114968942179 0.760771491939421 1 1
1.41637372389746 1.25897303702247 1 1
0.891521877705437 0.810696621726655 1 1
1.11742603790612 1.0469864391554 1 1
1.19316068047572 1.03187537473711 1 1
1.18100942365004 1.11282194795635 1 1
0.717741453857365 0.656489061171063 1 1
0.879949999578163 0.779912225550608 1 1
0.520720067519378 0.45216062779821 1 0
0.955997808420262 0.933098649944825 1 1
0.706539693935204 0.621833788636929 1 1
1.02315464732176 0.905696552435926 1 1
0.986453142291042 0.869673644051502 1 1
1.06024606211153 0.963711274850722 1 1
1.12155355793516 0.997652887499623 1 1
1.38086004086529 1.25359567257939 1 1
1.18369365794268 1.04181032362824 1 1
1.18455004617606 1.08168862589819 1 1
1.41348517295648 1.21492345888343 1 1
0.57723815811045 0.515288865788534 1 0
0.470511689708683 0.44646149227007 0 0
0.589497068536027 0.52482990344751 1 0
0.569689445101879 0.505799097068347 1 0
1.15161798582167 1.04286374041734 1 1
0.961108076589825 0.874809563456927 1 1
0.98036657793201 0.861041475142627 1 1
1.14319648377789 1.05299968011319 1 1
0.741636239225514 0.681875848332421 1 1
0.842271506015644 0.764036408085056 1 1
0.778138390826293 0.723609160071958 1 1
0.853587517662639 0.765262918504863 1 1
0.520978436475129 0.492064019698112 1 0
1.04914642310051 0.959700737170071 1 1
1.03752747417746 0.943035118866634 1 1
1.30246373484246 1.13228924949758 1 1
1.04309498394015 0.951420661847918 1 1
0.989680591820253 0.882912305321048 1 1
0.921394042653994 0.835995740735266 1 1
0.962211590472273 0.863606520471916 1 1
0.994843270835926 0.855302944084761 1 1
1.05206962255434 0.977856815438438 1 1
1.04286594995688 0.90958896906251 1 1
0.871335036432019 0.782551941687203 1 1
0.969513971046617 0.872496887660752 1 1
1.16048929031356 1.01678224603973 1 1
0.775044585820682 0.69988394859895 1 1
0.792816247344019 0.751788314198232 1 1
1.31028422050526 1.16128512703608 1 1
0.814605463801449 0.75087665783992 1 1
0.961873621556346 0.88068396892095 1 1
0.921797154063888 0.827924102925381 1 1
0.99043710856974 0.854625876321776 1 1
1.13560782548286 1.03565249783547 1 1
1.12829550374106 1.00790207099952 1 1
1.0843425945046 0.989763146869878 1 1
1.28775321280083 1.1618606176066 1 1
0.71245401021972 0.687204037077828 1 1
0.801416185435696 0.725427173323882 1 1
0.804169101250532 0.730986742692267 1 1
0.729238279594237 0.66299609202354 1 1
0.730437737324418 0.664614573045391 1 1
0.808979050187895 0.740564485389071 1 1
0.527905474531121 0.486339870599564 1 0
0.789083235752862 0.701181133094341 1 1
1.18957578038681 1.09546499101896 1 1
1.25857458677158 1.12649654053896 1 1
1.05131645282137 0.920922205162203 1 1
1.10197811387314 1.03255852072219 1 1
1.3826323122322 1.23084213146908 1 1
1.09572624237661 0.992717175988182 1 1
0.982767833534186 0.866989223871278 1 1
0.694617482178498 0.671341477660026 1 1
0.815963016664705 0.753461181742061 1 1
0.702054877174889 0.621465083660892 1 1
1.30578312136106 1.20735257916703 1 1
0.735699492318289 0.635666960252815 1 1
1.67230767281397 1.45000990782984 1 1
1.10029333292248 0.989537890266811 1 1
0.797696367148912 0.728376752154027 1 1
1.15431701369503 1.04720211148525 1 1
1.05548344442674 0.940422066715024 1 1
1.40802689405681 1.26652323498864 1 1
0.992240910067441 0.88820945861851 1 1
1.402102831755 1.26992378019263 1 1
0.945002798795857 0.860874755347289 1 1
0.906537190702865 0.814634292289659 1 1
0.79524000261944 0.701425349111956 1 1
0.788389823499574 0.710018420375717 1 1
1.44111810082315 1.30713166536149 1 1
0.879301356034167 0.79851912297236 1 1
0.908070826043956 0.867762881293262 1 1
1.01278825487168 0.913329731433234 1 1
0.95852403034449 0.886266681310064 1 1
0.640011691367274 0.587582897709319 1 1
0.630840361768899 0.559446420733154 1 1
1.07828423523874 0.947558062925252 1 1
0.932284052389263 0.845960309869573 1 1
0.809101900616883 0.734109693809446 1 1
0.792255722070692 0.750229396418403 1 1
0.982086461625177 0.825447983587814 1 1
1.07704527854583 0.989322307738538 1 1
0.715978061367873 0.660990515930027 1 1
0.93308705391635 0.846498335486763 1 1
0.640577374647987 0.556991420008919 1 1
1.20524109954526 1.07232854379492 1 1
0.683537468057787 0.633739770205209 1 1
0.34633179616763 0.321333051534442 0 0
1.14073935055541 1.00049739101793 1 1
0.727801372077203 0.679003763115662 1 1
0.941099799780354 0.825273897026932 1 1
0.722552944718927 0.661483352801986 1 1
1.38371675929106 1.26942078041812 1 1
1.26068586523779 1.1347205378982 1 1
0.727629872940709 0.632262435402702 1 1
1.13763936910012 1.028098480466 1 1
0.541044108068804 0.494726108744576 1 0
0.961414649047034 0.815966842949923 1 1
1.07851908830515 0.978052536136648 1 1
0.836251546422613 0.783380113390458 1 1
0.802489339058452 0.741343868998194 1 1
0.622743225588224 0.581747390424751 1 1
0.985042531542329 0.905475610809947 1 1
1.04389372354345 0.982646635081429 1 1
0.864427161203502 0.795726954831999 1 1
1.21935345653719 1.13177214802981 1 1
0.817660288754765 0.706034992310734 1 1
0.84785681324544 0.735494361098451 1 1
1.2287279434833 1.10098831425459 1 1
0.886084800416455 0.777408593685285 1 1
0.531003304238789 0.497788535732488 1 0
1.15599537290592 1.01378755607586 1 1
0.82163579657135 0.742431438526063 1 1
1.02635100992969 0.891558277997671 1 1
0.992619964711554 0.946670578997568 1 1
0.998740161747347 0.821871400141076 1 1
0.765865224990739 0.694460410294293 1 1
1.13636807609326 1.00159484818211 1 1
1.08637477750235 1.00995274754882 1 1
0.924166079277396 0.858248533772424 1 1
1.11876004162537 1.02648511908138 1 1
0.670079398894559 0.620942581544887 1 1
0.964632137477192 0.886878403914605 1 1
0.990263470506941 0.865392660604203 1 1
0.897104462385905 0.808285611699844 1 1
0.981917196324503 0.860948607565931 1 1
0.822441297512595 0.727465715524817 1 1
1.08438576948757 0.996960403171083 1 1
1.01021611556405 0.92404882935237 1 1
1.34392168615413 1.21386378744744 1 1
0.963275685115041 0.877492850978165 1 1
0.943962820248276 0.85804760099239 1 1
1.36286132932501 1.24627946021355 1 1
0.690591462088262 0.631687261387842 1 1
0.570772324350112 0.510821180996722 1 0
0.826591368466029 0.7724700092733 1 1
0.811753642675242 0.707172754452591 1 1
1.02586922302679 0.930087995614951 1 1
1.49913015689853 1.36882913206868 1 1
1.32938088203995 1.17753673170697 1 1
0.703833332779421 0.624575932960645 1 1
0.550977514037554 0.486440293629446 1 0
1.49269162438263 1.29707677955575 1 1
0.902232662009059 0.830605585797775 1 1
1.18555128201654 1.01585606416249 1 1
1.3313436558762 1.17174285154709 1 1
1.11040101737445 1.01650910700989 1 1
1.05900930866039 0.954699082972417 1 1
1.06657081361328 0.900852975769408 1 1
1.16675649054947 1.05700017989867 1 1
1.38908364113547 1.21649370350972 1 1
1.0357066000176 0.933766660234128 1 1
0.860840945293556 0.73820168546789 1 1
0.692650699771463 0.620617452336544 1 1
0.967882651400166 0.882270633944856 1 1
1.12207361586987 0.993113859383806 1 1
0.972852043868862 0.94051212590472 1 1
0.964080775574588 0.855765548223178 1 1
0.772376539034039 0.677079376045048 1 1
1.24648263310563 1.14228791731179 1 1
1.26630983718354 1.15007282331327 1 1
0.882722409630725 0.800602379638129 1 1
1.1348354413782 1.01996843656041 1 1
0.710613046672735 0.663197904408303 1 1
0.85697699101418 0.767633760368482 1 1
0.675857821715212 0.642967632671326 1 1
1.06786637798378 0.942317669891092 1 1
1.2340804338337 1.13261713391528 1 1
1.11087855346192 0.988767903703962 1 1
1.20669969012067 1.08231036572232 1 1
0.878345329816018 0.784086718187714 1 1
0.756824158759631 0.664985806914988 1 1
1.42559000727577 1.30993118650791 1 1
1.0186596422285 0.921765223514921 1 1
1.29960579362559 1.17949404606564 1 1
1.15726323824869 1.04580527966621 1 1
1.04563743364957 0.934663556467425 1 1
1.40763405546306 1.23667947368745 1 1
0.902649085255101 0.794644970924041 1 1
0.774351135318794 0.715069236855585 1 1
1.23257387246015 1.08837629840939 1 1
1.03153688115357 0.931466614346423 1 1
1.08480988311803 0.964314843244269 1 1
0.959524619667764 0.872432310597335 1 1
0.686091352468726 0.664386537013228 1 1
0.810723018256197 0.727210882247792 1 1
0.917850209467351 0.827395366881925 1 1
0.805908612643871 0.743254670942342 1 1
1.08334591510169 0.99128296053494 1 1
1.14309465962366 1.02678848587835 1 1
1.28541177084838 1.13289905483634 1 1
0.81758010512935 0.722708300170022 1 1
0.924495708069137 0.860741237062909 1 1
1.06903607662699 0.930474145972513 1 1
1.01889842005997 0.944525911436529 1 1
0.873101003685237 0.766826546494147 1 1
1.10375031187805 0.990146059347563 1 1
1.33741890117912 1.22173845767361 1 1
1.10648401236788 0.964931564157477 1 1
0.989100895923552 0.908236029351325 1 1
0.806012790524999 0.747136875598095 1 1
0.56905117658185 0.49332094707729 1 1
0.593972855061871 0.53260624479196 1 1
0.423234051805135 0.376776443725927 0 0
1.26318394002077 1.10850781345001 1 1
0.810695057975137 0.698382112270045 1 1
1.03757160907703 0.929866508300743 1 1
0.81562308495887 0.729738222502281 1 1
0.490503628918184 0.431963530829059 0 0
1.09245584834389 0.968389377097247 1 1
1.49173754963456 1.2828536170555 1 1
0.81329877123493 0.722071323428104 1 1
0.601700480779836 0.523777623526572 1 0
0.50031617717223 0.458344680438754 0 0
0.979123118313445 0.865753355972277 1 1
0.969322163390936 0.873315456693313 1 1
0.828655716621513 0.747035124787067 1 1
0.864372995150597 0.759885570733972 1 1
1.52250022982023 1.3534578659613 1 1
0.570928521966251 0.497596558642124 1 0
1.28332080225861 1.1278516932274 1 1
0.536815024968528 0.488102149352097 1 0
1.14153098045285 1.01869423883215 1 1
1.45333314782905 1.32214301137064 1 1
1.28002509180445 1.137619273973 1 1
0.572886487416274 0.529345945464061 1 1
0.586763416391128 0.510308719259041 1 1
0.760842726681749 0.647035248775813 1 1
1.08196868835025 0.951678198325194 1 1
0.477230671983406 0.394807006917274 0 0
0.76276803662463 0.738222998329046 1 1
0.725272764141482 0.614321398126693 1 1
1.21900342488836 1.08503837247474 1 1
0.624853289223019 0.567573411966732 1 1
1.13110166651967 1.04453390946111 1 1
1.60500563251597 1.452316245148 0 1
0.825964181885736 0.784948376751687 1 1
1.24071202111508 1.14976402675178 1 1
1.20837907223633 1.05123083933132 1 1
0.917496606228274 0.807517611547403 1 1
0.884981527462726 0.810476056643181 1 1
0.795732235651648 0.708611363963795 1 1
1.13611502186707 0.97446433274177 1 1
0.808738940530787 0.716814452907877 1 1
1.17184922280946 1.02706991149477 1 1
0.945728051111861 0.837398398677256 1 1
1.05850119557133 0.977664381948567 1 1
1.12705441115907 1.01981288159678 1 1
0.818333435636189 0.738387434690286 1 1
0.475424063011047 0.430383091669992 0 0
1.18832225321227 1.02788229317658 1 1
0.817246364125614 0.719481042260506 1 1
1.29217423691661 1.16072236332484 1 1
0.825236776293234 0.74899310072861 1 1
1.22514456422887 1.08720785937917 1 1
0.700664158051577 0.621070061348148 1 1
0.772027186351963 0.715111342540155 1 1
0.981553919497916 0.862277631831553 1 1
0.738374741237498 0.664520087102577 1 1
0.720902025468247 0.648491226977971 1 1
0.676371566704243 0.634388104896393 1 1
0.998456358346637 0.883326705111489 1 1
0.525154490616621 0.513617694022536 1 1
0.984279122776048 0.906553019242138 1 1
0.419418806489113 0.384816956019272 0 0
1.04846072624101 0.97764105144315 1 1
1.17779271314086 1.06412307783326 1 1
1.17338983550311 1.10590473047999 1 1
1.53095387149524 1.35070199136668 1 1
1.28687135762944 1.15479190036939 1 1
0.767883259103827 0.684363212982647 1 1
0.812646595135352 0.757089639684085 1 1
1.11709881574674 0.996005812911442 1 1
0.677696755568788 0.616412227133147 1 1
0.816963528458475 0.734463138175055 1 1
1.03760823625889 0.919432098245078 1 1
0.636387147364722 0.565794003652599 1 1
1.05987889057785 0.944597168591822 1 1
0.965279061531114 0.896740264184046 1 1
1.34265987824826 1.17279184175046 1 1
0.960314888291584 0.894630379354153 1 1
1.1754882453748 1.04729745313826 1 1
0.893628945601705 0.822333049016283 1 1
1.30080150427496 1.18923322010041 1 1
1.61672793067688 1.44831187187155 0 1
0.705485613017816 0.594485504646442 1 1
0.519835218958338 0.480588007182684 1 0
0.945235656251155 0.90504542307951 1 1
1.28292073749263 1.16840948868086 1 1
1.0193728559471 1.01899983285046 1 1
1.07049655800582 0.935741084448499 1 1
1.05130803785204 0.982345880575983 1 1
0.70327200002883 0.643347576473484 1 1
0.948950647287663 0.875779370287876 1 1
0.865253803987464 0.765982923756254 1 1
0.539900338184316 0.47511446907693 1 0
0.885577305884164 0.783851612824115 1 1
1.34255429864754 1.21901577772034 1 1
0.872774349561628 0.790361622785468 1 1
1.14684612386619 0.982521466663369 1 1
1.15039499169391 1.01591084938481 1 1
0.931956122168738 0.818106885967037 1 1
0.948083040136297 0.886708622073089 1 1
1.08538008314097 0.997022885333385 1 1
1.01781685193649 0.920067716264254 1 1
1.18743121337677 1.0968986159595 1 1
0.729508803281048 0.661348435556896 1 1
1.06457937097033 0.953602087074115 1 1
1.14575097387687 1.02697425521502 1 1
1.47865892105016 1.29368735426485 1 1
1.10913379647118 0.991853517910766 1 1
1.30239084863128 1.17702010353371 1 1
1.03474227994982 0.964633155670021 1 1
0.816541733407247 0.761030588260118 1 1
0.444036718427045 0.399620261427327 1 1
0.845377363917346 0.772233198159619 1 1
1.25881974084774 1.13249578486539 1 1
1.14748824541556 1.02004650446571 1 1
1.11789909441157 0.985392548436439 1 1
0.529926717131555 0.478747169515382 1 0
1.2336514793791 1.10742058127756 1 1
0.944687875010876 0.871901416156061 1 1
1.06157476297217 1.13703267913468 1 1
1.58581256930857 1.43336896698831 0 1
0.954895464952825 0.86089957008808 1 1
1.42648040946095 1.30826816216492 1 1
1.01907675903143 0.961845915290478 1 1
1.27577316508698 1.1610550059394 1 1
1.00255172269911 0.912831767350964 1 1
1.21601298858618 1.09787633379192 1 1
0.773365056992722 0.684783151109684 1 1
1.01431973609463 0.939842297099831 1 1
0.70505651319918 0.601633634444795 1 1
0.949474786815269 0.84569627401371 1 1
1.01852652127016 0.932867196967784 1 1
1.03275262041495 0.933449495937734 1 1
1.6491784655486 1.46824031059987 1 1
1.11907736479376 1.02603215974633 1 1
0.515942324703705 0.474658769382216 1 0
0.782062990998014 0.723420824385153 1 1
1.44951698289837 1.22702201783304 1 1
1.13395637482919 1.02022038981023 1 1
1.27534242447065 1.13947562122677 1 1
1.17504868969965 1.05828058045154 1 1
0.963136097371121 0.878846804257236 1 1
1.08277579502316 0.953614261117352 1 1
1.07503318476577 0.966682249984625 1 1
0.870367886445146 0.828661124557204 1 1
1.29084275792325 1.09620786155712 1 1
1.06310272292721 0.974625626091422 1 1
1.56661591992968 1.37710731024084 0 1
0.624418177382492 0.55474829678036 1 1
0.633818543590947 0.569156423909582 1 1
0.619353621080499 0.561528442633215 1 1
1.27953228385224 1.11926987556746 1 1
0.638561093741958 0.573470751728271 1 1
1.18980366415645 1.05108870264726 1 1
0.606295389984419 0.559043806495688 1 1
1.29725469398862 1.16099128360698 1 1
0.989155549398823 0.910952877925738 1 1
1.12686676368398 1.00591818168025 1 1
0.97361433799853 0.888031600782696 1 1
1.39282294107541 1.16278047015098 1 1
1.34820838350838 1.21181398973738 1 1
0.329376818929016 0.302184794700931 0 0
1.14534142679022 1.08481592388929 1 1
0.65068082277532 0.552442467578465 1 1
1.38363875088091 1.24681311657978 1 1
1.26730996712313 1.07948957089023 1 1
0.668241956471325 0.586006328903305 1 1
1.29217313051445 1.16706039691664 1 1
0.711889821132005 0.63765080694194 1 1
1.14209193514176 1.05147191873489 1 1
0.610906109091117 0.574436623308636 1 1
0.402445961565347 0.374771532602239 0 0
1.02925444308193 0.93424501809486 1 1
1.88402134452554 1.67002482198184 0 1
0.700266020914541 0.663138429201579 1 1
1.23246405447645 1.12009009817179 1 1
1.11532595440457 1.00276870733627 1 1
1.00892292081584 0.912677160613844 1 1
0.781242711192373 0.702189281673459 1 1
0.404303924385496 0.371731594269438 0 0
0.75475463761088 0.674236703814062 1 1
1.06453982668278 0.984443484955019 1 1
0.863472930533277 0.743956279157661 1 1
0.997241108335529 0.857984732453173 1 1
1.45371684607793 1.27121421831051 1 1
0.736424104236948 0.67841788266983 1 1
0.918890015150538 0.81406378670102 1 1
1.21936415963566 1.1349889653177 1 1
0.53593899031386 0.466773551999574 1 0
1.01881275528701 0.943457654310921 1 1
0.890722349168229 0.777059109625668 1 1
0.726132151775671 0.658469255137823 1 1
1.17951713231154 1.10725992172395 1 1
0.898801344177974 0.815405124618583 1 1
1.04806109853049 0.906449724215327 1 1
0.757370084711921 0.680988789236167 1 1
1.15434228779416 0.996116979611809 1 1
1.08922985617562 0.995203997962375 1 1
1.71173917954044 1.53083752618163 0 1
1.55360255908236 1.37387526418925 1 1
0.854923739699791 0.791889364883577 1 1
0.767570854367797 0.670373002979592 1 1
0.784199499536995 0.707704518235537 1 1
0.912778709220188 0.84306825298366 1 1
0.878448620529884 0.842967720199329 1 1
0.556071105450741 0.49473032621314 1 0
0.328467790870356 0.286033169558041 0 0
1.06471922370606 0.963506373870082 1 1
0.935149052184296 0.829780710204745 1 1
0.89848381618082 0.829673121965042 1 1
1.06961255125714 0.955241059725886 1 1
0.855871856289361 0.768821819956502 1 1
1.03361123816149 0.936887624783212 1 1
0.96882933833354 0.859941637924101 1 1
1.22400481874599 1.09378923399852 1 1
1.4398254708095 1.29686660268261 1 1
1.12634401440289 1.04111204199396 1 1
1.02053756643959 0.903500102541332 1 1
1.36475341092189 1.23668885068667 1 1
1.2679377738718 1.14177640667482 1 1
1.09948239398681 0.995062306417298 1 1
0.440191562945488 0.426518453287509 0 0
1.1421916189538 1.01699360679255 1 1
0.860080658458913 0.801822995588388 1 1
1.35885590201705 1.18574803234408 1 1
0.776761191814202 0.699872875660813 1 1
1.2318714265825 1.12487605016777 1 1
1.17395514483574 1.07798435752108 1 1
1.31369438468627 1.17057790437826 1 1
0.955595588830969 0.888345575036744 1 1
0.816021027281451 0.743025548977609 1 1
0.816460696307727 0.7402683418819 1 1
0.619864695250239 0.539225708328239 1 1
0.583173659818506 0.544371176124127 1 1
0.9828623974955 0.870860342889537 1 1
1.16923256048455 1.06447354375781 1 1
1.35002692022521 1.19240713027457 1 1
1.15559468787204 1.04908153135637 1 1
0.95250218026966 0.84833123854636 1 1
1.15710203471952 1.05823972421331 1 1
1.12882990685853 0.993151099632111 1 1
0.975808628159439 0.912503594702042 1 1
0.9594557596063 0.878655269836322 1 1
0.816544459803786 0.771153820502776 1 1
0.78883260012601 0.718256764429876 1 1
0.824907487258628 0.754038423907739 1 1
1.02305997211446 0.952824035090871 1 1
1.194748922276 1.07069065928334 1 1
0.488893098100983 0.481524488959776 1 0
1.43649520084546 1.34858652343243 1 1
0.952380273666015 0.863837155644888 1 1
0.910086055383578 0.817428873620735 1 1
1.29025670679671 1.13298708862979 1 1
1.16782686660884 1.05599102660926 1 1
0.979254479404414 0.890732883602526 1 1
0.771685797889985 0.702318182807214 1 1
1.06319582272761 0.963433744755356 1 1
1.04678465075137 0.948874327041816 1 1
0.703466613676226 0.631267044749006 1 1
0.785904670765208 0.726578395018375 1 1
1.02370952097149 0.919833458167752 1 1
1.06228425738004 0.946470134550141 1 1
0.989141415568001 0.857788176469506 1 1
1.11861378175702 1.0060051679413 1 1
1.43660562660669 1.29080723614654 1 1
1.15848930136623 1.0336234480159 1 1
1.0988367855184 0.982150483004302 1 1
0.850690233165422 0.761381847051424 1 1
1.1199809971907 1.03163816890644 1 1
1.40868204203407 1.28534650628493 1 1
1.22197394372396 1.09079366926421 1 1
0.935187009401841 0.854541231670217 1 1
1.15259696294071 1.03066593698426 1 1
1.06343729328611 0.96125315025014 1 1
1.00687302041546 0.902480756324319 1 1
1.0376386855401 0.948698055357229 1 1
0.664447214698979 0.606859973494588 1 1
0.978243516460614 0.851135621922621 1 1
0.774662223363807 0.700525517041986 1 1
0.927184987142948 0.831437099985665 1 1
1.17325813584908 1.06989411267797 1 1
1.45368711306086 1.33499752489644 1 1
0.730153345885591 0.647651669917672 1 1
1.27276728645056 1.14884903887039 1 1
0.888298930719534 0.790284959932122 1 1
0.981252195485668 0.841339957145544 1 1
1.1637907757152 1.02858414231258 1 1
0.930512879761884 0.820322216373926 1 1
0.815237362515062 0.735560304443195 1 1
1.24845687208523 1.13828689293441 1 1
0.835590532517667 0.755940418746346 1 1
1.32848595052133 1.19229542938029 1 1
0.959084031647616 0.860696526074886 1 1
1.2309929535495 1.103613970864 1 1
1.09773938262642 0.966019162548133 1 1
0.970376599136635 0.860285644720039 1 1
1.09502411159207 0.959774371943782 1 1
0.885147654980684 0.799275296589614 1 1
0.745339912557747 0.672791053996036 1 1
0.6020469357708 0.53595485694379 1 0
0.889705048628654 0.812709862133588 1 1
1.78444907622948 1.64359981270843 0 0
1.17167123502545 1.06452804344906 1 1
0.975876205602244 0.848159164204161 1 1
0.975676928836569 0.876033776675597 1 1
0.651149818295929 0.592203904592347 1 1
1.50105516346412 1.39924747623902 1 1
0.680452081271538 0.61660582100227 1 1
1.32289011549637 1.20474119223063 1 1
0.690059511714866 0.627318745379881 1 1
0.986883172570478 0.887607320327728 1 1
1.25995623398471 1.15182730960336 1 1
0.661849510351536 0.591029061990147 1 1
0.822727266992026 0.732560972684001 1 1
0.605051971381673 0.553965791867544 1 1
0.927733953178046 0.822077845771917 1 1
1.05900212441745 0.953927003121194 1 1
0.489295777349897 0.43243883854086 0 0
0.755955609164387 0.706367406257658 1 1
0.772718146745686 0.711871312350519 1 1
0.866038722697741 0.771245190806147 1 1
0.998830863132046 0.898761643417631 1 1
1.35982351551931 1.23918169340505 1 1
0.833880512154234 0.762441685213593 1 1
1.10256491562798 0.997683333038497 1 1
0.736018649000062 0.685404894258826 1 1
1.03028602563832 0.945449490146072 1 1
1.17733422667291 1.02694343248665 1 1
0.925664201759498 0.846747350294994 1 1
1.48679592120112 1.29992915536368 1 1
1.11093305591004 0.984314471782599 1 1
1.28103367021866 1.11093749693526 1 1
0.78305359679673 0.690528286510528 1 1
1.39183802417162 1.23862420688135 1 1
1.04696127924971 0.96478393135155 1 1
1.123876280632 1.01466848358428 1 1
1.05263892479029 0.95246821020887 1 1
0.903858601224033 0.847481911741823 1 1
1.05754227370889 0.96702135702058 1 1
1.03242314801806 0.927099655861978 1 1
1.26569674415772 1.14169879015112 1 1
1.11341407630954 0.991163680624182 1 1
0.771322693745971 0.661247390795625 1 1
1.10954645316242 0.997052001530676 1 1
0.580084248229604 0.516967749249107 1 0
1.52398912340092 1.39501457303033 1 1
0.87081836983958 0.78735988288982 1 1
0.698047095615587 0.607809335104742 1 1
0.729287716833762 0.646885381802646 1 1
0.761866952932635 0.688087490266144 1 1
0.959946384694198 0.865701364253003 1 1
1.40494373958153 1.27388801755319 1 1
0.75216387185777 0.685680308587011 1 1
1.12464300804913 1.01153221387443 1 1
1.37284909152429 1.2606352996729 1 1
1.20025715183377 1.09026287436538 1 1
0.798954261005515 0.736574168622347 1 1
0.42837789892591 0.391994922081017 1 1
1.09588179011271 1.03388181149367 1 1
0.535774298389841 0.482077544407526 1 0
1.30189609479873 1.20502225888754 1 1
1.02311420586519 0.925976593715237 1 1
0.912807743120418 0.821697256944347 1 1
0.597057693651212 0.54350999769563 1 1
0.779273368268773 0.684305348655269 1 1
1.10059187831576 1.00318067144677 1 1
0.488827215008735 0.433414888179906 1 0
1.03949486511407 0.915216561530282 1 1
0.713447632817129 0.636524893938555 1 1
1.31891808963835 1.18932996272588 1 1
0.911695347306972 0.783184544511051 1 1
1.09684756573809 1.01037826078412 1 1
1.35823809226359 1.25415045358886 1 1
0.675156590617246 0.602211070090847 1 1
0.832872546743839 0.76729208112691 1 1
0.58809471944057 0.53140953347351 1 0
0.844357700282244 0.770951565653423 1 1
1.01092013795262 0.922102948581306 1 1
1.2400572114765 1.05168880732899 1 1
0.39269628142853 0.343915929163991 0 0
1.28212075475349 1.15355493803978 1 1
0.844093850745762 0.777055808905613 1 1
1.26539458632625 1.11491328294115 1 1
1.12867650367917 1.03520277590804 1 1
1.04481071116452 0.934648573591969 1 1
0.819876394437317 0.737661282706915 1 1
1.19867408147672 1.08114307837398 1 1
0.442089767071119 0.418064599860214 0 0
1.20924853618079 1.08764483769365 1 1
0.881830654893071 0.810701474945667 1 1
0.807612767645418 0.833002586701366 1 1
1.08955225817869 0.975489947431057 1 1
0.724497193171435 0.614691664226067 1 1
1.18552241453078 0.993925023251529 1 1
1.00179752188835 0.915347011762412 1 1
1.07611874063152 0.987168309069469 1 1
0.958489238172362 0.861048848218447 1 1
0.602313822262045 0.539968613707429 1 1
1.1031924153603 1.00547818902172 1 1
1.0560875125606 0.941438773278706 1 1
0.844274169981876 0.690009248851613 1 1
0.999795070658936 0.909979596640787 1 1
1.27798262397123 1.13223520006249 1 1
1.04614446144488 0.935908936272692 1 1
1.08275768823862 0.93012047644689 1 1
1.01817358158698 0.934575006523715 1 1
0.870078114800766 0.847186474662016 1 1
0.883669380962183 0.81771977958916 1 1
1.09109351853076 0.960081172037182 1 1
0.783773061599054 0.72486510495878 1 1
1.17900919067613 1.07663980223124 1 1
0.722187649878836 0.651008077328462 1 1
0.719327634414298 0.656151642264257 1 1
0.958722527744668 0.953015005805469 1 1
1.06088851950323 0.959731655137859 1 1
0.895378502777766 0.779006881887452 1 1
1.1991333590793 1.05264224721716 1 1
0.908234225305072 0.852330379551264 1 1
0.716685462635346 0.642452489056295 1 1
1.16261072568307 1.00276147346433 1 1
1.45874832028991 1.30883981185588 1 1
1.09618411619008 1.02336153169296 1 1
0.899471204789828 0.817659803435529 1 1
1.11028660835057 1.00050172046619 1 1
0.550098483560285 0.488038593692421 1 1
1.14766478009114 1.0630180283924 1 1
0.770933125240854 0.702091396144676 1 1
0.771490438671353 0.703434115459429 1 1
0.910389733707852 0.821779033796737 1 1
0.852542968555575 0.744775309323228 1 1
1.37371389093272 1.29542798393023 1 1
1.02529981748503 0.921416845141145 1 1
1.08810181900948 0.9974149008641 1 1
1.45106724814011 1.30558983327935 1 1
0.72234507127887 0.677734657437603 1 1
1.43767024150717 1.3146923265045 1 1
1.1498192857179 1.01614125019113 1 1
0.680475102004517 0.649315489576525 1 1
1.1188430779755 1.00221693325485 1 1
0.790729280191596 0.763767693413676 1 1
1.19305224178268 1.08462353171254 1 1
1.1514872030023 1.02715653293158 1 1
0.88054275081788 0.779392863924487 1 1
1.23522042420525 1.14168078429056 1 1
0.932736765932455 0.847656298940062 1 1
1.18708953065379 1.03651529171544 1 1
1.09345203438835 0.984103594159262 1 1
0.748641210557487 0.676011591509432 1 1
1.08591513882252 0.991556862653296 1 1
1.06293424907043 0.888845665220449 1 1
1.64678049628023 1.47931988485902 0 1
1.28560964756608 1.14163377197215 1 1
0.934423630323163 0.859402697786516 1 1
1.47881033365253 1.3369157168662 1 1
1.04944361135093 1.01241990835045 1 1
0.647012022746575 0.590030651590732 1 1
0.679176126479734 0.597164429539823 1 1
0.929823281657545 0.807551205357848 1 1
1.52531781106114 1.35627980583197 1 1
1.04586562833979 0.923652811958074 1 1
1.17235235025217 1.0390818283357 1 1
0.864329132579459 0.766964702633512 1 1
0.787948803513292 0.714481956476715 1 1
1.17728076979668 1.06026765272063 1 1
0.797204207117372 0.745905553419198 1 1
0.958899679905251 0.850141116885909 1 1
1.50411412123438 1.37227076600573 0 1
1.03021338802882 0.926050650415463 1 1
1.33657305267455 1.18865985105161 1 1
0.63509051296103 0.596226337174647 1 1
1.00948931722672 0.860842099955671 1 1
1.14346445444383 1.08471786525839 1 1
0.641995209069981 0.578757900199057 1 1
1.14856147885611 1.05163240831287 1 1
0.912562456314107 0.824009326899053 1 1
0.855100713467738 0.7579975245312 1 1
0.907573954346817 0.8001364953961 1 1
0.793129725445715 0.706267311715471 1 1
1.26687339602978 1.13660359746912 1 1
0.263381372730913 0.215580997553676 0 0
0.784239143644651 0.721792580362827 1 1
0.89960340375353 0.795911922858335 1 1
1.01989575486845 0.919045980972602 1 1
1.14578768988717 1.03584686010034 1 1
0.911363700673973 0.841059808745557 1 1
0.656852931242978 0.594210490310353 1 1
0.815715629537104 0.715745444527454 1 1
1.07026365016398 0.906652910541271 1 1
0.739569096279716 0.649331103985988 1 1
0.545589090640118 0.482851164283678 1 0
1.12291283332743 0.980433480507093 1 1
1.24241014085459 1.10271717250107 1 1
0.951604727847859 0.848482602240899 1 1
1.18655514438439 1.07659790430594 1 1
1.22888841603396 1.12544861346214 1 1
1.16147142361344 1.03920587155712 1 1
1.6185761128748 1.4492660689942 1 1
0.946506523352374 0.803894483763997 1 1
1.43815669095492 1.3379555241487 1 1
0.992735068183474 0.907687456725142 1 1
0.917914679422409 0.870335471040722 1 1
0.789924866859779 0.728293944844158 1 1
1.18439511039179 1.07496892985063 1 1
0.844898647303476 0.735592073110817 1 1
0.816482118225032 0.741835628774739 1 1
1.11566181180856 1.00062803661103 1 1
1.07125747047457 0.959382790336621 1 1
0.463917862903087 0.419203914206844 0 0
1.06172837769631 0.956545601770727 1 1
0.723164719246373 0.649789701722742 1 1
0.940686827348584 0.834645053979208 1 1
0.942572774698092 0.843466226202504 1 1
1.30983191443095 1.20790467686881 1 1
1.04007326536044 0.935816375689578 1 1
0.852116783294465 0.759054053897009 1 1
1.01417011172989 0.911512268700853 1 1
1.17495026457133 1.06884744548298 1 1
0.821568621750681 0.74789879586101 1 1
0.981796378809506 0.896994199963926 1 1
0.965943546737989 0.855580754831335 1 1
0.767894105132441 0.705055191299846 1 1
0.690772853794491 0.621064442496572 1 1
1.29376199280011 1.15995364873407 1 1
1.25894547045658 1.13578405647915 1 1
1.25381785288246 1.15497903945546 1 1
0.719513937650581 0.671857152969864 1 1
0.743351660497475 0.708251302282135 1 1
0.594248342007393 0.549548798382702 1 1
0.758653067650285 0.689431795378938 1 1
0.84856012314024 0.748806783959232 1 1
0.823482366743831 0.753348424541871 1 1
0.986588902659016 0.855068224863583 1 1
0.921023644276806 0.832819753747672 1 1
1.00487261666724 0.901502297966478 1 1
1.4596237074257 1.37898414603535 1 1
1.10426062217687 0.991246793200026 1 1
0.97805886796823 0.887609577096732 1 1
1.30347778450577 1.19015008111271 1 1
1.47759981057281 1.30339618537609 1 1
1.10292526312436 1.00267670973491 1 1
1.44590070806777 1.2818517427327 1 1
1.18688269654353 1.05692386416542 1 1
0.865446403229147 0.782722501205731 1 1
1.21253643512505 1.09897959942907 1 1
0.97666018909303 0.884870075434703 1 1
0.553868934921641 0.485077918048803 1 0
1.06734986146774 0.971702117648992 1 1
0.498855197888088 0.471126742424193 1 1
0.923976642711621 0.908963734761701 1 1
1.09846024758082 0.994132156876946 1 1
1.06289477951831 0.965167881233044 1 1
0.978844777534518 0.853720135678159 1 1
1.07572764830606 0.941159334466875 1 1
0.779431683681864 0.711933608160478 1 1
1.25768344622769 1.07899481748148 1 1
0.478963494787091 0.459448839163965 0 0
1.11691162374631 1.00342438941672 1 1
0.961091156107212 0.876395685434219 1 1
1.21949097194833 1.11336413014145 1 1
0.402467784765311 0.378400056905256 0 0
1.24961022609239 1.12033093770638 1 1
1.05321386952744 0.947947007554043 1 1
1.05523716446883 0.930932124493101 1 1
1.28631269158891 1.13605540533025 1 1
0.979650904363247 0.865768249587281 1 1
0.72079046404747 0.644876762074144 1 1
1.06494627149704 0.949317148787544 1 1
1.20969851773949 1.06259698966856 1 1
0.427019697924071 0.379944743396572 0 0
0.989154850412225 0.895251793588912 1 1
1.16208254467377 1.0574144914812 1 1
1.15310475201086 1.04627125239671 1 1
0.938223396378895 0.831662371891167 1 1
1.12846098950576 1.00885105122252 1 1
1.35125835690387 1.23953837656822 1 1
1.04693787391056 0.942002712177517 1 1
1.1716283098108 1.06332099195965 1 1
1.79616261187648 1.57440763505065 0 0
0.779955566137461 0.709497247661203 1 1
0.994586354693398 0.911152600538705 1 1
1.07611608067316 0.994283487479719 1 1
0.65844322778914 0.618921879309247 1 1
0.515080131049823 0.515553553572142 1 1
1.14157948219922 1.03084049585256 1 1
1.60711801750289 1.39708262885863 1 1
0.722002498497175 0.656055904679199 1 1
1.11930723828732 0.988164071253104 1 1
0.682648109672292 0.609961337937226 1 1
1.0419004010801 0.900924471205676 1 1
1.25691451977914 1.08052870118757 1 1
1.06720531373584 0.971537071126129 1 1
1.08031184520326 0.975841762856819 1 1
1.48027498732557 1.30926915375806 1 1
0.746491294210843 0.658487920825558 1 1
1.00112842345567 0.907215998704522 1 1
1.19759978902401 1.08948452949336 1 1
0.629797925434019 0.589056424360764 1 1
1.48259952873244 1.36294214567847 1 1
1.23309869755578 1.11075810487533 1 1
1.14811268251747 1.034529745296 1 1
0.778995722785766 0.690071590351955 1 1
1.10891818894413 0.982904210695736 1 1
1.52952992424368 1.38477030524992 1 1
1.04071298550217 0.944367064887415 1 1
0.756020904602254 0.70918674396685 1 1
0.78829846130406 0.695789955835269 1 1
0.699789196954977 0.636631626221506 1 1
0.703295077273766 0.63351050883912 1 1
1.47818062819985 1.33689534391095 1 1
0.646644964195366 0.590666828484024 1 1
1.17181527803797 1.08742412429158 1 1
1.05389505581073 0.923187214493551 1 1
1.27534753262151 1.13286824871301 1 1
0.719343567385664 0.678251893933041 1 1
1.02384507271453 0.910286979624518 1 1
1.07720345901295 0.939947053442618 1 1
0.909806657536482 0.857047441792246 1 1
0.71202073126847 0.652047272849335 1 1
1.15352334228131 1.05665839690749 1 1
0.334205060747066 0.290754646667323 0 0
0.676019979808356 0.617577025395271 1 1
0.956760638640647 0.898502101124726 1 1
0.899923137120981 0.824643273583284 1 1
1.24138469156506 1.12907338014825 1 1
0.822645092115621 0.741728403991619 1 1
0.663402452551778 0.608606945900676 1 1
0.709918860885565 0.658570013815439 1 1
1.20879793108404 1.13557289407384 1 1
1.22999072514394 1.15559576194858 1 1
0.927847294630919 0.834960660047034 1 1
0.403165282699676 0.368833361134121 0 0
0.755068747356907 0.661240953961552 1 1
0.955391500490719 0.844307804783459 1 1
0.643834993226505 0.582697000896343 1 1
1.17127439018018 1.06584338809196 1 1
1.05877123956702 0.9366103569688 1 1
1.10785781278801 1.00490548262624 1 1
1.01225911070893 0.920769769201372 1 1
1.20756367921157 1.07909211862311 1 1
0.7409103866425 0.661746933802862 1 1
0.779696138206135 0.717930639203838 1 1
1.00394185503687 0.913153605675559 1 1
0.992998971616016 0.886669631911168 1 1
0.944197931643879 0.84739801577434 1 1
0.774531419432258 0.712486624629376 1 1
0.745893920156517 0.629157377966244 1 1
0.956600212123579 0.861769589839967 1 1
1.00186110939352 0.929234400506076 1 1
1.19725180162824 1.05908797868346 1 1
1.31569891021484 1.20611208101589 1 1
1.04421991662184 0.910808567853574 1 1
0.78524123854846 0.735441502274009 1 1
0.440112076118065 0.402321360346956 0 0
1.2482070741781 1.1528690748249 1 1
1.03655805034138 0.941737808201061 1 1
1.36808129096567 1.18276708439528 1 1
0.736473778793395 0.662913934143074 1 1
0.532330215750315 0.474524415426277 1 0
0.975540410386005 0.876906035260643 1 1
1.1765374142379 1.06001995085657 1 1
0.809959036729706 0.708971310098787 1 1
0.925923347764187 0.821671889109634 1 1
0.920468618383111 0.828783658199656 1 1
0.461223600561249 0.425550091435485 0 0
1.22721582491097 1.11967369254752 1 1
0.774553847767053 0.709637433293105 1 1
1.13762580475859 1.06322570535781 1 1
0.950492061319205 0.869514971267108 1 1
0.633033488919678 0.556499889010923 1 1
1.10933903898115 1.07079443317913 1 1
1.38193954058125 1.26537262618709 1 1
0.758661299969576 0.691357503853974 1 1
1.38440271181612 1.26014338330874 1 1
0.919389276523547 0.81886643455085 1 1
1.1010372018102 1.00768036797388 1 1
0.825120787594477 0.763361423765985 1 1
1.14470072460809 1.05832914965918 1 1
1.00589952710238 0.889531138896273 1 1
0.925314403412389 0.804824294052086 1 1
1.33188316235741 1.27993733668485 1 1
0.923483363362491 0.851018007253889 1 1
1.07158035347416 0.967149701668492 1 1
0.895676165443129 0.825442455152528 1 1
0.556278902181441 0.523814174685348 1 1
0.767990778874103 0.707231864862494 1 1
1.25181370085472 1.17766310564009 1 1
0.892631844734747 0.82550197509883 1 1
0.88567657663846 0.774378633313083 1 1
0.858809700675092 0.763189110832277 1 1
1.11896181541499 1.01227293014469 1 1
0.76536060719989 0.65967284321373 1 1
0.992998939830885 0.88044276315273 1 1
1.29369372484626 1.14475181644881 1 1
1.17556653463115 1.057320942598 1 1
1.07486629959096 1.01373905801825 1 1
0.726124368561174 0.688407546431707 1 1
0.847591823061139 0.782076838304826 1 1
0.406713975464653 0.354555779239229 0 0
0.847825164611328 0.751085184568075 1 1
0.91742263581811 0.820295206104001 1 1
1.13551608052334 1.03354059226337 1 1
1.35515335111203 1.23009796578149 1 1
0.69577421326688 0.650037888196989 1 1
0.957626593585244 0.848808565161979 1 1
1.30900859923684 1.13945148858234 1 1
0.970920915661921 0.829890896158223 1 1
0.945146369200624 0.832962818326499 1 1
0.887118784446329 0.789216420765121 1 1
1.1809973427898 1.02701926361281 1 1
1.33173295739574 1.16780883335869 1 1
1.16816389139644 1.03662388817792 1 1
1.15073871898658 1.02790048340205 1 1
0.915681505265948 0.847489107781331 1 1
1.70650577810925 1.49266574771434 1 1
1.31919731502244 1.1445949813229 1 1
0.482090243252415 0.43815562557816 0 0
0.868944932281443 0.792952748427225 1 1
1.00854801743091 0.92768884248564 1 1
0.495804696225284 0.454243896112925 1 0
0.669959142514292 0.600053044135747 1 1
0.833679369192412 0.77826197226925 1 1
1.10127061591932 0.944919686577607 1 1
1.24253651390507 1.11608150741369 1 1
1.09050490499265 0.996301004237786 1 1
1.52219975463853 1.37317017292412 1 1
0.903936718233775 0.782082786214671 1 1
1.54212214132979 1.41102381003869 1 1
1.0648673485862 0.939992092769317 1 1
0.779955207957124 0.698211687785878 1 1
0.576568277262055 0.526546314864238 1 0
1.33149741416565 1.18554728362954 1 1
1.05926700436298 0.963382468840353 1 1
0.72625572589442 0.680240558702912 1 1
1.0185976429265 0.931090456322582 1 1
0.962398996634665 0.796823552141044 1 1
0.690600843388979 0.643570525290549 1 1
1.14581894105147 1.00142203149401 1 1
1.24551901890315 1.12514796164064 1 1
0.995280981615882 0.910892277027952 1 1
1.51090960318832 1.38328194272661 1 1
1.07835023850128 0.972447597803533 1 1
0.978693908279454 0.897330972362346 1 1
0.875146172447308 0.79278798240448 1 1
1.47603917604448 1.38173727696778 1 1
1.16406325308504 1.04039153404441 1 1
1.07827750199343 1.00571260306004 1 1
0.430739493768081 0.378652276717018 0 0
0.99445395055347 0.893180380614648 1 1
0.539315212007852 0.498894467958583 0 0
1.20460746761263 1.07692044475481 1 1
0.863748965147392 0.784627065292173 1 1
0.992793656841715 0.881934251265548 1 1
1.07412960885825 0.999624136230019 1 1
1.23980708334431 1.10442330149624 1 1
1.07357664912196 0.995893991319467 1 1
0.928344753067881 0.838944234030834 1 1
0.841055178692344 0.679777449871508 1 1
0.817441409733392 0.739067545351941 1 1
0.580006927533661 0.576755314288954 1 1
1.01277030831735 0.895050880857331 1 1
0.48296139030293 0.459580730232275 1 1
0.879730036099526 0.801523544683158 1 1
0.954690500441059 0.886598923960489 1 1
1.14221071029957 1.06532580701257 1 1
1.26198810690636 1.11808530267735 1 1
0.685849593190811 0.665117004698279 1 1
1.19993737789001 1.10128575705232 1 1
1.38876534115738 1.26011058421233 1 1
0.746181685846082 0.669377599552455 1 1
1.16122661823082 1.04591672202127 1 1
0.719391154638002 0.652059613129745 1 1
1.03055422382896 0.922836428974397 1 1
0.90693242168635 0.818297649721846 1 1
1.21012331004513 1.09029832163621 1 1
1.15844075773735 1.03612719511954 1 1
1.17704486868417 1.05657149469066 1 1
0.747177027875725 0.700879792206676 1 1
0.981961917973084 0.931266313605001 1 1
1.06983805369359 0.950600014658696 1 1
1.22337407547005 1.08007911495424 1 1
1.17937924184282 1.0772250061658 1 1
1.00693281458079 0.865922498585141 1 1
1.03867555731917 0.962103300160021 1 1
0.998481195507696 0.860984386045943 1 1
0.832543231613677 0.77794417502942 1 1
0.72408460481763 0.642728982325213 1 1
0.978186984469265 0.882427483279474 1 1
0.56304485699275 0.506452080535423 1 0
0.981261064937577 0.882774978233832 1 1
1.13204067590174 1.01096452786763 1 1
0.928343654732754 0.847154243016991 1 1
0.891919366563993 0.824366991765203 1 1
1.26559018683542 1.13031625034227 1 1
1.00461479491254 0.905393469552093 1 1
0.94842174819135 0.859937486842975 1 1
0.945632859882119 0.859445382696115 1 1
0.716190096081641 0.612661769220726 1 1
1.07842869345973 0.959495602750694 1 1
1.23153303536501 1.11371386395002 1 1
1.06360032417062 0.948129168726178 1 1
0.840486213958264 0.773863997978551 1 1
1.42161969930199 1.2727702940812 1 1
0.888709939905134 0.858785510593944 1 1
0.921409088037194 0.77866375583011 1 1
0.957096617599015 0.828931004786611 1 1
0.618697022752329 0.570614475976044 1 1
1.16078123462071 1.07103975849721 1 1
1.28769921803469 1.13546831767102 1 1
0.68230555069879 0.630519980982372 1 1
1.32758413190589 1.14481003951505 1 1
1.03323191399751 0.9316523570481 1 1
1.16067544241314 1.04541867663062 1 1
1.059240364211 0.970668746746454 1 1
0.896132776199744 0.861633989619622 1 1
1.04088390633705 0.900185528813165 1 1
1.2781461334803 1.13989013056786 1 1
0.935104741515819 0.840630077084267 1 1
1.34758478308097 1.23528321930865 1 1
1.0159022748407 0.898874639804305 1 1
0.716555977002356 0.681425064947317 1 1
0.915751048125943 0.83647918622768 1 1
0.703341997804688 0.66397108267564 1 1
1.12536693721793 1.12894637044901 1 1
1.17844172673388 1.05267516665336 1 1
0.89197002519899 0.782250183539524 1 1
1.15164121241964 1.02384528231237 1 1
0.88370603526101 0.786635816457829 1 1
0.933117760479097 0.866550558176284 1 1
0.825062179213522 0.747038390362994 1 1
0.990000130669721 0.934834210547642 1 1
0.881235196700081 0.797444080527486 1 1
0.502002680530267 0.433394293938948 0 0
1.44426929627411 1.26753731379458 1 1
0.86816224588239 0.792039108053319 1 1
0.894667568883738 0.809508721158689 1 1
0.720947445307173 0.676752383207899 1 1
0.705854395222837 0.621243560820041 1 1
0.855578472137007 0.785009420326588 1 1
0.502107716745542 0.463666698024343 1 1
1.25571066432543 1.12487194262298 1 1
1.15111848043831 1.02344388590478 1 1
1.2912515586616 1.21279945740889 1 1
0.733381764699684 0.665050948682788 1 1
1.08291190446431 0.925117408963451 1 1
1.08288170388837 0.989169625093595 1 1
1.24041835705785 1.12989477330211 1 1
1.01382782526849 0.904766401703966 1 1
0.71758042737893 0.661811535267547 1 1
0.934360880496492 0.852478402165217 1 1
0.753853673337276 0.654463812332809 1 1
0.928750416600926 0.819975062590944 1 1
1.33594859811046 1.18769056630682 1 1
0.784651669800269 0.721252890399094 1 1
1.51521505888508 1.37346151918272 1 1
1.76737299291969 1.6063235991329 1 1
1.18981482011077 1.0891623018966 1 1
1.03539181272652 0.936880226999672 1 1
0.507538490095483 0.499254451354091 1 1
0.752839283155963 0.692039062845746 1 1
0.673024106054574 0.623294553259121 1 1
1.62458701985906 1.43712279717261 0 1
0.96778989689091 0.882249023072218 1 1
1.56011573221516 1.41649314119728 1 1
0.757965496310939 0.69777003776653 1 1
0.740543041819338 0.647593464867035 1 1
1.40375682174475 1.19950693889144 1 1
1.43428223228676 1.33384778834847 1 1
1.0167932021192 0.900491358309944 1 1
0.932353875874609 0.848904705253817 1 1
0.918983178951815 0.839569731712389 1 1
0.951933137390191 0.878658008723597 1 1
0.723908291857561 0.643710353688102 1 1
1.04377482218012 0.944454772148117 1 1
1.25956848982337 1.13351355249882 1 1
0.706904551083491 0.623592047670389 1 1
1.24395723304868 1.08121434461584 1 1
0.865217880863314 0.76979108331288 1 1
0.761023302481379 0.696279654713217 1 1
0.635505383280505 0.593583401768791 1 1
0.917578384192405 0.825243636576085 1 1
1.01414951882007 0.923406417760969 1 1
1.15231365385566 1.02379747149285 1 1
0.817282932539053 0.736190242638498 1 1
0.99648590198731 0.889437825065876 1 1
0.773665225940716 0.693767232844252 1 1
0.831776582321694 0.712167665790712 1 1
0.860724142616522 0.789923510622261 1 1
0.783576667134268 0.696317496494453 1 1
1.06805029155819 0.945782558431999 1 1
1.13788114077475 1.00814849478786 1 1
1.21610049621312 1.10969664551664 1 1
1.36692979945605 1.31805708362871 1 1
1.19975715237088 1.09706145542799 1 1
1.37205670341917 1.25695152144948 1 1
1.10974076458403 0.986192966352769 1 1
1.21467077273794 1.12481516767158 1 1
1.15216303903417 1.05345303357339 1 1
0.762365018440443 0.672891894806417 1 1
1.20426581875075 1.08328546553554 1 1
0.848602157419287 0.76878456411924 1 1
0.690833479678231 0.647847961474678 1 1
1.06459165425392 0.828051037677977 1 1
0.898684557189411 0.826370046323728 1 1
0.957105359058936 0.86018264008355 1 1
0.850242209223318 0.761252740627153 1 1
1.17326514691311 1.06998946230355 1 1
1.08128705445185 0.995532422269606 1 1
0.999819696591206 0.915470687152151 1 1
0.641159369048607 0.588417849525085 1 1
0.545741865345683 0.491437774612224 1 0
0.780054585739349 0.709075644433631 1 1
1.05791815815049 0.960022693182291 1 1
1.06593835661645 0.967575471566956 1 1
1.06623757633224 0.966615334709091 1 1
1.0024933475438 0.897681739793501 1 1
1.38396201892474 1.283772400718 1 1
1.19562611401192 1.09447079194003 1 1
0.652731496938933 0.599433010362052 1 1
0.984961691537894 0.882424211909708 1 1
1.00757075631349 0.906588979864604 1 1
0.954047019605463 0.846366787314989 1 1
1.16033988217236 1.02925013843153 1 1
0.935800291538363 0.814809387582066 1 1
0.825282824421616 0.740552796524908 1 1
0.602345631004492 0.546621444276912 1 0
0.78925409246412 0.709972201391736 1 1
1.16249146245107 0.998817839140541 1 1
0.957687735857784 0.901847665608645 1 1
0.614158574736468 0.564129243347987 1 1
1.47228386983143 1.32328020993215 1 1
0.826633296633422 0.752637943527888 1 1
1.03837552367399 0.93896343349476 1 1
1.04949594535238 0.973629943791228 1 1
0.762235251449857 0.672947143861981 1 1
0.970829261546408 0.888306447488048 1 1
0.768670732612434 0.728160901246201 1 1
0.784238339900636 0.716075490993539 1 1
0.586175770619575 0.532707697508653 1 1
1.10147915563182 1.01009712252772 1 1
0.878517099231471 0.793763365755612 1 1
1.43606076746814 1.31544763714981 1 1
0.72439815078541 0.61317516552819 1 1
1.35722028770888 1.24758941134663 1 1
1.26119926009996 1.13041478411442 1 1
0.799925324313027 0.701814549372825 1 1
0.835624617390501 0.744258841377885 1 1
0.593444802907134 0.530308180853396 1 0
0.906990903343821 0.845342014064047 1 1
0.607079906988819 0.545627645761854 1 1
0.990187220013496 0.90274109005439 1 1
1.05680815997742 0.939493252636748 1 1
0.981417970855595 0.883868200570298 1 1
1.17209798720958 1.0296181017408 1 1
0.513549341776568 0.461699499490176 1 0
1.38042335984695 1.25868201270399 1 1
1.19442412025302 1.06965130058716 1 1
0.540699520228735 0.475405007525467 1 0
1.18961700784761 1.05804204306161 1 1
1.08995025618063 1.01850746112991 1 1
1.06553838441772 0.954521003541945 1 1
0.64862298242005 0.560082600858526 1 1
0.670314330903822 0.61949326344665 1 1
0.903509168486475 0.82371731036672 1 1
0.820971292424935 0.756155980564797 1 1
1.03743090964082 0.931187183556928 1 1
0.826660883177918 0.754417281950705 1 1
0.941248323745085 0.818756197814679 1 1
1.10033720240324 1.00214845734926 1 1
1.12236956526714 0.970032807694796 1 1
1.09666391273744 0.963810523615135 1 1
0.819794143233942 0.72784737117923 1 1
0.986463405048502 0.889919993113152 1 1
1.16265508854252 1.08996186097398 1 1
1.20800282032297 1.09420795452901 1 1
0.90432160533804 0.808071158200107 1 1
0.925634048536529 0.90760072397737 1 1
1.39865854473989 1.21633081764796 1 1
0.950240949791861 0.873562083997537 1 1
0.888511775224242 0.79653750668875 1 1
1.0907276125934 0.973839101953438 1 1
0.766098732039926 0.653406542755023 1 1
0.654246954330751 0.596232435439236 1 1
1.01165772697424 0.903997825863576 1 1
0.865827662112013 0.83357950569514 1 1
1.05419022642809 0.925116924548245 1 1
0.49284005027224 0.442068721730501 1 0
0.929317354176416 0.854431184623777 1 1
0.737291328645986 0.688920182733961 1 1
0.796796261530718 0.699202792333342 1 1
1.29692815627009 1.16756258964709 1 1
0.982922642562484 0.859726943004866 1 1
1.23236707063009 1.05922060685008 1 1
1.10695009743588 1.04220952645179 1 1
0.800463368489844 0.714624276603596 1 1
1.13457584684585 1.03541956888099 1 1
1.52290850722513 1.35615524706843 1 1
0.571928622167942 0.533430742639088 1 1
0.927642661926189 0.831470943698445 1 1
1.21818063751793 1.08469370083928 1 1
1.05795576193407 0.903154908227294 1 1
1.00443935487623 0.908241885936923 1 1
0.710115598868506 0.627210676576889 1 1
0.72409704231914 0.643147042719751 1 1
1.02054529265352 0.897016473836149 1 1
1.01746714144991 0.912941932805361 1 1
1.44424255181646 1.31848416688714 1 1
0.876769467565786 0.814537572093194 1 1
0.931262225075674 0.850233416439045 1 1
0.750125999051103 0.703515230028552 1 1
0.505507255714812 0.450205158974779 0 0
0.703572993189056 0.696165215364358 1 1
0.53096860752687 0.508210506708237 1 0
0.875821023503515 0.794466728542723 1 1
0.954932882985374 0.860042851528695 1 1
0.770671693807047 0.709142665002575 1 1
1.34029935685159 1.13594779499343 1 1
1.06830172468641 0.988935394561197 1 1
1.18597929360122 1.084681824069 1 1
1.54188064218061 1.37903006462789 1 1
1.17663075378122 1.0468852629368 1 1
1.437434149869 1.29557867837837 1 1
0.867119671476577 0.804279552175407 1 1
1.41198478411221 1.25298010724957 1 1
1.2437986935663 1.11770802960377 1 1
1.1117350532971 0.991074426172615 1 1
0.876137821131864 0.82804692268653 1 1
1.03984719333463 0.937420034622697 1 1
0.670389626237875 0.595583161907481 1 1
1.07514817856669 0.972727338641822 1 1
0.777210282100439 0.659467086357116 1 1
0.893431731560371 0.822308657440181 1 1
0.934193010098091 0.843832538441223 1 1
0.774258486872682 0.695607700971376 1 1
0.730818707614638 0.701929909340221 1 1
1.43857099754932 1.30251160863196 1 1
1.34258059093182 1.17068678830287 1 1
1.06880151948666 0.971127420263493 1 1
1.17228144992605 1.06301639952622 1 1
1.36355727915622 1.2246948312034 1 1
1.11635313532046 0.965558169213535 1 1
0.828097642967981 0.741147111608451 1 1
1.06816398828605 0.989480813498258 1 1
0.876179903180909 0.761166110474167 1 1
1.07400186006771 0.971307930291569 1 1
0.876595952927726 0.773346162735186 1 1
0.800322968016818 0.740489647056145 1 1
0.877306231924947 0.789701414201489 1 1
1.19281611579009 1.01609618346222 1 1
0.927119937715925 0.807116587637339 1 1
0.942356957883654 0.827476699604612 1 1
0.696323541615327 0.633637043384116 1 1
1.36783732033808 1.25668174563055 1 1
0.952848848527077 0.864238043735643 1 1
0.69085744590352 0.540392039227136 1 1
0.75639061042981 0.713017762975243 1 1
0.818288875723577 0.72139291108981 1 1
0.55922638560088 0.500967542767475 1 0
1.07177105038589 0.956808783391308 1 1
0.822959194896726 0.753415044239878 1 1
1.01583568352995 0.858959544641364 1 1
0.972239439232716 0.872575126197294 1 1
0.773142248283813 0.752776239576111 1 1
0.710078377406018 0.666618702641076 1 1
0.64771210329457 0.607204185337499 1 1
1.12808924670483 1.00446912396605 1 1
1.1179030155999 1.0232570054194 1 1
0.892801003809456 0.827810015242568 1 1
1.05871676944593 1.02243235779463 1 1
0.986531621328824 0.900254643009146 1 1
0.533695684885797 0.458312420370755 1 0
1.11040423149358 0.999015108428736 1 1
1.13723871510479 1.03545374047969 1 1
0.444692606179527 0.377789945822054 0 0
0.568015484153064 0.511363891476361 1 0
1.15914155885003 1.04790628060528 1 1
1.16160372849636 1.05404223296398 1 1
0.97314903282091 0.879326020012434 1 1
1.13591114299115 1.02053816739658 1 1
0.549486863530248 0.511998301998266 1 0
1.25495512326595 1.17209462775291 1 1
1.01183195057877 0.904203791242802 1 1
0.881695055858674 0.842245183010069 1 1
1.26764596653219 1.14769465218805 1 1
0.637521305015624 0.574757144904546 1 1
1.26683494203872 1.12739180602768 1 1
0.441080634049168 0.405421937818143 1 0
0.41759452178118 0.391239447029928 0 0
1.0823981610295 0.954676894077367 1 1
0.798988515504442 0.703616060083556 1 1
0.713491131422542 0.649020893028408 1 1
0.589040918235758 0.527372609270511 1 0
0.421910001522046 0.362307212561401 0 0
1.06216254281 0.946090576859139 1 1
0.879714935121783 0.833785909402082 1 1
0.793914463015298 0.730642804758798 1 1
0.763884211850975 0.659047670782206 1 1
0.774866061981062 0.719224565792259 1 1
0.977113466362952 0.872096765953765 1 1
1.3936516271125 1.2629846885069 1 1
0.701490789291754 0.63221592908747 1 1
0.985500138176538 0.878867604570887 1 1
1.18930815034816 1.07532359596144 1 1
1.57908669288583 1.43669598190305 1 1
0.934022792720312 0.824782526798549 1 1
1.15467959052259 1.05616987903435 1 1
0.989098701009045 0.899367241487312 1 1
1.25107881996814 1.15564244324206 1 1
0.767901237861141 0.670215853542691 1 1
0.989326829770822 0.917457535780256 1 1
0.843828106874702 0.724969616085711 1 1
0.611465328134276 0.49624142574807 1 1
0.610714577418018 0.540083146125832 1 1
0.589447142637899 0.538755876785318 1 1
0.781106439310462 0.696327888811015 1 1
0.812433461965545 0.732417693802542 1 1
0.787499096439244 0.722191937598174 1 1
1.08511785103783 0.9679595649242 1 1
1.0180596859022 0.858552776553606 1 1
1.05355390703176 0.980900093308614 1 1
1.13830609697405 1.02530043521598 1 1
1.20849087292103 1.06296203473312 1 1
1.2391552827156 1.08376122922737 1 1
0.846190844655939 0.772639052670785 1 1
0.771043338696605 0.721403288521006 1 1
1.49483517623995 1.33696568899715 1 1
1.21126507539852 1.07826189419772 1 1
0.915844900153094 0.831229979913111 1 1
0.98772409107841 0.875716690865363 1 1
1.02634010000042 0.9116098472528 1 1
1.06923713816204 0.996237234328994 1 1
0.797923417250468 0.725560857502565 1 1
0.804978109775066 0.703674770660647 1 1
0.70327333052829 0.612983893454585 1 1
0.536844558463101 0.50529891456453 1 1
0.953955729541266 0.865580499580096 1 1
1.21524188761096 1.10228014518286 1 1
0.930893973076277 0.891157996036378 1 1
0.927019361306655 0.845396313137763 1 1
0.574738906472318 0.51972233160682 1 0
0.64168218493408 0.604952922532908 1 1
1.51190565395056 1.3925044733834 1 1
1.01270494507795 0.913351762301664 1 1
0.938502348622736 0.850470229256204 1 1
1.06545879634996 0.96547551312364 1 1
1.27588916864463 1.14660095872918 1 1
1.33664372084023 1.22041092012388 1 1
1.00603635440867 0.945949798590115 1 1
0.783464558106661 0.729882034745815 1 1
1.07878167613305 1.02318305811828 1 1
0.597368827630258 0.55480387743724 1 1
0.911483397455141 0.843151085809002 1 1
0.966482004411115 0.854353239272752 1 1
0.698420022396127 0.63671707995758 1 1
0.698049465286346 0.627144566118706 1 1
0.716266071323651 0.634807910554709 1 1
1.22802696293974 1.0573123910903 1 1
0.807643212943874 0.738483378839764 1 1
1.25191157948734 1.10278187677477 1 1
0.867439541846484 0.780729614935861 1 1
0.731382673109666 0.65262701198046 1 1
0.883681321908614 0.802635141067371 1 1
0.547308752361403 0.487392946160085 1 0
1.20046080487314 1.11849669334179 1 1
0.996347189005416 0.898216432856968 1 1
0.996716314527548 0.894946479909369 1 1
1.06575872868845 0.947624050572765 1 1
1.04590590238301 0.925441157233565 1 1
1.26710773034955 1.15037572069441 1 1
0.527522293152636 0.500308458507419 1 0
0.94032946759093 0.814960137995113 1 1
1.30982495280193 1.16543535565428 1 1
0.968523089945395 0.89125888296378 1 1
1.29058551463149 1.17960839775197 1 1
0.926516745677014 0.855523735200531 1 1
0.968498385222839 0.892428426967529 1 1
1.014582328891 0.891777292970738 1 1
1.14531503967393 1.0129558017787 1 1
1.36125310907491 1.23367426263321 1 1
0.919240252242755 0.854800947277115 1 1
0.78197136336984 0.729441204175819 1 1
0.548933318225583 0.480108114077629 1 0
0.643706697506448 0.571834564896105 1 1
0.728541937998303 0.664916093706075 1 1
0.829366483258292 0.760331797608118 1 1
0.916960501176344 0.824317098578304 1 1
1.2126462399936 1.10365728129386 1 1
1.10051227196007 0.982816870950784 1 1
0.389114307663532 0.362994988723451 0 0
0.772447722373613 0.694636874481493 1 1
0.978642571509092 0.827281855240548 1 1
0.884084842278033 0.80171263964132 1 1
1.37220685526452 1.22262142421236 1 1
1.01812816374595 0.941429511564093 1 1
0.684300272790976 0.575631876397656 1 1
0.662998146026166 0.584846603778897 1 1
1.08833748813726 0.969977487164676 1 1
1.05955225097217 0.976944507708516 1 1
0.802227983379551 0.719482773064623 1 1
0.796847248842582 0.705747200763194 1 1
0.783534893081912 0.715930073723027 1 1
0.499611292395872 0.433260733665548 0 0
0.710857088334277 0.636097951384166 1 1
1.42636030224759 1.22876287383709 1 1
0.872567061452331 0.77489458749619 1 1
1.40106103944036 1.28346213305861 1 1
0.772033491130856 0.706906904941527 1 1
1.06123441247017 0.937269049566315 1 1
1.19692946115419 1.07461979607531 1 1
0.893654562813178 0.786214372837934 1 1
0.923085001054507 0.826657910352024 1 1
1.14342872340157 1.00653448584264 1 1
1.15197617038257 1.03380684747 1 1
0.716337599810667 0.635162626641894 1 1
0.82005016178323 0.729167120968202 1 1
0.800142748049294 0.719106255835538 1 1
0.545461334150473 0.492954771274974 1 0
1.20397121156451 1.05158997051229 1 1
0.943010572581331 0.922134237005438 1 1
1.00019939818922 0.901553156001476 1 1
0.74797814310618 0.678088469200643 1 1
1.31005903252538 1.15527096043589 1 1
1.20396757227531 1.09982299882373 1 1
0.355079502796298 0.3294566044259 0 0
0.998354256714533 0.901791247294579 1 1
1.16767887713719 1.02988546729835 1 1
0.981885106589412 0.86807316576886 1 1
1.39693474769208 1.25080971855105 1 1
0.789776112352468 0.733390689925233 1 1
1.08470805793892 1.02264047868306 1 1
1.03787879837795 0.945081776164923 1 1
0.847770773484021 0.750144341993433 1 1
0.64838737115643 0.612058837100109 1 1
1.09604406071717 0.974871287240013 1 1
0.927220216765395 0.825286614814766 1 1
0.870809398941241 0.84877688472771 1 1
0.818557420692912 0.722439390245598 1 1
0.605090998058934 0.522622221170809 1 0
0.879561803149033 0.782557845641145 1 1
1.41321348796951 1.27546044929255 1 1
0.899319766377246 0.8174809308878 1 1
1.07309199211553 0.980430893330579 1 1
0.918582848345072 0.84009254271728 1 1
0.998273384409009 0.89329282106427 1 1
0.646609778912342 0.605785552385997 1 1
0.909093459468877 0.810678967732868 1 1
0.918751457715343 0.834865658838714 1 1
1.28906423362307 1.12617027649175 1 1
1.02531445560995 0.935025727974225 1 1
1.04806365599584 0.96177813485786 1 1
0.752122333025774 0.659426321874703 1 1
0.622029825528167 0.551009026347919 1 1
0.486048579003074 0.41246809914958 1 0
1.15818502462905 1.09033613203222 1 1
0.756507651176663 0.683668657492835 1 1
0.79766691338304 0.687022771592125 1 1
1.37334093042005 1.24091716123081 1 1
1.1589520249014 1.02643583537678 1 1
0.80117241575051 0.687243332779779 1 1
1.38792547582874 1.257425981696 1 1
1.33460246405508 1.17960848394095 1 1
1.15788894904481 1.02879655990465 1 1
0.707085056942508 0.598547606747558 1 1
1.09097149957849 0.992899277075868 1 1
1.15176642486159 1.05090047617703 1 1
0.962281602812919 0.865212216674276 1 1
1.48426477859222 1.35968501682785 1 1
0.756945990231866 0.691454460907108 1 1
0.92036492865062 0.816841097125356 1 1
1.01466365921854 0.892595945617386 1 1
1.72444172032317 1.53841298414717 0 1
0.966121815890552 0.860283942334531 1 1
0.820180953445176 0.716951775263772 1 1
1.17427485533873 1.07164156817853 1 1
0.583082941973669 0.523852175845042 1 1
0.826186735319465 0.749951065914916 1 1
0.634957235772271 0.56364834531214 1 1
0.682106957590369 0.625480252871118 1 1
1.39760478365992 1.23124156773824 1 1
0.651736787165905 0.566688963906022 1 1
0.738997103837448 0.63753815969276 1 1
1.19217420124089 1.07933499717384 1 1
1.05679073984385 0.954652975636578 1 1
1.04964183493088 0.950547161020407 1 1
1.06401358000228 0.95966738079842 1 1
1.10573429185645 0.972289710457585 1 1
0.832628755265065 0.762296016377427 1 1
0.663244466968691 0.596747262653113 1 1
0.93099695438174 0.873382577917857 1 1
1.05201094261639 0.926769454029582 1 1
0.663565788863722 0.612150719131703 1 1
0.630832790518459 0.588502390415696 1 1
0.67299538821992 0.618148001447906 1 1
1.42352099362993 1.29794622570988 1 1
1.0461801017046 0.959235713942686 1 1
0.919105238247677 0.871570402097504 1 1
1.03842107973236 1.01478587018037 1 1
1.11155395563266 0.987494228546687 1 1
1.10796530416895 0.998573558498354 1 1
0.709275220835142 0.603171802835816 1 1
0.484488755373962 0.403801917480596 0 0
0.36766765582462 0.322561081083426 0 0
0.839455243697552 0.775224138391459 1 1
0.692295559316527 0.620719176981539 1 1
1.02075123070421 0.935790010086922 1 1
0.69824190294408 0.630578041286838 1 1
0.846315662744182 0.752343794957547 1 1
0.78145654287246 0.726906182618811 1 1
1.30150838399444 1.15902388542741 1 1
1.1028137741878 0.99710008309667 1 1
1.41738500528716 1.27721429655138 1 1
1.4067944461606 1.26915648198464 1 1
1.28626546841363 1.18404858807697 1 1
1.39071205517951 1.22894176425413 1 1
1.10233623243393 0.952997090293297 1 1
0.889324054197908 0.79690090750562 1 1
1.02496901544479 0.935375197401461 1 1
0.916825553382213 0.837883011995021 1 1
1.06872074185164 0.987280746896712 1 1
1.35815681072174 1.24616453719656 1 1
0.828750789537948 0.754122050788857 1 1
1.02142438074366 0.937213316391856 1 1
0.899641325885222 0.787838783185332 1 1
1.08402607247403 0.961084688245297 1 1
1.0716323064735 0.96040970662317 1 1
1.04822435586401 0.955085418730945 1 1
1.27179425150447 1.12188284468864 1 1
0.708986287309278 0.640852465224248 1 1
0.925689705356426 0.876453769125618 1 1
1.09644214947574 1.00734088515177 1 1
0.83850198098695 0.796405553652524 1 1
0.77763541874085 0.665694865666686 1 1
0.837887405760634 0.750676708442755 1 1
0.996336959681335 0.865058507619908 1 1
0.553848261387002 0.48977626797684 1 0
1.31476393594299 1.15101070648146 1 1
0.545375346732699 0.489996035113631 1 0
0.933081303357428 0.841719789650959 1 1
0.952355222301327 0.89334608709355 1 1
1.18140491884038 1.05596021016062 1 1
1.12210509388915 1.01418836078907 1 1
0.601713167474202 0.544644020759251 1 1
1.13773786932943 1.03689008828199 1 1
0.816825555214977 0.726450322186038 1 1
1.16420233396982 1.04434267140242 1 1
0.818281047154001 0.732391497203553 1 1
0.609469040422952 0.546086961335508 1 1
0.857544760474148 0.776809963545237 1 1
0.799996923000381 0.701747339195241 1 1
0.874300285560831 0.783280952582958 1 1
0.849189469584723 0.787466460850087 1 1
0.933310546623662 0.79014677520569 1 1
1.04404216914676 0.909230636014855 1 1
1.13567623718002 1.0259663873989 1 1
1.20341996414401 1.08592970647925 1 1
0.982479536488208 0.902809884108339 1 1
1.56147743271853 1.3789759325009 1 1
1.07601221659364 0.973541696663142 1 1
1.13497308944843 1.00447944897111 1 1
1.15085020000668 1.04870078018964 1 1
1.15133710878579 1.05057948134426 1 1
1.33270400753086 1.190303613908 1 1
0.715900559287263 0.666481391141991 1 1
0.843111528291359 0.785296026350176 1 1
1.25792959996971 1.09749748837588 1 1
0.735849069912755 0.720952261342432 1 1
0.963036671046772 0.865954351665343 1 1
1.06571956827591 0.96497573873463 1 1
0.847453288707907 0.7793808839734 1 1
1.21317547357218 1.09598126608305 1 1
1.27886218471165 1.10625065181005 1 1
1.35847315521408 1.23113485118746 1 1
1.11896013256785 1.01546597577401 1 1
1.27833709712812 1.1651335712001 1 1
0.777365766666822 0.728116304685467 1 1
1.14193350822411 1.01505394671264 1 1
0.702054426177265 0.598228573101277 1 1
1.02089434101679 0.929170948689072 1 1
0.698851279887393 0.627791657981368 1 1
0.593363257317882 0.536957384254494 1 0
1.28467717314748 1.16014115943579 1 1
1.28146679789488 1.15344582615842 1 1
1.10374395839177 1.02113957720503 1 1
0.997746277283262 0.921102614436262 1 1
0.563223774020073 0.510437945372961 1 1
0.847213519535091 0.756585429300503 1 1
0.926882138233243 0.838328382362451 1 1
0.94382338308012 0.836354649468564 1 1
1.41455251831764 1.27582756133712 1 1
1.03431894108953 0.913084264339388 1 1
0.439598300339606 0.399882165514919 0 0
1.53945925495327 1.36520611722477 1 1
0.918053601522936 0.820680289013409 1 1
0.535234793009817 0.483123244831016 1 1
1.09984639164371 0.976387933283222 1 1
1.03701201691359 0.93714814048477 1 1
1.7237825032241 1.57713708202139 0 1
0.940963254913484 0.847832724463099 1 1
1.02863919955682 0.947349972487192 1 1
1.14140702359868 1.02892274704432 1 1
1.37507082370676 1.30685013117767 1 1
0.773377124908933 0.7038512369432 1 1
1.38953083989918 1.22366592534984 1 1
0.408907998058699 0.369811826516282 0 0
0.780463264370308 0.711041916277174 1 1
1.07820436007173 1.00849821057895 1 1
0.703157075064802 0.667974959448749 1 1
1.19882578110443 1.07948282117959 1 1
0.806358697345458 0.731213943328712 1 1
1.22372895025187 1.18749635322197 1 1
0.760947096719813 0.688976268386199 1 1
1.18052008957754 1.06835804702429 1 1
0.807072440831629 0.696199492889921 1 1
1.06546980578583 0.936916775625581 1 1
1.02159885009201 0.905333194996084 1 1
1.33535625172342 1.18449049507246 1 1
1.21830827966743 1.15449839262136 1 1
0.893393253119662 0.787094881629982 1 1
0.822595495325205 0.728068509122614 1 1
1.47461148664211 1.34591840276255 1 1
0.966699115859205 0.8438432215777 1 1
1.29861737016243 1.17621810251406 1 1
0.958200913926605 0.865163514117154 1 1
0.918149192183768 0.863391154932636 1 1
1.10359026193928 1.00167039757542 1 1
0.338366279677149 0.289381695325964 0 0
0.90423851740548 0.794427586705613 1 1
1.29891802987138 1.18796436090351 1 1
0.402027401708611 0.33832317070777 0 0
0.821124990447558 0.757770759432363 1 1
1.49577115507578 1.3654949590564 1 1
0.474592711276031 0.419767982399248 0 0
0.720886964174825 0.661880623186322 1 1
0.808525231218479 0.719216754147359 1 1
1.28549898911983 1.1265252077433 1 1
0.978657339941618 0.881088113293177 1 1
0.774811434579703 0.635960662893 1 1
1.08196871411638 0.931063980878171 1 1
0.963529411602653 0.857129168059742 1 1
0.824724383172632 0.747962834444191 1 1
1.27081660979011 1.14099126651511 1 1
1.13271398927716 1.02354351768009 1 1
0.715143123267542 0.667019849955273 1 1
0.855665294181609 0.778259610852656 1 1
1.17368086711858 1.05627158173782 1 1
0.785981795546415 0.71983643105239 1 1
0.812593554375253 0.703291792072777 1 1
1.08035025173149 0.968476505713775 1 1
0.875063981280562 0.78834744994115 1 1
1.55562095821129 1.39101098820167 1 1
1.23917300832061 1.14156993975577 1 1
0.645613443993437 0.604202282338452 1 1
0.920449789908307 0.823120315716458 1 1
1.08779312364885 1.00179188223508 1 1
0.446678719926286 0.401665464752641 1 1
1.0506333802935 1.01320781910001 1 1
1.09818183439634 1.01932271870423 1 1
1.22905342765205 1.12293584514769 1 1
0.724916182477248 0.659533430606851 1 1
0.727162799257895 0.660254026872457 1 1
1.22354746307745 1.08967798215825 1 1
1.03687630090528 0.877808905811372 1 1
1.28734510084915 1.18153035934808 1 1
1.0237134667578 1.00824703043825 1 1
0.798473655493568 0.69293510209445 1 1
0.843594259182838 0.760602448260778 1 1
1.62512809097115 1.47522092496506 1 1
1.09799302093116 0.936339795423284 1 1
1.1505982099371 0.973450657619418 1 1
1.13208956582128 1.01365436416306 1 1
0.71957100319785 0.661295997576204 1 1
1.11856489872984 0.971518874090226 1 1
1.26599912360146 1.14991873571858 1 1
0.623794239311491 0.56659512203659 1 1
1.66243882536259 1.52999032470403 1 1
1.52477248715247 1.44936359573241 1 1
0.60418098412571 0.511580705263528 1 0
0.713505748608623 0.661412684090102 1 1
1.20614646316851 1.05227085061471 1 1
1.2360445836501 1.13949382437399 1 1
1.24221812449798 1.1213903277826 1 1
1.00285021254553 0.909949917556261 1 1
0.939607743084323 0.862701667528592 1 1
0.708452297339532 0.63996350697688 1 1
0.983413339633641 0.893256551089896 1 1
0.850722415039666 0.790417327460532 1 1
0.820008168112774 0.727397593014472 1 1
1.00005799333252 0.910346616069923 1 1
1.25247609204196 1.0865770453123 1 1
0.931400841378208 0.818818181132744 1 1
1.07971285227052 1.03494203987655 1 1
0.540685715852827 0.513958255483226 1 1
0.295952319435954 0.268735634803857 0 0
1.21975111406163 1.07114654778095 1 1
0.518363411302336 0.461987792423482 1 0
0.833100204696247 0.759599196448683 1 1
1.1589198896559 1.03438701905177 1 1
1.25338132684611 1.11689147221301 1 1
1.15928395576065 1.03624030218107 1 1
1.15603441534878 1.02163655151205 1 1
0.70369874911188 0.61603845800331 1 1
0.854758612219277 0.774633181046798 1 1
1.04861548129324 0.957373685478391 1 1
0.743239604414061 0.661444217501895 1 1
1.02938082931219 0.971815852161514 1 1
0.451186190816204 0.407702964828294 1 0
1.74111147163765 1.53875293511681 0 1
1.03419855784185 0.937755170597708 1 1
1.09875858275943 0.972422470259584 1 1
0.941398625920471 0.819448228745991 1 1
0.701807251750746 0.640876500335266 1 1
0.664045056658117 0.603908296201593 1 1
1.53430857874351 1.35561177329337 1 1
1.34866034396299 1.23156170155072 1 1
1.05327271057482 0.909852323915256 1 1
0.935075213778388 0.8061263407076 1 1
0.780609234608256 0.671371594332273 1 1
0.656918324075352 0.568718990416818 1 1
0.462435040411883 0.41129984432323 1 1
1.1109495051383 1.06054381998663 1 1
1.20854773858667 1.0655379795925 1 1
1.05033856958605 0.918931042050867 1 1
1.07829987336902 0.952817788763452 1 1
0.780959749016903 0.703627364706672 1 1
1.26164705291432 1.10921104041772 1 1
0.934602985174985 0.857783222930443 1 1
0.958535390721123 0.877080042001099 1 1
1.60232281551239 1.44318862836024 0 1
1.36545914562798 1.22979663155138 1 1
0.939369664908748 1.00716097110684 1 1
0.831360694695721 0.772067455172359 1 1
1.15373224868527 1.03276677984008 1 1
0.753006627461994 0.678681815512795 1 1
0.692702982123235 0.640656732306194 1 1
0.912921532954741 0.838249722935316 1 1
1.41745073454365 1.24656151993088 1 1
0.729784451603233 0.663639525733703 1 1
0.776577178154215 0.702386943462265 1 1
1.03589972275662 0.922502917280309 1 1
0.953718447292313 0.867824580384076 1 1
0.940905261287523 0.8332251850523 1 1
0.961553430752283 0.886890802242066 1 1
1.44305343595903 1.30150133831654 1 1
1.21854840696627 1.11155014700997 1 1
1.06111459533927 0.961115628868204 1 1
0.992769451628405 0.877872636931447 1 1
1.05604912576629 0.936667260572776 1 1
0.754882493050083 0.689924274321273 1 1
0.922270728263285 0.825006227960304 1 1
1.03530568197644 0.943408121539896 1 1
0.998946041066035 0.870147915678928 1 1
0.939649085417984 0.853980355793466 1 1
1.0622319512184 0.934931819495871 1 1
1.20547195274667 1.14093403470072 1 1
1.05805488530658 0.950860699193189 1 1
0.778329574563838 0.677129348768684 1 1
1.08853817953242 0.991556099049644 1 1
1.26445663242553 1.1711829501637 1 1
1.37284154548043 1.23781111868912 1 1
0.998401242275474 0.920792326018659 1 1
1.02024755020045 0.922931019166646 1 1
0.797659092131525 0.709064513189989 1 1
1.05807275817697 0.977245143449046 1 1
1.0606563231723 0.932640381103227 1 1
1.5809092518626 1.41695596241382 1 1
1.00448054376497 0.906277160839023 1 1
1.04113608531296 0.98011643055208 1 1
1.09231820595867 0.982551474932119 1 1
1.06514436043557 1.04272617568625 1 1
0.954676191732129 0.846491695109366 1 1
0.757656635247504 0.701251506474634 1 1
1.13024892172897 0.999970416997236 1 1
1.21713319429043 1.11489303855007 1 1
0.496917420706132 0.457844045434482 1 0
0.902901222729208 0.835868275280286 1 1
1.00559579975113 0.886939359845831 1 1
1.18627802708476 1.12308199654377 1 1
0.938153627327585 0.838170873771105 1 1
1.02941809313794 0.934644968699094 1 1
0.697511575943947 0.617549774108235 1 1
1.21729181418892 1.10235885386083 1 1
0.564126258260484 0.549734387439265 1 1
1.03390584566546 0.917396596670753 1 1
0.943111733087292 0.83573255439589 1 1
1.07002218135004 1.01002948785444 1 1
0.714181821482011 0.657762158800085 1 1
1.30377417802845 1.14376009784691 1 1
1.43046172544057 1.27536542522712 1 1
0.397699627544257 0.352919403868729 0 0
0.943587880524113 0.863470729924491 1 1
0.79884745829079 0.722307320660801 1 1
0.892455081370277 0.785355872100865 1 1
1.44647923270252 1.26712042932161 1 1
1.29973626510861 1.14825633783276 1 1
1.18512763215173 1.04765994385931 1 1
0.726544625439758 0.689594635736374 1 1
0.93606685733284 0.833099408668012 1 1
0.653125103638604 0.626999699779755 1 1
0.377140302353354 0.345733178164876 0 0
1.2047279318461 1.07823340396382 1 1
1.37340862531514 1.24731718331935 1 1
0.935610042552749 0.893231524252426 1 1
1.20826532759419 1.10353306654606 1 1
1.42001173897042 1.28628887870131 1 1
1.53108981944878 1.39534233922644 1 1
1.14050231927054 1.015355042597 1 1
1.09761183528331 0.959185489293886 1 1
1.25392664036704 1.1521979670623 1 1
0.963274226578172 0.879172233785586 1 1
1.07467533867359 0.985415981392492 1 1
0.990669276265599 0.914260313390005 1 1
1.12811204354817 0.999483912411385 1 1
1.58040259024114 1.38145524034713 1 1
1.20461241747994 1.07263380005859 1 1
0.58142587489857 0.526551088182526 1 1
1.49288988540916 1.33339372911915 1 1
1.13304698768731 0.997413999263193 1 1
1.80373860749737 1.57557976174223 0 0
0.758028900618472 0.764138455177668 1 1
1.56694363684074 1.34188238282689 1 1
1.16973520357701 1.08295822081772 1 1
1.0473022628309 0.952491923939564 1 1
0.288887673673899 0.261387893388077 0 0
1.13269656454688 1.0530078129746 1 1
0.898945809466427 0.806465305449049 1 1
0.725410609362949 0.658629638319925 1 1
0.912005490017138 0.809588541398889 1 1
0.600024688495765 0.565199999561708 1 1
1.19910772451694 1.13998060515093 1 1
0.865381960387171 0.79037621151725 1 1
0.877462821001027 0.815736926312663 1 1
0.422686068299331 0.387777789999141 0 0
1.1903475152172 1.10833477442591 1 1
0.953818815076672 0.87578062397833 1 1
0.906118303677635 0.825303685999558 1 1
1.36793809659478 1.21534210326547 1 1
1.14694519884364 1.02773653924598 1 1
1.19774400275398 1.10290811788653 1 1
1.36472773563736 1.17243331048284 1 1
1.09932599465686 0.975348891523226 1 1
1.01103311929264 0.886609596716869 1 1
0.754345533358595 0.729559928995928 1 1
1.29923474580174 1.31827709047925 1 1
1.50744669070561 1.34797666879282 1 1
1.0258785000289 0.916630713478496 1 1
0.516525649762437 0.481022521384608 1 0
1.11145807522534 1.03262958223541 1 1
0.656366477590356 0.604763432107614 1 1
0.767985119442605 0.717786860389181 1 1
1.08651704325535 0.970314531809401 1 1
0.405352758467596 0.386930149196649 0 0
0.630206556509671 0.577544194298559 1 1
1.0417399255771 0.939131022204258 1 1
0.84000968701985 0.771474551925801 1 1
0.546739743931492 0.497804314258179 1 1
0.695059114395584 0.622815120565998 1 1
1.08794074041068 0.984604209770779 1 1
0.966453731926976 0.86569879500562 1 1
1.09123497696346 0.979643932112354 1 1
0.655227796322882 0.591680781570227 1 1
1.3002224094942 1.195729033646 1 1
1.47032356981425 1.33752097087215 1 1
1.25654738049521 1.10384305872653 1 1
1.11202252024862 0.972636677621303 1 1
1.09208584893123 0.961541027475585 1 1
0.833774357833925 0.768194369574571 1 1
1.12053380217242 1.00193574781537 1 1
1.06573644785229 0.944136455524809 1 1
0.360328604518796 0.306227685539917 1 1
0.899362631168737 0.800544649580888 1 1
0.73196729725299 0.669510258212495 1 1
0.788840053929846 0.709319700407007 1 1
0.889399868448587 0.821285171797398 1 1
1.24718295150799 1.09051360957153 1 1
0.820514294742518 0.737125223415212 1 1
0.990252241063028 0.898640811528505 1 1
0.875872200709573 0.767370148601675 1 1
1.1425630279496 1.02090702877753 1 1
0.628124541187924 0.48637443892559 1 1
0.652603108327945 0.575202028403303 1 1
0.907303764026226 0.829780218635645 1 1
1.54590329775964 1.32941137807881 1 1
1.26522351801267 1.13476655889969 1 1
0.885138067843156 0.775856906522988 1 1
0.776590517014248 0.69502816309235 1 1
1.00457954188622 0.886740931678908 1 1
1.08310113625159 1.02153941704557 1 1
1.25246780175724 1.2018080037393 1 1
0.973575862060268 0.89431733349959 1 1
0.765748750357994 0.671697103706072 1 1
0.772415664058671 0.737741648864051 1 1
0.965329967656006 0.883163310373872 1 1
0.861585365162229 0.774561646083984 1 1
1.1709778551858 1.04667085006419 1 1
1.04356168515319 0.981109465748567 1 1
1.16368781961424 1.04919661116487 1 1
1.03713426136575 0.95131229078823 1 1
1.11409273319588 0.972017639706465 1 1
1.19353937566265 1.06508337922239 1 1
1.11667872610007 1.00743421320912 1 1
0.999228069355215 0.869363133288881 1 1
0.949803631846545 0.858594282699259 1 1
0.629169062117819 0.555456162362359 1 1
1.10644497433053 1.01946589919182 1 1
1.23710604433721 1.17607870851222 1 1
1.08260400558503 0.948540669678537 1 1
0.815415795350969 0.773172834768897 1 1
0.620424507069313 0.556108827554511 1 1
0.98768902328842 0.874299837905856 1 1
0.745500873402623 0.679683411694558 1 1
1.01455297895476 0.91744183526094 1 1
0.640029742777457 0.555534968552588 1 1
1.40236174988006 1.34951378622123 1 1
1.00940477607018 0.950878935346206 1 1
0.867236227406462 0.789535920988772 1 1
0.758528643342599 0.67436023124561 1 1
1.09441076962087 0.988807449529248 1 1
0.791102524274364 0.703150812130813 1 1
0.848254381066519 0.782615686111995 1 1
0.644039391407076 0.622257134725207 1 1
1.68964048992428 1.53177246857199 0 0
1.27758563919654 1.14422101173997 1 1
0.891679638165075 0.778838082177083 1 1
1.31453079541281 1.2126871603458 1 1
0.52886131258644 0.484126603570802 1 1
0.677723483748753 0.588346278977135 1 1
1.09236616908384 0.961217470320074 1 1
0.999524746102323 0.909207717788906 1 1
1.53731455795099 1.39375111969369 1 1
0.838572668776337 0.75182260760564 1 1
0.870034402351001 0.790145721610613 1 1
0.513883703980759 0.461842811998854 0 0
0.941131454234238 0.830478731102806 1 1
1.34706542022502 1.19602753493316 1 1
0.992068441220554 0.874064819649737 1 1
1.36859498668369 1.21609998621953 1 1
1.19084731850814 1.07704712319238 1 1
1.08066344632995 0.981795463937042 1 1
1.3448818911201 1.18611076974101 1 1
1.15146712394254 1.02072184919498 1 1
1.22973133598595 1.1224476340963 1 1
0.884884555679249 0.803916245771558 1 1
1.06677828023631 0.952461316165205 1 1
1.02031647700221 0.975042205294899 1 1
0.832826579627592 0.768121023700967 1 1
0.797171192865143 0.73172176433204 1 1
0.854188466278767 0.772302017948806 1 1
0.810593620856143 0.761960250775008 1 1
0.681705810255355 0.606935727227465 1 1
0.91495492365547 0.791964402259793 1 1
0.901598543442138 0.822787426212874 1 1
0.649179627520675 0.577584836798529 1 1
0.704072838146364 0.665187042531176 1 1
1.15369845925457 1.04950685804725 1 1
1.2243003004419 1.08281950155072 1 1
0.883283948797286 0.803605096386703 1 1
1.10461297372831 1.0114272366828 1 1
0.614415104731895 0.525986226333582 1 1
0.724384973405291 0.661568751104052 1 1
0.502027191703344 0.465373074017531 0 0
1.22641941757309 1.0995609437134 1 1
1.02474242325312 0.941295402723568 1 1
0.955578755926491 0.881030540865683 1 1
0.586030853520602 0.5475299757808 1 1
0.65016199472035 0.595285042467106 1 1
0.623021571441003 0.554273840903421 1 1
0.692601721596357 0.612510779042739 1 1
0.955296826187511 0.893286069951857 1 1
1.12242777267497 1.02055459411877 1 1
0.560863963273618 0.496016891448941 1 0
0.642319838767514 0.56408046913877 1 1
0.844430592149543 0.75499693914617 1 1
1.5312846976268 1.3313623153673 1 1
1.07563245839894 0.966880968387534 1 1
0.993390063079042 0.912676459031121 1 1
0.929684525659024 0.772699818351523 1 1
1.32649638792306 1.1711761124819 1 1
1.24842764350384 1.07936550668274 1 1
0.851671141628322 0.769821825879644 1 1
0.986413500555624 0.947250757880474 1 1
1.6034675131287 1.43968555930304 0 1
0.856847080649065 0.782585334832955 1 1
0.905688698060061 0.821137901170276 1 1
0.836853564581154 0.743893315974935 1 1
1.10234910501473 1.00674335327376 1 1
1.03460449559252 0.992509263266012 1 1
0.843879178045772 0.76025713308512 1 1
0.930359522258946 0.841217774666658 1 1
0.928801248899504 0.850474585681524 1 1
0.509871853935418 0.483715781610361 1 0
0.538954897086953 0.475359196614121 1 0
1.50187373598477 1.37194952319167 1 1
0.81885294529062 0.756514610746459 1 1
1.43637200026859 1.28569287564258 1 1
1.18642343092425 1.05605387642623 1 1
1.52088060362327 1.35733646285323 1 1
1.50327421289143 1.34365549283583 1 1
1.42417964148562 1.24436827037472 1 1
0.975411771663494 0.935850060656921 1 1
0.861177030116731 0.765759330358158 1 1
0.947166877397725 0.859639929756302 1 1
0.931390923440907 0.855882246473492 1 1
1.27620968049535 1.12577289035523 1 1
0.482118692879952 0.432520989659681 0 0
1.78096287132867 1.52826858752051 0 1
0.912579766913062 0.811712140788392 1 1
0.942808205103793 0.849297987365126 1 1
0.499095842653675 0.44487651983739 1 0
0.6147964823345 0.565282047351936 1 1
0.945056033079009 0.851193163246851 1 1
1.19641084416039 1.11469603974479 1 1
1.46248945803827 1.31957712756123 1 1
1.11814090582735 1.05367774194387 1 1
0.89253750372177 0.816214034349395 1 1
0.526662852588376 0.472123791830446 1 0
1.13594640936312 0.988075380024939 1 1
1.1276611574311 0.993490151202368 1 1
0.997249577290887 0.883871683067359 1 1
0.824404931724809 0.769137659015226 1 1
0.991305138414935 0.917466373941564 1 1
0.890063570458646 0.777712661185074 1 1
1.12874842008384 1.02393955357504 1 1
1.03908724990504 0.928385287858346 1 1
0.734208348498278 0.673311743235133 1 1
1.36769695716761 1.25250172834637 1 1
0.439501317201989 0.368259856691864 0 0
1.11561406042792 0.984040680196382 1 1
1.04674067176195 0.921917225583834 1 1
0.864266900180335 0.771322573174256 1 1
0.498877304711779 0.484947094041895 1 1
0.386171585061738 0.328162903138282 0 0
1.06827130109773 0.983967222826908 1 1
1.05359358240147 0.968401401290183 1 1
0.959915972115138 0.853599868491302 1 1
0.705225173121075 0.60121624093884 1 1
0.933181174865108 0.84238318997313 1 1
0.934666922920015 0.816761799534527 1 1
0.636295082955282 0.562716029489884 1 1
1.13258029587566 1.01282033325107 1 1
1.07263254735274 0.950932355524427 1 1
1.32105834077023 1.21582252537017 1 1
0.66318988614046 0.613949931381443 1 1
0.946829736160282 0.869184092449848 1 1
1.46232165676945 1.30296975381491 1 1
0.182299858729227 0.15073288964192 0 0
0.771052133066318 0.708748923563907 1 1
0.815352850601405 0.736884154764073 1 1
0.8117028706291 0.733429211003008 1 1
0.874339737760717 0.794410477534056 1 1
0.767570589066359 0.73346699339304 1 1
0.838944404375376 0.755437745185077 1 1
0.75218377375275 0.677560779613791 1 1
0.385053303065793 0.371050797658608 0 0
0.952097193582384 0.852969822617589 1 1
1.31671521548198 1.17784326989839 1 1
0.719238945744476 0.659064693992773 1 1
1.4087847019322 1.32310045073875 1 1
0.979108728456621 0.853376308614103 1 1
0.904964327277583 0.835194119604032 1 1
1.08878312638233 1.0128676287526 1 1
0.980875905231524 0.859558104998347 1 1
0.879651583647676 0.824455765634607 1 1
1.00143532203525 0.929706147139854 1 1
0.809440285634786 0.743433835693328 1 1
0.912106433313788 0.842171663758523 1 1
0.692455568322166 0.690479660689594 1 1
0.847863313956688 0.805818276789263 1 1
0.525610638186745 0.464034431698508 1 0
1.19231735479188 1.06723402594673 1 1
1.25804281280567 1.16773120652782 1 1
0.952234191001437 0.920088823521487 1 1
0.806441654531884 0.737540160809321 1 1
1.21042180863965 1.11715549389627 1 1
1.07438032033676 0.973355596978175 1 1
0.652663445128154 0.599028819820974 1 1
0.735444032170792 0.677154445099191 1 1
0.5753457053843 0.523147065932448 1 0
1.12453295558112 1.01185582512707 1 1
0.635295752660858 0.589866420895701 1 1
1.24310677414707 1.14277064419198 1 1
0.74336757950593 0.679964506399229 1 1
0.526746462512739 0.466017895888018 1 0
1.60716079397251 1.40606769046563 0 1
1.03575687019825 0.943332058533322 1 1
0.806235091364686 0.723687108258256 1 1
1.28266666228155 1.17839667639092 1 1
1.2356759668992 1.09254553446797 1 1
0.505056558633987 0.455144104135778 1 0
0.983375772205632 0.905787955975125 1 1
0.76942018537421 0.693414225857462 1 1
0.808415894735278 0.72371322228194 1 1
0.956161598480888 0.872286370217471 1 1
1.08016258831697 1.00391527308735 1 1
0.947543008833081 0.865080980686564 1 1
1.02755986207936 0.913271290097151 1 1
0.908532062275633 0.816669858996437 1 1
0.703602845649606 0.618188203979526 1 1
0.712243947106321 0.655130303266646 1 1
0.956197046648712 0.839215602368863 1 1
1.10456407057516 1.00095867558795 1 1
1.25079770581706 1.12624484573867 1 1
0.983211101465401 0.883192699317307 1 1
1.31644280599871 1.19101370490828 1 1
0.801615617765117 0.734194180330959 1 1
1.1070178413809 1.00016719942303 1 1
1.17608569563746 1.03472245262962 1 1
1.21228577871694 1.0933165089152 1 1
1.21329592455069 1.11400623478442 1 1
1.04083148786005 0.973688057027652 1 1
1.09239530537323 0.976946717354984 1 1
1.30454434248038 1.20204722981437 1 1
0.780652610422447 0.724750134346682 1 1
0.60636526797404 0.540962972698832 1 1
0.990511479628751 0.870265515891748 1 1
0.88845516568024 0.818694370951368 1 1
1.09631171006938 0.989402064748775 1 1
0.997913311874801 0.914378974856781 1 1
0.821171290912495 0.71556461273733 1 1
0.90725030300298 0.807213794490704 1 1
1.04003573351497 0.947465676038077 1 1
1.13044936827198 1.01274707136359 1 1
0.996905696268132 0.895827796742104 1 1
0.682327075247224 0.605112629237538 1 1
0.890246064745324 0.815024773286432 1 1
1.3889031653742 1.24529946877925 1 1
1.03849826403934 0.945869128311594 1 1
0.985576887638557 0.913459901016274 1 1
1.30617548746393 1.17978267414028 1 1
0.970008220475275 0.896434953064009 1 1
0.993487780947544 0.898197879852459 1 1
0.857290499386897 0.8057284804997 1 1
0.670351663216697 0.610312687526998 1 1
0.756690475758934 0.695460481295599 1 1
0.739642452011236 0.66666191941641 1 1
0.954831061808469 0.849858491266435 1 1
0.709379259296429 0.631769124174428 1 1
1.07687533172125 1.00787342503957 1 1
0.99790626961724 0.905945547926209 1 1
1.06780074702991 0.959642378951403 1 1
0.875075574927612 0.81079060093172 1 1
0.815251045306817 0.747505890850207 1 1
0.780284311947398 0.692365347100709 1 1
1.43026398644108 1.31036347373954 1 1
1.36636724028626 1.245772095823 1 1
1.1762339534191 1.0298358003439 1 1
1.20008725207117 1.06773160875573 1 1
0.817460012733439 0.732071999526561 1 1
0.602006745674257 0.574039984814465 1 1
1.00568754488465 0.896152822038044 1 1
0.888347523370132 0.799106669006385 1 1
1.0055914533457 0.924087878128507 1 1
0.903466682918147 0.822550133550559 1 1
1.30770636738301 1.14983665724997 1 1
1.0643721934335 0.939308552271911 1 1
1.15562853639105 1.0556503696731 1 1
0.9930940985338 0.844572486579101 1 1
1.15786300136574 1.08739467834634 1 1
0.762315096749469 0.688992865048906 1 1
1.49124383401694 1.32992474119701 1 1
1.09385247389281 1.00256416591831 1 1
1.00268266468102 0.859766095552931 1 1
0.596754540270556 0.539803976202223 1 1
1.14144901057412 0.999463514133567 1 1
0.668626110761054 0.625593418726667 1 1
1.36700047868541 1.20918698599013 1 1
1.21702964742567 1.03129101773316 1 1
0.539084212246158 0.483311845293739 1 0
1.49250003700027 1.38045178685145 1 1
1.29328622180033 1.13670540034634 1 1
0.567403185475517 0.531321943713696 1 1
0.761895966465155 0.678681234131771 1 1
1.25489395834831 1.14190565260939 1 1
0.88440327754077 0.770265837664873 1 1
1.14960053133084 1.04027653232028 1 1
0.693831001409668 0.601995979924834 1 1
0.898509662546586 0.810858821331768 1 1
0.933786571259852 0.853234086685644 1 1
0.8883221257657 0.81023773059276 1 1
1.01620603784625 0.948095844354887 1 1
1.38892768310974 1.26875597129933 1 1
1.31566538071391 1.15562992512604 1 1
0.912525775725416 0.823642027161481 1 1
0.927103682003054 0.809292535913002 1 1
0.836184234677909 0.75973793107007 1 1
0.55462927246298 0.511024034689324 1 1
1.18360592556084 1.08674738301748 1 1
0.552300897060076 0.516599074143596 1 1
1.16789077148111 1.09591012247079 1 1
0.969103634397542 0.888298824256557 1 1
0.914394455807091 0.834741763032647 1 1
1.01359600287024 0.94210023898286 1 1
0.831137477416805 0.747698096511651 1 1
1.2075484927009 1.10766307038671 1 1
1.12571712116124 1.02687762242286 1 1
1.18760832962194 1.04292947252823 1 1
1.41048244780138 1.2206147070584 1 1
0.863994135236459 0.746406277540861 1 1
1.02859864662052 0.923435681008831 1 1
1.13965935466888 1.04487072719997 1 1
1.01097507286166 0.913292650905115 1 1
0.696409508349142 0.607413420837225 1 1
0.862620195939576 0.750561825795285 1 1
0.998119193969595 0.900705422088643 1 1
1.03802515408993 0.939928719770814 1 1
0.966163599107416 0.873189102683635 1 1
0.988965143988184 0.844486307945991 1 1
0.910751667380074 0.828711061759068 1 1
1.01021137494573 0.918806016061444 1 1
1.39983856245918 1.24711910909522 1 1
