# Supplementary material for: Bias caused by sampling error in meta-analysis with small sample sizes
Source: PLoS One. 2018 Sep 13;13(9):e0204056. doi: 10.1371/journal.pone.0204056 (PMC6136825; doi:10.1371/journal.pone.0204056)
Supplement: S4 File — (ZIP) [file pone.0204056.s004.zip › results N = 10 theta = 1 tau = 0 sz = 50-100.txt]

"cohen.dl.theta" "hedges.dl.theta" "cohen.dl.cp" "hedges.dl.cp"
1.12202973112107 1.11118544800558 1 1
0.98858397518455 0.978056907900547 1 1
1.10471358003804 1.09268194064454 1 1
0.99041522396104 0.980774484587282 1 1
1.02203304611549 1.0124412033777 1 1
0.952761437355327 0.943525453467199 1 1
1.02527579239011 1.01447528121003 1 1
1.09749337523208 1.0858221005604 1 1
0.994033490056477 0.983280049659943 1 1
1.15207728632477 1.14110006237814 0 1
1.08481032610053 1.07475562808896 1 1
0.994770337790268 0.985783795534072 1 1
0.931142021250347 0.920377271340515 1 1
0.984990027215648 0.974834772381697 1 1
1.06013564550434 1.04968854752589 1 1
0.941060100460525 0.931358715095213 1 1
1.09700088226451 1.08697172744064 1 1
0.962035689240278 0.952354162040711 1 1
0.968225808512329 0.959608486616406 1 1
1.04703552994126 1.03701345894145 1 1
1.03280180039678 1.0221447147963 1 1
1.02808938920534 1.01878746418366 1 1
0.92727640928689 0.918300721352174 1 1
0.939124204028038 0.929847110520195 1 1
1.01841293650873 1.00790648824745 1 1
1.01664578607055 1.00580344382409 1 1
0.958583102467976 0.950364129663108 1 1
0.964156354324239 0.954237221023283 1 1
0.872161807115134 0.862979140982505 1 1
1.05276017324292 1.04058763440811 1 1
1.11548632469646 1.10313279977592 1 1
1.06271763221877 1.05102080708233 1 1
1.02005679927528 1.0097652385557 1 1
0.905600055969561 0.895019240266957 1 1
1.01230949013902 1.00268746788307 1 1
0.960467056732961 0.951797756013716 1 1
1.06983094040464 1.05993065930422 1 1
0.915934263692398 0.906791956530015 1 1
1.01669896043259 1.00588006204222 1 1
0.963415197859838 0.953470966967375 1 1
0.914295976468086 0.90593980127992 1 1
0.88765920735377 0.877377263199465 1 1
1.06870293106964 1.05824376185886 1 1
1.18543832395342 1.1730364317236 0 0
1.22560971880732 1.21194526733984 0 0
0.912327729500017 0.90263434323459 1 1
1.02480761218655 1.01515223359652 1 1
1.03670035026304 1.02485978634487 1 1
0.901001616659844 0.891781553603328 1 1
1.11635398905681 1.10597649599867 1 1
1.00126644928371 0.992092181906979 1 1
1.03542996065092 1.02452861997076 1 1
1.19787988447061 1.18522726423926 0 1
0.981504101740559 0.972831694229118 1 1
0.913730913759174 0.905343474956469 1 1
0.8814392295726 0.872863581053483 1 1
0.999765142729412 0.989325180622165 1 1
1.08468705929197 1.07234132525998 1 1
0.906545251654395 0.897593994859781 1 1
1.04788551910218 1.03766974023163 1 1
0.974359860238958 0.965297610765422 1 1
0.823104654432372 0.814968421694528 1 0
0.860644905950363 0.851763463832882 1 1
0.939181643396482 0.930010803273202 1 1
0.997520194658972 0.987390643893767 1 1
1.03949766149539 1.03025808572134 1 1
1.00450100817102 0.994969747306736 1 1
1.00298269733041 0.993613580517411 1 1
0.985870640494536 0.97567970933615 1 1
0.872844114483315 0.863910084935221 1 1
1.05102988195314 1.04025786101076 1 1
1.07200253403443 1.06096571293388 1 1
1.07882405242719 1.0673281304961 1 1
1.01715132201089 1.00714063654025 1 1
0.952785913192247 0.942385193627779 1 1
0.955949236143138 0.945765580417317 1 1
1.01876005680885 1.00823048661724 1 1
1.06498431777924 1.05431647988066 1 1
0.953829889649068 0.944690887007511 1 1
0.970290848999091 0.960171163492593 1 1
0.944976221190784 0.936882527960677 1 1
0.831374251984651 0.8228863032284 1 1
0.933265299597878 0.923387709771753 1 1
0.907623143080607 0.898598424569778 1 1
1.01812132118105 1.00895862997228 1 1
1.11985604582587 1.11008058428178 1 1
0.824277605006551 0.816442614688 0 0
1.0034012827896 0.994226890067162 1 1
1.03265262081644 1.0218334045576 1 1
0.996733028346199 0.986584058196593 1 1
1.03529333049244 1.02540012125054 1 1
0.963484925988777 0.953310481990422 1 1
0.935254247417463 0.925719741157087 1 1
0.946544531887429 0.937777031499149 1 1
1.03220702429634 1.02223527594687 1 1
0.915856411193348 0.907874861811044 1 1
1.05013635767503 1.03986577757114 1 1
0.981616131547564 0.970659013897425 1 1
0.995629108913914 0.985723719527995 1 1
1.12066249065385 1.10897960329239 1 1
0.915939030798835 0.906412510377042 1 1
0.996019221522728 0.985667586238934 1 1
1.04494526755262 1.03327687805081 1 1
0.992253306785784 0.981934152103661 1 1
0.971189027923239 0.960654786594886 1 1
1.16201920487945 1.15139932792291 0 0
1.07414519246913 1.06190287617756 1 1
0.812050887128658 0.803689594850525 0 0
1.01357810179209 1.00289579837318 1 1
1.01615753700757 1.00541296454121 1 1
0.958664531343196 0.949646216812493 1 1
1.025588830832 1.01620571175154 1 1
0.875079614601521 0.865627129659373 1 1
1.06709621818874 1.05665768947962 1 1
0.947347053945474 0.93925383817345 1 1
1.17929908434715 1.16743519751414 0 0
1.06757050938423 1.05754830392905 1 1
0.98134358482693 0.971795892752126 1 1
0.919530217987394 0.910431519166279 1 1
1.05347566301208 1.04225600742381 1 1
1.07770371547648 1.0671884734363 1 1
0.829396589020263 0.819572992957008 0 0
1.05832810062828 1.04772308584725 1 1
1.03327659693238 1.0228187051895 1 1
1.09664070764756 1.08449998291223 1 1
0.994249983759049 0.983594033252261 1 1
0.998234838257373 0.989608360567665 1 1
0.971397224532775 0.96143641482979 1 1
0.994569355267542 0.984321414333252 1 1
1.05036397657412 1.04075990670606 1 1
1.03744681507132 1.02742821098309 1 1
0.895128339266454 0.886819664527584 1 1
0.940112600349823 0.930663253809165 1 1
0.961711315817045 0.95060413818685 1 1
0.996633724366665 0.985693059290042 1 1
1.01762711306457 1.00561558179415 1 1
1.13007525362971 1.11748259316694 1 1
1.0490548665134 1.0390744761179 1 1
0.924263619709475 0.914589677718957 1 1
0.915012680838542 0.906125288427066 1 1
1.00090122518847 0.991778619256414 1 1
1.07717909986508 1.06654410010384 1 1
1.09555015173664 1.08561299452565 1 1
1.05278791046053 1.04223403371898 1 1
0.792047364131961 0.784557382513243 0 0
1.03902933068636 1.02771420709288 1 1
0.97525375525215 0.966094237102328 1 1
1.0309169612588 1.02005928046186 1 1
0.927802216538631 0.918479134972191 1 1
1.02011501255978 1.01054982197628 1 1
0.886776418431604 0.877748039923969 1 1
0.97230792451952 0.96324011398477 1 1
1.23131721603728 1.21632066981593 0 0
0.888712508495327 0.878457638849787 1 1
0.865248860653417 0.85673796513185 1 1
1.06305045485438 1.05167407962351 1 1
0.91653547036126 0.906822707417516 1 1
1.12693504946792 1.11591847591175 1 1
0.9396865089823 0.931373976049489 1 1
1.07525192831132 1.06459043985383 1 1
1.08475270129499 1.07453365184733 1 1
1.06240813098493 1.05100016796111 1 1
0.965274430258382 0.95608721435113 1 1
0.988576760883646 0.978372187163621 1 1
1.13752202449089 1.12549283692176 1 1
1.00489211766556 0.994912895842333 1 1
0.915494714878497 0.906998038100931 1 1
0.937831701222362 0.929112614523368 1 1
1.17039829971381 1.15864775293606 0 1
0.91304787027513 0.901748799537434 1 1
1.02301918353747 1.01197241246542 1 1
1.03094450239687 1.018974515685 1 1
1.04811166068843 1.03846560214539 1 1
1.03333363014528 1.02307720384067 1 1
1.03087694458225 1.0205974345899 1 1
0.814477014672664 0.805498559747007 1 0
1.12687726028537 1.11528584304174 1 1
1.01782650274339 1.00750847035752 1 1
1.05767456385908 1.04684852215281 1 1
0.852283295120411 0.843323553205752 1 0
1.10251932871853 1.09096449070648 1 1
1.07661121038102 1.06546713893084 1 1
0.935838858180047 0.927094446921635 1 1
1.0004256880803 0.990121857299964 1 1
0.886628946162101 0.877836245400848 1 1
0.911261476145091 0.902293414972182 1 1
1.03142931100061 1.02118373679438 1 1
0.99368140304909 0.983760203409352 1 1
0.926980941353949 0.918139275797592 1 1
0.99762590740009 0.988273947752557 1 1
0.828540015055203 0.818946939820723 1 0
1.09019447288958 1.07935993135039 1 1
0.919408241288878 0.909854746852681 1 1
1.03968443097349 1.03019182224207 1 1
0.833722755862 0.825658157110114 0 0
1.00044509115553 0.99110837634573 1 1
1.0616498424474 1.04978914314779 1 1
0.870995075654374 0.861954382414602 1 1
0.971082276013338 0.960990530983949 1 1
1.07927546725357 1.06856017522893 1 1
0.992183681675624 0.981314075650482 1 1
0.922955559831262 0.912935489432209 1 1
1.13629094217784 1.12426394122043 1 1
1.07671175166392 1.0662387295061 1 1
1.01499804126937 1.00524053033858 1 1
0.896441579613973 0.887941709818974 1 1
1.03261063554061 1.02281165958988 1 1
0.982638549920182 0.972333977811569 1 1
0.930621969931836 0.919368312440313 1 1
1.0340457857322 1.02475812382509 1 1
1.18662777733473 1.17562872210019 0 0
0.956458717036331 0.945327638451213 1 1
1.05681535685187 1.04562480021829 1 1
0.952911067085889 0.943495085691724 1 1
1.04082796460303 1.0302835871173 1 1
1.04599738251553 1.03696564269718 1 1
1.04789772207078 1.03828722365941 1 1
1.02400597113165 1.01341703276639 1 1
1.0028977730537 0.99316655487311 1 1
0.952568493555772 0.942840236308374 1 1
1.08435216695478 1.07364276864635 1 1
1.03754434861019 1.02678976613519 1 1
1.21691549165669 1.20461622438608 0 0
1.01949811790211 1.00805458393916 1 1
0.990157992662919 0.980149204134395 1 1
1.0717705176235 1.06132303623357 1 1
0.990914537166333 0.981672564834827 1 1
1.00077154518212 0.991024268730908 1 1
0.954327160647535 0.945377573667975 1 1
0.97267491583305 0.96281077478872 1 1
0.841447585715812 0.833515903859816 0 0
1.17973262529492 1.16890347235438 0 0
1.10875683225871 1.09659309694735 1 1
1.00732925542475 0.997760388476598 1 1
1.06554875888178 1.05488676055211 1 1
0.867846320365837 0.859142865200985 1 1
1.0187071171044 1.00997654943745 1 1
1.07239363802233 1.0617792375986 1 1
1.0799952089701 1.06956119669003 1 1
0.932454738143067 0.921893190481662 1 1
1.01603967395059 1.00590791010229 1 1
0.973333849018925 0.964115550243194 1 1
0.935702686346152 0.926162115619204 1 1
0.830510841737481 0.821600682257729 0 0
0.935154803814743 0.926413312273582 1 1
0.977642790016216 0.966990117751139 1 1
0.958911962568349 0.950263695114994 1 1
0.96301094024484 0.952002242953261 1 1
1.03168734345866 1.02097760127721 1 1
0.98674823495895 0.974971819174162 1 1
1.13043874484228 1.11806507917743 1 1
0.865333064421881 0.856384130336834 1 1
1.10926573093243 1.09766427839711 1 1
1.02951953411871 1.01946982825815 1 1
0.922589580295145 0.913475153259957 1 1
1.11406139645758 1.10318763131455 1 1
1.11030243553014 1.09914270021098 1 1
1.07494528058584 1.06505805601316 1 1
0.984820948606941 0.975735051787762 1 1
0.944935512542421 0.935768461155722 1 1
1.16368804548122 1.15287022266861 1 1
0.995663142120004 0.986636443469441 1 1
0.991218801156085 0.981064533139109 1 1
1.15403490252436 1.14291513843099 1 1
0.997732280124584 0.988027602298289 1 1
1.04105853225761 1.03044160093726 1 1
1.05772145336435 1.04687539704313 1 1
1.04629903166032 1.03630239840185 1 1
0.968901617148383 0.958481125696674 1 1
1.1687589139688 1.15777018534017 0 0
0.966498358792276 0.956579350345094 1 1
0.965151469587725 0.956167374037287 1 1
0.910636671223218 0.901146261492712 1 1
0.981140544062511 0.971248858350635 1 1
0.949729140877943 0.939966052584002 1 1
0.97635076929476 0.967182210496002 1 1
0.971924148207401 0.962577528583606 1 1
0.977745034777855 0.968863542743046 1 1
1.05599916708988 1.04572954149555 1 1
0.98444108721828 0.975484050345182 1 1
1.03834287197842 1.0266763383014 1 1
1.00706288157494 0.998300453307667 1 1
0.901715335158797 0.892742245905176 1 1
0.951519863793953 0.943446063665298 1 1
1.05533240449757 1.04441748602186 1 1
1.01807493458273 1.00824964369089 1 1
1.00078908346421 0.990945970775477 1 1
0.967745091917652 0.957960919945353 1 1
0.848689543385881 0.839347331184164 1 1
1.09155674423525 1.08064600285145 1 1
0.95537920159726 0.946930694531239 1 1
1.0845971856054 1.07407118452637 1 1
1.03035925884699 1.01943468994094 1 1
1.01350091947212 1.00306587598204 1 1
0.944323549939924 0.93424145814107 1 1
1.06336219203198 1.05191490857812 1 1
0.954060747718722 0.944396792350252 1 1
0.94436608090539 0.935602024811429 1 1
1.03073014070525 1.02139379636934 1 1
0.975127743860358 0.965868700975905 1 1
0.913683400003988 0.904332108947066 1 1
0.937213179975947 0.926269927644299 1 1
1.01528533534541 1.00620267624921 1 1
1.04893137105057 1.03840480991491 1 1
1.07164220050025 1.05996801251366 1 1
1.03058494811243 1.02100760285378 1 1
0.985267994005476 0.975070021498042 1 1
0.911969693038845 0.902628414882335 1 1
1.07147044202165 1.06013044980179 1 1
0.972958891209335 0.963711251465256 1 1
1.13249418104297 1.12245153981444 1 1
0.987905909793619 0.977173149560289 1 1
1.01656664633876 1.00668816624363 1 1
0.772339260391118 0.764942595553843 0 0
1.06777944523338 1.05670776697059 1 1
1.17257878435829 1.16157897895616 0 0
1.15696062380053 1.14485556420516 1 1
0.942961150431783 0.9331789663815 1 1
1.00440941849525 0.992893690154177 1 1
0.872776203485536 0.863815281687566 1 1
1.01592161367691 1.00544665037617 1 1
1.06045727421808 1.04991869844674 1 1
0.918367276983191 0.909255450686773 1 1
0.957648529853538 0.948519558619609 1 1
0.909290934763393 0.899153572127784 1 1
0.935980767268651 0.927058557683447 1 1
1.02623398412414 1.01549898604255 1 1
1.0832870506264 1.07277513519942 1 1
0.981831976653864 0.971335815867135 1 1
1.13024343225228 1.11922295185917 1 1
1.087885836576 1.07674415440328 1 1
0.907716372006924 0.89761600910238 1 1
0.931197393058599 0.922218533873007 1 1
0.98800412793278 0.9787210117377 1 1
1.05840095511367 1.04826775146977 1 1
0.971123711080058 0.961876019026821 1 1
0.935280017865552 0.926529836069201 1 1
0.985793740669239 0.976263388827329 1 1
0.998099393520502 0.988288181458339 1 1
0.960918596660288 0.951196786878474 1 1
1.06176012647008 1.05045568736762 1 1
0.977737558433628 0.967606563283676 1 1
0.990293678107932 0.980150111531572 1 1
1.01106057690951 1.00176609620989 1 1
1.00339606947396 0.993863685462551 1 1
0.944763060855853 0.934470865804497 1 1
0.911621252447149 0.902548284994334 1 1
0.963863067694022 0.952732248123334 1 1
0.970177539780746 0.961080990361045 1 1
0.966196294814419 0.957128785591529 1 1
0.903256418619612 0.8952487285498 1 1
1.02853460770229 1.0176214438322 1 1
0.862001513550915 0.853556510566484 1 1
0.935489300149535 0.925983574124747 1 1
1.01564593993067 1.00487416335421 1 1
1.0956082609991 1.08327968531103 1 1
1.08586647916684 1.07522881221527 1 1
1.03931512120229 1.0282432387138 1 1
1.00573088908867 0.995360504194522 1 1
1.02610260969314 1.01529081733399 1 1
1.00263052113968 0.992939807068931 1 1
0.891744129141282 0.88348176632616 1 1
0.980222608121854 0.970653294204316 1 1
1.08197670378218 1.07056698902769 1 1
1.13685920682208 1.12525558990476 1 1
1.05367077565463 1.04297613598112 1 1
1.11763354365226 1.10599276991969 1 1
1.11193343242309 1.10117720150171 1 1
0.93741725160714 0.928567061983136 1 1
1.02370540225599 1.01353990005738 1 1
1.06770968219192 1.05555116633719 1 1
0.84808450054579 0.839786560119258 0 0
0.863236977329285 0.854455183345328 1 1
0.89152724621284 0.883472597801661 1 1
0.850736585047398 0.842126210056936 1 0
1.03184572899009 1.02242219505647 1 1
0.949273636975232 0.939822140216367 1 1
0.983872114271494 0.973116715227946 1 1
1.16383982361104 1.15143629982332 1 1
1.10659637233144 1.0945382606728 1 1
1.0032690618746 0.994419180480291 1 1
1.04607605373996 1.03615415727507 1 1
1.08373979440043 1.07381634881328 1 1
1.07175632084924 1.06084749740369 1 1
0.908391250111831 0.899108010861123 1 1
1.13426481606453 1.12348226699949 1 1
1.00763038579654 0.99787838017908 1 1
1.02392880691297 1.0124777096466 1 1
1.03637341931861 1.02533705632973 1 1
0.967820604640157 0.959311061759925 1 1
0.918490447539948 0.909426407575755 1 1
1.08107957521821 1.07090174123519 1 1
1.06183251537842 1.05156629639379 1 1
0.94114320684661 0.93090748936206 1 1
1.01631266457604 1.00652852819761 1 1
0.920984010141213 0.911765876943921 1 1
0.883948997655159 0.874282646571325 1 1
1.00327688941985 0.993612113751268 1 1
1.02177680923585 1.01099671792958 1 1
0.981756561769519 0.972824153554513 1 1
0.896426006803161 0.887632594790653 1 1
1.07509222010961 1.06472397886305 1 1
1.1150607184607 1.1035547468872 1 1
0.954058198308078 0.943607250820857 1 1
1.11491015598932 1.10325820093956 1 1
0.990412177403252 0.980799827115517 1 1
0.849033701937814 0.840670049609847 0 0
0.937378298831545 0.928810307027363 1 1
1.01344089793657 1.00337886024768 1 1
0.952728118895578 0.944296650923867 1 1
1.02790996143509 1.01804635440646 1 1
1.02103445855838 1.01073567519329 1 1
1.12016480045587 1.10943017519121 1 1
0.969899851338268 0.959065970077158 1 1
0.968996616122372 0.960059549617781 1 1
1.07586328813644 1.0651194137472 1 1
1.03495257734656 1.02443294715786 1 1
1.02541418040305 1.01574190718577 1 1
1.14234532724989 1.13094434588487 1 1
0.969389563530007 0.960750971521109 1 1
1.10838528280582 1.09724886636781 1 1
1.00824334456282 0.998266784870456 1 1
0.939626983715827 0.930084088589956 1 1
0.954920318953317 0.945791180655105 1 1
0.993529287610814 0.984144295359467 1 1
0.823145150532499 0.814441521761923 0 0
1.01833024070431 1.00712173187585 1 1
1.0809314921116 1.06968579196978 1 1
1.085252443411 1.07432440291539 1 1
0.863639658960212 0.855751272835668 1 0
1.033074575904 1.02322011270638 1 1
0.901941654338765 0.892773886999039 1 1
0.92678859435048 0.91734235069556 1 1
1.07028283658463 1.05988645724912 1 1
1.102563532584 1.0916005756516 1 1
0.964919188415363 0.956362135970006 1 1
1.04541149235197 1.03420263197254 1 1
1.01257236808973 1.00296302989349 1 1
1.00868149553438 0.999765853949414 1 1
1.05294054613815 1.04239638422137 1 1
0.942379468249191 0.932339747600587 1 1
0.951338173372333 0.941983167469889 1 1
1.12538038991745 1.11379588868904 1 1
1.01425983339039 1.00357023192389 1 1
1.02688342377124 1.01687567215577 1 1
1.0839057587892 1.07264790742436 1 1
0.991401351852365 0.982993286953158 1 1
1.09902854012174 1.08849802036329 1 1
0.87591426033766 0.867607312070664 1 1
0.983881658938371 0.973710819263996 1 1
0.957953111554314 0.948093895047552 1 1
1.0182412116552 1.0084820289799 1 1
1.01204957392821 1.00317101003919 1 1
1.07276309220074 1.06263166780294 1 1
1.06569852905244 1.05559771520541 1 1
0.879413799009164 0.87057481222197 1 1
0.928431598977271 0.920091911798558 1 1
1.11409280196792 1.10406160802534 1 1
0.980346376191831 0.970798336454402 1 1
0.854737658714265 0.846519930060472 1 1
1.11377663298799 1.10282344834111 1 1
1.00934739716968 1.00050914689298 1 1
1.03809172144342 1.02674847048439 1 1
1.12299555234104 1.11267576077649 1 1
1.10096221452132 1.08968633896006 1 1
0.867701475933895 0.859454117812768 1 1
1.02743661189172 1.01819477519502 1 1
1.00477953883839 0.994145335077774 1 1
0.911302634339328 0.901506836839166 1 1
0.903849949195881 0.894448032637746 1 1
0.949985534846777 0.939570188928842 1 1
1.10746042605397 1.09711757440448 1 1
1.16451634429791 1.15301466672758 1 1
0.985327321033661 0.976508871019107 1 1
1.02537671091106 1.01446858066916 1 1
1.13671217770774 1.12535308631101 1 1
0.90374990621107 0.894271012315744 1 1
1.17665335004642 1.16512947690702 0 0
0.928332088393453 0.919521895485928 1 1
1.00799009503131 0.997301789131503 1 1
1.04902300932114 1.03812028148255 1 1
0.998464235705519 0.988858652540941 1 1
1.00929767124799 0.99864327277753 1 1
0.96100960922947 0.951706937426459 1 1
1.04817639332301 1.03666272040461 1 1
0.961317576730966 0.951334801901178 1 1
1.01660352027799 1.00715277572277 1 1
1.0864348770208 1.07498641640271 1 1
0.906032316597907 0.897235125915924 1 1
1.00990992972507 1.00080912639714 1 1
1.05004772709568 1.03910052610641 1 1
0.945806393790373 0.936753716059846 1 1
1.00575348120016 0.996001400605119 1 1
1.12594153694731 1.11411752337507 1 1
1.26522291901203 1.25211634934671 0 0
0.868451856036939 0.860309578213059 1 1
0.888364643602492 0.878819060266588 1 1
0.927844736030815 0.919221037796723 1 1
0.930146805759704 0.920477480812674 1 1
1.03549397607407 1.02436037278813 1 1
0.955990159483386 0.946222895828422 1 1
0.970933881716703 0.961793091295716 1 1
1.04769949480296 1.03702259004547 1 1
1.12300035561926 1.1124316712206 1 1
0.960373490801723 0.949789454881565 1 1
0.939839870974138 0.929374683321286 1 1
0.869339654763367 0.859842593346986 1 1
1.03875132735554 1.02799135507403 1 1
1.07071423989954 1.05987042442898 1 1
0.92467422352239 0.915460158224004 1 1
0.987653111215774 0.97921908919053 1 1
1.10766598866693 1.09574420689805 1 1
1.04806913192102 1.03740064139065 1 1
1.15400106123256 1.14122616933246 1 1
0.947833432773433 0.938338689365657 1 1
0.983419688439332 0.973755005158232 1 1
1.02280513478738 1.01306492298168 1 1
1.01735457322795 1.00644304718306 1 1
0.950728713556613 0.940612848814297 1 1
0.979861333165237 0.969876591228458 1 1
0.994742201693464 0.984697494638807 1 1
0.91080555096282 0.901548741368495 1 1
0.931336459371941 0.921842113870441 1 1
1.12452940191273 1.11221539889235 1 1
1.08128384952735 1.07000024532789 1 1
0.992575229301194 0.982475356923608 1 1
1.13957721336152 1.12737805657535 1 1
0.974596277061501 0.964690823812478 1 1
0.974114076884486 0.963909056811064 1 1
1.07979659731784 1.06924106746158 1 1
0.909351881932766 0.899906101264173 1 1
1.08301283079201 1.07208771639243 1 1
1.08681282278404 1.0760439380328 1 1
0.916950120413529 0.908009117656787 1 1
1.08087371205992 1.07080998936165 1 1
1.12564939556184 1.11413945129588 1 1
0.95502884951128 0.94679425752325 1 1
1.03286235045074 1.02243165745662 1 1
1.06102645596165 1.05114259584667 1 1
0.994307087171569 0.98316949176648 1 1
0.918210781551915 0.909102338247601 1 1
1.01725286105568 1.00775088843362 1 1
1.11824607222318 1.10666522671012 1 1
1.09068052295291 1.08012578292506 1 1
1.03234697498766 1.02108532899292 1 1
1.00779110655925 0.997555691499684 1 1
0.996296433406025 0.985621682228221 1 1
1.07641405528925 1.06624672421409 1 1
1.08297957262915 1.07222851238216 1 1
1.16398268823184 1.15140304069915 0 1
1.02221638757062 1.01239562468681 1 1
0.952652645886271 0.943741446966026 1 1
0.867448841523044 0.859355156235057 1 1
0.939416247939452 0.930820067347771 1 1
0.897166508034405 0.887591624725861 1 1
0.934822916754343 0.925456419870789 1 1
0.989980498703941 0.98028903144679 1 1
0.995997226141817 0.985604973064575 1 1
0.862497439479809 0.854657089901903 1 1
0.96012169407635 0.950563966772662 1 1
0.898194766913646 0.889299863136869 1 1
1.10369389765242 1.09249453902279 1 1
1.00157254260985 0.990922300784761 1 1
1.07903067610206 1.06847384075587 1 1
1.08280482786533 1.07113437702634 1 1
1.00616733194457 0.997530053160989 1 1
1.18032127633547 1.16862988221011 0 0
0.933644157159822 0.924591696888574 1 1
1.01106674115495 1.00022257275652 1 1
1.06800686529519 1.05685832717898 1 1
1.09001077762681 1.07997191419452 1 1
1.07131394272197 1.05998346833225 1 1
1.029270229447 1.01908993359478 1 1
1.02308685806865 1.01240362690911 1 1
1.0457157067055 1.03505913664517 1 1
1.15600529438558 1.14453710993719 0 1
0.911391407364703 0.90220523526442 1 1
0.987161849363411 0.975223115126996 1 1
0.968882539616784 0.9587436018555 1 1
1.10868900900903 1.09805342147084 1 1
0.985150327868678 0.975339513124355 1 1
0.912232908148909 0.902084041087172 1 1
0.819605712223858 0.81072751463883 0 0
1.04675205786324 1.03640216391818 1 1
1.0135810517483 1.00399550230704 1 1
0.836630511350148 0.828743928197206 0 0
1.07335623570314 1.06131377308065 1 1
0.970141786579222 0.959560654222966 1 1
0.990002811931501 0.980655253792415 1 1
0.754630084707521 0.746230414861876 0 0
1.02434710744616 1.01395900606942 1 1
1.12919776906457 1.11886713356895 1 1
0.970171507727604 0.959832962075473 1 1
0.96099627462209 0.952710839153066 1 1
1.16713769666692 1.15370929827293 1 1
1.06332921164727 1.05202909152442 1 1
0.964898951858529 0.954358521212493 1 1
0.938073458335029 0.928787881873272 1 1
1.10566151150333 1.09402195674778 1 1
0.877209476519814 0.868457873711685 1 1
0.874164689004888 0.865328540112975 1 1
1.03816962180913 1.02744040602534 1 1
1.03840700236779 1.02884403928664 1 1
0.941214329053226 0.931583465816123 1 1
1.13828842795017 1.1266383334383 1 1
1.02041589906556 1.01109082795081 1 1
0.893219502296571 0.882498627973751 1 1
1.04579978352969 1.0344340000191 1 1
1.16152288673059 1.15101551292406 1 1
0.967603875486529 0.959120792233091 1 1
1.05107361932036 1.04084223620489 1 1
1.01355562516371 1.00269191129974 1 1
0.842402421594867 0.834788928259232 0 0
0.991601321726775 0.981070415833046 1 1
0.931634947189843 0.92252512539775 1 1
0.997919555262791 0.988764730018905 1 1
0.899489776220758 0.890150615227054 1 1
1.00207249487374 0.991442322680058 1 1
1.02475614620143 1.0149383849718 1 1
1.03672793540908 1.02691578593324 1 1
1.01033432847361 1.00002466219333 1 1
1.07504878976414 1.06393874751838 1 1
0.967086322698057 0.956434718655303 1 1
1.03890907728335 1.02797095420021 1 1
0.977020341495508 0.966282898261505 1 1
0.973446350423282 0.96462083161798 1 1
1.07851327954889 1.06745338817054 1 1
0.994278078130164 0.984223010263105 1 1
0.98651712056559 0.977402716245777 1 1
1.06836210412944 1.05628269006644 1 1
1.06956962217723 1.05899592570063 1 1
1.05844504582077 1.048090986486 1 1
1.03610926736686 1.02565817035288 1 1
0.92832139359955 0.919519720290529 1 1
1.0522141676023 1.04221414145989 1 1
1.04052114999611 1.0296444941702 1 1
1.07609159216191 1.06541890150779 1 1
1.00512121618671 0.995263950729408 1 1
1.09340088632787 1.08321764264197 1 1
0.884151581250812 0.875165858022367 1 1
0.948956167087391 0.939501092126073 1 1
0.940118033710073 0.92940866591106 1 1
0.957876371572215 0.94896241198742 1 1
1.04939655074056 1.03926909126944 1 1
1.03771646075001 1.02687979620222 1 1
0.97178025834244 0.962059477139846 1 1
1.00514633230331 0.994962968826567 1 1
0.986764733030819 0.97613015974193 1 1
1.07411349373959 1.06336576546233 1 1
0.896180526387869 0.885849254250694 1 1
0.881754248370137 0.873665169890749 1 1
0.996990461956266 0.987425497818102 1 1
0.977707307706198 0.96833759637763 1 1
1.02053797293939 1.01143820164895 1 1
0.993616719267991 0.98447986982855 1 1
1.00890597849829 0.998455926884253 1 1
0.982644407044181 0.973493934042115 1 1
0.910774537140265 0.901377569419437 1 1
0.930206957887681 0.921143898551715 1 1
1.09845675047387 1.08786516847531 1 1
1.04964420171535 1.03969002608443 1 1
1.03036364738077 1.01896742683952 1 1
0.890443104415671 0.88114609031667 1 1
1.04095111558277 1.03163853301712 1 1
1.02280129660884 1.01303500790729 1 1
0.968418523164407 0.959311221443228 1 1
1.05394158627887 1.04354791261303 1 1
0.932617261243514 0.924493225876069 1 1
0.914985090147034 0.906300857451499 1 1
1.1219693334015 1.11055698200567 1 1
0.91056643756063 0.901872167204678 1 1
1.07134396328623 1.06087247930174 1 1
1.05203099797254 1.040177291747 1 1
0.917142830775539 0.908303783937586 1 1
0.955259942900911 0.94516012984194 1 1
0.928023120513166 0.919875255698511 1 1
0.945515626138173 0.934784714411944 1 1
1.08172619561465 1.0712907026744 1 1
1.08986942001241 1.07962671170164 1 1
1.08750058145465 1.07551410726458 1 1
1.06610536669206 1.05544304233645 1 1
0.995183513242987 0.984969532622597 1 1
1.12536854063835 1.11474441246248 1 1
1.0874408411785 1.07579656220697 1 1
0.960878025697075 0.951147889924161 1 1
1.03446391787641 1.02476351730813 1 1
1.00578063393667 0.995381509420054 1 1
0.941511980356917 0.931960788639505 1 1
1.00126518906902 0.990648319256252 1 1
0.976045141898783 0.965799032546692 1 1
1.1289511402516 1.1171327101193 1 1
0.95309461549381 0.943995012571198 1 1
0.991984136856326 0.982357768604679 1 1
0.996914785421202 0.987368340300532 1 1
1.10605653934494 1.09561927031675 1 1
0.956978741774685 0.947716789427378 1 1
0.779642960319534 0.771345355695187 0 0
1.09033025866979 1.07883004567116 1 1
1.09794918314445 1.08769440892016 1 1
0.86013082156792 0.850705110799531 1 1
1.08623213221099 1.07503262682852 1 1
0.929801552000843 0.921380671365019 1 1
0.838808180573237 0.830063042471776 0 0
1.03563985881306 1.02592457961173 1 1
0.949614451063343 0.940853895940543 1 1
1.18682132045082 1.17616622247253 0 0
1.0228590061051 1.01271693366027 1 1
1.09757764326211 1.0853123074827 1 1
1.08672403859895 1.076047322483 1 1
1.01008345549351 0.999818764272126 1 1
1.08658889233275 1.07414510758849 1 1
0.953258337259397 0.943560252433039 1 1
0.95201392426228 0.942239823183003 1 1
0.966261668632421 0.956317074700422 1 1
0.998502822457695 0.98896065690602 1 1
1.05749253685436 1.04461480007855 1 1
1.02043288160907 1.01034252547716 1 1
0.944749768425146 0.935730426327179 1 1
0.98706817023203 0.976883318524965 1 1
1.05083636220532 1.04121240055663 1 1
0.895760809275421 0.887103935017247 1 1
0.902391427429263 0.893266616433523 1 1
1.07075225289488 1.05988360722072 1 1
1.078890817123 1.06805472265622 1 1
1.11128847081166 1.09898327766211 1 1
0.978195828147754 0.96904253032518 1 1
1.03564474671397 1.02539383691321 1 1
1.02093609001391 1.0105584632682 1 1
0.942511816303844 0.933439279105657 1 1
0.946223003004707 0.936305167791385 1 1
1.18009397190443 1.16792181673694 0 0
1.02368104420644 1.01261409480777 1 1
0.92392475364048 0.914524915778299 1 1
1.12370163964338 1.11215484099883 1 1
1.02516715928943 1.01582607656535 1 1
0.916568607206912 0.907489490813353 1 1
1.04581378809369 1.03616505253485 1 1
1.02335151472124 1.01327157819794 1 1
1.02233591078445 1.01123129471577 1 1
0.905186988919541 0.89590067485598 1 1
1.11080295944711 1.09974291181031 1 1
1.18025833382201 1.16827180862556 0 0
0.975934042414465 0.966518873833237 1 1
0.88909621029298 0.880611834494183 1 1
1.0265990526482 1.01707592540675 1 1
1.03892516177822 1.02823156910206 1 1
1.01953351345496 1.00947157937187 1 1
0.912422583416179 0.90337750613006 1 1
1.04530374068468 1.03374862960895 1 1
1.07375353920202 1.06351380545695 1 1
0.942910452745959 0.933558417989318 1 1
1.16789362653765 1.15600517898969 0 1
0.996221148893952 0.985924595258405 1 1
0.957603967643284 0.948594051816773 1 1
1.02937922903484 1.01916586136663 1 1
0.975680082921042 0.965536629396022 1 1
1.13921194630566 1.12813152960297 1 1
0.926823420897003 0.916184710464296 1 1
0.938044026685709 0.927897671294702 1 1
0.968887626362451 0.9584454280012 1 1
0.949471878568932 0.93988028807273 1 1
0.979421239860223 0.970083134936559 1 1
0.922724323705318 0.913030697757733 1 1
0.937897231559929 0.928785038209728 1 1
1.01535922220546 1.00592168434979 1 1
0.898562243356337 0.889334379776169 1 1
0.97499001821062 0.965401613138357 1 1
0.94174874722654 0.931709870344013 1 1
0.966473111783124 0.956274140048589 1 1
1.11046453128335 1.09790509273905 1 1
1.00565786303047 0.995422754266424 1 1
1.07466177942851 1.06283341582355 1 1
0.856278831231915 0.848609039915564 1 0
0.869740705028088 0.861525609928762 1 1
1.09358279048823 1.08166054345641 1 1
0.971428993910362 0.95984666959546 1 1
1.13272386653076 1.12180712254008 1 1
1.07253053775136 1.0615319811707 1 1
1.04843171751972 1.03866866530202 1 1
1.05537649318363 1.04451835418039 1 1
1.02713537305964 1.01685165121606 1 1
0.975706818561367 0.96618680193463 1 1
0.942187020427971 0.932832692355533 1 1
1.08588035392428 1.07584937446887 1 1
0.862849490929721 0.852027823386186 1 1
0.997172035496424 0.987075173797314 1 1
0.954102682826499 0.944107091885956 1 1
0.950611798583316 0.941171461591033 1 1
0.903070825635883 0.893863710468408 1 1
1.04059384817882 1.03034652731428 1 1
0.864931437286504 0.855193782019897 1 1
1.06395974630894 1.05324605913275 1 1
0.946393353158886 0.935683136800802 1 1
1.01204362019846 1.00228525757115 1 1
1.20246631335255 1.18945325077787 0 0
0.784328911357301 0.776451798865584 0 0
1.09122158227522 1.08050232257709 1 1
0.955085126979916 0.945875269035833 1 1
1.07179293193116 1.06128455520372 1 1
1.18414848868821 1.17285265963115 0 0
0.865557682432151 0.857138118603055 1 1
1.03523822993195 1.02608488753376 1 1
0.996238789628218 0.986126143529702 1 1
1.09169146796909 1.08052944390904 1 1
1.01298622809284 1.00330988937423 1 1
0.979709073110217 0.969231936753174 1 1
1.02794905016044 1.0166776301789 1 1
0.911028854764063 0.901965859037281 1 1
1.11558718814996 1.10482755542944 1 1
0.963013542933702 0.953369473280998 1 1
1.06097983285509 1.05093737330087 1 1
0.827441486417225 0.819558897229197 0 0
0.904260232742848 0.895548873747675 1 1
0.958837832540303 0.949769326602315 1 1
0.954635231579466 0.94567609373594 1 1
0.906845854376605 0.897760683348358 1 1
0.937412969304155 0.928871523836995 1 1
0.920938984486848 0.912399210358307 1 1
0.989452055080205 0.978587869145426 1 1
1.07484340949832 1.0646158057024 1 1
1.09505256220814 1.08427574326692 1 1
0.923274793648766 0.913836535831961 1 1
1.03265514312766 1.02275708532655 1 1
0.828245657780718 0.819319863310724 0 0
0.974831653894069 0.965215251441952 1 1
1.02829748601739 1.01804274099179 1 1
1.12412740060847 1.11261569414198 1 1
1.02803896833908 1.0176480747027 1 1
1.0978110902339 1.08635419011073 1 1
0.91066164885977 0.902755578356562 1 1
0.926242706906995 0.917437086495053 1 1
0.99137808441411 0.982013751850918 1 1
1.02355598621363 1.01309847198526 1 1
1.03687906742145 1.02596068945051 1 1
1.05925227039301 1.04807596905233 1 1
1.02067581198333 1.01097438068942 1 1
1.02771127553781 1.017991137607 1 1
1.05533631330196 1.04603642705092 1 1
0.896555614514075 0.887349856384305 1 1
1.04912344930077 1.03779271764198 1 1
0.932380274152862 0.923464219518842 1 1
0.987070097039313 0.976724777735533 1 1
0.929155667889068 0.919952932859266 1 1
1.05093227355278 1.04113239058951 1 1
0.929798878503387 0.9200989665717 1 1
0.918135479930455 0.908319115765119 1 1
1.04987211811672 1.03959842724711 1 1
1.22026916545736 1.20862410482907 0 0
1.02916391924764 1.01880532978724 1 1
1.12415694982828 1.11271228181282 1 1
0.98526466372544 0.975462026089498 1 1
1.0619748960715 1.05185368038354 1 1
0.937438929396689 0.927934481629516 1 1
0.973950657762631 0.964692692065608 1 1
1.05322243430243 1.04375524281968 1 1
0.936236677558993 0.926525919495104 1 1
1.09876659300127 1.0883767583608 1 1
1.1371348035367 1.12486336639511 1 1
0.877631797403912 0.869282719145061 1 1
0.982558573496886 0.973785365425134 1 1
1.01490044018937 1.00408014777089 1 1
1.0342101408338 1.02446479102029 1 1
0.972751790697973 0.963103377593564 1 1
0.921044639897943 0.911710634552106 1 1
1.05317122850988 1.04142106655894 1 1
0.920834204733229 0.911622360018736 1 1
1.02709356124548 1.0152915646533 1 1
1.04276380461095 1.03047857997946 1 1
1.07467690328997 1.06359036951596 1 1
1.0356470995834 1.02471592264736 1 1
1.01940398547531 1.00967072800366 1 1
0.929146516037876 0.9198774107898 1 1
0.969508705040606 0.959730469687934 1 1
0.990579790002779 0.981105182853617 1 1
1.05983044113004 1.04947799320635 1 1
0.878585745996592 0.86949364794019 1 1
0.965135529894155 0.955036370074307 1 1
0.967434945192598 0.957105352183649 1 1
0.96053679706409 0.950976189965636 1 1
0.99642841647311 0.98641010224207 1 1
0.947546074320359 0.938365626353185 1 1
0.960140167398968 0.949746057411027 1 1
0.945531763089488 0.937008463885302 1 1
1.01439458993439 1.00479522192204 1 1
1.01543359784962 1.00407541714262 1 1
0.845958295684512 0.837433521128923 0 0
0.885379562395498 0.875706970832567 1 1
1.00319302642904 0.993214496468041 1 1
1.02361886204906 1.01311751213177 1 1
1.21029900906915 1.19774162157317 0 0
1.03480717103412 1.02496662339989 1 1
1.04077313313353 1.03060709549312 1 1
1.18381455057796 1.17249981832228 0 0
1.04640973585525 1.03528923800915 1 1
0.964001277786834 0.954053025532544 1 1
1.09738171972947 1.08613367949798 1 1
1.01608810015177 1.00652851816018 1 1
0.881768291629151 0.872521869516981 1 1
0.922400087153369 0.912968606922316 1 1
0.955891952162991 0.947360130850148 1 1
0.965853588140995 0.955071857765321 1 1
1.04082807546088 1.03079917650405 1 1
1.00116534321335 0.989835658433577 1 1
1.00140748889736 0.991584314056305 1 1
1.05090911105766 1.04081889431562 1 1
0.950007824201393 0.939695394188594 1 1
1.08067727279368 1.06974912706164 1 1
0.988262641573963 0.977246404625326 1 1
0.858483268805489 0.849206483453866 1 1
1.06558460683222 1.05433110630275 1 1
0.901115605474247 0.891481888220228 1 1
1.13726958053116 1.12599425313151 1 1
0.953978940040299 0.94481245801846 1 1
1.00373785103204 0.992386161362176 1 1
0.929388799382696 0.91958035395407 1 1
1.02046716117258 1.01015454904009 1 1
1.09149139595128 1.08114269098372 1 1
1.05523073649885 1.04455924700817 1 1
1.01510924372859 1.0058863246227 1 1
1.01767095820461 1.00817799172948 1 1
1.00682797576444 0.996641409760926 1 1
0.913298265846093 0.90348916442517 1 1
1.0643107299852 1.05243615201472 1 1
0.949576833797151 0.940216644265963 1 1
0.895429946417895 0.886601550709596 1 1
1.09901056731459 1.08840217814666 1 1
0.975831552298345 0.966496049172836 1 1
1.06688810631857 1.05620558592102 1 1
0.969668492483819 0.96079771252215 1 1
0.912706436770188 0.90371141684171 1 1
1.14220947176405 1.129575941232 1 1
0.897885130017101 0.888427171136327 1 1
1.00812264523809 0.99829224178124 1 1
0.858989025053115 0.849559369040065 1 1
1.07321100298717 1.06166449780467 1 1
0.996824401853923 0.98668008943559 1 1
1.11935936647183 1.1083543786912 1 1
0.976331789533266 0.967671627770576 1 1
0.945523120508415 0.936376009149454 1 1
0.815337091200132 0.807143224974163 0 0
1.00092403267442 0.992171758823421 1 1
0.984177664034586 0.974441646402892 1 1
1.04476864446831 1.03537981932993 1 1
1.00815511229085 0.998005206039184 1 1
1.2902498225772 1.27742996851185 0 0
0.862947503094772 0.854637947828354 1 1
0.826249345861143 0.817490470754962 1 1
0.977273146272022 0.967182355512032 1 1
0.90358356449387 0.894665808965348 1 1
0.91571455886515 0.906295335189507 1 1
1.02730002485206 1.01582356299089 1 1
1.14378386042464 1.13281053212622 1 1
1.00959803414713 1.00005544485352 1 1
1.20347018645663 1.19159382608864 0 0
1.10642627806772 1.09582628745672 1 1
0.920113314743304 0.911840814327879 1 1
0.9272595980849 0.918369491552137 1 1
1.01524588205376 1.00426001210081 1 1
1.04891646769425 1.0387982083957 1 1
1.00385020513833 0.99368293642074 1 1
1.0290889688295 1.0190904731986 1 1
0.891999180628319 0.882835536965428 1 1
1.02083895196874 1.00985003843363 1 1
0.979478141835031 0.969574148316774 1 1
0.89838438416807 0.888862291772948 1 1
1.05397221343622 1.04228919126817 1 1
0.990686033988057 0.980830126866229 1 1
0.964757921807045 0.955798745226473 1 1
1.0999169639554 1.08920108893131 1 1
0.95711440615443 0.948208354168613 1 1
0.935678518984238 0.926698669611838 1 1
0.966079733379666 0.956466108549287 1 1
1.06169751788923 1.04978635538664 1 1
1.06957157927274 1.05915198086582 1 1
0.945290362173382 0.935624061013266 1 1
0.839408184552946 0.8304745388864 0 0
0.939467235211127 0.930569999672344 1 1
1.15674923819352 1.14541255150052 0 1
1.07162209310401 1.05959802963697 1 1
1.18499788191149 1.17339793455036 0 0
0.931549243306839 0.922887401625498 1 1
0.987091638350227 0.977682406603597 1 1
0.990869832681252 0.981290278691648 1 1
0.99227886488995 0.982382147849015 1 1
1.07750112899101 1.06756098539412 1 1
1.12457966658428 1.11265379935332 1 1
1.00924542466608 0.999848026790217 1 1
0.932968247270697 0.922843059047815 1 1
0.970082718161276 0.961354453125633 1 1
1.04904819431981 1.03860360402415 1 1
0.977557081706933 0.966568955446712 1 1
0.976691712881172 0.96654581304293 1 1
1.0272885477346 1.01562561128619 1 1
1.03416208033682 1.02447469296127 1 1
0.983201323710405 0.9733427570558 1 1
1.0391484148679 1.02859448628657 1 1
0.949219916685998 0.94011923730892 1 1
1.01710559536118 1.00744750440419 1 1
1.04561946353045 1.03567848756352 1 1
0.834405975483501 0.826093869160225 0 0
1.06524160468541 1.05479509770823 1 1
0.991273598517985 0.981793971266918 1 1
1.01808431711434 1.00696917679385 1 1
0.985866363600018 0.975644700143479 1 1
0.926628507359554 0.917838167614342 1 1
0.945748881403762 0.936010917637669 1 1
0.900002463524122 0.890590457506953 1 1
1.08629235661928 1.07591771638159 1 1
0.886115029918045 0.876658634062995 1 1
0.957361462627081 0.947332907162996 1 1
0.814390741422963 0.806379049891049 0 0
1.03014155954417 1.02050489548646 1 1
1.05396914621853 1.04295475671926 1 1
1.01317578925012 1.00113848583814 1 1
0.958696406457466 0.949073727409303 1 1
0.962668012381557 0.95378016542704 1 1
0.953239974191176 0.943712969957515 1 1
0.892888963179623 0.883887338698786 1 1
1.18750534232969 1.17568380617215 1 1
1.02548424478667 1.01587566811918 1 1
0.992065258047554 0.982354961444482 1 1
1.04821876214545 1.03837102312318 1 1
1.02340864149058 1.01312988880385 1 1
0.895760869922318 0.886674942184226 1 1
0.93568930611023 0.926237319529606 1 1
0.994954299558982 0.985619315456542 1 1
0.952385951845764 0.942876758272398 1 1
1.01823122497829 1.00825762519614 1 1
0.841549205512225 0.833673359357448 0 0
0.902760418951317 0.893538692592718 1 1
0.92784206502116 0.917856327270252 1 1
1.01548745335312 1.00626621482952 1 1
1.10544472447366 1.09385831685918 1 1
1.16378734698518 1.1523175004039 1 1
0.936795036397568 0.927035889923804 1 1
1.03659453669565 1.02631461217378 1 1
0.876055366715975 0.866368502955732 1 1
1.01252094588216 1.0017607511692 1 1
0.925661557644177 0.916149009972377 1 1
1.04924151922386 1.03992716187948 1 1
1.17830311992717 1.16642811929541 0 1
0.897102797449824 0.887974683573537 1 1
0.944777407880534 0.936440626442727 1 1
1.13185580162199 1.121405640132 1 1
0.846490543916324 0.837766140788623 1 1
1.00700085014898 0.996279203487241 1 1
0.981726148941611 0.971046848124343 1 1
1.00571242394912 0.99503211858653 1 1
0.844320120084935 0.835093752234044 1 1
1.13555982413645 1.12591640800924 1 1
0.923644400337187 0.914434171615626 1 1
1.0618564141369 1.05202859221879 1 1
0.915348945334864 0.905802343553106 1 1
0.921323304857559 0.91159164241769 1 1
0.827310397900975 0.819327319386307 0 0
0.991541284430652 0.982302901105852 1 1
0.962144260385988 0.952654356119787 1 1
0.988816774424801 0.97839313545719 1 1
0.900902429464666 0.891268128745116 1 1
1.04784904104667 1.03757030511176 1 1
0.997692356520933 0.987261216340424 1 1
1.03453113661263 1.02362155967797 1 1
1.00500351902818 0.994947975348347 1 1
0.931699987008588 0.92137016358546 1 1
1.02660087188503 1.01664676905946 1 1
1.11990298995617 1.1091367967202 1 1
1.01469290750313 1.00507095120436 1 1
1.02072383654153 1.01176570099682 1 1
0.95452323469844 0.944223303528443 1 1
0.968610754154131 0.958986865939527 1 1
0.914768057251812 0.90499219187903 1 1
1.13220663202308 1.12023353651653 1 1
1.03571868096525 1.02621669153635 1 1
1.06539668047071 1.05366707228787 1 1
0.986161520055805 0.97706469923495 1 1
1.01085783062404 1.00030592706019 1 1
1.15585304913088 1.1446415650947 0 1
0.909771504422197 0.900169327000287 1 1
1.07102144399847 1.05976500715567 1 1
0.949866704430815 0.940535049142863 1 1
1.07156606284202 1.06151291746879 1 1
1.0404597174224 1.03000950575929 1 1
1.03364550864841 1.02425738156226 1 1
0.95359274955409 0.944703548494183 1 1
0.849935781319964 0.842216509356921 0 0
0.92082686756726 0.911713279155187 1 1
0.951511064331636 0.941917918476516 1 1
0.993492178270008 0.983229798287236 1 1
1.0902870801265 1.07914766358569 1 1
0.878707579305689 0.869170581004339 1 1
1.16262990689036 1.15181666285826 0 1
0.923145541313617 0.914516660335469 1 1
1.15049465734513 1.13864012383316 1 1
0.980930516265555 0.971767351428607 1 1
1.10549656032156 1.09395504708679 1 1
1.12894132553153 1.1179069828624 1 1
0.977526805079235 0.968039303667013 1 1
0.996627693247614 0.986706849782433 1 1
0.995377490694254 0.985223862043481 1 1
1.12088392074486 1.1098488414542 1 1
1.0578297100954 1.04698227506886 1 1
1.09763883312959 1.08636743716876 1 1
1.06713747510578 1.05800144817633 1 1
0.968146337803524 0.957790390893235 1 1
0.858070634854143 0.849340047341165 1 0
1.11128660384768 1.10132209388315 1 1
1.00990063029592 0.999787727681207 1 1
1.15158903921444 1.14052464989864 1 1
1.13998306689473 1.12912344347263 1 1
0.949155783288688 0.94017925879552 1 1
0.964411916413154 0.954180934684899 1 1
0.947416141172433 0.938202832446851 1 1
0.994344203233783 0.984133100189568 1 1
0.909022886529374 0.900163861269296 1 1
1.11299866451817 1.10191354547692 1 1
0.974712076808692 0.965108438102503 1 1
0.897193212513923 0.887432686555377 1 1
1.15151426653868 1.14064539865982 1 1
0.898257985669349 0.88820267542787 1 1
0.874245237060628 0.865495221182878 1 1
1.08248772665403 1.07317933584945 1 1
1.11546466161037 1.10383244079239 1 1
0.954923230612501 0.94569616237176 1 1
0.955416762318484 0.94595710247684 1 1
0.966665079258476 0.956768662406238 1 1
0.984502504647809 0.974832425885893 1 1
1.143931245896 1.13224269581077 1 1
0.804606400681955 0.797090302185133 0 0
1.04065058621562 1.0303960918384 1 1
0.999929151656321 0.990495207711019 1 1
0.997204540815849 0.986949181177014 1 1
1.09264185173067 1.08164656868489 1 1
0.923208998120362 0.914155624335891 1 1
1.10766413090184 1.096602935356 1 1
1.20393158424758 1.19153249340913 0 0
1.02942275749223 1.01921220712881 1 1
0.903756588654269 0.894427550006727 1 1
1.03214232370113 1.02012780635736 1 1
0.947012714565426 0.938428047560922 1 1
1.04550198470767 1.03441870985316 1 1
1.08022837564356 1.07017929784609 1 1
0.966617222533052 0.957296835842386 1 1
0.951358037650443 0.941037903324868 1 1
0.995885594700375 0.985709484176055 1 1
1.01942842134071 1.00909679147328 1 1
0.904131372073659 0.895073505449238 1 1
0.988204912930672 0.978472969403068 1 1
1.01516805768612 1.00611817715943 1 1
1.06306754289978 1.05287122291199 1 1
1.03270913149386 1.02276391165328 1 1
0.935573479319998 0.926818343702935 1 1
0.990245119664025 0.978666946586875 1 1
1.05982049876016 1.05030709400146 1 1
1.00077275672701 0.990527909650833 1 1
0.933110249948686 0.92381276916607 1 1
1.00011331048242 0.990596868855763 1 1
0.815780579994376 0.807999405385698 0 0
1.00814739834933 0.998419934453775 1 1
1.10187622504216 1.09133776761973 1 1
1.04920911530202 1.03853444896166 1 1
0.97096017762624 0.962157323274516 1 1
0.936058662462584 0.927131547378851 1 1
1.03291392496752 1.02240093732264 1 1
1.03043575313695 1.01965826276801 1 1
1.1228662787367 1.11145389728692 1 1
0.963260413828054 0.952271585646109 1 1
1.09818555133303 1.08721089719557 1 1
1.03815462626385 1.02644057748602 1 1
0.938838328826073 0.929815230236231 1 1
0.893930158978996 0.88411307680771 1 1
0.931431075727057 0.92268490895219 1 1
0.937234241498937 0.928339561812579 1 1
0.85255343223761 0.842190838287313 1 1
0.951148000446442 0.940894054161296 1 1
1.04646286508361 1.03548096257304 1 1
0.906863348390839 0.89601779321139 1 1
1.00525340899086 0.994137699693414 1 1
1.01878800517581 1.00838572082292 1 1
1.04109293437276 1.03204481492713 1 1
1.01020169862376 0.999966904122201 1 1
1.0677758144575 1.05791293619543 1 1
0.925470594104861 0.916574680851343 1 1
0.874717381810232 0.865337618482141 1 1
0.900356466159325 0.891514662555967 1 1
0.931615339716675 0.922946393084682 1 1
0.928336211706927 0.920025835538974 1 1
0.970948450487825 0.961243784838363 1 1
0.9517374787961 0.941880251974284 1 1
1.06948134135663 1.05827919608137 1 1
1.07637396381419 1.06378284062957 1 1
0.865320091201065 0.857201224487322 1 1
1.00722147447499 0.996778943167867 1 1
1.03724819162968 1.02669627139159 1 1
0.888986682761793 0.881410911512625 1 1
0.982359528154138 0.972423748371355 1 1
0.959018478332724 0.949142847371355 1 1
1.08352853291272 1.07248568817286 1 1
1.09440157722771 1.08325156376104 1 1
0.968006462953765 0.957487479426431 1 1
1.01852037973991 1.00840236110291 1 1
0.980425126196617 0.971076497257988 1 1
0.922283458075575 0.912448528159193 1 1
1.07784450902355 1.06752873231593 1 1
1.09005220688118 1.07843509359334 1 1
1.03096646121724 1.02028673991677 1 1
0.977231002153335 0.966237758346972 1 1
0.949046412792655 0.939565413528278 1 1
0.951049890523249 0.941444904493322 1 1
0.98409132238941 0.973496695905506 1 1
0.974099408747448 0.963884016319768 1 1
0.850580702602702 0.842107938108997 1 0
1.02360346361063 1.01292905359304 1 1
0.89389637131587 0.885983516936273 1 1
1.16134868764723 1.14887326174396 1 1
1.04917298413616 1.03992802394454 1 1
0.980827928728706 0.970355995834887 1 1
0.90193828639676 0.892843047429682 1 1
1.04483930049407 1.03384254626747 1 1
1.00784197664409 0.998587990302884 1 1
0.833276432303685 0.8245549294491 1 1
1.04627487145071 1.03568215271654 1 1
1.0108162927815 1.00090711922653 1 1
1.05190704783652 1.04170367883718 1 1
1.069148662936 1.05792822051319 1 1
0.992697437980145 0.982018012292667 1 1
1.13174966822771 1.11980012479656 1 1
1.05683506034949 1.04575303802994 1 1
1.12586299448948 1.1156533275122 1 1
0.910190841407556 0.90141500423314 1 1
0.973554631465124 0.963536073389929 1 1
0.93452451754797 0.925662293679541 1 1
1.14074356134279 1.13101249236093 1 1
0.917089029694331 0.906813498858758 1 1
1.0661636867538 1.05485097529856 1 1
0.874226456235711 0.864871278018151 1 1
0.967020728314254 0.957885118155726 1 1
1.00082604137526 0.989225763462246 1 1
1.00527766046859 0.994435819945014 1 1
1.1618704047203 1.15060708098261 1 1
0.916937967641922 0.908384890020918 1 1
1.05393701880834 1.04287344467021 1 1
0.938902148792796 0.930894605273057 1 1
1.01842318298582 1.008006894125 1 1
0.994849041307573 0.98534096847663 1 1
1.01822915143371 1.00716096151554 1 1
0.912090281507338 0.902286800566576 1 1
1.09037184150486 1.07977580999123 1 1
1.06388071874718 1.05360760656507 1 1
1.03394557987673 1.02288495041849 1 1
1.07165608898238 1.06105500577081 1 1
1.06881296826758 1.05769810345901 1 1
1.09452153083727 1.08373847641137 1 1
1.05080973449637 1.04085799893477 1 1
1.04459551085173 1.03360258652936 1 1
0.929806777077456 0.920732873202349 1 1
1.00800052530104 0.997965016444913 1 1
0.977652691434779 0.967771748038973 1 1
0.906309140775877 0.897165807769339 1 1
1.07275045222159 1.0622554133412 1 1
1.00635250361736 0.995898045973217 1 1
0.865701735442734 0.857072983580632 1 1
0.975164769215338 0.965609530951715 1 1
1.0406181631384 1.03012902380489 1 1
1.15116729581499 1.13869599491839 1 1
0.936281717824333 0.92605169936601 1 1
0.966721284383932 0.9566492014614 1 1
0.971179535059047 0.961138909860414 1 1
1.0131857548007 1.00369236473774 1 1
1.06096922300255 1.05041003961698 1 1
0.913874529880696 0.903928759697407 1 1
1.02671614048053 1.01749914937007 1 1
1.14144132518752 1.13124804166644 1 1
0.890833944602267 0.881773270946685 1 1
0.928803073199596 0.91932710031722 1 1
0.947020181024156 0.936449878781129 1 1
1.02208725765262 1.01280080446321 1 1
1.05307068368008 1.04295710609007 1 1
1.01438465380548 1.00423658041717 1 1
0.946256101686951 0.936928114883959 1 1
0.856308245617411 0.845780097978591 1 1
0.854591312250087 0.844881950646779 1 1
1.05173911493936 1.04026755941566 1 1
0.966108553697606 0.957301276899184 1 1
0.950129588729412 0.940827022445727 1 1
1.11200831687753 1.10122702141588 1 1
1.03670118138702 1.0259892665201 1 1
1.02342082829322 1.01377800593864 1 1
0.93436448278197 0.925064305324091 1 1
0.904682016994706 0.895644244639859 1 1
1.04028244179161 1.02921144355441 1 1
1.06167879304722 1.04990425691935 1 1
1.00747121593551 0.996352940671673 1 1
1.09621793590941 1.08574224633325 1 1
0.905960873366599 0.896538722591664 1 1
1.01538113723313 1.003728518999 1 1
1.04195220014925 1.03203404816951 1 1
1.01357257967281 1.00385778206686 1 1
1.15559924781747 1.14308452840187 1 1
0.956805535845567 0.946346201483669 1 1
1.12694570180432 1.11647222711368 1 1
1.08124060066922 1.06970301355868 1 1
0.796308881026931 0.788491515139124 0 0
0.917322517398501 0.908444327319439 1 1
0.964627964164603 0.955726181989052 1 1
1.02632898061671 1.01665342346626 1 1
1.01717528307648 1.00721183065537 1 1
0.973237872770487 0.963223859642011 1 1
0.888512838449835 0.879750010432888 1 1
0.962152848573287 0.95283908007415 1 1
0.980982242156741 0.970938053562736 1 1
1.11198571456823 1.09921222896748 1 1
1.13076681085012 1.11900298544585 1 1
1.07312446928995 1.06294718941174 1 1
1.00372556524713 0.992988698036302 1 1
1.04853367333668 1.03869431102863 1 1
1.06860365574002 1.05862781310608 1 1
1.06156053460816 1.05127278526414 1 1
0.972682594937249 0.962753590075971 1 1
0.894977131391144 0.885958413747307 1 1
0.987047705200052 0.975751748766419 1 1
1.03287807649525 1.02195007959226 1 1
0.956201716645676 0.946935824860244 1 1
1.08830922250849 1.07679653818064 1 1
1.07478785896886 1.06359021875727 1 1
0.889759256754889 0.880695816866628 1 1
1.12701532686482 1.11633607288755 1 1
1.12022928502039 1.10865959096874 1 1
0.973333605880141 0.963823851707729 1 1
1.06097826582714 1.05115403408704 1 1
1.02484821251791 1.01380627109637 1 1
1.11380613240067 1.10304594660949 1 1
1.05740082540925 1.04601406348787 1 1
0.97624945376686 0.966413221515493 1 1
1.05701389935894 1.04667567688401 1 1
1.07161271326504 1.05974667836645 1 1
0.918676168366199 0.909051132458074 1 1
1.06514335443269 1.05494018733085 1 1
1.04734608076143 1.03569430679471 1 1
0.987889260943609 0.977093126830419 1 1
0.946886671322378 0.937313798143693 1 1
1.03845690200216 1.02711239581861 1 1
0.963558996801414 0.954461015729394 1 1
1.01826106685297 1.00875090353135 1 1
1.04426558851602 1.03221774505749 1 1
0.945117737343937 0.936714480070662 1 1
1.04994817019203 1.03986323999062 1 1
0.934578629432403 0.926581822235546 1 1
0.986060369769358 0.976932038875483 1 1
1.15807256254562 1.1459732633004 1 1
1.08431107995397 1.07303853476012 1 1
1.04045114177523 1.0298502286441 1 1
1.10160307411393 1.09039801260983 1 1
1.09295564701175 1.08213070064099 1 1
1.14073865088011 1.12848127375628 1 1
1.05678656257915 1.04711499359451 1 1
1.03912361824302 1.02819505790279 1 1
0.949377991673816 0.939597953593626 1 1
0.932200540080337 0.922678597270879 1 1
1.04730909315523 1.03613183448908 1 1
0.967638685067855 0.958551640685508 1 1
0.971215262844691 0.960931929745981 1 1
0.890555823462944 0.881708707017457 1 1
0.98903796050588 0.978856885875132 1 1
0.894478085269022 0.884923006873349 1 1
1.15092538921427 1.13857783198005 1 1
1.12630847640367 1.11508582634741 1 1
1.01003330381039 1.00027082013832 1 1
1.04593362151494 1.03605771929048 1 1
0.943047412890367 0.934055553385511 1 1
0.985818679338673 0.976130471568434 1 1
0.882542551250413 0.873553892044969 1 1
0.814373823597743 0.806469892836085 0 0
1.01392845763125 1.00185721324663 1 1
1.02675038634356 1.01562640469997 1 1
0.968365602762454 0.959308074561575 1 1
0.952610188890266 0.942474832144403 1 1
0.998320806908332 0.988889354159155 1 1
0.853670179702763 0.845943870440731 1 0
1.0801183853142 1.06905747865242 1 1
1.05540393999161 1.04550304757679 1 1
1.08147495196078 1.07035901230647 1 1
0.921365790947589 0.912544865330109 1 1
0.993911011292705 0.984497730043489 1 1
0.974774695900644 0.965263238285014 1 1
0.884165025704176 0.87515864503352 1 1
1.083658938862 1.07299683168114 1 1
1.06852969413998 1.05820649910163 1 1
0.961149367137187 0.951364981505136 1 1
1.14020074418454 1.12905740891197 1 1
0.928519678291623 0.91921359982807 1 1
1.09850726019403 1.08835519911655 1 1
0.925408273756961 0.916799523990113 1 1
0.970417019716499 0.960962725795061 1 1
1.06488203261802 1.05409839414693 1 1
0.990727341891884 0.980983062957381 1 1
0.976157837177218 0.96727620073157 1 1
1.07030169577389 1.0583628749564 1 1
0.977088010643574 0.96785103956421 1 1
1.10506361475285 1.09346037267541 1 1
0.982867878555133 0.973960297472184 1 1
1.03882991300757 1.02924047836254 1 1
0.990020321900533 0.979846971945653 1 1
1.06390623352192 1.05271476798276 1 1
0.921240258324174 0.911889898550587 1 1
1.05914371428761 1.04895365581691 1 1
1.0311045962759 1.02124491677319 1 1
0.834595259371532 0.826423463869437 0 0
1.02674994154965 1.01631751986353 1 1
1.01565622149903 1.00634376286352 1 1
1.17774629357393 1.16674933290838 1 1
1.05695079182015 1.04615781589321 1 1
1.04519473019446 1.03562994199199 1 1
0.909115705977665 0.899390860055872 1 1
1.11996160959947 1.10897173721571 1 1
0.982303704870838 0.970981911199363 1 1
1.0115548606992 1.00199128478092 1 1
1.04563858701471 1.03499165890777 1 1
0.959414336281357 0.95004709279746 1 1
0.865707617107865 0.856785174513647 1 1
0.901174219782508 0.893041219721154 1 1
0.932163338593858 0.923654005091256 1 1
0.838961873083274 0.830483816344587 0 0
0.921591120360677 0.91303150199066 1 1
0.937487341198703 0.927358472604575 1 1
0.979969746475009 0.969901859960111 1 1
0.973359442905916 0.963678801823797 1 1
1.04464633787755 1.03448489824519 1 1
1.06509258996777 1.05439202088103 1 1
0.964766250376921 0.955409557508281 1 1
1.10015341490711 1.08959774582268 1 1
0.954829382762203 0.945701942490407 1 1
1.07352602301193 1.06275922662076 1 1
0.956075689084912 0.946166933139814 1 1
1.00132710666139 0.990842108850561 1 1
1.05302769052442 1.04190395602398 1 1
1.06748898174198 1.05635432336002 1 1
1.01147791298918 1.00065657237112 1 1
0.934829736256922 0.92560405061118 1 1
1.04694483424872 1.03789592299969 1 1
1.00849154957405 0.998240167956263 1 1
0.927383510528735 0.918584505387617 1 1
0.982117823033049 0.971222252427136 1 1
0.881855257648474 0.873625573770282 1 1
1.11942089006867 1.10826827374611 1 1
0.997428676628778 0.986126893152599 1 1
0.953596867132426 0.942927680111781 1 1
1.06412483497791 1.05307241036161 1 1
1.03552063801309 1.02585975180417 1 1
0.925778676002486 0.916112260165856 1 1
0.976310190388062 0.967413754909034 1 1
1.05855535809128 1.04807282502739 1 1
0.942259470959881 0.934041743234549 1 1
0.986614170545714 0.975704561067644 1 1
1.03547463515057 1.02587118864272 1 1
0.938776547679862 0.928743082203439 1 1
0.933518048653787 0.924390605272153 1 1
0.938104140914902 0.929093552260569 1 1
0.948998190973275 0.940166451883383 1 1
0.979193127577154 0.969949191997203 1 1
1.01567522959881 1.00492355221089 1 1
0.970019125102406 0.960232289749327 1 1
1.14861702643151 1.13599849683383 1 1
0.991800035238689 0.981949245373381 1 1
0.911844607481313 0.902841302447182 1 1
1.15121743427791 1.13912349292196 1 1
1.10915245507387 1.09749511613749 1 1
1.0687275711417 1.05659063464002 1 1
0.850535726474616 0.841500324431857 1 1
0.946665789549566 0.938300581784474 1 1
0.944840502966244 0.936264237219142 1 1
0.978337237676913 0.968358495068662 1 1
0.839120525802353 0.830408261893595 1 1
1.06296887811003 1.05230292020123 1 1
1.02664303930365 1.01739526365885 1 1
1.01815796418846 1.00760369698412 1 1
1.04892118197998 1.03732190361123 1 1
0.920143407959889 0.91057277783561 1 1
1.017049024923 1.00615094725444 1 1
1.13056500161938 1.11939333650501 1 1
1.0789583126963 1.06859833791416 1 1
1.0545537521113 1.04329763084344 1 1
0.996466388467 0.987158177166212 1 1
0.877076091622775 0.868304822806173 1 1
1.08936296472099 1.07922949920887 1 1
1.06275305111336 1.05304741777092 1 1
0.955751581492264 0.946445337856251 1 1
0.979769494130235 0.969102192865769 1 1
1.09597864341946 1.08460176497961 1 1
1.05058085764553 1.04079849938832 1 1
0.943405267424879 0.93391659358572 1 1
1.04785924914093 1.03730995623221 1 1
0.87832045477136 0.869834378740743 1 1
1.05201725394823 1.04124149263999 1 1
0.954886302739096 0.945337129517869 1 1
1.02060262010251 1.01118729217052 1 1
0.906415288486237 0.897777709658435 1 1
1.08748598021693 1.0767532159437 1 1
0.990904377997152 0.980919159635309 1 1
0.888951298927359 0.87952577374041 1 1
0.916263981870673 0.907172845957218 1 1
0.94469308305923 0.935278148975244 1 1
0.990146190214446 0.979813149399094 1 1
1.17173989346867 1.15971720963954 0 0
1.02917041747885 1.0201852619238 1 1
1.02359927470708 1.01432432198699 1 1
0.987733490059233 0.97787057110489 1 1
1.02233595941972 1.01163382160812 1 1
1.02804009640947 1.01899561522579 1 1
1.07738347358162 1.06788855640368 1 1
0.949002917992172 0.940281964728095 1 1
0.882665337061787 0.874202987525477 1 1
0.990566043927685 0.980749121351471 1 1
1.02670248861357 1.01572989779894 1 1
1.03218488119879 1.02269794142238 1 1
1.10969186840023 1.09777458430514 1 1
1.03635610991078 1.02666743070105 1 1
1.09795534072562 1.08799386930822 1 1
1.0402088882313 1.02883752885774 1 1
1.13392578666432 1.12058232963299 1 1
1.153798891761 1.14213631978785 1 1
0.997615006444835 0.985790153872969 1 1
1.08235356999786 1.07234474564087 1 1
1.06398300810672 1.05395773615753 1 1
0.963875726059148 0.954312609476462 1 1
0.800581013698842 0.792170502138644 0 0
1.01781759400462 1.00677890892636 1 1
1.01229258021828 1.00140272395812 1 1
1.07944503006653 1.0688217448562 1 1
0.887956338512607 0.878599915992485 1 1
0.877467647360855 0.868471909415445 1 1
1.06381615996481 1.05279028861881 1 1
1.04302997454985 1.03290533462444 1 1
0.960116721530795 0.950036931998862 1 1
0.998452615217657 0.988598463056698 1 1
0.933700867587873 0.92431230092583 1 1
0.929362916513718 0.920542890520609 1 1
1.05032730831597 1.04011323135129 1 1
1.01359515052182 1.00392517432864 1 1
0.96476718231893 0.955196352741091 1 1
0.932766310101851 0.923390351126704 1 1
0.861825112882863 0.852906294776167 1 1
0.804713432522079 0.796261722343523 0 0
0.899787334572394 0.891087694908035 1 1
0.99404294956273 0.984469859616564 1 1
1.19131463219164 1.1785276601191 0 0
1.07060000750364 1.05891003418317 1 1
0.952204502267464 0.942923386522049 1 1
0.958897108040388 0.949606891662048 1 1
1.01524183514663 1.00524512447476 1 1
0.974477716806783 0.965104862594482 1 1
1.05849346701038 1.04920517726103 1 1
0.988624718792667 0.978004634933745 1 1
1.06394293665995 1.05406846330398 1 1
0.862526266555045 0.85374283853583 1 1
0.908492640155076 0.899672131370105 1 1
0.91862105895085 0.909113185639258 1 1
1.04223017775005 1.03162614978289 1 1
1.11143843503276 1.10009316033856 1 1
1.10607399599745 1.09480159244962 1 1
0.823851060778782 0.815902650854499 0 0
1.21590807456133 1.20367039880268 0 0
0.863808570180457 0.855851482379198 1 1
1.0825394528315 1.07238592411199 1 1
0.831450083172925 0.823707197430217 0 0
1.03164068887673 1.02061129321057 1 1
1.00102727790831 0.991118396674687 1 1
0.977568676831579 0.967290109211563 1 1
1.06040494389375 1.05077660234754 1 1
0.929208760398389 0.92028645689258 1 1
0.974127391871154 0.964104636218606 1 1
0.975392637248186 0.966190087676934 1 1
0.958898842970494 0.949043206732309 1 1
1.116626239865 1.10648996249613 1 1
0.997878951635414 0.988677270337957 1 1
1.14821404374666 1.13677483580397 1 1
1.06429278951598 1.05359297104631 1 1
0.90552405022065 0.896885629201045 1 1
0.968026249358549 0.958554378977299 1 1
0.922421729391823 0.911914013430918 1 1
0.899869378407376 0.890859081958453 1 1
0.918058193419996 0.909801800718375 1 1
1.04472492458519 1.03488184804351 1 1
1.00668483465253 0.996313349994835 1 1
0.934433282925905 0.924558004353522 1 1
1.08786002077811 1.0757170766014 1 1
0.902290245371851 0.893344812063326 1 1
0.864722021293174 0.855021375526299 1 1
0.937518588109506 0.928380635837777 1 1
0.945212756778423 0.935856722409111 1 1
1.0641458064057 1.05342250665636 1 1
1.03168720314946 1.02182656489515 1 1
0.978568746199946 0.968927931386065 1 1
0.889197710507889 0.88016654278902 1 1
1.07898551354962 1.06796798778058 1 1
0.836595394724273 0.826976441208588 1 0
0.926070265363381 0.916445989914874 1 1
1.02006522555607 1.01105492572819 1 1
1.0985293511047 1.08827061962791 1 1
0.87604725230332 0.866800449263047 1 1
1.02762478711797 1.01662557139786 1 1
0.939230148438809 0.92958507313099 1 1
1.00451594142169 0.994012068648667 1 1
0.972987350080506 0.963109595236014 1 1
1.00934492920679 0.999802082373503 1 1
1.0644990208503 1.05380958011995 1 1
1.03193183320056 1.02157639905921 1 1
0.938973708468235 0.928402567427845 1 1
1.17955144139635 1.16777710038401 0 0
0.941930578425078 0.932080080785375 1 1
0.952347112950505 0.94286501098777 1 1
0.921867639302367 0.913380296113434 1 1
1.03407643154198 1.02370360607511 1 1
0.95651485406986 0.946476701898107 1 1
0.896154502976248 0.887275252614924 1 1
0.95630114333983 0.947137545339405 1 1
1.00307069498373 0.992745431751273 1 1
1.08967999068852 1.07867766876113 1 1
1.18447995900072 1.17261665773118 1 1
0.953003304332623 0.943717420671158 1 1
0.915481016840249 0.906205863919929 1 1
1.04392531524046 1.03338809996856 1 1
0.978787300765993 0.967844665959872 1 1
1.04504809698558 1.03361017209207 1 1
1.1252590136244 1.11406527054404 1 1
1.05985890880071 1.05017312751159 1 1
0.925935522606625 0.917099648155286 1 1
0.947639084904166 0.937825529899349 1 1
0.996306765007698 0.986792955529872 1 1
1.19715622490352 1.18549203008818 0 0
1.04253862548342 1.03171724325926 1 1
0.993259889190219 0.984070984389424 1 1
1.06128882914822 1.05159963205919 1 1
1.05416189769384 1.04318268655914 1 1
1.14275924723673 1.13208901589528 1 1
0.950075801825471 0.940909159991284 1 1
1.08431388981797 1.07402525541668 1 1
0.995064274296356 0.984802317234754 1 1
1.0112012882285 1.00103317247059 1 1
1.10754389118828 1.09627913715917 1 1
1.01076806921407 0.999116087057599 1 1
0.990342293222286 0.980949765492993 1 1
0.821016701749712 0.812439917292984 0 0
0.874346981519181 0.865518688257982 1 1
1.12962853950924 1.117942546219 1 1
0.931787162072242 0.92196406811172 1 1
1.08907307046952 1.07880664439712 1 1
1.11743367489353 1.10676829856413 1 1
1.08083602078654 1.07061038669907 1 1
0.952027340508371 0.943075742331845 1 1
1.12513798064743 1.11424687985108 1 1
1.04289504601489 1.03171740982147 1 1
0.902276600239181 0.893541097596248 1 1
0.998616599707596 0.98872096829157 1 1
1.11152910354704 1.10017001401414 1 1
0.966483770324624 0.956850566460745 1 1
1.07280245423609 1.061177171728 1 1
1.04140168017999 1.03196050503847 1 1
1.02668979074658 1.01676151043071 1 1
0.881969560903515 0.872908280368296 1 1
0.769913166001303 0.761600835215822 0 0
1.07759474193412 1.06671305607745 1 1
0.92381866267682 0.914510741645221 1 1
0.984151048395243 0.973891622095783 1 1
0.918685779960238 0.909012354059428 1 1
1.12627060348093 1.11592173475697 1 1
0.885486603602549 0.877007274729648 1 1
0.947939831818228 0.938392680803627 1 1
1.08429464747351 1.07341937755699 1 1
1.06000051929146 1.04934798577093 1 1
1.14510462729412 1.13345372227816 1 1
0.906855447267111 0.898460070634254 1 1
1.00095883126508 0.989917330884269 1 1
0.954585067879152 0.944486174152036 1 1
1.08420524981612 1.0736477225412 1 1
1.01678575562835 1.00720183183624 1 1
0.887148691064461 0.878772281313644 1 1
0.9525472928656 0.942701546870108 1 1
0.952499185363126 0.943412517339077 1 1
0.951960821469816 0.943595830210783 1 1
0.963830317704941 0.954980372310878 1 1
0.956749619415453 0.947887753458884 1 1
0.96505701646165 0.955597802986117 1 1
0.937147253631644 0.928748389657517 1 1
1.03132680679719 1.02067418437368 1 1
1.06438415467858 1.05472578184909 1 1
1.01712345510473 1.00705140774571 1 1
0.796791800061858 0.789268501671236 0 0
1.12617636234809 1.11525550855772 1 1
0.960373359817591 0.950523816868971 1 1
1.09773950559822 1.08688839334507 1 1
0.880552519624177 0.872053127413469 1 1
1.07995915991603 1.06948220834585 1 1
0.967161823990098 0.957569401911484 1 1
1.18352149029512 1.17094129273909 0 0
1.07259819956124 1.06219254884989 1 1
0.988880238507268 0.978651060459934 1 1
0.9036549532709 0.89456656115562 1 1
0.994613780908068 0.983329914560972 1 1
1.00793852292916 0.998358925735736 1 1
0.957562857263945 0.947795268035676 1 1
1.03286830059214 1.02257779309184 1 1
1.02829355340223 1.01907408574393 1 1
0.962924067364655 0.952724167118247 1 1
1.03060537350461 1.02074116791485 1 1
1.02501194187586 1.01338925977917 1 1
0.881856781240536 0.872664987061474 1 1
0.921363136053768 0.912147273064497 1 1
1.03381657129953 1.0224590205887 1 1
1.1113410155254 1.09993367026518 1 1
1.06305483412872 1.05197637049407 1 1
1.01697569051501 1.0067395514681 1 1
0.905595330584472 0.896044368158171 1 1
0.930876981911719 0.919701519728997 1 1
1.00281773307759 0.991865349191612 1 1
1.08389054238647 1.07245224654842 1 1
1.09926435774721 1.08894228864056 1 1
1.08816312598796 1.07646461996172 1 1
0.999294913930274 0.988069266558287 1 1
1.13874996268084 1.12822076419117 1 1
0.981756359360674 0.972303272138088 1 1
0.914700932352803 0.904829785965055 1 1
1.01277570528129 1.00191516794928 1 1
1.12406475392345 1.11322050370759 1 1
0.956029310123732 0.946254466078946 1 1
1.0898321415791 1.07755829477357 1 1
0.968135585555633 0.958901388636772 1 1
0.911073746960716 0.901533210017566 1 1
0.988496751614907 0.977679652008816 1 1
1.02048292693499 1.0110139693092 1 1
0.976460602017688 0.967847909985084 1 1
0.944110939816589 0.933677610030653 1 1
1.04699784732041 1.03581349077039 1 1
0.9689283948405 0.95798146757919 1 1
0.964493929630344 0.955488832382967 1 1
1.13072553350279 1.11976819535614 1 1
1.02825638309558 1.01666115011004 1 1
1.0885117209825 1.07661920478054 1 1
0.972923255592645 0.963821683786405 1 1
1.06962029182078 1.05852257033573 1 1
0.938297117757479 0.929657434878701 1 1
0.995994162166005 0.986438028197478 1 1
0.964031485749853 0.954197919524487 1 1
0.985295749294053 0.974967846292555 1 1
0.893090729003024 0.883356998020849 1 1
1.04919556600532 1.03861155814249 1 1
1.13096698412036 1.11936363640088 1 1
1.12716163057669 1.11656520149833 1 1
1.12704755833314 1.11583018313461 1 1
0.87448664234002 0.86527544423599 1 1
0.943605728252168 0.933666023587936 1 1
0.915615481917522 0.907256082707711 1 1
0.982735368114763 0.97331534322979 1 1
0.889046675940454 0.88011612267726 1 1
0.996216172329766 0.98744298958005 1 1
1.12277469357354 1.11091363328541 1 1
0.956523034602789 0.947441262401546 1 1
0.943069120022032 0.933851173134813 1 1
1.13899596155531 1.12627079969386 1 1
1.00581879331627 0.995978740214931 1 1
0.925981209477028 0.917828868977857 1 1
0.886933978236635 0.877824332277061 1 1
1.04127416166197 1.02991819182377 1 1
1.03866679903513 1.02835376350366 1 1
1.03749205873264 1.02544829636539 1 1
1.08505085646127 1.07388318885223 1 1
0.899331993501525 0.889988737501945 1 1
0.973803583588228 0.963620299295608 1 1
1.01965502500094 1.01029799736227 1 1
0.885295284687153 0.876994958787807 1 1
0.940635642335385 0.931921022602959 1 1
0.972246430812402 0.963064036749086 1 1
0.977370307232693 0.967533901735065 1 1
0.916792213174816 0.90793250945062 1 1
1.16691999490427 1.15473892870115 1 1
0.949981776658092 0.940760865053757 1 1
0.944526961316684 0.934278005730784 1 1
0.868672304689597 0.858436551370516 1 1
0.960005085298897 0.950331107591991 1 1
1.13394200342255 1.1210712847973 1 1
0.922977510814551 0.914162140437914 1 1
1.06947541852621 1.05907836774553 1 1
1.21068732614631 1.19968800704451 0 0
0.998657278607357 0.98912968162546 1 1
0.958393756272168 0.948509173282806 1 1
1.09566842258679 1.08537327229792 1 1
1.15839511597861 1.14659027080745 1 1
0.843462718128169 0.835007621701847 1 0
1.09990520601589 1.0894769105672 1 1
1.01169179744295 1.00126070034355 1 1
1.01642517708415 1.00509908331803 1 1
1.01071421823226 1.00060072697621 1 1
1.09157309191391 1.08179791517105 1 1
1.019684456374 1.00971888102995 1 1
1.02325171880108 1.01261509212623 1 1
0.984787590495793 0.975100699157915 1 1
0.949739136298128 0.939982774015867 1 1
0.930431851955307 0.921528302189668 1 1
0.969375123946007 0.959497421327933 1 1
1.00348511149203 0.993335712355582 1 1
0.963950809410969 0.954528540239291 1 1
0.910823487970475 0.901102818447284 1 1
1.03737951730775 1.02673150082925 1 1
0.967750237156409 0.959138922818573 1 1
0.865438046975376 0.857617314184466 1 1
1.05068059192068 1.03899065179547 1 1
0.985586546891286 0.976271991315858 1 1
0.930161826298831 0.920595175922258 1 1
0.838550484889903 0.830274978604241 0 0
0.862882530176634 0.854028576658977 1 1
1.12511686690758 1.11388256536414 1 1
1.06553946854715 1.05461218018543 1 1
0.883338238988937 0.874287390416158 1 1
0.946333481261204 0.937040192364477 1 1
1.1438409650715 1.1321756477155 1 1
0.982633103388592 0.973126175623914 1 1
0.973748267113667 0.965369060703572 1 1
0.950169211183903 0.940746820225199 1 1
0.931178091784733 0.922636005030987 1 1
1.11060720736535 1.09940965993774 1 1
1.03931652881353 1.02844800402573 1 1
1.1082957106635 1.09750452771154 1 1
1.00746547529777 0.997749163586143 1 1
0.914306975961914 0.905247638480544 1 1
0.888356435009081 0.878263170729164 1 1
1.05931775190012 1.04842367726797 1 1
0.956610665537073 0.94678559397414 1 1
0.90421893220695 0.894923271651785 1 1
1.07029611775215 1.05899049821529 1 1
1.00461209548091 0.994228004636261 1 1
1.194008681064 1.18102058664569 0 0
0.961399620320634 0.952050828859119 1 1
1.01867085467294 1.00855320589291 1 1
1.16424223464243 1.15091285452501 1 1
1.12870147128027 1.11664280152088 1 1
1.02705999513114 1.01744576048921 1 1
0.863123040817508 0.85457578639085 1 1
0.996466314737406 0.986590113843409 1 1
0.91716221724477 0.908387547233949 1 1
0.870822647498654 0.860180918981403 1 1
0.934987597800433 0.925785999515898 1 1
0.926646602178314 0.917701795382985 1 1
0.884044373188387 0.874970142999317 1 1
0.945852455250961 0.934879638224018 1 1
1.03441311815518 1.02544774740808 1 1
0.942471247275992 0.932976400527414 1 1
0.919258866647251 0.909715046867229 1 1
1.00542691338159 0.995455788263088 1 1
1.09026529405084 1.08025483594124 1 1
0.975388032249913 0.965694530647143 1 1
0.969946307365889 0.96130315287279 1 1
0.921377738668458 0.912103433657925 1 1
0.979662707527843 0.969685741442625 1 1
1.09150947532814 1.08133458671255 1 1
0.99994278628613 0.990130565002641 1 1
0.979843962684631 0.9706886221551 1 1
0.957474128335827 0.947780154363112 1 1
1.10049063868254 1.08861574784455 1 1
1.00647525641076 0.996249800793764 1 1
1.03741564732588 1.02716529186696 1 1
0.895320871115011 0.886016927758059 1 1
1.04049904045502 1.03121406438063 1 1
0.901897578591037 0.892764121163019 1 1
0.977924270857606 0.968236647022986 1 1
0.95852580904921 0.948559537165528 1 1
1.0061279104108 0.996099823026804 1 1
0.93981931406896 0.930064680238271 1 1
0.935603231478118 0.926358454800199 1 1
0.936933251990672 0.927059796261624 1 1
0.937407294844931 0.928272956949222 1 1
1.1388113034679 1.12799441984204 1 1
0.890058133179486 0.879880384056642 1 1
0.980994916911158 0.972171614252587 1 1
0.978085541481402 0.968648008774548 1 1
0.99541349344844 0.984277078648454 1 1
1.01184302855809 1.00222708157925 1 1
1.13063933004525 1.11949235298119 1 1
0.953454629924849 0.944045135884272 1 1
1.14722444290587 1.13565912053558 1 1
1.00172576567406 0.990609844027524 1 1
0.973101501870452 0.961987334582602 1 1
0.982979901263379 0.972669356468255 1 1
1.06238884299947 1.0508263234485 1 1
0.988398820702423 0.978354286906334 1 1
1.07828218796279 1.06716678144982 1 1
0.959600792918804 0.949398144250722 1 1
1.00267843301227 0.992092010066224 1 1
1.11360862362928 1.10168409031102 1 1
0.930154773284093 0.920375898865976 1 1
0.99315133914395 0.982854638898145 1 1
1.1174162399904 1.10575856895252 1 1
0.972717955398881 0.963085224759915 1 1
1.00320642006397 0.992734894499274 1 1
0.923078856962859 0.913115477368173 1 1
1.11379813807094 1.1020946425931 1 1
1.06003285893403 1.05062338689671 1 1
0.954721167867513 0.945904577961312 1 1
1.02353898773301 1.01413337366707 1 1
1.01819801732613 1.00673015038049 1 1
0.881556114524765 0.872272819605349 1 1
0.992495024809051 0.983432322117516 1 1
1.01038131774189 0.999579495092788 1 1
0.885099901738336 0.875446779527517 1 1
0.957062432184993 0.947736924676692 1 1
1.10603111003854 1.0957097493553 1 1
0.913688482324087 0.904600237174232 1 1
1.02962834791896 1.01934763964327 1 1
1.01812393373151 1.00753094168418 1 1
0.901185934124773 0.892229688043098 1 1
0.975818686997457 0.96626986015555 1 1
0.960937167851793 0.951255376333802 1 1
0.934905094713249 0.924461772336742 1 1
1.03537997162359 1.02506312510291 1 1
0.942939618836763 0.934099466001716 1 1
1.04573096249027 1.03406840175259 1 1
1.0402055503006 1.03027448745139 1 1
0.919176187584057 0.909914992780806 1 1
0.946983925126758 0.936905660005935 1 1
0.981658198632697 0.972606433770656 1 1
1.07222768028034 1.06231480388555 1 1
0.996638217249893 0.985986398184845 1 1
1.08683721103904 1.07656622282035 1 1
1.06632678640528 1.05601781532492 1 1
0.930267382404635 0.921093818505125 1 1
1.03130354428347 1.02044159155623 1 1
0.966098334712876 0.957869254498074 1 1
1.04448514344349 1.03386584407299 1 1
0.881994914587913 0.874091388389277 1 1
0.950178518194547 0.940838274751988 1 1
1.06081703088772 1.05058921194893 1 1
0.922239521869209 0.912914125769168 1 1
0.932816472621189 0.923027216572965 1 1
0.98580819365124 0.976541410994746 1 1
0.905580727300625 0.897217726517767 1 1
1.00474212215617 0.994108851095003 1 1
0.944641430067357 0.935255291523363 1 1
1.01357939769107 1.00180643563122 1 1
1.0845053422673 1.0738306257079 1 1
1.03335327986741 1.02251876612203 1 1
1.06624542710759 1.05598345378101 1 1
1.05159674483334 1.03960940171651 1 1
0.968475045040813 0.958786140923165 1 1
1.01055404408676 1.00009128217014 1 1
0.970114627292001 0.960386534886297 1 1
1.05596896687603 1.04442723387794 1 1
0.982350253596074 0.971348550793436 1 1
0.89605244016315 0.886397215817501 1 1
1.10681955252904 1.09648056290532 1 1
0.960967118694606 0.950148277235684 1 1
0.955939278294088 0.946760051728341 1 1
0.915815381487481 0.906535455178087 1 1
0.967278812363059 0.958394951505185 1 1
1.10272297449651 1.09240408246355 1 1
0.913457558327507 0.903843096443791 1 1
0.987166989449062 0.978464510048418 1 1
0.934054126299413 0.924757080628318 1 1
1.08927444911297 1.07885200838753 1 1
0.961476846949667 0.952431527173288 1 1
1.00018024448041 0.9888564523579 1 1
1.13740652398761 1.12649216041571 1 1
0.989856692592323 0.978937934339324 1 1
1.05647397355894 1.04484856217289 1 1
1.06759698853713 1.05742156151608 1 1
0.878283675178871 0.869416311674268 1 1
0.990199502084738 0.9798673413908 1 1
1.07417493313899 1.06221358227941 1 1
0.958067159784468 0.947888435616104 1 1
1.11963997195446 1.10979313775671 1 1
0.937079129822105 0.928090178096336 1 1
0.893303595368684 0.884875305186649 1 1
1.16334512865679 1.15070717465228 0 1
0.949429856902292 0.939884350140937 1 1
1.06233002776483 1.05283671277355 1 1
0.93862826393795 0.929740596115977 1 1
1.03263271590627 1.02157957718633 1 1
1.01644370435582 1.00625516544574 1 1
1.0048570725231 0.994080502697174 1 1
1.01903355619866 1.00952718896827 1 1
0.999759978916525 0.99062546406901 1 1
0.926396724511163 0.916638684750499 1 1
1.00892276428543 0.997521660731656 1 1
0.995637544891496 0.985198474777578 1 1
0.91174793215427 0.901573132954324 1 1
0.941515903470606 0.931625946049959 1 1
0.920873002772672 0.911562018252123 1 1
0.987774095311687 0.978818906054823 1 1
1.13585690128915 1.12236710339124 1 1
1.04195247436386 1.03119446355234 1 1
0.941276242185883 0.930919931148647 1 1
0.945045124728653 0.933975995722763 1 1
0.863489101894734 0.855052392475741 1 1
0.830373321691964 0.821960283324257 0 0
0.951950865251308 0.942224652722622 1 1
1.09134009080143 1.08095870787582 1 1
1.00430885241442 0.994842360988576 1 1
0.856356340637225 0.847819513200726 1 0
1.0587312359978 1.04784146818121 1 1
1.00652701740191 0.996059018123956 1 1
1.03259926895667 1.02293559830257 1 1
0.900917890385237 0.890724333956385 1 1
1.10911397843344 1.09813986739974 1 1
0.950935671663572 0.941430306358482 1 1
0.898329438311421 0.890031179548929 1 1
0.806014655653624 0.797997662099001 0 0
1.11024286205683 1.0990115053979 1 1
1.06113657321416 1.05061938974687 1 1
0.861729827053002 0.852042165827495 1 1
0.922548409260681 0.912323074353847 1 1
1.09230280449692 1.08229610087977 1 1
0.978016834680717 0.968762692410798 1 1
0.996998586606404 0.986905604788436 1 1
0.907641540216998 0.899160605485886 1 1
0.948939712473252 0.939472673108404 1 1
1.0915877558676 1.08072033823873 1 1
0.938581116514193 0.928367858559209 1 1
0.951280834076287 0.941718201474757 1 1
0.92231720976402 0.912834875363212 1 1
1.03198382129159 1.02266916463935 1 1
1.0037119113184 0.993270549724889 1 1
1.04775604086044 1.03790736560155 1 1
1.03949330523915 1.0296879929609 1 1
1.00462824055468 0.994737490500598 1 1
0.947726619698497 0.938451602216402 1 1
0.821542648355699 0.813872532997991 0 0
1.03336237039679 1.02166486430989 1 1
0.819636191029362 0.810675947498431 0 0
1.09046749363645 1.07933574351048 1 1
1.15192027028514 1.13910010809234 1 1
1.03793112264619 1.02788587938152 1 1
1.00033985618841 0.990035980768001 1 1
1.00511921906842 0.995024268071845 1 1
0.938146303655088 0.929665156785962 1 1
0.886113922473214 0.876523687657803 1 1
0.940884908638146 0.932359205737683 1 1
0.871325470977628 0.86273713735504 1 1
1.0227753630682 1.01089250837111 1 1
0.927392154840666 0.917085023592199 1 1
0.969764273822713 0.961459787440488 1 1
0.985664007035936 0.97530435158708 1 1
1.01949498946009 1.00850398851917 1 1
1.01611113642392 1.00592155036502 1 1
0.995251130024965 0.985647620702963 1 1
1.09826722826259 1.0872532076093 1 1
0.946761861509244 0.936441515290513 1 1
0.903564748269498 0.894937579140784 1 1
1.12984226139882 1.11896067504795 1 1
1.08121442563839 1.07073889443356 1 1
0.921900413237969 0.91228919771005 1 1
0.925275661496001 0.914737415541201 1 1
0.933998953280906 0.924416840878293 1 1
1.14522492853324 1.13382586281174 1 1
0.953791116807076 0.944351325074503 1 1
0.844195056242864 0.835616015375977 0 0
0.986964238184554 0.977576103692917 1 1
0.932039020754731 0.923685805311986 1 1
1.03387922568516 1.02222721786576 1 1
1.26809003364841 1.25373876031472 0 0
0.900933520062152 0.892825673711564 1 1
1.11194953651754 1.09999627255303 1 1
1.03821365041267 1.02822051143394 1 1
1.0797016136793 1.06944002680128 1 1
1.06901782436656 1.05692399043025 1 1
1.00137699618981 0.992242241326472 1 1
1.01669726241963 1.00616260150521 1 1
0.997572625570192 0.986796523314561 1 1
1.03198960501859 1.02285313892961 1 1
1.02515532926093 1.01533153520813 1 1
1.0192224883926 1.00810817816275 1 1
1.0579660887019 1.04638584909095 1 1
1.06661486874604 1.05594152844166 1 1
0.937904819445816 0.928343058020951 1 1
1.051902031993 1.04133037232524 1 1
1.03633966978197 1.02530047588079 1 1
0.907975896626372 0.899235719397289 1 1
0.738296039636814 0.731083225602058 0 0
1.2042020236519 1.19123670188024 0 0
1.10302606835128 1.09249847429928 1 1
0.962375576956304 0.952111691926069 1 1
1.06688495242898 1.05747870306691 1 1
1.10078612779613 1.08929369666609 1 1
1.07739487435544 1.06623363441401 1 1
1.04691047708981 1.03573519748589 1 1
0.988404297726386 0.977861285553086 1 1
0.996140785940981 0.984901194911892 1 1
0.965778661312965 0.95628023991081 1 1
1.03732621069331 1.02773213402897 1 1
1.00765417173754 0.996526789906906 1 1
0.896766310921489 0.887248765448998 1 1
0.843948623911621 0.83519760346492 0 0
1.03382863812017 1.02414410714897 1 1
1.08349054190851 1.0723069179815 1 1
0.943059447310964 0.934474567794744 1 1
0.879696791122392 0.870164672995627 1 1
1.03695472553758 1.02571718058797 1 1
1.06008897527642 1.0494854951005 1 1
0.942307316544349 0.933151894379657 1 1
0.829131548363385 0.821665154709493 0 0
1.00351804026472 0.993216198094533 1 1
1.07432707646191 1.06369328641955 1 1
1.14523460203977 1.13352921758944 1 1
1.15889206972221 1.14589850464142 1 1
0.915300549261238 0.906429261524283 1 1
0.913563191247192 0.903674144928175 1 1
0.97521352712197 0.966723310808448 1 1
1.01154808754181 1.00112895565587 1 1
1.07534507059519 1.06451602496312 1 1
0.884224566311245 0.875066522677137 1 1
0.863660901395713 0.856023433267245 1 0
0.937341118359257 0.925880574015991 1 1
1.0997967369651 1.08967094736139 1 1
0.981028432800193 0.971741461298984 1 1
1.09801020364715 1.08768928661243 1 1
1.0747464332467 1.06424970479803 1 1
0.989850861439428 0.980084704546469 1 1
1.05239657843127 1.04160016591714 1 1
1.04601203308432 1.03521816090464 1 1
0.95989171094273 0.949806683692691 1 1
0.933663685060453 0.925461071259377 1 1
0.986138936111432 0.97713687481423 1 1
0.913543698602366 0.905126767030752 1 1
0.955903611281249 0.94598746302177 1 1
0.989475693922868 0.979731346942615 1 1
1.02293926033534 1.01234376523499 1 1
1.17292034199788 1.16184881363956 1 1
0.992709106406486 0.982646162699408 1 1
1.04075132037854 1.03018591066846 1 1
1.03025718239399 1.02055053292562 1 1
1.0421390168406 1.03179028659867 1 1
1.01196958547734 1.00023652724065 1 1
1.03937635933938 1.0285750192902 1 1
0.854190226077784 0.845979661887944 1 1
1.0214318550411 1.01150206834874 1 1
0.943743369084512 0.935422151623481 1 1
1.01371730074167 1.00386054361607 1 1
0.919955092445516 0.911127591775695 1 1
0.999124774720093 0.989205136085865 1 1
0.983284748175145 0.973578771827355 1 1
0.97646630427331 0.96606387862514 1 1
1.12248578647357 1.11165252664446 1 1
1.09075151727564 1.08067030886312 1 1
0.97409978919328 0.96395367022931 1 1
0.984455738338324 0.974913854040501 1 1
1.04207282188211 1.03242564532004 1 1
0.909527025069545 0.90063384798969 1 1
1.08926462147103 1.07866637698907 1 1
1.00175024088482 0.99231492328617 1 1
0.963716960025204 0.954641756273018 1 1
0.976719385984891 0.966569992363577 1 1
0.997459169939628 0.987880935218991 1 1
0.936947624094714 0.928594032469114 1 1
1.15708748363093 1.14603453528342 1 1
0.935261127988674 0.925984136816064 1 1
0.957307199821857 0.947981274847557 1 1
0.937156787966447 0.928133472832064 1 1
0.948575576515907 0.939016838236402 1 1
1.01508732852479 1.00451153618882 1 1
1.09645763425839 1.08444029529044 1 1
0.982603622810303 0.97267947913347 1 1
1.0347513039568 1.02332563935551 1 1
1.10796543523712 1.0973063112484 1 1
0.954805175454783 0.94656326494867 1 1
1.01251265494745 1.00081412365224 1 1
1.03066971026765 1.02066941616957 1 1
0.904141179120032 0.894451768176842 1 1
0.999998956524935 0.988891674273026 1 1
0.969129922381357 0.960328322579134 1 1
0.998873045303991 0.987996885386285 1 1
0.760423698771392 0.752990816127842 0 0
0.972709769330996 0.962863682608232 1 1
0.949737255060763 0.940724061400658 1 1
1.08690151735642 1.07718593029926 1 1
0.968063270105048 0.959217612064745 1 1
1.12316303704336 1.11088920838884 1 1
0.978107470176081 0.96876388404296 1 1
1.06378855515525 1.05200687788698 1 1
1.01473686479283 1.0043460654225 1 1
1.01601080084935 1.006012820005 1 1
1.0186787813549 1.00735480600145 1 1
1.07499863825507 1.06367096677896 1 1
0.880413911270895 0.871829062802725 1 1
1.06200162744643 1.05118890960089 1 1
0.97250973675541 0.962437373568064 1 1
0.876772794211718 0.868718678695994 1 1
1.05497376957309 1.04575273850227 1 1
0.824237614859487 0.81521381975636 0 0
1.09991376059515 1.08894456099853 1 1
0.889509585081011 0.880536550144046 1 1
0.925284207024635 0.91483984553534 1 1
0.950323053831922 0.940556036943725 1 1
1.00431452548727 0.994101443368222 1 1
0.992870574166493 0.982253056959773 1 1
1.06936412660731 1.05729353279417 1 1
0.890892099977871 0.882328319625123 1 1
1.0438674313567 1.03277403271744 1 1
0.930632397074816 0.921070177044951 1 1
0.999485370080383 0.988837660782999 1 1
1.00441778343611 0.994665346978636 1 1
1.0675462837499 1.05630903088729 1 1
1.0316573845633 1.02181434978433 1 1
0.946532065999993 0.937338545742835 1 1
1.01288917103138 1.00247998666547 1 1
0.95312192994865 0.942969548092535 1 1
1.09994130022371 1.08757747616838 1 1
1.09153392393671 1.08024559319918 1 1
1.06337572452106 1.05257253998882 1 1
1.01745407963234 1.00716424754784 1 1
1.03233348161056 1.02160131560522 1 1
0.894402277473751 0.884760472487583 1 1
0.995840180869365 0.985920661638833 1 1
1.00556735270615 0.996045562994481 1 1
1.01282260394924 1.00337713491714 1 1
0.868563259958292 0.859602697462308 1 1
0.9306689583126 0.922223605641888 1 1
1.08501261493744 1.07372385327829 1 1
1.07247783379228 1.06214730413914 1 1
1.03237763672058 1.02165567797998 1 1
0.986696878139014 0.976765992408869 1 1
0.855082339995133 0.846918235584061 1 0
1.049956282499 1.04011838440209 1 1
0.922585502220463 0.913096352759419 1 1
1.05164669066841 1.0418531094885 1 1
1.15956507420881 1.14801366606317 0 1
0.935342103030498 0.92596440276971 1 1
0.918137000984009 0.909167329325139 1 1
0.988465486591665 0.977409956245138 1 1
1.02557238039738 1.01536997791755 1 1
1.01376569567065 1.00381951264921 1 1
1.14563728517471 1.13332985043764 1 1
1.12764627840994 1.11615672343293 1 1
0.981792691487161 0.970316718204407 1 1
1.00574581534545 0.996542780773584 1 1
0.947924103634842 0.938962071970582 1 1
0.956479451020427 0.947376872277521 1 1
1.00945086866729 0.998585594369697 1 1
0.86761299139494 0.859348385670032 1 1
0.955630717452749 0.946148425215996 1 1
0.946115036237013 0.936613855471343 1 1
0.933554006480504 0.92475663157293 1 1
1.01749668069399 1.00703660030336 1 1
1.00169914375021 0.99081593752017 1 1
1.02364664334761 1.01350013462597 1 1
1.03682167352149 1.02719892113874 1 1
0.891351091070458 0.882535242786415 1 1
0.983776690750921 0.973535520219824 1 1
1.1254653504095 1.11422849069511 1 1
0.968401997826399 0.959161235146491 1 1
0.981897262732283 0.972224612776973 1 1
0.880322051458439 0.871082446388161 1 1
1.1678603193061 1.15721914741903 1 1
0.864328012299073 0.855809479861241 1 1
1.11624486505803 1.10383224342299 1 1
1.08962333744472 1.0802779709033 1 1
0.996085963887894 0.98625400186875 1 1
1.07004735603264 1.06015686027077 1 1
0.963604408417589 0.954407328106653 1 1
0.993670434995416 0.982069002530623 1 1
1.07914178659528 1.0677579710115 1 1
1.01817528939563 1.00693682642082 1 1
0.977596854183627 0.968174719710839 1 1
1.0340712855578 1.02490027575462 1 1
1.00688712860332 0.99664865753833 1 1
1.07564499915026 1.06492573217642 1 1
0.913653275234016 0.904632572351769 1 1
0.910793993009098 0.901767185432535 1 1
1.00576862828615 0.996243267016112 1 1
0.954385689012968 0.945589760073362 1 1
0.937743632294541 0.928032731339249 1 1
1.10031857026004 1.08972319656593 1 1
1.08526430223745 1.07498909887163 1 1
0.97572372661263 0.966731873509855 1 1
1.07335554155578 1.06201229790851 1 1
1.03464575589494 1.02531126181915 1 1
0.894280545652174 0.885779888149973 1 1
0.862996675267149 0.85504033827301 1 1
1.02399225136648 1.01270833469819 1 1
1.0230861866931 1.01370762468455 1 1
1.16100462002321 1.15006106509021 0 1
1.00422233513474 0.995010314682294 1 1
1.0192209995541 1.00988215430352 1 1
0.974253489313243 0.964844278771416 1 1
1.04936629452084 1.03861882399325 1 1
1.10955614168064 1.09928034100079 1 1
1.00310841121406 0.992924391143444 1 1
1.03504649790899 1.02561762015192 1 1
1.07778680307801 1.06741339533414 1 1
0.944394199330161 0.935348768392582 1 1
1.09801741773485 1.08718597307598 1 1
1.06461826349574 1.05390350905515 1 1
1.05985053916438 1.04995812438658 1 1
0.901963702160594 0.893481189487944 1 1
0.902160327369124 0.891776270678369 1 1
0.984083138200443 0.974035656600063 1 1
0.999401169147535 0.988407024333222 1 1
0.976394188010403 0.965107620095447 1 1
0.917499818520644 0.908147444934779 1 1
0.860055626546052 0.851275032232654 1 1
1.20095975863848 1.18947571197645 0 0
0.9201238257454 0.911510861570847 1 1
0.879190524058758 0.870187564910396 1 1
1.04228905164499 1.0308599280344 1 1
0.946212831616044 0.936051192659451 1 1
1.01494158253655 1.00421770223531 1 1
1.06116995117509 1.05066641988888 1 1
0.994366388109645 0.984155581874933 1 1
1.03887423089348 1.02849870729388 1 1
0.987600769832148 0.97859801608502 1 1
0.935820092080829 0.926726041922991 1 1
0.950341975750827 0.941357894808346 1 1
0.907315373457646 0.897921116366166 1 1
1.07217901635716 1.06057893293277 1 1
0.935080171642595 0.926309036626496 1 1
0.871608091764219 0.863008950962986 1 1
1.13867222804003 1.12824530358446 1 1
1.04406092571172 1.03438309811519 1 1
0.851359813146322 0.842569048125826 1 1
0.937487298705232 0.928201091740429 1 1
0.859225796217594 0.850835823419478 1 0
0.910434629260018 0.900678621920529 1 1
1.06516471429095 1.0550707516169 1 1
1.05990568200388 1.04835168796903 1 1
0.944713726056115 0.934505545534179 1 1
1.05238758646947 1.04267859305268 1 1
1.06694379178192 1.05636578456901 1 1
1.08217997459969 1.07153343188206 1 1
0.776194297613944 0.767961197337363 0 0
0.914582286045992 0.90516910817815 1 1
1.02297971858526 1.01259591714356 1 1
0.818233655545884 0.809851143626612 0 0
0.832104285421634 0.824273811225666 0 0
0.965971868804177 0.956550208848391 1 1
1.13563486314771 1.12367355466237 1 1
1.05460534584366 1.04432346939662 1 1
0.94473665820423 0.935255933744745 1 1
0.924980281444103 0.91470295014252 1 1
1.00994675207896 0.999727093867709 1 1
0.926914885465698 0.917104353927924 1 1
0.974662771221005 0.965748273353938 1 1
1.01629139591235 1.0056701702136 1 1
1.06653056639975 1.05564239719177 1 1
0.99170418292638 0.981588737529355 1 1
1.03231874140895 1.02321128217755 1 1
0.845706088695131 0.836241853785939 1 1
1.05247357720016 1.04220771427435 1 1
0.976104825398057 0.965165870418697 1 1
0.964040177642558 0.95495903421669 1 1
0.985044540847435 0.974947181601314 1 1
1.03142738013303 1.02058810436466 1 1
1.02411389691584 1.01461488122092 1 1
1.09589563069372 1.08462975374328 1 1
1.11499000490006 1.10351056481109 1 1
0.955606304188205 0.945385604212425 1 1
0.900059556528517 0.890996473048992 1 1
1.02240114682183 1.01218577482687 1 1
0.903134526296262 0.893459692830101 1 1
0.948293102830892 0.938958278362922 1 1
0.974553736242819 0.964783946079254 1 1
0.949276446017311 0.938202237474262 1 1
1.06707305542651 1.05734819515533 1 1
1.04206684496507 1.03120391528187 1 1
0.852290001764421 0.843438007316702 1 0
1.08960296282247 1.07767801802172 1 1
0.905832948496885 0.896451498816151 1 1
0.996056414486428 0.985563861792865 1 1
1.07907181052755 1.0674498431576 1 1
0.960132459473388 0.951249776865367 1 1
1.03552167103006 1.02550323659067 1 1
0.958251783582017 0.948361337398348 1 1
1.00901440926876 0.999519461386053 1 1
1.05939053786594 1.04884553294745 1 1
1.03162382304654 1.02113169983121 1 1
1.03434642613315 1.02428565533461 1 1
1.02074353419517 1.01080887060164 1 1
0.921745646610226 0.913052391058296 1 1
1.057478498157 1.04748098904185 1 1
1.01164502571804 1.00056792169101 1 1
1.15818453863187 1.14644585509207 1 1
0.998396204088748 0.989216278601301 1 1
0.939263474060655 0.929284203604208 1 1
1.01337508734354 1.00301407830635 1 1
1.06489283967503 1.05467090628008 1 1
1.01290028795762 1.00186557754985 1 1
1.00521085858618 0.996317939816371 1 1
1.02764169486973 1.01581023166753 1 1
0.95137493833727 0.943487415227723 1 1
1.04441726636252 1.0336312409796 1 1
1.00684099462655 0.996214433023518 1 1
0.992398653093367 0.981317039931874 1 1
0.991526109565866 0.982699715433301 1 1
0.922698227564849 0.912930289752838 1 1
1.04903134055652 1.03859442682083 1 1
0.976409290141701 0.966788503725823 1 1
0.97456797588319 0.965612745038488 1 1
1.01650453558964 1.00641571874355 1 1
1.12677440404987 1.11571475518662 1 1
0.916414177272906 0.907540671419126 1 1
0.978545758138968 0.966591314472452 1 1
1.02798360767992 1.01660188980691 1 1
1.06811173168936 1.05771750165627 1 1
0.96672495406927 0.956551028802098 1 1
0.945947537621658 0.936896253523304 1 1
0.957703598267123 0.948655767659211 1 1
0.979645913698612 0.969457684238848 1 1
0.965030830950247 0.95555510047961 1 1
0.907193747841897 0.897794104173931 1 1
0.99657097795453 0.986417353600356 1 1
0.952569251826997 0.942172755519983 1 1
1.01728977860157 1.0074941463941 1 1
0.959523664034801 0.94988337615591 1 1
0.986590785357688 0.977325549742156 1 1
0.889563472833105 0.880759590431392 1 1
0.94003659624334 0.931424191270999 1 1
1.02881380601881 1.01807064074288 1 1
1.10089105527885 1.09074130899393 1 1
1.17647061315538 1.16491986381098 0 0
1.06799284534707 1.05705800358841 1 1
0.975327402878308 0.964401711458374 1 1
0.981144788518694 0.971240599366288 1 1
0.889003271785954 0.880107330589182 1 1
0.860365115565025 0.85172001315108 1 1
1.0823292815286 1.07056965897819 1 1
1.01077204755122 1.00025741254902 1 1
1.05308846892013 1.04135058424488 1 1
0.891989151550197 0.883579380747558 1 1
1.0616424756532 1.05026849655954 1 1
0.988814397226179 0.978461686296745 1 1
0.875090960344023 0.866678617759895 1 1
1.09402614955307 1.08279547474681 1 1
1.00908902446514 0.998700117906677 1 1
1.01045533665248 1.0002675837759 1 1
0.916287942154421 0.907128585674147 1 1
0.963100698267114 0.953131314629789 1 1
1.03693820586727 1.02508838627294 1 1
1.02945096952235 1.01863118740345 1 1
1.13800313864799 1.12551302606 1 1
0.928066793635444 0.919136410046554 1 1
0.929163060419684 0.919835437420613 1 1
1.0295483547807 1.01901066137433 1 1
1.04974329646215 1.03953539726463 1 1
1.0011444909761 0.991160412045587 1 1
0.878403695242475 0.869037311366103 1 1
0.970242886737879 0.959779341740436 1 1
1.09279278937553 1.08193223982884 1 1
0.96805583979852 0.959454767223549 1 1
1.01532511092611 1.00516756198954 1 1
0.983831767452999 0.973681912514764 1 1
0.868988268470358 0.860825889711008 1 1
0.908797485834329 0.89962152412728 1 1
0.823488948148261 0.815407071549289 0 0
0.943098467693734 0.933621017022945 1 1
1.01356516783087 1.0037001481642 1 1
1.01875275241825 1.00906892784791 1 1
1.00884261927547 0.998958733584406 1 1
1.03424892726163 1.02337075687768 1 1
0.893357762589 0.884122144204584 1 1
0.868328566471359 0.859339385127892 1 1
1.01699794664612 1.0065186903274 1 1
0.9170175185757 0.906666768212929 1 1
0.998656135241179 0.9887632083664 1 1
0.893451564392248 0.883441503509904 1 1
1.0227689417323 1.01288099936393 1 1
1.06101708827805 1.05137118040137 1 1
1.11618133668797 1.10289350099486 1 1
0.888085112237479 0.878846913726483 1 1
1.05389753099034 1.04398418849507 1 1
1.20597508906004 1.19363688434878 1 1
0.960490583892692 0.951707824958244 1 1
0.993407154290506 0.984273802521327 1 1
0.892796860490133 0.884472335076372 1 1
1.040332266049 1.02972278920728 1 1
0.943191991567029 0.934467306886115 1 1
1.00881637983745 0.999715223035967 1 1
1.04164709266513 1.03211061830506 1 1
1.063681811096 1.05279149110599 1 1
0.89544261917294 0.885234124624101 1 1
0.878641798988847 0.869856861272453 1 1
1.05749638812563 1.04597322981779 1 1
1.07565679671254 1.06615860245757 1 1
0.925996635215569 0.917059486065957 1 1
0.894307643412246 0.885579798359883 1 1
1.06001072121605 1.04965981522404 1 1
0.966090575279773 0.956656016757008 1 1
0.90040912846309 0.890928908681153 1 1
0.976931344490629 0.968063783270589 1 1
1.07070090003227 1.06079199687259 1 1
0.909746210014789 0.900724466839012 1 1
0.974866755578854 0.965405329861568 1 1
1.00266744658831 0.992928493363353 1 1
1.18291549202026 1.17087429211756 0 0
0.933876226793811 0.925863410563819 1 1
0.877660493855206 0.868437193832461 1 1
0.97282532423699 0.963984449777324 1 1
1.05072097803924 1.04066573302648 1 1
0.989592497678535 0.979842246877868 1 1
0.902328054924232 0.892883243519203 1 1
0.952670755249121 0.943136512037329 1 1
1.16967120338163 1.15906280579585 0 0
1.03851014472439 1.029051034828 1 1
0.876739969846613 0.868154497164197 1 1
1.00198628537932 0.991984087385689 1 1
1.02440769230504 1.01221108752856 1 1
1.01510145342464 1.00482595600508 1 1
1.0353508454264 1.02530952217531 1 1
1.00295089298461 0.993963129811063 1 1
1.07575078745842 1.06610628763497 1 1
0.971128444102181 0.961276149969706 1 1
1.07365710479107 1.06363263105549 1 1
1.12820998673065 1.11706641970045 1 1
1.06407776487322 1.05428045528257 1 1
1.00331091465881 0.993699240213617 1 1
1.18663414605266 1.17278601929868 1 1
1.14931399977842 1.13755678601785 1 1
0.960959100938077 0.951193056269363 1 1
0.890153642570233 0.880701935786346 1 1
0.958301205047737 0.948210546196747 1 1
0.917510507891533 0.908739479982921 1 1
0.965083154440316 0.955402634456086 1 1
1.00542829593007 0.99491354127628 1 1
0.943984041424153 0.934237674209168 1 1
0.934481690695205 0.924422768183353 1 1
1.0355047270568 1.02539592384125 1 1
0.898340885307245 0.888329146117542 1 1
0.986167207526545 0.975971546608301 1 1
0.967933927752902 0.957155236022126 1 1
0.939410436810333 0.930352426853941 1 1
0.963633048773266 0.953529084458348 1 1
1.03868027363717 1.02839164714925 1 1
0.944292051351932 0.934712882161525 1 1
1.00382546403486 0.993756703880613 1 1
0.836148669269075 0.828041643765887 0 0
0.969514413067251 0.95896380707959 1 1
1.10985519533716 1.09935984813776 1 1
1.0583471486085 1.04914070826157 1 1
0.960368050155298 0.950232544767627 1 1
0.876000909938105 0.867041293349102 1 1
0.981537574970759 0.972270162858365 1 1
0.95318509395342 0.943422787981919 1 1
1.22897957268777 1.21760142919767 0 0
1.03854042997549 1.02827241933534 1 1
1.00408356936006 0.994250177288067 1 1
1.0369378646704 1.0265960351425 1 1
0.88773907602919 0.879655387119543 1 1
1.09997334906538 1.08825539004966 1 1
1.13476402238823 1.12372678692461 1 1
1.04582826288021 1.03544944436334 1 1
0.902970695767587 0.894109281319466 1 1
0.940605319309864 0.930340754314794 1 1
0.95860526298076 0.949394453100749 1 1
0.998007832385506 0.98777921433235 1 1
0.978116503297159 0.967271143518054 1 1
1.04902447900425 1.03801651120095 1 1
0.948399264462092 0.939590200419213 1 1
0.983456729998564 0.973749356600256 1 1
0.822465507705562 0.814528580080732 1 1
1.01135053580739 1.0001715272708 1 1
0.898423746269318 0.890032172108114 1 1
0.927499161886902 0.918750239629591 1 1
0.769980449263156 0.762486528859922 0 0
0.990634621651335 0.98008786547124 1 1
0.876826430030072 0.868194347584218 1 1
1.11430244332071 1.10350308622312 1 1
1.03956464280569 1.0287577967693 1 1
1.0839066718975 1.07201608865025 1 1
0.946332678553152 0.936720331136662 1 1
0.929625065574436 0.92020381447025 1 1
0.942026333389734 0.931753181199773 1 1
0.910994774328808 0.901078260115818 1 1
0.999350541978006 0.989939276323916 1 1
0.887485827793376 0.877010853920764 1 1
0.910046615980572 0.90086791885077 1 1
0.91498896402099 0.906302562865083 1 1
1.03852811905991 1.02721053060287 1 1
0.949186719809412 0.939866110269615 1 1
0.953133014589917 0.94263485729047 1 1
0.982564543967172 0.972200399735618 1 1
0.919119186236161 0.909322682617933 1 1
1.04051835832599 1.02979896232452 1 1
1.01254341753708 1.00281519618202 1 1
1.04463623182787 1.0357394277639 1 1
1.02951517448122 1.01881731961303 1 1
0.878330014037533 0.868828333797011 1 1
0.981153581907012 0.972892897602988 1 1
1.09828870666048 1.08764492956555 1 1
1.0469007448413 1.03663516031856 1 1
1.07468726087542 1.0633718431642 1 1
1.02810477822289 1.01686088206598 1 1
1.13495101487288 1.12358540256791 1 1
0.964989916679696 0.955767500235507 1 1
0.926045961764332 0.916571824640096 1 1
0.896069321452735 0.887143709637839 1 1
0.966445028288002 0.957490431498766 1 1
0.973488635166446 0.964192011553775 1 1
1.07650966196717 1.06595224332817 1 1
0.842382827662693 0.833732703893727 0 0
0.959378815211763 0.949669909329409 1 1
1.04092533729951 1.03109997962423 1 1
0.884522165796975 0.875523808070568 1 1
0.985054941456398 0.975687724526184 1 1
0.972797172244949 0.962300307232476 1 1
0.959773145273249 0.949755270630059 1 1
0.987274931828524 0.977149316273997 1 1
0.910806934860555 0.901348514928756 1 1
0.927892921954743 0.919005140013565 1 1
0.927515759677055 0.917707485984252 1 1
1.18860552823528 1.17658440068994 1 1
0.908178789369 0.899316563953092 1 1
1.04169488255261 1.03205181772812 1 1
1.13282811700777 1.12122088060995 1 1
0.974029557392726 0.964019289869742 1 1
1.20553672849301 1.19451803249742 0 0
0.973282715931174 0.964305496502528 1 1
1.05819651370562 1.04673355472186 1 1
0.977945365941665 0.967973214795904 1 1
1.11640745774933 1.10569626828376 1 1
0.789607571760658 0.782108913444592 0 0
1.10750138564897 1.09708624092252 1 1
0.952253508363904 0.942771662461555 1 1
0.845971714408796 0.838252744470433 1 1
1.04629699212406 1.03615700837141 1 1
0.811037318138309 0.803030968501485 0 0
1.03561432440038 1.02567854117193 1 1
0.939704999197329 0.930162736581001 1 1
0.886832926743722 0.877707792715678 1 1
0.942643747293855 0.934020282756947 1 1
1.05215689929972 1.04266831621476 1 1
1.00170213664258 0.992248215080105 1 1
1.16145888946465 1.15109213532575 0 0
0.942715780855575 0.932008053581354 1 1
1.13770690486986 1.12499418500795 1 1
0.992187643950255 0.982140204370998 1 1
1.07754100391816 1.06687737565371 1 1
1.04855786705267 1.03769958475231 1 1
1.07290820791087 1.06266221613257 1 1
0.839326058186226 0.831014404370577 0 0
1.0080696281894 0.997693676283458 1 1
1.12957962825614 1.11656924603605 1 1
0.890415455475491 0.881309954435499 1 1
0.933166242551633 0.923285587331654 1 1
0.952423621046298 0.942214036937138 1 1
1.08097495264543 1.07019251650469 1 1
1.12507509341369 1.11368709165677 1 1
1.14061146348779 1.12975288422347 1 1
1.00502514633748 0.994155204505353 1 1
0.917876850189432 0.90898482688807 1 1
0.993399660674735 0.983926328547328 1 1
0.92060995789221 0.911717097101115 1 1
1.00509264259764 0.99532513805633 1 1
0.874475176005013 0.865801803470818 1 1
1.07252791294777 1.0615811212658 1 1
1.08676866900346 1.07701116115216 1 1
0.866225143723024 0.8568745502781 1 1
0.905317944549219 0.896190802595168 1 1
1.01548325031698 1.00585778003843 1 1
0.983499282424677 0.973697738729456 1 1
1.01042604783552 1.00040901718968 1 1
1.09657092302119 1.08595974331543 1 1
0.819964636663912 0.811861896386406 0 0
0.952280639900792 0.941117767593715 1 1
1.00892616886397 0.999578824095444 1 1
0.925787326825453 0.915919714467309 1 1
0.983399554822629 0.973401682961224 1 1
0.991239815929342 0.981908507885222 1 1
1.02806685032525 1.01718359918197 1 1
1.02101751025835 1.01069816793122 1 1
0.952377684716744 0.941973666866212 1 1
1.03210261326831 1.0215986055656 1 1
1.01730424752595 1.00679776781832 1 1
1.06492530183952 1.05398499850794 1 1
0.785977023493542 0.77845283686828 0 0
0.921471598027248 0.911324639936352 1 1
1.0114755123994 1.00180316659959 1 1
0.922968372205696 0.913442820058558 1 1
0.931520811418655 0.922790253806692 1 1
0.977062398842174 0.967311658834265 1 1
1.00791678686454 0.998070723863681 1 1
0.977923892623946 0.966975845031773 1 1
1.02474790856512 1.01435457983597 1 1
0.991638580698797 0.980882546561732 1 1
1.00782046236379 0.99945167264778 1 1
1.04629036892506 1.03561620074206 1 1
0.948502346034391 0.938578503111605 1 1
1.00606465366345 0.996748525566722 1 1
1.0394709869889 1.02833869472994 1 1
0.916958989314619 0.907600372731623 1 1
1.05547340949835 1.04444818039893 1 1
1.11821251346532 1.10799252961213 1 1
1.10209488518099 1.09090896775653 1 1
1.00391276401668 0.993219367489277 1 1
0.808505913652168 0.801026842069918 0 0
0.996477170080159 0.98648903678265 1 1
1.11229654800753 1.10185238649299 1 1
1.01829997053391 1.00841389906207 1 1
0.904151032527872 0.89554682611488 1 1
1.04026272319794 1.03019538742496 1 1
1.0657860291384 1.05377747994779 1 1
0.990889656268222 0.981326567652141 1 1
0.913170021716164 0.904348151722397 1 1
1.1011704376479 1.08852773511694 1 1
1.07532351243103 1.06338015053031 1 1
1.01009807710964 0.999803562518133 1 1
1.07536564365375 1.06355658176791 1 1
0.94312350456097 0.934282730665085 1 1
0.97232017482935 0.962611901666974 1 1
1.03656472883753 1.02631668903505 1 1
0.98190672943453 0.972386507499521 1 1
0.966786128223257 0.958282974535134 1 1
0.880226924552823 0.871366821650495 1 1
0.975133430138935 0.965316243072622 1 1
1.01442604709945 1.00440083154322 1 1
1.07022356931722 1.05926649723075 1 1
0.885627944033476 0.87673417392247 1 1
1.00587875432504 0.995152845228421 1 1
0.912734233969186 0.90366376589779 1 1
1.00449090773189 0.993724144519492 1 1
0.855206259246311 0.846600094208298 1 1
1.07973095740759 1.06882503512405 1 1
0.989304775263132 0.979464655198238 1 1
0.905298555751326 0.895024058048073 1 1
1.06030869085185 1.05016652716102 1 1
0.942256945585744 0.933306702986981 1 1
1.02833743575221 1.01790432044164 1 1
0.901587381338809 0.891471436339412 1 1
0.953029045474802 0.94223688649575 1 1
1.00342736486835 0.993918148386419 1 1
1.05506477048564 1.04230863535695 1 1
0.903949828831696 0.895430382193218 1 1
1.04647785747755 1.03576571826709 1 1
0.987543651902569 0.976270614243398 1 1
1.06744792203608 1.05685156263653 1 1
1.07973756541677 1.06961953082122 1 1
0.992252675410907 0.983116419003627 1 1
1.13255272492396 1.12229676830284 1 1
1.17847938855209 1.16555373447388 0 0
1.05564116660227 1.04371818121882 1 1
1.00042665618402 0.990995156197037 1 1
1.03315572960068 1.02281508614889 1 1
0.940560075586829 0.931595466630174 1 1
1.04049588262163 1.02988969834794 1 1
1.05176251413621 1.04139642920965 1 1
1.0385260491226 1.0275631308783 1 1
1.15558408958582 1.14447581507864 0 1
1.14320519893589 1.13139824611449 1 1
0.97491132780459 0.965585112732862 1 1
0.991102261139014 0.980609352737622 1 1
0.946272448093855 0.936374478444575 1 1
1.04755445142519 1.03691901165928 1 1
0.898928261019895 0.889652072983726 1 1
1.04075723595935 1.02838268767507 1 1
1.06530588432282 1.05481904931208 1 1
0.894022598784022 0.88521536545144 1 1
1.01251448873415 1.00132266327848 1 1
0.941476112956637 0.932619745304866 1 1
0.958961047261674 0.948312014520605 1 1
0.981587836069227 0.971980767353023 1 1
0.974643578691049 0.964158762189595 1 1
1.07907316574795 1.06675302863512 1 1
1.10951769805532 1.09823568880249 1 1
1.08880196577111 1.07879692575273 1 1
0.867005006349454 0.858457221233301 1 1
1.01735553973419 1.00604734225302 1 1
0.800165450501421 0.791296098485087 0 0
0.865092548217942 0.85618296069163 1 1
0.996744550446229 0.987345980587644 1 1
1.0247159943483 1.01530968568826 1 1
1.08954351037077 1.07897096755055 1 1
1.16801732104278 1.15675253149457 1 1
1.11437530696565 1.10248522119787 1 1
0.9426162224912 0.933375325458674 1 1
1.11726177135837 1.10571213029807 1 1
1.10306815488685 1.09196811863124 1 1
1.01894290262044 1.00722190488238 1 1
0.893734340090845 0.883891758325309 1 1
1.06435216212473 1.05357805884352 1 1
0.968502359201585 0.959481268208611 1 1
1.01050442546234 1.00075563213412 1 1
1.02121955775063 1.01052512008751 1 1
0.905506275213249 0.896280542437871 1 1
0.962442137115406 0.953241353650901 1 1
1.00136433137234 0.990787599709354 1 1
1.08811263122483 1.07718049213127 1 1
0.948947340807719 0.939588294698519 1 1
0.913115033415345 0.903454748941775 1 1
1.04531321555459 1.03536579839791 1 1
1.01472261884393 1.00439209794594 1 1
1.08555026504605 1.07435882988993 1 1
1.07689628086328 1.06645184655344 1 1
1.09836526166574 1.08806991320628 1 1
1.03795163127527 1.02776213843614 1 1
1.02257963911809 1.01312240872092 1 1
0.85262779651552 0.844066529650035 1 0
1.08154456263812 1.07157589784558 1 1
1.0818064798463 1.07159408415959 1 1
0.996191044830982 0.986582408312588 1 1
1.00331346698918 0.993991063208238 1 1
0.920872306887275 0.911424803105048 1 1
1.02583749575546 1.01675073638607 1 1
1.02245676189096 1.01278085405024 1 1
1.08645462798545 1.0754299154917 1 1
1.15456596948641 1.14299256448655 1 1
0.830175100122954 0.82129119647599 0 0
1.08877942720745 1.07744107346142 1 1
1.00950869673279 0.999154656645031 1 1
0.928066372358273 0.918633767763412 1 1
0.937755506857829 0.928430991924997 1 1
0.988659135332885 0.978920667062413 1 1
1.05712045335399 1.04694803893797 1 1
1.04137357733615 1.03132090506306 1 1
0.929044584342448 0.920416041766396 1 1
1.07132369516308 1.06021534403273 1 1
1.05522344868567 1.04564251583432 1 1
1.03680009199276 1.02633085045555 1 1
1.13386017348827 1.1203051645916 1 1
0.967710343588838 0.958712933318732 1 1
0.921258193295 0.911812094395647 1 1
1.00966738030384 0.998596090035239 1 1
1.19016185352927 1.17917868482312 0 0
0.895398687587949 0.887247597258321 1 1
1.03740565907862 1.02696073759757 1 1
1.03686940280713 1.0255405886578 1 1
1.02918263623633 1.01908514426939 1 1
1.03151413170745 1.02191698193578 1 1
0.924379354947611 0.914931808208319 1 1
0.948567268321109 0.938329939102434 1 1
0.767285790296357 0.759690595930794 0 0
1.01882965829975 1.00889276465359 1 1
1.06532903452452 1.05371570544615 1 1
0.972951194780616 0.963465913933064 1 1
1.10174594271138 1.09037436024332 1 1
0.86095860340533 0.853266774243706 1 0
0.924240920827914 0.915304992320652 1 1
1.0228497556135 1.01233020116447 1 1
1.01494357495048 1.00486901626349 1 1
0.996366005507665 0.986392431876538 1 1
0.974784638873082 0.963957550943672 1 1
1.0795403484354 1.06904050577336 1 1
1.00286751180255 0.99147171329445 1 1
1.00010442641644 0.990809780816774 1 1
1.02896213585123 1.01937773097118 1 1
0.818526080074583 0.809857083973414 0 0
1.0629631319866 1.05098909763552 1 1
0.977112894623012 0.966962031686007 1 1
0.963373524807526 0.953777607601994 1 1
1.0725064053699 1.06181736920043 1 1
1.01102100301034 1.00011717650374 1 1
1.06971689889903 1.05973108167596 1 1
1.07312301750959 1.06232769324792 1 1
1.0559677346027 1.04624648030303 1 1
0.866820615327244 0.85818232534078 1 1
1.03748824008975 1.02757695246269 1 1
0.945310364152206 0.934764175701553 1 1
0.966540235413738 0.955690979650686 1 1
0.917568200390282 0.908326182070489 1 1
0.940593738297127 0.930256007295254 1 1
1.00675582172475 0.996640708277241 1 1
1.08155131697794 1.07195962037683 1 1
0.95259344749758 0.942683963543172 1 1
1.09110868783144 1.08066606649147 1 1
0.93819317932492 0.92936720870642 1 1
0.971094813413957 0.962094095956739 1 1
0.878998470642819 0.870653391059863 1 1
1.02736301138685 1.01759540840323 1 1
0.961243355493602 0.951190034440601 1 1
1.05021782012951 1.0389124306826 1 1
0.978177734718144 0.967726520398869 1 1
0.997129587960953 0.987513783836685 1 1
0.93055790694909 0.921492881648301 1 1
0.978707817184693 0.969008134664963 1 1
0.992403645211552 0.982291171211151 1 1
0.909097681016343 0.899649775752423 1 1
1.15260518881035 1.14282884440242 0 0
1.02636961796005 1.01719594738712 1 1
0.938595239886389 0.929243743336849 1 1
1.05467484346038 1.04405661181666 1 1
0.884941430509613 0.87689213180842 1 1
1.11927013487389 1.10671234084885 1 1
1.10237262876552 1.09143501795764 1 1
1.0555008905895 1.04532789987794 1 1
1.19800567095929 1.18634066157187 0 0
1.04843307856172 1.03856271320366 1 1
0.949641447756802 0.939931225743391 1 1
0.983855553094785 0.974656533694858 1 1
0.960776713931562 0.951226670232502 1 1
0.952186908554868 0.9431381438885 1 1
0.873007433908613 0.863034804552271 1 1
1.04013795315062 1.0290365279349 1 1
0.92222893202628 0.912849254212209 1 1
1.13055482755318 1.11725052588022 1 1
0.890883460617237 0.882306236594157 1 1
1.11073036701923 1.09756539626562 1 1
0.970393776222404 0.960684212645888 1 1
1.04904810205914 1.0385579670602 1 1
1.04291593791388 1.03311681617543 1 1
1.02256621165411 1.01256919757697 1 1
0.844379016844666 0.835730984814212 1 0
0.88175035657136 0.873304476425698 1 1
0.968929936089166 0.959355139744142 1 1
0.982444611603288 0.971299143396051 1 1
0.882283137470418 0.872221951981167 1 1
0.973503276499061 0.963614500176544 1 1
0.958784298676534 0.948768679266835 1 1
1.11791252292877 1.10483110326587 1 1
1.09193004266025 1.08074308445813 1 1
0.977774527103884 0.968233437171545 1 1
1.06407873326643 1.05370992983296 1 1
0.964323849297482 0.955248011837885 1 1
0.938532851898643 0.929338822602847 1 1
0.915185233576575 0.905708614161708 1 1
1.01361199551804 1.00253825561232 1 1
1.03961042525515 1.0287855898991 1 1
1.02967446230529 1.01886613909107 1 1
0.985433262171931 0.97445886383919 1 1
1.04019595123851 1.02890302604641 1 1
0.852321018683587 0.843866129253543 1 0
1.05991349523696 1.05036595184183 1 1
1.03320463602104 1.02304446246672 1 1
1.03653996514615 1.02560664541348 1 1
0.92291477280801 0.913823488258803 1 1
0.99351144894443 0.984132973893421 1 1
0.968744725988542 0.959597192699817 1 1
0.936728927105173 0.928473653528407 1 1
0.972805401691387 0.962998475708338 1 1
1.07105975362875 1.05964148178086 1 1
0.888124802883735 0.87961804393095 1 1
1.00101143616741 0.989748438560237 1 1
0.961348753318892 0.95129509043488 1 1
0.959660641808394 0.949485247117558 1 1
0.885687168986794 0.8766772877444 1 1
0.959276348582188 0.950077983371098 1 1
1.04757985040348 1.03745062477095 1 1
1.05129108913713 1.04097380410521 1 1
1.0787535793559 1.06806095688094 1 1
1.01687514850146 1.00626572064721 1 1
0.969071481772792 0.959750089914718 1 1
1.0237935963554 1.01350325777076 1 1
0.93871069212861 0.928590453720114 1 1
1.00258884507641 0.99310496650227 1 1
0.888903179463189 0.879676068228977 1 1
1.09419701001625 1.08292977454379 1 1
1.04798012600524 1.03729962669287 1 1
1.07218901881027 1.05938758918042 1 1
1.12081582741936 1.11144011862776 1 1
0.982640797248759 0.972519371222134 1 1
1.0847159783018 1.07378141227925 1 1
1.02379818997636 1.0127714779313 1 1
0.996933885534055 0.987118037510695 1 1
1.24531330045399 1.2323206310885 1 1
1.05148990188264 1.04090824787264 1 1
0.951481087954821 0.9411875782415 1 1
0.952615364935438 0.943691332845242 1 1
1.13533098354025 1.12378342317007 1 1
0.991055363089302 0.981725701248238 1 1
1.01007800842414 0.999679213376659 1 1
1.00588506643495 0.994702440205021 1 1
1.01648391734882 1.00642845416552 1 1
0.911163140838901 0.90192539178083 1 1
1.01865837106097 1.00865003637593 1 1
1.16315210941247 1.15168031304887 0 1
0.769950975612245 0.762061883058056 0 0
1.07474234400682 1.06357648764451 1 1
1.03395185143453 1.02447955786235 1 1
1.01428405007719 1.0034367433912 1 1
1.10155159581776 1.09034425766243 1 1
1.15243633009475 1.14112124326666 1 1
0.899096137634228 0.890646619458533 1 1
0.930892493823159 0.921953962009292 1 1
1.07186972172096 1.06140902952206 1 1
0.993195185677908 0.984175167301544 1 1
0.98102953678382 0.970719995589166 1 1
0.894569372206469 0.886337863851355 1 1
0.98116053717599 0.970926444983775 1 1
1.05133709060743 1.0407232630848 1 1
0.896349413453245 0.888225403785711 1 1
0.909314606399736 0.899861348310985 1 1
1.13791605873997 1.12596546374008 1 1
0.897099663770058 0.888564041756511 1 1
0.916001221050161 0.907107125042072 1 1
0.824125429345215 0.815965394715194 0 0
0.893279882109342 0.884489822411076 1 1
1.14394020688275 1.13275732697965 1 1
0.873059892115991 0.865456360857467 1 1
0.902193312970198 0.893137307553117 1 1
1.15855391099851 1.14518472917474 1 1
0.874288938086629 0.865222391386145 1 1
1.02337437911254 1.01299106940903 1 1
1.18153497569914 1.16901733877952 0 0
1.13631766969928 1.1246156259724 1 1
1.03500037594304 1.0240973798331 1 1
0.956029798211487 0.947154905611665 1 1
1.05622914170319 1.04596238037949 1 1
0.968495284612727 0.958131759961816 1 1
1.08605332460217 1.07596383849837 1 1
0.964338794766464 0.954867153360874 1 1
1.07066947534354 1.05931702682798 1 1
0.961657462554035 0.952530910244493 1 1
0.950043225922304 0.940851643028755 1 1
0.953002644808391 0.943076896478854 1 1
1.01738042407975 1.0051736553947 1 1
0.915870618470957 0.90711698239498 1 1
1.01077312102593 1.00055697435941 1 1
1.02644217969348 1.01602029936686 1 1
1.11110231394941 1.09983858898202 1 1
1.0086430061585 0.998751277640361 1 1
0.966963549098499 0.956904255531888 1 1
0.959879004354768 0.950375649366929 1 1
1.05945545719015 1.0477811265466 1 1
0.981420033900099 0.971441055296507 1 1
0.926186466212778 0.917496644103461 1 1
0.975013863697122 0.965206571441629 1 1
0.985550515324032 0.977097035042197 1 1
0.939221588672231 0.930398372879562 1 1
1.02741334750255 1.01732841602868 1 1
1.08164044602326 1.07084914073266 1 1
0.935561923301932 0.925888798193712 1 1
1.06653780886455 1.05646959628338 1 1
1.08894902418212 1.07940574558788 1 1
1.06316355181995 1.05243573289639 1 1
1.03261100448206 1.02138820751493 1 1
1.01562806478276 1.00559932860486 1 1
0.958389772053729 0.948140250267183 1 1
1.03392396670212 1.02395936826342 1 1
0.94018394473045 0.931748768805834 1 1
0.964692956174296 0.955063625957192 1 1
0.910661539486686 0.901123170392552 1 1
0.917499876713065 0.909091135649132 1 1
0.910349161518158 0.900979112697496 1 1
1.06711462320236 1.0543372153671 1 1
1.07917880927529 1.06950380090852 1 1
0.932851890440236 0.923561366784062 1 1
1.01631129651945 1.00672034525585 1 1
0.958579616183454 0.948660841246658 1 1
1.00304857695684 0.992683153467579 1 1
0.999169413151676 0.990024269690304 1 1
1.0254339858804 1.01550786518381 1 1
0.984938387638671 0.975611697480535 1 1
1.07434726129742 1.06367306605735 1 1
1.07018559958641 1.05892760900352 1 1
1.00711396802174 0.996599196659658 1 1
0.924229441083488 0.915051710278295 1 1
0.95705877175438 0.947196501257067 1 1
0.980502003205309 0.970708312961998 1 1
0.934400713825094 0.925678976139443 1 1
1.01617506412393 1.00302829131382 1 1
1.03282981997104 1.02129948829585 1 1
1.01840778407858 1.00732338831251 1 1
1.12641385578383 1.11587464416441 1 1
0.872340588033854 0.864019283286727 1 1
0.887968305583979 0.878103679606634 1 1
1.05891789933115 1.04727798130941 1 1
0.981847120410478 0.972288976507732 1 1
0.964844367797148 0.955656946504718 1 1
0.948274131308841 0.939369791212148 1 1
0.96203796022304 0.952319068475179 1 1
1.00688306212609 0.997344191545324 1 1
1.01630930696708 1.00584318290401 1 1
1.0412173114215 1.03037738009236 1 1
1.15259996245966 1.14006208142195 1 1
1.05464270077596 1.04298125682666 1 1
0.913469890555683 0.903506046268307 1 1
1.03415353779943 1.02331803278975 1 1
1.06423603473185 1.05356294731287 1 1
0.973453529583475 0.964913743220593 1 1
0.879549866902427 0.871235215827295 1 1
1.11954297848409 1.10698172915167 1 1
0.961198477047673 0.951134968486251 1 1
0.922516755338905 0.913761115852845 1 1
1.08602473090574 1.07538300188503 1 1
1.14152264920601 1.13000087194453 1 1
1.01776393082099 1.00716687992896 1 1
0.904103740008971 0.894977116676158 1 1
1.0125747162585 1.0030757165801 1 1
0.935694228049062 0.926407281940626 1 1
1.08584845124018 1.07590529512896 1 1
0.863017077023964 0.854676777290874 1 1
1.04062308340488 1.0301486764034 1 1
0.894042450908449 0.883567962425905 1 1
1.0273238888363 1.01772752390047 1 1
0.981925874945655 0.972439790894545 1 1
1.02588740430566 1.01562056835336 1 1
1.06320805288397 1.05247831998894 1 1
0.930751724572025 0.921575635699817 1 1
0.936599573525568 0.926728437988257 1 1
0.997354091315979 0.986691647527806 1 1
1.04765970066189 1.03635112597771 1 1
1.07324906815908 1.06203800423998 1 1
1.07655197415155 1.06632337027916 1 1
1.06039441226895 1.04868178343882 1 1
0.98665478534921 0.976907740597166 1 1
0.957615565466221 0.947774579065361 1 1
0.942669198537544 0.934235900942409 1 1
0.99140760710671 0.982203906800432 1 1
1.08078494631028 1.07040301246673 1 1
1.04998386818625 1.03974872943186 1 1
0.812393976893016 0.804115208566917 0 0
1.06097298252604 1.0505180839124 1 1
0.964330168861696 0.954967843964823 1 1
0.908003767611891 0.899356445642759 1 1
1.04781633527872 1.03762851393097 1 1
1.08610620889218 1.07609188386955 1 1
1.05406647040687 1.04396159864268 1 1
1.079167948829 1.06906248383023 1 1
0.961852816508999 0.951959701929492 1 1
0.93150469457537 0.922069330446239 1 1
0.933031473923899 0.923054151024971 1 1
1.12825984615508 1.11641642332633 1 1
1.00558794397458 0.996874444404478 1 1
1.00497292343791 0.994165201615746 1 1
0.932775344173173 0.923788065511977 1 1
1.01488650866155 1.00424926409624 1 1
1.01626583852704 1.0060421436733 1 1
1.05910057786622 1.04862326580148 1 1
0.859664780042047 0.8504274090551 1 1
1.14046657454831 1.12889398568945 1 1
1.0419479525097 1.0323492820963 1 1
1.04788529957106 1.03776179208076 1 1
0.817742243853187 0.809614606899353 0 0
1.03554508520956 1.02552260474841 1 1
0.925256605103209 0.917051205697125 1 1
1.0458683933484 1.0359064975874 1 1
1.0057772881869 0.996941137664944 1 1
1.0119698223484 1.0008079221142 1 1
1.13291704477975 1.12091256353968 1 1
0.882603132919212 0.874346157116245 1 1
1.0093889470161 0.99953932817171 1 1
0.971622206916995 0.962204961804725 1 1
0.942801925583314 0.934111193155213 1 1
1.04757611336906 1.03618715099916 1 1
0.93550431803444 0.926459677156151 1 1
0.975917510160045 0.965287491528763 1 1
0.965652477297761 0.956069584843783 1 1
0.871675288700616 0.863811158443689 1 1
0.988293375445882 0.9775498681288 1 1
0.916628479073844 0.906838277274567 1 1
1.0517675437503 1.04148036448821 1 1
1.07307785054569 1.06303487583087 1 1
0.945093083209348 0.936883883962684 1 1
0.967053352874757 0.95777143164197 1 1
1.03475823842684 1.02514303088739 1 1
0.939083677381841 0.9303694820002 1 1
0.945484556439453 0.934205464489808 1 1
0.996656680301085 0.986709291906332 1 1
1.00708221843039 0.997049186892832 1 1
0.977827416160514 0.969072264361201 1 1
1.02941973474431 1.01949209034002 1 1
0.872600647620946 0.862983502047617 1 1
0.939589141202064 0.92939059339786 1 1
1.09266605818184 1.08165173151434 1 1
1.01357158779591 1.00347831489195 1 1
0.891113795828198 0.881219111642298 1 1
1.00358198680187 0.993970332470007 1 1
1.11751617591096 1.10743828733092 1 1
0.916632016838771 0.907941014559859 1 1
0.917698905464598 0.910120548993225 1 1
0.932063273542465 0.923098958535408 1 1
1.03844074785809 1.02667788028845 1 1
0.973290362720054 0.96372122216383 1 1
0.980478344884271 0.97155449074375 1 1
1.04272992679419 1.03218979705445 1 1
1.02481049405431 1.01465084603881 1 1
0.972074530933955 0.962415927841649 1 1
1.07168940815333 1.061125265516 1 1
0.994003653284322 0.985451749044167 1 1
0.971011179915705 0.962233213071408 1 1
0.936895968522665 0.927248212782228 1 1
1.03910007399824 1.02829729369878 1 1
0.992700769281785 0.982554134534304 1 1
1.03241683538774 1.02157405131881 1 1
0.938329017226287 0.929203849102969 1 1
0.927014523506244 0.918324201630766 1 1
1.05065718734737 1.03847577675871 1 1
0.976465204196602 0.96703069940594 1 1
1.02596837634814 1.01566452490021 1 1
0.915636753353308 0.906620947055497 1 1
0.982653805595729 0.9736798923325 1 1
0.812195463214187 0.804113315632893 0 0
1.10436275315969 1.09387787130293 1 1
0.899180096911119 0.890750171684486 1 1
0.853814071242663 0.845062575840992 1 0
1.02952152883146 1.0199455162166 1 1
1.09251547839148 1.08224689681624 1 1
1.01320944237727 1.0038719623118 1 1
1.09090450524309 1.07914926990668 1 1
1.10862524755515 1.09723198896632 1 1
0.958762528296434 0.949676352735847 1 1
1.07206088583087 1.06243692176828 1 1
1.03407822579969 1.02367932199443 1 1
1.1578887801326 1.14660650312991 0 1
0.977974963176287 0.969059094293869 1 1
0.935657248370613 0.925663886478251 1 1
1.03084534485667 1.02040658732996 1 1
1.03192063060739 1.02181850199741 1 1
1.14583274240389 1.13447873712043 1 1
1.01566080641997 1.00490276583857 1 1
1.0128604676677 1.00256531409389 1 1
0.906914654697278 0.897626561633715 1 1
1.00338532155498 0.994162764624662 1 1
1.03210293237394 1.02214020340161 1 1
1.08835528108797 1.0774327662678 1 1
1.05360606303814 1.04370136962362 1 1
1.04667319397344 1.03668074650579 1 1
1.05134635320889 1.04157538114188 1 1
0.969137621442521 0.960025549542597 1 1
1.03572941927387 1.02503497342891 1 1
0.904084755842297 0.894684344393236 1 1
1.02585343690303 1.0158985113912 1 1
0.855434346045578 0.847668162985355 1 0
1.17725475097604 1.16498600651645 1 1
0.993821318188435 0.983541812602391 1 1
0.935872849944118 0.925704686863862 1 1
0.971256641120576 0.961719937599025 1 1
1.0979927157212 1.08760585388482 1 1
0.867270679831742 0.859492257547282 1 1
0.819285772838237 0.812070228143377 0 0
1.04777606623487 1.037811535025 1 1
1.14757174786953 1.13568444830485 1 1
0.964211673094945 0.954281662915344 1 1
1.03883608238782 1.02861441212154 1 1
1.12041155826748 1.10901130983336 1 1
0.989458215868196 0.979629042637578 1 1
0.989493140811956 0.980431852135585 1 1
1.15075989069317 1.1394200024404 1 1
0.816103197567146 0.806523588176117 1 0
0.928728859706287 0.919470675700171 1 1
0.942364920682928 0.933101713244431 1 1
0.991453590532865 0.98100675042485 1 1
0.870229125838562 0.862376048641566 1 1
1.03001671575416 1.01848781121009 1 1
1.0769247513102 1.0655192311467 1 1
1.10178245401818 1.09143103097671 1 1
1.0540182378345 1.04422939568401 1 1
1.12466583073967 1.11303094328366 1 1
0.967799033603656 0.958668398169478 1 1
1.00122635206558 0.990102210676831 1 1
1.00004671538439 0.988927370018831 1 1
1.00398154459911 0.992589898414066 1 1
0.973889920802574 0.964096639936657 1 1
1.04331095374623 1.03218965387301 1 1
1.00510491775035 0.994677960182048 1 1
1.02078970600714 1.01053688617361 1 1
0.951348167062762 0.942524934913236 1 1
0.948766567371626 0.939003714812267 1 1
0.968833583407777 0.959082640085478 1 1
0.973141077308023 0.962890186530253 1 1
1.0046264355276 0.994780903712815 1 1
1.03095777624431 1.01957510083866 1 1
1.06101409604542 1.04960587039111 1 1
0.915331246316588 0.905947628379141 1 1
1.01835275450703 1.00904460189572 1 1
1.03811333560178 1.0271112504574 1 1
1.02339633274926 1.01303043418552 1 1
1.01958435057739 1.00969941324998 1 1
1.03713615623134 1.02635185038717 1 1
0.95603185758149 0.946215586759013 1 1
0.97137106290058 0.961849642502901 1 1
1.14015146339706 1.1292907915352 1 1
1.00230134752219 0.992709923973946 1 1
0.946312476124657 0.935999281080614 1 1
1.01891668587931 1.0081926306216 1 1
0.931626624765 0.922094254370357 1 1
0.933160551273697 0.924246850292383 1 1
0.918909745486376 0.910925730410695 1 1
0.895266439418509 0.886853721377252 1 1
0.965203723668529 0.955986220487246 1 1
0.982398235524095 0.97165135695399 1 1
0.862332153119377 0.853916633064068 1 1
0.94863588190965 0.938127125641447 1 1
1.00985929122226 0.997200131623908 1 1
0.952551450231653 0.943528147018395 1 1
1.17283008613707 1.16111661967521 1 1
1.01793898548817 1.00722312923688 1 1
1.13316688384506 1.12184639813118 1 1
1.03049651930306 1.01966361519571 1 1
1.0268854639197 1.01670820017361 1 1
0.958329830102846 0.948919321929131 1 1
1.01835362221697 1.00573910526799 1 1
0.917110518997542 0.908689000678324 1 1
0.946851635463518 0.937834276391431 1 1
0.945118847560377 0.934640924808363 1 1
1.00862486323271 0.998026422660434 1 1
0.941004529290915 0.931770321503928 1 1
0.823666624586715 0.815283494049843 0 0
1.06540987886716 1.05476057664689 1 1
0.877688545804229 0.86936839028868 1 1
0.958841504903921 0.950294775696227 1 1
0.953244750829691 0.943345735506754 1 1
0.934824596448056 0.925312532384499 1 1
0.947484243087371 0.937606964534229 1 1
0.952652700707855 0.942992816509356 1 1
1.08443441421751 1.07258934903878 1 1
1.05665132422082 1.0461668396933 1 1
1.16180366298311 1.15095346260057 0 1
1.04746035258339 1.03746479012272 1 1
1.1274667300074 1.1160576943545 1 1
0.972175247413781 0.961570312806623 1 1
0.977741662713853 0.968744549622132 1 1
1.02867214586164 1.01858890559968 1 1
1.06472567382771 1.05349784185697 1 1
0.975945692185337 0.965983782452337 1 1
1.03152081822253 1.01948602933907 1 1
1.03017679422207 1.01910603727872 1 1
1.24282202965983 1.2306997025663 0 0
0.968786036783135 0.960743924233427 1 1
0.853188241111733 0.845060483152201 1 1
1.14101212279151 1.130650812389 1 1
0.99936105947505 0.989372467289751 1 1
1.00597964577203 0.996699831548502 1 1
1.0398375547127 1.03041048272858 1 1
0.959470266404582 0.950803822935686 1 1
1.00896235346721 0.998375966310671 1 1
0.848419692240557 0.840720030244737 0 0
1.04266281740504 1.03139729492746 1 1
1.05730231703678 1.04743795827664 1 1
1.00120908759181 0.991231008197311 1 1
0.893791137428207 0.884153657855616 1 1
0.957859495913844 0.947873820625142 1 1
0.86275290177292 0.85419885126363 1 1
0.904430508926802 0.894682546322427 1 1
0.990206259940431 0.979885287494524 1 1
1.05957230116575 1.04853337252924 1 1
0.860066619945922 0.851338251724854 1 1
1.02333925903919 1.01336833035615 1 1
1.06120208505738 1.05028605174731 1 1
0.961270771920232 0.95239923480855 1 1
1.00891523062347 0.99914513432613 1 1
0.922533633351036 0.913120101105312 1 1
0.945070811270533 0.935121112862971 1 1
0.957477745425843 0.948056113295675 1 1
0.952552268461766 0.943281768035064 1 1
1.05414879310344 1.04306295959494 1 1
0.949762514846252 0.939670142394711 1 1
1.07764414178831 1.06690550261825 1 1
1.13498381038854 1.1249362067052 1 1
1.0215850804254 1.01144512618184 1 1
1.00973440543061 0.999524274247523 1 1
1.01430508690961 1.00350278923359 1 1
0.977357009915249 0.967672266029925 1 1
0.912374126712853 0.902879910004795 1 1
0.965933177827582 0.956791292295285 1 1
0.971065230056902 0.961682589297945 1 1
0.931631851954491 0.921567187385588 1 1
1.15568458968054 1.14415515115911 1 1
0.974793997527428 0.965228290353257 1 1
0.988232391583292 0.979002238330229 1 1
0.886512522573341 0.877506567588547 1 1
0.925725292325297 0.916996495842958 1 1
0.99562112738139 0.985993122324761 1 1
0.849663929047855 0.841314107473833 0 0
0.856409833790598 0.847785491584113 1 1
0.941723055754351 0.931343891542831 1 1
0.923469892664935 0.914236561914882 1 1
0.941461431126436 0.93229380661689 1 1
1.04143296072731 1.03078242884739 1 1
0.900181522441779 0.889694548223148 1 1
0.930962199283269 0.921494555568678 1 1
1.00531588782494 0.99576509038078 1 1
1.08352411546576 1.07295822626345 1 1
0.843971566403928 0.836225920323621 0 0
0.946434431029284 0.93684845716648 1 1
1.05121639673422 1.0396155455854 1 1
0.896044379455389 0.88702917888153 1 1
0.957460368973657 0.947449343217848 1 1
0.924682731754719 0.915804824360643 1 1
0.993468158032321 0.983569822766184 1 1
1.20297816470354 1.18968455148789 1 1
0.981504296876566 0.972246958232745 1 1
1.12792144165855 1.11401459986672 1 1
1.0401690409755 1.0292159622493 1 1
1.06507385520329 1.0538852474605 1 1
0.983759594539535 0.972966129750573 1 1
0.925045267272666 0.915740926510215 1 1
0.998523494617434 0.988099431675575 1 1
0.962390024620803 0.952288452488764 1 1
0.801231900196557 0.793107325466569 0 0
0.990114982503233 0.980261242359116 1 1
1.0440928468815 1.03364140904621 1 1
0.857766466289101 0.849683109843282 1 0
0.899145586835528 0.890846799098016 1 1
0.946189809682736 0.93704341898994 1 1
0.989359968993261 0.978989162397829 1 1
0.912967118211305 0.903861147098033 1 1
0.998272760549895 0.987708925780194 1 1
0.937692097815927 0.928362980979086 1 1
1.06388750950439 1.05305275128165 1 1
0.89043963425766 0.880209566211052 1 1
0.995405283062487 0.98544265996137 1 1
0.926213335585252 0.917384898989801 1 1
1.14507168486574 1.13433711460604 1 1
0.843015219669151 0.833938721409994 0 0
0.96557944405399 0.955551192230882 1 1
1.11181558333384 1.1013304816829 1 1
1.05583409599231 1.04556484039565 1 1
0.895096790100513 0.885967130425303 1 1
0.89980907064357 0.891460149095947 1 1
1.05576044131414 1.04497371187584 1 1
1.04403258243825 1.03310852953632 1 1
1.21731581620381 1.20339839416323 0 0
1.07334631369646 1.06215569487558 1 1
1.04233826327132 1.03222285783636 1 1
1.02404274393117 1.01315903647083 1 1
1.07529636672245 1.06531473077771 1 1
1.12237301678869 1.11145046675162 1 1
0.908492233351847 0.899059396608692 1 1
0.926672277055738 0.917924873827404 1 1
0.949714425872801 0.940457966325172 1 1
0.933111020905038 0.924071579117182 1 1
1.13558027902908 1.1223385705613 1 1
0.929855229595764 0.918683337140664 1 1
1.03432714645727 1.02475872438534 1 1
0.977881176212057 0.967615871140293 1 1
1.02866370536488 1.01854326174094 1 1
1.0280340454123 1.01866783347767 1 1
1.02272262386951 1.01144090508784 1 1
1.05374297364888 1.04254687887241 1 1
1.05809409363951 1.04825537028655 1 1
1.14863083907901 1.13626043048792 1 1
1.07688565792347 1.06641776967965 1 1
0.924925567660942 0.916037243505507 1 1
0.973800711061953 0.963802780695108 1 1
0.909963481629539 0.900948299771175 1 1
0.977384281893068 0.966377206827827 1 1
1.08621568681771 1.07588993374301 1 1
0.952864272415441 0.944187545409663 1 1
0.85776222470527 0.849311209020892 1 0
1.08962670127761 1.07742279289646 1 1
0.919579802720168 0.910716194730245 1 1
0.866065180213975 0.856827334885998 1 1
1.07400755215009 1.06350569370308 1 1
1.14550663910835 1.13406888979647 1 1
0.976723232447943 0.965575029638075 1 1
0.834333108817022 0.825628429456442 1 0
1.12871576025843 1.11725491728802 1 1
1.03478964406499 1.02491759700475 1 1
0.997259649955978 0.988356526888507 1 1
1.08339422596706 1.07193560048991 1 1
1.06696679528524 1.05472364768041 1 1
1.14859322191843 1.13709711778382 1 1
0.953021963569806 0.943416235101145 1 1
1.03291419003931 1.0227080361492 1 1
0.85034999113052 0.840802020744523 1 0
1.08169771033757 1.07058979125761 1 1
0.986932740699726 0.977549094689625 1 1
1.02587244263747 1.01588186955467 1 1
1.07591506138071 1.06638544256047 1 1
1.08502193616898 1.07423796560539 1 1
1.05940340914521 1.0479185215081 1 1
0.938572744237281 0.929692162508989 1 1
0.964669240616195 0.954990572377543 1 1
0.88550517710063 0.876796399554015 1 1
0.97307631304978 0.962732159411837 1 1
0.996325134415871 0.986771314751835 1 1
1.04871910344656 1.03865806197935 1 1
0.870928645157427 0.862552473832827 1 1
0.920804997554761 0.912974477104653 1 1
0.949469393561258 0.939920776637179 1 1
1.00322736210674 0.993079790027648 1 1
1.08048499342615 1.07002184412093 1 1
0.983939058591972 0.974667627090714 1 1
1.04785460247374 1.0371245063763 1 1
1.0504072352498 1.03915353230489 1 1
0.847789341332887 0.839205105042131 1 1
1.07110901418655 1.05978161490376 1 1
1.10000905191557 1.08796504330681 1 1
1.0469685040813 1.03698147217094 1 1
0.975872415203715 0.965768253156476 1 1
0.982698956175124 0.97278512528711 1 1
1.0713356664456 1.06001871106244 1 1
0.981102186420576 0.972030095040075 1 1
1.00965960173367 0.999151971996222 1 1
1.01637194383123 1.00635702958241 1 1
0.826572042678086 0.818692574555794 1 0
1.00823047322145 0.999395435175036 1 1
0.950576680179318 0.941926168402381 1 1
0.916418411015257 0.906660376297761 1 1
1.08682759628634 1.07676758215115 1 1
0.938400392270327 0.928684891944547 1 1
1.03167923097867 1.02028496949536 1 1
1.10681816314125 1.0953479420815 1 1
1.10263935802785 1.09109411293629 1 1
1.01968137946944 1.00960977152475 1 1
1.04178410828577 1.0309640220496 1 1
0.974002820761003 0.96494338390522 1 1
1.03542286519903 1.02517385381707 1 1
1.00744729009722 0.997859471456182 1 1
1.11051153025337 1.09854406228488 1 1
0.997592307535 0.987906466602566 1 1
1.06078898874883 1.04924151624223 1 1
0.994405302105209 0.984681352217226 1 1
1.09398171198794 1.08328589256798 1 1
1.1390153649628 1.12767551685274 1 1
1.15111607809913 1.13905370458187 1 1
1.08274421369728 1.07219361405829 1 1
0.99651191702729 0.986459919504246 1 1
0.947716787240305 0.938814324511512 1 1
1.03254754078327 1.02251356854462 1 1
0.942259738148877 0.933460689315452 1 1
1.02732557406211 1.01742809592624 1 1
1.03584832790833 1.02628829613306 1 1
0.961550309825212 0.951852986412717 1 1
1.02063143602986 1.01051831343529 1 1
1.01049424642614 0.999961034449338 1 1
1.09233350328516 1.08193113468423 1 1
1.06491359678218 1.05358799518246 1 1
1.02725621978713 1.01735937027808 1 1
0.91998642501678 0.910476723332774 1 1
1.10014336383947 1.08996627019069 1 1
1.12164219201376 1.11061395396839 1 1
1.02704430295807 1.01568618320962 1 1
1.09933281200997 1.08766829891847 1 1
1.0293983332272 1.01916800459455 1 1
0.95112840201858 0.941756979290873 1 1
0.980178171770876 0.970493415197537 1 1
1.03115750730014 1.02152629287371 1 1
0.98460631373714 0.975502850666972 1 1
1.03726016061861 1.02769561132064 1 1
0.980048182598978 0.969912760124465 1 1
0.892218996134915 0.883654378003649 1 1
1.03464428205505 1.02261521109264 1 1
0.948236449440456 0.939524862088589 1 1
0.83491894379485 0.826872584608771 0 0
1.08526275386182 1.07390717577225 1 1
0.969990258214255 0.960273019649686 1 1
1.02709572040698 1.01696635581588 1 1
0.87242720050309 0.863337696670317 1 1
1.08888551896421 1.07692618532484 1 1
1.05678405934093 1.04612650175489 1 1
1.06817046315825 1.05631506297158 1 1
1.01845321306699 1.00822723810475 1 1
0.973731646447166 0.96388601899957 1 1
0.964701617904142 0.954885640024974 1 1
1.09084902203046 1.07964385095422 1 1
1.05592798162823 1.04489798587789 1 1
0.920886991402317 0.911430244661007 1 1
1.08565270989968 1.07430742934685 1 1
1.07926967682936 1.06874639461526 1 1
0.779230836016594 0.771977480887544 0 0
0.783537164274954 0.775989083176181 0 0
0.931091517432546 0.922688348543052 1 1
1.11702492589636 1.1054499254969 1 1
0.921830048535395 0.913855202256574 1 1
1.14723763575023 1.1340838595828 1 1
0.917400005336053 0.907871324033749 1 1
0.894434139618732 0.886077764649188 1 1
1.00930533801943 0.998905507671818 1 1
0.992340665792906 0.98160192782706 1 1
1.03006373128063 1.019628417636 1 1
0.899375694522588 0.891064424397403 1 1
0.949455377080523 0.939934027177753 1 1
0.949012380728535 0.940239468301583 1 1
0.94134464593057 0.93169297185511 1 1
1.08574120159268 1.07472681942111 1 1
1.04649571783012 1.03690801695609 1 1
1.02170295010804 1.01223385645254 1 1
1.00007349251012 0.990740804998485 1 1
0.959263414610621 0.950226001986378 1 1
1.05760812875822 1.04655310890153 1 1
1.03952134918188 1.02902433791085 1 1
0.969158914403947 0.960264463402769 1 1
1.18160437599065 1.16891972898208 0 0
1.1065441573125 1.09590391192629 1 1
1.04059731487403 1.02976405952478 1 1
0.930903651919371 0.921701636160441 1 1
1.07668051768406 1.0645991952129 1 1
0.990164301026127 0.979215948070133 1 1
1.04850974083009 1.03742460443544 1 1
0.897261109731236 0.888777563001172 1 1
0.971683370855349 0.961855512442975 1 1
1.21365673067457 1.20039205509265 0 0
0.94961079034169 0.941044460851483 1 1
1.04931051464345 1.03839605167035 1 1
1.06881752122487 1.05823295645123 1 1
0.906384607451152 0.896991748803772 1 1
1.08541581754473 1.07446964554284 1 1
0.826971810935696 0.818748564740148 0 0
1.06871863542447 1.05815821617089 1 1
1.09186066399083 1.0804848615531 1 1
0.960650862923059 0.95214521026712 1 1
1.13252749412658 1.12223656004017 1 1
0.880624581911242 0.87219779914973 1 1
1.00586330643371 0.995955740612631 1 1
1.07258661388821 1.06074648055322 1 1
0.906451399149942 0.897836164041443 1 1
0.996485692778205 0.986445402542265 1 1
0.983557974051943 0.974192926703629 1 1
0.894797312052063 0.884038493081821 1 1
0.845150953708565 0.836223469407749 1 0
0.902926212120402 0.892417401615596 1 1
0.989119536601149 0.980064724912693 1 1
1.13930791203234 1.12827832771279 1 1
1.04010421614148 1.03003159886784 1 1
1.06942310548633 1.05740838453467 1 1
1.04664496237332 1.03598166754704 1 1
0.959558416034776 0.949962292541908 1 1
0.950058437648556 0.940424509332573 1 1
1.00634067541105 0.997113636756423 1 1
1.0144589996781 1.00443780105036 1 1
1.1397352657676 1.12902737863971 1 1
0.985491623463864 0.976481617642074 1 1
1.00700529779169 0.99739637718537 1 1
1.00315753628042 0.992770572086144 1 1
1.21227390353483 1.2008169281403 0 0
0.946570445151881 0.937268457675532 1 1
1.10614826181859 1.09489508622161 1 1
1.07557410313714 1.06410512112604 1 1
0.980160521092956 0.970060532123715 1 1
1.03369141432137 1.0234965894872 1 1
1.03599785811673 1.02545921539499 1 1
1.11158083965673 1.10041967492252 1 1
0.938893550902477 0.929953130329868 1 1
1.03961985764901 1.02945803937925 1 1
1.0371348113875 1.02762680542662 1 1
1.00441349957119 0.993647142246006 1 1
1.01050087812167 1.00004832433865 1 1
0.979112359055376 0.969427094779847 1 1
1.02865259141506 1.01922177020354 1 1
0.960459216552006 0.950704987028865 1 1
0.963173524104547 0.953635073461484 1 1
1.05190565015495 1.04205404275984 1 1
0.951549486526809 0.943288291312433 1 1
1.04516193318068 1.0350373038408 1 1
1.10061129381426 1.09012860224881 1 1
0.972157524195072 0.960904070337544 1 1
1.03545583377034 1.02402306727874 1 1
0.949728423108826 0.940133778288258 1 1
0.854302287250481 0.846570980055634 1 0
0.99006211465803 0.979289555952046 1 1
1.13423298856461 1.12381486135562 1 1
0.930399480717963 0.921505217134955 1 1
0.979484237627816 0.968969049756929 1 1
1.0567504288862 1.04622099194922 1 1
0.866813830947838 0.85898768541596 1 1
0.939427920787611 0.929332091692711 1 1
0.914079494966555 0.905462705198828 1 1
0.925019987781562 0.916129829178794 1 1
0.979342491437125 0.969958483676859 1 1
1.01199183930612 1.00119021233199 1 1
0.968841876340877 0.958704280368011 1 1
0.847639434288943 0.838374893205753 1 1
0.97293547324423 0.964090081306394 1 1
1.02406508462574 1.01432411372236 1 1
1.07759080159554 1.06606559884796 1 1
1.07746462605764 1.06657445397416 1 1
1.03144623220814 1.0210275598215 1 1
1.03126289961122 1.0202148203543 1 1
0.920309995900957 0.911070120633761 1 1
1.08188394586935 1.07053996461396 1 1
1.0703556819122 1.060649045822 1 1
0.926380692166128 0.917777579061175 1 1
1.0125604215407 1.00309312930218 1 1
1.04203488304738 1.03202408902611 1 1
0.821017318266748 0.812993020253218 0 0
0.926560497918353 0.916804127063809 1 1
0.987982983449529 0.977344647580204 1 1
0.893847910803525 0.885325469864829 1 1
1.11947105059894 1.10786581738438 1 1
1.23614795734172 1.22329927127869 0 0
0.937381686673577 0.926775219863916 1 1
1.09011145454397 1.07895667481688 1 1
0.954654469375551 0.946033813503015 1 1
1.02636168049873 1.0151083139766 1 1
1.09169619485006 1.08137583940093 1 1
1.0686173019123 1.05779915255068 1 1
0.872391701869765 0.862928429609555 1 1
0.927650552567274 0.918300064289549 1 1
1.09594931594965 1.08570729222966 1 1
1.09140564116482 1.07990797384503 1 1
0.956987048667923 0.94638253010421 1 1
1.04268530882363 1.03241261786967 1 1
0.962927005088085 0.952907549363536 1 1
1.05653905617179 1.04560873732354 1 1
0.953967833012455 0.944821016968998 1 1
1.04533844620129 1.03353327940281 1 1
1.01795624910621 1.00892578992949 1 1
1.01308939944958 1.00358911070112 1 1
1.15508758033444 1.14379886085051 1 1
1.00255644209585 0.992781629080126 1 1
0.928555117089455 0.918812418705782 1 1
1.00709324543688 0.99791829830267 1 1
1.04064596653676 1.03057575274821 1 1
1.002854891001 0.993282857949831 1 1
0.88625205474016 0.877626612733565 1 1
1.06775374107167 1.05614627280515 1 1
0.941280018438215 0.933124501560805 1 1
1.03501114472441 1.02436804685642 1 1
0.989230408029334 0.978383335037634 1 1
0.973157291267861 0.963712789176147 1 1
1.00219224432224 0.992005905586056 1 1
1.11613775577023 1.10474521484167 1 1
1.04298503366233 1.03265313205431 1 1
1.1291686171599 1.11761602787967 1 1
0.815137204934356 0.806659432608123 0 0
0.993673680388211 0.984033482615901 1 1
0.931968310431301 0.922284620570226 1 1
0.948096250944745 0.939439847831397 1 1
1.12826251823143 1.11667713711097 1 1
0.860397593080531 0.850083981604808 1 1
1.04623345218108 1.03597028367379 1 1
1.06263155635106 1.05120911888597 1 1
1.01273597251198 1.00263019455913 1 1
1.1293312076381 1.11825546002368 1 1
0.996741601406275 0.986226503014548 1 1
0.917132354417211 0.908536656413171 1 1
0.934142169063778 0.924490577789706 1 1
1.04351964788533 1.03284607380225 1 1
0.953435773688516 0.945284440548134 1 1
0.971336326612018 0.961715022927002 1 1
1.04798820052365 1.03782867899547 1 1
1.06851850463313 1.05721950027443 1 1
0.911119431432786 0.901997524453717 1 1
1.04128485922174 1.03091909325498 1 1
0.875151381242441 0.866370906953191 1 1
1.0379847861608 1.02891028347042 1 1
1.04494627869089 1.0337074687473 1 1
0.985761636729109 0.974720130068225 1 1
0.9730215139686 0.963161767961622 1 1
1.04048849616153 1.02968341637839 1 1
0.846225589541302 0.837560939054924 1 0
0.946873447658872 0.937891843767801 1 1
1.05695510963276 1.04520001827098 1 1
0.886837929065509 0.878181637514639 1 1
1.00630024515798 0.99753430249303 1 1
1.02634219375967 1.01630331393289 1 1
1.00697440841464 0.996902309903887 1 1
1.01469383191231 1.00464934763612 1 1
1.01781229816915 1.00781222661044 1 1
0.824670860715255 0.815765459340168 0 0
1.05851474752176 1.04766620644821 1 1
0.984194985180474 0.974604458167577 1 1
0.993533778717486 0.983516588521077 1 1
1.05691631053844 1.04553723728141 1 1
0.903597742234289 0.893546139966998 1 1
0.899183740594401 0.890621454283817 1 1
1.15191647641278 1.14012758238107 1 1
1.12795334604601 1.11631878886651 1 1
1.05952042960258 1.0491972823705 1 1
1.00018132521518 0.989852932802672 1 1
0.832086551439685 0.825055980740103 0 0
0.948503195195535 0.938617305402038 1 1
0.974470332849359 0.964303013340954 1 1
1.00966258220574 0.999444185605926 1 1
1.03463584464022 1.02389839771877 1 1
1.01664812283866 1.00631805057017 1 1
0.947009961517944 0.937247866747693 1 1
0.990958825655764 0.982187586659477 1 1
1.02151509912595 1.01111344419742 1 1
0.997915566430321 0.988120010987407 1 1
1.04320245415925 1.03376571034881 1 1
1.01844184237564 1.00828205765524 1 1
0.838056980809602 0.830151186990391 0 0
0.971381884699957 0.962002710934442 1 1
1.03875360292043 1.02922241397096 1 1
1.07146186469173 1.05985631124526 1 1
1.10341383575227 1.09308591914213 1 1
1.08938006767153 1.0778645161577 1 1
1.07804105823485 1.06786566035243 1 1
0.828417147099038 0.820133292619055 1 1
0.956984135933614 0.94683373320061 1 1
0.904224400991903 0.895272089536341 1 1
1.10224304639711 1.09126916447707 1 1
0.977530399956954 0.96783373506916 1 1
1.03623123656662 1.02655751659309 1 1
1.03619227459516 1.02626987209801 1 1
1.10432134088552 1.09265817586454 1 1
0.885623186100397 0.876178932228047 1 1
1.07535734871114 1.06273424598684 1 1
1.05050956691973 1.03950553402332 1 1
0.93009733735938 0.921516209912745 1 1
0.927072036920167 0.918577229219335 1 1
1.10468616895546 1.09462215919405 1 1
0.898169527559832 0.889433649280492 1 1
1.07507484703985 1.06338107478398 1 1
1.05158664309629 1.04079111113456 1 1
0.827114260439727 0.818895299446378 0 0
0.935008334890048 0.926214982010205 1 1
1.15978395990809 1.14879685754406 0 1
1.0118209611279 1.0024847930269 1 1
1.04650170901198 1.03676584124682 1 1
0.882577350967825 0.873563299110849 1 1
1.04049583133931 1.02897776822505 1 1
0.922248408612547 0.912854761568289 1 1
0.883014419357474 0.873753274255846 1 1
0.933652900833616 0.924869871635444 1 1
1.01005889207409 1.00145868703712 1 1
1.0276375753539 1.01737074158099 1 1
0.937475802277926 0.927962700660605 1 1
1.00606842525317 0.99498929434954 1 1
1.01855511301345 1.00837662659928 1 1
1.13961255248339 1.12766194156742 1 1
1.00008677557784 0.989015344127929 1 1
1.0110028104991 0.999930622674678 1 1
1.01172835730135 1.00077118515006 1 1
1.00099402731771 0.990743833975273 1 1
1.00744003043557 0.998224940521876 1 1
0.931864149207898 0.921547069610176 1 1
1.01947843782737 1.00914579915531 1 1
1.12730074447719 1.11600174987362 1 1
1.03015933834663 1.0197230451408 1 1
1.01084050151038 0.999328015137933 1 1
1.03626410584233 1.02560436100948 1 1
1.08029571945794 1.06898877799426 1 1
1.00482246951011 0.994328650205022 1 1
0.964849957489878 0.954383975842077 1 1
0.917073416768308 0.907896268418891 1 1
1.02319568564701 1.0131947525302 1 1
1.05131657562133 1.04124569008952 1 1
1.08369200925848 1.07305142384613 1 1
1.0674845290449 1.05655336528104 1 1
0.982073260566521 0.971494993520103 1 1
0.948825617685754 0.939668939986307 1 1
0.942869372783802 0.933667743397162 1 1
0.954504493679769 0.94477953371479 1 1
1.05105117035856 1.04066306894041 1 1
0.951874628288273 0.942867104005227 1 1
0.96924223417195 0.960163801493076 1 1
0.980303776092429 0.969488851979561 1 1
0.961019788625489 0.951944697898683 1 1
1.05748840975943 1.04636988215312 1 1
0.949096531608925 0.939214164285105 1 1
0.862164679848955 0.853988929673524 1 1
1.04641125185371 1.03600217629997 1 1
0.887772200647285 0.878309162708675 1 1
0.978356935390176 0.968462074145114 1 1
1.01374607570706 1.00343097406695 1 1
1.03624263895707 1.02666783650136 1 1
1.03057601598892 1.01988331426776 1 1
0.953431709713692 0.943861056169559 1 1
1.11608755105861 1.1046074187856 1 1
1.08199089520554 1.07000393485998 1 1
0.995171032197107 0.984572955863782 1 1
1.02928026942499 1.01722627914189 1 1
0.915500744021076 0.906684145767922 1 1
0.975154043290604 0.965516401978163 1 1
0.925326034218273 0.915710796633965 1 1
1.00875518537114 0.99862731183927 1 1
1.1476088638634 1.13564821315339 1 1
1.06476975309862 1.05449047935138 1 1
1.13405324009053 1.12132763218969 1 1
0.95713651677939 0.947958863710815 1 1
1.06274032554268 1.05145106647777 1 1
1.02480187572683 1.01551446617338 1 1
0.959841139282853 0.949948919887591 1 1
0.86299226532138 0.854701986043689 1 1
1.05160200015107 1.04140657564781 1 1
1.0240668157486 1.01444776164924 1 1
1.04679384793467 1.03669533883903 1 1
1.01319997826482 1.00418209257034 1 1
0.969296018517605 0.959376520754379 1 1
1.02013159921197 1.00924346824594 1 1
1.16857717066861 1.15610026806053 1 1
1.1208082622056 1.11016752973552 1 1
1.14396919593216 1.13187781798242 1 1
1.00329082327448 0.992618676120379 1 1
0.949402636476362 0.939493159069377 1 1
0.950662474290349 0.941458706331631 1 1
1.04320753735441 1.03256844935934 1 1
1.0507223660566 1.04011488943262 1 1
1.03518116274039 1.02455568261877 1 1
1.2331973795188 1.2207806194828 0 0
1.18827312768302 1.17616061038088 0 1
1.13965375085093 1.12764056443718 1 1
0.937690740959345 0.928644729400893 1 1
1.14461052556429 1.13358881033275 1 1
0.946300205740264 0.936871554916212 1 1
0.97435333778096 0.963906256625809 1 1
0.994237210572814 0.985317413302809 1 1
1.00363274181457 0.994860183744404 1 1
1.05977123144288 1.04850331131186 1 1
0.949758793296204 0.939922335412679 1 1
1.10831344010839 1.09763708960201 1 1
1.17940484973886 1.16815288228055 0 0
0.875836178824938 0.865908383240009 1 1
1.0257917504101 1.0152926433025 1 1
1.06497677091242 1.05507345841972 1 1
0.950720200307051 0.942043462325457 1 1
1.02433279129427 1.01495842206871 1 1
0.941969854076864 0.932996555365406 1 1
1.07040207108443 1.06042976899981 1 1
1.07902808565677 1.06779208749858 1 1
0.916982774781655 0.907873902272506 1 1
1.07234518002036 1.06251439118177 1 1
1.04075161450079 1.03092099303752 1 1
0.848501258117953 0.8398175032453 0 0
1.03409856808856 1.0243233466975 1 1
1.03777533810596 1.02780054635189 1 1
0.932001795989575 0.922259051119133 1 1
0.989797576813297 0.98066110218743 1 1
0.963579031969153 0.954680313126303 1 1
1.20663020468283 1.19517998162668 0 0
1.04636367102624 1.03667480171905 1 1
0.984862539337821 0.975623408085419 1 1
1.02985118706188 1.01961247460264 1 1
1.14296988240201 1.13090256796332 1 1
1.07962628805236 1.06825356344188 1 1
0.961045879156567 0.951487691495959 1 1
0.905558189452142 0.897389576513276 1 1
1.08961396265582 1.07937784325978 1 1
0.929933296439752 0.920283481719137 1 1
1.03542461032308 1.02482976171055 1 1
0.989095672135242 0.979826087379795 1 1
1.14894900611949 1.13748079370722 1 1
1.10352342769673 1.09281016708625 1 1
0.955918968874118 0.946982910095 1 1
0.959632830976632 0.95098127759 1 1
1.01764780883391 1.00755103720158 1 1
0.913719047378175 0.90432076758094 1 1
1.07521019394841 1.0646937027426 1 1
0.93050991550485 0.920219138222145 1 1
0.864993231105787 0.856506361926409 1 1
1.0118114149321 1.0024992502141 1 1
1.04768876277552 1.03661237724447 1 1
1.11873231534031 1.10862640278487 1 1
1.10989007880771 1.09867990070061 1 1
1.06580026744133 1.05452048893023 1 1
1.0499447675671 1.03949566915087 1 1
1.01225906762585 1.00291186321318 1 1
1.03638796093556 1.02536991234961 1 1
0.913031850166757 0.904707167932026 1 1
1.1203166441809 1.10888910106868 1 1
0.957511366432409 0.947304808663015 1 1
1.0196080522856 1.00925518386694 1 1
0.96416375144441 0.953986037397513 1 1
1.04340019412362 1.03286901192655 1 1
1.05404884086677 1.04305755359919 1 1
1.00954611042695 0.999886601257284 1 1
1.04391408527589 1.03206611941091 1 1
1.01509298607453 1.00570608610267 1 1
0.873376803527842 0.864358783495718 1 1
1.03814513636708 1.0278278307438 1 1
1.08258977147545 1.07229066486332 1 1
1.005656296551 0.99541931920367 1 1
1.0100959463836 1.00015450714 1 1
1.00294980064785 0.992923958509891 1 1
1.06367536947957 1.05338220479272 1 1
1.14986181058795 1.13689193205973 1 1
0.9612561312402 0.951328357782949 1 1
0.979540948986023 0.968164621611356 1 1
1.02360483009974 1.01321273361987 1 1
0.948341499502532 0.938624209622391 1 1
0.968687614789233 0.958219396857194 1 1
0.981586368511753 0.971405546999282 1 1
1.09375404331244 1.08231410205109 1 1
1.09007043582582 1.07984376597586 1 1
1.00319375802393 0.993477523642005 1 1
1.12969073032162 1.11773194580794 1 1
0.970367972930479 0.961589992297052 1 1
0.99724132275649 0.98665338407363 1 1
1.16586636341113 1.15456990265387 0 1
1.0841212443242 1.07417926289077 1 1
1.10001344175353 1.08924584318001 1 1
0.994203322394125 0.984841090122021 1 1
0.96998416757883 0.959675044140288 1 1
0.922370165270461 0.912650613122211 1 1
0.972090491498831 0.962516917523203 1 1
0.945118132065199 0.935346022315593 1 1
1.10403662171616 1.09284382720661 1 1
0.961362576544383 0.952716708536653 1 1
0.936608604648462 0.926812338353458 1 1
0.916764465343434 0.908151929987786 1 1
1.07942808163151 1.06869583256897 1 1
0.945750982990842 0.936927398612506 1 1
1.09744854965008 1.08645688741178 1 1
0.994507989715207 0.984978510917554 1 1
0.943962109360209 0.934770870942086 1 1
0.932407930150322 0.922166412283293 1 1
1.05566721512632 1.04552115436859 1 1
1.03022564433234 1.01961728397754 1 1
1.10477107918734 1.09467677401827 1 1
0.796314884907109 0.787741891887566 0 0
1.06088308868574 1.05019305131683 1 1
1.11856869442414 1.10599830398077 1 1
1.05491853828657 1.04405022587425 1 1
0.958457613231882 0.948254992324679 1 1
0.984527617027777 0.973635108024896 1 1
0.949490303750935 0.940235097436443 1 1
1.10931343841132 1.09806261952535 1 1
0.921930395885974 0.912581839533253 1 1
1.13431684596713 1.12263529040484 1 1
1.02504717468438 1.01472200423982 1 1
0.991335275792989 0.981271082957486 1 1
0.997590529464378 0.987116690416853 1 1
0.971072143571848 0.961561002291882 1 1
0.980536416512618 0.971579050392349 1 1
0.943385121111566 0.933666411601738 1 1
0.902568344853661 0.894172083503925 1 1
0.976651716186259 0.966254354340982 1 1
1.07603078420197 1.06321116600054 1 1
0.992073460556676 0.982790130627635 1 1
0.988955037993832 0.979192065313241 1 1
0.992724161009504 0.982443901929137 1 1
1.02313470935486 1.01269877590034 1 1
1.05484146206929 1.0440618371029 1 1
1.00021870135415 0.990862944253799 1 1
1.02490902368166 1.01426423625611 1 1
0.972409485525372 0.963206719120516 1 1
0.966651570329656 0.957284594651722 1 1
1.06239316302588 1.05100381198122 1 1
1.01556135309094 1.0055712028566 1 1
0.995102692470425 0.985649115425111 1 1
0.976097074887549 0.966449651647502 1 1
1.01919172361785 1.00861699819691 1 1
1.018994623638 1.00815886808558 1 1
0.998243118520733 0.987365615731629 1 1
0.962889874546394 0.953436405162092 1 1
0.960502768813241 0.951506043588597 1 1
0.929415063600477 0.919896296185193 1 1
0.836264954674869 0.827519308803323 1 1
0.970934723010159 0.962098226775981 1 1
1.0855468878378 1.07483116657065 1 1
1.00887327633695 0.999045290205972 1 1
0.922658264739581 0.914388595616692 1 1
0.977358798271323 0.966652642664864 1 1
1.08382495484767 1.07334256977423 1 1
0.962027397690933 0.951569749830973 1 1
0.972531292916695 0.963394568969757 1 1
1.01520884841137 1.00468618511956 1 1
1.01240066228371 1.00347808582037 1 1
0.99864247892798 0.988951919749868 1 1
1.04802717976122 1.03631147002396 1 1
1.06481528357654 1.05280509002978 1 1
1.15998876731584 1.14887345974048 0 1
0.941627450416856 0.931880166208881 1 1
0.978535215715498 0.968840062268281 1 1
0.98458280917106 0.974245261310573 1 1
0.931099183176768 0.921845093189945 1 1
1.10424050341118 1.09402571752043 1 1
1.10860079715055 1.09729934093787 1 1
1.0121623184692 1.00204937299348 1 1
0.994891206991505 0.984722484339017 1 1
0.957848423990365 0.949104069378267 1 1
1.09229629012284 1.08097032412296 1 1
1.08720114562589 1.07645041286362 1 1
0.95467448131567 0.946022946430664 1 1
0.807671111206152 0.80044775113682 0 0
0.827658044440188 0.819377651748491 1 0
1.06568144007814 1.0545293517411 1 1
1.09571880656097 1.08442453604438 1 1
1.00578341125934 0.996323414561413 1 1
1.10208343494509 1.09181243541855 1 1
0.977084495984591 0.967565650506364 1 1
1.03644467963602 1.02690638797058 1 1
0.973319492812932 0.96283396220987 1 1
0.870641566545308 0.86136426570051 1 1
1.04661733884845 1.03649647293033 1 1
0.986273194993808 0.976992773396981 1 1
1.06223156810944 1.0519234968127 1 1
1.06084565157738 1.05131058606608 1 1
1.08513681448001 1.07421250826185 1 1
1.04503944215398 1.03520529294491 1 1
1.03024413333202 1.01960207949035 1 1
0.972152986556075 0.96231631508019 1 1
1.10186914700305 1.09170887323028 1 1
0.910486571618095 0.902441770917269 1 1
0.934262528876562 0.924263788612282 1 1
1.00670007291623 0.997072580009514 1 1
1.00863461116518 0.997615184123078 1 1
0.961713451220846 0.951324309440593 1 1
0.905799797649841 0.897036899748054 1 1
0.873604293168589 0.863718181236934 1 1
1.00858289784891 0.996755621967063 1 1
1.08634322622188 1.07483546694093 1 1
1.0320575088723 1.02214504451977 1 1
0.960366902168461 0.950254192481855 1 1
0.975940931824439 0.966160748060604 1 1
0.838497838115636 0.829573504406404 0 0
1.10566040148154 1.09453174113258 1 1
1.09903804037428 1.08825525383244 1 1
0.943121583354883 0.934295671274603 1 1
1.00588473265061 0.996134931312354 1 1
0.952742866324385 0.943069808525964 1 1
1.00546272773109 0.996357582488708 1 1
1.20573473848216 1.19317807631356 0 0
0.853959097809188 0.845502280381872 1 0
1.10824135200388 1.09643805922767 1 1
0.969335440813748 0.959719910673633 1 1
1.00878637013709 0.998497574704257 1 1
0.822000735929575 0.813954994157517 0 0
1.01613349671861 1.00615610824298 1 1
1.02125282182991 1.01013090834401 1 1
0.853079101345231 0.843467179100929 1 1
0.850462722373427 0.842443382665628 0 0
0.972499684851191 0.963221488045593 1 1
0.964623638798711 0.955505346065941 1 1
0.973321379847999 0.963536887377667 1 1
0.906927671576475 0.898232360565426 1 1
0.916731212444291 0.907815041223784 1 1
1.02818399495748 1.01759886606163 1 1
0.932534276185067 0.924293571890046 1 1
1.00878965841107 0.997204543776895 1 1
0.962989034626976 0.953640933373614 1 1
1.10013726284552 1.08942327945184 1 1
1.16449522209444 1.15251353871233 1 1
0.937287292422667 0.927936086909425 1 1
1.0070753077123 0.995510367948403 1 1
0.960451173157539 0.95063673762372 1 1
1.01366783833399 1.00359421920012 1 1
1.09685648561053 1.08587039528302 1 1
1.01536505296262 1.00591545862905 1 1
0.913042889608366 0.903499227252384 1 1
1.07329298875713 1.06300127206128 1 1
1.02063144760953 1.01110869272321 1 1
1.0324115274114 1.02242765540739 1 1
1.03785783749323 1.02749776172147 1 1
0.931018456582024 0.921504569152891 1 1
0.982427159733625 0.973630074623021 1 1
1.12252394656321 1.11147002578153 1 1
0.984864487682479 0.973942762253332 1 1
0.873822615535006 0.865400119213514 1 1
0.937707852953724 0.927944667628463 1 1
0.951809427414704 0.94274367973548 1 1
1.09250601835758 1.08141609176904 1 1
0.827029019860472 0.818630146445286 1 1
1.06440529881525 1.05332622579048 1 1
0.864106778682448 0.856044195431468 1 1
1.00198821809196 0.992630718769463 1 1
0.882323342102982 0.873534535751206 1 1
0.874183506708543 0.86606637769741 1 1
1.01117425935474 1.00182015358374 1 1
0.913430331619168 0.90505146254233 1 1
1.10019276565385 1.08998545554454 1 1
1.12448276984385 1.11240416627416 1 1
0.903226726437558 0.895207085101907 1 1
1.09427790053747 1.08267006314081 1 1
0.956640578414789 0.947284812487662 1 1
0.934708463860468 0.925351381527047 1 1
1.05630055387562 1.04585903549841 1 1
1.01527391895834 1.00514025272359 1 1
0.921682455044676 0.913030402398589 1 1
0.964786806350411 0.956130949232778 1 1
1.07573788381781 1.06611752677064 1 1
1.01300989455653 1.00367534817459 1 1
1.01182093082223 1.00162706219075 1 1
0.87948231820001 0.869640168487788 1 1
0.942942131470728 0.933740824852058 1 1
0.990682545616593 0.981476291242115 1 1
0.924928719765517 0.915830834774895 1 1
0.908627255963003 0.898973393390539 1 1
1.01102093018544 0.999903241319033 1 1
1.04466579396572 1.03366195632377 1 1
0.923790381047204 0.913635699767415 1 1
0.892008785197068 0.882520973227166 1 1
0.916845008251654 0.907047593502161 1 1
1.16550719831627 1.15338378387056 0 1
0.974336883230805 0.964810613245181 1 1
1.00410241395784 0.994550971981555 1 1
0.981519745820338 0.97110845965353 1 1
1.01178071883799 1.00155042567181 1 1
0.935777531654276 0.926477291514863 1 1
1.13944515374592 1.12856176018177 1 1
1.0784715444179 1.06771533398253 1 1
1.00136469893289 0.991673086026729 1 1
0.936762802161976 0.928484473513657 1 1
0.960961643742099 0.952552753514395 1 1
1.01514373485132 1.00474890028661 1 1
0.931830671812992 0.922596850852968 1 1
0.977821997297066 0.967413352356999 1 1
1.02293908330023 1.01283904480817 1 1
0.97378162490424 0.964061466621895 1 1
0.916598365715985 0.908554788665053 1 1
1.05108742902729 1.03922302252246 1 1
1.05562412699325 1.04580405787964 1 1
0.961364578101685 0.950735826972762 1 1
1.15147173018318 1.14037947680942 1 1
0.970374338129093 0.960474383864975 1 1
1.03648468225527 1.02679432274162 1 1
1.00222535815083 0.992803172974793 1 1
1.0250164030127 1.01522070033054 1 1
1.08989911164546 1.07836628702725 1 1
1.03693493218558 1.02697430335921 1 1
0.930817051268061 0.920871706605549 1 1
1.0762138280988 1.06559469304036 1 1
0.901478858354552 0.890889616037185 1 1
1.01690373902546 1.00620108214551 1 1
1.00074766891205 0.991136270951491 1 1
1.04598791132276 1.03472719547955 1 1
1.09054149923728 1.07861883653551 1 1
1.05791975112537 1.0476008902511 1 1
1.00934954900499 0.99997871561713 1 1
0.836644290267074 0.828571358978157 1 1
1.01376765913687 1.00401624774736 1 1
1.21934399516665 1.20665930449982 0 0
0.877185392128875 0.868491034590823 1 1
0.97148614150971 0.961581595669528 1 1
1.05772048596769 1.04722267027101 1 1
0.931693470645672 0.923037640855226 1 1
0.976060895768502 0.965236280530134 1 1
0.985510421253727 0.973662887917987 1 1
0.904854534625942 0.894994598112609 1 1
1.19305690500834 1.18042381206856 1 1
1.00809098539005 0.997955229996604 1 1
1.07592886969608 1.06591814499982 1 1
1.15542823225639 1.14335891198431 1 1
1.00825363550511 0.998045037556013 1 1
0.971102243754041 0.960442845514239 1 1
0.971854412375909 0.962460461667985 1 1
0.977889876540422 0.968324213536037 1 1
0.87718112856613 0.86812402426152 1 1
1.05981275367899 1.04896266422554 1 1
0.941798623807744 0.932238221031458 1 1
0.901750191620808 0.892370692462296 1 1
1.07516465571697 1.06509847596383 1 1
1.00858186133157 0.998076839844026 1 1
0.997716889309636 0.987694569886799 1 1
1.06867643387368 1.0573760904132 1 1
0.977520775264909 0.968620069481515 1 1
0.985454037857156 0.974992452557554 1 1
0.960568807780774 0.951796028996599 1 1
0.941682945245099 0.931452361644207 1 1
0.953669546064906 0.944216042545275 1 1
0.985181552990921 0.975454351126951 1 1
1.02942775118319 1.01962916198832 1 1
0.993248244878314 0.983740109121481 1 1
0.853350701663943 0.8455671238116 0 0
0.950807958052141 0.942112384206149 1 1
0.969502244518181 0.961044286970058 1 1
0.954341302661539 0.945123727109815 1 1
0.956970895532045 0.948029164979255 1 1
1.06956702085959 1.05925161789401 1 1
1.11677396927784 1.10570222567042 1 1
1.05140163710796 1.04218176253033 1 1
0.954815833621271 0.946035185897185 1 1
1.00255472807244 0.991855120649265 1 1
0.926721408364578 0.918291796496383 1 1
1.01330650205891 1.00408210328946 1 1
0.892525031323164 0.882187310174908 1 1
1.01298665583449 1.00347434339785 1 1
1.06170287687116 1.05114385264461 1 1
1.03692693949352 1.02633024604149 1 1
1.04935946051961 1.03879187122599 1 1
1.0307930801855 1.0204225412151 1 1
0.908857204953683 0.899851331507743 1 1
0.914428921237527 0.905224200032882 1 1
1.0383539455818 1.02782559031236 1 1
1.00406038957149 0.994455875964716 1 1
1.02921607750727 1.01753502001052 1 1
1.0067645443271 0.99710896032078 1 1
0.98015050160486 0.969517815137913 1 1
0.993261882699124 0.982825414562011 1 1
0.944099077155121 0.934962327431729 1 1
1.04453724722318 1.03361563003251 1 1
1.05169392399556 1.04107537466845 1 1
0.984540672540589 0.974784090023953 1 1
1.03302785339848 1.02328121307836 1 1
0.89572563201869 0.886649003383485 1 1
1.0163373824569 1.00580952243227 1 1
0.935142611309581 0.925453765577118 1 1
1.10181347935322 1.09133425213802 1 1
1.10367261306085 1.09208599141329 1 1
1.06697720659898 1.0562672882596 1 1
1.09771017254762 1.0866572145833 1 1
1.02198907525942 1.0122747252607 1 1
1.07852853256479 1.06633306336281 1 1
1.05923098360439 1.04943048354132 1 1
1.02359259245147 1.01320368701547 1 1
1.10830185401727 1.09712665386737 1 1
0.963358759146988 0.953379821257878 1 1
1.01842030683574 1.00768093460389 1 1
1.00647266695515 0.995373020710346 1 1
1.00223945261984 0.992161876948476 1 1
1.00863956909352 0.998245055250856 1 1
0.971062722354341 0.961549239143334 1 1
1.14061300085951 1.12933108413523 1 1
1.02486990262104 1.01429512749564 1 1
1.06890281536856 1.05920796166132 1 1
0.951724606784005 0.939190226562636 1 1
1.04609226693183 1.03706749156372 1 1
1.00677198502635 0.997573295790839 1 1
0.949803144934049 0.939480283465008 1 1
1.05771655116802 1.04667523496145 1 1
1.05702423268359 1.04602546437583 1 1
0.976427926666366 0.966645469997569 1 1
1.01851649786127 1.00832992515385 1 1
0.888238802693195 0.879957273698527 1 1
1.05991930943228 1.04917974064095 1 1
0.913459783050988 0.903412870300251 1 1
0.98286101675467 0.971355590251254 1 1
1.02052024847102 1.00965406244363 1 1
1.06242816324988 1.05159392268463 1 1
1.10840290294702 1.09641600780886 1 1
1.01594783598666 1.00454366072587 1 1
1.00895780017036 0.999450421899765 1 1
1.0664479694589 1.05503443091966 1 1
0.929715338129344 0.92002588503773 1 1
1.10645499294374 1.09492307677043 1 1
0.840075341268799 0.831817190739063 0 0
0.930725773558598 0.922393480630699 1 1
0.95685885710764 0.948236205244543 1 1
1.21083645800473 1.19971833816235 0 0
1.15133005421556 1.14104485864785 0 1
0.974080185768063 0.96455822323879 1 1
1.093580877405 1.08224410692353 1 1
0.966322775212794 0.957238867083825 1 1
0.927423792652784 0.918699942960446 1 1
1.0258683699174 1.01564735223275 1 1
0.856864513417397 0.848041433039061 1 1
1.08854505706922 1.07725191206049 1 1
1.0309028526717 1.02075525419863 1 1
1.07773034779022 1.06664203843962 1 1
1.03907917530227 1.02763373043636 1 1
1.07927622713308 1.06885382907041 1 1
0.979262125655804 0.969763869353342 1 1
0.93134484497291 0.922546887980307 1 1
0.982496327693246 0.971808731618699 1 1
0.917701803051935 0.907726545417735 1 1
0.900510934459809 0.892226815268653 1 1
0.935978639698043 0.925560261818115 1 1
1.00811509839304 0.997792180334929 1 1
1.05630897911618 1.04573685354139 1 1
1.01579666677613 1.00562193845897 1 1
0.96273625693546 0.952575115079263 1 1
0.922262221706758 0.912295533909271 1 1
1.04849322412079 1.03630800531733 1 1
1.04102639839844 1.02998135300753 1 1
1.02504504328611 1.01407549497468 1 1
1.08647164605793 1.07399905003848 1 1
1.07819062450344 1.0671448041213 1 1
1.07474469499333 1.06399250662613 1 1
0.929224667092971 0.918747702074141 1 1
0.962644396573551 0.953673574050324 1 1
0.782936491426967 0.775103215261243 0 0
0.941966162489095 0.931236274055352 1 1
0.827524918827668 0.818672451986262 0 0
0.943390550277103 0.934669993691999 1 1
0.94641815555815 0.936884457549485 1 1
0.968330859463099 0.95946333197193 1 1
0.955683359555065 0.946787252121745 1 1
1.05602687736653 1.04544754384373 1 1
1.00366479196116 0.994203128458749 1 1
0.899880565038331 0.891041487537435 1 1
1.19968827484092 1.18781538430572 0 0
0.991123560962723 0.981652016062838 1 1
0.989975652500622 0.980053667987372 1 1
0.972383155539157 0.963424874860004 1 1
0.857557812773669 0.848629840331294 1 1
0.837127236082508 0.829006322234791 0 0
1.01245462631217 1.00264507536524 1 1
1.03153652048657 1.02092969396973 1 1
1.05190562048196 1.04125712453606 1 1
0.979803100313437 0.969559102923179 1 1
0.874895806623594 0.865845458652485 1 1
0.924979913668626 0.914094221923111 1 1
0.997856954544916 0.987761457618216 1 1
0.976789373020016 0.967389909132007 1 1
1.07420551450861 1.06263888578441 1 1
1.17329402417495 1.16232327409215 0 0
0.948716209716916 0.93969895122981 1 1
0.960026605338482 0.949593045456057 1 1
0.885463001208724 0.876162510529434 1 1
1.13693044824325 1.12573773074305 1 1
1.09651072325905 1.08533065106023 1 1
0.926424498388852 0.917600656871679 1 1
1.12007082069955 1.10872771182743 1 1
0.921245163622477 0.911831489897914 1 1
1.04807526331624 1.03645510538627 1 1
1.04562401566203 1.03596153321813 1 1
1.08829725841111 1.07826022038226 1 1
0.990187536695783 0.98057698110749 1 1
0.931819615572017 0.923112370042943 1 1
0.912424761485538 0.902723169388403 1 1
1.08998975900743 1.07818909968266 1 1
0.982339084304684 0.972460242373392 1 1
0.987702534008445 0.977502695482068 1 1
0.919921271588712 0.909691689130576 1 1
1.02451071669361 1.01513638480579 1 1
1.01377115606927 1.00220503121365 1 1
1.07800349184569 1.06595222257545 1 1
0.922451635709649 0.912677872802483 1 1
0.967603343343025 0.959460045693558 1 1
1.10444701255719 1.09336255233819 1 1
1.12124922166058 1.1102222444525 1 1
0.982710884740419 0.973994787403074 1 1
0.869350491128745 0.860963222390112 1 1
1.06012612242655 1.04955549991329 1 1
1.03140360288011 1.02130731153287 1 1
0.996476983613269 0.985270401879011 1 1
1.03791229703659 1.02789607326998 1 1
1.01637333011309 1.0057543741652 1 1
1.13434377437382 1.12288761853977 1 1
1.04774950947073 1.03803001293717 1 1
0.859768272854366 0.851141650120391 1 1
0.876282623958729 0.868051039603194 1 1
1.01203895491046 1.00217459966033 1 1
0.942950171663471 0.934541894529554 1 1
0.895175153374396 0.885621172358762 1 1
0.992425565913955 0.981670221259066 1 1
0.968960276215166 0.960270765140932 1 1
1.04825871921008 1.03706962388856 1 1
1.0284749607135 1.01815115468938 1 1
0.995499271375474 0.985268817223147 1 1
0.74045570967278 0.732240875741727 0 0
1.05232639365559 1.0422855863725 1 1
1.00752975787589 0.99670920311289 1 1
1.09524230105173 1.08267343483439 1 1
1.05424774834699 1.04459203630965 1 1
1.08365162927915 1.07273279087065 1 1
0.988471013445821 0.979375972897653 1 1
0.987245844589203 0.977065047657725 1 1
0.971508338195863 0.961352333355889 1 1
1.03267317927937 1.02136856600323 1 1
1.01254197717821 1.00171423155539 1 1
0.949495912472697 0.940303459585288 1 1
1.12937364416266 1.11735427622672 1 1
1.12251456370325 1.11081174119743 1 1
0.844636102984896 0.835833425241339 0 0
0.997438699635619 0.987705369735308 1 1
0.985048614714796 0.97596451512146 1 1
0.91063848397473 0.901362014452431 1 1
0.909536552668769 0.900518945354714 1 1
1.08853441005505 1.07829821822587 1 1
1.05510731544285 1.04436437130626 1 1
0.933329359123671 0.924629175443989 1 1
1.00449245316552 0.994626108956185 1 1
1.04353179280891 1.03237622872466 1 1
0.930098266464263 0.920469041166918 1 1
0.992303662950873 0.982104813236688 1 1
1.07160235594601 1.0605253628213 1 1
1.03612741744177 1.02673427868843 1 1
0.905167517378765 0.896554529012558 1 1
0.912229639653328 0.902878468896068 1 1
0.983206683316639 0.973832358174761 1 1
0.906659667250939 0.896752209434528 1 1
0.973211468168512 0.96356172414982 1 1
0.958378339659165 0.948322160274755 1 1
0.954905159778662 0.945190319736713 1 1
1.10100128328807 1.09028028572154 1 1
0.886167626046457 0.877979088023511 1 1
0.919029287959346 0.909837384620821 1 1
1.01288214566581 1.00217352590977 1 1
1.03391641014302 1.02323532139244 1 1
0.969508928139894 0.959842532970081 1 1
1.11197012787368 1.09964830299534 1 1
1.09611954565495 1.0844651186686 1 1
1.07229995323689 1.06213529062889 1 1
1.03124411376436 1.02193715355691 1 1
0.94797403853441 0.938597590649512 1 1
1.01048141541749 1.00043369071744 1 1
0.953150589301372 0.943115039243276 1 1
1.11668957776389 1.10480658595629 1 1
1.02154058718807 1.01091344909257 1 1
1.00050324072233 0.988376632678558 1 1
0.966657930503123 0.957081973743781 1 1
1.02536665002923 1.01631840815689 1 1
1.0059617804693 0.996641348487447 1 1
1.00614728108557 0.995126218346314 1 1
1.05567336382944 1.04459490328419 1 1
1.05248009285018 1.04119367269563 1 1
0.943648772037088 0.933451386466359 1 1
0.998219473857047 0.987612824865997 1 1
0.982169834991293 0.971914892029707 1 1
0.921708409588779 0.91171833644594 1 1
1.05916787782905 1.04778965155183 1 1
1.01345166575321 1.00431807359909 1 1
0.993779526599874 0.9836701884192 1 1
1.1454373966611 1.13458693406222 1 1
0.869694845463215 0.859670215933055 1 1
0.993461558043628 0.982758337413091 1 1
1.04072863173913 1.02970632996736 1 1
1.00367699715734 0.993275602492264 1 1
0.920067060958591 0.911540927750035 1 1
1.03418553229427 1.02332427964134 1 1
0.977353674284201 0.967774834526332 1 1
1.19404649073182 1.18268732888777 0 0
1.06759821015938 1.05645386525442 1 1
1.14961188036754 1.13804719654449 1 1
0.911150881039831 0.901530137981275 1 1
0.919634033097818 0.910554324105665 1 1
1.02978937540186 1.0192871729855 1 1
1.00151149799971 0.991524186452752 1 1
0.86234808484543 0.853943633339891 1 1
1.00511905945156 0.995015306711779 1 1
1.1053701950206 1.09445066730522 1 1
0.966794601925781 0.956392064021474 1 1
1.18778865679773 1.17711056262299 0 0
0.940336709258924 0.930512591123839 1 1
0.953723521027438 0.943549955909775 1 1
1.05559229497966 1.04346644555827 1 1
0.967670473132963 0.95755635582019 1 1
1.05874162351553 1.0480337198137 1 1
1.03263421416196 1.02171266461555 1 1
1.05701830272856 1.04613118814142 1 1
0.939353838663813 0.930392428125977 1 1
1.04106640691739 1.03070907162745 1 1
0.991574740841796 0.98174964000114 1 1
1.01071076094331 0.999728565235192 1 1
1.09998585178952 1.08649115349753 1 1
0.978179470298918 0.968605837113921 1 1
1.0858270585503 1.07377286655638 1 1
0.953193365859774 0.944492220036099 1 1
0.962337738833676 0.952447262144306 1 1
0.899676629598271 0.890539866064205 1 1
0.870802297726959 0.862690141609733 1 1
0.901847491045687 0.893546634266444 1 1
0.965416177692218 0.95680483736996 1 1
1.00423654820011 0.993101292604223 1 1
0.811379862513938 0.80329434764654 1 0
1.08067025107791 1.06979257357316 1 1
0.998078997276285 0.987990538371711 1 1
1.1038732659448 1.09289499781692 1 1
0.97493315372528 0.965138665301453 1 1
1.08105909140515 1.07086416312582 1 1
0.86020015869509 0.852154708011017 1 0
0.93299628040021 0.924146707927399 1 1
0.910163717444033 0.901038614318767 1 1
1.12586755201145 1.11532554645372 1 1
1.07152155561044 1.0612465800413 1 1
0.936574440130906 0.927673430212994 1 1
0.944821346920016 0.935313460161839 1 1
1.01440372279321 1.00293480796405 1 1
1.00598895070285 0.996166157125876 1 1
1.04018512984909 1.02999132102729 1 1
1.00016743435093 0.989141267247513 1 1
1.0264086357071 1.01618203612428 1 1
0.829139479569644 0.821504876945928 1 1
1.11887787765953 1.10739667124421 1 1
0.960458897882334 0.950182069325087 1 1
1.03225097173212 1.02134067622152 1 1
0.994617788436343 0.98499540905126 1 1
1.15092349868734 1.13880533481065 1 1
1.02486343820364 1.01366139890022 1 1
0.979226637214135 0.968954833801004 1 1
0.976076583393259 0.967490106655596 1 1
1.01384425829289 1.00501640265669 1 1
0.946791239954463 0.937227547415443 1 1
1.1004392873399 1.09010099454283 1 1
0.92370862802283 0.914182655899809 1 1
1.00364044437363 0.992179284604845 1 1
1.0406212071491 1.03048083241738 1 1
1.0672489155305 1.05468045741697 1 1
0.892938398624848 0.883830819927474 1 1
1.14224653458503 1.12950236404953 1 1
0.865798264744169 0.857400731459805 1 1
1.03774190692528 1.0255124194467 1 1
1.06224353926185 1.05257958657712 1 1
1.00167780711275 0.99189860021587 1 1
1.17025933091812 1.15933796300695 0 0
1.03919274543687 1.0286517012059 1 1
1.13349386280501 1.12145729037514 1 1
1.12502630005563 1.1143390637375 1 1
1.06154915924427 1.05128032421144 1 1
1.01475282871941 1.00482778690085 1 1
0.995190165612051 0.984405952364073 1 1
0.9132297679382 0.903900870347183 1 1
0.996185732843794 0.987006438049006 1 1
1.10443290147971 1.0939573633716 1 1
0.98911635814121 0.979874656790893 1 1
1.0085337984142 0.998806808646702 1 1
1.03429289144965 1.02437731329413 1 1
1.08191660218102 1.07088570010214 1 1
1.09427841276976 1.08401160637789 1 1
0.993198483510282 0.982311601437457 1 1
0.970542419690062 0.961131136379931 1 1
0.979447940987104 0.968724347341794 1 1
0.884609257815012 0.875020978822065 1 1
1.00942565663437 1.00009343910401 1 1
1.0072225661737 0.996545719263713 1 1
0.983234648670712 0.974154319880912 1 1
1.02462481818426 1.01321959361521 1 1
0.945099341408268 0.935484277352229 1 1
1.13890945816037 1.12722988928433 1 1
1.03493036492845 1.02402744451097 1 1
1.08974689009721 1.07866926118097 1 1
1.11843182734614 1.10638682607787 1 1
0.98884453942017 0.978532589278987 1 1
1.00804452309418 0.998368045385913 1 1
0.868023840477992 0.859133484333434 1 1
0.984986329048883 0.97543410981764 1 1
1.04850112081211 1.0377883514869 1 1
1.10990827293213 1.09812745021269 1 1
1.07476364295307 1.06406459631588 1 1
0.880499847556145 0.871800467816235 1 1
0.951025965189083 0.940736273029627 1 1
0.993808246792957 0.98352375630349 1 1
0.975644870787509 0.966516984082791 1 1
1.07931139996064 1.06747173812716 1 1
0.944212978774894 0.934832357948249 1 1
0.956557616222878 0.947082067290456 1 1
0.969416796576687 0.958843912535923 1 1
0.954730119869249 0.945170722450573 1 1
1.06337878781915 1.05342075177014 1 1
0.985755698951718 0.976219820294019 1 1
1.01218605366678 1.00128654709416 1 1
1.11158267107827 1.09994927089432 1 1
0.947078441700922 0.938422622457836 1 1
0.932936423853096 0.922958035624432 1 1
0.937004170411361 0.928334643708559 1 1
1.04579859237349 1.03531593916963 1 1
1.0230740077386 1.01265363960361 1 1
1.0707075619261 1.06014668391303 1 1
1.03660096363456 1.02597146781077 1 1
1.07722755918651 1.06715938635806 1 1
0.869060151322628 0.860600950610597 1 1
1.14888607492877 1.13671570001146 1 1
0.974974230033897 0.965513298514095 1 1
0.947767281842413 0.938306006535441 1 1
0.876361089020133 0.867268099065339 1 1
0.850331959363483 0.842437417892791 0 0
1.00263534949457 0.993490928662783 1 1
1.03760552787191 1.02791732438364 1 1
0.946317029875499 0.936639149241657 1 1
0.916484896330103 0.907664780978228 1 1
0.954317112124482 0.944974309871709 1 1
0.96035602737239 0.951579582972535 1 1
1.07916923483386 1.067442357109 1 1
1.02433686786022 1.01297602685509 1 1
1.11693133719282 1.10646902290945 1 1
1.04755459365538 1.03701451023607 1 1
1.01511710746878 1.00508803222691 1 1
1.02948201047936 1.01917924849073 1 1
0.966658199980677 0.956939408924437 1 1
1.01218040969419 1.00269270707101 1 1
0.93413253579628 0.92538137964401 1 1
0.893530252984919 0.883595129334128 1 1
1.02782589916979 1.01653095621267 1 1
1.06689621915958 1.05625650491376 1 1
0.981197870465329 0.972611533664443 1 1
1.10107523109473 1.09081289150694 1 1
1.07425044833201 1.06318068768795 1 1
0.924683382861982 0.916075418266401 1 1
1.04701728835284 1.03721898779418 1 1
0.858440030442607 0.849860501976855 1 1
0.992099871504718 0.981752912980053 1 1
1.01671992135629 1.00645291877067 1 1
1.02386063807942 1.01326450774576 1 1
1.07371139740023 1.06261748279191 1 1
0.981291264981513 0.972232275183706 1 1
0.93821236004923 0.929328021832412 1 1
0.994451324868798 0.984703066358122 1 1
0.92240532093266 0.913423713525376 1 1
1.00458086620564 0.995452175543311 1 1
0.961493076618577 0.952937682243053 1 1
1.05659768215346 1.04628130232584 1 1
1.02286344681514 1.01277502453765 1 1
0.938810414103902 0.92958354482812 1 1
0.871637126905287 0.862953886481252 1 1
1.12883576076695 1.11682733355833 1 1
0.855320664975145 0.846564175221995 1 0
1.12623194219507 1.11510903712881 1 1
1.00861670683814 0.998212483819969 1 1
1.10406311938288 1.09312492239973 1 1
0.988868346898369 0.979577175830942 1 1
0.951132644430136 0.940783311208254 1 1
1.09366874472153 1.08346128180942 1 1
1.02190097418758 1.01183903070587 1 1
1.0694265944221 1.05879781158624 1 1
0.961879973784369 0.952275866639723 1 1
0.968900148079263 0.957576963866532 1 1
0.976070110220289 0.966544358622577 1 1
1.16321684556324 1.15180619673179 1 1
0.933266057270641 0.92397683139971 1 1
0.991996428889806 0.982393935760487 1 1
0.914997354795586 0.905524734340172 1 1
0.945543838246134 0.935330208292214 1 1
1.03297641593146 1.02256486457522 1 1
1.06707013332635 1.05481503974212 1 1
0.997200127765855 0.988296070186693 1 1
1.09775406942735 1.08693641254962 1 1
0.935654347707523 0.926188334388765 1 1
1.01183506257738 1.00189081239484 1 1
0.847187836781209 0.838467674594112 0 0
1.04505290943709 1.03547118349676 1 1
0.953315385755353 0.944339040011586 1 1
0.998342246412485 0.988998817163044 1 1
0.805076261208805 0.797275599353599 0 0
1.12135941808961 1.11038862010699 1 1
0.870270049454075 0.862269239414007 1 1
1.09340529392217 1.08221226880391 1 1
0.984565947631542 0.974608964768762 1 1
0.962397018298948 0.951725552447681 1 1
0.966742023208216 0.958083591766777 1 1
1.06298611045429 1.05164809014403 1 1
0.85721954150816 0.848319271879546 1 1
0.997997219277689 0.987028071432975 1 1
0.915523152509702 0.905309758540909 1 1
0.907812902306346 0.898706366762454 1 1
0.958227874069205 0.94806005843857 1 1
0.96252710930821 0.953603472441416 1 1
1.08402997588176 1.07437087051633 1 1
1.11866219349389 1.10839087967941 1 1
1.02607801583979 1.01486805186941 1 1
1.0522493390312 1.04231974878257 1 1
0.871669535159807 0.86444264958974 1 1
0.945035466475759 0.936414775510156 1 1
1.04855201395463 1.03747760505886 1 1
0.929674916154779 0.921428492361593 1 1
1.03391002128181 1.02321888456205 1 1
1.02071251156497 1.01000076354907 1 1
1.01342798781657 1.00212465178535 1 1
0.947983527660108 0.938851112619972 1 1
1.00223779754901 0.992133209352696 1 1
1.01269383137659 1.00252985937832 1 1
1.02112621112187 1.01042986631538 1 1
1.02248661222492 1.01221567419311 1 1
0.879570008393518 0.870564773799578 1 1
1.16952120389465 1.15769902124962 0 0
0.979907847507848 0.96991010673426 1 1
0.928791235264611 0.918830164621304 1 1
0.91033544255062 0.900671851401343 1 1
1.11141749217998 1.10029521943838 1 1
0.959843789459313 0.950498809076122 1 1
0.971750032473264 0.961994962420936 1 1
1.01436877849925 1.00518239663962 1 1
0.874403860096372 0.86648965581058 1 1
1.09758100233097 1.08451732733024 1 1
1.0601376483582 1.04975371181502 1 1
0.986915478294857 0.97761470568908 1 1
0.978128823377285 0.96894531194924 1 1
0.921729767444466 0.912901452866242 1 1
0.880443448523786 0.872234972435777 1 1
0.978390280535438 0.968605099118927 1 1
1.06790354309532 1.05720429406959 1 1
0.935039729242725 0.925581158605868 1 1
1.14705483379625 1.13487744543098 1 1
0.843528200300311 0.83495262232544 0 0
1.02517887424841 1.01492400856703 1 1
0.99732823967791 0.987277349213362 1 1
1.0289838136004 1.01904679213382 1 1
1.04416160170321 1.03369592246487 1 1
1.022200215415 1.01227764529661 1 1
1.10323941902185 1.09328186501165 1 1
0.956448643391902 0.946130990262475 1 1
0.88536125163165 0.876984293400591 1 1
0.953237500241647 0.942973988463615 1 1
1.10863872797764 1.09714927533903 1 1
0.97389403584896 0.96391021884094 1 1
1.01884946824061 1.00730427148869 1 1
0.923188042471796 0.913405606458162 1 1
0.925116799560687 0.915023181728627 1 1
0.941989857409736 0.932380382648816 1 1
0.900624986915422 0.891561938456671 1 1
0.958543231546751 0.949544530012232 1 1
0.941129455600962 0.931340429776965 1 1
1.08756333174642 1.07693910893124 1 1
0.981201452575524 0.970972997670744 1 1
1.04158138712232 1.03069368447736 1 1
1.00723546724725 0.996654492059427 1 1
0.997102875168296 0.987701292469725 1 1
0.983026844358816 0.973311619491695 1 1
1.02565125869424 1.01569336376254 1 1
1.00790915220345 0.996421402863206 1 1
1.1748017087271 1.16328121883619 1 1
1.03139501158483 1.02048149924461 1 1
0.969703931829088 0.959976048974766 1 1
1.09654757237779 1.08651822762304 1 1
0.929242294488231 0.920248772727467 1 1
0.950352923160664 0.940820344541768 1 1
1.07932502197128 1.06971316851709 1 1
0.864786629528654 0.854907942891449 1 1
1.01981704883396 1.00856202080721 1 1
1.05354908243929 1.04239629478163 1 1
1.07287783773275 1.06124113343942 1 1
0.975859930880529 0.967671937015889 1 1
0.960431514098549 0.951301775397913 1 1
0.986226048393511 0.976597482643792 1 1
1.16862984843821 1.15693188148648 0 0
1.15263234039161 1.13972984616968 1 1
0.971642176527986 0.962010495569972 1 1
1.02968949963811 1.02083434566903 1 1
0.828348729041596 0.820036164290067 0 0
1.0896385351415 1.07831088216902 1 1
1.04952652634478 1.03934974457138 1 1
1.00680202857675 0.996307237240813 1 1
1.02832282857611 1.01824873276819 1 1
0.979026967581563 0.96822890884205 1 1
0.863855685796642 0.854511123055929 1 1
1.0258873252637 1.0159115957364 1 1
1.04287500453138 1.03199836005209 1 1
1.07553934554135 1.06557599653445 1 1
0.936363937881576 0.92711057595282 1 1
0.92104674720509 0.910937952125694 1 1
1.06291348092501 1.05117989444148 1 1
0.996181392935926 0.986362907565848 1 1
1.03963072349491 1.02920701603399 1 1
0.988576761806391 0.978781457233769 1 1
1.06910702811997 1.05871998980678 1 1
0.952739755129773 0.9416309839562 1 1
1.10588325973329 1.09558318182273 1 1
1.05434207187318 1.0434657521342 1 1
1.05246962241644 1.04267751218683 1 1
0.98723143956392 0.978735598368026 1 1
1.02359920587041 1.01284119039483 1 1
1.19702098066339 1.18571338590537 0 0
0.993564899609056 0.983084798102577 1 1
0.83431173536815 0.826395732173659 0 0
0.913570163490657 0.903527653905762 1 1
1.0715041394375 1.06086272313273 1 1
0.887740687001433 0.878205897518158 1 1
0.887390871245695 0.878165264851961 1 1
1.03123666559983 1.02151543341566 1 1
0.962197053387451 0.95248619949573 1 1
1.03960759756783 1.03025103381222 1 1
1.0863333540673 1.07462590471541 1 1
1.08535599177355 1.0740006437059 1 1
1.0676053634684 1.05645523932506 1 1
0.922160331728802 0.911899678743114 1 1
1.13371281895174 1.12138191626765 1 1
1.00282290467729 0.991826070593367 1 1
0.95744718825703 0.947555526476557 1 1
1.0866454417185 1.07605544373452 1 1
1.15792107240473 1.14544350255869 1 1
0.977524735483249 0.96744618339535 1 1
1.04071476061586 1.02993170923583 1 1
1.04154620267852 1.03182407788732 1 1
1.13021922124812 1.11767358362145 1 1
1.10731726111674 1.09621128108394 1 1
0.94725780299858 0.937083911566708 1 1
1.03549430178594 1.02617582014208 1 1
1.02072996222447 1.0095357052852 1 1
1.11607269812405 1.10451758726418 1 1
0.885727366144032 0.878285168208795 1 1
1.03505451113575 1.02539533197939 1 1
1.00341864507099 0.99354288125808 1 1
1.01125100480972 1.00086000986781 1 1
1.08775976620163 1.07694355400815 1 1
0.981963430285845 0.971940700149072 1 1
0.904898096322718 0.896525442359491 1 1
0.852465764831872 0.843208133690353 1 0
0.970537138203431 0.960580485505519 1 1
1.07385874201281 1.06314543149862 1 1
1.0180446072485 1.0081362824082 1 1
1.06419921959592 1.0536324881085 1 1
1.13602904683965 1.12450508676062 1 1
1.03821423680561 1.02815118005513 1 1
1.02896911980354 1.01950142689289 1 1
1.07933903085747 1.06874024506021 1 1
1.12580904302308 1.11497664637332 1 1
1.14824570725629 1.13665390703375 1 1
1.08093753050665 1.07021742800078 1 1
0.989430683016441 0.978946987635424 1 1
0.814464697600614 0.807235809053229 0 0
1.00588098837881 0.994838763133503 1 1
1.14052476409638 1.1279311751141 1 1
0.962053445987369 0.95339231410389 1 1
1.02872650743944 1.01856974330938 1 1
0.821173260105016 0.812414008900292 0 0
0.978413794963044 0.967535291939579 1 1
0.997400183251013 0.98654000148292 1 1
0.830264482662552 0.822205514737423 1 0
0.896094276590393 0.887770156645382 1 1
1.00881741513101 0.999467625239364 1 1
1.06981322012368 1.05880325958468 1 1
0.859504922368537 0.849489022090408 1 1
1.02038887586025 1.00893480427728 1 1
1.00157620601966 0.990112457300924 1 1
1.12051118587326 1.10932950779074 1 1
0.99793875182944 0.98685297878684 1 1
1.05719022586338 1.04512486328862 1 1
0.970421876234775 0.960819726069053 1 1
1.01795681923811 1.00780375271862 1 1
0.77914242849456 0.770935562836817 0 0
0.94130310605658 0.93172600429499 1 1
1.02383800506601 1.01342893523508 1 1
1.07336628763596 1.06314117202141 1 1
1.03758796721751 1.02758151990503 1 1
0.915656771662334 0.906085445480855 1 1
0.991618398839951 0.98170556568821 1 1
0.973711879579458 0.963890640956423 1 1
0.895060252994588 0.886315709875466 1 1
1.13920391406993 1.12619694198282 1 1
0.840308487627132 0.832340049213781 0 0
0.936221649989202 0.927218035655891 1 1
1.01507000157476 1.00537800042257 1 1
0.948888219816091 0.940149744906449 1 1
1.02000962116761 1.0088771717322 1 1
1.03989704078463 1.02823799805458 1 1
1.08295650980703 1.07175387670479 1 1
0.811140128842362 0.803074154541189 0 0
0.950619995574057 0.940912708251595 1 1
0.934475765298054 0.924133635183365 1 1
0.966443939160695 0.956096480252764 1 1
0.892566010583788 0.884308896434576 1 1
1.01836949790786 1.00782613379973 1 1
0.911859174468188 0.90213199155952 1 1
0.958785370015969 0.949136097985254 1 1
0.997033715982899 0.987335263991952 1 1
1.0127732532802 1.00278480239432 1 1
1.06287176203248 1.05222238283751 1 1
1.01030201098862 0.999343723335318 1 1
1.19357856342006 1.18150842604135 0 0
1.03481043339399 1.02479350864675 1 1
0.856966196674366 0.848297914708049 1 0
1.00213435267061 0.992203514446399 1 1
1.02930195952155 1.01809616512593 1 1
0.939412223148224 0.929901729386822 1 1
0.925210948093983 0.916878369370069 1 1
0.913331356047952 0.904254331779874 1 1
0.906658388858795 0.898160955598608 1 1
1.0686763532468 1.05818269570021 1 1
1.0277685143349 1.01722355854303 1 1
1.05508940345144 1.04469004346461 1 1
0.968737779154779 0.959742696632199 1 1
1.09782860220583 1.08665688777583 1 1
0.998003131022641 0.98721251882177 1 1
1.01674658807113 1.00728048520779 1 1
0.961673745360793 0.953398539975076 1 1
0.966302321712232 0.956982169507504 1 1
1.04249080419971 1.03264562251965 1 1
0.970365234453839 0.96025464326745 1 1
0.958065327091332 0.948546787063616 1 1
0.905798021910283 0.895623993496517 1 1
0.9112725550308 0.902190838379975 1 1
1.0675983619534 1.05756565718697 1 1
0.950592762287085 0.940247292001602 1 1
0.963814732699015 0.955225441812414 1 1
1.17681143406947 1.16510998439441 0 0
1.01814419522844 1.00858282272538 1 1
1.00190743984519 0.992917552874062 1 1
1.03945387244428 1.02968705577014 1 1
1.03248796753249 1.0216287269679 1 1
0.95920754314939 0.949577772837221 1 1
0.988891285178859 0.979835739238312 1 1
0.83389516767755 0.825774177734542 1 0
1.11856722470852 1.1070991352566 1 1
1.0951423000468 1.08448981733718 1 1
1.00205987836549 0.992355494111755 1 1
0.865004061545467 0.855866810535086 1 1
0.893570178582674 0.882815149012185 1 1
1.10099244031108 1.09039970733233 1 1
0.993726452579514 0.983240181349508 1 1
1.07100054699129 1.0609081702759 1 1
0.936009813703467 0.925982338911591 1 1
1.1035354926552 1.09328502478687 1 1
1.14813345486745 1.13799078606065 0 1
0.913361085808881 0.903608360354129 1 1
1.07869400499367 1.06865862136402 1 1
0.918810384953451 0.908848872668204 1 1
0.965527636638556 0.955059937707218 1 1
0.961989422928638 0.950619352478691 1 1
0.918186969744458 0.908934208443123 1 1
0.917982176742465 0.909004674453446 1 1
0.927195407116671 0.918345887684115 1 1
0.954935680129456 0.94534127685496 1 1
0.889234226318925 0.881131153556951 1 1
1.04278870552022 1.03257712708521 1 1
1.03628371378177 1.02664764611184 1 1
0.941117630581346 0.931570857235928 1 1
1.12672747300518 1.11439418771384 1 1
0.96649442499598 0.95648810814909 1 1
0.943923093076118 0.934779715457931 1 1
0.909467922128233 0.900123308120183 1 1
1.19209457305502 1.18032574973102 0 0
0.930648590880838 0.921935809716134 1 1
0.934792425368745 0.926212283291356 1 1
1.103455760992 1.09265472582333 1 1
0.833701244489836 0.824531886853967 1 1
1.20526342130068 1.19371774138778 0 0
0.905017792137997 0.896319341516481 1 1
1.04030263975488 1.02873761134435 1 1
1.07170551236379 1.05977633216434 1 1
0.87663061619662 0.867913998565551 1 1
1.09644805281556 1.08580426713219 1 1
1.0772171492513 1.06543137510512 1 1
1.11974196342007 1.10760286320673 1 1
1.07462771188818 1.06348387380047 1 1
0.978322762830044 0.968436442211547 1 1
0.923319442255016 0.914854916498104 1 1
0.908467505609978 0.899722788253095 1 1
1.03424210967633 1.02487261562143 1 1
1.10912612632295 1.09833382009 1 1
0.986720442280195 0.977126195824893 1 1
0.827299108315371 0.819391394267638 1 1
0.905606102675106 0.895624852243561 1 1
1.08524211270772 1.07431391213793 1 1
1.0303435943109 1.01984694446859 1 1
1.16990916673716 1.15803512181624 0 0
1.02289446159802 1.01289997604901 1 1
1.02875250167368 1.01846487995797 1 1
1.01885211225663 1.00837969449245 1 1
0.917163458503792 0.907980870203079 1 1
0.930727963028922 0.92145629333668 1 1
0.996060825518718 0.984686059301727 1 1
0.881276971002785 0.872955450297094 1 1
0.899148948057354 0.889832485325003 1 1
1.05746613733157 1.04687763251995 1 1
1.11133042962466 1.10081606337773 1 1
1.00556068922796 0.99655471451794 1 1
1.08730072116399 1.07667770221632 1 1
1.04402453012641 1.03330934871322 1 1
1.05206474276709 1.04233571984356 1 1
1.0154207152468 1.00664024000059 1 1
0.926880969777089 0.918859487888908 1 1
1.00561027536523 0.995429559163497 1 1
0.969136197055766 0.959116126820259 1 1
0.982786319961389 0.972428585837326 1 1
1.14871749496991 1.13589894409901 1 1
0.935007009420198 0.926173054598706 1 1
0.995037985732084 0.985048054473516 1 1
1.06236760550015 1.05131510989447 1 1
0.833150503284826 0.825021773011027 0 0
0.884709391741304 0.876008157066989 1 1
1.09584034637769 1.08479826638033 1 1
0.986984098821059 0.978379063296273 1 1
0.933897716455358 0.924748393903355 1 1
1.03036155587475 1.02062771002061 1 1
0.910950886821974 0.901512954563176 1 1
1.02413562373952 1.01255276405422 1 1
0.862247545242549 0.85415249960971 1 0
0.984342264904293 0.973984189118744 1 1
1.04073285479249 1.03036197880087 1 1
1.0280817701754 1.0184320692537 1 1
1.08994304619178 1.0788199756282 1 1
0.906297739806041 0.897068205539035 1 1
1.02032008357294 1.00998727703276 1 1
1.07355164598042 1.06318021612902 1 1
1.05388015834721 1.04159449211217 1 1
1.13908759584765 1.12651353584143 1 1
1.03745165418684 1.02496355595039 1 1
1.07622520141656 1.065250013635 1 1
1.08307555518463 1.07238585755466 1 1
0.948408692607642 0.938354477024542 1 1
1.04274790575542 1.03316308318824 1 1
0.983703068151749 0.972529698666545 1 1
1.00902448817276 0.998933554983497 1 1
0.976323927621201 0.966005708628776 1 1
0.91975987034121 0.911151587535039 1 1
0.86900091864641 0.85945248305411 1 1
0.93866508925824 0.92876184275937 1 1
0.967363094541268 0.957746917259268 1 1
0.98933378162594 0.978511115180627 1 1
0.890114758872251 0.882079192315526 1 1
0.971344004071722 0.96180125307359 1 1
1.01083629713958 1.0003564027517 1 1
0.987773160859243 0.97795662402531 1 1
0.940686892285307 0.931908412401204 1 1
0.962506642326968 0.95228014887331 1 1
1.09055547999059 1.08008423611145 1 1
1.20641145594618 1.1947760139101 0 0
1.06503102816037 1.05584770346403 1 1
1.04203451691425 1.03134049167383 1 1
1.13629777023543 1.12469498788455 1 1
0.986472998339145 0.976170390982857 1 1
0.891701241289106 0.882735053999054 1 1
0.973908267363507 0.963529288633896 1 1
0.887599461144815 0.878582132584667 1 1
1.0937322197698 1.08319237126842 1 1
0.928747954807548 0.917587366278337 1 1
0.974831297745989 0.96560595203486 1 1
0.939870518425585 0.931061981311446 1 1
0.965112103131223 0.955769781505262 1 1
0.999928670614749 0.990758434556099 1 1
1.10369131913173 1.09344263360669 1 1
1.01981468929066 1.00941170023351 1 1
1.2132732708431 1.20206728819109 0 0
1.02295310596115 1.01297140862847 1 1
1.19425311913003 1.18106671064544 0 0
0.967623189463558 0.956503391768148 1 1
0.972694571219252 0.962987159791933 1 1
1.11112582519672 1.10126849835799 1 1
1.24616268545629 1.23181042739564 0 0
0.941185034882158 0.931189018903022 1 1
1.04801075379863 1.0378425716703 1 1
0.936487415672765 0.927026087880703 1 1
1.04866161530316 1.03812229442178 1 1
1.00454378583505 0.995085022641624 1 1
1.01519021069588 1.00535823162758 1 1
1.08125103244171 1.07091461189646 1 1
1.00950221305793 0.998457934148321 1 1
1.08085501865054 1.0690198271038 1 1
1.00430564561226 0.994308457293344 1 1
1.13003107472739 1.11810533402295 1 1
1.02400519900952 1.01449942594005 1 1
1.02486764778072 1.01430843188339 1 1
0.944509476238742 0.935441189879091 1 1
0.97551385230007 0.965142759231851 1 1
1.13875149676654 1.12823211549546 1 1
1.02685927624407 1.01515894775567 1 1
0.912032702057076 0.901947524037393 1 1
0.854774828288091 0.846263006664869 1 1
1.05208191238206 1.04196778330214 1 1
1.05900169509401 1.04859786071107 1 1
1.08411260279496 1.07422574932179 1 1
1.01843575942379 1.00725136180437 1 1
0.771133779258794 0.762383428585094 0 0
0.922251498513491 0.913483662800274 1 1
1.06782611950612 1.05752382754304 1 1
1.006038150181 0.99435711059896 1 1
1.08940021220678 1.07620880147033 1 1
1.03836984633737 1.02611388601179 1 1
0.980122923199399 0.970954679717538 1 1
1.13670823467082 1.12570025229232 1 1
0.886818082486275 0.877521237555793 1 1
1.02811719025921 1.01913439351375 1 1
1.08849804355091 1.07761789496487 1 1
1.05048960632733 1.03942790271699 1 1
0.942458833157413 0.933083144715635 1 1
0.97003245397552 0.960416736859768 1 1
0.969855077531408 0.960720889889569 1 1
1.14492959792282 1.13371802302561 1 1
0.879120217635485 0.870019025387608 1 1
1.01167966288153 1.00179731321156 1 1
0.985273564767784 0.974779184438408 1 1
1.07930992880713 1.06891081273053 1 1
0.966844823384582 0.957235574402659 1 1
1.0741788479497 1.0641434137301 1 1
1.11765047458416 1.10757207196053 1 1
1.02669275569416 1.01593161868857 1 1
1.04082004192788 1.03087376727838 1 1
1.01785036192865 1.00714880036801 1 1
0.955365359740016 0.945188134553956 1 1
0.958089112748741 0.948848359562595 1 1
1.00643006187589 0.99694286260454 1 1
0.931164762185772 0.922085487244493 1 1
0.993140731085137 0.982207973911024 1 1
0.968235239420295 0.957933250715391 1 1
0.946475430815265 0.937933479171026 1 1
0.975441308004274 0.964639292899185 1 1
0.985966192988942 0.977161438503551 1 1
0.996293633589101 0.986866457966097 1 1
1.10605480362567 1.09521221497424 1 1
1.06254919283955 1.05284060753232 1 1
0.965552144703413 0.956383013584562 1 1
0.959832764756146 0.950343044348362 1 1
0.981294109036938 0.971415407952816 1 1
0.92888050424797 0.918383772968714 1 1
1.02670077929338 1.0171470236814 1 1
1.07803503884966 1.06764619728784 1 1
1.02046415387235 1.00914767309794 1 1
0.995511630632412 0.985931462803322 1 1
0.994042931993213 0.984118223881084 1 1
1.21805158557938 1.20612085362657 0 0
1.02571917702888 1.01500878473748 1 1
1.04226369170649 1.03221909908356 1 1
0.954357329647825 0.944066130774379 1 1
0.918381374706722 0.909383807458546 1 1
0.778294823908156 0.769985635097376 0 0
1.00573347543257 0.995512445515789 1 1
0.983739371931955 0.973619833863854 1 1
0.745189451611135 0.736832406717544 0 0
1.07187231346302 1.06139893297003 1 1
0.979070213729283 0.969511452500518 1 1
1.09103741243311 1.08087688640972 1 1
1.07281672750052 1.06174079978501 1 1
1.06290986228289 1.05139682759392 1 1
1.0895665869785 1.07942851829915 1 1
0.964096502536803 0.954321037203393 1 1
0.986118662187619 0.977645379930055 1 1
1.06884708644044 1.05742872361797 1 1
1.10854300262436 1.09722003523556 1 1
0.879479251572954 0.871545849771836 1 1
1.00573669420296 0.994526952005943 1 1
1.03886233852118 1.02750865962113 1 1
1.0636273238557 1.05217968528645 1 1
0.943511002877367 0.932890023408117 1 1
0.993702998366679 0.983087069831952 1 1
0.944169682707449 0.934514148718806 1 1
1.04465678993088 1.03490009194956 1 1
1.08362314169029 1.07279238473628 1 1
0.9714649829264 0.961113053848391 1 1
0.870848390297935 0.86198202782784 1 1
0.998811823698174 0.989594197874887 1 1
1.08352328894025 1.07287453081229 1 1
0.942997641993375 0.933174036016263 1 1
1.11669971984033 1.10617162311623 1 1
1.05749917830822 1.04772531550591 1 1
1.11328954320521 1.10305548592424 1 1
0.950976556615425 0.942264673509215 1 1
1.11784611642907 1.1069300097912 1 1
0.990000969183255 0.980051666799311 1 1
0.953658336769685 0.943968401529246 1 1
0.926509558223299 0.917085029070985 1 1
1.19399798099658 1.18228895705067 0 0
1.11037881021948 1.09931620908308 1 1
1.09611784374172 1.08503404397465 1 1
1.01428285066671 1.00483188426455 1 1
1.12004172761094 1.10859877032235 1 1
1.07348209550622 1.06360096307748 1 1
1.05374008681515 1.04311300731216 1 1
1.09728874238369 1.08453417657129 1 1
0.908210095288952 0.898099331813918 1 1
0.97649874305303 0.966349547778953 1 1
1.05398704622429 1.04363850280639 1 1
1.01864086547912 1.00703212430025 1 1
1.08755687472945 1.07596374587628 1 1
1.11230448854068 1.10193663063227 1 1
1.03438393843783 1.02442006236794 1 1
1.07957664170028 1.06927947319475 1 1
1.02344416716727 1.01351480172303 1 1
0.913857008442377 0.904834100823578 1 1
1.04736114105947 1.03755381678449 1 1
1.05417759710003 1.04425340061408 1 1
1.00644582516149 0.996429631660657 1 1
0.968727886316641 0.958390718746474 1 1
0.896772866727348 0.888051362677057 1 1
1.00911401517134 0.999145181151589 1 1
0.788369280860063 0.78054223216591 0 0
0.862934631841024 0.854319426216935 1 1
1.04862359326425 1.03809903230238 1 1
1.1167568993838 1.10515760645924 1 1
0.993005290989242 0.982457271655183 1 1
1.0420004705262 1.03148769615207 1 1
0.97747017582618 0.96701123973162 1 1
1.07998535230081 1.07020123083031 1 1
1.05682879897596 1.04654923004313 1 1
1.06694691821079 1.0547517847348 1 1
1.00157682966934 0.991202464375057 1 1
1.09571162361541 1.08544309571589 1 1
1.07366527845229 1.06343494267298 1 1
0.901409725591485 0.893212417108542 1 1
1.08706729073448 1.07643678496255 1 1
1.08370513551712 1.07243983001165 1 1
1.01856123445282 1.00806682276042 1 1
1.03265721313263 1.02265070253422 1 1
0.962287447526384 0.952592079977037 1 1
1.11678631308839 1.10561819094333 1 1
0.838770566230812 0.830725973737227 0 0
0.861853852041896 0.853646431793534 1 0
0.997411609022187 0.988077846657489 1 1
1.05605321430676 1.04571592595102 1 1
0.848758069973868 0.839423955738181 1 0
1.04448249669236 1.03321443592951 1 1
1.19911371685611 1.18627681637111 0 1
0.973567481957521 0.963741509892501 1 1
1.04251268797823 1.03209784931091 1 1
0.967178135970491 0.957709432907954 1 1
0.967605733165857 0.958693435892888 1 1
0.969580912370174 0.959516483817838 1 1
0.899200506142093 0.889087692852668 1 1
1.00097232979591 0.990669709444157 1 1
0.965026679483269 0.955655000805425 1 1
0.964052912434567 0.954569125476341 1 1
0.956647496911056 0.946748899738178 1 1
1.03233026012205 1.02138286392294 1 1
1.13307860433067 1.12081001437569 1 1
0.970607351385887 0.961407903482729 1 1
0.971642947522353 0.962214845910202 1 1
1.23031861257556 1.21684089217273 0 0
0.903308428787765 0.894655872762132 1 1
0.957241038225048 0.948134979567239 1 1
0.979683911123113 0.97016048749728 1 1
0.893191706663889 0.884651278357895 1 1
1.04560422078324 1.03508387674041 1 1
1.0077958251424 0.997404357407562 1 1
0.979317301742426 0.969539190667563 1 1
1.07708287097385 1.06519201471417 1 1
0.997475148903195 0.988746540058352 1 1
0.921333731621896 0.910799216685553 1 1
0.853406656552517 0.84414481743482 1 1
1.03850834370486 1.02887360331546 1 1
1.16070646454314 1.1490532547139 0 1
0.95658842231761 0.947386800796583 1 1
1.06853591437143 1.05794178498443 1 1
1.02958023209558 1.01915926903216 1 1
1.05577422186807 1.04539588080919 1 1
0.963165101816566 0.953967248663716 1 1
0.963799024357089 0.955245246194168 1 1
0.973099051166129 0.963511565980338 1 1
0.966243131883985 0.95626017972634 1 1
1.06963941684394 1.05867467238456 1 1
0.996010372252336 0.98645842901593 1 1
0.993869035621194 0.983282899151412 1 1
1.20697928628433 1.19570187756511 0 0
1.07221556615247 1.06173147055249 1 1
0.867263424053538 0.858747055592319 1 1
0.975864693278792 0.966254255803707 1 1
0.953257349118116 0.944142844441242 1 1
1.16007671515063 1.14831802812349 1 1
1.00842798738182 0.997377126474875 1 1
1.03415879692648 1.02407854894611 1 1
0.96486200766044 0.955822512677937 1 1
1.02801954833432 1.0185439728746 1 1
1.00025032654123 0.990794490381751 1 1
1.01680360237943 1.00762744262665 1 1
1.06139028135407 1.04887784193486 1 1
0.935792291206474 0.92601474149449 1 1
1.09693662754001 1.08634652637389 1 1
1.03798588449493 1.0280781979381 1 1
0.907349461455425 0.898599650519706 1 1
1.02593766555029 1.01594442278572 1 1
1.08137974205072 1.06821652742801 1 1
1.04955061882173 1.03917638352605 1 1
0.937432242787338 0.928098706315821 1 1
0.936695289292707 0.927574526700596 1 1
1.12763874246622 1.11536258490347 1 1
1.04160847981854 1.03144020872329 1 1
1.06528187887195 1.05411326352574 1 1
0.926812996754884 0.917403260062376 1 1
0.991594402078723 0.981149525057498 1 1
1.00318218191924 0.991911297867516 1 1
0.971777693099674 0.961884519764748 1 1
1.01117619165768 1.00094570618635 1 1
0.91696082180302 0.906933966081394 1 1
0.981819743466916 0.972024484140139 1 1
1.09202007502335 1.08088427408606 1 1
0.971314680313496 0.962771222043411 1 1
0.973906604356318 0.964333410210638 1 1
1.03255570445444 1.02256329426917 1 1
0.953233932308028 0.943435630355508 1 1
1.07778337618243 1.06731337233533 1 1
0.986543086286962 0.976236776350918 1 1
1.01674115469341 1.00651004876355 1 1
1.11196481492786 1.1016316215231 1 1
0.94605366052582 0.936639422360073 1 1
0.962373626118633 0.952061504406205 1 1
1.02729411971196 1.01745148404986 1 1
0.99716803961225 0.985520706870308 1 1
0.897833792388252 0.888949374183348 1 1
0.967739186854675 0.957658979279471 1 1
1.04421246537392 1.03382503630938 1 1
0.948494336574408 0.938951432068188 1 1
1.00940617746866 0.998901370626868 1 1
0.980015246785636 0.970745282746713 1 1
0.899490768113686 0.890762871743545 1 1
1.08414467639048 1.07325047830927 1 1
0.979375798078078 0.96937558096567 1 1
0.969198292211855 0.958824769432869 1 1
1.04313915251348 1.03175106769438 1 1
1.04858719371183 1.03814030264624 1 1
0.957873807457484 0.947523394756392 1 1
1.12339193166216 1.11269483949866 1 1
0.998557716791597 0.989545143608106 1 1
0.966881487183732 0.956964009622447 1 1
0.891002969391427 0.882404665568596 1 1
1.13095156450457 1.11962351246576 1 1
1.09213401476687 1.08082836553197 1 1
0.965106177338926 0.956691393163653 1 1
0.976583508694793 0.966723022144471 1 1
1.06601226743495 1.05480782023403 1 1
1.09027864428468 1.0790258512502 1 1
0.889891420212786 0.881326534202003 1 1
0.880671421750844 0.871767970010688 1 1
1.14295648450416 1.13205067488735 1 1
0.953683253845067 0.945161756388742 1 1
1.04658072282054 1.03337809399609 1 1
0.811719682474467 0.802583335732099 0 0
1.01220296564515 1.00182187875189 1 1
0.860677081286534 0.852116246990931 1 1
1.06443946964316 1.05475370603543 1 1
0.958548820523684 0.949175212602642 1 1
0.957138543381865 0.947801062127347 1 1
1.06473989882313 1.05507847907023 1 1
0.95539885947727 0.945023608043281 1 1
1.03047633555005 1.02026636495777 1 1
1.03561179076486 1.02632117137871 1 1
0.957597608235848 0.947329635853254 1 1
0.909503627080298 0.900568555126225 1 1
0.885497897297812 0.877315792777021 1 1
0.978615578067164 0.968369175080345 1 1
0.987058266133709 0.977623552969641 1 1
1.05311545595043 1.04198602412526 1 1
0.882350333634201 0.872101672762585 1 1
1.07153098245657 1.06117661726452 1 1
0.932638117774452 0.923228688490545 1 1
1.01516690365302 1.00473702571597 1 1
1.13362986776943 1.1221593952015 1 1
1.04416497900538 1.03523147500743 1 1
1.13418192725369 1.12366763264522 1 1
0.842695304304211 0.833707681747089 0 0
0.92831213194155 0.918900064445793 1 1
1.03768408179326 1.02613247678902 1 1
0.933080449413423 0.924190680015517 1 1
0.983371593573321 0.974083274836135 1 1
0.892028505564499 0.882969181005743 1 1
1.03588692678487 1.02668886644396 1 1
1.06320514180431 1.05205580488712 1 1
1.14250592947775 1.13066717471126 1 1
0.939306594207904 0.930873113458886 1 1
1.04526265771553 1.03549262922341 1 1
1.06710085388764 1.05739708537857 1 1
0.972423219898535 0.962072955619896 1 1
1.15581904977361 1.1446855545226 0 1
0.929678618575621 0.920354655954422 1 1
0.762949972630031 0.755320635669571 0 0
1.03691212071219 1.02645364535192 1 1
0.934827902156025 0.925783168608711 1 1
0.970167274631311 0.960391703468932 1 1
1.0019144150794 0.991356722543136 1 1
0.917762438341806 0.909625803426739 1 1
0.962411679798011 0.953714345949859 1 1
0.971115403642599 0.960622010935884 1 1
1.04169978985953 1.0305742237283 1 1
0.964308681238408 0.95464939190949 1 1
0.98824724258486 0.978636913206288 1 1
1.02860904994102 1.01663183806739 1 1
0.994939285212444 0.984422476167835 1 1
1.00490979309766 0.994847560234333 1 1
1.06850718197651 1.05841324186157 1 1
1.02830934641743 1.01739575649797 1 1
1.07739652843083 1.06608848557736 1 1
0.929884766466715 0.91975136991356 1 1
0.906145252720838 0.897209332019616 1 1
0.96589921329879 0.956201963660463 1 1
0.984034323768198 0.974703302758816 1 1
0.914498017476678 0.905120652998017 1 1
0.931651587553146 0.922023616500588 1 1
1.06237730171508 1.05162829132608 1 1
1.08601181445075 1.07549800054779 1 1
0.996238871216492 0.986124777840158 1 1
1.00177370831995 0.99192991713774 1 1
1.06378302120954 1.05211708242327 1 1
0.958982753572376 0.950088430500918 1 1
0.89905880087103 0.890352433082498 1 1
1.06235532689718 1.05218960673706 1 1
0.94407548272658 0.934277571007816 1 1
1.06719301155112 1.0572276818185 1 1
0.961993788931654 0.952430599345311 1 1
0.991551617927177 0.981068575257634 1 1
1.10119311554724 1.08998420648199 1 1
0.93027174795154 0.920152153213391 1 1
0.990198284557883 0.979357611508561 1 1
1.00775890199051 0.997945799377098 1 1
0.961089897014442 0.950772030956041 1 1
1.05948833910139 1.04826707843446 1 1
0.891536287952953 0.882885183391724 1 1
1.0151210128988 1.00528258033345 1 1
0.891469437514808 0.883422772050989 1 1
0.901812672977272 0.892398003377425 1 1
0.931155133261987 0.921702162079113 1 1
0.93422943754071 0.924546592460447 1 1
0.97512313724062 0.96574148937021 1 1
0.89624777553995 0.887543303057924 1 1
0.902157972253578 0.892943804979712 1 1
0.998397427329903 0.987494336965481 1 1
1.10320722487988 1.09350234694054 1 1
1.10451349618451 1.09402116862361 1 1
0.907214851234855 0.897095692150716 1 1
1.02275787588969 1.01295584140933 1 1
1.13427423261269 1.122404736522 1 1
0.855382965917908 0.847166733931417 1 1
0.965827955884417 0.95469839007481 1 1
0.904325922394182 0.896235505987133 1 1
0.958256036573353 0.948945714221086 1 1
1.15276946486574 1.14142154639321 1 1
0.950426121478448 0.941494817235026 1 1
0.956373454849556 0.947051247281422 1 1
1.04282410778292 1.03184698724157 1 1
1.0077553998346 0.996914687792404 1 1
1.01241445584144 1.00016930491781 1 1
1.00354965912922 0.993607835806088 1 1
0.961488077046703 0.952513092034363 1 1
0.90458903307817 0.895968917616028 1 1
1.1125037405076 1.10129167479844 1 1
1.01805732315343 1.00823442882311 1 1
1.09877272535957 1.08874704648712 1 1
1.08690984055064 1.07559966693748 1 1
0.923292932186046 0.9143947307105 1 1
1.06946562138937 1.05934339936519 1 1
0.963175325145879 0.953151831071181 1 1
1.13665934292897 1.1238407018286 1 1
0.996381096732029 0.985435202232132 1 1
1.09317147972017 1.08073410307438 1 1
0.993491896927277 0.984505844232098 1 1
0.933507972194601 0.924513359638229 1 1
0.893801999634399 0.885029252982611 1 1
0.965735195133151 0.956986736668863 1 1
0.969153934522242 0.958450169321481 1 1
1.02721673877915 1.01785869666845 1 1
1.0369747840058 1.02739385921558 1 1
1.08694796591571 1.0760756246424 1 1
0.994015577196034 0.984902072056268 1 1
1.03656121688086 1.02670966085831 1 1
0.881295885158911 0.871751414816873 1 1
0.914415550968916 0.904983545372484 1 1
1.0959734625979 1.08503957196797 1 1
1.10420382055992 1.09410994834578 1 1
0.963483122945468 0.954822505273565 1 1
1.22614676048412 1.21293680725645 0 0
0.960290728204881 0.951447309216209 1 1
0.958506058783547 0.947070228027575 1 1
0.982063901851819 0.97150459842535 1 1
0.988551895124508 0.978579116325831 1 1
0.982266832217606 0.972355508561476 1 1
0.989618003379853 0.980169456263311 1 1
1.10754815132915 1.09714397883811 1 1
0.871810758750221 0.863978251638862 1 1
0.915779466889425 0.906680513007319 1 1
0.992570565405595 0.982270079656951 1 1
1.13285422599026 1.12123064497771 1 1
1.01563876414733 1.00543095051855 1 1
0.873973736776253 0.864595100860119 1 1
0.964076288207055 0.955605596003263 1 1
0.875792958256898 0.86711400683262 1 1
0.94890583019139 0.938705666724836 1 1
1.11376054686627 1.10291567270229 1 1
0.968364004246957 0.958449244179753 1 1
1.1727742406488 1.162042297123 0 0
1.07179140878401 1.06138915041726 1 1
0.946183171811424 0.935174303262175 1 1
0.851321220904166 0.842230799974752 1 1
0.946757069391015 0.937578324603388 1 1
0.887868351290926 0.878320269649366 1 1
1.00328960374552 0.992264758032775 1 1
1.00177224338769 0.991599951905205 1 1
0.946477274772504 0.937010958719719 1 1
0.986351456801249 0.976372283299559 1 1
1.11638638695226 1.10547100364228 1 1
1.07111199122444 1.05968351688829 1 1
1.08218457672785 1.07108557218566 1 1
1.06562123930016 1.05576090189314 1 1
1.08360395922993 1.07392310806396 1 1
1.03402035188984 1.02476592872676 1 1
0.976714781952065 0.967612074755246 1 1
1.01193345373075 1.00314449899042 1 1
1.01274951663067 1.00366784669909 1 1
0.924072449322538 0.913771366857167 1 1
0.959566279591682 0.949905515974636 1 1
0.981774323855241 0.970967963754121 1 1
0.997763006649696 0.988253816832667 1 1
0.958410914495958 0.949640255081844 1 1
1.05936775122314 1.04872900333466 1 1
0.979920705956027 0.970743546941851 1 1
1.05415453835324 1.04297586328186 1 1
1.00532259179293 0.994884931013898 1 1
1.0786678958616 1.068045925983 1 1
0.991299242302689 0.981616045704497 1 1
1.00781949790658 0.998006876482925 1 1
1.00843177245004 0.99839549699502 1 1
1.01702911202306 1.00675759080748 1 1
0.971477054069003 0.960843218218808 1 1
0.915571969617481 0.906019910923711 1 1
1.15018290532434 1.13824911227394 1 1
0.978032100815666 0.968184038575706 1 1
1.12031650415755 1.10925795555909 1 1
1.12778340561302 1.11707833380289 1 1
1.00316754891385 0.99357136516653 1 1
1.04470929615775 1.03329288647863 1 1
0.966761597002168 0.957433441771496 1 1
0.953453224131219 0.94276521179078 1 1
1.02569367808608 1.01588921585986 1 1
1.02522211080216 1.01490728000254 1 1
0.999726323300639 0.989666920209497 1 1
0.930452655793804 0.921483831820018 1 1
1.03302814665901 1.02430370314251 1 1
0.954439006970823 0.944455815516254 1 1
0.99161421773127 0.982565540352704 1 1
1.08166168547731 1.07054048871638 1 1
0.932601847073951 0.923069165173079 1 1
1.03625217147465 1.02620646256955 1 1
0.971978052366395 0.962173160770305 1 1
0.919906737831962 0.91065535293991 1 1
0.997291432364941 0.987429280628889 1 1
0.987524088622935 0.97841578172541 1 1
0.995188371786472 0.984299323929068 1 1
0.965644671192188 0.95501169892535 1 1
1.05835438091307 1.04721253422296 1 1
1.04690804207308 1.03659643619066 1 1
1.07108994667148 1.06136586977298 1 1
0.991392844527245 0.98161156140136 1 1
0.920273822786387 0.910717391505293 1 1
0.92655234337317 0.916652796532273 1 1
1.07754903047955 1.0679588723632 1 1
0.895090831169425 0.886493871988256 1 1
1.11781742234269 1.10653258304743 1 1
0.952624960805566 0.943302317407375 1 1
0.882459906376848 0.8735808147115 1 1
1.00932638674452 1.0000430993014 1 1
1.00077781663163 0.990647680297365 1 1
0.930686466722869 0.92048301418575 1 1
0.983856550810374 0.973590134616611 1 1
0.987343977265581 0.976595627052189 1 1
0.97061118018837 0.960619134605595 1 1
1.13383077538488 1.12261648538465 1 1
1.01473356633875 1.00483503014947 1 1
1.09065694199625 1.07963428634194 1 1
1.1208552727815 1.10913395670919 1 1
1.21865969985346 1.20518219167382 0 0
0.910063534740675 0.900868038442951 1 1
0.995144707514202 0.984686285237615 1 1
1.11763735024027 1.10627416953282 1 1
1.01597684307365 1.00553742606258 1 1
0.866289695722317 0.857011296582843 1 1
1.03489614341444 1.02334402682816 1 1
1.10404139673672 1.09224090741309 1 1
1.03921323160614 1.02927317637745 1 1
1.16101932746432 1.14965190756434 0 1
1.07764770667892 1.06714845531175 1 1
0.994290703051431 0.984594568631109 1 1
0.983014315486144 0.973361109800655 1 1
1.23734251422439 1.22381130382563 0 0
1.12046646831189 1.11106300866458 1 1
1.05560389524628 1.04533036936321 1 1
0.89114292555587 0.882240904389389 1 1
0.979975528009079 0.970800363751466 1 1
1.05440217771156 1.04258237474924 1 1
1.06017213100902 1.04907232432361 1 1
1.0150962578326 1.0055029764714 1 1
1.11422145218024 1.10373565391884 1 1
1.07821200902607 1.06704579595524 1 1
1.11975112580132 1.10687284078567 1 1
0.982274447567638 0.972860592852402 1 1
1.04789345369457 1.03694764152513 1 1
1.05958433252878 1.04974107378276 1 1
1.01377821282984 1.00448522997939 1 1
1.0013750644735 0.990742673292218 1 1
1.06589505572856 1.05453333375286 1 1
1.03108683131945 1.02072497791943 1 1
1.01609397122348 1.0051291485325 1 1
1.0600412879923 1.04909062010003 1 1
1.13686854749962 1.12615983626001 1 1
0.980766077226502 0.97138787296903 1 1
0.879325650090537 0.870132972802102 1 1
1.01289753549596 1.00263072741651 1 1
1.00450006545458 0.995679785111776 1 1
1.04073702283813 1.03072300341236 1 1
0.959008584301969 0.949693984951616 1 1
0.990439498282284 0.980174331823658 1 1
0.985965725936626 0.977265129983109 1 1
1.13045225007572 1.11833328260234 1 1
0.993618708172297 0.982612573814074 1 1
1.03957980454453 1.02930989772198 1 1
0.986625947143448 0.977890555132804 1 1
1.12999009348094 1.11772821674139 1 1
1.09701430036902 1.08564828419999 1 1
0.930817826804204 0.921059844002809 1 1
1.03607433030478 1.02719246923528 1 1
1.16442214956423 1.15312972693531 0 1
0.961483184932362 0.951901300323906 1 1
0.938561495584426 0.928098182466266 1 1
0.949712061412219 0.941442655329862 1 1
1.0264058966693 1.01694445811819 1 1
0.89913795583507 0.888649784476995 1 1
0.837350603036775 0.828971416260999 1 1
1.07334421929423 1.06272012765345 1 1
0.993711193210928 0.983661987153007 1 1
0.881078036582831 0.872126626913968 1 1
0.933134956534383 0.924050844566426 1 1
0.904078708434054 0.894822473964287 1 1
0.909116586960223 0.899507208747492 1 1
1.11070132440696 1.09832726391462 1 1
0.979923468143448 0.970226949435798 1 1
0.962080103158101 0.952098234193274 1 1
1.13642783394336 1.12431757529158 1 1
0.843158571133338 0.834642669485978 0 0
1.06942429472646 1.05897382165641 1 1
1.06436017708725 1.05425408458845 1 1
0.875985976667742 0.867045197912321 1 1
1.08708226303617 1.07658006785299 1 1
0.920418703988252 0.91043573876478 1 1
0.881104130720438 0.871745635566826 1 1
0.979124841140462 0.968942881759962 1 1
0.961770249695502 0.951560766797502 1 1
0.947461803927092 0.938693594596316 1 1
1.11539699277398 1.10356096173624 1 1
1.01556558669721 1.00524016282023 1 1
1.09212172746605 1.08100878300225 1 1
0.867552728295791 0.858298869065158 1 1
0.932223363618622 0.92295697185105 1 1
0.987965766901281 0.976416443416975 1 1
1.10475440344678 1.09306928036681 1 1
0.87357075389168 0.865361974540307 1 1
0.961498966848369 0.951776714288403 1 1
0.890991645128453 0.88227235731258 1 1
0.969461144222829 0.959410818371102 1 1
0.994130022332665 0.985312867678675 1 1
1.13359150619597 1.12344526454951 1 1
1.1344765244008 1.12360118126302 1 1
1.04495669336662 1.03402548580783 1 1
0.95139698606733 0.942636672211644 1 1
0.889156592284771 0.879904134533353 1 1
0.994849178713046 0.986222592261766 1 1
0.999297438076624 0.989083221778388 1 1
1.05920006302786 1.0489471422938 1 1
0.869596656846293 0.860797423718872 1 1
0.883016427491204 0.87259246330739 1 1
1.10142044392739 1.09095751178011 1 1
1.08632287764161 1.07439854879214 1 1
1.09842833929645 1.08785670891847 1 1
1.02184264163661 1.01228898042515 1 1
1.06363977884923 1.05352452240584 1 1
0.980795277004574 0.971818730578599 1 1
1.05198260036017 1.04008709729074 1 1
1.15331962667456 1.14120134950189 1 1
0.889870540221284 0.881427119905233 1 1
1.00298133846519 0.992587939570701 1 1
1.06236866816099 1.05180485205609 1 1
0.897671975952359 0.88884320698865 1 1
1.14301071700594 1.13143479399718 1 1
0.882001220773512 0.872557607376848 1 1
1.0642820828103 1.05318246245981 1 1
0.942919941125395 0.933317583561605 1 1
0.981615753288648 0.971798594293993 1 1
0.854889540082911 0.846676889558573 1 1
0.745272851511158 0.737603391429271 0 0
0.877621564115489 0.867215318124695 1 1
0.94002256681847 0.930203661101153 1 1
1.09302388117502 1.08256494282767 1 1
0.977974387122202 0.967289734054238 1 1
1.03462419132114 1.02433790391839 1 1
0.881682032082356 0.872979652693153 1 1
1.01973508432039 1.0095329089309 1 1
1.1343766654614 1.12394018187805 1 1
1.11620196071374 1.10430934821017 1 1
0.979135858930124 0.969870010782922 1 1
1.01047583325865 0.999776485260519 1 1
1.10758288719511 1.09582866147023 1 1
1.09337790215415 1.08291242946145 1 1
0.793871871544721 0.786146924933704 0 0
1.04712309334199 1.03544770351016 1 1
1.07507831762374 1.0634797811877 1 1
1.01085058060994 0.999523671146711 1 1
0.868668810263327 0.860038814791117 1 1
1.14153487922181 1.13057027230161 1 1
0.974507451243426 0.96501974450689 1 1
0.922207868942083 0.912603024048324 1 1
1.25086049310373 1.23807846287184 0 0
0.882603373411225 0.873900644565059 1 1
1.0783014709854 1.06648535923309 1 1
1.02134875131165 1.01053881351121 1 1
1.0831029189799 1.072266712364 1 1
0.940900746661585 0.932505689627999 1 1
0.942339891370591 0.932485106183872 1 1
0.985842121093459 0.976331841489491 1 1
0.957653396020228 0.947467763453062 1 1
0.932198980478484 0.922487604720528 1 1
0.873741996469971 0.864466875273019 1 1
0.928186908713953 0.918322913439232 1 1
1.05949906775663 1.04835989368166 1 1
1.14477313473328 1.13326965196284 1 1
0.910462681487267 0.901507908170782 1 1
1.13308064046017 1.12096777892854 1 1
0.94391927128929 0.934664254434039 1 1
0.849082719425482 0.840951656425516 0 0
0.956750580862792 0.947515025770689 1 1
0.957576084213347 0.948345520947485 1 1
1.09447411983366 1.08334072615635 1 1
0.973820169007716 0.963761934687389 1 1
1.15151301197356 1.13953247666572 1 1
0.954099997132067 0.944858219870099 1 1
1.10088261568082 1.09011710146261 1 1
0.977437673567669 0.967148274015556 1 1
0.98791872700765 0.978789972711228 1 1
0.868501015319968 0.860406354562425 1 1
1.13762207142401 1.12533578924153 1 1
1.05681135991668 1.04576717030432 1 1
1.05054656220308 1.03760258494622 1 1
1.13770428481394 1.12561846327294 1 1
1.1410932086719 1.12949428933449 1 1
1.05008168216497 1.03989588004064 1 1
0.961899021952624 0.953046002673572 1 1
1.0347633930388 1.02423718332984 1 1
0.964085028024268 0.954156877460769 1 1
1.02873547197254 1.01832595921187 1 1
1.11839310487581 1.10752449954776 1 1
1.0157435442602 1.00619513106363 1 1
1.02012917372356 1.01064748964427 1 1
0.910065648936756 0.901356398412835 1 1
1.05981035678108 1.04901706939138 1 1
1.01614636943126 1.00578729916184 1 1
0.901360467802273 0.893088145761243 1 1
0.95235972248988 0.943276330016508 1 1
1.03951404451276 1.02990731024327 1 1
1.07513173643349 1.06462292893708 1 1
1.08570968152266 1.0751831761073 1 1
0.965947272840865 0.955776499277913 1 1
0.929935241235495 0.921827032131351 1 1
0.974401597373925 0.965009877478429 1 1
0.974279996795815 0.96416525310786 1 1
1.01093187204246 1.00073594733935 1 1
1.0500587494643 1.03930780782985 1 1
1.11584262122235 1.10310946775309 1 1
1.13230584605501 1.12144816196554 1 1
1.0128504262453 1.00280520272641 1 1
0.934230735603203 0.923916208391287 1 1
1.05099750616849 1.04038548507839 1 1
1.04830181271861 1.03852067478837 1 1
0.918573194080075 0.909244250040665 1 1
0.965580902042956 0.955263287716571 1 1
1.10541752021077 1.09309768193597 1 1
1.075016611391 1.06331236228903 1 1
0.854550704627433 0.84549497919824 1 1
0.937212046195561 0.927808397669352 1 1
1.05440687715564 1.04371154343226 1 1
1.17233967735663 1.16074969748182 0 0
1.0219044451842 1.01234024388104 1 1
1.091033140627 1.0811616393799 1 1
1.02438363282312 1.01497059938734 1 1
0.881233583138994 0.872511174492953 1 1
0.980737089380559 0.971338728946452 1 1
0.983504825044784 0.974497243327583 1 1
1.05460888252684 1.04360864521038 1 1
1.04585828187462 1.03531681008938 1 1
0.973850861922207 0.96399761183469 1 1
1.03670885317015 1.0272096667802 1 1
0.898466457405351 0.890555148139689 1 1
1.04334179025434 1.03357166688687 1 1
1.03320001288415 1.02172605073815 1 1
0.992951410106795 0.983811012844924 1 1
0.997903107027237 0.988046115235014 1 1
0.922540190343236 0.913147496363496 1 1
0.979385003797251 0.970367943824578 1 1
0.935921280296511 0.926005131833413 1 1
1.07567446494773 1.06514202691373 1 1
0.898973216404144 0.88987720409684 1 1
1.05329855822968 1.04329847928381 1 1
0.934253067702078 0.92521685101611 1 1
1.12978904259857 1.11769751629048 1 1
1.03562579255046 1.02569591403106 1 1
1.01525206329386 1.00570049858077 1 1
1.03117434470098 1.021479348112 1 1
1.02586375431735 1.01529253447847 1 1
0.947571062656988 0.938922589181647 1 1
1.07198047805483 1.06208406014163 1 1
1.12300892608265 1.11247509126159 1 1
0.997822755794207 0.988147036639547 1 1
0.951393930880135 0.942072896650552 1 1
0.981757467057171 0.970547164660833 1 1
0.981261734195587 0.972138004800257 1 1
1.15228408884828 1.13958079979195 1 1
1.03143341990422 1.02005511108586 1 1
1.03943259434223 1.02942351870327 1 1
0.927225527475152 0.918469448056515 1 1
0.823265316093574 0.814704873493244 0 0
0.935832543965611 0.927249512388531 1 1
0.950564611743798 0.941602714012078 1 1
1.0448626495589 1.03463934807714 1 1
0.980461403462921 0.97032605026171 1 1
0.880586242783924 0.872211202037196 1 1
0.994566420835617 0.984195086435792 1 1
0.955110713853914 0.945478369664181 1 1
1.00451357031093 0.99530187543204 1 1
0.939442371824752 0.929831194836636 1 1
1.10547112489244 1.0942247915217 1 1
1.03457156894932 1.02268539154733 1 1
0.947640033894399 0.937889421605471 1 1
0.962688087702162 0.952403814496313 1 1
1.04064333219535 1.02933158071785 1 1
1.06321570166538 1.05209441638415 1 1
1.01243962531614 1.00197149667213 1 1
0.941664810365399 0.930564989458593 1 1
0.949135021827133 0.938639659125261 1 1
0.933078335662089 0.923898582462893 1 1
0.948879418474543 0.939358553369971 1 1
1.05957675978575 1.04951662706331 1 1
1.0585453323306 1.04803503073475 1 1
1.14507572495371 1.13372806498217 1 1
0.924118088857301 0.914160853004842 1 1
0.881391294520318 0.872785232021735 1 1
0.793174411739781 0.78442917141473 0 0
0.92579342904368 0.916643889569889 1 1
0.965406985830518 0.955724204648654 1 1
1.02352667989912 1.01306909404915 1 1
1.02017189391756 1.00849040015841 1 1
1.03437181815972 1.02462972086203 1 1
0.982534614395997 0.971535355684703 1 1
1.0250361020859 1.01532457736368 1 1
0.989326325326983 0.978855862983889 1 1
1.04197281952097 1.03057289678802 1 1
1.05640951603874 1.04403121681825 1 1
0.942345270023042 0.932731520198944 1 1
1.01339620686437 1.00383932075041 1 1
1.0548797605462 1.04504524919568 1 1
1.03825740405414 1.02762555120905 1 1
1.03948863181502 1.02977106311031 1 1
1.03681328315282 1.02717682370344 1 1
1.02121562185335 1.01152170638391 1 1
1.02155513623195 1.01088799034977 1 1
0.961240744840007 0.951527731478048 1 1
1.0951328789027 1.08235811489243 1 1
0.99983392675689 0.989840266602742 1 1
1.0803533140941 1.06997387683748 1 1
0.899669962191088 0.890769215156322 1 1
0.989134227876504 0.977198626268628 1 1
0.95293315229456 0.943189090002926 1 1
1.01637480559707 1.005975807322 1 1
0.962950985270962 0.953428564754543 1 1
0.961257415418972 0.951953230884465 1 1
1.13908937067231 1.12871765910951 1 1
1.00130051217955 0.991725598334924 1 1
1.03258038248629 1.02120752521331 1 1
1.04129369644471 1.03187760860524 1 1
0.969052774883161 0.959181137116876 1 1
1.06557818221008 1.05523209006125 1 1
0.905932395655862 0.896554529471458 1 1
1.06254847102045 1.05313982303799 1 1
1.06703756433314 1.05691687200453 1 1
1.04994144129829 1.03965813663449 1 1
0.937795201979081 0.928420809886452 1 1
1.00564827403025 0.995621952496699 1 1
1.0233532361583 1.01335903130446 1 1
0.991540999749091 0.982029208444276 1 1
0.98607516791282 0.976234904902314 1 1
0.968716464835265 0.958412530764329 1 1
0.920872528287906 0.910582990876441 1 1
0.975488129177324 0.966155910457296 1 1
0.974296331190032 0.963146682710165 1 1
0.928575342617075 0.919276229079299 1 1
1.1026120607174 1.09138999000609 1 1
1.10639464323188 1.09419293463441 1 1
0.981799331174927 0.97231227197067 1 1
1.02589499830651 1.01483849249986 1 1
1.00435561322019 0.994169362945688 1 1
0.998975270717053 0.98757270079536 1 1
0.908418673406158 0.898308328077418 1 1
0.777695986892312 0.770365096457709 0 0
1.06346451685194 1.05272166162486 1 1
1.10530791236954 1.09376558437803 1 1
0.878258157365698 0.869731385678768 1 1
1.04639966564349 1.03589908608308 1 1
1.04863171321254 1.03836590329543 1 1
1.07382634036033 1.06339781521737 1 1
0.828256735500517 0.820449770402155 0 0
0.983969025448323 0.974148431713791 1 1
1.14195059630559 1.13029825490923 1 1
0.935859782937533 0.926837360245937 1 1
1.04721711642042 1.03639852790691 1 1
1.0377949342487 1.02698539177607 1 1
0.960133200100986 0.951046148444307 1 1
0.980177346333785 0.969658658616624 1 1
1.00329185698667 0.993547867755887 1 1
0.960685490068478 0.950361867509808 1 1
1.11073291654826 1.0979783685955 1 1
0.956395939722758 0.946957786094033 1 1
0.971181067016495 0.960456055193627 1 1
1.00581488857516 0.995986755357535 1 1
0.852891974069933 0.844856754503986 0 0
1.12747813490552 1.1168863715599 1 1
0.938184267683103 0.928337796800681 1 1
0.943298287387462 0.93275434583041 1 1
1.0185323028315 1.00891987925818 1 1
1.00745996645732 0.996840806264322 1 1
1.02155219454753 1.01151587538322 1 1
0.928774452049516 0.919798488282995 1 1
1.09183214716642 1.0814050831568 1 1
1.00962097804296 1.00049084215015 1 1
1.07244372293498 1.06127954300364 1 1
1.0102387005055 1.00161743644578 1 1
0.885832756454935 0.876335501479302 1 1
0.9463576264589 0.936963045267932 1 1
1.07781610695611 1.06646975212117 1 1
0.992566102130824 0.983290359046579 1 1
0.941535811050555 0.930820485892039 1 1
0.905650743529231 0.896945561894511 1 1
0.99991496739052 0.989364166952686 1 1
1.03043642888972 1.02101030812497 1 1
1.02639583589681 1.01596876590001 1 1
0.954127527347282 0.944359443894182 1 1
1.07622800422746 1.06585687834632 1 1
1.08190573117814 1.07048939908859 1 1
1.05029195227579 1.03989422733187 1 1
0.983323624736544 0.973703166131689 1 1
1.15131157212673 1.13960168024901 1 1
0.994629995737278 0.984010763304556 1 1
0.92139280294993 0.911933364240618 1 1
1.03640926191177 1.02535526086322 1 1
0.977487963757986 0.967879937877064 1 1
0.909035211139308 0.899748819457937 1 1
0.947136507065517 0.937399738671101 1 1
1.06249532644068 1.05128208073673 1 1
1.01832328648637 1.00872486090173 1 1
0.977507098880449 0.967222428073998 1 1
0.941442554415261 0.931729814776971 1 1
1.07226716813537 1.06166027610155 1 1
0.930520642919151 0.92123712217928 1 1
0.980913734866926 0.971851393970094 1 1
1.06170938922338 1.04996490864667 1 1
1.06571902117649 1.05392353728315 1 1
0.901229736107795 0.892071780243517 1 1
1.07474707666189 1.06303472311125 1 1
1.02512408724096 1.01448034724341 1 1
0.924930823941088 0.916445492134563 1 1
0.854061273419531 0.845492339914027 1 1
1.08893248705073 1.0774820374663 1 1
1.18206231403069 1.17058042460527 0 0
0.959219106519161 0.950378029438489 1 1
1.03100178701506 1.02006974788762 1 1
0.882369706604744 0.872974089617126 1 1
0.957449538230452 0.947845059821767 1 1
0.896519334808776 0.888107404500484 1 1
0.841684296783944 0.833182130344184 0 0
1.04253971558253 1.03329323466795 1 1
0.993767546680254 0.983816789128917 1 1
1.02313995626611 1.0124284805925 1 1
1.02665296034586 1.0161936464688 1 1
0.890392745691626 0.88184104617039 1 1
1.0242899622889 1.01435934919052 1 1
0.895864890812125 0.887752162710435 1 1
0.936280568652623 0.925857620396227 1 1
1.01297433123017 1.00095619585779 1 1
1.00895904992892 0.999246043289252 1 1
0.867117842398862 0.859055010818752 1 1
0.97834813886955 0.966586394798123 1 1
1.08890016538603 1.07750225781817 1 1
1.02078915594103 1.00905732215458 1 1
0.964825667559906 0.955349764303971 1 1
1.18155823490433 1.17036669195895 0 0
0.935718268649157 0.925838048279354 1 1
1.00984339778079 0.999955398703814 1 1
0.923457854951843 0.912419168054067 1 1
1.09390220123337 1.08287054240543 1 1
0.902632735419635 0.89207660158275 1 1
0.988745619356508 0.978981421820418 1 1
1.19672951930037 1.18413664783259 0 0
0.953919129018336 0.945565605591328 1 1
0.953238064474008 0.944501243952337 1 1
0.897287324951587 0.888348404908946 1 1
1.03430724632207 1.02427241801601 1 1
1.01323928961948 1.00295934880858 1 1
0.887970584791231 0.879116895893112 1 1
0.93033163070708 0.920065821943033 1 1
1.16803435111691 1.1560440807655 0 1
1.04334312058707 1.03207084811419 1 1
0.948570470115382 0.939342657357221 1 1
1.06240772507419 1.05222840940475 1 1
0.865906613619289 0.857428614001047 1 1
1.01118249266006 1.00002186740592 1 1
1.05518843336545 1.04528372316714 1 1
1.12370537826756 1.1123407058921 1 1
0.921301276607289 0.912558092961022 1 1
0.989095440470569 0.980226004811422 1 1
1.0877565483101 1.07669149810229 1 1
1.02007944370097 1.00987908916357 1 1
1.07933943547838 1.06845153078379 1 1
0.99438461312706 0.983756407753716 1 1
0.873897637631341 0.865576719414828 1 1
0.977222748798118 0.967177166776425 1 1
1.10295578715974 1.0912519696086 1 1
0.899911185331518 0.891113092348066 1 1
0.948462735436125 0.938200782804176 1 1
0.942081448524419 0.93260590637933 1 1
0.975470929075702 0.966160375552844 1 1
0.982009237752651 0.970985450330073 1 1
0.954616845601141 0.944872559873397 1 1
0.975177221256117 0.965812374571626 1 1
1.02496684843535 1.0151329595016 1 1
1.03302212773583 1.02241603189352 1 1
0.979337926612203 0.970205005217212 1 1
0.985324986070531 0.975229744973694 1 1
0.891442212323101 0.882967736621215 1 1
0.969064324738132 0.95935122426467 1 1
0.98665422872245 0.976956092594509 1 1
0.929174846772758 0.919751693666245 1 1
1.03951137176538 1.02853323086397 1 1
1.01413027432237 1.00375807390098 1 1
1.0183816196402 1.00808364258333 1 1
1.01948923232327 1.01007181381447 1 1
0.994830461354254 0.985388590335288 1 1
0.907911694624661 0.897633688428183 1 1
0.852472771910763 0.844150845250254 1 0
0.953611370329479 0.944713438459171 1 1
0.994833166728381 0.983934583506771 1 1
0.94384854473053 0.934337079256838 1 1
1.09624902017863 1.08544240376848 1 1
1.13456118194656 1.12181960028142 1 1
1.12771655115071 1.1162795275653 1 1
1.03624333786308 1.02532297311229 1 1
1.02672511226284 1.01728575046056 1 1
1.09865342367003 1.08868531366445 1 1
1.06084694631894 1.05052521445175 1 1
1.04478839005095 1.03305942606049 1 1
0.88283905790232 0.873541292258766 1 1
0.975169487376032 0.965051563117659 1 1
1.08403601874571 1.07329045644586 1 1
1.10099765658341 1.09015199061552 1 1
1.09684228632658 1.08662982252235 1 1
0.951687971108956 0.942416062382619 1 1
0.947959570552885 0.936070792148191 1 1
1.01957373596435 1.01008863252455 1 1
1.06879643301844 1.05723942388252 1 1
0.98829125907366 0.978676730688054 1 1
0.893431193097114 0.885110752680012 1 1
0.902950839148023 0.893653290882571 1 1
1.10973330681796 1.09939827560695 1 1
1.13742595749157 1.12582298656964 1 1
1.04105105050743 1.02953468189478 1 1
1.02688647032043 1.01646463812998 1 1
1.03405883421153 1.02437117353548 1 1
1.03353870783724 1.02285054122564 1 1
0.95886539084305 0.948768847371774 1 1
1.0276867682634 1.01813735350743 1 1
1.00416404599828 0.99283228492669 1 1
0.944131731599192 0.934021460888491 1 1
1.08540925904912 1.07460328835115 1 1
1.18042248766915 1.1679956235057 0 0
1.0834250479796 1.07260823849464 1 1
1.05981438365855 1.04907553946993 1 1
1.06868577858473 1.0583114385268 1 1
0.987811552403876 0.977294661629414 1 1
0.964667795180802 0.954694837948569 1 1
0.961863473577825 0.952063116556321 1 1
0.954079757315002 0.944923481028506 1 1
1.02393358079967 1.01358791033267 1 1
1.0290865786716 1.01827822963266 1 1
1.18099863748629 1.16959696399276 0 0
0.91480311484733 0.906225963269643 1 1
0.947980083968143 0.938789285036107 1 1
1.17400503203688 1.16159510195572 0 0
0.877513403390792 0.867991991945006 1 1
0.958863557066638 0.948987066183117 1 1
0.978438648499231 0.968532014353494 1 1
1.04009161905187 1.02939397099731 1 1
0.960722354904342 0.952246955536771 1 1
1.05155115472973 1.04140361920348 1 1
0.948678019118842 0.937987962647398 1 1
1.01260846679843 1.00270869146231 1 1
1.05808868562523 1.04739531088751 1 1
0.951749167353153 0.942866146055096 1 1
0.924834581157981 0.915463645280358 1 1
1.13247268611032 1.12150705922043 1 1
1.02999264133485 1.0200277152225 1 1
1.10316138360839 1.09077346316208 1 1
0.964855629862768 0.956169167612579 1 1
1.10118781548014 1.08989770763851 1 1
1.04858367336872 1.03806174178071 1 1
0.896315647278963 0.887380092928402 1 1
0.96985181150825 0.960217636083812 1 1
1.06045012170446 1.05005343113562 1 1
1.06081201825809 1.05080920682278 1 1
0.916396418060972 0.907002069692848 1 1
0.989960933154541 0.979751278121785 1 1
1.01954374135012 1.00994385929696 1 1
1.07967119603269 1.06985249756102 1 1
0.965562102782409 0.955862052067866 1 1
0.942068860409419 0.932158329030117 1 1
1.00335529854351 0.993106416811894 1 1
1.01853521077927 1.00921571296187 1 1
1.02424165718862 1.01517342703763 1 1
0.944619303337824 0.934720053669163 1 1
1.01779172168459 1.00787942518032 1 1
1.00014021597871 0.989263835689674 1 1
1.01142996567609 1.00228408840618 1 1
0.950848617944678 0.941571578979909 1 1
1.04083338026412 1.02983611984984 1 1
1.00725492489648 0.996973934694311 1 1
1.07017009760621 1.05907341080413 1 1
1.02089770829491 1.01159372079797 1 1
0.975246857882163 0.966521848557328 1 1
1.12516304385278 1.11442462398479 1 1
0.946721783863426 0.937369658788999 1 1
1.09881238416672 1.08684891549363 1 1
1.01143120368903 1.00048271316483 1 1
1.01819950104689 1.00850649170314 1 1
1.06062699183633 1.0499461838567 1 1
0.955636776949245 0.946080316245491 1 1
1.01494836045768 1.00469717969782 1 1
1.1178883607272 1.10638289237822 1 1
1.0614910116554 1.04955317658382 1 1
1.07328969869496 1.06266956025932 1 1
0.958845748442886 0.948323408265768 1 1
0.996288514772172 0.986054216812998 1 1
1.06266313600073 1.05261031815638 1 1
1.00209980705817 0.992340467948988 1 1
0.97145272528229 0.961860207589518 1 1
0.996384941444292 0.985527355261626 1 1
0.941326185754431 0.931051182952736 1 1
0.962036568875261 0.952783531932252 1 1
1.01057037255894 1.00047373968269 1 1
1.00135003639244 0.991243173301381 1 1
0.973605126083053 0.964360929371394 1 1
0.899695773440967 0.890626878115249 1 1
1.05493994759337 1.04479609997607 1 1
1.0345954020493 1.02487228873336 1 1
0.920712215995879 0.912034766332817 1 1
0.990816042999906 0.981933028295909 1 1
0.902800147794149 0.894485711620534 1 1
0.983628937810043 0.974189229591769 1 1
1.00192225559975 0.991990490957159 1 1
1.00615665906162 0.996279784959741 1 1
0.986465277658166 0.977439224577573 1 1
0.976116634540052 0.966475982670866 1 1
1.18189781294621 1.17060664260011 0 0
0.84312138899488 0.8349891972075 0 0
1.20430353519894 1.19219100425681 0 1
0.916959125037144 0.908718731889967 1 1
1.00291918874748 0.991832013864672 1 1
1.10597791917849 1.09306661947191 1 1
1.08743851747174 1.07517412811947 1 1
0.917757068508011 0.909123441008682 1 1
0.932953891954736 0.924431043738726 1 1
1.00269325009237 0.993050452484419 1 1
0.917527465000778 0.908462484110646 1 1
0.982625852674211 0.971650055390643 1 1
1.00353588930037 0.99345411085689 1 1
1.14896126248348 1.13648991038113 1 1
1.00084859050979 0.991579429845083 1 1
0.994017914532163 0.984963678371868 1 1
1.04478591368785 1.03330732152557 1 1
0.78789049410731 0.779810195587544 0 0
1.09861364948011 1.08791870060033 1 1
1.00692432435219 0.996239323642749 1 1
0.97814859150505 0.968489341008993 1 1
1.03625676539561 1.02569656123618 1 1
0.872964524259975 0.86464792859279 1 1
1.03062944510144 1.02020895967115 1 1
0.977865798692844 0.967083812420883 1 1
1.04601828287792 1.03541163678953 1 1
1.00669864407409 0.997520684828946 1 1
0.896940137609851 0.888471807128161 1 1
0.896875892600445 0.887768709221443 1 1
1.03601771488172 1.02496387898103 1 1
1.0292306627901 1.01882649912629 1 1
1.02505760190683 1.01481261329932 1 1
1.07608942019407 1.06533160339387 1 1
0.943191593646504 0.933439357221006 1 1
1.00179365827252 0.990962444441833 1 1
0.917514382954002 0.90796628819486 1 1
0.875744638300615 0.866690042397833 1 1
1.19954951062275 1.18671897017502 1 1
0.959223065049653 0.950283506152395 1 1
0.969849227093809 0.960636609403717 1 1
1.11705327608259 1.10599988638384 1 1
0.966882044454011 0.957425931544448 1 1
0.991536367340006 0.982427874695963 1 1
1.1102863639725 1.09986623995465 1 1
1.07642373768301 1.06587352801077 1 1
0.972864823369208 0.963925344294759 1 1
1.12762008112971 1.11502701841416 1 1
0.926117304005058 0.916948826847142 1 1
1.05183088103841 1.03967144187608 1 1
1.000609926818 0.990314226185924 1 1
1.05996941095189 1.04945319748936 1 1
0.895277263001634 0.886849309751289 1 1
1.00212189922351 0.991463658155384 1 1
0.991693343771028 0.982051004840118 1 1
0.913119859532303 0.904889865642203 1 1
0.979722867445009 0.969817692836838 1 1
0.825501344659847 0.817335273334787 0 0
0.957404427288472 0.947865966578347 1 1
1.07579316178677 1.06405970027015 1 1
0.948145762378017 0.938522115379882 1 1
0.921265240028971 0.912345782957679 1 1
1.03734434821267 1.02659020048832 1 1
1.09722791438217 1.08537245262232 1 1
1.03076032665662 1.01992841643957 1 1
1.02599286242342 1.01461220116252 1 1
0.996613844252542 0.986746281396112 1 1
1.07829728407265 1.06762537467249 1 1
1.03967774499707 1.02867893175498 1 1
0.959150514018352 0.949525625792583 1 1
1.05426035791244 1.04349311364922 1 1
0.987536975957772 0.977009280369037 1 1
1.05413951354828 1.04371747075568 1 1
0.975006991172451 0.965856742515697 1 1
0.976218983298992 0.966785300585348 1 1
1.01967989438012 1.01004891465941 1 1
0.924995385775777 0.915261323552223 1 1
1.06191963036613 1.05167990193737 1 1
0.992761250585334 0.983055976201198 1 1
0.886630128487065 0.878179887933329 1 1
0.921133520621229 0.912314918746729 1 1
0.987181784609363 0.977442421594627 1 1
1.09269436671325 1.08211502009636 1 1
1.0008348015787 0.989557232833285 1 1
1.07130172058509 1.05849728759104 1 1
0.938760163058804 0.929163091582732 1 1
0.878280679149609 0.869189094615038 1 1
1.02606616668531 1.01590998483099 1 1
0.995410754657013 0.984892705985572 1 1
0.94686842502484 0.937118758266216 1 1
0.974546502308576 0.965309875137103 1 1
1.13718709215628 1.12661891660681 1 1
1.02122213080589 1.01053594809171 1 1
1.02307267839829 1.01159272783968 1 1
0.914852930703683 0.905956298167031 1 1
0.998233404525826 0.988496922611676 1 1
0.95440210804883 0.944685134552482 1 1
1.03343862334432 1.02349229907563 1 1
1.01603954438629 1.0057870578603 1 1
1.01668365139907 1.00588028832794 1 1
1.055489474259 1.04523239142314 1 1
1.03197807189888 1.0196601684422 1 1
1.06605466672029 1.05657448647528 1 1
0.858778980133677 0.850416311148671 1 0
0.924026267211472 0.915635289106476 1 1
0.904895268238958 0.894033989606157 1 1
1.12254443599105 1.11151910252486 1 1
0.870209404184178 0.861831638701584 1 1
0.919313989447405 0.908519806100225 1 1
0.945438844224437 0.936223678924835 1 1
1.10888545582452 1.09714439867858 1 1
0.943813945412902 0.933390578950923 1 1
0.964117244514511 0.95466915722633 1 1
1.06991253392866 1.05855709934378 1 1
0.752780231412605 0.744747906530691 0 0
1.02446150208612 1.01388750482265 1 1
0.942500276364173 0.933125223360838 1 1
0.9842460037695 0.974557300013902 1 1
0.935374220904887 0.926369735941714 1 1
1.00068213358018 0.990388465375856 1 1
1.01983204195371 1.00905815990714 1 1
0.943723007845649 0.934254850107703 1 1
1.00885783558214 0.998677835546989 1 1
1.01338138068459 1.00197916852486 1 1
0.958398687745631 0.949637906457514 1 1
0.905269645398755 0.895819223429896 1 1
0.935194092828858 0.925857014300514 1 1
0.95832202880569 0.949793038751054 1 1
0.931263383114832 0.922319791141487 1 1
0.937469577182877 0.928277837328512 1 1
1.02325385992425 1.01420127130356 1 1
1.08813335738504 1.07645477239847 1 1
0.921198260408281 0.911473226089164 1 1
0.944337209541373 0.935181047602945 1 1
1.06491426595733 1.05376307465225 1 1
0.997340446879397 0.988016767909271 1 1
1.04923785052971 1.039325585692 1 1
1.00082167169229 0.991410977596209 1 1
0.971977019064344 0.961267101443609 1 1
0.869032761169636 0.861126285604972 1 1
1.0649570885293 1.05446228883252 1 1
0.962355006244385 0.952148305622147 1 1
1.04502602475337 1.0353635450945 1 1
0.994015366062287 0.984215787027495 1 1
0.964833088585048 0.95487221323017 1 1
0.90892505009603 0.900573089882255 1 1
0.860562262857948 0.85074173594167 1 1
1.0482285365988 1.03655600730489 1 1
0.95269094854526 0.942773953960591 1 1
1.01587392936826 1.00578451463228 1 1
0.930058281799752 0.919228697319862 1 1
0.97266692265888 0.962868470777743 1 1
1.01949553931102 1.00973523796758 1 1
1.06255167540212 1.05170418648269 1 1
1.15691295791407 1.1454020147694 1 1
1.08289932684172 1.07259633286197 1 1
0.911139115118966 0.901833425727734 1 1
0.954508428908638 0.944929358241653 1 1
1.11671160151377 1.10556480038522 1 1
1.03370643693054 1.02290267465981 1 1
1.08672047157896 1.07590400322971 1 1
1.02540150225668 1.01485811530117 1 1
0.945094254562382 0.934754699689669 1 1
0.935730411949699 0.926117540600851 1 1
0.954128338764515 0.943920403525642 1 1
0.914717394214512 0.906547623572573 1 1
1.05897342312525 1.0482215305972 1 1
1.05150070993578 1.04116748667476 1 1
1.02708529520748 1.01642049232751 1 1
0.926784450128633 0.917046947021395 1 1
1.06555836801087 1.05369862547159 1 1
1.03022503897951 1.02124691192883 1 1
0.969751553068007 0.960361680413219 1 1
1.07209386268056 1.06272693393625 1 1
0.852478251480393 0.84453499774708 0 0
0.837723894303364 0.829498408287712 0 0
1.04918951471703 1.03805812002073 1 1
0.902134044543782 0.892791953744686 1 1
0.936375242568086 0.927173435067091 1 1
1.02022873287204 1.00923800310387 1 1
0.966532243577157 0.955479035682868 1 1
1.00037218935192 0.991246652723268 1 1
1.04044773044389 1.0300269163127 1 1
1.08100356572284 1.07131740746205 1 1
1.02100324388086 1.01099427935951 1 1
0.960925072139602 0.951136451004718 1 1
0.83411110092203 0.826375863224391 0 0
1.01110663897806 1.00173454375246 1 1
1.06296636213527 1.05214551532877 1 1
1.05713364992145 1.04721739613486 1 1
1.08680470594305 1.07633399114858 1 1
0.838025976119118 0.829661838229823 1 0
0.990893664761796 0.981749827032969 1 1
0.979113056492593 0.970472136709349 1 1
1.01886344693323 1.00804293992928 1 1
0.95777898648473 0.947694426598964 1 1
0.99291318841342 0.983099397206287 1 1
1.04972805998406 1.04011669101992 1 1
0.927619123974658 0.919981899847897 1 1
1.01103884942813 0.999854063753092 1 1
1.04032204601181 1.0299121353362 1 1
0.990894778104751 0.981220119152925 1 1
0.967754706273433 0.957667742641632 1 1
0.822718457513743 0.814074963149573 1 1
1.02195880520755 1.01155455762153 1 1
1.15650547406517 1.14438197083475 1 1
1.07287077473957 1.06142871604811 1 1
1.0881830212974 1.0763858355026 1 1
0.989159555486968 0.98054275431101 1 1
1.09998667708566 1.09034851971417 1 1
1.01130315875228 1.00070135311649 1 1
1.01541821308271 1.00578892270516 1 1
1.07729763087555 1.06595835240052 1 1
0.906528456061668 0.896336544383713 1 1
1.03758617228692 1.02709638319565 1 1
1.00712886320606 0.996989978307148 1 1
1.09648763406531 1.08566093588194 1 1
1.04832740601993 1.03772133272206 1 1
1.08339844198844 1.07272369771825 1 1
1.12339104186585 1.11149480615399 1 1
1.07366519199346 1.06240507205713 1 1
0.951318003336844 0.941100295667374 1 1
1.11378636923981 1.10356430622629 1 1
0.911932285006424 0.903398101305026 1 1
1.02609546542619 1.01550202555154 1 1
1.0422221335701 1.03159905207736 1 1
1.08318285951382 1.07152005067417 1 1
0.94821090726948 0.93776390418517 1 1
0.987241660740046 0.97811042993664 1 1
1.18045916590901 1.16911575288368 1 1
0.981901284412809 0.972539248774968 1 1
1.05578119852747 1.04506050890439 1 1
1.1119094645163 1.09991520742879 1 1
1.00646077069572 0.996269447909092 1 1
0.996774363419048 0.98672966280542 1 1
0.994351065918868 0.98441160817424 1 1
0.929534634232838 0.920430276266411 1 1
1.0362829382065 1.02643662531864 1 1
1.00489972469858 0.994961059725701 1 1
1.12917190758047 1.11735198252429 1 1
0.986277276133135 0.975513826150906 1 1
0.99343999916251 0.982896423474245 1 1
1.07317137902417 1.06288301918257 1 1
1.0742243582552 1.06242491519447 1 1
0.93146714269713 0.92255903995486 1 1
0.933974867951345 0.924685364491 1 1
1.12251666175928 1.11198005889527 1 1
0.762124332015496 0.754805642891989 0 0
1.00301230753483 0.992441791894311 1 1
0.967660430174256 0.957177024803836 1 1
1.08204826034979 1.07059823853613 1 1
0.905493882801376 0.893001595684748 1 1
1.12905621610651 1.11768841483298 1 1
1.00685684511271 0.995554270138894 1 1
0.933700758949253 0.925008167328513 1 1
0.883916962120601 0.875377382014258 1 1
1.09618322266807 1.0851791424479 1 1
1.17879046333453 1.1669200450475 0 1
0.971017534646832 0.961336505459249 1 1
1.10119128554753 1.09119104494737 1 1
1.14380360572762 1.13316747655844 1 1
0.819043737043847 0.810082821858369 1 1
0.926703518427655 0.91814477956265 1 1
1.00316754014547 0.993259214008859 1 1
0.990156472431646 0.979377303912243 1 1
0.954615608573425 0.944351626612325 1 1
0.9153551108854 0.906666871228332 1 1
0.947069290504277 0.937189919897511 1 1
0.884942866643817 0.875654780396414 1 1
1.06291258194319 1.05309342873704 1 1
1.08413318267131 1.07365409285764 1 1
0.90620399623509 0.897391209156381 1 1
1.16628888301845 1.15421289980232 0 1
0.93227284437958 0.92221133643559 1 1
1.02056262501102 1.00996250493362 1 1
0.95741995870807 0.947717485000203 1 1
0.91315027184672 0.903511932644582 1 1
1.00604865481062 0.995465295916135 1 1
0.967874620035655 0.959216519596722 1 1
1.04857498514872 1.0388613434196 1 1
1.04419972725039 1.03340210952553 1 1
0.984018363879025 0.974437827131009 1 1
1.02458984805509 1.01399848681909 1 1
1.05281275428883 1.04195594811596 1 1
0.971586579211959 0.962604413252399 1 1
0.840406016043386 0.832100414164801 0 0
0.979766045498733 0.96940056355524 1 1
0.907632351138808 0.898088632237491 1 1
1.01109059613632 1.00122739335655 1 1
1.06499352433585 1.05437715569736 1 1
1.03513406276954 1.02532180148194 1 1
0.888789888925194 0.880197327974327 1 1
0.992872841062611 0.983346722346664 1 1
1.07092632073635 1.05833925736066 1 1
1.04014915598444 1.03079589776306 1 1
1.00253461267942 0.991425959917249 1 1
0.99376541287922 0.983357812888212 1 1
1.01277315643345 1.00183326284511 1 1
1.04389011038465 1.03469402164 1 1
0.922513500512533 0.913475990883468 1 1
0.996427188341942 0.986087293253838 1 1
0.918487357098182 0.910081690159905 1 1
1.02590291407443 1.01595278120896 1 1
0.986231044449106 0.976029543656246 1 1
0.99281459427749 0.982216394266674 1 1
0.994073947417594 0.983737052515169 1 1
0.874621039895854 0.86668064507422 1 1
1.05334377530987 1.04244675775889 1 1
1.01162270977393 1.00141378558912 1 1
1.08394222709895 1.07448946529501 1 1
0.916243003351236 0.906556303588147 1 1
1.06020019427619 1.05002295103166 1 1
0.88047125052649 0.872024217033291 1 1
0.952711779098457 0.944352972775611 1 1
0.97314036657541 0.963049000406506 1 1
1.11194486919098 1.10137410178229 1 1
0.990047543464688 0.980198744076065 1 1
1.04428960477476 1.03432078022331 1 1
1.01373090475312 1.00234491862998 1 1
0.889711402057752 0.880997077920277 1 1
1.05756683981692 1.04568138617857 1 1
0.951875676786213 0.942980654633432 1 1
0.94710757186616 0.937252909968861 1 1
1.0776656625535 1.06765259274411 1 1
0.946654067474278 0.937745699580615 1 1
1.20603593888961 1.19407705384664 0 1
0.877645883578139 0.868386361777971 1 1
0.906852409919215 0.897801997618471 1 1
1.0756961024587 1.06480816151697 1 1
0.929418422278528 0.91975887322169 1 1
1.00979521918625 0.99888584318502 1 1
0.960173901612052 0.950235034740008 1 1
1.13229772327116 1.11922899090972 1 1
0.997235452945264 0.988092076432252 1 1
1.08468033990809 1.0739891601437 1 1
1.02222374723101 1.01181773601203 1 1
1.0435580054589 1.0326278950063 1 1
1.01390497478173 1.00399768648536 1 1
1.00592795061398 0.995198843350491 1 1
1.0166714605688 1.0062608298023 1 1
1.03813516247597 1.0273421743979 1 1
0.956256592755271 0.946953977880243 1 1
1.11133666034612 1.10114123526906 1 1
0.881415043785496 0.872029621989025 1 1
1.01845572855428 1.00762980415627 1 1
1.00166463883784 0.991644388336257 1 1
1.07507231611612 1.06380866751769 1 1
0.968602133780254 0.958227993584277 1 1
1.05738251320503 1.04607979114933 1 1
0.844504421170136 0.835601605728397 0 0
1.09648130576704 1.08571687142904 1 1
1.0302390353064 1.02098632134772 1 1
1.02332151267689 1.01316276137882 1 1
1.09497299987277 1.08296732936244 1 1
0.985974488569997 0.976536506754702 1 1
1.07750753385772 1.06636363428845 1 1
0.944155729772185 0.933973020702291 1 1
1.14243809541709 1.13080245371856 1 1
1.09719214160295 1.08560326413514 1 1
1.01129610438642 1.0006843248302 1 1
1.15563271426589 1.14238145092952 1 1
1.06098503562762 1.05139725343653 1 1
0.971720526252685 0.962588940223423 1 1
0.936275354653957 0.927428725445624 1 1
0.998804499973157 0.988764804617896 1 1
1.0346781913058 1.02519208104727 1 1
1.05493359696802 1.04443269600409 1 1
0.925962555670217 0.917953943995439 1 1
1.07933106410377 1.06854465881913 1 1
1.07436000688553 1.062685633361 1 1
0.923374274450588 0.914480311620798 1 1
1.06913943005435 1.0587083924921 1 1
1.08759651203582 1.07523462531984 1 1
1.04655203088356 1.03604134692875 1 1
1.00814244238212 0.998803985565521 1 1
0.925586580070735 0.916529004478261 1 1
0.973087223791414 0.963633889601295 1 1
0.96714387012899 0.958280835083054 1 1
0.968811601336956 0.959879415745009 1 1
0.883879724549524 0.875362041026208 1 1
0.999022008897978 0.988759561314426 1 1
0.928368668794879 0.918753786450513 1 1
0.882854550560175 0.874861544961361 1 1
0.937750152220306 0.928696851534395 1 1
1.06926914535782 1.05867436625158 1 1
1.04461718512405 1.03492203328537 1 1
0.948641152672333 0.939150101181326 1 1
1.07864480818518 1.06817735474183 1 1
0.943942606207137 0.933757986659838 1 1
0.911007011590337 0.901708948112276 1 1
0.995229771889237 0.985220127648672 1 1
0.975685616853767 0.964821373723262 1 1
0.949019740906096 0.940349944942233 1 1
1.07880119989832 1.06811864274117 1 1
0.957446263145879 0.948661866212059 1 1
1.0831428994711 1.07277092253454 1 1
0.987651763030428 0.977790795064039 1 1
0.962784244803613 0.952211331684629 1 1
1.01508353568814 1.00592493857659 1 1
1.02051072110218 1.01042901813674 1 1
0.897999948481719 0.888491777698138 1 1
1.04152944184489 1.03134957969933 1 1
1.00304803898506 0.992942162702121 1 1
1.04797458986081 1.03626033813024 1 1
1.05125108366178 1.0398122633565 1 1
0.807281490706974 0.799227312200336 0 0
1.02788520960416 1.01792351752217 1 1
0.898656019434791 0.889711265832759 1 1
1.0245935379526 1.01446197109514 1 1
0.960950131145003 0.952045594639959 1 1
0.979005771896092 0.96772251468319 1 1
1.03407094642852 1.0240514325776 1 1
0.959863173987401 0.95057652208404 1 1
0.983505959418182 0.973659891207136 1 1
0.995866459100801 0.985840051111114 1 1
1.08191869643728 1.07032613497353 1 1
1.0148531736502 1.00524239497112 1 1
0.829082037727847 0.821222800629994 1 0
0.960927365651267 0.951290724296159 1 1
1.00018874025992 0.990105019214503 1 1
0.997200045269294 0.987428671013822 1 1
1.01095535805477 1.00124936899829 1 1
1.04047263806796 1.03038793346875 1 1
1.13403315825234 1.1210137832674 1 1
1.02679119848387 1.01702296203478 1 1
0.919896098837486 0.909166848693111 1 1
0.898408712062644 0.888027158627202 1 1
1.01957184499672 1.0087424907827 1 1
0.924684809493912 0.916149806123737 1 1
0.972299782311343 0.962470652080683 1 1
0.976998579378541 0.967601581281104 1 1
0.847955273340969 0.83945358133155 1 1
0.955109937958788 0.945986753453622 1 1
0.946522805806785 0.938302872495852 1 1
0.860306416925527 0.851808005943738 1 1
0.90858425826668 0.897270957409545 1 1
0.973188632559156 0.963891489223215 1 1
1.0916337372324 1.08115380636239 1 1
1.01253385517389 1.00231729265856 1 1
1.00146530334563 0.991937455382114 1 1
0.884542811265516 0.875868226653115 1 1
1.0375703903259 1.02761456990457 1 1
1.06915705546207 1.05817362583909 1 1
0.989335703454153 0.978183760084625 1 1
0.994738017175163 0.983678682034305 1 1
1.0412250192383 1.02997913990949 1 1
0.995645459582256 0.985161526064863 1 1
0.910669415891432 0.901449218072418 1 1
1.04348993106943 1.03313106817437 1 1
0.995575899852866 0.985674664014377 1 1
0.928440084929707 0.918825550413176 1 1
0.773162558730343 0.764597829074027 0 0
0.998341238933947 0.98866639394649 1 1
1.04759641134783 1.03719897390018 1 1
0.887951830351998 0.878998989421976 1 1
1.12761896924978 1.11620005949015 1 1
0.938784108972959 0.929900912372545 1 1
1.09392275943982 1.08051309567741 1 1
0.920393173146851 0.910911920693923 1 1
0.966367063114133 0.957089118618662 1 1
0.96756858986149 0.958529310264004 1 1
0.958350264409481 0.949246957445359 1 1
0.973875469134032 0.962583889750983 1 1
0.989892896903968 0.980062381071253 1 1
1.03209214132322 1.02194958619214 1 1
1.02122015108517 1.01122995638797 1 1
1.033693070813 1.02254350964821 1 1
0.956465933329565 0.947796218627968 1 1
0.922335869893348 0.914020653345221 1 1
0.991364883741343 0.980712621512214 1 1
1.17448312622598 1.1624952860272 0 0
1.08040359064744 1.06997977500411 1 1
1.03171468460222 1.02259991228443 1 1
0.961966689518022 0.951882680906901 1 1
0.838080758248621 0.829999197591495 0 0
0.846654895528613 0.837191330909193 1 0
0.933659115787123 0.925070595614571 1 1
0.960315145213936 0.949990187506151 1 1
1.07911386875594 1.06932083210855 1 1
0.99683022909978 0.985172069588641 1 1
0.966554496485796 0.957578193045943 1 1
1.06562130003786 1.05426041946578 1 1
1.08789417616941 1.07723429809355 1 1
0.931855984782578 0.922622769244384 1 1
0.96311051766733 0.954034574488993 1 1
1.13661378986907 1.12523117277408 1 1
1.00917281611894 0.998993799619549 1 1
0.931577808473643 0.922603432087676 1 1
1.0845464852379 1.07451360956973 1 1
1.00534897456971 0.996554574827434 1 1
0.952332982780498 0.94215725596971 1 1
1.1406626003268 1.12936096707871 1 1
0.970679152870604 0.96132321194251 1 1
1.04013308547758 1.02993226521293 1 1
0.926323867413527 0.917326450542701 1 1
0.962167561869162 0.951872802274813 1 1
1.04517418224641 1.0350935898838 1 1
0.886460168044279 0.878057780959416 1 1
0.876331603509078 0.86765054274931 1 1
1.00693439915912 0.996939471329028 1 1
0.990740712678138 0.981465759238559 1 1
0.916292663418653 0.90705976557866 1 1
0.852019242134332 0.843700051477845 1 0
1.1080644212761 1.09705211368972 1 1
0.998844207931813 0.987591565545867 1 1
0.958632788594105 0.949135417698476 1 1
1.07888749535379 1.06788584843957 1 1
1.05053805740904 1.04026612881199 1 1
0.93708967808691 0.928219985702297 1 1
0.965430494762588 0.956237269088504 1 1
1.05050120964707 1.03964154970732 1 1
0.99431962795874 0.983946093854793 1 1
1.06914013339638 1.05844891892591 1 1
1.03236470364114 1.021027304058 1 1
1.01317332147672 1.00263798532129 1 1
0.959458818169107 0.949350847646342 1 1
1.08090424969331 1.07075128424712 1 1
0.921348693191106 0.912666410863505 1 1
0.88580424097185 0.875672813289115 1 1
1.03569995865323 1.02389815777253 1 1
1.03866928569821 1.0284087685381 1 1
1.11864607781851 1.10815772855857 1 1
1.09631898726178 1.08562440466857 1 1
0.961244930564883 0.95108744413551 1 1
0.8970092703743 0.889065720042527 1 1
0.950798774973071 0.941189985091586 1 1
0.96002284395109 0.950275503084366 1 1
0.999513166661596 0.989646331372345 1 1
1.00923063586688 0.998498766136015 1 1
1.02947044864408 1.01972343458957 1 1
0.90644042994644 0.896573242655382 1 1
1.06818226594078 1.05704462066236 1 1
0.984275807916701 0.974989027362215 1 1
0.970624377055245 0.960858984900844 1 1
1.01625476848008 1.00597972206319 1 1
0.896037172643637 0.885937532830254 1 1
1.02094938073349 1.01054525792053 1 1
1.07800520645093 1.06711271922757 1 1
0.914857165118643 0.905193516336994 1 1
0.956198195779346 0.945947558713898 1 1
1.04014536067362 1.02980771913694 1 1
0.912781766197058 0.904391002264685 1 1
0.950032312619147 0.940450708369157 1 1
1.22768247464171 1.21547860587923 0 0
0.95637257453488 0.947902726088412 1 1
1.15353313033799 1.14144898456002 1 1
1.01116980369171 1.00049925834082 1 1
0.942096654197498 0.932483928611123 1 1
1.13853913559175 1.127901818331 1 1
0.941074209915023 0.931543644761521 1 1
1.05816528388606 1.04708125681399 1 1
1.11472442920914 1.10409129164132 1 1
1.00747093763848 0.997576917659867 1 1
1.00346148630946 0.993610432882716 1 1
1.03670485297442 1.02764025927399 1 1
0.997363219795025 0.988105651970689 1 1
0.940638282161478 0.930153434324822 1 1
1.0758240555428 1.06463661928293 1 1
0.985994776069185 0.976153925692333 1 1
1.13201593042667 1.11999113563745 1 1
1.07381966884979 1.06257540182809 1 1
0.913932252714394 0.904576846597712 1 1
0.972843868331518 0.963328458930533 1 1
0.952520926645173 0.943362560922715 1 1
1.0825044853905 1.07178676670499 1 1
1.09880284968463 1.0889411520045 1 1
1.05879321610723 1.04858909172152 1 1
0.938673273320049 0.929959104076716 1 1
0.947942300020667 0.938935046601092 1 1
1.05314943123984 1.04343688921369 1 1
0.963318822474467 0.952768546539751 1 1
1.20840415020623 1.19613687170295 0 0
1.04269783567098 1.032510554002 1 1
1.0008440952332 0.991754810446072 1 1
0.992858904617281 0.982893427109335 1 1
1.01660526352278 1.00548979773868 1 1
1.02428950759125 1.01321162883732 1 1
0.992456903335053 0.982864116838634 1 1
1.02260755919868 1.01247917839772 1 1
0.939804267359234 0.930474527495859 1 1
1.01755862480005 1.00858223639491 1 1
1.05630819263161 1.04554998366005 1 1
0.939687022334278 0.930929195282984 1 1
0.864496618581505 0.855933935932684 1 1
1.12991303259221 1.1183291057577 1 1
1.040551008155 1.02995232027412 1 1
0.982412989637945 0.97115879884402 1 1
1.0503522643742 1.03999172446703 1 1
0.950723998151729 0.941183753850601 1 1
1.01295550599814 1.00294779116077 1 1
0.970907139588065 0.960474800088725 1 1
0.978246834661447 0.967417587345051 1 1
0.986338667340986 0.976152077846887 1 1
0.841151167679568 0.832198189876597 1 0
0.935547895020538 0.925559266415072 1 1
0.967101231874376 0.958078800414352 1 1
1.15286003283401 1.14027172099187 1 1
0.951625870963866 0.943431025930151 1 1
1.01779900661787 1.00773806508312 1 1
1.04439830305426 1.03405572976229 1 1
0.877211047092924 0.868587242648711 1 1
0.943979867440951 0.934888354482408 1 1
1.24893246334011 1.2364020660084 0 0
0.999143601310453 0.989613493007151 1 1
1.16527184474406 1.15372015129699 1 1
0.980932518853923 0.971495040710089 1 1
0.935047916254846 0.925180616322375 1 1
0.9219154634989 0.913580313005887 1 1
0.956363114847977 0.947517913872807 1 1
1.18139139374666 1.17055273399052 0 0
0.946210919552422 0.936600564296136 1 1
1.02723223699316 1.01629510191991 1 1
0.90334547271425 0.894945906051362 1 1
0.89972755616283 0.891932692199363 1 1
0.892171011218914 0.883615154795549 1 1
1.03475424986298 1.02348382907578 1 1
0.874277200321603 0.86598462243816 1 1
1.05686187061255 1.04750090210201 1 1
1.00121312934704 0.991170007362482 1 1
0.910817018708087 0.900736398836909 1 1
1.09392615865445 1.0816634438912 1 1
0.957192499172687 0.947889795444689 1 1
1.11070413947962 1.09987710433463 1 1
0.891314952567541 0.883049113165368 1 1
0.854877602164243 0.845079794122337 1 1
0.906695746612827 0.897098883257512 1 1
1.04144829184625 1.03086746556996 1 1
0.982128786037056 0.972018169930493 1 1
0.927575609789951 0.918107351286866 1 1
1.02867456286284 1.01805105641562 1 1
0.979206900884963 0.969528464912468 1 1
0.94355964170986 0.933949008277695 1 1
0.94133282197828 0.932709581385549 1 1
1.02213868685663 1.01128663350864 1 1
1.03857418083531 1.02786319720412 1 1
0.881371699876407 0.872598691865868 1 1
0.935704900542484 0.925686357019028 1 1
1.10768082054629 1.09643601825792 1 1
1.0321534804551 1.02112583295659 1 1
1.10021884569201 1.08930860757161 1 1
0.933729278926796 0.923735159375446 1 1
1.00189308871644 0.99219448771097 1 1
0.973317483395576 0.964000579512736 1 1
0.995715543416844 0.985722180008057 1 1
0.985144751732513 0.97494688032017 1 1
1.04121214131084 1.02948471890087 1 1
1.10219791794206 1.09172789236845 1 1
1.00386626447669 0.993335514029901 1 1
1.11922336782612 1.10877604337698 1 1
0.961967425069721 0.951827858711923 1 1
0.918017787839147 0.90926342547768 1 1
1.03587854802914 1.0246838514222 1 1
0.845525140573091 0.835588596608534 1 0
0.944378403954735 0.935158017859863 1 1
1.1046996753806 1.09421728260148 1 1
1.12548619755009 1.11422509037278 1 1
1.01093180302591 1.00089794612542 1 1
1.0795049669825 1.06816594453511 1 1
1.00259730722605 0.993281805802701 1 1
1.04628806007582 1.03526370476508 1 1
0.901618875805158 0.891677166886921 1 1
0.947920289167612 0.938273857080667 1 1
0.941628465239334 0.932325708158834 1 1
0.924411007775174 0.914742035518049 1 1
1.01738491929507 1.0077195221352 1 1
0.950245650940824 0.941584559885178 1 1
0.949480943860631 0.939363939476462 1 1
0.934590381275431 0.926073524518104 1 1
0.905697345425189 0.896136239625665 1 1
0.868092634881169 0.859574338817131 1 1
0.943959871507854 0.933825122166823 1 1
1.0410466327353 1.02949406095183 1 1
1.05551962969051 1.04389937249695 1 1
0.948153233987567 0.938223397211458 1 1
1.09424902436425 1.0834096893191 1 1
0.898392476531016 0.889756458592844 1 1
1.05736172598472 1.04641057539077 1 1
1.07926409040362 1.06803000336547 1 1
0.971947269702714 0.962499346126018 1 1
1.06694618668905 1.05682306565487 1 1
1.10876788067188 1.09804404625329 1 1
0.868455507534902 0.8579176071773 1 1
1.08627784519456 1.07505941875826 1 1
1.02695215304775 1.01573370965889 1 1
1.06313156423231 1.05205576010094 1 1
1.03023712617673 1.02023287063948 1 1
1.01988191321105 1.00939873534466 1 1
1.06209274982543 1.05093555103252 1 1
1.01831149722683 1.00684063472467 1 1
0.993193851020575 0.982685397292711 1 1
0.998695901506787 0.986577226657355 1 1
0.835799015475462 0.827057665217145 1 1
1.09303749328543 1.08222517018946 1 1
1.02847690362798 1.01852849951658 1 1
1.10280526968296 1.09188737041091 1 1
0.980936417092196 0.971062518302067 1 1
1.00929523063179 0.999267492157913 1 1
0.955732611076663 0.945419021654432 1 1
0.891768279333587 0.883458288945316 1 1
0.941266122582789 0.93195050084374 1 1
0.944925106870403 0.935468467296484 1 1
1.02220015779046 1.01023193659971 1 1
1.05658131896131 1.04588871108918 1 1
1.03512387534295 1.02443182810693 1 1
0.97231752107928 0.963042430580442 1 1
1.07962805430808 1.06930990436519 1 1
1.04662460845094 1.03525123665967 1 1
1.08511690483584 1.07318172601645 1 1
1.01607305301641 1.00597474440177 1 1
1.02352352203852 1.01339908331464 1 1
0.962174996867266 0.950656956685599 1 1
0.940391144002537 0.931910627128582 1 1
0.837306064070965 0.829269974832396 1 1
0.972692953121333 0.962713454052596 1 1
0.871518203128884 0.862749558669222 1 1
0.995541808947934 0.985816494097166 1 1
0.967515468697066 0.957945435759108 1 1
0.925030835172451 0.916979124649513 1 1
1.0707335460459 1.06009488892405 1 1
1.0021427027807 0.991919994357644 1 1
0.996048420886122 0.986144514505283 1 1
0.996541816669963 0.98695671998044 1 1
0.870101730570919 0.861296767616906 1 1
0.959531321549863 0.949735692566154 1 1
0.993371482754457 0.983146830219376 1 1
1.02119408048583 1.01028247073726 1 1
0.942304086039084 0.933063324227245 1 1
1.10094045728472 1.09038601812242 1 1
1.07046031578571 1.0587170792559 1 1
0.908222146552358 0.89861512466171 1 1
1.01290066227424 1.00249233091951 1 1
1.03277093067944 1.02267445307815 1 1
1.0682771087089 1.05711572497656 1 1
1.15389212786179 1.14207684741675 1 1
1.07870281358902 1.06728579691788 1 1
1.03976220541403 1.02919109345977 1 1
1.14228846236191 1.12941224737327 1 1
1.13654921633736 1.1253686789548 1 1
0.990011590159356 0.979983425811508 1 1
1.12968381424023 1.11886707857517 1 1
1.15671627282875 1.1448906314122 1 1
1.10714439631857 1.09569794381188 1 1
1.00794406315729 0.997293921660264 1 1
1.13872449484677 1.12789198087549 1 1
1.06593341668889 1.05558345838347 1 1
1.05118684254134 1.04128401648621 1 1
0.930517350858444 0.921058101362435 1 1
1.05826520862416 1.04707174453609 1 1
0.984966323989453 0.974898472939132 1 1
0.861331606784825 0.853174971094503 1 0
0.981429755613414 0.971610560513679 1 1
0.994908126882046 0.984339191803979 1 1
1.03152293533416 1.02184184381219 1 1
0.988851628665864 0.979724865755903 1 1
0.86057595089944 0.852295150882147 1 1
0.77555038997233 0.768462416047383 0 0
0.999336597066008 0.989674843111927 1 1
1.12454031798117 1.11245574005687 1 1
0.929580513427055 0.920534392375572 1 1
0.93912849925169 0.92962633268674 1 1
0.957264258460386 0.948794698288553 1 1
0.953813856392418 0.944873235611471 1 1
1.01610019050537 1.00494273651049 1 1
1.00612054761516 0.996423333604964 1 1
1.03061607843037 1.02017178593385 1 1
1.0123522212621 1.0022854833667 1 1
0.900818924985284 0.890178489929777 1 1
0.845914814966289 0.837802787859897 0 0
0.983496329949998 0.974274419572782 1 1
1.07986430864177 1.06925834254414 1 1
0.970863187938396 0.961310939367189 1 1
0.92943949917455 0.919793324524398 1 1
0.910303303529383 0.901288090860119 1 1
0.882765773548857 0.873568863358388 1 1
0.790907199209588 0.782540871253604 0 0
0.899607171725357 0.891485572250388 1 1
1.02477670397538 1.01393151955097 1 1
0.979205448594931 0.970256797410564 1 1
0.937140214532617 0.928762436932727 1 1
0.84909651842639 0.841077051387104 1 0
0.999348688091952 0.989608857139205 1 1
0.917890985689278 0.909216248345025 1 1
0.961732257141485 0.952479966713608 1 1
1.0512497943062 1.0406195723602 1 1
1.07481037104168 1.06481663790064 1 1
1.0695693629146 1.05901751683326 1 1
0.999710137125413 0.989491443681146 1 1
0.867404404166899 0.857796534863552 1 1
1.06097279625877 1.04979263266382 1 1
0.97353662473198 0.963725321700721 1 1
1.0603888183548 1.0494388029093 1 1
1.00170058600003 0.990603949386381 1 1
0.982008868954005 0.971408565620763 1 1
0.986168248761399 0.976298056130307 1 1
1.06701341976371 1.05712021215206 1 1
1.10494734765031 1.09392185807124 1 1
1.01553085582785 1.00448636676134 1 1
1.10161447678637 1.09162257055427 1 1
1.01593543509819 1.00644870575641 1 1
1.07418431472103 1.06373932528979 1 1
0.885485432940377 0.876380588319478 1 1
0.972759957560509 0.962167372002773 1 1
0.969021537773642 0.959317862539636 1 1
1.00074824825963 0.990080803512841 1 1
0.984716042783129 0.975438068280904 1 1
0.910554000865714 0.900326574252315 1 1
1.08749921724758 1.07617386275307 1 1
0.862216443271075 0.853735907525555 1 1
1.03031762260509 1.0207338650594 1 1
1.1205550880044 1.11052589629008 1 1
0.997482640681258 0.987248740037996 1 1
0.983835965943926 0.974452414556584 1 1
1.00777474377105 0.998062800738728 1 1
1.06811459846371 1.05841809976146 1 1
1.02258696119225 1.01261674605545 1 1
0.971611057074287 0.961192971132729 1 1
1.08353766571521 1.07183580738132 1 1
1.09940230134104 1.08792579063885 1 1
0.924667823301744 0.915793787362643 1 1
0.938500942205931 0.92832647244152 1 1
0.94862301447678 0.938068729417895 1 1
1.10274788828782 1.09173241027182 1 1
0.872720375533241 0.864018742947799 1 1
0.882969022098068 0.873116588370372 1 1
1.06371000070137 1.05326459012252 1 1
1.01924665852821 1.00823653114306 1 1
1.06837622962813 1.05781324419703 1 1
1.10431261790423 1.09411686709367 1 1
0.921819127408457 0.913483264547521 1 1
1.06266312018615 1.05198822532018 1 1
1.04020183391423 1.03089160518525 1 1
1.1340378420239 1.12296202110604 1 1
0.954467181180459 0.944821894194602 1 1
1.08372179987335 1.07258327890794 1 1
0.961418866240527 0.950409562103952 1 1
1.05886217439169 1.04689214985173 1 1
1.13078619817295 1.1192611355305 1 1
0.982841196939888 0.973001777322157 1 1
1.05697760453755 1.0454652168827 1 1
1.1036031121742 1.09296699022819 1 1
1.09758175231145 1.08702318811284 1 1
1.07551784353794 1.06383304003073 1 1
0.877697869906 0.869887171260252 1 1
0.994015718659923 0.98348490779785 1 1
0.929117749950927 0.919771448217411 1 1
1.09095980422738 1.07968324291677 1 1
0.994233653342441 0.984782514347952 1 1
0.999392568195482 0.988751795423405 1 1
1.17253239754994 1.16165206521052 0 0
1.05661676862312 1.04723830890302 1 1
0.919078270188477 0.910134779630108 1 1
1.00927602346687 0.998066128036752 1 1
1.02208287461898 1.01055324529136 1 1
0.985764494954133 0.97549155799214 1 1
0.986934962518395 0.977414986012342 1 1
1.05089760654494 1.04082998086423 1 1
0.971847217229011 0.961330986289608 1 1
0.929268494604254 0.919051417567811 1 1
0.960384857570926 0.949465604585237 1 1
1.03090586252024 1.02110042072778 1 1
0.904422870402126 0.894258088488222 1 1
1.03094535656187 1.02038569715956 1 1
1.02798581676379 1.0179448733066 1 1
0.90205782619254 0.89328659758335 1 1
1.07471937552368 1.06463092302973 1 1
0.954568701702543 0.943363942658592 1 1
1.02105960830327 1.01137954376377 1 1
1.05727864221286 1.04650653526187 1 1
1.17334416835899 1.16074041058408 0 0
0.968616285016727 0.959154713277884 1 1
0.961201432261271 0.951176033463479 1 1
1.02693781067299 1.0170484241081 1 1
0.966174949466024 0.956726312760032 1 1
1.02378140695375 1.01277080406235 1 1
1.12960734687958 1.11860020133609 1 1
0.997509544040312 0.987952041847458 1 1
1.01049478574122 1.00008005505107 1 1
1.0402208558552 1.02971116599291 1 1
1.06790464673208 1.05780705598611 1 1
1.05489717677297 1.0441943417876 1 1
1.01409237178304 1.00316982743158 1 1
0.973812807922381 0.963748452138993 1 1
1.02318595945587 1.01364569447576 1 1
0.930726457385721 0.921168995350986 1 1
0.890930013263827 0.881481515652017 1 1
1.05289620155159 1.04199981831719 1 1
1.07392264887862 1.06233302967829 1 1
0.909994830600695 0.900840316739794 1 1
0.810335486744005 0.801839018275946 0 0
1.00624791763717 0.996011665938458 1 1
0.914237398630401 0.905362604216822 1 1
0.935800934799735 0.927632080543746 1 1
0.967756801795819 0.959144476987786 1 1
0.948925235254783 0.939212221886937 1 1
1.05747392421084 1.04640577662812 1 1
1.05068232499341 1.04030055931344 1 1
0.949954926009501 0.940761872615656 1 1
1.06577346877978 1.05572306741928 1 1
1.03943775961791 1.02932825403048 1 1
1.13810241951191 1.12665002273167 1 1
1.05954691473966 1.04947167711914 1 1
1.03894621300305 1.02945858585994 1 1
1.0509495686517 1.03999544945956 1 1
1.0827605851285 1.07145683355287 1 1
0.987346503886906 0.97775335077377 1 1
0.957953948745545 0.949450323888516 1 1
0.932456238276792 0.922493200981656 1 1
0.937602018059201 0.928861550351081 1 1
1.10001063380462 1.08848353691794 1 1
0.997294708398441 0.987513700498987 1 1
1.06462092692693 1.05418363277816 1 1
0.933050131796216 0.922751419558373 1 1
1.0695780279141 1.0591810347202 1 1
0.838509765733951 0.829880306283982 0 0
1.07507845326005 1.06420141002856 1 1
0.961610014898915 0.951250967748602 1 1
1.04589235512435 1.03469018186445 1 1
0.985009961739828 0.975223628261211 1 1
0.964021669001472 0.954688032424848 1 1
1.07420635228405 1.06320380799402 1 1
0.922480531680471 0.913739737815508 1 1
0.90605036009971 0.897165562962777 1 1
0.949325037988158 0.938951984585932 1 1
0.994092691782332 0.98441819540053 1 1
0.798488122453262 0.790460266058633 0 0
0.870617639050773 0.862990886640591 1 1
0.961258599781126 0.951028129822473 1 1
0.958115888473528 0.949350672837397 1 1
1.00406904234644 0.994184322212523 1 1
1.07414176799409 1.06326188154319 1 1
1.11125188259333 1.09936721738215 1 1
0.981374939694606 0.971428234658734 1 1
1.08391607967484 1.07349085886035 1 1
1.04026618660373 1.03043518613178 1 1
1.00060363161536 0.991443790004856 1 1
0.996963971925461 0.986234423285165 1 1
1.00283742275205 0.992469342329341 1 1
0.998485692681809 0.987168074017189 1 1
1.09301345696768 1.08279803050044 1 1
0.974527592570092 0.965170006795045 1 1
0.94761159002086 0.938514055425584 1 1
0.93588856728002 0.927467385049158 1 1
0.935222008251425 0.926536880487499 1 1
0.9967949341161 0.986526143242383 1 1
0.921468448704065 0.912717177410146 1 1
1.00062063504733 0.991674590881654 1 1
0.882511551766025 0.874152955771132 1 1
1.05054627782973 1.03904682706871 1 1
0.96125925799387 0.951837464574138 1 1
1.07515019618878 1.06515348747624 1 1
1.04612935535361 1.03451302031756 1 1
0.956279852607442 0.94660303015393 1 1
1.05445104021178 1.04463487242637 1 1
0.935172188582031 0.924560596723134 1 1
0.957350692679343 0.948369601992965 1 1
1.05489883422377 1.04437029520005 1 1
0.934102971861174 0.924525157019299 1 1
1.0339193825607 1.02366447834604 1 1
0.893478342160875 0.884308914746975 1 1
1.10113707871384 1.08972583705367 1 1
0.959880283371985 0.950910108310823 1 1
1.03392332858839 1.02264025802313 1 1
1.03021113813866 1.02104257636261 1 1
1.06110365831136 1.05102518538722 1 1
0.932215023962568 0.922984871239894 1 1
0.950407244798311 0.940064316617419 1 1
1.03554047832215 1.0248630459381 1 1
0.96313571106961 0.953443508251137 1 1
1.02820052783199 1.01822502462538 1 1
1.14211543263326 1.13041039153165 1 1
1.0372721237578 1.02721840921763 1 1
1.03703771568534 1.02656136731839 1 1
0.981793986565462 0.97085250120334 1 1
1.00532038314019 0.995171360724974 1 1
0.964907238137753 0.955732002768746 1 1
1.01150500981266 1.00049649627688 1 1
1.07697857005817 1.06569866763613 1 1
1.1073514628363 1.09615675471554 1 1
1.04748440585388 1.03663300464924 1 1
1.02758028018218 1.01791015026065 1 1
0.903548782880743 0.89529217277478 1 1
1.13484298601698 1.12341190033021 1 1
1.02799293355415 1.01696965290749 1 1
1.03226404500721 1.02224648385557 1 1
1.02041955836876 1.01036988751592 1 1
0.991269983135333 0.981687548457734 1 1
0.912773463881141 0.90367681063115 1 1
0.969475974462593 0.958859474103039 1 1
0.91954314327461 0.911311980304492 1 1
0.90757915220079 0.896921630601377 1 1
0.920487910715368 0.910673603342565 1 1
0.937283127885862 0.927693613511332 1 1
1.05482638614942 1.04535627026413 1 1
0.966015288235491 0.957230665449466 1 1
1.01252340193586 1.00201252592976 1 1
1.03054075813476 1.02060747247674 1 1
0.984540414567577 0.975134611504832 1 1
1.00491266712065 0.994976269822024 1 1
0.993739679304962 0.984981255478012 1 1
1.0556451655134 1.04531358973071 1 1
0.988672206658869 0.978063650405579 1 1
0.919679733321284 0.909670204326372 1 1
1.09352134940852 1.08294255639558 1 1
0.905040273790197 0.896923439904644 1 1
1.00673556131169 0.996569552069316 1 1
1.0800142738349 1.06926634926819 1 1
1.02577006657364 1.01493593955032 1 1
1.01082000513102 1.0013287032908 1 1
1.08385831340547 1.07215230525296 1 1
1.00740223309554 0.995624244238063 1 1
1.1136267993657 1.10308234122693 1 1
0.934258598760449 0.924702336738257 1 1
0.948270615364543 0.938442886454744 1 1
0.908890762554452 0.901147472419204 1 1
1.01849260851355 1.00850584294435 1 1
0.714872781024174 0.707395498531969 0 0
1.0193278468491 1.00915688649181 1 1
0.964442174247444 0.954663351361406 1 1
0.965242194043113 0.956605720184868 1 1
0.964453685182695 0.955461169077941 1 1
0.879132047291365 0.870146633830175 1 1
0.830663109179208 0.822525735844996 0 0
1.11166444137555 1.10116061590045 1 1
1.03685722833552 1.02650650918608 1 1
1.00833164797836 0.998597478492511 1 1
1.02863474087929 1.01882684689222 1 1
0.917545845479244 0.907991006991087 1 1
1.06920940655047 1.0592596763058 1 1
1.18431368585816 1.17209207624926 0 0
0.941979673516937 0.93372505028497 1 1
1.22179129125251 1.21020877276951 0 0
1.09873965818538 1.08695504366444 1 1
0.972558792780942 0.962862066447524 1 1
1.06665007907406 1.05744924384963 1 1
0.956801670936222 0.94728033432311 1 1
0.881518837739675 0.871767699841817 1 1
0.981770644527984 0.971571130807556 1 1
0.978724689297534 0.968060898271286 1 1
1.16117279987124 1.14995776300363 1 1
0.981423768503744 0.972309809178116 1 1
1.00563037698642 0.996925096347384 1 1
0.925516499679839 0.916258829287065 1 1
0.90936888392723 0.898761677703423 1 1
1.12766781269933 1.11625643650556 1 1
1.08269210303619 1.07253861682879 1 1
0.941755386014268 0.932358176389885 1 1
1.03821439902694 1.02828644829012 1 1
0.929942195921401 0.91983475189665 1 1
1.13051915260037 1.1202311890784 1 1
1.15624872858018 1.14542137828508 0 1
1.05780167291765 1.04821062304749 1 1
0.978309637704175 0.968395432683492 1 1
1.11060350455703 1.10001276647745 1 1
0.838967941975399 0.830829956432661 0 0
0.94134721649511 0.931547427370658 1 1
1.04540266876079 1.03482266793044 1 1
0.895719992100761 0.88660571819096 1 1
1.05214153932741 1.04242618565532 1 1
1.06981525652674 1.06015114740332 1 1
1.12317228643197 1.1120597400658 1 1
0.988978241493353 0.979691053285751 1 1
1.07498651733247 1.06354306561834 1 1
0.894736989319756 0.885724630808213 1 1
1.08857481990709 1.07818877926043 1 1
0.931802096915583 0.921203242793701 1 1
0.958247827213156 0.949161277344568 1 1
0.993396612449971 0.982476146487661 1 1
0.927106263601707 0.918738774599662 1 1
1.03429261229543 1.02489256445785 1 1
1.01242687656244 1.00271161511998 1 1
0.877929378834151 0.869150434559676 1 1
0.953816027861153 0.944797888094158 1 1
1.04060717333937 1.03057630732148 1 1
1.0852070781405 1.07451571253812 1 1
1.04959921205835 1.03927735782215 1 1
1.09587393348266 1.08480471240764 1 1
0.860983298176172 0.853176676351942 1 0
1.0036238037783 0.994418706982456 1 1
0.760754941370202 0.75233972306163 0 0
1.10173942538719 1.09094247446064 1 1
0.94629122353011 0.937225291728402 1 1
0.95512338333503 0.945854038275012 1 1
0.995902751561977 0.986143491929379 1 1
1.02153992847877 1.01171957740245 1 1
1.06777848017639 1.05631695298009 1 1
1.10694220127264 1.09425874895736 1 1
0.975447331893501 0.965634778072451 1 1
0.998819819097664 0.988484756319478 1 1
0.990263198395752 0.979739183147637 1 1
1.10094484414833 1.08893785542167 1 1
1.0635296932846 1.05348291332849 1 1
0.91475272474362 0.905038747655129 1 1
0.99544078187982 0.986112034260709 1 1
1.05633099931222 1.04296193645296 1 1
1.13417786814659 1.12202866782208 1 1
0.964836867388142 0.955274106550042 1 1
0.987210596785453 0.977557669478976 1 1
1.06763541268553 1.05578590353115 1 1
1.03603045925238 1.02537204413732 1 1
0.89160740011075 0.883742528239229 1 1
1.1103335361311 1.09907617517478 1 1
0.965102190414884 0.955043939433628 1 1
1.02296113581072 1.01277870018432 1 1
0.946293409676861 0.936722017676988 1 1
1.20086882191777 1.18874682027933 0 0
1.00489945787476 0.994532623466469 1 1
1.10899421683674 1.09801604862688 1 1
0.935446373138335 0.926862081396969 1 1
0.963598570989913 0.954050365318875 1 1
0.861364090004352 0.85212239387425 1 1
0.922843294990104 0.913208286010508 1 1
0.924375094427288 0.914694096619412 1 1
0.872358069644256 0.864204910934907 1 1
0.940405256916341 0.93164463572722 1 1
1.07578986794583 1.06519226562205 1 1
0.904372446895957 0.895698398286163 1 1
1.02140769641811 1.0111369434307 1 1
0.94801562990339 0.93677233244787 1 1
1.03074972751846 1.02094110062962 1 1
1.02928697397052 1.01885269579254 1 1
1.13451709147942 1.12261941200555 1 1
0.99343967968452 0.982226449741769 1 1
1.11474807222394 1.1034836255195 1 1
0.973466111113643 0.963670908117594 1 1
0.927782187595353 0.91882979319611 1 1
1.0195457399654 1.00889444528733 1 1
1.18494023358156 1.17262475726595 0 0
0.987745796125655 0.978264477316306 1 1
0.940972233515544 0.931661372151336 1 1
1.15774354028284 1.14587961513278 1 1
0.859391527501756 0.850926234105838 1 1
0.963415232492706 0.954309862001341 1 1
1.01575976382238 1.00668274935139 1 1
1.02271597019026 1.01188803162462 1 1
0.998939599287529 0.989190768105038 1 1
1.08145202260775 1.07058109153621 1 1
0.917227371756078 0.906750680323815 1 1
0.924994105276709 0.916650179927216 1 1
1.08443378740049 1.07313728376374 1 1
1.05226806412229 1.0422268612331 1 1
1.06319960078311 1.05308894252472 1 1
0.802087624341965 0.793335209933757 0 0
0.942709592315486 0.933497044226812 1 1
0.850921907392533 0.842705225331997 1 1
0.975497214459404 0.9659892745225 1 1
1.01676881833083 1.00673482267851 1 1
1.02780333378849 1.01792950857759 1 1
1.08122598477979 1.07064697762844 1 1
0.974937574371173 0.964401748498006 1 1
1.18070212793032 1.16851969692538 1 1
1.04293123697185 1.03234240382791 1 1
0.975704458781598 0.966117266187309 1 1
0.981041597243006 0.971345817144655 1 1
1.12639432834199 1.1159293726968 1 1
1.04331894486394 1.03279863935879 1 1
1.05233840372998 1.04112169531388 1 1
0.906849828506815 0.897477178800751 1 1
0.935877776819263 0.927016691251452 1 1
1.02871843762832 1.01818477883059 1 1
0.952068878903339 0.940938238842875 1 1
1.0388450254063 1.02940304057667 1 1
0.946688471699656 0.937443085657735 1 1
0.927532134193443 0.91732600782845 1 1
0.882286695117677 0.872395157301063 1 1
1.09119622880169 1.080225131906 1 1
0.984152987562946 0.974155111987777 1 1
0.895694736860643 0.887533948774957 1 1
0.986789161742977 0.976699201072322 1 1
1.17608145229621 1.16480169005268 0 0
0.899180890328945 0.890436545195005 1 1
1.03013092485352 1.01879754227647 1 1
0.919468310429552 0.910444076785676 1 1
1.07670821794076 1.06644885132491 1 1
0.840397740570225 0.832306545030283 1 1
0.92351000356088 0.913668248253499 1 1
0.975146598027081 0.965858533984582 1 1
0.953395294292509 0.943865359528298 1 1
0.896997392072816 0.888698265958569 1 1
1.04147911310364 1.03176642282849 1 1
1.01338990327272 1.00288393358937 1 1
1.10677543690454 1.0958040257653 1 1
1.03020681608727 1.01967306795938 1 1
1.01897177468899 1.00803789473755 1 1
1.01451335083531 1.00401138790782 1 1
1.04652128125405 1.03507249681551 1 1
0.925283454781403 0.91607744772359 1 1
1.00277111692862 0.992406087657493 1 1
1.00944542404365 0.999714014086588 1 1
0.831133386377752 0.823239126598948 0 0
1.13307250493144 1.12160694996513 1 1
0.865663963024294 0.856984615314419 1 1
1.11027878268299 1.09881836230396 1 1
1.06706876359816 1.05571414079697 1 1
1.01163981725094 1.00295463223726 1 1
0.991396596303114 0.98208486653107 1 1
0.948979854288446 0.940657427112794 1 1
1.17172394544703 1.15849504415054 1 1
0.925544962474383 0.915579001947499 1 1
1.01501107024164 1.00462642827317 1 1
0.99853932441752 0.988989562511375 1 1
0.938377110725065 0.92921059467704 1 1
0.93583659994403 0.926662942405659 1 1
1.04429964449606 1.03441018023332 1 1
1.02306264630048 1.01305432323337 1 1
0.950188905826051 0.94096430945612 1 1
1.10001318365934 1.08957397976416 1 1
1.05740798273199 1.04716686766617 1 1
0.988114748368518 0.978646935054964 1 1
1.07779199989908 1.06645920348322 1 1
0.967506099880832 0.957529206659186 1 1
1.10622010470005 1.0954924125097 1 1
1.26039740846314 1.24661315502817 0 0
1.03568121751585 1.02529198916356 1 1
0.928071911416848 0.918413996532408 1 1
1.01156620687926 1.00127913635473 1 1
1.08285849963525 1.07316396457757 1 1
1.04029343586413 1.02962664568935 1 1
0.876618471635351 0.867113916712428 1 1
0.994473935201713 0.984644555308883 1 1
0.900162406648961 0.89106018648148 1 1
1.08518787249445 1.07521300401214 1 1
0.93555923118536 0.925525139053301 1 1
1.04051580541716 1.03041955469163 1 1
0.965554509659006 0.955362207702943 1 1
1.04391516379366 1.03217725848423 1 1
0.912916661778828 0.903552525696532 1 1
0.961994713536734 0.952426622671058 1 1
1.16790684445668 1.15618487356485 0 0
1.1088434563248 1.09820115040342 1 1
0.940520232896271 0.931968377435145 1 1
0.982613132862475 0.972325821653173 1 1
0.925102259316802 0.916279345177863 1 1
1.0513289130788 1.04230072259273 1 1
1.05910009160829 1.0479746090765 1 1
1.02751278067276 1.01705806655991 1 1
1.05563991383229 1.04518884326966 1 1
1.02099459605185 1.01128607435839 1 1
0.956704300988599 0.947241651784304 1 1
0.859479883043916 0.851410983607819 1 0
0.93303714105032 0.923703903889055 1 1
0.965654720509049 0.955105740961095 1 1
0.996739193043064 0.986410356372975 1 1
1.08498026440388 1.07301285857591 1 1
0.951671203327464 0.942439717091252 1 1
1.02612247656559 1.01615474323943 1 1
0.930347466611133 0.91987790503052 1 1
1.00905627333716 0.998365306545487 1 1
0.943873043037562 0.934348815040549 1 1
1.03726048243389 1.02630764017726 1 1
0.989600439426817 0.979493137257238 1 1
1.1390266081678 1.12702836802863 1 1
0.800922737565256 0.792973362748949 0 0
0.938982727275006 0.930014436633283 1 1
1.01827703882295 1.0083215996342 1 1
1.1227557409187 1.11059173820038 1 1
0.938711708222175 0.928347254876591 1 1
0.909459995639002 0.900525845103791 1 1
0.966563772785835 0.957183112879665 1 1
0.922378427368533 0.912106107267066 1 1
1.0283913966208 1.01740362089205 1 1
0.950134450202079 0.941072058515534 1 1
0.940484466369525 0.931886787984372 1 1
1.03688714638154 1.02506955456131 1 1
0.970084780391839 0.9604299143157 1 1
1.01985463131367 1.0094775492035 1 1
0.994042919340533 0.985383778443382 1 1
0.869677251749427 0.86111918078865 1 1
0.865298431685826 0.856667733099445 1 1
1.04735073759028 1.03623208686331 1 1
1.1610887170922 1.14971853572704 0 1
0.912258731500038 0.902090429660482 1 1
1.02442753376458 1.01443083927541 1 1
1.00286212378541 0.992570932392412 1 1
0.988588796020312 0.978152835745058 1 1
0.989587525501589 0.979481156785003 1 1
1.00013019642886 0.989304722095568 1 1
0.958341933618058 0.947444957442827 1 1
1.02422661079109 1.01466337771792 1 1
1.03581672821722 1.02556110961507 1 1
0.997156919385586 0.985820189932645 1 1
0.859530925626187 0.85080819939532 1 1
0.956879652594899 0.947575501173734 1 1
0.996241335105981 0.985024640302159 1 1
0.913862470864385 0.904875611531867 1 1
0.994881675078354 0.985278011200093 1 1
0.881689804113184 0.87347544179873 1 1
0.943654115818551 0.933197099219152 1 1
0.946972547632777 0.938449952773262 1 1
0.944545575336978 0.935426487811457 1 1
0.923953902047518 0.915566487518364 1 1
1.00972387307763 1.00079668791376 1 1
0.996899726749853 0.987412735089038 1 1
0.976319219669698 0.96590307104057 1 1
1.00555495517246 0.995595248978727 1 1
1.13523225780956 1.12238190381678 1 1
0.951461227960136 0.942493311247047 1 1
1.14195450803581 1.12921317765621 1 1
0.943003437560153 0.933558245416883 1 1
1.11669881564306 1.10489128092361 1 1
0.945701242615353 0.936238970068067 1 1
0.964181586969647 0.953507390645219 1 1
1.07854390369943 1.06740642453619 1 1
1.08434617785116 1.07356691936843 1 1
1.07599901880976 1.06497965569626 1 1
0.991748901823959 0.982240772244249 1 1
1.00817900617541 0.998530873092995 1 1
0.925055388968404 0.915406556229055 1 1
0.959058874054707 0.949524878590959 1 1
1.01868980481915 1.00929577101217 1 1
0.955199816405748 0.945843452093903 1 1
0.975572525726311 0.964955448083281 1 1
0.850828426781519 0.842145108332772 1 0
1.25277417500765 1.23852439985994 0 0
1.04621519948483 1.0349969743194 1 1
1.06827586543661 1.05738152975244 1 1
0.983910024439585 0.973652215967369 1 1
0.761511337482202 0.754235228782263 0 0
1.15389794771651 1.14174777655663 1 1
0.975871502086327 0.966603392935144 1 1
0.931645630902428 0.921627738352631 1 1
0.955608082019027 0.945864456711971 1 1
0.954941485034298 0.943192507165963 1 1
1.03745285355571 1.02674932933602 1 1
1.15913714695512 1.14671943661632 1 1
0.916504615135002 0.906938029259813 1 1
0.904767454518238 0.895485547974173 1 1
1.08061851391983 1.06963466617699 1 1
1.09361321064176 1.08258828773035 1 1
0.94863546841348 0.939035772727161 1 1
1.09198422404681 1.08017849436898 1 1
0.987487308703943 0.977831869509014 1 1
0.75985533460087 0.752086461585649 0 0
0.966227395578584 0.956213536560841 1 1
0.967307495039355 0.958161926914267 1 1
0.919801916774705 0.910667888988403 1 1
1.07433753728158 1.06294412034769 1 1
1.0292791061921 1.0193581077 1 1
1.05003560098437 1.03925705608872 1 1
1.00223751833282 0.992554912885767 1 1
1.01807090952617 1.00864025037073 1 1
0.89787024395771 0.888870191857287 1 1
1.10843149714629 1.09704953356067 1 1
0.891188225834703 0.882521409060729 1 1
1.05443678817409 1.04354757722663 1 1
1.030643501898 1.02027372011189 1 1
1.21508561386506 1.20404927219781 0 0
0.981842762446815 0.972308709935495 1 1
0.996573653451462 0.986831070186659 1 1
1.04828372890991 1.03678390870247 1 1
0.872804880777634 0.863929891387855 1 1
1.06056140859614 1.05089054621188 1 1
0.982810183453217 0.973376095395708 1 1
1.01119598947744 1.00080323323131 1 1
0.745234266587966 0.737631490220772 0 0
0.925900918853829 0.916836199202661 1 1
0.917273102843346 0.908595089707633 1 1
0.940713880211246 0.930166600772012 1 1
0.907312764003424 0.898049050980454 1 1
0.869272355607354 0.860947225258006 1 1
1.01305075988381 1.00250724197597 1 1
0.856341647944802 0.848043206158055 1 1
0.911272800878867 0.901719743465345 1 1
1.09092532106232 1.07742574626555 1 1
0.93594077970675 0.927684718746039 1 1
0.923154885826512 0.914128341442799 1 1
1.04358867139314 1.03290173644386 1 1
0.977438622321556 0.966549814510248 1 1
1.06193236685155 1.05095973984248 1 1
1.02809254216937 1.01690297411145 1 1
0.994739253195471 0.985474888454834 1 1
1.08510584173512 1.07393603126954 1 1
1.09265524896737 1.08189427190675 1 1
1.05122790119116 1.0407452109377 1 1
0.927912393435278 0.918698003044805 1 1
0.964296641886201 0.955067519721902 1 1
0.910389517198188 0.900454025684551 1 1
1.04887302102123 1.03822504620328 1 1
0.988874524885884 0.979214583115782 1 1
0.987325546023142 0.977641826984662 1 1
0.96383856200619 0.95439346073792 1 1
1.03963093133029 1.02852578228688 1 1
0.900936223493202 0.891220832793455 1 1
1.10106109194559 1.09009431537064 1 1
1.03076038289612 1.01988589454501 1 1
0.936684258545594 0.925687198770548 1 1
1.03071823314758 1.02055065654418 1 1
1.25850817194913 1.24626435096749 0 0
0.963663937371025 0.954754077168948 1 1
0.977982407205085 0.967459914166219 1 1
1.17925465451813 1.16635514449076 1 1
1.0190591044784 1.0092555981661 1 1
1.05867504733519 1.0475861787992 1 1
1.06726511970311 1.05684492400134 1 1
1.06495685253078 1.05388237335515 1 1
0.953454084475583 0.94492670742194 1 1
1.05714230550264 1.04611940581718 1 1
0.961150308779759 0.950782705560166 1 1
0.921938269063305 0.913340130361017 1 1
1.03959010700645 1.02860464158105 1 1
0.92135219860784 0.91114863783686 1 1
1.01221349460676 1.00310244273901 1 1
0.920128804931553 0.911849556791711 1 1
1.05599584825108 1.04546722813365 1 1
0.778064076164624 0.770675905558011 0 0
0.974888068901186 0.964120180759043 1 1
1.08419567997768 1.07381157866321 1 1
1.02739081087356 1.01743326601749 1 1
0.987897437196691 0.977777801928325 1 1
0.941083246728408 0.932157560545489 1 1
0.949377133848179 0.939243209807641 1 1
1.05663762101912 1.04613874948213 1 1
0.985050887686489 0.976117909651568 1 1
1.12161484335435 1.11098540398538 1 1
1.11311740065965 1.10146374441396 1 1
1.02461007559106 1.01450022717804 1 1
0.906799058678139 0.898032286698974 1 1
1.03435749451978 1.02258093368055 1 1
0.985144876579425 0.975810677073933 1 1
1.09971413478916 1.08835306335081 1 1
0.979986456121947 0.970218202597701 1 1
1.14030824941365 1.12885779996315 1 1
0.940647877702858 0.930302827605967 1 1
1.09723670092332 1.08665753314562 1 1
1.20184165144343 1.18808414429202 1 1
1.05914813349647 1.0484419669513 1 1
1.06243052943452 1.05114924353333 1 1
0.974530179056155 0.964914036537893 1 1
1.17642885896639 1.16559586304641 1 1
0.997322965542766 0.986265467624968 1 1
0.965506809033192 0.956080988314807 1 1
1.18562462150332 1.17400009266903 1 1
1.10742610156706 1.09586357057383 1 1
1.03695638093693 1.0264330326228 1 1
1.05734089821128 1.0468937384523 1 1
0.999245107006311 0.988704873262055 1 1
1.00835387109803 0.999205996755591 1 1
1.00237255692618 0.992200630326937 1 1
0.940371730972249 0.931004050822737 1 1
0.963148825973699 0.953822006471623 1 1
0.960678499827347 0.951359930232075 1 1
1.06936915965297 1.05830334671489 1 1
1.06334461286337 1.05280230942234 1 1
0.955327896664362 0.946214180467259 1 1
0.939713036090216 0.930782314970184 1 1
1.07321551474732 1.06233920923686 1 1
0.998098047405811 0.987184726597085 1 1
1.12262085079027 1.11268515166326 1 1
1.06664477860513 1.05525981287591 1 1
1.02211927267705 1.01315892550122 1 1
0.893961784958841 0.885135323208385 1 1
1.01772581733448 1.00672168376684 1 1
0.946552974391752 0.937463590773802 1 1
1.02978387793933 1.01985651150815 1 1
0.938122249251295 0.92925486075531 1 1
0.854755537543919 0.845176107837003 1 1
1.03952552587995 1.02652378818126 1 1
0.846654014539274 0.837364155115383 1 0
1.01621303395949 1.00594661956851 1 1
1.06846834285011 1.05769536143273 1 1
1.04792808911134 1.03697512855787 1 1
1.06067889191988 1.05009000280518 1 1
0.851440686694118 0.842522714294191 1 0
1.05233258700588 1.04152063733789 1 1
0.809549880881153 0.802061770310139 0 0
0.912046532558873 0.903106981583337 1 1
1.0141832613896 1.00303941662168 1 1
0.884031420087843 0.873496828321836 1 1
0.961864705782604 0.952644169199672 1 1
0.929472945849523 0.921377993094423 1 1
0.949083841778953 0.939725136851124 1 1
1.12470783925067 1.11354927593377 1 1
1.04578101993206 1.03463741588471 1 1
1.00947099885098 0.999243206389631 1 1
0.858320142214581 0.850316961917134 1 0
0.936510498284318 0.927761431645379 1 1
0.922553592092691 0.913920304937653 1 1
1.02945784681359 1.01968697334396 1 1
1.01491183083844 1.00591919246206 1 1
0.924871667937419 0.915892178593455 1 1
0.971988694901194 0.962968945644858 1 1
0.972213898076111 0.962848124830189 1 1
0.989056604620206 0.977943470482199 1 1
1.03088215942506 1.02138813477258 1 1
0.949167703504613 0.939293354926909 1 1
0.936692761844283 0.927575656700981 1 1
0.998304890874818 0.989510315868352 1 1
0.95659010589735 0.947423868835768 1 1
1.04795960970525 1.03662741316905 1 1
0.870806050865037 0.862063783201143 1 1
0.896680236006069 0.888073614904283 1 1
0.933736126197608 0.924625520455917 1 1
0.937112059349674 0.927941980124699 1 1
0.968958703647803 0.959184230635879 1 1
0.970199956583213 0.961213123469018 1 1
0.994982504000119 0.984945285324909 1 1
0.938478794621384 0.929076307115054 1 1
1.05963496138583 1.04922486437885 1 1
0.969622237711582 0.959641027469746 1 1
1.04813224447865 1.03578182464361 1 1
1.05536395308844 1.04499438766632 1 1
1.05895936223353 1.04766646143109 1 1
1.03872847954154 1.02836368430715 1 1
1.02594046196406 1.0170115320559 1 1
0.918284409546648 0.90933705058308 1 1
1.09063401829425 1.07944283395774 1 1
0.991769804322231 0.981852404150976 1 1
0.954794258245501 0.943633050630989 1 1
0.979950316545786 0.970054305412624 1 1
0.875740707963342 0.867002437805369 1 1
1.05789161611172 1.04684158429454 1 1
0.980364112671214 0.971219037879893 1 1
1.05127444582528 1.04165678303378 1 1
0.974797111239035 0.965515345853949 1 1
0.994223768866145 0.983943605122324 1 1
0.88405331468201 0.874625095301098 1 1
1.05858575754169 1.04708712956514 1 1
0.987406319338207 0.977523943770524 1 1
0.956048469873197 0.946625842001906 1 1
0.92170030436816 0.912704508507491 1 1
0.931315321698533 0.921600310461375 1 1
0.944226229396267 0.934214662228612 1 1
1.09858600035664 1.08787813765897 1 1
0.971756990149666 0.961795657424191 1 1
0.952076805262576 0.941898942070548 1 1
0.882056926732182 0.87128413310042 1 1
1.0152193400565 1.00537489663654 1 1
0.889626209716767 0.880637795475697 1 1
0.999893268767903 0.989655906141816 1 1
1.15652331220716 1.1438889468706 1 1
0.970105569609474 0.959722453425313 1 1
1.06884377809187 1.05781602094982 1 1
0.97308059284485 0.963346527602742 1 1
1.10364539015032 1.09227220536824 1 1
1.12319792015832 1.11206650220175 1 1
0.953604379882547 0.944361127831493 1 1
0.920959667036726 0.911387049181783 1 1
1.13731985564938 1.12597515450151 1 1
0.917935375482834 0.909189762297089 1 1
1.01110286584985 1.00096711042874 1 1
0.939545616328647 0.929810198142546 1 1
1.06644987783287 1.0528973780833 1 1
1.01667026944394 1.00649540514383 1 1
0.90136313588383 0.892340807429718 1 1
0.923597567809226 0.914158325003473 1 1
0.970205042920508 0.961122913049384 1 1
1.03279791824815 1.02314185707692 1 1
0.887697915033433 0.878753225396147 1 1
0.960612969307959 0.951520502909705 1 1
0.985129864676232 0.974905357769566 1 1
0.902211320979657 0.89361583098134 1 1
0.967296454111471 0.956765064090921 1 1
1.17400513652579 1.16025035214738 0 1
0.904276787991572 0.894941286714534 1 1
1.06803645853534 1.05767980370712 1 1
1.01904511267812 1.00919965325897 1 1
1.10418752954638 1.0921776191663 1 1
1.10076936697855 1.0892095633219 1 1
0.954687767515617 0.94640667869089 1 1
1.09637207420371 1.08245024373937 1 1
0.937138483923303 0.927889066616779 1 1
0.885370699462734 0.877692413074415 1 1
1.05261398963304 1.04242184872328 1 1
0.829305179371626 0.821192979080299 0 0
0.98830398520972 0.978998479469148 1 1
0.805719613579701 0.798649996022562 0 0
1.07460820128692 1.06377529219515 1 1
1.07633382915201 1.0659530431182 1 1
0.990479909486231 0.980433911856652 1 1
0.92776642287392 0.918804638529433 1 1
0.913012983337751 0.903966009336535 1 1
0.976836409006922 0.967117951351519 1 1
0.975789750373051 0.965686150776023 1 1
1.18303730281163 1.17110879220715 0 0
0.946252439583258 0.936686090801354 1 1
1.18419736912565 1.17015345596511 1 1
1.01831111664165 1.00824092967019 1 1
0.989203809754106 0.979739977279164 1 1
1.04289023594443 1.03183513089099 1 1
0.894464662764104 0.885439686785354 1 1
0.872226569714724 0.863102234210533 1 1
0.824230478140675 0.817213827993838 0 0
0.931755958974517 0.921634420141136 1 1
1.10043709494193 1.0893606748017 1 1
1.00878269076195 0.996896598358861 1 1
1.08482458825502 1.07270283118834 1 1
0.96251980467848 0.952542480109812 1 1
1.02446427778938 1.01396511660598 1 1
0.938465673564558 0.927056111373155 1 1
0.929855755732179 0.92013100390769 1 1
1.1226478868072 1.11173885283896 1 1
1.0547522906848 1.04444286399325 1 1
1.00437464852019 0.994686815938067 1 1
0.863276704386044 0.855068761432611 1 1
1.15147673650505 1.13881541034116 1 1
1.05143690031518 1.04002366555594 1 1
1.00429790630857 0.99331550246472 1 1
0.885913780006011 0.877480692340489 1 1
1.00140429767689 0.990869470267336 1 1
0.899160280529744 0.890518272722696 1 1
1.09754874778192 1.08789660497656 1 1
0.957908857663153 0.947775867756826 1 1
0.999392752406338 0.988862609446144 1 1
1.09611951319916 1.08496578758176 1 1
0.963203748929645 0.9533071317514 1 1
0.968270742101674 0.958301030846873 1 1
0.976661051311801 0.965488177448447 1 1
0.962437171110533 0.953246000838886 1 1
1.02615396285855 1.01634701592848 1 1
0.988658021669711 0.978787455820292 1 1
0.979490308089428 0.970947940381676 1 1
0.956855438619119 0.947687661839864 1 1
1.07663434479158 1.06599493046388 1 1
0.980054924122198 0.969135925937476 1 1
0.873027601237908 0.863958580375918 1 1
0.864554086188352 0.854917822693164 1 1
1.08514290195466 1.07429827358023 1 1
0.957078636641865 0.947782802757936 1 1
1.01387355477454 1.00441757237087 1 1
0.994217120325816 0.984328471759267 1 1
0.960926882789603 0.951203561390429 1 1
1.03847921482334 1.02826637158261 1 1
1.15062051725434 1.14004486511349 1 1
0.929560214038756 0.919459015519711 1 1
0.991133878442346 0.980177582741236 1 1
1.01779145054965 1.00847884885472 1 1
0.877133965079132 0.867537363278358 1 1
1.02037044078374 1.01051700361579 1 1
1.03323057718528 1.02307928738874 1 1
1.0502817286293 1.03894735378744 1 1
0.862453048846682 0.853499610641057 1 1
1.01343891372828 1.00380060752595 1 1
1.01199224916423 1.0028620269241 1 1
0.974220431412229 0.965314639014725 1 1
0.864317372796417 0.855380225332067 1 1
0.950921030324339 0.941871069783072 1 1
1.0635110437017 1.05364827887263 1 1
1.05094556425426 1.03935574290471 1 1
0.97577535958171 0.964893564830415 1 1
1.01556747288224 1.00516771688448 1 1
0.974714427927569 0.965036956195042 1 1
0.911254587101055 0.901972017553667 1 1
1.00719135522631 0.997954554362594 1 1
1.02002033060808 1.00924721751371 1 1
0.98938072747149 0.97811404406981 1 1
0.918199884431912 0.908735806519099 1 1
0.975437721370396 0.965999233360646 1 1
0.906009903497869 0.897263734675604 1 1
1.1494436762937 1.13658532300863 1 1
1.08756986451003 1.07627835745273 1 1
0.998621499119992 0.98918663309202 1 1
0.950139360638053 0.940679953807098 1 1
0.980140441692062 0.970082815715206 1 1
1.09669343529052 1.08642627777036 1 1
1.1587158177926 1.14767923128652 1 1
1.1291557290217 1.11784185263152 1 1
0.997397365878912 0.988581078605889 1 1
0.905033110655999 0.895098908934957 1 1
0.980228893528352 0.96997800910658 1 1
1.01016622271568 1.00052485756472 1 1
0.948527083832148 0.93844723961992 1 1
1.07155661228297 1.0605416387598 1 1
1.00241468116534 0.991820523462071 1 1
0.933382427173241 0.924974287269804 1 1
0.957412331372142 0.946353041336844 1 1
0.874902786252007 0.866065002629751 1 1
0.855653719676334 0.847875612118658 1 1
0.974392986598106 0.965065740248502 1 1
1.15906943605086 1.14764372731744 1 1
0.995801532118389 0.985447454428197 1 1
1.06360826130613 1.05312103219315 1 1
1.08600354488453 1.07394514654229 1 1
1.08628941675941 1.0751799739739 1 1
1.01374250856388 1.00297226390472 1 1
1.03480692903791 1.02342630267994 1 1
0.936839629946433 0.927377106958282 1 1
1.00955510325561 0.999771681840376 1 1
1.16140035845505 1.15056487639538 0 0
0.854453474509846 0.846347756709912 1 1
1.02665602110531 1.01705275573859 1 1
1.14867856867422 1.13708438664103 1 1
0.995806311052652 0.985163452322365 1 1
1.00155629065934 0.99276435943982 1 1
0.927561214451542 0.918273382669224 1 1
0.971403147113503 0.961255175410004 1 1
0.985641718059509 0.975544215149323 1 1
0.902240930620277 0.893262009786551 1 1
0.960490236761257 0.951232401408276 1 1
0.942783587184136 0.93349139142383 1 1
1.08390536502854 1.07347709577469 1 1
1.01813472334206 1.00868033515891 1 1
1.0462726231281 1.03626198343685 1 1
1.06800612928075 1.0575807373393 1 1
1.04724559362293 1.03624166565068 1 1
0.903731811115105 0.894685626984571 1 1
1.10370141789568 1.09313550537669 1 1
0.885310671848445 0.876620896850462 1 1
0.93779853003076 0.92848074873426 1 1
0.987287596698537 0.977261877146185 1 1
0.94697543942649 0.938355702204227 1 1
1.05350657789968 1.04345212121165 1 1
1.02646389840159 1.01728517596391 1 1
0.908265932879649 0.899186389939252 1 1
1.09978997068384 1.08819045913364 1 1
0.880132655005797 0.872241310691408 1 1
1.06630273056372 1.05463353749253 1 1
1.00000847766508 0.989366958921752 1 1
1.02905734228855 1.01813144408674 1 1
1.05214478246374 1.04127615593833 1 1
1.04428432022766 1.03417337292666 1 1
1.02486808476297 1.01419430262075 1 1
0.867978206493647 0.859299650649381 1 1
1.07611669547508 1.06575604021688 1 1
0.893402732064776 0.884118158196744 1 1
0.950543842193782 0.940525670570273 1 1
1.06689011291303 1.05539391636768 1 1
0.948800252085394 0.938522542801269 1 1
0.954117355345337 0.944859206035688 1 1
1.06714582605123 1.05661612455121 1 1
1.1320916248602 1.12146928827291 1 1
1.00255957162162 0.993377976676824 1 1
1.11993109589175 1.10884645994784 1 1
0.985817123052129 0.975484238252655 1 1
0.963337883988981 0.952852790640693 1 1
1.09595769785268 1.08310432615176 1 1
0.938823052170023 0.929494988975225 1 1
0.909942214469217 0.901652040022184 1 1
0.997823200448799 0.988846222976025 1 1
0.992676917284483 0.981341923177272 1 1
0.935234615146217 0.924766294341495 1 1
0.942200694635938 0.932646909739434 1 1
0.96899417485015 0.95951495878139 1 1
1.03819896211994 1.02770531657206 1 1
0.858811243415025 0.849300290462924 1 1
0.926507391898462 0.917800239610648 1 1
1.04017198163594 1.0300537878794 1 1
0.908448114511235 0.899678644185316 1 1
0.969943101958481 0.959856765122544 1 1
0.985975200043282 0.976735320472745 1 1
1.06649281911971 1.05587491823396 1 1
1.03278542092517 1.02215367817386 1 1
1.04125277838116 1.03167538352232 1 1
0.968881935407285 0.958553551005975 1 1
1.01267525117014 1.00221717851355 1 1
1.03941758089426 1.02798660659832 1 1
0.973694712831611 0.964028694978178 1 1
0.918448357851757 0.908665578923179 1 1
1.06444258150773 1.05456519418649 1 1
0.96115817701359 0.950393085543433 1 1
0.922381711490322 0.913868594135613 1 1
1.10456127440348 1.09317898735201 1 1
0.869961706328436 0.861608022323266 1 1
0.989172738458161 0.979318745234943 1 1
1.01256044656068 1.00222236570726 1 1
1.0432226854104 1.03218756491097 1 1
0.96826468908256 0.957945223107009 1 1
0.939905804909965 0.929916005527445 1 1
1.05100295157608 1.03983994077361 1 1
0.967365510192834 0.957358795748199 1 1
1.10192481892988 1.09015633313919 1 1
0.963909698290299 0.954514342297121 1 1
1.14020064603973 1.12740790290414 1 1
0.975452586359043 0.964825642619047 1 1
0.913281629742737 0.904473165456429 1 1
1.11835258001173 1.10610218226893 1 1
0.915325587146035 0.906612746909801 1 1
0.996074180422258 0.985207727109001 1 1
0.980294062584617 0.970661489735719 1 1
0.995731055097417 0.986152476099984 1 1
1.070093051054 1.05886487489899 1 1
0.952440670900757 0.943883344490788 1 1
1.05131235824735 1.04119084512376 1 1
1.02992032972039 1.01890946101289 1 1
0.935443115079546 0.92566277254229 1 1
0.90727627687176 0.898304103790989 1 1
1.1053129684861 1.09491135542717 1 1
1.06613892718847 1.05666452748508 1 1
1.03868209486788 1.0285743668851 1 1
0.82257800356755 0.814443067032578 1 1
1.01346811499688 1.00448490135104 1 1
0.989150429907994 0.979295782534204 1 1
0.930642543993353 0.921889491157754 1 1
0.972469141209303 0.963141075415955 1 1
0.970142745308698 0.960338172373825 1 1
0.995154640133965 0.983893115961722 1 1
1.04352025432271 1.0323768898125 1 1
0.993344741030787 0.983888729381491 1 1
0.932644871142057 0.923553878214094 1 1
1.016408741298 1.00566061250518 1 1
0.988802973011703 0.9778534186371 1 1
0.982806397432987 0.973123860658607 1 1
1.03149616142961 1.01916684709087 1 1
0.907308729945357 0.898650424926746 1 1
0.938139180541346 0.928046640975246 1 1
1.08189960547466 1.07112564689356 1 1
1.02028043108768 1.01032488011064 1 1
0.810518242395759 0.802222430629917 1 1
0.891676930382161 0.882813155803982 1 1
1.02464190833027 1.01340811122479 1 1
1.01745566320805 1.00588631707031 1 1
0.952507903988918 0.944028463385814 1 1
0.945774290595247 0.936498448655921 1 1
1.14708491378609 1.13635981625186 1 1
1.04467163131729 1.03263255287209 1 1
1.05438396317283 1.04327318537781 1 1
0.998110349338648 0.988463205404438 1 1
1.12163001577358 1.11010797377689 1 1
0.894172043222657 0.885026324331998 1 1
0.957902633332094 0.948683651845078 1 1
0.990974584703628 0.980635149641358 1 1
1.12344608011612 1.11049785707287 1 1
0.873456059402104 0.864049266213408 1 1
1.06132569851345 1.05041000625191 1 1
1.03231371722566 1.02096864065883 1 1
0.936178933836604 0.927559300820467 1 1
1.11598610257029 1.10381364268799 1 1
0.930161971814177 0.920607513023589 1 1
1.06681098609185 1.05524335576926 1 1
1.08745282419638 1.07723490871033 1 1
1.01690197054311 1.007297546309 1 1
0.852307488189741 0.843519727770429 1 0
1.03255307881102 1.02287723310487 1 1
1.04160670186406 1.03070964131473 1 1
0.9832386216627 0.973656048296453 1 1
0.925770158879405 0.91617280456372 1 1
1.08967143502972 1.07784913733244 1 1
0.957890902163251 0.947064421649074 1 1
1.02572689226773 1.01564290339647 1 1
0.961847985940394 0.95118232918348 1 1
0.973975653465359 0.964093181551945 1 1
0.92044382070767 0.910681602826669 1 1
1.01834026676988 1.00744150537638 1 1
0.997587027701227 0.987316549484266 1 1
1.090605343026 1.07946815101882 1 1
0.860787701807297 0.851786058623516 1 1
1.14040387593742 1.12897129028383 1 1
1.04130629125971 1.02957211337055 1 1
0.945401793981702 0.936189969983211 1 1
1.08386303427714 1.07163734506442 1 1
1.12599172281198 1.11494199746879 1 1
0.963463884669648 0.953316468823238 1 1
1.17793474852907 1.16671585744625 0 0
1.23676638864269 1.22459657476384 0 0
0.967975356759892 0.958604070564358 1 1
0.904060516335142 0.894970258730731 1 1
1.04137375517673 1.03139991841998 1 1
1.06476343498885 1.05486068891734 1 1
0.851866916235846 0.843387893841856 1 0
1.06567525663571 1.05472315245976 1 1
1.02907642327722 1.01724672991571 1 1
0.948259913161237 0.938957496173305 1 1
1.08776518203186 1.07603458404751 1 1
0.951699412497396 0.942646386664427 1 1
1.13476918067618 1.12132298122936 1 1
1.00039695003204 0.989702975684071 1 1
1.07956182534597 1.06796710420383 1 1
1.12791449114927 1.11588294927413 1 1
0.766428785631206 0.758161975565616 0 0
0.970343203617699 0.958622460070062 1 1
1.04312283043492 1.03228649681466 1 1
1.03794147475378 1.0277227601581 1 1
0.896403884242283 0.886934355276045 1 1
0.949253752023704 0.940826181910124 1 1
0.871932793256552 0.863298818723011 1 1
0.947023895080377 0.938500666837744 1 1
1.10217251664502 1.09096426599513 1 1
1.06427832038524 1.05313223765446 1 1
1.01476217221615 1.00405240569302 1 1
0.914381278597705 0.905447090254896 1 1
1.06153365417555 1.05073522824322 1 1
1.02421260653332 1.01452440276896 1 1
1.12266533907533 1.11158388608072 1 1
1.00523660713194 0.995212905706134 1 1
1.12845875088593 1.11716547343972 1 1
1.08779057696621 1.07660714556434 1 1
0.829221490583273 0.819588356966095 1 0
1.08669628634497 1.07591834453762 1 1
1.0159856258313 1.00493388758258 1 1
1.00173517829917 0.990132295162098 1 1
0.976656135101352 0.967622298057019 1 1
0.934662984662178 0.924595676667019 1 1
0.907502800671012 0.898602048349028 1 1
0.952519132110113 0.943203456582132 1 1
1.01725744477801 1.00766180250578 1 1
0.889604564814703 0.880169364966781 1 1
1.04698855247523 1.03602484086123 1 1
1.01601430576125 1.00483295841484 1 1
1.06438064095418 1.05364293992835 1 1
0.841624545671706 0.832725789041955 0 0
1.03670825908841 1.0267377454679 1 1
1.09755142073783 1.08672433842649 1 1
1.10026409881066 1.08762181127472 1 1
1.05860310680937 1.0480282920478 1 1
0.829240399897466 0.820597478461837 0 0
0.896561266588491 0.887627629550721 1 1
0.971029641239423 0.962072848750402 1 1
1.01866270155531 1.00824304805446 1 1
0.978383255974166 0.967885786805029 1 1
0.91947578574348 0.909298084791772 1 1
1.02123944296853 1.00994035967284 1 1
0.944517294658543 0.935645351967776 1 1
0.887786628300488 0.878006862967794 1 1
1.04715977846224 1.03618017125415 1 1
1.15344560709302 1.14265166765089 0 1
0.967052578034861 0.956962825733504 1 1
1.02780736456637 1.01754355194441 1 1
1.04071573687347 1.02873648094499 1 1
1.09028581411415 1.07970835151927 1 1
1.00637994774907 0.996209571248595 1 1
0.924444737527404 0.914881626044829 1 1
0.989361815285559 0.979867408674951 1 1
0.963842625651335 0.955506911702747 1 1
1.07465267935654 1.0652076241506 1 1
1.05004451074551 1.03972035759957 1 1
0.989262757902981 0.979929931698454 1 1
0.951910164443132 0.943286178628564 1 1
1.00079282873827 0.990404957578194 1 1
1.00500871428559 0.995235359986383 1 1
0.938618705903951 0.930505832417449 1 1
1.10079823420511 1.08878732453386 1 1
1.16055745049241 1.14838428674193 0 1
1.03664244905539 1.02509275350338 1 1
1.09681042244705 1.086085572823 1 1
0.908237702137857 0.899430574437557 1 1
1.12774949156708 1.11531301587981 1 1
0.984042781354391 0.973785888490101 1 1
1.06719361973784 1.05568387721984 1 1
1.08894771809809 1.07798257102492 1 1
1.02155660332784 1.01097052026648 1 1
1.14456835801382 1.13357922832274 1 1
1.07689503455936 1.06606259449993 1 1
0.963813583756944 0.954338313595148 1 1
0.928828702050182 0.919399844954056 1 1
1.02626997119055 1.01629916181962 1 1
1.00811148631617 0.997856049815065 1 1
0.981494194045603 0.971668889738862 1 1
1.05473809916656 1.04404823831128 1 1
0.918829901737107 0.910528384426535 1 1
0.818921662517623 0.811234474455621 0 0
1.08581516170941 1.07517514912562 1 1
1.02056475826832 1.00920811689398 1 1
1.01738168710187 1.00679198635365 1 1
1.01185475634782 1.00073901086826 1 1
1.00220699908911 0.990999693776497 1 1
0.939725672010575 0.930280126982763 1 1
0.921011004563294 0.911137806926015 1 1
0.980615000817864 0.971379302605166 1 1
0.955426216331561 0.946173398834988 1 1
0.955932813307679 0.945204314901335 1 1
0.89281353025074 0.884115383161299 1 1
1.02581343772223 1.01442684065763 1 1
1.07593504305534 1.06644416585053 1 1
1.03587920320974 1.02683043694859 1 1
0.923769316712986 0.914280245926569 1 1
0.968585677784322 0.959322127214765 1 1
0.967637196669897 0.958316261169167 1 1
1.01509641469951 1.00500247133779 1 1
0.938086827817267 0.92735565747711 1 1
0.992714470651888 0.982706047663568 1 1
0.997352607010308 0.988324198126314 1 1
0.987924985262471 0.978191042662664 1 1
0.946285585967954 0.936130677962714 1 1
0.944274101021607 0.934966253424889 1 1
0.858460680131699 0.848813032857421 1 1
1.04458313239296 1.03429817522305 1 1
0.987493051981403 0.977871723432047 1 1
0.965075580758787 0.956068496302251 1 1
1.03044771775872 1.02010893678072 1 1
0.955143702464093 0.945424980138413 1 1
0.984877638354598 0.974742821615298 1 1
0.945868611014868 0.936580837663318 1 1
1.07658624356747 1.0655943049444 1 1
1.00916481455286 0.999727517492564 1 1
0.903989792863636 0.895674628214602 1 1
0.936285610722464 0.925966340143039 1 1
1.03946901695613 1.02854970026688 1 1
0.922593339349029 0.913834596939141 1 1
0.926653004145572 0.917881508740669 1 1
0.974166039098685 0.963989873205343 1 1
0.996232169126251 0.98657944921745 1 1
0.919436536561828 0.910157600045914 1 1
0.853830850871477 0.846027248262822 0 0
0.978173948719029 0.967922189133101 1 1
0.960161386314241 0.950994875396701 1 1
0.945331196339503 0.937010570306109 1 1
0.900669992442343 0.890554896225178 1 1
1.07593976692552 1.06570479656564 1 1
0.991233750145933 0.981032461234207 1 1
0.882191565304788 0.873537842198822 1 1
0.910751042831133 0.900721965974618 1 1
1.07485292449929 1.06409637667066 1 1
1.07803354642288 1.06731763363655 1 1
0.983926811522449 0.974848088418343 1 1
0.987973181912788 0.978329608919144 1 1
0.963026004874773 0.953002356610277 1 1
1.08866820034604 1.07821783020587 1 1
0.922628155098003 0.91317272176496 1 1
0.959659751174835 0.949609605103066 1 1
1.14940683543116 1.13873541066516 1 1
1.00343074806899 0.993165392851388 1 1
1.04379138289844 1.03321103131341 1 1
1.07186467035886 1.06067459530675 1 1
0.91733848371991 0.907436273349648 1 1
0.963506037336142 0.953254507398406 1 1
1.08641271857904 1.07568397676652 1 1
1.00784658441777 0.997001679735199 1 1
0.821186948364031 0.813699096866113 1 0
1.00783585718557 0.996774260510893 1 1
0.966360654944962 0.956020892261178 1 1
1.01529036002554 1.00488187275082 1 1
0.963153342859569 0.95414720163675 1 1
1.05237972909565 1.04037553999816 1 1
0.918388643087051 0.908884905165371 1 1
1.01538570971759 1.00565080141823 1 1
0.960452479170152 0.949867022581918 1 1
0.986619189525396 0.976132380351613 1 1
0.995084995510312 0.984393731746782 1 1
1.10648140993581 1.0945452577868 1 1
0.998990856281891 0.988885699193881 1 1
1.03066629509225 1.02051508174209 1 1
1.08430178907936 1.07344006593252 1 1
1.01084610259634 1.00160159611299 1 1
1.08946449585154 1.07791692084887 1 1
0.979489630786506 0.970723919907012 1 1
1.05719848817398 1.04632243382029 1 1
0.982928483812567 0.972022741461045 1 1
0.892819005999937 0.884348330331631 1 1
1.09384211274412 1.08295121546306 1 1
0.851016472865787 0.843340466594977 1 1
0.96894913157307 0.959379893946346 1 1
0.796854510666853 0.78848054324371 0 0
0.987700274340328 0.977488556989126 1 1
0.94662628470234 0.937177420811317 1 1
1.09413390152164 1.08341480979461 1 1
1.06376920231675 1.05287149353129 1 1
1.0501679951318 1.03961928389291 1 1
0.940150766155198 0.930038193147742 1 1
0.871203996156599 0.862703615220603 1 1
0.824875078277096 0.815937794144974 1 0
1.03616598418737 1.02530249207695 1 1
1.03360925549005 1.02227053850772 1 1
0.950066968318665 0.941359788825084 1 1
0.947153306910769 0.936940311554862 1 1
1.0732191139316 1.06242198639476 1 1
1.11762259246622 1.10676842790854 1 1
0.94328550145031 0.934652058247362 1 1
1.21055396383249 1.19805445524708 0 0
1.03266252229893 1.02331454267518 1 1
1.03140152904932 1.01962643118622 1 1
1.03330103549022 1.02271080968983 1 1
1.04326420531043 1.03259424846511 1 1
1.00477547201821 0.994714891544481 1 1
0.952785495762903 0.943665607675041 1 1
1.08206372909625 1.07046624351953 1 1
1.07840053613521 1.06826707505459 1 1
0.984600813729112 0.974904079567211 1 1
1.00771216434292 0.997632811276302 1 1
0.855282344587579 0.846833674062292 1 1
1.01652899719251 1.0067831486421 1 1
1.04616754151232 1.03544386852955 1 1
1.0175158891657 1.00816663990312 1 1
0.979313107575156 0.970013714647754 1 1
0.966519981252884 0.957489581178265 1 1
1.01734622046927 1.0067112609285 1 1
0.995979073443381 0.985330805045764 1 1
0.969899679470595 0.960130382105449 1 1
0.9016639296174 0.892757922412731 1 1
0.940264903459636 0.929900191228003 1 1
0.888192464308009 0.879997650316033 1 1
0.868826536967878 0.859576187806118 1 1
0.971075325095729 0.96187898319663 1 1
0.962334250274055 0.952959961679475 1 1
1.02365157877958 1.01417097182053 1 1
0.948585694447466 0.938376254547228 1 1
0.997484112642221 0.987191288904458 1 1
0.96292273986383 0.953266669488382 1 1
0.896909161523213 0.887848071378896 1 1
0.868020861269319 0.860104773793428 1 1
1.00690168925204 0.996398097551129 1 1
0.921962925991522 0.912243831698849 1 1
1.09564312001294 1.08254483684561 1 1
1.08412573079211 1.07243563048724 1 1
0.988696255650566 0.978371394894702 1 1
1.00690084372253 0.997658709609999 1 1
0.994571474674456 0.985222734382109 1 1
1.05944358250751 1.04878030809392 1 1
0.939595086557127 0.929977151907427 1 1
1.06091705693471 1.05091003334754 1 1
1.01509151620525 1.00492208305157 1 1
1.07260101930442 1.06096449068296 1 1
0.996696001819445 0.986528259862654 1 1
0.892069998074929 0.883526650158654 1 1
1.10239080821625 1.09040703758147 1 1
1.00356654683183 0.993714741554364 1 1
0.906448384968216 0.898077986582908 1 1
1.16142637056744 1.14853320339281 1 1
0.914471124041571 0.906230098324344 1 1
0.999961460562908 0.990061509543052 1 1
0.923136917171003 0.912865067593529 1 1
0.99575440058785 0.98642039345274 1 1
1.05608764255251 1.04590244571031 1 1
0.90185010280035 0.89317333804208 1 1
0.960965241856615 0.950865047838419 1 1
1.07307375417707 1.0624886520693 1 1
1.10244618070808 1.09186368307536 1 1
1.09888579637034 1.08826625672118 1 1
0.965219665586495 0.955366854518751 1 1
1.16088996865222 1.14898025319989 0 1
0.961345096795361 0.952411437350017 1 1
0.891303068379247 0.883133059059393 1 1
0.992255025388205 0.982037002673221 1 1
1.02002339326849 1.01099243687856 1 1
1.0835239899924 1.07285570830014 1 1
0.953643503118669 0.944372546680865 1 1
1.04981773500487 1.03761756494332 1 1
0.974113759475938 0.963731458857597 1 1
1.02704552426249 1.01563400671379 1 1
0.993261289931764 0.982705928401332 1 1
1.03447588301169 1.02524871233154 1 1
1.04285084527991 1.03244078538219 1 1
1.09218059107983 1.08055596260671 1 1
1.0050811832525 0.995010239276178 1 1
1.0126422996498 1.0029945957749 1 1
0.896314278836082 0.886692577743373 1 1
1.11972469415428 1.10834966603063 1 1
0.939882350537085 0.929828500855487 1 1
1.04168033208311 1.03103167840557 1 1
0.966866392334 0.9568318971824 1 1
0.919343075700205 0.909726149696819 1 1
0.995597148290029 0.984875467787772 1 1
1.105843152035 1.09368279838204 1 1
0.93691577191459 0.928569693920417 1 1
1.03928718400695 1.02888824893056 1 1
0.973228214969913 0.964506624475038 1 1
0.919959088074346 0.910212505448938 1 1
1.0480887483852 1.03720006750253 1 1
0.923734749179913 0.91516909790946 1 1
1.07669991786518 1.06581392458413 1 1
0.946541140956202 0.935297131141952 1 1
0.954320840918177 0.945382758397693 1 1
1.04783688653976 1.03639276891407 1 1
0.924329757592514 0.914747909426014 1 1
1.09778929981657 1.08796362722567 1 1
0.903367868180554 0.894865615413052 1 1
0.988743823744953 0.979272919877221 1 1
1.08370134001111 1.07370507998301 1 1
1.07309999443318 1.06145871662516 1 1
0.907470666273125 0.898685284230982 1 1
0.783441059168572 0.775669919606398 0 0
0.872077301758932 0.863262914682359 1 1
0.849666451338873 0.841328652793295 0 0
0.879995200763168 0.8712211085755 1 1
1.03662500534981 1.02751454454776 1 1
1.04956709226937 1.03927994287694 1 1
1.05567635107199 1.04612547540316 1 1
1.0214964469171 1.00998549147974 1 1
0.976939684555085 0.96752752054412 1 1
1.06391342456834 1.05254878379042 1 1
0.973059563771467 0.963309142939563 1 1
0.994749651565497 0.985052747901004 1 1
0.998885277773842 0.98986776121611 1 1
1.0792575158566 1.06917286490626 1 1
1.04885140583593 1.03780779916038 1 1
0.911242385923447 0.901056890336961 1 1
0.902695401915375 0.894016974223553 1 1
0.927009105285781 0.917380105388973 1 1
0.987453615755908 0.977116281139633 1 1
1.11715303802775 1.10579772619692 1 1
1.14722764698683 1.13676948262236 1 1
1.12513059416086 1.11349082052687 1 1
0.919636534180751 0.910922755067084 1 1
1.03571111080914 1.02620892781506 1 1
0.947748289655757 0.937846514826704 1 1
0.893467350153386 0.885230539451606 1 1
0.975973187780589 0.96738677260451 1 1
0.901091730247279 0.891950119958979 1 1
0.83572318186924 0.826729965952628 0 0
1.07909652411713 1.06822568988976 1 1
0.890110608693011 0.882112394603874 1 1
0.923669902074002 0.913926066204774 1 1
1.04552078817332 1.03489007157299 1 1
1.12052567153904 1.10882450562602 1 1
0.966623443780625 0.955571714078046 1 1
1.09949639225346 1.0880780612537 1 1
0.987042983685941 0.97709045635776 1 1
1.04233499596352 1.03169040589715 1 1
0.870257669579832 0.861977256439395 1 1
0.968816174226228 0.958581069670114 1 1
0.982291091986712 0.971339842685127 1 1
0.816087657695496 0.809331484411304 0 0
0.92689267024917 0.917660130398327 1 1
0.990227152891346 0.981036070648747 1 1
0.925953913654684 0.917168415932486 1 1
0.96861308233564 0.958961160755754 1 1
1.07553386026686 1.06428423606469 1 1
1.00228016895624 0.992411560469352 1 1
1.01647202619816 1.00572209442362 1 1
1.17134993164165 1.15879164083564 1 1
1.11619835876022 1.10558408064414 1 1
1.03054834211138 1.01978632098297 1 1
1.10246063545555 1.0922830225033 1 1
1.0207810709808 1.01133364435074 1 1
0.943751806215292 0.934547161663179 1 1
1.06549053484469 1.05453340180827 1 1
0.999205806348659 0.990378168403991 1 1
1.00040184862995 0.989301383838137 1 1
0.952659159887209 0.942842549340872 1 1
0.969465203539146 0.960003975400242 1 1
1.0750646961944 1.06376763279065 1 1
0.954671964105503 0.945294571210288 1 1
1.1132169098988 1.10280402454986 1 1
1.05110775367748 1.03989438059562 1 1
0.918555526457344 0.909798553073724 1 1
0.958224058704365 0.947696513225147 1 1
0.949208652029717 0.94069372342367 1 1
1.01540677133345 1.00449121840201 1 1
0.97119059082018 0.961426090049939 1 1
0.965331463266103 0.955621209276205 1 1
1.02851089697345 1.01788685268015 1 1
1.01630804762034 1.00550160858604 1 1
0.995419676121927 0.9855747636233 1 1
0.956316794146836 0.947236123128359 1 1
0.897686887466275 0.887748616525525 1 1
1.08206502179515 1.07213909618757 1 1
0.991245683178138 0.98179589159132 1 1
1.04400983477281 1.03388592933775 1 1
0.86742321807737 0.859156772235439 1 1
0.893635299249246 0.885105097290495 1 1
0.872079641189643 0.863025006972927 1 1
0.892135343938503 0.883498890676764 1 1
0.938345024694448 0.9282002100714 1 1
0.933719356933971 0.92416993757485 1 1
1.15640467883938 1.14590433240877 1 1
0.945520142308921 0.936287066041631 1 1
1.00491637626818 0.993470351609046 1 1
1.08174395600807 1.07158493703319 1 1
1.04038695239949 1.03173558133987 1 1
0.943368837433429 0.933889067050079 1 1
0.961314165040585 0.951263493049409 1 1
0.835669190255318 0.828159772337423 0 0
1.01220077058817 1.00167247884555 1 1
0.958615135380519 0.949682486532605 1 1
0.931793851770139 0.921233123170045 1 1
1.04596246650317 1.03337924617115 1 1
0.910270400343929 0.900699751662279 1 1
1.11715096198085 1.10486741508506 1 1
1.00655901792087 0.99650781503463 1 1
0.99492595128294 0.984888178762179 1 1
0.896752091885002 0.887275745875628 1 1
1.01758945381191 1.00643461187062 1 1
0.986644716951474 0.977008442075945 1 1
0.90744451404445 0.898112706168051 1 1
0.852368912358534 0.843294278468462 1 0
1.00758417467038 0.99778565680173 1 1
0.931943016284935 0.92273141878426 1 1
0.950126265389714 0.940895778557007 1 1
1.10201967975437 1.08976698884072 1 1
0.990805156116029 0.981196795882103 1 1
0.932123263554473 0.923280639268179 1 1
1.03035812933656 1.02053369020568 1 1
0.977760576445579 0.966405150689393 1 1
1.04164078920048 1.03239217085261 1 1
0.852884154811266 0.844547316499957 1 0
1.03111374165242 1.02139518124291 1 1
0.948761328816035 0.939797725614764 1 1
0.894914599510593 0.886266839151405 1 1
0.942503803469242 0.933578352346967 1 1
1.0232845333088 1.01264956592247 1 1
0.915209106548711 0.906163446789222 1 1
1.00712837049873 0.996656826874991 1 1
0.987703559722106 0.978511600864331 1 1
0.905012760563374 0.894944768645576 1 1
0.965771470705681 0.956592333969718 1 1
0.9567525661425 0.947047861224874 1 1
1.06721386584527 1.05590595639493 1 1
0.90507896498914 0.895547560896129 1 1
1.06184369808316 1.05115890279488 1 1
0.960617770257236 0.950539032621122 1 1
0.997593167740772 0.988114261113254 1 1
0.987914166180278 0.977277553800435 1 1
0.979291727989261 0.968498564685353 1 1
0.96305221615334 0.953147612920093 1 1
1.02166153937913 1.01243616713308 1 1
1.17502665020876 1.16418107749028 0 0
0.786976823018351 0.779065763561485 0 0
1.01373405608461 1.00392024189677 1 1
0.977707359332953 0.968155702891943 1 1
1.07902570986717 1.068543099879 1 1
0.969138848994165 0.958731773633253 1 1
0.968068995688959 0.957845595059892 1 1
1.07009835419198 1.05981938727522 1 1
0.940992594664045 0.932227400433404 1 1
0.911437652603054 0.902846234630124 1 1
0.994428288409885 0.984673394430537 1 1
1.07794227883105 1.06756215928356 1 1
1.05016345078594 1.04020850813425 1 1
1.04275043291095 1.03140368658693 1 1
1.08603066963414 1.07542467288665 1 1
1.05496763692841 1.04398858411027 1 1
0.964334976203972 0.954827604232487 1 1
1.04434937885825 1.03395655024078 1 1
1.04659447671334 1.03586070126285 1 1
0.984979625046356 0.975031762041244 1 1
1.07985968766695 1.06936295706519 1 1
0.954632412565693 0.946122489505634 1 1
1.06776127912226 1.0575460919853 1 1
1.06264179828262 1.05285082997098 1 1
0.99768193687777 0.986619134205906 1 1
0.958661542928153 0.948965223982742 1 1
0.887529089920186 0.878229129720991 1 1
0.997164912407806 0.986901275911812 1 1
1.02687707738662 1.01630631036856 1 1
1.01083494274512 1.00092169617038 1 1
1.10423189328864 1.09243687003357 1 1
1.03340414749858 1.02209315238225 1 1
0.953690144448452 0.944231114657642 1 1
0.966346769599009 0.956604845442257 1 1
0.900717101218688 0.891526771100258 1 1
1.05831790398738 1.04948069339501 1 1
1.08226354187925 1.07101652663474 1 1
0.965407169551213 0.956300835086624 1 1
0.946629653216856 0.93723132211457 1 1
1.00588046095984 0.994644611391119 1 1
0.980772516618968 0.971174220054953 1 1
1.00470909738101 0.994620439006308 1 1
0.972828545759796 0.964254831206618 1 1
0.891582485533251 0.882670839115484 1 1
1.03893854678348 1.02844725774752 1 1
0.945023867186716 0.935550737351613 1 1
0.960688652756148 0.951329591503999 1 1
0.981006864454092 0.971367916857199 1 1
0.991075119120177 0.978839537552432 1 1
0.985401939188813 0.974138308217593 1 1
0.893377162725126 0.88477295193852 1 1
1.00078175846726 0.991327094979723 1 1
1.06599315406281 1.05608930912035 1 1
1.01535166371856 1.00542638006347 1 1
1.0712264081824 1.06033089495194 1 1
0.872586630988465 0.863974139055765 1 1
0.940869485965955 0.931030433609009 1 1
0.892601503880173 0.88276772571377 1 1
1.10235681778334 1.09139007169808 1 1
0.994696949260285 0.984077126344402 1 1
0.959889566577768 0.949854358508449 1 1
1.00225937590814 0.992068625947936 1 1
1.18070810445358 1.16947088283305 0 0
0.996773751142259 0.985778158100937 1 1
0.936327617700878 0.927399000511318 1 1
1.02089751974828 1.01055025705301 1 1
0.989498516602171 0.978989384965228 1 1
1.0645215845983 1.05320686623897 1 1
0.943262398369221 0.932393782631044 1 1
0.956807176676063 0.94534787589394 1 1
0.990893383232934 0.981071655827628 1 1
0.981837819710697 0.972701847709947 1 1
0.994674989129799 0.982888872609949 1 1
0.87936513978982 0.871138669801236 1 1
0.94709157376629 0.938761596936882 1 1
1.02450191379302 1.01502230411973 1 1
0.984133231431235 0.974654193444217 1 1
0.97227663326201 0.962438688712953 1 1
0.94164723523706 0.932193641632309 1 1
0.999619638802813 0.989643533718731 1 1
1.08603503419807 1.07662995276502 1 1
0.955682418625551 0.947387674686555 1 1
0.925519662471481 0.915987977502486 1 1
0.944139901284563 0.935546786928952 1 1
0.910334886847158 0.900867722724167 1 1
0.957956453360521 0.949342241657316 1 1
1.09714309357666 1.08556546278219 1 1
1.11323367820933 1.10281733363954 1 1
1.00594745675619 0.996439532878795 1 1
1.02178511755966 1.0113471461136 1 1
1.0070602132233 0.996946634741162 1 1
0.946004875632624 0.936939173973626 1 1
0.934360851079783 0.92523469223011 1 1
0.997288842057312 0.987503461615844 1 1
1.0434448828642 1.03342003555047 1 1
1.12742919477017 1.11649223695157 1 1
0.936635524145217 0.927667955027079 1 1
1.00609587171288 0.994993608284578 1 1
1.07159632728347 1.06029430123985 1 1
1.01532245973746 1.00561521661756 1 1
0.9716459510851 0.961459283909181 1 1
1.01882860588105 1.00923009638289 1 1
1.12044585989942 1.10894801882886 1 1
1.0134499242374 1.00290580267774 1 1
0.85083683881651 0.843038315500914 1 1
1.09371258454181 1.08260180994447 1 1
1.02218377652409 1.01181191683792 1 1
1.05023031289374 1.04002788230698 1 1
1.040321793959 1.02967208058676 1 1
0.904611465308996 0.895867451726859 1 1
1.07485469873811 1.06424404083673 1 1
1.01373188542991 1.00331909334765 1 1
0.991015892033094 0.981666133298474 1 1
0.935454697154631 0.927007706982169 1 1
1.11785595040476 1.10693109554636 1 1
1.08202246091613 1.07036012368378 1 1
1.0918482400797 1.0817295171005 1 1
1.04598389953178 1.03605038073019 1 1
1.09165651962472 1.08062895750075 1 1
1.0203657322123 1.00927197088439 1 1
0.920522306499157 0.911083325044361 1 1
0.991468062799806 0.980718045768803 1 1
1.00074216953501 0.991172556282381 1 1
0.975194734159047 0.964604371236822 1 1
0.881992780111756 0.87262977719207 1 1
1.03997897213756 1.03049130095733 1 1
0.974471995130888 0.965465044077759 1 1
0.900680477913564 0.89236656878646 1 1
0.916362736552738 0.908187934443776 1 1
1.02971423264816 1.01948165251985 1 1
0.898847242884815 0.889796266019942 1 1
0.944690519464262 0.93472817420237 1 1
1.12836475951787 1.1154019027216 1 1
0.909300067478395 0.900695375982739 1 1
1.01453195129553 1.00459056230137 1 1
1.1304016711356 1.11893681796303 1 1
0.975907810885293 0.96617893382411 1 1
0.982367000687806 0.97097338528581 1 1
1.10390919449947 1.09254879683981 1 1
0.975319406360754 0.963438044837747 1 1
1.03835688387519 1.02912736033787 1 1
1.05660428455636 1.04595170448554 1 1
0.820339912787155 0.812298955209348 0 0
0.925595069818763 0.916006839883148 1 1
0.896141394889098 0.88715322773899 1 1
1.10421729962014 1.09238790849701 1 1
1.02306377355567 1.0126502398294 1 1
1.08209273044632 1.07119430722181 1 1
1.00761320370431 0.996543496501261 1 1
1.08059490432938 1.06911223036744 1 1
0.786634879971321 0.778338532567176 0 0
1.06283653859822 1.05176423761109 1 1
0.906258135169097 0.898478005868847 1 1
1.03741458572369 1.02691746250822 1 1
1.08781645415233 1.07602481093826 1 1
0.980704580307429 0.971662884104629 1 1
1.08203008236066 1.07173250424905 1 1
0.991956960773812 0.982235422846526 1 1
0.957983246808742 0.94795560167906 1 1
0.919076053677025 0.910097275981264 1 1
1.05988227834664 1.04789458558626 1 1
1.0600283290968 1.04936556347366 1 1
0.933729758789433 0.924288852801585 1 1
1.03999335002639 1.03037169880805 1 1
1.15179175925796 1.13906645097341 1 1
0.992326394650224 0.983562759962339 1 1
0.984890393199743 0.97553572153845 1 1
0.872589120878999 0.864106641371645 1 1
0.955458695805592 0.946096215093843 1 1
1.0932791882796 1.08222985992674 1 1
1.12322451256618 1.11311469036432 1 1
1.10301601863468 1.09187885560598 1 1
0.993641212803961 0.983544845971192 1 1
0.977147114422118 0.967957614430067 1 1
0.976866749092057 0.967140639048216 1 1
0.940232509081607 0.931372414715654 1 1
1.01039055849967 1.00031116409715 1 1
0.856440386030432 0.84732428848474 1 1
1.01905840335571 1.00839303363778 1 1
1.02690402952475 1.01638092617198 1 1
1.1101941395676 1.09901456217294 1 1
1.07231425815841 1.06219248001759 1 1
0.898461026949428 0.888514507795455 1 1
1.09212555735151 1.08196060490531 1 1
1.06094793936076 1.04983503267461 1 1
1.09918244905501 1.08939614846548 1 1
0.961635424873859 0.952231480625614 1 1
0.984710943352051 0.974717807737769 1 1
0.96716345887405 0.956796398045802 1 1
0.991125751545802 0.981378142190731 1 1
0.980784842982031 0.970344669180051 1 1
0.999962183085489 0.990440637151491 1 1
0.887078011228618 0.878315576083225 1 1
0.912241095134208 0.903305218796218 1 1
0.999481820128764 0.990430933671669 1 1
0.930294908285606 0.919660358751273 1 1
1.05837356021095 1.04729987361825 1 1
1.13472213154876 1.12378428260476 1 1
0.965213420902643 0.955455708939655 1 1
0.940465733732666 0.931611726227854 1 1
1.01333216896973 1.00424794294151 1 1
0.927659937415371 0.918456513713504 1 1
1.06182317416395 1.05083499886999 1 1
1.07336822206652 1.06267084615182 1 1
0.915218952356753 0.905407133733658 1 1
1.04764590445168 1.03667693988976 1 1
0.790596712952445 0.782344370569957 0 0
0.914309439193193 0.90433693194808 1 1
1.04788862974719 1.03781888759843 1 1
0.991259137303136 0.981862490774971 1 1
0.866740900754515 0.857971145795087 1 1
0.990939818073361 0.980173382458783 1 1
1.18572383153825 1.1728652042939 1 1
0.974527504506759 0.963973533577677 1 1
1.18283224615483 1.17181007060736 0 0
1.09696843910406 1.08688124854938 1 1
0.952452471989759 0.943342799348431 1 1
0.941901840160586 0.933439284630982 1 1
0.955232529445114 0.945947662465652 1 1
0.930771713028938 0.921910137969355 1 1
1.10915893905477 1.09893738274209 1 1
1.09749044407509 1.08767546099867 1 1
1.0318948816853 1.02196599702067 1 1
1.00938294879208 0.998616424500906 1 1
1.05572136435902 1.04501888539326 1 1
1.05688955184511 1.0470137727245 1 1
1.12745963869136 1.11533734639763 1 1
1.04802394259262 1.03778890331789 1 1
1.07554807712249 1.06468402010228 1 1
0.967550783808804 0.958112418727114 1 1
1.11166918215623 1.1001616334193 1 1
1.04051871395284 1.0308191197182 1 1
1.04926339626106 1.03835487780662 1 1
0.993727528072189 0.983094508813992 1 1
1.0717675263562 1.06230224008406 1 1
1.12296698382683 1.11184488500991 1 1
0.893331924736385 0.884525598102879 1 1
0.939441577009862 0.93028325182281 1 1
0.904576090378162 0.894055742975079 1 1
1.00152726349892 0.991981009731214 1 1
1.0564599165992 1.04575151495818 1 1
0.99730368468236 0.988578537727387 1 1
1.10269330323213 1.09215514117148 1 1
0.969820047649736 0.959177333475393 1 1
0.951491479006196 0.94241335998889 1 1
0.985048280658276 0.974801142573941 1 1
1.01484445758567 1.00428960287493 1 1
0.990952941911949 0.980472379946515 1 1
0.94789700511907 0.939095671652549 1 1
1.03407264316643 1.02338798923708 1 1
1.02114790691512 1.01031161117271 1 1
0.977138601716358 0.96755448458765 1 1
1.07279131427534 1.06103697934102 1 1
0.913913672708877 0.904281297220123 1 1
1.05547609759892 1.04468679522952 1 1
1.2159794834163 1.20209985960215 1 1
0.978091752331079 0.967951042022039 1 1
1.0881161975944 1.07746029098888 1 1
1.0801764173371 1.06914274344501 1 1
1.14276214698679 1.13130090501736 1 1
1.05539808814914 1.04422929653948 1 1
0.935512440010393 0.925426470492101 1 1
0.971424977429991 0.961440809530126 1 1
1.00808751771315 0.998007535300058 1 1
1.07387802048347 1.06364009736242 1 1
1.01104004081521 1.00076774249121 1 1
1.11387372053068 1.10246876637314 1 1
0.968822698801925 0.959504121752725 1 1
1.00157501060281 0.992303479005797 1 1
1.01624506537157 1.00689157449728 1 1
1.0070489077909 0.997140569160224 1 1
0.882421427091707 0.874368927556693 1 1
0.972236025271374 0.962631749544369 1 1
1.13318959343625 1.12119694857182 1 1
1.00248975994355 0.99265565861424 1 1
1.00095554677708 0.990694810988032 1 1
1.08919982771981 1.07858104557335 1 1
1.08464860951769 1.07263577208823 1 1
1.05170336726972 1.04178664087824 1 1
0.966204143790149 0.955734372654241 1 1
0.999753552683707 0.990254141261273 1 1
1.00908247392864 0.999465665147507 1 1
1.14630101374333 1.13432166154141 1 1
1.13327226629501 1.12173886370978 1 1
1.04667290315566 1.03538333584481 1 1
1.06565818482022 1.05611409760271 1 1
1.08244143972343 1.07179651448465 1 1
1.17594208066039 1.16446568173948 0 0
1.00362407423237 0.993661845491271 1 1
1.0314494170221 1.0210130564022 1 1
1.10528602951988 1.09324282391221 1 1
0.969973926901287 0.960376436281713 1 1
1.05021526067414 1.04010881899682 1 1
1.0550341562872 1.0441858134094 1 1
0.947046457331977 0.937061665936116 1 1
0.993906708403277 0.984068509096009 1 1
1.06355852942365 1.05329766990857 1 1
1.00199171521792 0.991651641706367 1 1
0.984697969257349 0.975370533653446 1 1
1.17076303592392 1.15975064575732 1 1
1.06597054087481 1.05570044503808 1 1
1.1486070925495 1.13764726143909 1 1
0.99736290027559 0.987669595554268 1 1
0.966189956472261 0.954949501448404 1 1
0.995532767941139 0.985648875679776 1 1
1.09527115882308 1.08360047822339 1 1
0.915063075422922 0.905172193510401 1 1
0.951846237165066 0.942759486710103 1 1
1.04799913570453 1.03643240510516 1 1
0.918110616011607 0.908402602262189 1 1
1.02938405862784 1.02012341961115 1 1
0.875976090837493 0.867135367947056 1 1
1.06612704539565 1.05463694115881 1 1
0.921988891523132 0.912407711095977 1 1
1.02879144590797 1.0187849873584 1 1
0.884406488842635 0.875403050091846 1 1
1.023975459175 1.01413504433533 1 1
0.928532166710718 0.920156675890219 1 1
1.03299677311636 1.0232268667337 1 1
1.00067188709833 0.991234678637706 1 1
0.965443652587724 0.956200647025574 1 1
0.932521454951334 0.924189172990597 1 1
1.01577797497749 1.00529538480249 1 1
1.06823725999038 1.05715935675779 1 1
1.01424928698176 1.0043336494874 1 1
0.88179118408686 0.872688930487471 1 1
0.954762706231144 0.94423358537234 1 1
0.940591488397646 0.930377315801661 1 1
0.96257998972931 0.952268840911236 1 1
0.975646692070156 0.9668906816356 1 1
1.03364561024494 1.02422364490114 1 1
0.861739523747771 0.8534855548323 1 1
1.00789092629751 0.998389536180727 1 1
1.08823653343391 1.07722008093908 1 1
1.11996723476319 1.10836934596198 1 1
0.991056634399959 0.981543283520973 1 1
0.974557213525215 0.965576320329589 1 1
1.01616016840685 1.00636794719525 1 1
0.896008696505395 0.886550211004462 1 1
1.01993037429733 1.00957512743363 1 1
0.918616012912211 0.90988139060165 1 1
1.17153436569579 1.16038364339986 1 1
0.879021924459981 0.870920042867845 1 1
1.15463857635656 1.14439253273199 0 1
1.00678369913259 0.996755933495298 1 1
1.02897047885727 1.01952725316118 1 1
0.901761160718497 0.892707688185297 1 1
0.890583500442372 0.88139264143292 1 1
1.07786906840304 1.06696596960173 1 1
1.0429250969515 1.03232541886807 1 1
0.947814540969556 0.937353255272073 1 1
1.01467921179572 1.00416366124091 1 1
1.02298663197555 1.01241059954024 1 1
0.972925534431751 0.96311416412603 1 1
0.93643710238402 0.926502215678165 1 1
1.13909661924753 1.12873668979232 1 1
0.908329656527119 0.899780497371416 1 1
1.04179804003528 1.03206928701261 1 1
1.11089671653608 1.09989664995124 1 1
0.91895783557008 0.910421961348282 1 1
0.976041415111336 0.967233018673955 1 1
1.0945462097987 1.08309161701969 1 1
0.962307914669763 0.952677714343455 1 1
0.97206473743409 0.962420238310334 1 1
0.950587847149247 0.941812144955183 1 1
0.965625169261509 0.955759357117294 1 1
0.870393423383581 0.861553130866101 1 1
0.916237264729599 0.908365541483593 1 1
0.967303616147328 0.956638947148419 1 1
1.02645571405965 1.01658366716941 1 1
1.05377677234535 1.04348228411123 1 1
0.846063613507243 0.8372258446103 0 0
1.01286828562302 1.00133300472652 1 1
1.04139234591305 1.02956550279462 1 1
0.947422430597815 0.938553036163013 1 1
1.07469783347387 1.06415817904429 1 1
0.984519234531741 0.97460118103817 1 1
0.959945907459967 0.950493208624954 1 1
1.18243850734121 1.16956686465187 1 1
0.999595003958273 0.989770141226594 1 1
0.886400436368623 0.878373344365794 1 1
0.950078847911663 0.940268603648977 1 1
0.975209597392142 0.965119043192959 1 1
1.07524814203446 1.06383362501262 1 1
1.12900508519414 1.11797320963116 1 1
0.99361485640722 0.984055074472834 1 1
0.952261175218839 0.942824691973323 1 1
1.07882425752556 1.06827888748219 1 1
1.0653759135 1.05599001178667 1 1
0.977249500770175 0.965827876837031 1 1
0.919510300659193 0.91049104972972 1 1
0.933747504723669 0.924270191884723 1 1
1.00289496972866 0.991165401263072 1 1
0.985455922471008 0.975768424545231 1 1
0.977167223626012 0.966646366009329 1 1
1.02665619039328 1.01673504085692 1 1
1.0369604230946 1.02740910934008 1 1
0.98186753576478 0.972293615350023 1 1
1.08249320798279 1.07246081667105 1 1
1.12892046922365 1.11766388322073 1 1
1.05119791694339 1.04060053285168 1 1
0.940633145742636 0.931324604409519 1 1
0.816813275926184 0.808838280058948 0 0
0.993486240825352 0.983656015702689 1 1
0.992029234766401 0.980522247293154 1 1
0.891044396029019 0.881412133827426 1 1
1.09856242211892 1.08735895758576 1 1
1.0142719835829 1.00360413753892 1 1
0.919836604795419 0.91092969359964 1 1
1.11270680748433 1.1010324112278 1 1
1.05672646085374 1.04701432587838 1 1
0.982839188237063 0.972976348222809 1 1
1.1005167538949 1.08834545935683 1 1
1.06187786093731 1.05149573573718 1 1
0.953372234846859 0.943628584322632 1 1
0.950949512675709 0.941491070550014 1 1
1.06048049112108 1.05033270215572 1 1
1.03142293767154 1.02004615742775 1 1
1.12891143801302 1.11793431124829 1 1
0.958282576401528 0.949380577735693 1 1
1.05963010557582 1.04904809601541 1 1
1.07409508791214 1.06245485133201 1 1
0.948013655491149 0.939441842442255 1 1
1.01087501709801 0.999812215987509 1 1
1.06610276289706 1.05657750494554 1 1
1.01037597015229 1.0000436881652 1 1
0.96351752284478 0.953225341800056 1 1
0.994703088280857 0.985359277111272 1 1
1.04846875925865 1.0379008389631 1 1
0.978679520467597 0.96952573667708 1 1
0.912188927316195 0.902029674666141 1 1
0.968804780932638 0.959264127430799 1 1
0.909043957377982 0.899896322069923 1 1
1.11894890763618 1.10808132274449 1 1
0.960156830171247 0.949769147558378 1 1
0.949609239891416 0.93944674831628 1 1
1.13731759609376 1.12512100138771 1 1
1.03181383451515 1.02259206842298 1 1
1.05984381703277 1.04885506657036 1 1
0.998925445537804 0.988604344113665 1 1
1.16583623305666 1.15367318447636 1 1
1.18958175583305 1.17788405290105 0 0
1.01816043283697 1.00821774841205 1 1
1.22458095847758 1.21225100168591 0 0
0.840419018777998 0.831328961774807 1 1
0.839566765941786 0.832004998990046 0 0
1.01387007335272 1.00367734153381 1 1
1.068421876765 1.05847725014098 1 1
1.0651940032861 1.05523210979654 1 1
0.986717925903855 0.976641539366962 1 1
0.958598598228903 0.949001894238825 1 1
0.960871245295044 0.952161684012299 1 1
1.00120698742307 0.990812980279152 1 1
0.854028695127159 0.845103884631051 1 0
0.932434831950299 0.92262892167489 1 1
1.01044147215906 0.999454736651106 1 1
1.0275416684789 1.01812757212541 1 1
0.836424077988211 0.828042873340711 0 0
1.03754356484179 1.02693690714781 1 1
0.949353450065825 0.940491769889368 1 1
0.937328002936318 0.927656476300413 1 1
1.02368444027357 1.01398582018109 1 1
0.89148970840643 0.883238436151073 1 1
1.00522303029078 0.994672023194123 1 1
0.933333686456693 0.925132452586505 1 1
1.02830684757018 1.01946196699673 1 1
1.09054257179406 1.07874296020719 1 1
1.02709646577711 1.01759470365797 1 1
1.0305796584553 1.02018308542872 1 1
1.0365152273419 1.02584053438 1 1
0.995608592410974 0.983520847992123 1 1
0.913203059610688 0.904909476355647 1 1
0.949065741823538 0.93971922677504 1 1
0.9941926147749 0.983564879360357 1 1
0.940678138860055 0.930922313032802 1 1
0.9353528040844 0.924635207404418 1 1
1.00686903036655 0.997300275177649 1 1
0.991103460647389 0.981806718259907 1 1
0.973194122560456 0.962907597450058 1 1
1.0108110325007 1.00136450651382 1 1
0.937813399474116 0.928805185203817 1 1
1.17376197086804 1.16291300843412 0 0
1.01370951336378 1.00357725130361 1 1
1.02995156898889 1.01959404229022 1 1
0.961140220396349 0.952773494754412 1 1
0.963237239733211 0.95358017470931 1 1
0.779903455698097 0.77307950947704 0 0
0.967034412462894 0.958087296099506 1 1
1.07456452843232 1.06404203052438 1 1
1.01714648874442 1.00586506167983 1 1
0.876742727951012 0.868062542227575 1 1
0.979653129527087 0.96981180538443 1 1
0.868895043895865 0.860952369964868 1 1
0.94282666281614 0.934332591156076 1 1
0.987362354384409 0.978462790496397 1 1
0.956066815776237 0.945827731051252 1 1
1.06190798253573 1.04980902020642 1 1
0.937948533940229 0.928737271884296 1 1
1.0795138517756 1.06824487866848 1 1
1.1325456868988 1.12104278385238 1 1
1.08304693232563 1.07248144775835 1 1
1.17317083316715 1.16040555933392 0 1
0.973518417733021 0.96367665135419 1 1
0.996510786518104 0.987427069827237 1 1
1.10330380343906 1.09192460810045 1 1
0.998327831965526 0.987353163269035 1 1
0.953432619528584 0.944282661309274 1 1
0.958837891149155 0.949789854303114 1 1
0.954606932074885 0.945525705335974 1 1
0.982335223003412 0.973126675996084 1 1
1.01440195048879 1.00363063907825 1 1
1.03905887985877 1.02894782203112 1 1
0.996807996878948 0.987439840769883 1 1
1.05749979992219 1.04622834924676 1 1
1.03440659072308 1.02463841295567 1 1
1.07957567096358 1.06951353631668 1 1
0.989190200980591 0.978267244286566 1 1
0.927383396722915 0.918271515909643 1 1
0.950000680938652 0.940307818571154 1 1
0.919919429528993 0.910889625388006 1 1
0.950819554647523 0.94193916301123 1 1
1.01290693895118 1.00138912856312 1 1
0.950563650066679 0.939556261436581 1 1
0.990858826643329 0.981704804564738 1 1
0.961405407164397 0.952452178453971 1 1
1.14802557928153 1.13683809467483 1 1
1.01491545984266 1.00463724191081 1 1
0.884169810393187 0.87588896012539 1 1
0.991618973274077 0.982153433532174 1 1
1.09576461400192 1.08448869386595 1 1
0.973451847980143 0.963903227827274 1 1
1.02024734991949 1.01113504743254 1 1
1.02389044317074 1.01371734486491 1 1
0.939499052278083 0.930500343840573 1 1
1.00763789030135 0.997464765098664 1 1
1.036358479356 1.02515498867057 1 1
0.990251941390454 0.980758677708422 1 1
0.922481114770219 0.911638807488796 1 1
0.927873610309919 0.918226295886188 1 1
0.967976330920763 0.957245760379725 1 1
1.07956385220705 1.06906619372208 1 1
1.0646073218069 1.05433964131445 1 1
0.90501939532476 0.895848518534896 1 1
1.01787930374182 1.00755628804092 1 1
1.09442995154038 1.08309164466865 1 1
1.00525627155892 0.994608695818792 1 1
1.06035138218112 1.05010323241024 1 1
0.948846333733959 0.93985207925032 1 1
0.991496058028159 0.981726372298234 1 1
0.921914359412189 0.911211154522812 1 1
0.933974445619332 0.923487471529998 1 1
1.06766373075243 1.0562405332256 1 1
0.944819543927304 0.934389929156609 1 1
0.917420186379373 0.907803041116116 1 1
1.0082086170002 0.997174945371994 1 1
1.05385776316783 1.04377403353817 1 1
1.00186343996981 0.990912744284726 1 1
1.05646999155924 1.04580569782217 1 1
1.1508402739789 1.13811215098203 1 1
1.0752087521146 1.06478694352066 1 1
0.947784509175257 0.93674682744992 1 1
0.937728938947146 0.928168589309332 1 1
1.02895791613895 1.01896361761 1 1
1.02350714591093 1.01401297442235 1 1
0.992791532753299 0.982095618613084 1 1
0.755165000580458 0.747530105744546 0 0
0.82280296324353 0.814055519953831 1 0
1.02959815490776 1.01998988745781 1 1
0.894315388834689 0.884821601970842 1 1
0.976349407860168 0.966579033216074 1 1
1.07769762759136 1.06667304663985 1 1
1.00890193939429 0.997322201666275 1 1
1.004436677358 0.993834033680163 1 1
1.02492436977971 1.01570454672224 1 1
1.03176528453803 1.02062282551313 1 1
1.11515783006014 1.10460928534699 1 1
1.09474817203753 1.08344558422334 1 1
0.889572278769913 0.880359874671522 1 1
1.05979486279331 1.05021827733564 1 1
1.19287784239236 1.18039967561958 0 0
1.09652765756262 1.08667850808243 1 1
1.0679311251208 1.05774739713539 1 1
0.993875243943096 0.98539433224779 1 1
0.948538925529554 0.937749859994759 1 1
1.04103370080483 1.0290993320935 1 1
1.07721750236741 1.06528566649885 1 1
1.16618412201279 1.15329630877105 1 1
0.995555451152734 0.984825879479131 1 1
1.02248982887835 1.01164454922551 1 1
1.10076221686001 1.08981716265152 1 1
1.0817843486113 1.07102144003495 1 1
1.02667587046247 1.01612881432808 1 1
0.83924268306074 0.831277056861251 0 0
0.945297614811881 0.935087605756371 1 1
0.924687910718359 0.915035328941229 1 1
1.00407913251105 0.994669481177083 1 1
0.928878471323798 0.919560180920379 1 1
1.10097601554765 1.08971881871121 1 1
0.991912455356614 0.980323139260563 1 1
0.951965988323037 0.943626942595695 1 1
0.943408570873302 0.934765710948029 1 1
0.995067159326106 0.985788817239885 1 1
0.991017514664163 0.97973137755 1 1
1.13833218567163 1.12604316176231 1 1
0.981513493823078 0.972163278427797 1 1
0.928503285281898 0.91854374059385 1 1
0.922155302854279 0.912060047220966 1 1
1.01430578424552 1.00491738058811 1 1
1.08533096039484 1.07446220516683 1 1
0.976600098878709 0.967092997983755 1 1
1.06046321245989 1.04985966634478 1 1
1.08799306814633 1.07601411709795 1 1
1.01904432245092 1.00918055967297 1 1
0.959798324852649 0.950130465633168 1 1
1.04051864239149 1.02884721800481 1 1
1.10131749573937 1.0899807428146 1 1
1.02290333776386 1.01268687601132 1 1
0.940280156846015 0.930052588221309 1 1
0.908278836329766 0.899294162804837 1 1
1.01485081892725 1.00502543882728 1 1
0.903746412544442 0.894102911781687 1 1
0.917038535123448 0.907654201762974 1 1
0.942152081073394 0.932470694077825 1 1
0.955216177411311 0.945066651526479 1 1
0.894387749155043 0.885958817879637 1 1
0.950262242611753 0.941739538994154 1 1
0.885422021960093 0.87695090118961 1 1
0.995665397573233 0.986469734456402 1 1
1.06721356015373 1.05611243414941 1 1
1.07389913722039 1.06291456394198 1 1
1.096888398431 1.08606287621344 1 1
0.945444792534844 0.935633231743499 1 1
0.885703290330844 0.877476147928107 1 1
1.18501709560744 1.17224905049904 1 1
0.960130062803387 0.950067455182376 1 1
0.924557331863581 0.915440672530483 1 1
1.09875027304438 1.08870184650277 1 1
0.915698102450586 0.907482479361025 1 1
0.944286879603126 0.93335540942843 1 1
1.12460998825885 1.11347303833748 1 1
0.910057013399373 0.901667380441571 1 1
1.03695899307131 1.02625455489281 1 1
0.937835051386359 0.928063764659193 1 1
0.896539578487946 0.887300141149943 1 1
0.989267012841114 0.979075647335779 1 1
1.14038726622085 1.12975430827035 1 1
0.914075894938916 0.90531762916794 1 1
0.97809903977533 0.968582251524226 1 1
0.93963086268833 0.930305168924409 1 1
1.05455100954904 1.044447215331 1 1
0.97353527040296 0.963443733921486 1 1
0.941506776871197 0.932558817095446 1 1
0.971160449098826 0.961634579113262 1 1
0.903923708372686 0.894984269390605 1 1
0.947237506431425 0.937083917041803 1 1
0.991140467296308 0.980947302828914 1 1
1.07049977678462 1.06044939309668 1 1
1.00547918291212 0.995576754344407 1 1
0.888012862894826 0.879090594109184 1 1
0.998960842933441 0.989682739768053 1 1
1.08664333768088 1.07524844377166 1 1
0.890685322865968 0.881028612953339 1 1
0.857409543278294 0.849383315045738 1 0
0.969399781650628 0.959943823138713 1 1
1.0852271679543 1.07420912878072 1 1
0.907429681352784 0.898848130189321 1 1
0.967762204909688 0.958340373615607 1 1
1.06429652584538 1.05396284499051 1 1
0.948408693292773 0.938309325994599 1 1
0.897474321984732 0.888564255021843 1 1
0.997408044311092 0.987103193847557 1 1
1.05119414800902 1.04009866477777 1 1
0.790351889464298 0.781357598639916 0 0
1.00989584968934 1.00023027234058 1 1
0.869800246877239 0.861065402348157 1 1
1.07211995824069 1.06203438025621 1 1
0.860149965232553 0.851557129240664 1 1
1.02192447400074 1.01200234820576 1 1
1.03372364151585 1.02392447480602 1 1
0.994220889513983 0.982867308173626 1 1
0.94784871059665 0.938584161597474 1 1
0.903942553611756 0.895551749320041 1 1
1.06546818827323 1.05387817794262 1 1
0.978106968854674 0.968448330856987 1 1
1.0936497189946 1.08275474048338 1 1
1.08477126168115 1.07346279706503 1 1
1.0782599497431 1.0652665431501 1 1
1.04468162970556 1.03476371004705 1 1
1.03298283080779 1.02296990755232 1 1
0.981273251714883 0.970666132299118 1 1
0.94303993101963 0.933017523674402 1 1
1.06325297991512 1.05200106080913 1 1
1.20469598396649 1.19108493501251 0 0
0.992682171084077 0.982626741033611 1 1
0.999593254627775 0.989664457467991 1 1
0.95127713194266 0.942588560822852 1 1
1.07270548672913 1.06213086215861 1 1
1.01632001213964 1.00632259597381 1 1
0.891316431826907 0.881957232646714 1 1
1.06154775053377 1.05101240753468 1 1
0.97315390206998 0.963973400934559 1 1
1.07103333000763 1.06043892273923 1 1
0.986195786585059 0.975329111463521 1 1
0.909958415008244 0.9011093868486 1 1
0.978414871750764 0.967875012514759 1 1
0.973743403747341 0.964090097670787 1 1
1.0188916447159 1.00841718281748 1 1
0.93910864956469 0.930143888670307 1 1
1.10227999647908 1.09213050109403 1 1
1.03260921384298 1.02324147366976 1 1
0.955330320644684 0.944836867623792 1 1
0.939097988658784 0.929985587016547 1 1
0.982289054126526 0.973543188957422 1 1
1.01245969054515 1.00162202158054 1 1
0.980890289105209 0.970502814358863 1 1
1.05598105277355 1.04658243143779 1 1
1.03218900659967 1.02232238633549 1 1
0.891843538827455 0.882529600832677 1 1
0.994427552440155 0.984875695304405 1 1
0.898815058829455 0.890370088572138 1 1
0.947106322888297 0.938255030451795 1 1
1.07550326473668 1.06378331529259 1 1
1.0568429969421 1.04562095543121 1 1
1.09680465019807 1.0861305020318 1 1
1.09551246087714 1.08454945358023 1 1
1.00355761201154 0.992760879280171 1 1
1.03949646059793 1.02781168571378 1 1
1.06862162491413 1.05796009983024 1 1
0.951006772427141 0.942178689178472 1 1
0.916489139192844 0.907059952201296 1 1
0.969549559994796 0.959897739319795 1 1
0.971460921392356 0.962745930586165 1 1
0.997421179680189 0.987585561166351 1 1
0.930634200273742 0.920523842960306 1 1
0.931769654241739 0.922610520189173 1 1
0.979924661181228 0.969128409001334 1 1
0.966177682159587 0.956758440917737 1 1
0.986511881324892 0.976457161596148 1 1
1.02134945013959 1.01134554089361 1 1
0.975514698280236 0.96491047654975 1 1
1.0556435534752 1.04632322075752 1 1
1.12523037630025 1.11258068285783 1 1
0.992813093878898 0.983295903515368 1 1
1.07805586408647 1.06757477077273 1 1
1.11356127596481 1.10164315226201 1 1
0.906459276833615 0.897191524661519 1 1
1.14015103915064 1.12877840430999 1 1
1.10934031538436 1.09899928229949 1 1
0.920095821315325 0.909912588136519 1 1
1.00599693363356 0.996853391964765 1 1
0.982616373442205 0.973185082144288 1 1
1.08188888086144 1.07081481131408 1 1
0.965790169283026 0.955427656548875 1 1
0.999899415936796 0.990040839325755 1 1
0.872391288589436 0.863610639499075 1 1
0.974347441569959 0.962647579332165 1 1
0.985262374954325 0.975075437619531 1 1
1.0071512178816 0.996299721326476 1 1
1.09123327542824 1.08055223098985 1 1
0.969654242494202 0.960389736359397 1 1
0.932638240092505 0.923229714843081 1 1
0.884627545008887 0.87654321183644 1 1
1.030435462616 1.01933322548262 1 1
1.1155760154924 1.103375040745 1 1
1.01820281240716 1.00828366922037 1 1
0.959079745813273 0.948586549370361 1 1
1.09630295667826 1.08563594031948 1 1
1.12890916438381 1.11793019222455 1 1
0.965924670613886 0.956910559271188 1 1
0.830468404570682 0.821902340638395 0 0
1.12904081389581 1.11711935313546 1 1
1.09862329168041 1.08659959317909 1 1
1.14670794177011 1.13429805729694 1 1
1.10228095155792 1.09214032145903 1 1
1.03209046892241 1.0218828876381 1 1
0.995560128857867 0.985878562864283 1 1
0.961272830329918 0.952088828771302 1 1
0.939554533389384 0.929948683469142 1 1
1.01443911162767 1.00409281443385 1 1
1.03962147083141 1.02883630132436 1 1
1.03777125185439 1.02753704141168 1 1
1.10487377316021 1.09310505259219 1 1
1.03205475256593 1.02111097339078 1 1
0.997311507174858 0.987256580156715 1 1
0.995370135312297 0.985756637499327 1 1
1.05409580971588 1.04348219883562 1 1
0.881269849105376 0.872232054457667 1 1
0.930153890156037 0.921190051394708 1 1
0.896712702267989 0.887861206864778 1 1
0.95027893964891 0.940433056975097 1 1
1.08607965447319 1.07523273587152 1 1
1.00927578979127 0.999115464311445 1 1
1.00208915274237 0.991977134231666 1 1
1.00576181371484 0.994442425374937 1 1
1.00065453453991 0.990675893387301 1 1
1.01848097581984 1.00746760698627 1 1
1.05713952820138 1.0456391787772 1 1
1.03941705498848 1.02893648683203 1 1
1.05662212929948 1.04633773328728 1 1
0.992458678402748 0.983732446714406 1 1
0.960167023307246 0.950412566070141 1 1
0.900850647538708 0.891945899054585 1 1
1.01860975299251 1.00777509815111 1 1
1.02131234710686 1.0107813116158 1 1
0.984004515325379 0.974458730275987 1 1
0.831067283632455 0.822684258145917 0 0
1.05446932637623 1.04423776891914 1 1
0.973653273280311 0.963992437519606 1 1
1.02028703028754 1.01047533813941 1 1
0.96573166755939 0.956943727320356 1 1
0.998885103701957 0.988676379293372 1 1
1.01944118902219 1.00911431887534 1 1
1.07395093858771 1.06275162999569 1 1
1.04896569675593 1.03829440025717 1 1
0.986381662455699 0.976942254600883 1 1
1.06250245354795 1.05182801970243 1 1
0.980171244609425 0.970487779815126 1 1
0.958074676978002 0.948336945151559 1 1
0.885412209243304 0.87585820397758 1 1
1.04840917462418 1.03790144319153 1 1
1.07101445236109 1.06021720678525 1 1
0.992625279235477 0.982425202200731 1 1
0.866196476696843 0.856663524380091 1 1
0.980004925528924 0.97039072697398 1 1
1.01076177034559 1.00117215890708 1 1
1.02372746464319 1.01300361073626 1 1
1.05868687707824 1.04746885595861 1 1
0.823922400133411 0.816535627246832 1 1
1.04484795327777 1.03340670232941 1 1
1.11210102109066 1.10075255870273 1 1
0.950924520175796 0.941046817458875 1 1
0.891263434751392 0.881833656744583 1 1
1.01702098903906 1.00707886751149 1 1
0.938650100464483 0.929665915637172 1 1
1.04102871996267 1.03002960754805 1 1
0.783632427085876 0.776653695006033 0 0
0.976299243045268 0.966809504406122 1 1
1.01681333854906 1.00607838924506 1 1
1.00870589157849 0.997842056010754 1 1
0.956659607053931 0.947571462161795 1 1
1.07587258850112 1.06462293792067 1 1
0.985137720797134 0.975871960173026 1 1
0.94995513282115 0.940152028864444 1 1
0.980541769269521 0.969525430699854 1 1
0.894379811442198 0.884817894305488 1 1
1.05428339304341 1.04406406908482 1 1
0.787494331507439 0.779483750192549 0 0
0.885151471819155 0.876729745727559 1 1
1.12117849175274 1.10913703687823 1 1
1.02692748094154 1.01677528082531 1 1
0.949415638322595 0.940046767090182 1 1
1.03627320900304 1.02642541727046 1 1
0.941705499635873 0.932645979286103 1 1
0.980317935630204 0.971362555655269 1 1
0.992647956977796 0.982943969961011 1 1
0.996049228083279 0.986357969894787 1 1
0.961860446852096 0.95395389403358 1 1
1.01523968324492 1.00465037619285 1 1
0.909207930800893 0.900768345668721 1 1
0.988360051512235 0.97871867497423 1 1
1.01047048282995 1.0008055284749 1 1
0.906811879274868 0.897985590717177 1 1
0.991248870634672 0.981270580244492 1 1
1.01743746755837 1.00795060173197 1 1
1.08125719644488 1.07092301864401 1 1
0.949036182929063 0.938880350941498 1 1
0.856074182341912 0.848209652481115 1 0
1.1990903871931 1.18626043482923 0 0
1.12649799237626 1.11430415878705 1 1
0.983929735054597 0.972985411712811 1 1
0.968316425797004 0.959470297015474 1 1
1.08153276097964 1.07081457068313 1 1
0.973488574651995 0.962675496918866 1 1
1.03450996170646 1.0237956859286 1 1
0.918208408914892 0.908692133388375 1 1
0.956560738549989 0.947792902932395 1 1
1.00161889523289 0.991736452359449 1 1
0.994125324928372 0.984101249388677 1 1
0.981077500779952 0.971302451672334 1 1
1.07010805220358 1.05993942364683 1 1
1.07895238265696 1.06745278301588 1 1
0.970579418599095 0.959637716427716 1 1
1.021286610058 1.01072908173951 1 1
0.936634593062599 0.927951231732901 1 1
1.01965833716297 1.0096846143027 1 1
0.955185726214044 0.945874339166122 1 1
0.954941427886326 0.946585181025975 1 1
0.986642988019997 0.977406352242085 1 1
1.04309067717799 1.0320145167432 1 1
0.977257069159325 0.967354153162222 1 1
1.04875321013645 1.03742845386707 1 1
1.0623711267341 1.05219616285914 1 1
0.99598003666787 0.98634682773273 1 1
0.961320094395106 0.951353401067771 1 1
1.0646808802456 1.05374451492903 1 1
0.969827136715691 0.959956785129945 1 1
1.00131132338523 0.990838372118051 1 1
0.887470552114998 0.877500349616441 1 1
0.99129961990656 0.981787556344653 1 1
1.08389675929213 1.0720770977137 1 1
0.908628824924107 0.900170106305282 1 1
0.87779946368237 0.867703722773698 1 1
0.984429725981414 0.974534325341776 1 1
1.03625031209053 1.02532415892668 1 1
0.87479271756297 0.86606619815766 1 1
1.07873963283041 1.06754022509231 1 1
0.977321242670179 0.968724399985148 1 1
0.985280549680615 0.976100248103876 1 1
1.07487373069985 1.06402716557574 1 1
1.00778598645411 0.997712125209628 1 1
1.01153617787616 1.00145432566769 1 1
0.874577928412369 0.865666797246947 1 1
1.18896732443496 1.17750003184975 0 0
0.992593819289085 0.983136706576501 1 1
0.873386987256669 0.865091134365706 1 1
1.01072652625447 1.00109279683399 1 1
0.964228083927933 0.954804118772429 1 1
0.984173218063217 0.975367469352739 1 1
1.00696012094478 0.998687103717554 1 1
0.954407570747394 0.944581131171979 1 1
0.868492529513179 0.860134659458512 1 1
0.940468402568614 0.930834929968484 1 1
0.994829443467611 0.983636431293852 1 1
0.93301829455631 0.92413223312466 1 1
0.867166016381574 0.85822192638352 1 1
1.01469018780057 1.00431892741506 1 1
0.935177457790398 0.924556082832559 1 1
0.971093476925034 0.961698336651028 1 1
1.03367744932325 1.0240738782676 1 1
0.887939741128735 0.878368065308443 1 1
1.04540561189909 1.03517113247081 1 1
0.945668937204166 0.936298752014314 1 1
0.95402551968207 0.944248411539792 1 1
0.977352698579837 0.967537736381875 1 1
0.962138858771027 0.952222496574518 1 1
1.00510415472725 0.994200040048817 1 1
1.00146861217504 0.992256198169778 1 1
1.05780077205409 1.0465750070882 1 1
0.993799766093698 0.983336189522627 1 1
0.854656507424306 0.847201887196638 0 0
0.867101912191039 0.859220628752753 1 1
0.911460024133158 0.901893905889285 1 1
1.05592191065981 1.04544905302257 1 1
0.958571671168177 0.949745557032302 1 1
0.867253802876391 0.857886674399508 1 1
1.0467099081423 1.03654277736335 1 1
1.03654628248847 1.02592985462339 1 1
1.00934504974141 0.999889441556076 1 1
1.00695813179644 0.997485648921748 1 1
0.915773466097246 0.906605832831343 1 1
0.989867659437287 0.980175276208169 1 1
0.919695633866736 0.910829707527124 1 1
0.995958722207731 0.985479142154826 1 1
1.02548365994567 1.01566403390812 1 1
1.10640534917493 1.09679947646551 1 1
1.10688770261788 1.09575641435619 1 1
1.11565151148145 1.1043311454123 1 1
0.861127899195025 0.851847831449565 1 1
0.924161291379159 0.9158081432979 1 1
1.08967905488141 1.07836877612611 1 1
0.918026341997527 0.909055546910355 1 1
1.08935816598289 1.07824882942911 1 1
0.704279199682983 0.697600658182646 0 0
1.04450693902236 1.03388557029298 1 1
1.11584874902549 1.10411043822091 1 1
1.12039424463387 1.10945559493994 1 1
0.944443770157974 0.934753565970904 1 1
0.959856220804368 0.949871182059694 1 1
1.08949605606734 1.0780307742295 1 1
1.00124944017679 0.992023912703987 1 1
1.05761312950307 1.04496829443275 1 1
0.97742959197217 0.967119056054954 1 1
1.08035360584902 1.06890797586667 1 1
1.08023624452306 1.0696820873354 1 1
0.913085384374771 0.904447286138456 1 1
1.03079417128029 1.02066516436141 1 1
0.919087143907528 0.909350115705356 1 1
1.11846370380519 1.10780572928863 1 1
1.03766622805949 1.02611214739243 1 1
0.840997370028312 0.832559777926564 1 0
0.979175772870161 0.969034907804754 1 1
0.943399429591868 0.934065721702575 1 1
0.942944273283572 0.933293579517388 1 1
1.01243041339467 1.00228125107301 1 1
1.00402054861374 0.99392994431528 1 1
1.04547961432012 1.03552879018181 1 1
1.05349997320555 1.04285036953616 1 1
1.02388274625933 1.01455687165353 1 1
0.973451378133442 0.963015966237582 1 1
1.14216463708304 1.1314249271885 1 1
0.858946337720382 0.850911581484407 1 1
1.077630870944 1.06705575385566 1 1
0.87842365291737 0.869050275293535 1 1
1.01417343198211 1.00391316528457 1 1
0.995612955556112 0.984893838655975 1 1
1.11226691384602 1.1001678506364 1 1
0.886952117725157 0.877320933551115 1 1
0.939092358571925 0.929223143365013 1 1
0.970750242407501 0.960620433634748 1 1
0.943663924541319 0.934352977396536 1 1
1.10359528236966 1.09273715350602 1 1
0.897973434693433 0.889693426357378 1 1
1.05583087155316 1.0440620992116 1 1
1.02966046156479 1.01899418532184 1 1
1.11279383803308 1.10182061125071 1 1
1.11112804589448 1.09967115570123 1 1
1.00080103125953 0.991145969984902 1 1
0.996144161005182 0.987060356041405 1 1
0.968135047266137 0.95698843063885 1 1
0.982657119305768 0.972699421879641 1 1
1.00912286847673 0.998883440312578 1 1
0.907858466480825 0.899322813761001 1 1
0.934778825731862 0.925054882977135 1 1
1.05447042641391 1.04453804622358 1 1
0.982240376514941 0.972129251303515 1 1
1.01714194140699 1.00693294300402 1 1
1.07901867950649 1.06905701396946 1 1
1.09077206756432 1.07967136855081 1 1
0.971036157861117 0.962006618631344 1 1
1.00647497752166 0.997043234329556 1 1
0.900361436285089 0.891627555083163 1 1
0.923685939575813 0.914569636415299 1 1
0.887915255717842 0.878658418799887 1 1
0.900891312522337 0.891863940846876 1 1
0.992117808125413 0.983124579330148 1 1
1.0715321086253 1.06122447816122 1 1
1.06004263767787 1.04973405981206 1 1
0.95505146315057 0.945032369263036 1 1
1.20639800019989 1.19376108582565 0 0
0.959040918567445 0.948259976125954 1 1
0.992550976085213 0.98236513364943 1 1
1.0807910309435 1.07052551075643 1 1
0.808476662464148 0.799689385981588 0 0
0.886702986445566 0.877669931750488 1 1
1.09702784501917 1.08553472136926 1 1
1.11012192165162 1.09865798891645 1 1
0.929183912203072 0.918506868606582 1 1
1.01478456524467 1.00412385022278 1 1
0.828683218027415 0.820698984053313 0 0
1.06495456381359 1.0535974442724 1 1
1.13757936878566 1.12724110118733 1 1
1.00800891475905 0.997600226597142 1 1
1.03756601569831 1.0259945011364 1 1
0.96739815455289 0.956928541261357 1 1
0.891171104532512 0.882141025050696 1 1
0.952322033827366 0.941642740956445 1 1
1.00393771470129 0.992634672183804 1 1
0.879474507920088 0.87074943349395 1 1
1.07015058997315 1.05973347028725 1 1
1.0099592214096 1.00005905205991 1 1
0.864742250163242 0.85631232797843 1 1
0.877830196193504 0.869161991986725 1 1
1.0433022642143 1.03238808472553 1 1
1.01801739121958 1.00807715774203 1 1
0.977278061174316 0.967352606532927 1 1
1.18944166427531 1.177354659282 0 0
1.1030230160515 1.09105923459055 1 1
1.04896185824784 1.03752692644568 1 1
1.14680603271172 1.13581195661151 1 1
1.07314783220396 1.0626153712968 1 1
0.996389527686446 0.984790575587492 1 1
1.10042683757719 1.08736578520071 1 1
1.10118489269665 1.08868546125283 1 1
0.995952638619305 0.986088301684924 1 1
1.00124800422559 0.991416361837356 1 1
1.04101819828594 1.03009471207702 1 1
0.928702823294054 0.920149043213297 1 1
1.01154528708228 1.00092945404798 1 1
1.05968006585735 1.049204179304 1 1
0.832018075285867 0.823159765199942 0 0
0.927599918809149 0.918126067693315 1 1
0.897934053982748 0.888447265519054 1 1
0.90198669506689 0.893608198081978 1 1
0.916716312200459 0.907172180663043 1 1
1.03934650934608 1.02836424099573 1 1
1.10454527661034 1.09349206197103 1 1
1.01864215827081 1.00830098556866 1 1
1.02358064824092 1.01198535279563 1 1
1.04488253490404 1.03541667382207 1 1
0.953858472963423 0.945194779417873 1 1
0.971717026708461 0.962061935459859 1 1
0.902073161000117 0.892619426075473 1 1
0.966221463021423 0.95607143878345 1 1
0.934033111444605 0.924442809852037 1 1
1.09867691501112 1.08747912259554 1 1
0.930561822571161 0.921643728789339 1 1
1.03744058228979 1.02676333480819 1 1
0.993827273379192 0.98311540103993 1 1
0.979691889079791 0.968942545739176 1 1
1.01554285786124 1.00485479456106 1 1
0.98220906775766 0.972251400755768 1 1
0.946711167855843 0.937323730113567 1 1
0.992555719240257 0.982309868341857 1 1
1.1071541100514 1.0966977398302 1 1
1.06027087645577 1.0502154588526 1 1
0.963937399434758 0.955181219876854 1 1
0.987590241903878 0.978264951944917 1 1
1.07985883756611 1.06762296508028 1 1
1.16147150559857 1.14824139121638 1 1
0.922177407576126 0.912470451982885 1 1
0.984411604437317 0.974771544755711 1 1
0.966485162565115 0.957054253881347 1 1
1.01852156311306 1.00858917465174 1 1
0.898235554349943 0.888917742401786 1 1
1.09815978439667 1.08745670207021 1 1
0.947359349110766 0.938857224672986 1 1
0.930734805690368 0.921387997498361 1 1
0.901794158899627 0.892694974781383 1 1
0.889019602476513 0.878124730628399 1 1
0.95257985729084 0.94334715174188 1 1
1.15965417523068 1.1482815829724 0 1
0.974336616610598 0.964394597434679 1 1
1.10565917071674 1.09426931131984 1 1
1.03045757375674 1.02059194045542 1 1
1.10313356844194 1.09158568104305 1 1
0.934449157883355 0.925557129611797 1 1
0.951708215445168 0.943248761144575 1 1
1.12762985642983 1.11741136345444 1 1
0.900402367616291 0.890418482432939 1 1
0.971381367700672 0.962109022909423 1 1
0.984946748578434 0.974701783264346 1 1
0.963362984017664 0.953743023061703 1 1
0.987424626242423 0.978575486000019 1 1
0.944483489906611 0.934732365016928 1 1
1.04759129531347 1.03733941897277 1 1
0.980878836042783 0.970705737543263 1 1
0.909856141466715 0.900368455435332 1 1
1.02318779096146 1.01225374360515 1 1
0.958176205357345 0.947915949684862 1 1
1.02489830884435 1.01445089862507 1 1
0.989680621675596 0.980447663944953 1 1
0.925359493100691 0.915174871969088 1 1
0.945400308045326 0.934863203262454 1 1
1.08763585030862 1.07675701838876 1 1
0.967616453304978 0.958189133500008 1 1
0.952930424518412 0.943167382009832 1 1
0.941687754822985 0.932664884777506 1 1
1.05260432762037 1.04247166183636 1 1
1.08149308680883 1.0704431158278 1 1
0.962829123679714 0.953256749444209 1 1
1.06462182852949 1.05479974981423 1 1
1.0260984922091 1.01511659967661 1 1
1.03517007492245 1.02560403041596 1 1
1.02185795841946 1.01201922769678 1 1
1.03697050716962 1.02694774202661 1 1
1.12412811505946 1.11269574603914 1 1
1.11237639961538 1.10135945222011 1 1
0.998824804032516 0.988550388148453 1 1
0.990188365284158 0.98030102017256 1 1
1.08104712305651 1.06952466695072 1 1
0.964648150925042 0.955397089399652 1 1
1.06592444259536 1.05470330295158 1 1
0.999313581317507 0.989776315792939 1 1
1.03325508133422 1.02313366054856 1 1
1.01506167799805 1.00403407948793 1 1
0.925508257781136 0.916099043637885 1 1
0.92915640878764 0.919217447159787 1 1
1.03605147674296 1.02580409330148 1 1
0.89004510873823 0.881820951568661 1 1
1.02216956288592 1.01120001319977 1 1
0.951898737010915 0.9421153908468 1 1
0.953236985878917 0.942889075708648 1 1
0.949371224399502 0.939840575731053 1 1
1.04794616547435 1.03784290118223 1 1
0.975753456189966 0.966554002829527 1 1
0.960503181280975 0.949910625345609 1 1
1.02408765540823 1.01399730096081 1 1
0.987568748090196 0.978163313154315 1 1
0.890484458712605 0.88158665960298 1 1
1.09756720257919 1.08645443136896 1 1
1.02428535684814 1.01435350978246 1 1
1.00934669608367 0.99975888700355 1 1
1.11501124708253 1.10411030885114 1 1
1.01951281375243 1.00849151053182 1 1
1.06232429529682 1.05177575781442 1 1
0.970460979228533 0.959755063457029 1 1
0.844869262340034 0.83633715144481 1 1
1.07569890499276 1.06600793809146 1 1
1.10650232089411 1.09638004286324 1 1
1.02707381003821 1.01669454868687 1 1
1.10336355917929 1.09233837640648 1 1
0.882071950638455 0.873151225323325 1 1
1.20334852912006 1.19101557652405 0 0
1.03255830256737 1.02135590496357 1 1
1.10738033863761 1.09694453291321 1 1
1.00649411706586 0.996001643308044 1 1
0.991671269790047 0.981951361738808 1 1
1.00855326348955 0.99758662531672 1 1
0.965840607545738 0.956686460800138 1 1
1.13119566758671 1.11908302103658 1 1
1.00782471694839 0.997297034509458 1 1
0.972493964775007 0.96322900168212 1 1
0.902184227197937 0.892311962935737 1 1
0.940210395110592 0.930729839489689 1 1
1.01029735061247 1.00139035304358 1 1
0.961824249918482 0.952439625221942 1 1
1.05461023560832 1.04405132559667 1 1
0.856440883785362 0.847723543083104 1 0
0.93974786799486 0.929357184715718 1 1
0.971380435619047 0.962501076647178 1 1
1.0519010625709 1.0415223527009 1 1
1.16065051788701 1.14971470921137 0 1
0.991538496574029 0.982587569314488 1 1
1.06955650482459 1.05906191085551 1 1
1.03902244397255 1.02769943589465 1 1
1.19325498503455 1.18029645467716 1 1
1.06991455617644 1.05885304849882 1 1
0.943042484744497 0.932827474089858 1 1
0.9252655847606 0.916187258584636 1 1
0.993446940069512 0.983522676644973 1 1
1.0274684608221 1.01665456208176 1 1
1.01620680321596 1.00530048231053 1 1
0.946426986144096 0.936761023559583 1 1
1.01185339074861 1.00183376381062 1 1
0.891349660732325 0.882411887421425 1 1
1.03985037355217 1.02838752891258 1 1
1.01652836556573 1.00750539492487 1 1
0.947796327093896 0.937779468078566 1 1
0.950048258021048 0.939858987071675 1 1
1.02771452070817 1.01732091829947 1 1
1.03055299955105 1.02202528036217 1 1
0.938811349950945 0.929004970593449 1 1
0.891832683620472 0.882722881778284 1 1
0.896816331632655 0.887313113868286 1 1
0.984315141688405 0.974773159164416 1 1
0.888026723027586 0.878472475591292 1 1
1.0567579932939 1.04653864000069 1 1
0.943454967632672 0.933957481898349 1 1
1.01636543827161 1.00692377647533 1 1
0.908251849380004 0.900215702224345 1 1
1.09154272317879 1.07927949815079 1 1
1.07825140516022 1.06747403952491 1 1
0.779029158148606 0.770603487705613 0 0
0.9770381542687 0.966508962881349 1 1
1.00884471603046 0.998257341497896 1 1
0.98804433443943 0.977916184235269 1 1
0.903363209843514 0.893337979706303 1 1
0.940002136741736 0.92996081435275 1 1
1.01281103247685 1.00116480631077 1 1
1.05772491972339 1.04735669557856 1 1
1.05054975633335 1.03984813424627 1 1
1.04612161736152 1.03573180410058 1 1
0.978075499602556 0.967716988571229 1 1
1.04831434303862 1.03839488804604 1 1
0.940255112450935 0.9308543312377 1 1
0.92781215298363 0.918324504533097 1 1
0.986134253132159 0.976229077376761 1 1
0.942815120839349 0.933372982524854 1 1
1.09244378664772 1.08162906830009 1 1
1.14130037065373 1.12901701546991 1 1
1.05550548756878 1.04596784735469 1 1
0.880036156468433 0.871522789094631 1 1
1.07113897961576 1.06003161254573 1 1
0.973109477598523 0.964045000996187 1 1
1.13467535679735 1.12408188887571 1 1
1.06663737176945 1.05405632028127 1 1
0.978574445006896 0.969172296556868 1 1
0.910509539124063 0.901127933170593 1 1
0.94552376257983 0.936513283529018 1 1
1.01173837968583 1.00181146571188 1 1
1.12530993741993 1.11261312239415 1 1
0.826948516578925 0.819349386794916 0 0
0.971795834928794 0.962768648280167 1 1
1.0151357328185 1.00483231528877 1 1
0.945610524474894 0.936749885401392 1 1
0.990953325759411 0.981608448046364 1 1
0.970562202266255 0.960585495320908 1 1
1.04078222987111 1.03072149036769 1 1
0.876651937293466 0.867817001463003 1 1
1.09121189188248 1.0799701504134 1 1
1.00709126367205 0.996478711785919 1 1
1.0256127082929 1.01631074434267 1 1
0.866983476741171 0.85858439608119 1 1
1.01211919787617 1.00161023118011 1 1
1.09836270220211 1.08794695480446 1 1
1.11188457380361 1.10015349401307 1 1
1.01300730079678 1.00273384485076 1 1
0.97020875855043 0.960011933562555 1 1
0.949081067581149 0.938737880115144 1 1
1.04777401134552 1.0373461417499 1 1
1.02984632674517 1.01953054671824 1 1
1.03798509555478 1.0287832449712 1 1
1.03890346620111 1.02742970320344 1 1
1.20487108257816 1.1930962311186 0 1
0.949228645343767 0.939479343457686 1 1
1.00219742943247 0.992142668138352 1 1
1.01536835878715 1.00587096625208 1 1
0.978569308055888 0.968861534717587 1 1
1.12115028220431 1.11075645066294 1 1
1.02809519469364 1.01792546265818 1 1
1.02959311816838 1.01873739646492 1 1
1.01504844353053 1.00448595821638 1 1
1.06453365067246 1.05409136051555 1 1
1.01365972861468 1.00318387079382 1 1
0.810107770655908 0.801985990678714 0 0
0.971073296837034 0.961549172251697 1 1
0.993134984310118 0.984395212839312 1 1
0.920875031337994 0.911739564291416 1 1
0.863944003196781 0.855319563881867 1 1
1.02480113261397 1.01503931537958 1 1
1.05274549313247 1.04258821179394 1 1
0.922289222129672 0.913206835975127 1 1
1.09964269176173 1.08762603695448 1 1
0.964487907193961 0.954072040532045 1 1
1.0123429000976 1.00100379980373 1 1
1.06261419954058 1.05185478341847 1 1
0.913729754897894 0.904214244168356 1 1
1.00796495101237 0.997162480010797 1 1
1.01604729646723 1.00551107785569 1 1
1.04226610636805 1.0325381158514 1 1
1.02286060013923 1.01206027765613 1 1
0.946906042825628 0.937319313921216 1 1
1.00609860529866 0.996182595741417 1 1
1.01010664268032 1.00063873119202 1 1
1.0221245409489 1.01199696555292 1 1
1.0632507512349 1.05208390436284 1 1
0.987979552446629 0.978351214222832 1 1
0.93329772589943 0.924077919427756 1 1
0.981207499949627 0.971890768718532 1 1
1.03736154203489 1.02749764678412 1 1
0.990711195868067 0.981245368914316 1 1
1.09920317795128 1.08837038049077 1 1
0.958925829461884 0.948715724033886 1 1
1.06437475737037 1.05449452160806 1 1
1.1091823298045 1.09839904333262 1 1
1.13395945303194 1.12243324871382 1 1
1.04120925246223 1.0301555287771 1 1
0.93751463202131 0.929063856373721 1 1
1.05042360698802 1.03848171013775 1 1
0.890920643343486 0.88309327869608 1 1
0.996788645648827 0.987544844303628 1 1
0.986312510352672 0.976760466486793 1 1
0.973774288192664 0.963534287950037 1 1
0.937153970812246 0.927547503347377 1 1
0.993540657003395 0.982914431032053 1 1
0.822368069133356 0.815358311699714 0 0
0.951266319369503 0.941461079614666 1 1
1.01341435312145 1.00390565143866 1 1
1.01091478378451 1.00023073591641 1 1
1.10132321983272 1.09011206646218 1 1
1.03282280629204 1.02265654375673 1 1
0.98387970518747 0.974602300281446 1 1
0.915115659273076 0.907076770681724 1 1
1.02306580682617 1.01227433333106 1 1
1.02280334872652 1.01253378550823 1 1
0.973072703967334 0.962349295230015 1 1
1.0981485470749 1.08649627035195 1 1
1.10965555769506 1.09883611079963 1 1
0.985560693186948 0.976281126803379 1 1
0.95102578488747 0.9415716078839 1 1
0.955733853740092 0.946856620628037 1 1
1.05044501375397 1.04009435340772 1 1
0.987548138442885 0.977405630740377 1 1
0.969892399696881 0.96009261000224 1 1
1.03172217901114 1.02165770157339 1 1
0.973099069986434 0.962373807589995 1 1
0.98254724608611 0.972724677152688 1 1
1.02393622244223 1.01297377610749 1 1
1.0444574897232 1.03314776922657 1 1
1.04820718112589 1.03794149211153 1 1
0.811899913222626 0.804253029191872 0 0
1.04420283369029 1.0338997317767 1 1
1.10033428786619 1.09061400360029 1 1
0.93184582955159 0.921918985740114 1 1
1.10271892780279 1.09111056308506 1 1
1.00211262444105 0.992397714526154 1 1
0.953746470728923 0.943735744349335 1 1
1.01366920619966 1.00301750927088 1 1
1.00908228984947 0.99902736401583 1 1
0.860604843527067 0.852200737464034 1 1
0.850207744878095 0.841539115968687 1 0
0.83802804827258 0.829558702213826 0 0
1.1970638589393 1.18310609386598 1 1
1.0851841430941 1.07314117848482 1 1
0.996863304027702 0.987374509012764 1 1
0.992352762687444 0.981719172113407 1 1
1.05692722911931 1.04683692051798 1 1
0.947138054581378 0.937077421342991 1 1
0.93165702046706 0.92207244022131 1 1
1.02432925507115 1.01485832725013 1 1
1.06055864989168 1.04913336392185 1 1
1.01374114123321 1.00460705201223 1 1
1.17193799666792 1.15980735893929 1 1
1.00034769409728 0.990640553946747 1 1
0.997022223248539 0.986726908988573 1 1
1.12299117476246 1.11078721308817 1 1
1.08880527185954 1.07863763320023 1 1
0.788920101142117 0.781394409471362 0 0
0.939136611468105 0.929325972840392 1 1
0.994392804437702 0.985457285510011 1 1
1.10393770054741 1.09292670606639 1 1
1.04236314709502 1.03210758733918 1 1
1.11846957789847 1.10763579722294 1 1
1.03731009483602 1.02638714641679 1 1
0.893420831235909 0.884318735840256 1 1
1.01630795439085 1.00599455303082 1 1
1.09119341636941 1.08081137794951 1 1
0.977819861462416 0.967456426532048 1 1
0.943791143478377 0.934238610859697 1 1
1.06122530879453 1.05075011223467 1 1
1.23099359929685 1.2173809355623 0 0
1.02707688246476 1.01662029585111 1 1
0.977458482915096 0.966977937983825 1 1
1.05135699334347 1.04106068524624 1 1
0.868789192958691 0.859782141858961 1 1
0.968394566290796 0.956746423526216 1 1
1.00362175718246 0.993830135946533 1 1
1.09434186559938 1.08319433408498 1 1
0.980073066255971 0.97005336450198 1 1
1.00875666078074 0.998673892113445 1 1
1.11432913832144 1.10350229312046 1 1
1.1074222789188 1.09655552077106 1 1
1.06078408579494 1.04933960190625 1 1
0.90363190145563 0.894949158787705 1 1
0.834565230915579 0.826269240822656 0 0
0.829123177426964 0.820538790499117 0 0
0.826753616804355 0.817972233277876 0 0
0.959538494378988 0.949021489065296 1 1
0.99098126656342 0.981649996468702 1 1
1.06166753398891 1.05121296551515 1 1
1.07352667039844 1.0630257948124 1 1
0.999503821450714 0.9894425739459 1 1
1.04570092229772 1.03365488317817 1 1
1.00508282910569 0.995366852127361 1 1
0.861036652030849 0.852313156028178 1 1
0.971337105706181 0.961830401321911 1 1
1.06435865325205 1.05473043841352 1 1
1.06788289511416 1.05833219338758 1 1
0.903578232876247 0.893031117000622 1 1
0.960195320862913 0.95032642666955 1 1
1.16493128047587 1.1532163807849 0 1
1.03678958527412 1.02656909854642 1 1
1.01087302218077 1.00087944746734 1 1
1.01262076610742 1.00245506140268 1 1
0.862281246400123 0.853245773586209 1 1
1.09011205217048 1.07877195931545 1 1
0.964675928690148 0.955411174146701 1 1
1.02671576667361 1.01691639096017 1 1
0.931102781722113 0.921559479877333 1 1
1.17780609690872 1.16610091667006 0 1
0.976019409438634 0.966871685436639 1 1
1.1035436106316 1.09310858876056 1 1
0.999447411068561 0.990037273177504 1 1
0.888483144984679 0.880727801706966 1 1
0.986592322310768 0.976983293115535 1 1
1.07736130530606 1.06627494711913 1 1
0.967928402633019 0.957442862483072 1 1
0.926419843662545 0.918232593591275 1 1
0.979610856519023 0.96953825602887 1 1
0.872726368567895 0.863849956890307 1 1
1.03585031663245 1.02490764127496 1 1
0.947655467271943 0.937821547228181 1 1
1.06210767701807 1.05225254337273 1 1
1.01247779772367 1.00287828971331 1 1
1.09376319098581 1.08173890067704 1 1
0.994729502481259 0.985020280623358 1 1
0.932328625518376 0.922544227523278 1 1
0.972303872437192 0.961977350826254 1 1
1.06797184248371 1.05728518332189 1 1
0.960821718329688 0.950382113586975 1 1
1.00393958239355 0.994357322817616 1 1
1.03501139128021 1.02473894538623 1 1
1.08347957649905 1.07162300381618 1 1
1.06388381980011 1.0534170388376 1 1
0.964206813688378 0.953584730823496 1 1
1.00834574520898 0.998291869043134 1 1
0.951248915372802 0.942297459250093 1 1
1.02803476396368 1.01662635625784 1 1
1.11375874952399 1.1023523668097 1 1
1.06934320689561 1.05918546741074 1 1
1.03731075669341 1.02750713017627 1 1
1.01261272876713 1.0037017588998 1 1
0.950106301908283 0.941474099642932 1 1
1.05708778636579 1.04533319051346 1 1
1.03104034182492 1.02060099329005 1 1
0.951989551313128 0.941989053206475 1 1
1.07310983901269 1.06294704941411 1 1
1.11032881304108 1.0994495787254 1 1
0.985870735055748 0.976109657317957 1 1
1.08309119944525 1.07210511101968 1 1
1.11021544565749 1.09873605696743 1 1
1.07630177602511 1.0645494227067 1 1
0.91279183204161 0.903353262340798 1 1
0.870132661406239 0.862312521895683 1 1
1.11369420082645 1.10381020317723 1 1
0.974989633113792 0.964159554218404 1 1
1.01140905724113 1.00197482935176 1 1
1.00999435922675 1.00022293497129 1 1
1.03327255768916 1.02309847610064 1 1
1.01735190199515 1.00749583374422 1 1
1.08435958500126 1.0742562684411 1 1
0.948855872962376 0.940189059994346 1 1
1.04393783634524 1.03413161450958 1 1
1.05000988703793 1.04058870168461 1 1
0.963953741731711 0.95471026732992 1 1
0.942994348641987 0.933766787019968 1 1
1.04864369560831 1.03916231485336 1 1
0.94843914187307 0.938970830115942 1 1
0.970714177407523 0.960450546269979 1 1
0.890539915220625 0.882063327924812 1 1
1.03448226837796 1.02395337334277 1 1
0.954437256857103 0.944795935847764 1 1
0.991703560866192 0.981823039911118 1 1
1.29536508970639 1.28244406015481 0 0
1.03604306231373 1.02519309841797 1 1
1.06423901353391 1.0542801458406 1 1
0.961234374564033 0.952393225309557 1 1
1.05470412974933 1.0427187118593 1 1
0.894742692909485 0.886498990067348 1 1
1.08157663185739 1.07080460859898 1 1
0.997338423296654 0.987295635989779 1 1
1.10240902082343 1.09190312720329 1 1
0.868692127588007 0.858801402634768 1 1
0.969975677801034 0.96004123598872 1 1
1.02188827499345 1.01198829279283 1 1
1.06507398362663 1.05473863732393 1 1
1.04935424360968 1.03913850092996 1 1
0.930595680544709 0.921255228236137 1 1
0.864778058960265 0.855664268305025 1 1
0.862312328010681 0.853804222531067 1 1
1.05190157404316 1.04145598939313 1 1
0.958750562674033 0.948219507525026 1 1
0.906008278878664 0.89600200439711 1 1
1.05904097057789 1.04731671574178 1 1
1.01745661637348 1.00677856851036 1 1
0.990740736958902 0.980973261658107 1 1
0.933332967212811 0.924854156800972 1 1
0.975051425735047 0.966594357804784 1 1
1.16106114048358 1.14849852921585 1 1
1.01187152242264 1.00123450019198 1 1
1.09977499611985 1.08708820924242 1 1
0.953064662491171 0.941821588496724 1 1
0.942453497961961 0.932540505528726 1 1
0.921654546772828 0.912008897996059 1 1
1.05112300233658 1.0391867766571 1 1
1.0848669491957 1.07346599540016 1 1
1.0336532610396 1.02307145839026 1 1
1.03283668308756 1.02258165434053 1 1
0.917340437623386 0.908226703281154 1 1
0.952049189011514 0.942805190515975 1 1
0.956161867905842 0.945534620586223 1 1
0.983446800957028 0.972045999152423 1 1
0.992144551731073 0.982020505440648 1 1
1.05714235161674 1.04561287154245 1 1
1.10580990248305 1.0943895199777 1 1
0.948059603168086 0.938769115022356 1 1
0.758705629077422 0.750878726924811 0 0
0.942597522133892 0.934346880755481 1 1
1.01119308577249 1.00154831820917 1 1
1.12938386341667 1.11682538229927 1 1
0.968919212957131 0.957930047734041 1 1
0.962690233142052 0.953689581877772 1 1
1.09998020035733 1.0879878794689 1 1
1.04704143812375 1.03629749453441 1 1
1.01285852486761 1.00178377142559 1 1
1.05670082010248 1.0469005113074 1 1
1.03635592769621 1.02625969494535 1 1
1.11419408425402 1.10369648566436 1 1
1.0183704827033 1.00992281381997 1 1
0.934464406631861 0.925745191207335 1 1
0.890598121057309 0.882573919439195 1 1
0.968242317254847 0.9593557682436 1 1
1.08022177895941 1.06888677663309 1 1
0.892932291932195 0.884081647463378 1 1
0.862162086434789 0.853366401760007 1 1
0.908633700277529 0.89986974491573 1 1
1.02212636450689 1.01268460756767 1 1
0.967850012420541 0.957755000154919 1 1
1.01551735280672 1.00579578129254 1 1
1.02265791928948 1.01285605675021 1 1
0.935052405691607 0.92501179634141 1 1
1.12525477823555 1.11530554290079 1 1
0.970788682091658 0.961960889471211 1 1
0.843129805110469 0.835019658984773 0 0
0.999516649606877 0.988747025188806 1 1
0.934521219870039 0.923828882958478 1 1
0.895464627522341 0.886832182154785 1 1
