# Supplementary material for: Bias caused by sampling error in meta-analysis with small sample sizes
Source: PLoS One. 2018 Sep 13;13(9):e0204056. doi: 10.1371/journal.pone.0204056 (PMC6136825; doi:10.1371/journal.pone.0204056)
Supplement: S4 File — (ZIP) [file pone.0204056.s004.zip › results N = 10 theta = 1 tau = 0 sz = 500-1000.txt]

"cohen.dl.theta" "hedges.dl.theta" "cohen.dl.cp" "hedges.dl.cp"
0.959548017189425 0.958611536596372 1 1
1.01251827277265 1.01142953524381 1 1
0.94235569421033 0.941304891604511 0 0
0.984289647634951 0.98333799935797 1 1
0.980675218978301 0.979729513873938 1 1
1.02068520231472 1.01969079503335 1 1
1.00726008152991 1.0061935718556 1 1
0.958453299781027 0.957430115929114 1 1
1.02285765852586 1.02174165402195 1 1
0.983297026578767 0.98236378534398 1 1
1.0161621112462 1.01519182257184 1 1
0.98063550637779 0.979741673075765 1 1
1.00573935048694 1.00469600514135 1 1
1.00990027078015 1.0088568921541 1 1
1.00051748923733 0.999529851111723 1 1
0.979241228576317 0.978227511629873 1 1
1.02111048473149 1.02016018752746 1 1
0.987979680298301 0.986987973344239 1 1
1.00496474052888 1.00406740862712 1 1
0.99148218489138 0.990523604945261 1 1
0.973758135946548 0.972751927526041 1 1
0.950043107955269 0.949184013280582 0 0
0.984045402226659 0.983082718284713 1 1
0.99278938196633 0.991803621547972 1 1
0.999882283913318 0.998872277251935 1 1
1.00684315589026 1.00578041248931 1 1
1.02423870837572 1.02336525613765 1 1
0.992767107504948 0.991753835464686 1 1
1.02711567255546 1.02602856742005 1 1
1.03144423192844 1.03023271919519 1 1
0.977805627384625 0.976668392744311 1 1
1.00648007976409 1.0053645498519 1 1
0.980302196615847 0.979319038896755 1 1
1.01177267366624 1.01060915502634 1 1
1.02574390901615 1.024763442445 1 1
0.976601566448929 0.975712400781689 1 1
0.981198564009399 0.980269524870929 1 1
0.990032196441977 0.989039277990772 1 1
0.983894199042369 0.982852537688454 1 1
1.00539310688144 1.00440837797037 1 1
0.98818105180879 0.987255184969472 1 1
1.00382732979783 1.00271470011428 1 1
1.01637560534975 1.01535810777265 1 1
1.01095871684803 1.00989063338175 1 1
1.00796086543369 1.00683181974781 1 1
1.04719294996594 1.0460631222128 1 1
0.99959156986788 0.998665680819012 1 1
1.01954078665522 1.01846009184718 1 1
1.02752350975495 1.02647599729972 1 1
0.981327890682921 0.980411276933607 1 1
1.00243787812064 1.00148649638996 1 1
1.02085214393129 1.01981592352344 1 1
1.00182532297038 1.0007707705193 1 1
1.04897060662649 1.04801761198541 0 0
0.977849465628599 0.976940581325538 1 1
1.04272891280152 1.04170725550234 1 1
0.991359812769433 0.990298857468448 1 1
1.01428580372197 1.0132173823292 1 1
0.948454114240429 0.94754809834585 0 0
0.995872457879953 0.994883569601118 1 1
0.985540342271938 0.984617312760961 1 1
1.00173048678252 1.00069852401245 1 1
1.0097613342221 1.00868385861815 1 1
1.02080839223409 1.01979651097101 1 1
0.990815227473029 0.98979898667854 1 1
0.995590651991392 0.994718155979347 1 1
1.00296841077421 1.00196666638671 1 1
0.988124153183584 0.98718699638798 1 1
0.983629723738954 0.982620350821176 1 1
1.00893258236898 1.00786477572239 1 1
1.00511067175463 1.00407344865891 1 1
0.982835419338043 0.98174885474238 1 1
1.01889330435814 1.01781851008066 1 1
1.00254915848897 1.00153821803038 1 1
0.970013394005489 0.968923191351273 1 1
1.01143294405427 1.01036368995257 1 1
1.0250322605396 1.02396827019137 1 1
1.03243610522548 1.03138941357079 1 1
1.00625557395582 1.00528764874941 1 1
1.01553411781957 1.0144435588645 1 1
1.01905024064835 1.01815853960154 1 1
0.955419019133799 0.954451761936569 1 1
1.00953419134463 1.00847883480228 1 1
0.985917988761086 0.984924312633465 1 1
0.961765730531233 0.960903242873094 1 1
0.984813047006234 0.983946168178849 1 1
1.00033226346672 0.999360696752774 1 1
1.00197844923815 1.0010386974546 1 1
0.998465170583305 0.997381375378647 1 1
1.02804741885224 1.02700683080628 1 1
1.01788318471613 1.01691899774732 1 1
0.972828915799081 0.971788993009968 1 1
0.968375737444622 0.967386279733997 1 1
0.977336684992745 0.976429506170809 1 1
0.979154021967006 0.978198507235154 1 1
1.01000485273532 1.0090865681433 1 1
0.959878611149626 0.958917082085238 1 1
0.961312990121728 0.96027073370671 1 1
0.99179670085729 0.990847011741578 1 1
0.972799832510182 0.971766341508919 1 1
1.02510531925412 1.02401848260064 1 1
1.03167184437954 1.03061018314185 1 1
1.01721524278371 1.0161105088879 1 1
1.01204918082631 1.01099224395261 1 1
0.966208522705256 0.965124622050315 1 1
1.00503869250149 1.00411992750356 1 1
0.988790171087777 0.987656249743261 1 1
0.99896568556324 0.997949342753632 1 1
0.990412485792439 0.989337024390908 1 1
1.0108007405111 1.00971874095541 1 1
0.954894219345406 0.954000208144638 1 1
1.00730047175894 1.00638501131504 1 1
1.00676916389297 1.00567875794996 1 1
1.02190229900839 1.02088748987863 1 1
1.01840125031412 1.01752984101839 1 1
1.00908925235987 1.00807476291886 1 1
1.00885207078902 1.00787023024626 1 1
1.0184553327621 1.01744872410741 1 1
1.03374907032473 1.03272574099681 1 1
1.02245445461697 1.02134862772324 1 1
0.979646013272944 0.978664722671936 1 1
0.983205852092582 0.982073188663985 1 1
1.04546838604657 1.04438804177361 1 1
0.988884585057653 0.987852358675154 1 1
1.03072430525563 1.02956936807695 1 1
0.951392092128607 0.950388120041276 1 1
0.989164221610783 0.988288669188286 1 1
1.00925166653936 1.00819288177836 1 1
0.965291411565858 0.964293622318293 1 1
1.00823957320272 1.00731225326262 1 1
0.980759345744619 0.979837713150164 1 1
0.959541402213013 0.958633076253442 1 1
1.01835229880309 1.01729540456522 1 1
1.01527593418382 1.01408720565626 1 1
1.03350871353161 1.03238168420279 1 1
1.00646096405788 1.00525202393129 1 1
0.984402690747986 0.983323991735627 1 1
0.974426022239614 0.973494467270526 1 1
1.00246247983391 1.00145426293146 1 1
1.0208738480545 1.01983151083989 1 1
0.984142116572687 0.98323554498698 1 1
1.05207572002469 1.05104262353373 0 0
1.00738905342253 1.00646382678401 1 1
1.03050938930281 1.02947208121955 1 1
1.00615905256492 1.0052027136317 1 1
1.00127636321987 1.00019531811693 1 1
1.01518698827234 1.01422668457488 1 1
1.01391410773247 1.01287087762678 1 1
0.997184513091357 0.996186142937811 1 1
1.02748829564448 1.02650644309319 1 1
0.977670581326335 0.976647958143354 1 1
1.00678622614439 1.00585168869167 1 1
0.987321596469439 0.986145501418088 1 1
1.00237082914118 1.00122710007855 1 1
0.990878720724651 0.989871664007951 1 1
0.989497040803249 0.988388629619675 1 1
0.966804785314026 0.965746683619853 1 1
0.987891252076468 0.986933634435062 1 1
1.03470562379145 1.03377386370815 1 1
0.984885139901083 0.983887286448102 1 1
1.00818626155813 1.00723671944641 1 1
0.976844796399396 0.975793085957125 1 1
1.01492528598511 1.01393642742228 1 1
1.03803716561594 1.036937796681 1 1
1.04353360950079 1.0424246048884 1 1
1.02300845427332 1.02195435656016 1 1
0.984587956264714 0.983670722950567 1 1
0.978112280090208 0.977181646828908 1 1
1.03679755222886 1.03572756210305 1 1
0.979833736002667 0.978714505928849 1 1
0.967796044444828 0.966746416928905 1 1
1.01690638924968 1.01574160745905 1 1
0.994392129910392 0.99347957285111 1 1
0.981468295830072 0.980509200197275 1 1
1.04402078516401 1.04297990056199 1 1
1.00771010296598 1.00662632985156 1 1
1.00918279087093 1.00815421659161 1 1
1.00236379406733 1.0013020801398 1 1
0.993808334430222 0.99277985999557 1 1
0.959425087332772 0.958415722820418 1 1
1.03797607190345 1.03689267032071 1 1
0.991359741299295 0.990383006800255 1 1
1.00411372212619 1.00317626001809 1 1
0.996302196425632 0.99527819459975 1 1
0.9824816051724 0.981506978320649 1 1
0.965879034306924 0.964933244285571 1 1
1.02603886458653 1.02502012835729 1 1
0.972926422700606 0.971960352747522 1 1
0.992083820666586 0.991161838512054 1 1
0.9746553903747 0.973743628338188 1 1
1.01768907705636 1.01654851159704 1 1
1.00725198838322 1.00626491535257 1 1
0.993506426338643 0.992440100128383 1 1
1.02323650849802 1.02230363835826 1 1
1.01784875289999 1.01685415478465 1 1
1.00013417627987 0.999206441693903 1 1
0.987275514664269 0.986206150013845 1 1
1.00126809879433 1.00015411361359 1 1
0.99198095901911 0.990950839675506 1 1
1.00530866285745 1.0043200452267 1 1
0.993379652585216 0.992290384943893 1 1
1.02368823583663 1.02256394454275 1 1
0.985003833715639 0.984003790407347 1 1
0.981668311538101 0.980680921013502 1 1
0.971099494071199 0.970158401769415 1 1
0.976676707194409 0.975738952017548 1 1
0.997330841875631 0.996370183009423 1 1
1.0185487191742 1.01747917604303 1 1
0.948286751984464 0.94716197464948 1 1
0.966600908073209 0.965713881752111 1 1
0.967259719214326 0.966376901526959 1 1
1.02440875143331 1.02334968878508 1 1
1.03200653562613 1.03087592456708 1 1
1.00356133843912 1.00253787448203 1 1
0.965949301064049 0.964946179227766 1 1
1.0132525372575 1.01236720980771 1 1
1.02066946833277 1.01972318228144 1 1
1.00179417189903 1.00074928038604 1 1
0.979652907559168 0.978684422990734 1 1
1.00435726270558 1.00332798381202 1 1
0.995434019451244 0.99443963384795 1 1
0.998973635021002 0.99795106894273 1 1
0.991153819463863 0.990178160851507 1 1
0.994682277490419 0.993572976979458 1 1
1.0065772692982 1.00551285764375 1 1
0.982286543130841 0.981313023827018 1 1
0.993634509216079 0.992732379246854 1 1
1.00904104795099 1.00807164694662 1 1
1.00494936215086 1.00394742682358 1 1
0.959729121668321 0.958799432074469 1 1
1.0093687758131 1.00838969505105 1 1
1.00373084565327 1.00281848293831 1 1
0.975021219194753 0.973923184110278 1 1
1.00517817777844 1.00420238554154 1 1
0.978482397347523 0.977481427162947 1 1
1.01103802072501 1.00999548804485 1 1
1.00938115599875 1.00850409418214 1 1
1.03572193897133 1.03468307471274 1 1
0.992576839025221 0.991630988443982 1 1
0.964253346750513 0.96322881688395 1 1
1.03362448961053 1.03260972205674 1 1
0.97600216116196 0.975072861258437 1 1
1.00164118167234 1.00066149393318 1 1
0.99230175503836 0.99121895933331 1 1
1.01073687538414 1.00979523712812 1 1
1.01179145411852 1.01073531309093 1 1
0.986808449358185 0.985907043762725 1 1
0.97475586552639 0.973626817998984 1 1
0.986716623486975 0.985653690335431 1 1
1.01047128026019 1.00928240623415 1 1
0.99486441468348 0.993758554372756 1 1
1.00862086303638 1.00757571478849 1 1
1.01774738509656 1.01668693720533 1 1
0.997876888419699 0.996974363311832 1 1
0.987370819693063 0.986399472713857 1 1
0.974775609014072 0.973815700294838 1 1
1.01434137846242 1.01334449185631 1 1
1.00184742742143 1.00090118747562 1 1
1.07019232293817 1.06917251881532 0 0
0.99019292386406 0.989238834387397 1 1
0.999914543690955 0.998964834436801 1 1
1.00363035833586 1.00269785267751 1 1
0.989965838093964 0.988964558257663 1 1
1.00302700290139 1.00206586542329 1 1
0.978628695603066 0.977681897551572 1 1
0.98970545278738 0.988710243123468 1 1
1.01111800609638 1.01008233551099 1 1
1.03010618868117 1.02910742844436 1 1
1.00797016252903 1.00688222856084 1 1
0.979783090904501 0.97885110595651 1 1
1.00408383820552 1.00306311616794 1 1
1.01675512695043 1.01579573521234 1 1
0.956033369646538 0.955062156772515 1 1
0.988312602459572 0.987309945557837 1 1
0.998771683619654 0.99773550236723 1 1
1.01666124412297 1.01569732157759 1 1
1.01598246151378 1.01495894793056 1 1
1.02685973896247 1.02590263265016 1 1
1.01557420454187 1.01462727346519 1 1
1.02556841176957 1.02463509717523 1 1
1.00819578433314 1.00705489738591 1 1
0.967976256089982 0.967122906291616 1 1
1.01144854189589 1.01046629483651 1 1
0.990076688428734 0.98922555039623 1 1
0.991738441504092 0.990709530028616 1 1
0.977450155806108 0.976481758093735 1 1
1.0161818028989 1.01514958505764 1 1
0.959134681241631 0.95819672117234 1 1
0.985433238977593 0.984300305712987 1 1
0.965462183640601 0.964492440291328 1 1
0.987104329258253 0.986229519696509 1 1
1.00512754151105 1.00417714102144 1 1
1.030466755183 1.02935754618234 1 1
1.04230271654396 1.04124308542313 1 1
1.00703013512376 1.00590050259058 1 1
0.990673160917708 0.989538888986732 1 1
0.9942823088033 0.993309049030382 1 1
1.00590681348262 1.00496106527638 1 1
1.03002843898135 1.02906313509324 1 1
1.01612174483563 1.01514004726841 1 1
1.06987579236853 1.06882454979772 0 0
1.04127912641077 1.04009846744852 1 1
0.973027072804624 0.972158075137634 1 1
1.01026393861156 1.00929527866803 1 1
0.975062174424063 0.973983994886807 1 1
1.00801269038673 1.0070581544723 1 1
0.951743009953238 0.950779922092962 0 0
0.994075662886315 0.993053366001449 1 1
0.983244723527864 0.982315957511451 1 1
0.99359360075381 0.99262522925165 1 1
1.00391689800713 1.00299868797101 1 1
0.996454422912834 0.995378662098083 1 1
0.976310148107223 0.97534381565318 1 1
0.99608018693217 0.995131131081567 1 1
0.992385310064508 0.991336315681353 1 1
1.00144610749516 1.00050049796876 1 1
0.951448035909679 0.950426612083179 1 1
0.968228079262871 0.967230503287568 1 1
1.0074663716477 1.00633311530253 1 1
0.998532238248167 0.997517191794668 1 1
1.01052263933572 1.00944925774719 1 1
1.03408855367969 1.03305681272709 1 1
1.01622052322585 1.01520305373149 1 1
0.979530115896778 0.978599029519263 1 1
1.01910720852025 1.01797853111753 1 1
0.989033069062352 0.988075693917212 1 1
1.04600523767535 1.04487615501021 1 1
1.01722296784479 1.01624262723202 1 1
0.991122751728071 0.99011515193556 1 1
1.04396641353268 1.04292884761271 1 1
1.00568013816982 1.00470224848486 1 1
1.03239022835813 1.03126284910004 1 1
1.0485082209709 1.0474629388817 0 1
1.01600249428908 1.0150433370386 1 1
1.02066323037089 1.01967861933336 1 1
0.98084966234511 0.979900349328261 1 1
1.03246568471553 1.03151720253026 1 1
1.01477186463862 1.01376999387816 1 1
0.983051109226679 0.982122300213955 1 1
1.02286972144535 1.02180412363795 1 1
0.996769524074513 0.99570486952068 1 1
0.976893797942383 0.975865736787443 1 1
1.01150695475949 1.01044170026099 1 1
1.03019196435755 1.02922936132693 1 1
0.966026077821763 0.965034402335366 1 1
0.996518461621752 0.995430003773737 1 1
1.01511778709609 1.01410018597232 1 1
1.02113511688217 1.01999730386258 1 1
1.0342576576047 1.03325820196775 1 1
1.0027796583984 1.00187039323492 1 1
1.01413008938419 1.0132541680112 1 1
1.04495401606673 1.04384351360081 1 1
1.00957366845846 1.0085151493973 1 1
1.00494673793337 1.00392056694792 1 1
0.964667218333809 0.963605646239635 1 1
0.981761579769889 0.980660881949782 1 1
0.977603131607934 0.97664134140502 1 1
1.01769824755773 1.01659923841756 1 1
1.01172997085833 1.01068417042311 1 1
0.962597856018 0.961554887405627 1 1
0.956938075429949 0.955996747511449 1 1
0.970394686368735 0.969490956654699 1 1
1.02301719738995 1.02201189075287 1 1
1.03610610181385 1.03496729764531 1 1
0.992016319711652 0.991006529966524 1 1
1.02072545122529 1.01966177519478 1 1
1.00963598724282 1.00858049534611 1 1
0.982833789405496 0.98187124566951 1 1
0.997958564532089 0.996999730104589 1 1
1.03267943695448 1.0316207915954 1 1
1.09780414876597 1.09655508459699 0 0
0.9595267160107 0.958641007191345 1 1
0.956888842005663 0.955884701420093 1 1
0.999101691188146 0.998204097256362 1 1
0.967548609650635 0.966588184176366 1 1
1.0001065593414 0.999183023373311 1 1
1.02655674780585 1.02553957435781 1 1
1.03905504463735 1.03798355051076 1 1
1.01960245823618 1.0185294969115 1 1
0.992723975848635 0.991622815360229 1 1
1.00890047315864 1.00800167810031 1 1
1.02547308620797 1.02448971901647 1 1
1.01038352915371 1.00945207395019 1 1
1.02032380151758 1.01930647073801 1 1
1.02395068101263 1.02293481577483 1 1
0.99958291375009 0.998586183029347 1 1
1.00458578691283 1.00363104706048 1 1
1.03169966410023 1.03054091863794 1 1
0.96998221495155 0.968967954280823 1 1
0.990428540069319 0.989554566673473 1 1
1.00589151941237 1.00489784464909 1 1
0.969441129157865 0.968535634367691 1 1
1.02599654458494 1.02502778391353 1 1
0.993418085851092 0.992310117307091 1 1
0.961671975756088 0.960713679470561 1 1
1.0096899743016 1.0086850322899 1 1
0.975806693894446 0.974756563715573 1 1
1.01127457964368 1.01030332956558 1 1
0.988759783301009 0.987724312235041 1 1
1.00960656489847 1.00864932704748 1 1
1.00265292288511 1.00164295467534 1 1
0.949274682137406 0.948363338811866 0 0
1.00905893057861 1.00802995558554 1 1
0.96790761369135 0.966832223569721 1 1
1.01243329325068 1.01138351089127 1 1
0.981959693001408 0.980976201570309 1 1
0.994785427778953 0.993812512623428 1 1
1.02753338227609 1.02659154810649 1 1
1.0012034896193 1.00018620572947 1 1
1.00847651057599 1.00756479383967 1 1
1.00849203213317 1.00751410056777 1 1
0.987616259119369 0.986599558362497 1 1
0.948098395621643 0.947185334339551 0 0
1.00061956453132 0.999463229220665 1 1
0.953840884005268 0.952941127097116 1 0
0.993812802222326 0.992818556588617 1 1
1.01120397116938 1.01016099463638 1 1
1.00747452702021 1.00651090451584 1 1
0.979636114378886 0.978639949186481 1 1
1.00715613265343 1.00624903962569 1 1
1.02035079473769 1.01931620131743 1 1
1.00544289557943 1.00445481681862 1 1
1.00096505556907 1.00003176029395 1 1
1.00700132727438 1.0060323598446 1 1
1.00909619945483 1.00812570277371 1 1
0.987499897903955 0.98642687922904 1 1
1.00054438960301 0.999443420108374 1 1
0.98330722036238 0.982276737559123 1 1
1.03096394897305 1.02991228829172 1 1
0.972928319404507 0.972005745076569 1 1
1.01542297858049 1.01445348787109 1 1
1.00652241636091 1.00547907555018 1 1
1.00847710100006 1.00744572760295 1 1
0.99323805182555 0.992269334542325 1 1
1.00009616112652 0.999104912600543 1 1
0.94213890470006 0.941294917428789 0 0
0.999271163129216 0.998205015330754 1 1
0.9913810354821 0.990407779323022 1 1
1.0033156453815 1.00241732592389 1 1
1.01649048158085 1.0154690217063 1 1
1.02556045285397 1.02452093634043 1 1
0.98029087904031 0.979352986960991 1 1
1.00161652271411 1.0006260161505 1 1
1.02303626962024 1.02200904324648 1 1
1.02281914822454 1.02180801908676 1 1
1.03179299693841 1.03072984241028 1 1
1.00207876419467 1.00122055805145 1 1
0.960932207162282 0.959995404498327 1 1
1.04990089068565 1.04889476647678 0 0
1.03441694766131 1.03334198141388 1 1
0.989458750433719 0.988439404855929 1 1
1.03064011134486 1.02962488384673 1 1
0.981890966157769 0.981012851614925 1 1
0.996919746654471 0.995957114897009 1 1
0.995453424035348 0.994503330379298 1 1
1.03977103835106 1.03867434932979 1 1
0.989023269874198 0.988141549898458 1 1
0.952417147079597 0.951552183153972 1 1
1.02464473449489 1.02365867870705 1 1
0.959072138233076 0.958145160580682 1 1
0.992874948093638 0.991851180569793 1 1
1.01352539128173 1.01262856943191 1 1
0.989890410864964 0.988826687933831 1 1
1.00705563997453 1.00614560301398 1 1
1.01428549940217 1.01325024834785 1 1
0.997805895597759 0.996823144561014 1 1
1.03699332308014 1.03605892993179 1 1
0.973139334718143 0.972095278193437 1 1
1.0227507235002 1.0216463396516 1 1
0.98050384450515 0.979455377773121 1 1
1.03639085202066 1.03530268056011 1 1
0.989251568542137 0.988300400645851 1 1
1.01571461623784 1.01473334318998 1 1
0.956969435169692 0.956098320407452 1 1
1.0101615673185 1.00905154055082 1 1
0.966684226359922 0.9656948928872 1 1
0.986975621640266 0.985922642357231 1 1
1.0018572380012 1.00087930414944 1 1
0.978201726684892 0.977256066092493 1 1
0.997058048158335 0.995944542116969 1 1
1.00347352014001 1.00244747402669 1 1
0.987325175329526 0.986359658288742 1 1
0.975510727919053 0.974464531227848 1 1
1.00782671231797 1.00684000934305 1 1
0.993974138594091 0.992923233888129 1 1
1.01823441328685 1.0171963621905 1 1
0.970150506995461 0.969213538448031 1 1
1.05050247616121 1.0494758066337 0 0
0.973342648479178 0.972390965481866 1 1
0.981037543990563 0.980138605131858 1 1
0.979144820677505 0.978117692417875 1 1
0.948156094307268 0.947233936485361 0 0
0.979447092380157 0.978467338967939 1 1
1.00064655714246 0.999571146896506 1 1
1.02632009613228 1.02526761213913 1 1
0.996176917781934 0.99520707290362 1 1
1.01010322658031 1.00900731154571 1 1
0.995443673458918 0.994494433139308 1 1
1.00679214119042 1.00579304586397 1 1
0.984590589529967 0.98350466905887 1 1
0.986928829442518 0.985932247836843 1 1
0.980523463154443 0.97955383640891 1 1
0.967894008992276 0.966916297766889 1 1
0.975973896740986 0.975042541425346 1 1
0.984377080026521 0.983268410842117 1 1
1.00793494108315 1.0068198671456 1 1
0.993767294997464 0.992622630302514 1 1
1.0113457236397 1.01028275995591 1 1
1.00679271385607 1.00577405502716 1 1
0.987944243159527 0.986951990382737 1 1
1.00308352742637 1.00220639863142 1 1
1.00821874201621 1.00712128444381 1 1
0.997672623414823 0.996670611063915 1 1
1.00977724152988 1.00869905117763 1 1
1.00847936253841 1.00747576194143 1 1
1.01968011387693 1.01866324397544 1 1
1.00742994299606 1.0064609189549 1 1
0.968905904216726 0.9678531321692 1 1
1.01804372491435 1.01695269446315 1 1
1.02982407777712 1.02878228745561 1 1
0.986926379906039 0.985925673202615 1 1
0.981039031070309 0.980040681750223 1 1
1.0094169870143 1.00838061856923 1 1
0.974600126406746 0.973528462231366 1 1
0.999871445597688 0.998825738595195 1 1
0.994330851584403 0.993315646236539 1 1
1.0074120431215 1.00629689648106 1 1
0.997141856360156 0.996120818250805 1 1
0.952832501889799 0.951828578380077 1 1
1.00176145577628 1.00076728406522 1 1
1.02508728660728 1.0240686138378 1 1
0.972264207994031 0.971281840427404 1 1
1.05387107697158 1.05277693113045 1 1
0.981934638594943 0.980983638057542 1 1
0.987687360880702 0.986746994932659 1 1
1.03033994646086 1.02927535650592 1 1
0.986707905878774 0.985839853682063 1 1
0.998590818462012 0.997552935395639 1 1
1.0209244845491 1.01995315043081 1 1
1.00466860275646 1.00351609668648 1 1
1.0116000622722 1.01061704970472 1 1
0.978017258128973 0.977084436680553 1 1
0.998152201550554 0.997101930831585 1 1
0.986090856303909 0.985135932597126 1 1
0.999239784409324 0.998148093509469 1 1
0.995661028835108 0.994661192669898 1 1
1.00978614110902 1.00875104993033 1 1
0.954802156975159 0.9539041657283 1 1
1.01998325948213 1.01893486439019 1 1
0.996549033147064 0.995436611236271 1 1
1.00932956109238 1.00836071365546 1 1
1.00269785393341 1.00175754094298 1 1
0.967065803088084 0.966159498008674 1 1
0.977973785206412 0.977075105064338 1 1
1.01013212577052 1.00907254160072 1 1
1.00442542392626 1.00341312347673 1 1
1.00028944940191 0.999302617684898 1 1
0.977814043855825 0.976781082554569 1 1
1.03055160890308 1.02960610288486 1 1
1.02114986649723 1.02011250396304 1 1
0.991247423287396 0.990266898938942 1 1
1.0487614518244 1.04766848714077 1 1
0.98866964626161 0.987680842681917 1 1
1.03707034490062 1.03607591420856 1 1
1.02379130468262 1.02269240273026 1 1
1.03533987385457 1.03443371968909 1 1
1.00197535886282 1.00094691805132 1 1
1.02664072356952 1.02566054570377 1 1
1.03089788330316 1.02980609154818 1 1
1.06257483689797 1.06145604691133 1 1
1.01878167570335 1.01784373644998 1 1
0.987733733944278 0.986695689905112 1 1
0.968801243187481 0.967867633509715 1 1
1.02624600275221 1.02516814683674 1 1
1.02886179251217 1.02783024139618 1 1
1.01677196262554 1.01577250077544 1 1
1.00601972905081 1.00501631259531 1 1
1.01080786731766 1.00970475453469 1 1
0.989853785628508 0.988833446148385 1 1
1.02172361650905 1.02075810744952 1 1
0.988278665327289 0.98727200276135 1 1
1.00150351752075 1.00036189829395 1 1
0.9965057290276 0.99545191887723 1 1
0.9516145134065 0.950668536599698 0 0
0.981271849382084 0.980353571891751 1 1
1.00430782225449 1.00337046917487 1 1
0.999623757603699 0.998526811531247 1 1
1.03583314820657 1.03469310126068 1 1
1.02453017020032 1.02356625496197 1 1
1.02700512151142 1.02587318303819 1 1
0.961367932498345 0.960297156399625 1 1
0.958175440655082 0.957292806051613 1 1
0.999022260955585 0.997942041963806 1 1
0.98425920991022 0.983409002627402 1 1
1.04897784481529 1.04774588533833 1 1
0.997472669023035 0.996419183643857 1 1
1.01415693387328 1.01311013585398 1 1
0.977973435726313 0.9769715616451 1 1
0.991401193835244 0.990346459599309 1 1
0.994895439887349 0.99389611302074 1 1
0.956038009488908 0.955050083949527 1 1
1.00382935880499 1.00278370705782 1 1
1.00690449388402 1.00589174346208 1 1
1.03395532459784 1.03291069811348 1 1
0.97593089032362 0.974964894521162 1 1
1.00372919930725 1.00280432396364 1 1
0.966855824089484 0.965755281613787 1 1
1.05907315832967 1.05793587008189 0 0
0.999399632910055 0.9985102785616 1 1
0.963934655539407 0.963077901546771 1 1
0.97876343266284 0.977800571164185 1 1
0.984715917555808 0.983708176825279 1 1
0.974172742627916 0.973262976533504 1 1
1.07921574090451 1.07807232329273 0 0
1.05750007516804 1.05645909207046 0 0
0.981801460801578 0.980882294542508 1 1
1.02537454157876 1.02430828976207 1 1
0.991509610948976 0.990437934288153 1 1
0.97530601367871 0.974407289666825 1 1
1.0467083747926 1.04567262185612 1 1
1.00718107779225 1.00613857940322 1 1
0.990383292733556 0.989351805649109 1 1
0.98360218750414 0.98252214690858 1 1
1.02235028542959 1.02125298518119 1 1
1.03719898174685 1.03604877035041 1 1
0.986248487066039 0.985330834838177 1 1
1.00248954116874 1.00139993578575 1 1
1.00970843390261 1.00866769635846 1 1
1.01373966086882 1.01282044842561 1 1
1.00046963460692 0.99935446240065 1 1
1.01677918218844 1.0157593440589 1 1
1.01739162647621 1.01635790735805 1 1
1.0320249118015 1.0310144376087 1 1
0.980900854897154 0.979936884883444 1 1
1.01555099676795 1.01456757815753 1 1
0.997668345878438 0.996606295869287 1 1
0.996494452664093 0.995470769956591 1 1
1.01646103112407 1.01546875588438 1 1
1.00373147203701 1.00278185974279 1 1
0.976657409767708 0.975665941799058 1 1
1.01780104638469 1.01678269948859 1 1
1.007562426939 1.00644717209296 1 1
0.98670802217323 0.985778030756335 1 1
0.979873876681221 0.978900389233589 1 1
1.05760983863999 1.05643987637592 1 1
1.01626833549692 1.01524602345137 1 1
1.0247711647914 1.02369568810228 1 1
0.971452553428985 0.97041558393743 1 1
1.03335853709584 1.0323305045813 1 1
0.991942067501106 0.990800507100027 1 1
0.983837426556891 0.982901882854715 1 1
0.992438459102523 0.991478260488132 1 1
0.974300648479634 0.973333816413521 1 1
1.00463573906459 1.00373676832469 1 1
0.975620638022952 0.974707065695501 1 1
1.0248909940359 1.02379592945402 1 1
0.980081922226313 0.979178088414243 1 1
1.02655949755028 1.02545242129801 1 1
0.969729848006843 0.968781825479025 1 1
0.976409271835957 0.97546137493904 1 1
0.96891725660657 0.9679565917089 1 1
0.943854738400024 0.942798458371557 1 1
1.03525029885869 1.03412762148072 1 1
0.979675771827369 0.978779307290916 1 1
1.01199956391641 1.01100714647345 1 1
1.0121186252011 1.0111418903318 1 1
0.986080890116788 0.985061409204212 1 1
1.00337333209922 1.00248845439864 1 1
1.04686355981152 1.04584593747074 1 1
0.997236760680231 0.996211445193577 1 1
1.01560483814721 1.01462305233859 1 1
0.99778113848069 0.996798798833478 1 1
0.995170352186572 0.994094833009897 1 1
1.00529698244365 1.00433405200893 1 1
1.0156962362877 1.01463787559963 1 1
0.974942174250065 0.974071050026918 1 1
0.995525268961215 0.994453986540042 1 1
0.993862550685979 0.992873129514778 1 1
0.982161280393978 0.981233201881588 1 1
0.985487355436116 0.984446724524129 1 1
1.01844457415143 1.01741253529832 1 1
0.995800863555665 0.994776368566827 1 1
1.03171147578166 1.03071473708 1 1
0.986554873967211 0.985486041267098 1 1
0.98261531850027 0.981600464643953 1 1
1.028521503705 1.02758465928528 1 1
1.02301395470525 1.02192232283202 1 1
1.02045417475031 1.0194026413842 1 1
0.998377245127216 0.997304576816214 1 1
0.979143803248853 0.978114953931192 1 1
0.998837073276599 0.997763824704819 1 1
1.02677986946762 1.02577883948426 1 1
1.00946961034564 1.00849992340695 1 1
1.0107485468796 1.00974209737451 1 1
0.964829367994919 0.96392705605438 1 1
0.972392792709987 0.971433119078904 1 1
1.00591259424135 1.00481041248409 1 1
0.977254957398369 0.976232637404631 1 1
1.01841815826549 1.0174669211343 1 1
1.00589857237143 1.00477548385535 1 1
0.984752340538886 0.983770557318157 1 1
1.02018434456554 1.01924549560999 1 1
1.02250175553448 1.02145858174804 1 1
1.01161669405935 1.01062709539009 1 1
1.01565596755877 1.01471867951189 1 1
1.00241964766668 1.00151127870553 1 1
0.974318986243088 0.973348225306365 1 1
1.01654898380198 1.01539539735552 1 1
0.96838463960375 0.967440196130951 1 1
1.00133065122036 1.0003293270331 1 1
0.999472986521515 0.998433849573222 1 1
0.98221408333278 0.981210545863366 1 1
0.933596110393968 0.932632361335547 0 0
1.00004544224264 0.999044905163426 1 1
1.01964599218803 1.01866016502518 1 1
0.987952462719399 0.98682810890004 1 1
0.991745359083169 0.990740057387421 1 1
0.994535762543742 0.993571780296482 1 1
0.958333392656447 0.957321426850147 1 1
1.01133211967178 1.01039584829293 1 1
0.987980057798291 0.986990100437626 1 1
1.02480608418238 1.02376326289006 1 1
1.02500265326242 1.0239523861639 1 1
1.01251099661361 1.01142045221312 1 1
1.05743536636696 1.05626193973653 0 0
0.965031045291075 0.964118800836459 1 1
0.988621304519312 0.987595171430907 1 1
0.953284609158455 0.952286663499892 1 1
1.03812240512889 1.0370849213105 1 1
1.04316469906076 1.04210141901531 1 1
1.027200559487 1.02615221460626 1 1
1.02686398221851 1.0257402468893 1 1
0.987349348024411 0.986334956599793 1 1
0.956808555261515 0.95574223437915 1 1
1.0191414093147 1.01820886676517 1 1
1.00720462075113 1.00619537914317 1 1
1.06555300265749 1.06455691626135 0 0
1.0232734052719 1.02226151111926 1 1
1.00900983646929 1.00793895999366 1 1
0.99265962881365 0.991608626851525 1 1
1.02464950543639 1.0235897745958 1 1
1.0322743651874 1.03121831781343 1 1
1.00797408933397 1.00698995785843 1 1
1.00458247972832 1.00356319645291 1 1
0.985717561401091 0.984801822031704 1 1
1.04707523671592 1.04597516897771 1 1
0.992172412285534 0.991189318452873 1 1
0.990253187726367 0.989249159613081 1 1
1.0128615449661 1.01177640293414 1 1
1.02395776698724 1.02294421403139 1 1
0.974480443541553 0.973528873007973 1 1
1.02713791154232 1.02607429137161 1 1
0.9913897796765 0.990355011762208 1 1
0.995281489656426 0.994345691685743 1 1
1.01422048185051 1.01319313034094 1 1
1.02538894052622 1.02436115121598 1 1
0.992293243836464 0.991367889187702 1 1
1.01133401572996 1.0102161095497 1 1
0.975563734869354 0.974515065310386 1 1
0.988373353901708 0.987305210051949 1 1
1.00153812729697 1.0005237735317 1 1
1.02132900158034 1.02034112209023 1 1
0.995261298612172 0.994183572227384 1 1
1.00499745170562 1.00399287845048 1 1
0.992957985352463 0.992024061398019 1 1
0.980120539441954 0.979139738603741 1 1
1.02259665770634 1.02157281690633 1 1
1.01302001674927 1.011914586457 1 1
0.94624152147433 0.945226472498769 1 1
1.01331537820025 1.01218867701448 1 1
1.02511925495571 1.0240780247876 1 1
0.959767447553278 0.958711977058506 1 1
1.0107617763679 1.00978494425277 1 1
1.01036550566513 1.00941491382023 1 1
0.996798650329268 0.99570210258388 1 1
0.998365725952916 0.997183028122468 1 1
0.983277863960523 0.982364016184466 1 1
1.03180413503986 1.03081562562741 1 1
1.03962894388163 1.03864231942237 1 1
0.983388972198292 0.982360964099419 1 1
0.949352013776829 0.948407906112375 0 0
1.03798097184869 1.03694219668201 1 1
1.01104819114627 1.01004881022944 1 1
1.01286716803374 1.01195635717143 1 1
1.01100463326339 1.00988827447236 1 1
0.979511167136755 0.978487369678506 1 1
1.01639581094375 1.01535684775628 1 1
0.996195118145937 0.995198990491082 1 1
0.997455731152123 0.996444490398421 1 1
0.97834735373397 0.977389276804986 1 1
0.995338091322315 0.994200618479228 1 1
1.03181588811014 1.03076450558022 1 1
0.980738399837793 0.979719824987051 1 1
1.00581252590263 1.00482019785701 1 1
1.05501790100816 1.05386692096112 0 0
1.00789441738654 1.00688280580575 1 1
0.97555545731858 0.974654280502138 1 1
0.998336703796994 0.997361401578167 1 1
0.985413575942686 0.984490079417748 1 1
0.944794333994377 0.943885558221962 0 0
0.982001543859039 0.981053407576413 1 1
0.992490573870287 0.991603803431987 1 1
1.04718707671828 1.04613067509083 1 1
0.966909027682915 0.96591800984512 1 1
1.02085096505308 1.01984054107293 1 1
1.05996828692623 1.05879723056135 0 1
1.01883904075533 1.01769281317707 1 1
1.00823563415157 1.00725843504035 1 1
1.01017938066952 1.00919640496847 1 1
0.993595380734414 0.99260901341256 1 1
0.995388041232868 0.994429827417679 1 1
1.02146842715933 1.02050912978883 1 1
0.992640312917703 0.991670573118829 1 1
0.987804527792847 0.98685087531001 1 1
0.984648904058226 0.983708192027246 1 1
1.01357422048419 1.01255783200078 1 1
0.984015619438283 0.983083592173191 1 1
0.986711769301907 0.985791290272495 1 1
1.00415373413847 1.00306060508755 1 1
0.990804580881757 0.989851868167292 1 1
0.981734053068773 0.980760604076491 1 1
1.0034789324592 1.00246487127986 1 1
1.00648395085624 1.00552828804238 1 1
0.999648530153804 0.998532419044012 1 1
1.00171496228747 1.00071988514012 1 1
0.982950337679689 0.981945440864431 1 1
1.04008238139774 1.03900638104883 1 1
0.945048163183462 0.944095484622821 0 0
0.99553385122493 0.994506962412636 1 1
0.965636033058773 0.964778572663319 1 1
0.981945400908849 0.981034593757559 1 1
1.01242462634882 1.01143505542371 1 1
1.04977098242395 1.04869718502629 1 1
0.999121180776585 0.9980362179069 1 1
0.97306507718353 0.972056002256489 1 1
0.993806819741796 0.992858207607602 1 1
0.987977253444127 0.987047484901188 1 1
1.01195492384238 1.01103312630157 1 1
1.00158830638969 1.00053818368392 1 1
0.995089661709856 0.994025108997048 1 1
0.995650326349262 0.994661226927908 1 1
0.992737553487305 0.991689420060489 1 1
0.984602803254713 0.98361406561874 1 1
1.00412058043994 1.00318970230286 1 1
1.01616366211869 1.0151093388988 1 1
0.977979982445446 0.976941095599225 1 1
0.981713049355965 0.980757280030364 1 1
0.974031766233982 0.973083427523003 1 1
1.0002583248162 0.999216679634914 1 1
1.0027549220251 1.0017137320208 1 1
0.969789885992446 0.968804778920737 1 1
1.01263101044196 1.01165526910488 1 1
1.00382276221068 1.00281192572042 1 1
0.978089923985407 0.977113889045054 1 1
0.943777208900243 0.942925272112021 0 0
1.045015855917 1.04392149299194 1 1
0.972503982543706 0.971588298735093 1 1
1.01946740623632 1.01832985064393 1 1
0.990347419134589 0.989389507666611 1 1
1.01962224418732 1.01871785586578 1 1
1.01213781205282 1.01105552232065 1 1
0.977141084225287 0.976202824045354 1 1
1.03424731824732 1.03322918953578 1 1
1.01247422017862 1.01146572906823 1 1
0.948049849462511 0.946979249931064 1 1
1.02447327079222 1.02343600743204 1 1
1.01158113893885 1.01043129067424 1 1
0.993547983603395 0.992412296067805 1 1
0.977873832591426 0.976871819560378 1 1
1.01812221288084 1.01703227583367 1 1
1.00474893420916 1.00377395211495 1 1
1.02757955480869 1.02655905197626 1 1
1.04310282628036 1.04207265047464 1 1
0.992863189786242 0.991907802247389 1 1
1.00746681216808 1.00646265857957 1 1
0.985675929862929 0.984661523649424 1 1
1.01718942890889 1.01621032579339 1 1
1.00152929713438 1.00045841349059 1 1
0.965010287525079 0.963999778460727 1 1
0.975645892526406 0.974657907651826 1 1
1.05964294808542 1.05858866094068 0 0
0.997252844756167 0.996160684466446 1 1
1.01976874940812 1.01884091872468 1 1
0.964282189109264 0.963352354768138 1 1
1.04074375289348 1.0395980068889 1 1
0.987356817937274 0.986355435988399 1 1
0.996224962500176 0.995086700150726 1 1
0.968104758923893 0.967125848725976 1 1
0.997527378848863 0.996512432696744 1 1
0.990228389118936 0.989194151488303 1 1
1.00730903384372 1.0063637423013 1 1
1.00747497646482 1.00649130883802 1 1
1.01685978498535 1.01587263547998 1 1
1.02296890132339 1.02187238039746 1 1
1.01101411484382 1.00996517022874 1 1
1.01087785384678 1.00987185544593 1 1
0.998523475803433 0.997567036434783 1 1
1.05699405212515 1.05587064546607 0 0
1.00136083051537 1.0003323006838 1 1
1.05134636207422 1.05040321644632 0 0
0.959493181057834 0.958383983619118 1 1
1.00483182124476 1.00383480357836 1 1
0.969646925975008 0.968561145966934 1 1
0.98933457544846 0.988310989008086 1 1
1.03390687851873 1.03290801071103 1 1
1.00404820212862 1.00300983083527 1 1
1.01021680094078 1.00918867106305 1 1
0.957603988000224 0.956585890663366 1 1
0.991559585369494 0.990492452943245 1 1
0.977481187520229 0.976468096341659 1 1
1.00098164171395 0.999914853411538 1 1
1.02224031680937 1.02122472404885 1 1
1.00652397830681 1.0055415264543 1 1
0.995369580146516 0.994204889385935 1 1
0.962492642177918 0.961475460515998 1 1
0.996360179674138 0.995349362176279 1 1
1.04854256967401 1.0475356076554 0 0
1.00459154784075 1.00358900791347 1 1
1.03150985733539 1.03059448469107 1 1
1.01029486781867 1.00935220842064 1 1
1.03588588351242 1.03481257682855 1 1
1.03539105333834 1.03425865228534 1 1
1.01606289760242 1.0149588370606 1 1
1.03786948149504 1.03681684150957 1 1
1.010491149059 1.00947891028143 1 1
1.00300269446314 1.00203202028291 1 1
1.00439854156975 1.00342047732685 1 1
1.05753189315189 1.05645307511419 0 0
1.02253235724437 1.0215761747228 1 1
1.03744098626391 1.03642033126105 1 1
1.04245411654675 1.04132648764045 1 1
1.03262517075289 1.03154410263201 1 1
1.00729040549676 1.00626014709791 1 1
1.05140692447551 1.05026829173864 0 1
0.995393884780543 0.994298584343821 1 1
1.06679448764032 1.06567468501635 0 0
0.9893262694867 0.988358038177106 1 1
0.971377935255565 0.970501283497579 1 1
0.969018602435999 0.968067532502686 1 1
1.02237071985505 1.02131405127538 1 1
0.98006334693797 0.979191582667377 1 1
1.01840340624168 1.017384416833 1 1
1.00600253183279 1.00506662370853 1 1
1.00528310419977 1.00429837315774 1 1
1.01958978932265 1.01855181125983 1 1
0.946394412859459 0.945472544275972 0 0
1.04995528351399 1.04879382330933 1 1
0.992731151858034 0.991647213994268 1 1
1.01203273039874 1.01101095477476 1 1
1.00138140454859 1.00040513100099 1 1
0.965835510449897 0.964753458176918 1 1
0.956305382643098 0.955368540739267 1 1
0.990821303837255 0.98988088135904 1 1
0.989365515468659 0.988397460531137 1 1
1.04408403765843 1.04307032131727 1 1
1.05133884340428 1.05037542909437 0 0
1.02088407345186 1.01988499946907 1 1
0.995193131083965 0.994065300605789 1 1
1.00174406569175 1.00077262510072 1 1
1.02939789292762 1.02835870388491 1 1
1.0016353247678 1.00064705688641 1 1
1.01663234009913 1.01559810231036 1 1
1.04656332911039 1.04545176806886 1 1
1.01228049025738 1.01123230993723 1 1
0.950123618734023 0.949137420789717 0 0
1.06202953013501 1.06084324235848 0 0
1.0322409581933 1.03122147191437 1 1
1.00807659178707 1.0071392733514 1 1
1.02315642598972 1.02211399880652 1 1
0.952558682160194 0.951662303623671 0 0
0.970616462435227 0.969665603531802 1 1
0.963103437019378 0.962141903339034 1 1
1.0131819704033 1.01201090873862 1 1
1.01290627477085 1.01190205880494 1 1
1.03192193681247 1.03086635304716 1 1
1.03210237367926 1.03099683150372 1 1
0.977554751372253 0.976611847907764 1 1
0.976265002317727 0.975296306259521 1 1
1.05384747955943 1.05268750824033 1 1
1.00232742697389 1.00133014835413 1 1
1.00317415091232 1.00223347433808 1 1
1.0128055769033 1.01184400904784 1 1
0.982836649291024 0.981873990539971 1 1
0.990542592888706 0.989539825848974 1 1
0.980800927740103 0.979887793176073 1 1
1.02999947122075 1.02889826259673 1 1
0.967915187441116 0.967019169190211 1 1
0.96450660890628 0.963437575703181 1 1
0.987627426564524 0.986724885152354 1 1
1.00148693486148 1.00051018103615 1 1
1.00636580718901 1.00522047053681 1 1
0.980936906898151 0.979871138250961 1 1
0.988873247519035 0.987797530893187 1 1
1.01263148962023 1.01167871920344 1 1
1.00116869238725 1.00014251453452 1 1
1.00428984966567 1.00326066931449 1 1
1.0227234250732 1.02172555752606 1 1
0.991398081672749 0.990454076339624 1 1
1.02398501670065 1.02299525646063 1 1
0.977514769657538 0.976516760441379 1 1
1.03036192198281 1.02934135854093 1 1
0.951321848648631 0.950352759071874 1 1
0.99398769415734 0.992943340296877 1 1
1.04674094617049 1.0456704691344 1 1
1.03697268771145 1.03599038234823 1 1
1.0237810330658 1.02274581081789 1 1
1.01111635371577 1.01004933233933 1 1
0.967010189189431 0.966095884865688 1 1
1.00667685227484 1.00559582732461 1 1
1.05263397878268 1.05154435733992 0 0
0.98477090408731 0.983770029662045 1 1
0.971200783445993 0.970302939778476 1 1
1.0278421613822 1.02676374501683 1 1
1.00033392819225 0.999232879339071 1 1
0.963855754346858 0.962869603459843 1 1
1.02659264740545 1.02563480263067 1 1
0.98935671579931 0.988319782739595 1 1
1.02663176363382 1.0255938377152 1 1
0.986957083239151 0.986003605931096 1 1
1.02483076306076 1.02386623657699 1 1
0.979192034829014 0.9782127355025 1 1
1.0027621435294 1.00180411441426 1 1
1.01403535788548 1.01299586761845 1 1
0.977516702866373 0.976523053464805 1 1
1.02912350617438 1.02807958589553 1 1
0.994529679862244 0.993594584913652 1 1
0.984839499951898 0.983843033991492 1 1
1.01804569450848 1.01702009693566 1 1
1.02672135944941 1.02572744012526 1 1
1.00930408626046 1.00824188289071 1 1
1.00360403567146 1.00250106581435 1 1
0.960505421546904 0.959603806456288 1 1
1.03177808882016 1.03067348095753 1 1
1.01101353894564 1.01001201788401 1 1
0.987256368835177 0.986256775763995 1 1
0.99783362583085 0.996845890330822 1 1
0.997977827226749 0.996848680711343 1 1
0.992025011665356 0.990993503393469 1 1
1.03328693342195 1.03219275939964 1 1
1.00611397966777 1.00521124164214 1 1
0.993392024947807 0.992437476605331 1 1
0.98118153324732 0.980199797898226 1 1
0.96917400269476 0.968297667396161 1 1
0.998445088687876 0.997501547113044 1 1
0.984556239495279 0.98349696846616 1 1
1.00560553633921 1.00454075215619 1 1
1.0202398268954 1.01908047486019 1 1
1.00410600395374 1.00301806441476 1 1
1.03359823166942 1.03249378209854 1 1
0.997181049326059 0.996320745024283 1 1
0.96723732370308 0.966200299088618 1 1
0.948620414485876 0.947735705863543 0 0
0.955943062389911 0.95494903311708 1 1
0.994924886669821 0.993882448575621 1 1
1.02744357589554 1.02644889474435 1 1
0.981618304544117 0.980708139530989 1 1
1.00929032871918 1.00829456082678 1 1
1.00901235125071 1.00793589443977 1 1
1.00989020013707 1.00884857533358 1 1
1.00942026684515 1.00841930669529 1 1
1.0023284000105 1.00134645842619 1 1
1.00635337926279 1.00522589810701 1 1
0.970488868137339 0.969500893571002 1 1
1.0144826133952 1.0133202191272 1 1
0.924178491727829 0.923261583181503 0 0
1.01540196483835 1.01441408052945 1 1
1.00588724467708 1.00493199727005 1 1
0.981228470946108 0.980331193300674 1 1
1.00072733967952 0.999683773365086 1 1
1.02477287856622 1.02375382950094 1 1
0.973235357168208 0.972237474957589 1 1
0.977459978610665 0.976454077299831 1 1
1.00775149053139 1.00684032693887 1 1
0.990471033436187 0.989433187737062 1 1
1.03065307223945 1.02966030908201 1 1
1.03972556942673 1.03865164933388 1 1
0.994066535276065 0.993098129546236 1 1
0.943652050543953 0.942659233963357 0 0
1.01511494344466 1.01405286647382 1 1
0.97242997068198 0.971476402318126 1 1
1.00123960630706 1.0003050335628 1 1
0.976294638201498 0.97529769493068 1 1
0.977782030138298 0.9768972824056 1 1
1.01652135336111 1.01556662814159 1 1
0.980197646230772 0.97931275353287 1 1
0.960335859133535 0.959355284694443 1 1
0.981793022860125 0.980805513368843 1 1
0.99189493126355 0.990843639649508 1 1
0.977399869026038 0.976394667058935 1 1
1.0421659587361 1.04098465986938 1 1
1.01522520222667 1.01424982183814 1 1
0.972571526039111 0.971617578032866 1 1
0.982446856115187 0.981419384981324 1 1
1.02955194285318 1.02855478357365 1 1
1.02345137127817 1.02240020053951 1 1
0.994579270505796 0.993634392569956 1 1
1.00300779027706 1.002004587149 1 1
0.979441256464798 0.978409180746614 1 1
1.06262714846409 1.0615144152266 0 0
1.02482508059791 1.02381892200677 1 1
1.05261517023719 1.05153272195232 0 0
0.987895832650912 0.986890382312572 1 1
1.00705818852707 1.00617857382302 1 1
1.01512031134271 1.01404194295767 1 1
0.951689581658703 0.950741426116765 0 0
0.962417279657967 0.961574691510235 1 1
0.975249924434742 0.974280453612133 1 1
0.975314309690238 0.974366709528663 1 1
0.994166768982607 0.993234501745463 1 1
1.01262104502583 1.01165876681685 1 1
0.997382495325961 0.996336489733575 1 1
0.978612696139869 0.977657716040797 1 1
0.975357754635744 0.974342000259109 1 1
1.01554235738399 1.01453069170672 1 1
0.966564309321232 0.965601837475697 1 1
0.980221809412631 0.979244212198011 1 1
1.03755976667138 1.03645432181028 1 1
0.994889607037633 0.993930035795788 1 1
1.01212899849518 1.01107059873359 1 1
1.02156942469785 1.02054278443186 1 1
0.971624442028222 0.970773868909228 1 1
1.00625744682856 1.00520650498087 1 1
0.984191034853245 0.983222485033793 1 1
0.995755013369241 0.994763819396911 1 1
0.97135273012703 0.970355038555031 1 1
1.06151189144706 1.06047993982175 0 0
0.99757962400773 0.996553802851461 1 1
1.03070870021467 1.02968745685092 1 1
1.03976773384876 1.03874217471523 1 1
1.02033135705344 1.01936572516439 1 1
0.960184268726819 0.959263282628672 1 1
1.00179160725571 1.0007653971077 1 1
0.992745823123296 0.991777322266859 1 1
0.96914091729359 0.968143032012068 1 1
1.02600798998181 1.02495047146743 1 1
0.996614249230951 0.995627015693644 1 1
0.990350895754677 0.98931346886704 1 1
0.965333001278491 0.964245644167085 1 1
0.971578305663951 0.970658112449429 1 1
1.02452339307989 1.02341904621961 1 1
1.00102152873214 1.000073276414 1 1
1.01942486175417 1.01842463117822 1 1
1.00506730962446 1.00397191872376 1 1
0.970414042885675 0.969426471894771 1 1
1.03514358008585 1.03408183824162 1 1
1.01821274853753 1.0172003959227 1 1
1.01040548854387 1.00942170509474 1 1
0.951797081497512 0.950930916155963 0 0
0.98819142457087 0.987258133067454 1 1
1.02359065683293 1.02258898198046 1 1
0.967906787285308 0.966980438529912 1 1
1.01040173446603 1.00923142179252 1 1
1.00169663105749 1.00078931205954 1 1
1.01453443130418 1.01349231522236 1 1
0.967232641029269 0.966236066307401 1 1
1.00490620766178 1.00390728650636 1 1
0.994785587168029 0.993844910837494 1 1
1.03586666411823 1.03487129939087 1 1
1.00901482110271 1.00803952764373 1 1
0.943781368093476 0.942819200072981 0 0
1.0487822248059 1.0478122899224 0 0
0.97011581399809 0.969135978022 1 1
1.00505539404516 1.00399618873124 1 1
0.952248215534889 0.951259114426348 1 0
0.999277234362872 0.998256053901957 1 1
0.997131910744783 0.996009214056693 1 1
0.958018732810153 0.957047092131743 1 1
0.972848026622297 0.971738963496187 1 1
0.961406949163659 0.960485780277794 1 1
1.02118984270284 1.02009661300681 1 1
0.99895055202729 0.997998662892437 1 1
0.947907964362359 0.947011857708945 0 0
0.992037617887603 0.990839760798297 1 1
1.04242543365159 1.04133648169941 1 1
0.941256008674809 0.940240516289887 0 0
1.01734136191395 1.01621074352513 1 1
0.982359892770431 0.981274794976298 1 1
0.981675992793337 0.980681931820153 1 1
1.0080374208726 1.00716336196809 1 1
1.00694636339607 1.00597630493149 1 1
1.00815892931617 1.00720391332936 1 1
1.0014500675195 1.00048524774773 1 1
1.02773433776269 1.02660907156559 1 1
1.00977259204637 1.00877583210234 1 1
1.00237378525431 1.00141936159 1 1
0.997737475925034 0.996818931717591 1 1
1.05287274234825 1.05180173375476 1 1
0.976077744194906 0.97504250923087 1 1
1.00130309465333 1.00025752156027 1 1
0.966399417693528 0.965303505197967 1 1
1.00198996329261 1.00102230172901 1 1
0.99632190045389 0.995280971995094 1 1
0.989094638652378 0.988072451110225 1 1
1.02574807814703 1.02483602205492 1 1
1.00124654976031 1.00024906872112 1 1
1.00075174896087 0.999737171561017 1 1
1.05489609834442 1.05383658224271 0 0
0.971303552765609 0.970322465250381 1 1
1.01089538718561 1.00978436825823 1 1
1.01086022210703 1.00981622016053 1 1
0.996314187283873 0.995384416609761 1 1
1.04808174970687 1.04694262738029 1 1
0.983255348227122 0.982315966862145 1 1
1.01597658687756 1.01496945651373 1 1
1.04702312423153 1.04595028863158 1 1
1.05561423017539 1.0544445762376 0 0
0.996939749829505 0.995939892429999 1 1
1.00261691172317 1.0016128428237 1 1
1.00189703209106 1.00081322411757 1 1
1.03609005873489 1.03501413958112 1 1
1.00112621235917 1.00015059216467 1 1
1.00697676402023 1.00594201655884 1 1
1.0058877124663 1.00500650924195 1 1
1.03646914338564 1.03533505519569 1 1
1.02691687259543 1.02600338661652 1 1
0.99965985288159 0.998614293333965 1 1
0.999190125918223 0.998147739529474 1 1
1.0420145873275 1.04090065554431 1 1
1.00736411080352 1.00642323312673 1 1
1.02439587586434 1.02339100635876 1 1
0.999349611257614 0.998328311538603 1 1
0.971672828291056 0.970710471817057 1 1
0.96285976712055 0.961904348667103 1 1
1.00065468780654 0.999607336551479 1 1
0.981084795328209 0.98002394420817 1 1
0.975872686879996 0.974827173463924 1 1
0.96545378300701 0.964448093917338 1 1
1.03649116310193 1.0355384111778 1 1
0.995734913882922 0.994808824975622 1 1
1.03287150374702 1.03179628948688 1 1
0.953180793009355 0.952278207008899 1 1
1.01733044835103 1.01646287658008 1 1
0.982189355437851 0.981065656720648 1 1
0.981606604269896 0.98055344838615 1 1
0.986436408144892 0.985367334192992 1 1
0.982680324440245 0.981758852219889 1 1
1.00478320327096 1.00359224115218 1 1
0.969962804290518 0.96893132585485 1 1
0.989510593291101 0.988576059204203 1 1
1.01201973654189 1.01105078791672 1 1
0.964035482216049 0.963054675822375 1 1
0.973411254785674 0.97256344625695 1 1
1.02393537476658 1.02287296068075 1 1
1.00494388235473 1.00395287396081 1 1
0.986996897498649 0.9859120602969 1 1
1.02200205004227 1.02089681888342 1 1
1.0276398954608 1.02663207104341 1 1
0.963419554027727 0.962498921501339 1 1
0.997874891359072 0.996740463491535 1 1
0.962554443949295 0.961593175783065 1 1
1.01960284214243 1.01850376927358 1 1
0.952376154524208 0.951440965024875 0 0
1.0430264202421 1.04203689974173 1 1
1.00745152462291 1.00638044780235 1 1
0.996382656771588 0.995401151755087 1 1
0.997889920597317 0.996936945115058 1 1
0.946757582782609 0.945777689769067 0 0
1.01730552299951 1.01626161283402 1 1
0.98734817737872 0.986406602510735 1 1
0.966967398398865 0.965971208608234 1 1
0.964270950861495 0.96329797084476 1 1
0.994770314794743 0.993754227308461 1 1
0.991182235090165 0.990144081174089 1 1
1.00899619677028 1.0079133145733 1 1
1.00853102805319 1.00751377436401 1 1
0.974242603178258 0.97323346810292 1 1
1.02712781230294 1.02608286637258 1 1
0.993655002001624 0.992721664833205 1 1
0.985508050956336 0.984531484304375 1 1
0.99558695180297 0.994568832456631 1 1
1.03561129639144 1.03462868280088 1 1
1.00066202943784 0.999751339573469 1 1
1.01535205029382 1.01433865097151 1 1
1.03237686639712 1.03133155503066 1 1
1.03427680128419 1.03313116373919 1 1
0.984780772232299 0.983882831207019 1 1
0.999561896724511 0.998596457152056 1 1
1.0383356201277 1.03732474809401 1 1
1.03568020616501 1.03464929415656 1 1
1.02281684010976 1.02158026324412 1 1
0.973866729459244 0.972795159627403 1 1
0.993642182211287 0.992615843163367 1 1
1.02051040556928 1.01955403544489 1 1
1.05016592565812 1.0491397133382 1 1
0.979034871424413 0.978094115043079 1 1
0.992365037575067 0.99133976396923 1 1
1.00596949436277 1.0050167709372 1 1
1.01329456845052 1.01227796860106 1 1
0.981627762827241 0.980613610544728 1 1
0.952279440784521 0.951270087964562 1 1
1.00318053636519 1.00208067329678 1 1
1.00026690477669 0.999213345440461 1 1
0.985770701999274 0.984795975563152 1 1
1.02650438075419 1.02543654375586 1 1
0.954597828029897 0.953587866619995 1 1
1.0036264569775 1.00264597793674 1 1
1.00266873188652 1.00174176743331 1 1
1.02707398597006 1.02594756310384 1 1
1.03092091053862 1.02978136162051 1 1
1.02547266820657 1.02453302705865 1 1
0.965963410667232 0.964897427897284 1 1
1.00014708127358 0.99914302206007 1 1
1.0311215690662 1.03011093779193 1 1
1.00008266116139 0.999141753487071 1 1
1.01228981548557 1.01133143444454 1 1
1.01820805274187 1.01721526788114 1 1
1.04282880052995 1.04181388265229 1 1
0.99683283621683 0.995827274074388 1 1
0.990648145452346 0.9896765982829 1 1
0.991519367960476 0.990485467168113 1 1
1.0386107117485 1.03743027267062 1 1
0.982488492643765 0.981489248534105 1 1
1.03576926074311 1.03478699364725 1 1
1.05185117235631 1.05072228680055 1 1
0.989858170185287 0.988928956652606 1 1
0.981841983721107 0.980921305463046 1 1
0.989243355663866 0.988266346425129 1 1
1.02234036449612 1.02126199925369 1 1
0.958766947081139 0.957805287999402 1 1
0.975662872153779 0.974570712771249 1 1
1.00428496225104 1.00323237601827 1 1
1.00930270484589 1.00831054232035 1 1
1.00492567919504 1.00383376570951 1 1
0.987162938030739 0.986167793482407 1 1
1.04755267311468 1.04647575238208 1 1
0.985175905805411 0.984224450223636 1 1
1.02164082428785 1.02056174881321 1 1
1.00249629404182 1.00155038223427 1 1
1.00004226967365 0.999108543799178 1 1
0.981361349427309 0.980318975656812 1 1
0.983520539224106 0.98255671470222 1 1
1.00079006109254 0.999674146936364 1 1
0.972474161006664 0.971470569436071 1 1
0.98608093486504 0.985133554391401 1 1
1.00685351556193 1.00569644511816 1 1
1.0040765445913 1.00310822336585 1 1
1.01310062159606 1.01212993477832 1 1
1.04319011554423 1.04203323353796 1 1
0.997303398324605 0.99622506250767 1 1
1.04272281414339 1.04165392426959 1 1
0.962480980487432 0.961440384373013 1 1
1.02486173227076 1.02390291655312 1 1
0.984260237432728 0.983316780508734 1 1
1.05201887658055 1.05076934572607 1 1
1.01026549968898 1.00933412508982 1 1
1.05320566139986 1.05218652912044 1 1
1.00511461615225 1.00422763815807 1 1
1.04200610152931 1.04100592671062 1 1
0.971385869094006 0.970423397586499 1 1
1.06061676653724 1.05952001966814 0 0
1.02517286610009 1.02414687055285 1 1
0.979748142251487 0.978738434165004 1 1
1.02215715602384 1.02110303253816 1 1
0.969107365023473 0.968110567680728 1 1
1.01229637518776 1.01137555472413 1 1
0.999664558275237 0.998615685664804 1 1
0.969768619027571 0.968768828789725 1 1
0.966739516452006 0.965764804090255 1 1
1.0092011616615 1.00811391785391 1 1
0.991157354522478 0.990201668476206 1 1
0.982264007620714 0.981242332346075 1 1
0.965740571465973 0.964760939653811 1 1
1.01054779620602 1.00949291370694 1 1
1.00861541176045 1.00755512361257 1 1
0.994873348957882 0.99383272172871 1 1
1.00868930266857 1.00763748390798 1 1
1.00854306841763 1.00755400317962 1 1
1.03210257692772 1.03111159049943 1 1
0.999454132187095 0.99850934186579 1 1
0.990214589810493 0.989256760919543 1 1
0.991948127207388 0.990940724012312 1 1
1.02565191992855 1.02466607474638 1 1
1.02844231538407 1.02721824429414 1 1
1.02008026442708 1.01899378514088 1 1
1.02575071575187 1.02476964792676 1 1
0.952768646315949 0.951759886802155 1 1
1.01694034556869 1.0159366237491 1 1
0.99287156318647 0.991952951701797 1 1
0.98995258876592 0.988964023647257 1 1
1.0146197077667 1.01368172276988 1 1
0.951871586763366 0.950881862722226 1 1
1.02345946441201 1.02245110784166 1 1
1.01750908775145 1.01652590439632 1 1
0.997871539127921 0.996883090727592 1 1
1.00623119591651 1.00521322268641 1 1
1.0096457259507 1.00864983991342 1 1
1.05941066011831 1.058386940205 0 0
1.00830837991709 1.00726815553946 1 1
0.971083774025538 0.97012871546864 1 1
1.03431167087444 1.03328465181269 1 1
1.00142161321608 1.00048820183305 1 1
0.989602517080045 0.988692651739694 1 1
0.990166810124598 0.989199793818435 1 1
0.986454507186889 0.985494667634604 1 1
1.0136365516102 1.01262559850291 1 1
0.986206704208391 0.985296641082827 1 1
1.00933637622143 1.00821049350884 1 1
0.99202688333584 0.99108542347678 1 1
0.972326860192719 0.971357443720705 1 1
1.03091497676758 1.02995308121457 1 1
0.972852938599288 0.971960263211511 1 1
1.0005455596889 0.999513219693894 1 1
1.03189527435436 1.03083671992801 1 1
0.975166099038266 0.974188711333178 1 1
1.06797663736492 1.06694551848476 0 0
1.06935189858731 1.06828921982189 0 0
0.982321937044883 0.981361221851514 1 1
0.983911972452354 0.982902586479243 1 1
1.00176577666235 1.00083275511311 1 1
1.00707853540968 1.00609923255063 1 1
0.991746668145323 0.990680421198646 1 1
1.01415117514577 1.01321688398913 1 1
1.02063850492719 1.01953391089127 1 1
1.00720544120762 1.00621843590863 1 1
0.941974551689579 0.940920895986814 0 0
1.00874725042615 1.00780670440623 1 1
0.997776897294132 0.996771247510467 1 1
0.960243646009797 0.95929566132945 1 1
0.96475131279595 0.963780884405111 1 1
0.992576766307558 0.991673984829073 1 1
0.997739072447145 0.996798366173554 1 1
0.996229502733845 0.995241159264128 1 1
1.02508830285561 1.0241134032168 1 1
1.02206198053872 1.02094314641372 1 1
1.00276747474976 1.00174738658059 1 1
0.987626044090406 0.986628302180233 1 1
1.01580332827986 1.01482319953192 1 1
1.05131864070941 1.05024183947867 0 0
0.999142820181887 0.998145982377718 1 1
1.01137822382328 1.01036760228327 1 1
1.02532872858322 1.02437628017028 1 1
0.975012274477682 0.974034291962489 1 1
0.982244204244439 0.981184863378152 1 1
1.0082173369165 1.00714457387452 1 1
0.987276429195628 0.986243701105996 1 1
1.04519133157169 1.04408910907715 1 1
1.0103026837322 1.0091972564984 1 1
0.985358067366687 0.984354571668542 1 1
0.994292289970088 0.993424139177959 1 1
1.02231928118694 1.02128971410732 1 1
0.988975329355855 0.988032526962782 1 1
1.04363467475413 1.04255296876813 1 1
0.985792547081924 0.984884357983145 1 1
0.938590303150955 0.93765939007753 0 0
0.973828206753511 0.972732092388984 1 1
0.987278858678909 0.98615818435117 1 1
1.06606434877908 1.06490821676476 1 1
0.978248497046314 0.977327375626074 1 1
0.992742829762309 0.991716080742382 1 1
0.967287749769728 0.96639275235815 1 1
1.00117245443007 1.00020246259335 1 1
1.04108355144048 1.04016500052384 1 1
0.955673292170905 0.954608480890926 1 1
0.97673174353559 0.975838924714244 1 1
0.995981712102935 0.994933339009729 1 1
1.01382219230729 1.01281788219098 1 1
0.997120522541146 0.996150931192706 1 1
1.05863437939774 1.05764191107304 0 0
0.997392677754192 0.996420815437668 1 1
1.04578338420806 1.04468368150647 1 1
1.00548326424331 1.00446586151593 1 1
0.984726277845265 0.98359788071793 1 1
0.981310358609498 0.980316229096893 1 1
1.00010026779809 0.999105167053139 1 1
1.01249115932342 1.01141530369311 1 1
1.03584245099883 1.03476050180057 1 1
0.978078002561924 0.976995673023014 1 1
0.958949235513634 0.957966484261846 1 1
0.982888552453863 0.981997045184704 1 1
0.982158946304831 0.98126695335639 1 1
0.990419099830305 0.989443780156185 1 1
1.04670683676539 1.04562667177421 1 1
1.01541100173524 1.01437160024255 1 1
0.995826784231076 0.994925418686812 1 1
1.02516797425893 1.02416049775804 1 1
1.01871150903948 1.01758899677686 1 1
0.955502340177996 0.95454260985111 1 1
0.963203610599301 0.962151482366723 1 1
1.02450749686113 1.02347740239423 1 1
0.984511955726919 0.983549769596552 1 1
0.993116614480707 0.992122974391044 1 1
0.980075882308683 0.979161393211913 1 1
0.974353328554053 0.97340940277714 1 1
0.988797402633951 0.987870226760279 1 1
1.00842452538839 1.00753139403874 1 1
1.00141229377072 1.00039133498748 1 1
1.02540272018191 1.02429389346164 1 1
0.984156902390882 0.983155346225195 1 1
1.0074103650649 1.00645631130362 1 1
1.00701075971627 1.00601004615347 1 1
0.987984210491459 0.987021554331207 1 1
0.955783695831872 0.954840654452047 1 1
1.01713463659227 1.01610847974543 1 1
0.966390403099857 0.965410393470011 1 1
1.0652392725686 1.06426314857214 0 0
0.968112010941639 0.967206078542799 1 1
1.01367986620023 1.01266417755086 1 1
0.955087367418296 0.954104123558362 1 1
0.994821909368395 0.993730502507514 1 1
1.03014286264405 1.0291182837236 1 1
0.985341393139962 0.984353382952842 1 1
1.05263131466621 1.05150423175477 0 0
1.06550496067645 1.06439386534617 0 0
1.01659778719429 1.01571719869912 1 1
1.01224280582842 1.01131766463477 1 1
1.02871453500802 1.02772050024181 1 1
1.03597447389149 1.03490332129377 1 1
0.982308688814759 0.981432956809814 1 1
1.021664260312 1.02075479237415 1 1
0.986297556563225 0.985352493255595 1 1
1.00259393723183 1.0016186815067 1 1
0.998054385063668 0.997043675588851 1 1
1.03397935800689 1.03283247378022 1 1
1.00232186288106 1.00140061745281 1 1
0.965029754370827 0.964032847641408 1 1
0.984121692025989 0.983214877266263 1 1
0.993146103253737 0.992248525379224 1 1
1.00803351928001 1.00699592127308 1 1
0.988757290090835 0.9876130328389 1 1
0.996019061516356 0.995011733173207 1 1
0.969204931861704 0.968138951016317 1 1
0.975219483528451 0.974285318685371 1 1
1.01991701090127 1.01893503456039 1 1
0.987608052138142 0.986635086755399 1 1
1.035162411799 1.03405392525597 1 1
1.04088368468116 1.0397741695176 1 1
1.02878130928752 1.02775599555642 1 1
0.981183971923437 0.980206825961167 1 1
1.01283692329612 1.01178576356767 1 1
1.02018448444672 1.0191268476874 1 1
1.00409234220332 1.00304513599682 1 1
1.02526842070841 1.02424070027543 1 1
0.99697684446581 0.995929834254794 1 1
1.01747195799533 1.01645837812869 1 1
0.987722363544093 0.986663925149387 1 1
0.982188848281009 0.981268067030608 1 1
0.969319925691466 0.968377211785901 1 1
1.00286926674131 1.00192509040058 1 1
0.938727884983307 0.937776868048915 0 0
0.994493008372449 0.993475985920794 1 1
1.02375282987527 1.02268041323779 1 1
0.991619905160054 0.990624257937053 1 1
0.956582706663623 0.955665316533059 1 1
1.02289375545267 1.02188108398527 1 1
0.998222073477574 0.997191227131791 1 1
0.968072145744378 0.96701445904644 1 1
0.985531963503626 0.984554330922535 1 1
1.00925980978985 1.00825757138375 1 1
1.01625387716314 1.01530039373973 1 1
0.971958146346787 0.971023944246735 1 1
1.00771000497101 1.00682402818142 1 1
0.995484294322275 0.994461713317186 1 1
0.9817532068293 0.980835231302347 1 1
0.99152063567278 0.990513642481196 1 1
0.977181609505252 0.976213297785106 1 1
1.03811931204383 1.03703171816447 1 1
1.00829664276228 1.00724931444896 1 1
1.05646518137764 1.05542980304225 0 0
1.00122459378645 1.0001970611429 1 1
0.964520910994864 0.96359690279669 1 1
0.997537696546577 0.996539977347149 1 1
1.0141535380391 1.0132048365962 1 1
0.981798411695153 0.980878424887585 1 1
0.991557721956363 0.990608550574332 1 1
1.02971752674788 1.02871464138392 1 1
1.00095798649816 0.999952257555482 1 1
0.964730984611303 0.963742834298166 1 1
1.02082840222826 1.01988774994561 1 1
0.990822158396336 0.989849127266231 1 1
1.00888510085834 1.00781881507318 1 1
0.965049288417191 0.964122204770404 1 1
0.987598538682091 0.986546279902942 1 1
1.03248581048946 1.03153848543153 1 1
1.00505566668642 1.00412453082181 1 1
1.01620595161559 1.01519329619585 1 1
1.00633869384993 1.00532141148616 1 1
0.980257882219833 0.979311236662816 1 1
0.974091748291328 0.973110005003948 1 1
0.997240262146456 0.996112450911345 1 1
0.987233060554008 0.986174832984013 1 1
0.993237629039469 0.992364127143912 1 1
0.972666420373808 0.971747740026191 1 1
1.00053280366708 0.999497605833249 1 1
0.993317854291179 0.992243998041787 1 1
1.02101661206519 1.01986404095706 1 1
0.954127551012645 0.953177243913954 1 1
0.994676643077815 0.993564806835876 1 1
1.00577044051551 1.0047644779502 1 1
1.02040110923352 1.01939204644884 1 1
1.00041847786252 0.999404253946905 1 1
1.02210677977607 1.02111062161505 1 1
0.989342449993191 0.988364248795481 1 1
1.0097011876995 1.00867247892046 1 1
1.00227009838183 1.00126146547209 1 1
1.02787115589076 1.0266911586082 1 1
0.995258015550171 0.994216800065528 1 1
1.03461945216336 1.033687094647 1 1
1.01298542592359 1.0120160013247 1 1
1.00818952932416 1.00717182367369 1 1
1.03819139108618 1.03705108992895 1 1
1.00680328560831 1.0057696997264 1 1
1.02587555968487 1.0247792750081 1 1
1.0142824229615 1.01323447499935 1 1
0.986875519759991 0.985947832034125 1 1
0.968442054610728 0.967457026269443 1 1
1.01365104660843 1.01264775138676 1 1
1.01140398192923 1.01030661577401 1 1
1.0219844567399 1.02094895008922 1 1
0.992959656839353 0.991889099362995 1 1
1.02599654029862 1.02496797355181 1 1
1.01364750581085 1.01270450730736 1 1
1.04150668891743 1.04046952324944 1 1
0.998373330535348 0.997337483339611 1 1
1.00616160411278 1.00512371666811 1 1
0.983589555686149 0.982642783289012 1 1
0.94926743815506 0.948276635169404 0 0
1.0141385319969 1.01311227111994 1 1
1.02992877274311 1.02887354295402 1 1
1.02651235792155 1.02552275404147 1 1
0.98904324512994 0.988023065028747 1 1
1.00094726146842 0.999906494667081 1 1
1.00456804768937 1.00346008950595 1 1
1.00977153097142 1.00867498684365 1 1
0.970148017194331 0.969154232103519 1 1
0.990347194395667 0.989445776183037 1 1
1.0317226970502 1.03074071264711 1 1
0.983872691430376 0.982840101239735 1 1
0.997607822344058 0.996640803914779 1 1
1.01756879705727 1.01657618974348 1 1
1.03702855341372 1.03593548343637 1 1
0.995515630750067 0.994598641005398 1 1
1.01658953774405 1.01564521415417 1 1
0.996759037313237 0.995720763418741 1 1
1.02555028647058 1.02457165936496 1 1
0.95061414202889 0.949736369323975 0 0
1.00132038165519 1.00035404435068 1 1
1.01470276860364 1.01372057348519 1 1
1.04036016731955 1.03926117897845 1 1
1.03843920738106 1.03732180951898 1 1
1.00645618272017 1.00530128978337 1 1
0.997921967448474 0.996986250212785 1 1
0.952752205012313 0.951766087835547 1 1
1.00817401530658 1.00713699809679 1 1
0.977449818033483 0.976428880849164 1 1
0.991794490173556 0.990756109005768 1 1
0.980214382490098 0.979283320579534 1 1
1.02002220209846 1.01903711149664 1 1
1.01504030730672 1.014057121023 1 1
1.00271529247763 1.00179047903973 1 1
1.04396306644508 1.04295906889752 1 1
1.00556967293025 1.00448485471647 1 1
1.01408582313319 1.01308673484025 1 1
1.00400767878414 1.00299450050141 1 1
0.956853633783896 0.955874061849191 1 1
0.946100066539825 0.945134040790232 1 1
0.97514643740364 0.974073390268388 1 1
0.982632742969801 0.981720978365238 1 1
0.976941356728743 0.975980096265945 1 1
1.00866985632055 1.00764492446762 1 1
1.01411999661648 1.01302330379203 1 1
1.03065062172733 1.02958938832967 1 1
1.00214884007234 1.00113746776015 1 1
0.967697548064476 0.96667231053083 1 1
0.99333576847642 0.99228223178828 1 1
0.993024719756233 0.992110854763126 1 1
0.997637179971348 0.996646223876133 1 1
1.01842973092915 1.01741460837116 1 1
0.990434695812999 0.989418041437436 1 1
1.0259442949678 1.02496681691979 1 1
1.03349329155535 1.0324585086866 1 1
1.00295637263392 1.00197524680014 1 1
0.959281758756912 0.958215319130564 1 1
1.01304266910318 1.01195000816913 1 1
0.999276538312826 0.998336219711068 1 1
0.988086696631704 0.987142134886358 1 1
1.00165958989396 1.00061130485572 1 1
1.01371868366029 1.01268649199739 1 1
1.00492923550875 1.00396734654237 1 1
0.993660395790208 0.99276337925295 1 1
1.01921387473043 1.01822439490209 1 1
1.01091575051189 1.0099609655371 1 1
0.993951658404197 0.992959375427684 1 1
1.01236929770797 1.01144888037144 1 1
1.01369043504567 1.01264852931792 1 1
0.970248194838367 0.969362042777604 1 1
1.00163577864034 1.0006682593523 1 1
0.99599126664168 0.995038200972733 1 1
1.00203750691546 1.00106020312187 1 1
1.001331038401 1.00028437305618 1 1
0.996957117904545 0.995965251988892 1 1
0.985420092572363 0.984467699052166 1 1
0.973410322699447 0.97244857411642 1 1
0.986115018578474 0.985152478870409 1 1
1.01737763111603 1.01628783421899 1 1
0.98996374760537 0.988980644061182 1 1
0.955258501304094 0.954312285565545 1 1
0.991970292265388 0.991013646426733 1 1
1.00417607907278 1.00313811520945 1 1
1.04686345560682 1.04585165443537 1 1
1.01758495150694 1.01649692715965 1 1
1.00190080003345 1.00086750719767 1 1
0.968446617057156 0.967567660853222 1 1
0.994939091103291 0.993891610768627 1 1
1.02764741473675 1.02666668478096 1 1
0.957128147504786 0.956070789489296 1 1
1.02759782154253 1.02651358945315 1 1
1.00271802019674 1.00169862836033 1 1
1.02534991628207 1.02423114288614 1 1
0.972189923247813 0.971196467006631 1 1
0.992533821321357 0.991488789479409 1 1
1.02349120597383 1.02246240251205 1 1
1.029624708411 1.02851420464468 1 1
0.990715185611275 0.989538716358049 1 1
0.984543561924455 0.983453757709677 1 1
0.990413242651188 0.98941162314311 1 1
1.0391454726935 1.03815597887614 1 1
1.00176516339246 1.00071838352942 1 1
0.989327889838984 0.988216556887093 1 1
0.988449222707456 0.987517643760339 1 1
1.01714367516675 1.01616818103373 1 1
0.965216009862392 0.964201657119742 1 1
0.972241110448651 0.971262165491979 1 1
1.00669619332919 1.00573090289938 1 1
0.965782255376586 0.964805920447568 1 1
0.962403140750874 0.961311679629036 1 1
0.994475529996681 0.9935307531872 1 1
0.998670368287164 0.997605162127261 1 1
0.981210805096433 0.980117917151495 1 1
1.01941876530984 1.01846170329846 1 1
1.02538391170456 1.02446964173895 1 1
0.989569243515718 0.988499662782614 1 1
1.01002689390516 1.00895909231467 1 1
1.02179560791259 1.0206196923859 1 1
0.990040293521192 0.989098160092966 1 1
0.97459984836793 0.973643600378078 1 1
0.994926500524831 0.993817255185101 1 1
0.981237542020896 0.980174987866141 1 1
0.949314894823244 0.948416402809707 0 0
1.01810032069683 1.01703824286507 1 1
0.988340879960977 0.98740429488585 1 1
1.06138037060044 1.06033696878653 0 0
1.03032697276782 1.02927392720133 1 1
1.02623175068328 1.02516801577894 1 1
0.989943330132418 0.98884568312827 1 1
1.01508574460271 1.01407240518855 1 1
0.953163191965375 0.95218290801912 1 1
0.951103920423187 0.950203615554342 1 1
1.02221702881687 1.02116512462148 1 1
0.994980027212661 0.993950153066212 1 1
1.00119953357199 1.0001382147541 1 1
0.974157266911287 0.973269509032877 1 1
0.972208390780006 0.971314751047082 1 1
1.01939728707099 1.01835256617077 1 1
0.985592089211139 0.984723202322127 1 1
1.00605371516335 1.00501402838198 1 1
0.999978536433591 0.998970706338998 1 1
1.02058893358215 1.01960314831073 1 1
0.972040295778901 0.971002519131332 1 1
0.951350063843712 0.950460295040237 0 0
0.954019617778119 0.953180162508288 1 1
1.07494648157061 1.07386062127547 0 0
1.06585311893334 1.06474479375048 0 0
0.970376049230916 0.969399891180625 1 1
1.02450689769133 1.02340055870571 1 1
1.02157493279521 1.02049263651696 1 1
0.977750863693752 0.976760317547835 1 1
1.05409245138857 1.05299128001717 0 0
0.99921431728378 0.998284767327252 1 1
0.986099414179892 0.9851604722844 1 1
0.995328071175508 0.994414366999267 1 1
0.975088500448179 0.974156080073776 1 1
1.0016463023417 1.00063637289471 1 1
0.983833834589581 0.982869733710321 1 1
1.01173035370794 1.01067299360325 1 1
1.00808806720549 1.0071326854766 1 1
0.987184000473132 0.98611256128867 1 1
0.982873980097035 0.981687104887518 1 1
0.968110107854756 0.967121051277713 1 1
1.00040881043457 0.999275802402197 1 1
1.01616987624057 1.0151943644859 1 1
1.00976562080559 1.00878578290514 1 1
0.996641207744228 0.99572749505617 1 1
1.02643561195815 1.02547345170079 1 1
0.961728347500064 0.960747897639344 1 1
0.979709447697285 0.978755244123595 1 1
1.00510153550032 1.00405208639149 1 1
1.01552227960191 1.01449518491231 1 1
1.01263886478506 1.01167117252875 1 1
1.01203159064383 1.01097182193476 1 1
0.978163291134657 0.977044237227113 1 1
0.977992967636471 0.977005242656569 1 1
1.00286285343284 1.00193948034176 1 1
0.982455569723983 0.981490677313712 1 1
0.999706193732151 0.998616884936605 1 1
1.02172094121613 1.02070670917371 1 1
0.9672745890384 0.966267631328738 1 1
1.01698068915072 1.01598829379174 1 1
0.988629240254014 0.987622758475037 1 1
0.980489618307386 0.979494474506632 1 1
0.991020299876642 0.990006793171138 1 1
1.04335635524385 1.04220824702329 1 1
0.996771100724614 0.995727761311409 1 1
1.00020824762416 0.999300875669902 1 1
0.991271646493881 0.990356082086966 1 1
1.0234168354953 1.02227083984109 1 1
0.992040439066754 0.991113039785803 1 1
1.02394847319508 1.02291235468885 1 1
0.980375676636501 0.979350332347731 1 1
0.986779991606374 0.98582414564597 1 1
1.01138090858621 1.01036919434627 1 1
1.01306023496818 1.01203788960914 1 1
0.965718182825326 0.964709357749541 1 1
0.96003467074678 0.959078439903025 1 1
1.05136530606481 1.05034803306885 0 0
1.01551806616351 1.01452667255097 1 1
0.996822322261748 0.995956139817904 1 1
0.987297510295055 0.986347773325341 1 1
1.00542713001963 1.00445877644681 1 1
1.01068428847371 1.00966241632444 1 1
1.01967795588664 1.01862176632331 1 1
0.985407653119034 0.984465608037017 1 1
0.993080699343873 0.992123032747559 1 1
1.00591731861336 1.00488959447535 1 1
0.995532072644388 0.994399360231652 1 1
0.986227684548058 0.985204937245572 1 1
0.998227255213073 0.997200729368883 1 1
1.02823086818144 1.02716239397293 1 1
0.965217310006307 0.964229574830756 1 1
1.01256988908088 1.0115148840976 1 1
1.04083108537817 1.03967838310922 1 1
1.01409591213037 1.01304453435411 1 1
0.947409975698888 0.94644611479346 0 0
0.966082046517211 0.964972462471611 1 1
0.965574721761563 0.964539240523829 1 1
0.994758644922616 0.993859281712729 1 1
1.00286314111902 1.00184651680139 1 1
0.982255882820833 0.9812709610893 1 1
1.00282088737037 1.00183960076204 1 1
1.02582111931205 1.02461008246603 1 1
1.02625546721396 1.02521567319037 1 1
1.01399787395734 1.01300455199769 1 1
0.993323394212697 0.992302414864836 1 1
1.05458575057251 1.05336450241035 0 0
0.985207194715018 0.984343817441675 1 1
1.00175144241543 1.00073658012102 1 1
1.0282942162911 1.02721057164178 1 1
0.986084178166829 0.985131824452763 1 1
0.969757552206989 0.968878139698895 1 1
1.0227129737701 1.02167961959997 1 1
0.973771557594658 0.972907521974993 1 1
1.01656786608062 1.01552423150377 1 1
0.983486796245402 0.982481434485441 1 1
0.986682839547564 0.985747327864277 1 1
1.02607437792965 1.025096909699 1 1
1.00438249789613 1.00343231738653 1 1
1.01193975633387 1.01088895509707 1 1
1.03105099025166 1.02993235649063 1 1
1.00930060240058 1.00828392975187 1 1
0.981304619486733 0.980340496383896 1 1
0.958965218920965 0.957945562546753 1 1
0.988783687609267 0.987828266961654 1 1
1.01642914800109 1.0153970885322 1 1
0.937851263640176 0.936922036510719 0 0
1.01424759257138 1.01317345278525 1 1
0.994571045053666 0.993568852817756 1 1
0.968383095067357 0.96734256211615 1 1
0.976400273618083 0.975361142561554 1 1
0.998568792834712 0.997524194456585 1 1
1.02890115982907 1.02787502211337 1 1
1.01692585920539 1.01599094174358 1 1
1.03192592261803 1.03075646659045 1 1
0.981557065743516 0.980654260311463 1 1
0.99079018603433 0.989820069097403 1 1
1.0323358509754 1.03122435286897 1 1
0.991731345952626 0.990749734351278 1 1
1.00172958237645 1.00072039436513 1 1
0.997632283648876 0.99664308719142 1 1
1.03932157887923 1.03828377331045 1 1
1.00372678175948 1.00262275715678 1 1
1.03690895915659 1.03566941061604 1 1
1.03710964376004 1.03598919384986 1 1
0.978470715247313 0.977418348451805 1 1
0.975910930926876 0.974917683863831 1 1
0.995810265490512 0.994730883428028 1 1
1.00230143905273 1.00122149712035 1 1
0.996456834355144 0.995418228886237 1 1
0.995416248134458 0.994332629942727 1 1
0.950616458532296 0.949632785736025 0 0
1.01549551735711 1.01441106060421 1 1
0.985875855154947 0.984885207350602 1 1
1.03159815172595 1.03054884104891 1 1
1.00209225912371 1.00101767104806 1 1
0.982889298992295 0.981863344964992 1 1
0.997011470623353 0.995972750593263 1 1
1.00210921062473 1.00121397982494 1 1
1.00299906972094 1.00206692984813 1 1
1.008151518348 1.00722232623719 1 1
1.0023448088839 1.00121091945724 1 1
1.00039226431175 0.999324512569664 1 1
0.920614112853231 0.919757176736248 0 0
1.00368651336147 1.00264143235278 1 1
1.01930165446618 1.01827925508489 1 1
1.00756910126759 1.00656018878463 1 1
1.02518967775359 1.02423882551247 1 1
0.957437654333476 0.956432372204212 1 1
1.04969028364357 1.04866217379963 0 0
0.989135481836293 0.98812834220171 1 1
0.970759973239162 0.969748552127013 1 1
0.96154867964481 0.960601106350961 1 1
1.01693154728591 1.01587518064368 1 1
0.995491448202176 0.994387186713388 1 1
1.00402643695767 1.00304166872248 1 1
0.984016769115415 0.983092390519776 1 1
0.973844011595253 0.972821969836497 1 1
0.955234602573284 0.95425578585506 1 1
0.955131462568438 0.954170864076456 1 1
1.05881159739966 1.05768850700051 0 0
0.988358922563584 0.987456017402291 1 1
0.979202628106778 0.978283456327087 1 1
0.992161485771106 0.991111968484712 1 1
0.985528387051188 0.984567083638934 1 1
1.00775322679911 1.00681299460943 1 1
1.01995768510741 1.01892231717647 1 1
0.987914138283548 0.986824375326968 1 1
0.988797707404593 0.987945382446075 1 1
0.999183819412646 0.998159351045238 1 1
0.972910861362888 0.972041184729785 1 1
0.983777125124116 0.982753899359865 1 1
1.00753223896527 1.00654486716257 1 1
0.987568478820421 0.986561196115426 1 1
0.918620948466009 0.917630972441521 0 0
0.985418108504024 0.984463380618369 1 1
1.01867577436953 1.01771531492033 1 1
1.02038570150849 1.01927841422507 1 1
0.982994223433555 0.981939422261218 1 1
1.03468623636989 1.03353679673587 1 1
1.00252696784887 1.00154758769355 1 1
1.02884991342359 1.02771502595489 1 1
0.927580235914224 0.926678693444185 0 0
0.982045532049396 0.980912350726805 1 1
1.00171107565557 1.00072515830376 1 1
1.01460432387064 1.01348965993802 1 1
1.00741889300481 1.00642089243936 1 1
0.983340715587536 0.982248537562758 1 1
0.967972628385681 0.966897793080715 1 1
0.966466258542254 0.965412316075463 1 1
0.99929846074238 0.998368664096629 1 1
0.990475498171595 0.98937936221588 1 1
0.991134662676569 0.990196222093095 1 1
0.991975977971896 0.990988725570135 1 1
1.06947765526006 1.06848288325622 0 0
1.0177456081843 1.01678704856864 1 1
0.967157189272003 0.966145423585135 1 1
1.04032530621731 1.03939884062019 1 1
1.02580360674971 1.02476096045313 1 1
1.01580951257305 1.01479605640159 1 1
0.98171406732183 0.980777268579971 1 1
0.935112639830611 0.934057882383405 0 0
1.00085915685726 0.999891227675692 1 1
0.97115297180705 0.97004726506414 1 1
0.955693612717649 0.95467953377449 1 1
0.971814498025488 0.970889388383062 1 1
1.00645789813524 1.00543583773302 1 1
0.972925551031733 0.971894800429946 1 1
0.988201171016521 0.98709765167456 1 1
1.00198192899912 1.00090291593066 1 1
0.988615092304807 0.987733703326088 1 1
1.02652580030414 1.025540056242 1 1
0.984484268038448 0.983508348664416 1 1
1.04111297797472 1.03995616551399 1 1
1.00838470727065 1.00739324186718 1 1
0.997641483218686 0.996730718361029 1 1
0.980508041906908 0.979574407872173 1 1
1.03775820069541 1.03667041881815 1 1
0.972448368008037 0.971464455828993 1 1
1.04043112319674 1.03932363338016 1 1
1.02730602416961 1.02634344156651 1 1
1.00417153684573 1.0032485013826 1 1
0.966995010067377 0.966056425497596 1 1
1.019334974686 1.01819011338635 1 1
1.01754905933217 1.01646719974787 1 1
1.01299717482936 1.01184832887382 1 1
0.967261320409189 0.966245569179423 1 1
0.984277018771724 0.983287079805375 1 1
1.00179040562374 1.00078518417362 1 1
0.973928809823204 0.972745371133196 1 1
0.971853467153603 0.970837262899154 1 1
1.03266332463286 1.03148964692557 1 1
1.03007759896208 1.02885020308996 1 1
0.982899174314156 0.981938272291209 1 1
1.02008449920911 1.0190110679825 1 1
1.05579899198221 1.05470477047963 0 0
0.994765694938269 0.993842248021197 1 1
1.01089323359039 1.00990301128433 1 1
1.02257091284975 1.02152315489018 1 1
0.976914261842837 0.975879922871092 1 1
1.04281359236803 1.04162384778772 1 1
1.01619096475298 1.01523868155968 1 1
0.992700415222262 0.991587269680466 1 1
1.00449584703011 1.003483815598 1 1
0.9904447753958 0.989462966360567 1 1
0.96669995488855 0.965788280237226 1 1
0.95409026810502 0.953137389038151 1 1
1.03636561849858 1.03527050383325 1 1
0.980942312401297 0.980001134184039 1 1
0.972778505558927 0.971664588283307 1 1
0.970836830945387 0.969783789411028 1 1
0.982263501173751 0.981344801541182 1 1
1.02426636488778 1.02330907335757 1 1
0.971965306499252 0.970984100497199 1 1
0.999446610133738 0.99850739665027 1 1
1.03026589884655 1.02921480670216 1 1
1.04554912984104 1.04446685798292 1 1
1.01910689797665 1.01798003616272 1 1
0.99485984192405 0.993836530056032 1 1
1.01116082278559 1.0101069246744 1 1
0.930125014024096 0.929279016749922 0 0
1.03535896877384 1.03428288810819 1 1
1.04377821318201 1.0428034389437 1 1
0.984606753564381 0.983672002013551 1 1
0.971566387360065 0.970583279016876 1 1
1.01954418585368 1.01854794005413 1 1
1.0248740033307 1.02391936223673 1 1
1.01454748361072 1.0133934718089 1 1
1.00226358146987 1.00118814483235 1 1
1.01062056333199 1.00955857220426 1 1
0.984426608463388 0.983374150089468 1 1
0.948590198838294 0.947632767256788 0 0
1.00968642726064 1.00863519997045 1 1
0.992694001704945 0.991700619975658 1 1
0.964977757941888 0.964091828907524 1 1
1.03328171885565 1.03217072947262 1 1
0.972386855506665 0.971527014307967 1 1
0.97701783512959 0.976043450116524 1 1
0.959008275350203 0.957902950884313 1 1
0.949501932986844 0.948454896252051 0 0
0.993854280262375 0.9929888392077 1 1
1.02107553918967 1.02004874900008 1 1
1.05139750337216 1.05029228076326 1 1
1.0476285836004 1.04662966057564 0 1
1.01647188029057 1.01547320994561 1 1
1.0463249858974 1.04524236253671 1 1
1.00642708015464 1.00533068298301 1 1
0.96831807429926 0.967405719545401 1 1
1.01013682787306 1.00915314354235 1 1
1.00417309306835 1.00320661125033 1 1
0.979214657276689 0.978201416955409 1 1
0.988355950333956 0.987320009507713 1 1
1.01056384682424 1.00951852576473 1 1
0.991288979269565 0.990320774152341 1 1
0.964046483961207 0.963105285657761 1 1
1.04454856434021 1.04345591865174 1 1
1.0107857395978 1.00979276770462 1 1
0.970056337001073 0.969165409723708 1 1
1.00266681930702 1.00150638201882 1 1
0.980543339960855 0.979496742225915 1 1
1.03604224673782 1.03507641004603 1 1
1.02882157330058 1.02771091495386 1 1
0.99514830657269 0.994200246576762 1 1
1.0029659257849 1.00201426035704 1 1
0.994658275344302 0.9935222287709 1 1
0.990366493943744 0.989430389013172 1 1
1.02185366486956 1.02079655248996 1 1
1.03064823733279 1.02956277058071 1 1
0.955093604568996 0.954241457838553 1 0
1.04949990113868 1.0484791805549 0 0
0.975195691974135 0.974180256197383 1 1
1.01494019840309 1.01381200930513 1 1
1.00855027245941 1.00751756781175 1 1
0.962807738405277 0.961824454837183 1 1
0.948830809632779 0.947882763086547 0 0
0.959368942471193 0.958397494764416 1 1
0.973707014141686 0.97275288601923 1 1
0.998449307823371 0.997466688878474 1 1
1.02548180839432 1.02438334339544 1 1
1.01643188499311 1.01547566640254 1 1
1.02790427934763 1.02685787436859 1 1
0.992314248096904 0.991440600568581 1 1
0.992640999365277 0.991585251298609 1 1
0.999768797041008 0.998744604298368 1 1
1.00855291029907 1.00746164532368 1 1
0.989274153918701 0.988265166549627 1 1
0.996652841259341 0.995507944751727 1 1
0.992510918474246 0.991541498701285 1 1
0.987416640549921 0.986482156954669 1 1
0.981555947821955 0.98048831537415 1 1
1.00111018055153 1.00004033438234 1 1
1.01917572289056 1.01810898186993 1 1
0.957160910204897 0.956259550883297 1 1
0.990850043786737 0.989801691036732 1 1
0.966706679930816 0.96582129893186 1 1
1.04806495619306 1.04706190600378 0 1
1.0134632751802 1.01241293520335 1 1
0.996578287416297 0.995602046410388 1 1
1.01923716089223 1.01825535483418 1 1
1.02265929047437 1.02175329172504 1 1
1.00073299566166 0.999708162008437 1 1
0.979638246077979 0.978654139791231 1 1
1.02220078395148 1.02112392482396 1 1
1.02033808377093 1.01920483122769 1 1
1.00777396004812 1.00683320976182 1 1
0.956590605927147 0.95565173592345 1 1
0.940001211505979 0.939156771107692 0 0
1.02554477063123 1.02448217012379 1 1
1.05716589510522 1.05608695759581 0 0
0.960767173416286 0.959759726978228 1 1
0.991572461962228 0.990693073216392 1 1
0.968384782545911 0.967243059755636 1 1
1.00256327477724 1.00163771494011 1 1
1.03213653378849 1.03112619969296 1 1
1.00507571828042 1.00411912779618 1 1
0.976469120023042 0.975487069731391 1 1
0.937181521877029 0.936246108691436 0 0
1.02245184061967 1.02141384850417 1 1
1.01175791030977 1.01075105404503 1 1
1.07259907854342 1.07147415377478 0 0
0.970863891648901 0.969991384934095 1 1
0.969072656324986 0.968171608987311 1 1
0.982981755848693 0.982081010546631 1 1
1.03558522428734 1.03453498194577 1 1
1.04524967186088 1.04415259433239 1 1
1.01572842628341 1.01460715138727 1 1
0.967757951344945 0.966819412929883 1 1
1.01254777421217 1.01153324178103 1 1
1.02586162922145 1.02481954990946 1 1
1.00692926813114 1.00592343975258 1 1
1.03128531705578 1.03030187889904 1 1
1.03707902254761 1.03595874428575 1 1
0.967407251348913 0.966404691564009 1 1
1.01590436452808 1.01490944870352 1 1
0.992541712904224 0.991541594626258 1 1
0.989259114199431 0.9883792047957 1 1
0.989521739903509 0.988537050654225 1 1
1.03146052106444 1.03047676320375 1 1
1.01622520358671 1.01524464521818 1 1
1.01259968358694 1.01162745543686 1 1
0.993831302520017 0.992775052275284 1 1
0.999190074253314 0.998175651595405 1 1
0.990509568165061 0.989581574025135 1 1
1.00193397960284 1.00093138918249 1 1
1.03597135398231 1.03498870452741 1 1
1.03730553263378 1.03631914306954 1 1
0.961762829418417 0.960798629080478 1 1
1.03293159040077 1.03194371086616 1 1
1.01705210080661 1.01608163438997 1 1
1.02210068803585 1.02110103295005 1 1
0.994291609462049 0.993248714810094 1 1
1.00626091997955 1.00529030977924 1 1
1.05554532090975 1.05459599455674 0 0
0.994738328446393 0.993804464510493 1 1
1.02117062959765 1.02015473419696 1 1
0.967866614406592 0.966907960784738 1 1
0.977598270421311 0.976626941784304 1 1
1.03262521140011 1.03159500376983 1 1
0.994390406396327 0.993325358712641 1 1
0.989212667125323 0.988120977463687 1 1
1.02759915975446 1.02654433471345 1 1
1.03303384232026 1.0319244408074 1 1
1.04692169344958 1.045905528474 1 1
0.990437499221993 0.989586063877291 1 1
1.00684760847446 1.00573300351876 1 1
1.02073078836412 1.01970700276614 1 1
0.97019106944944 0.969108014028518 1 1
0.978582738490002 0.977543464846891 1 1
0.992933298345729 0.992040679704305 1 1
1.00845439168385 1.00743770611863 1 1
1.01845690253748 1.01742328731892 1 1
1.00787843669256 1.00685760038572 1 1
1.0161268291347 1.01513834144802 1 1
1.00001622760466 0.999113776728465 1 1
1.00908910713134 1.00816223697314 1 1
0.967239915071934 0.966213792802301 1 1
0.986607764913987 0.985656307854926 1 1
0.982312828898528 0.981201106209227 1 1
0.955774335357436 0.954805100234335 1 1
0.997278760949776 0.99628221348219 1 1
0.992964196554902 0.991894090005272 1 1
0.976149117502887 0.975166866191115 1 1
1.0191033711983 1.01807430534881 1 1
0.998443788480487 0.997382373119049 1 1
0.991533572143634 0.990519387727401 1 1
0.98083027205882 0.979877747238259 1 1
1.00093696872967 1.00004202751034 1 1
0.989761392807129 0.988648930208381 1 1
0.965796257507589 0.964816185950233 1 1
1.01266417114017 1.01161618690969 1 1
0.968378883283554 0.967313717028353 1 1
1.00419376107874 1.0031323179319 1 1
0.959618107669807 0.958662536373084 1 1
1.02066075020499 1.01964303166977 1 1
0.980890555221669 0.979827603033181 1 1
0.968003257819526 0.967001605361458 1 1
1.02262232976836 1.02152958852576 1 1
1.04345859447295 1.04232279405566 1 1
0.999601387807101 0.99862529798184 1 1
1.01014804811983 1.00915333905248 1 1
1.01288268204765 1.01180614952304 1 1
1.00112450590685 1.00016767189901 1 1
0.956347639465561 0.955357796502926 1 1
1.04203652160403 1.0409718487272 1 1
0.990157587297782 0.989088384646396 1 1
0.988499252790571 0.987427083096008 1 1
1.00738884523772 1.00635901072924 1 1
1.01775795927973 1.01676825419957 1 1
1.03961282047378 1.03856268560663 1 1
0.94586219625862 0.94486009988633 0 0
1.03685293534243 1.03570006621167 1 1
0.985801328765475 0.984804484157854 1 1
1.03092377459043 1.0299424436809 1 1
1.01646776134593 1.01550970645045 1 1
1.02582086781086 1.02474089985962 1 1
0.998288009381774 0.997380204003164 1 1
1.00080116016546 0.999729935765701 1 1
0.963894536105887 0.962968550639878 1 1
0.97827365289643 0.977254129653342 1 1
1.00681976225069 1.00577714417553 1 1
1.00137836468896 1.000409871093 1 1
0.980982176806585 0.980057614926088 1 1
1.01506013397095 1.01404009165071 1 1
0.987749158376304 0.9868234417261 1 1
1.02895951950558 1.02795083199543 1 1
0.98104272269494 0.980066527310435 1 1
1.02308724620435 1.02207994702888 1 1
1.01812501109464 1.01698952755101 1 1
0.975789233107968 0.974831169834031 1 1
1.04233223416294 1.04127680932989 1 1
0.967451757107296 0.966482614549796 1 1
0.994760908575098 0.993749961096853 1 1
0.977281534037703 0.976110987084299 1 1
1.01927595866325 1.01833677767767 1 1
1.02899232219683 1.02798932916213 1 1
0.982520834295699 0.981584950149747 1 1
1.00408706121462 1.00302731467509 1 1
0.989166520028303 0.988207873032989 1 1
0.982317078453866 0.981311143799464 1 1
0.998549182922389 0.997519598836984 1 1
0.979294564041796 0.978363159607658 1 1
0.987086662729155 0.986087682177441 1 1
1.04893173953197 1.0478029454021 1 1
0.985590334196363 0.984609342313468 1 1
0.959158501498483 0.958272691994284 1 1
0.983535341698431 0.982547717833629 1 1
1.01595443386115 1.01492232028587 1 1
1.02594601961948 1.02489635019108 1 1
1.00504145616764 1.00407186077526 1 1
0.990222365616498 0.989262265803969 1 1
1.00749524381748 1.00643025181482 1 1
0.983662494494062 0.982750899227662 1 1
0.973006981926708 0.97205063040262 1 1
1.0019682462833 1.00086282699423 1 1
1.00416390297123 1.00328255888867 1 1
0.970785079789494 0.969840107973982 1 1
1.02262526838546 1.02164246436751 1 1
1.01589422687427 1.01488089358632 1 1
0.992835448603238 0.991718615136746 1 1
0.985473339619819 0.984437492689479 1 1
0.997403569047889 0.996285450917332 1 1
0.993105366389816 0.992128555073585 1 1
0.995161722144898 0.994280817115338 1 1
1.01772204147234 1.01664094811703 1 1
1.01645741364802 1.01538660759645 1 1
0.987877708386721 0.986930758247847 1 1
1.01478859900621 1.01377053152817 1 1
1.00465298897178 1.00371273384972 1 1
0.97143801360378 0.970535249671417 1 1
1.005006692494 1.00404022744191 1 1
0.986440259765665 0.985491447178112 1 1
1.00622255305631 1.00526239578457 1 1
0.959971626639596 0.959090361759755 1 1
1.02290808021412 1.02186838492571 1 1
0.9952553912995 0.994352982880748 1 1
0.974790257351446 0.973836918344626 1 1
0.997730735602159 0.996754329804966 1 1
0.973494892871883 0.972404509168205 1 1
0.993223713523496 0.992321716102657 1 1
0.993061395318524 0.992101781979803 1 1
0.995874636500831 0.994950816652699 1 1
1.02943745855562 1.02847790477686 1 1
1.00148486174494 1.00050478305019 1 1
0.986102197993631 0.985139005020382 1 1
1.02401626076648 1.02306868862248 1 1
1.02324227593539 1.02216464429249 1 1
0.951086339680552 0.950166407687559 1 1
1.0030350372821 1.00208074938671 1 1
0.993942265774262 0.99302368855247 1 1
0.999612246212532 0.998617570676951 1 1
1.00020684800235 0.99918367671197 1 1
0.97592056570918 0.97501792467873 1 1
1.01543070049683 1.01441663239354 1 1
0.96176902608509 0.960648842856277 1 1
1.01798208775691 1.01695435813192 1 1
0.992398253184663 0.991316103113398 1 1
1.00450556310098 1.00336460712076 1 1
1.0248028186182 1.02371433550107 1 1
1.01949299009307 1.01848542342573 1 1
0.975529734389371 0.974589119205669 1 1
1.00537173128193 1.00441684532037 1 1
0.984843926336609 0.983836978178243 1 1
0.985992548691392 0.984936240074394 1 1
1.0071412826603 1.00609320810253 1 1
1.0012197602992 1.00016880440989 1 1
0.975212207258334 0.974184920658792 1 1
0.977449297893635 0.976474832031682 1 1
1.00332907520039 1.00229593109747 1 1
1.01033165277238 1.00940010763157 1 1
1.01706655830899 1.01606679234672 1 1
0.98593617434511 0.984999691478367 1 1
1.01178270091933 1.01072615297931 1 1
1.00851017058385 1.00743324329839 1 1
1.02104870349421 1.02009715093172 1 1
1.02890442206712 1.0278478943227 1 1
0.990146296061701 0.989226587219382 1 1
1.00897469802919 1.00803933980922 1 1
1.03138857366485 1.03033847049065 1 1
0.983119088380534 0.98211396868578 1 1
0.96216278910365 0.961223412573772 1 1
1.00722339766828 1.00608874492557 1 1
0.993415089848311 0.992471539380757 1 1
0.97590518233417 0.974852432412892 1 1
0.991985078622318 0.990893854598816 1 1
1.01225675022001 1.01131501193441 1 1
0.983494795800165 0.982497843182163 1 1
1.00686311069177 1.00585183899598 1 1
0.950461104489092 0.949432407510917 1 0
1.02728895786857 1.02628330871781 1 1
0.984062150398684 0.983049519281686 1 1
0.944980533018846 0.944001147121023 0 0
1.0198056488439 1.01889522543514 1 1
1.01719158334775 1.01618126831722 1 1
0.971188725386073 0.97021332662064 1 1
1.04912072314974 1.04811983594654 0 0
1.03390822955771 1.03289284761519 1 1
1.03323805553122 1.03207836234899 1 1
0.99114968002866 0.990117514684124 1 1
0.983023329646354 0.981969371267118 1 1
1.05666486546705 1.05568427975253 0 0
1.02280720762865 1.02177476892611 1 1
0.982528139278963 0.981549100320732 1 1
0.99362565998306 0.992597254890303 1 1
1.03614767346864 1.03521837069613 1 1
1.00509251892463 1.00408526562421 1 1
1.01757080389079 1.01658330206871 1 1
1.00436073817566 1.00323621067402 1 1
0.970681983193846 0.969750359132287 1 1
1.03978210117185 1.03867065579507 1 1
0.97162534074572 0.970590427236477 1 1
1.03166068857281 1.03067813359233 1 1
0.961995303841085 0.961004049781368 1 1
1.04573694618288 1.04465350166055 1 1
0.993607270317451 0.992488557262514 1 1
0.996267806469606 0.995215996357489 1 1
0.996638803260321 0.995648066980056 1 1
0.987184964893652 0.986113385286204 1 1
1.00493318710012 1.00395271942819 1 1
0.979928759894004 0.978942372827132 1 1
1.02731504536216 1.02606367695764 1 1
1.02160164736835 1.02064326551161 1 1
1.01753990670794 1.01646001220085 1 1
0.972458597402253 0.971459150296156 1 1
0.983346871802795 0.982325474828164 1 1
0.995469790573771 0.994381248347939 1 1
0.991676150934746 0.990617005579015 1 1
0.995659506551293 0.994590603184912 1 1
0.988724737623839 0.987797446302331 1 1
1.03025075824989 1.02922527246695 1 1
0.955161316655887 0.954161564507442 1 1
0.986958699120585 0.986030988152305 1 1
1.06364018533623 1.06258705563688 0 0
1.01048794598764 1.00944211536362 1 1
1.04195390260206 1.04091012657579 1 1
0.99790696103992 0.996913651523372 1 1
1.03095368718477 1.02996517721934 1 1
1.00511976445001 1.00416775412371 1 1
1.01751732775498 1.01638611513929 1 1
1.0603436050846 1.05928564915053 0 0
0.964300318334052 0.963410415549747 1 1
1.01147175537138 1.01039010808587 1 1
0.950916852187688 0.94989336112644 1 0
1.04017576884616 1.0391571917533 1 1
1.01570369915166 1.01458906076195 1 1
0.987751189998268 0.986882291198758 1 1
1.01969364404076 1.01858055488331 1 1
0.99774762349464 0.996909281310431 1 1
0.974868158820865 0.97385236463948 1 1
0.993607174890422 0.992567614754874 1 1
1.03221400577 1.03108156313098 1 1
0.953719935644198 0.952843554310525 0 0
0.983487399668221 0.982485771299624 1 1
0.9954105362848 0.994450082667407 1 1
1.01582966024477 1.01481566435134 1 1
0.975970430219717 0.975076591281794 1 1
0.999555154859509 0.998557984703426 1 1
1.05027877346787 1.04925603596801 0 0
0.990594616648446 0.989612630888914 1 1
0.956716181489933 0.955517284453489 1 1
0.987932218301921 0.98685695968003 1 1
1.0243365503324 1.02333182829408 1 1
1.03603415367927 1.03494251685139 1 1
0.954728100945719 0.953778306076931 1 1
0.982370249902801 0.981446256814699 1 1
0.985910775689535 0.98487884572067 1 1
0.969682871425374 0.968714388590888 1 1
0.999760087793703 0.998784262888049 1 1
1.00465999395554 1.00364194304374 1 1
1.03315593090239 1.03204876236722 1 1
0.985677674210903 0.984761276175993 1 1
1.02434089277178 1.02330686225701 1 1
1.00210812337853 1.00118392218813 1 1
0.981273122532523 0.980295898170358 1 1
1.00489171738785 1.00395053086057 1 1
1.00783822576108 1.00675947012041 1 1
1.03020539325202 1.02925112952747 1 1
0.973980704472229 0.973004252600892 1 1
0.972190406747757 0.971196256718484 1 1
1.03163563261371 1.03050547373993 1 1
0.991464599014905 0.990445110712118 1 1
1.0096981515236 1.0087019848904 1 1
0.991742494463723 0.990749906092049 1 1
1.00065696682997 0.999570526290899 1 1
1.00846596626585 1.00742271959999 1 1
1.00154010829746 1.00049823455118 1 1
0.989124879320759 0.988169953543059 1 1
0.972874016110269 0.971801532863629 1 1
0.996379500493261 0.995352042654384 1 1
0.989610218787797 0.988644207394976 1 1
1.06211775921316 1.06103825819387 0 0
1.03490067425345 1.03379926361081 1 1
1.02614317645772 1.02511529153872 1 1
1.00880478261596 1.00777309060157 1 1
0.974490332802286 0.97343321251565 1 1
1.01003274207215 1.00889799526152 1 1
1.01442669492046 1.01332595726773 1 1
1.0144552490647 1.01330238828773 1 1
1.01227208761592 1.01133337864448 1 1
1.03534180661734 1.03431863379861 1 1
1.01380231808268 1.01277098040544 1 1
1.00233171856671 1.00133114975187 1 1
0.996964432849668 0.995963241266869 1 1
1.03465388065854 1.03355036078861 1 1
1.01301887315685 1.01200530635323 1 1
0.98264545949239 0.9816552511303 1 1
1.00573055214361 1.00481999552901 1 1
0.978788990118722 0.977830725764155 1 1
1.01556566235634 1.01450818957273 1 1
1.02193604555597 1.0209544949824 1 1
1.02136834244379 1.02033270573164 1 1
0.999096833609081 0.998095512612701 1 1
0.9586668339577 0.957733143342925 1 1
0.976930715396742 0.975969649439401 1 1
1.00149635033983 1.00055589951829 1 1
0.973421463219079 0.97244587005839 1 1
1.00969302523458 1.008648054252 1 1
1.0271943677739 1.02614446245877 1 1
0.985479463414253 0.984484129716565 1 1
1.0167001698099 1.01564810930335 1 1
1.00157018041941 1.00048812202649 1 1
0.988349378593958 0.987379407612123 1 1
0.98236791377051 0.981256902068009 1 1
1.04177631218479 1.04075901329063 1 1
0.979310803662162 0.978404353553322 1 1
0.987589930459525 0.986471619487814 1 1
0.946917733880659 0.945851076447568 0 0
0.950219542900146 0.949336386436458 1 1
0.999927781586176 0.998868903061395 1 1
1.01211865377626 1.01119236086599 1 1
0.980012672382554 0.979099190657222 1 1
0.982709553088684 0.981803933979129 1 1
0.990135501403163 0.989126245967003 1 1
1.02873631508842 1.02778931879652 1 1
0.992048278182809 0.99113936780793 1 1
0.984367234894226 0.983471624808752 1 1
1.02330696021508 1.02228467091357 1 1
1.0274510992838 1.0263261860494 1 1
0.974838080981993 0.973877024980469 1 1
1.01012381899252 1.00912994088918 1 1
1.00236702786433 1.00147170577046 1 1
1.01408185796136 1.01307516830971 1 1
1.0123549700361 1.0113271034226 1 1
0.992527602120705 0.991547350772674 1 1
0.955737140249871 0.954760230492775 1 1
1.03388315660819 1.03278268540614 1 1
0.988089831014543 0.9871795450699 1 1
1.02233922436479 1.02134709682277 1 1
0.977174236569626 0.976177968416776 1 1
1.02870799739141 1.02766538015436 1 1
0.993920373195976 0.992857678626889 1 1
0.991963455718016 0.990953528849215 1 1
0.971170975969623 0.970312326387835 1 1
1.00114750160728 1.00010916906293 1 1
0.930095456046441 0.929220239366346 0 0
1.02784637826832 1.02683896826353 1 1
0.965330457562373 0.964387441347643 1 1
0.980161118406816 0.979127322196396 1 1
0.968298528303402 0.967257209499255 1 1
1.02439296122475 1.02343135284192 1 1
1.01005121573285 1.00911250248452 1 1
0.967492751275955 0.966564294643489 1 1
0.969603103669436 0.968634656304067 1 1
0.959738448196113 0.958607272528521 1 1
1.00076626114289 0.999813850292417 1 1
1.05451948932918 1.05348570161374 0 0
0.977811439582613 0.9769265198019 1 1
1.02046233718376 1.01956755022618 1 1
1.01413774103878 1.01309552752339 1 1
1.00839713664144 1.00744489195536 1 1
0.98844282836333 0.98747057557718 1 1
0.995162445656222 0.994235480169146 1 1
0.986750186381372 0.985796737768912 1 1
0.984331682500825 0.983235564006595 1 1
1.01991102211876 1.01888138055866 1 1
1.00192451617858 1.00089689313077 1 1
1.00761149194988 1.00651811324788 1 1
0.95227303674856 0.95129779620787 1 0
0.983810196384097 0.982856685941156 1 1
1.00955052888406 1.00853439762824 1 1
1.00646222539924 1.00539173975098 1 1
1.03578626570961 1.03470313915929 1 1
1.00524544871341 1.00417104584141 1 1
0.982325366888507 0.981385759438163 1 1
1.01602233042724 1.01495029841655 1 1
1.00729030891069 1.00624042792048 1 1
0.992659114031696 0.991552964916748 1 1
0.97624564588323 0.975271065789452 1 1
0.985273644592154 0.984241937762585 1 1
0.985144628338681 0.984161512273617 1 1
1.0022462697354 1.00123023518166 1 1
0.984027247872743 0.983046980798982 1 1
0.972124947652206 0.971185240696329 1 1
0.966457165956872 0.965398082955773 1 1
0.982062404828993 0.981136181557595 1 1
0.953812215365005 0.952956884007779 1 1
0.994842700224412 0.993808421465971 1 1
0.981292112864385 0.980279036755889 1 1
0.998828919459721 0.99786108714665 1 1
1.02834633469381 1.02731431172644 1 1
1.04936655961069 1.04836502217467 1 1
1.04512266669301 1.04408373109727 1 1
1.01173522079837 1.01075196185214 1 1
0.973306060555218 0.972332207407668 1 1
1.00179840861883 1.00086417769303 1 1
1.01270246748342 1.01162965916785 1 1
1.02409240778632 1.02313107343173 1 1
1.02531883401624 1.02431863221322 1 1
0.985415877049648 0.984447740962802 1 1
1.01893086354851 1.01786514684218 1 1
0.94999399884653 0.949088130048921 0 0
1.00968731438101 1.00866986971024 1 1
0.99518989017521 0.994138419969221 1 1
0.961205424797888 0.960219088423755 1 1
1.01792749195502 1.01698565049253 1 1
1.03511362914367 1.03410360532183 1 1
1.03312640146492 1.03207471519408 1 1
1.01729350165716 1.01620747973028 1 1
0.981534928907723 0.980612218432273 1 1
1.02063729526807 1.0196321157791 1 1
0.979601002250168 0.978641498414641 1 1
1.00591079742924 1.00480465294665 1 1
0.996277124705004 0.995332002362559 1 1
0.978385346399077 0.977389324888586 1 1
0.975020365394678 0.973986772993879 1 1
1.04106656358536 1.03986718096568 1 1
1.00743598479905 1.00636131803075 1 1
0.987762626573863 0.986703543275605 1 1
1.02125475083615 1.02012937602191 1 1
0.979387227518885 0.978298374912153 1 1
1.01377926063528 1.01277815683603 1 1
0.963624572593484 0.962459990358781 1 1
0.989093776988334 0.988104738785947 1 1
0.99682163933413 0.995880385031106 1 1
0.963637366444517 0.962573359890479 1 1
0.986089552000968 0.98509781690949 1 1
1.02334045555535 1.02223387718649 1 1
0.996110412542297 0.99507021649417 1 1
0.993508248234204 0.992476092411028 1 1
0.986054994927901 0.9850313500888 1 1
0.957436394177378 0.956514950376739 1 1
0.989122456551491 0.988267186200522 1 1
1.00172342694425 1.00066528559171 1 1
0.976825186607733 0.975747347028 1 1
1.00935093248547 1.00848216179855 1 1
0.983763447271437 0.982807616691249 1 1
1.00479388255078 1.00381571963914 1 1
0.986427523772137 0.985447861588386 1 1
0.986760275794486 0.98566298670226 1 1
1.00640229098087 1.00541058803527 1 1
1.01024746937631 1.00929112203529 1 1
0.960453183126959 0.959454945820459 1 1
0.97134947524172 0.970384547954626 1 1
1.00635706881817 1.00542422516054 1 1
0.926212365377709 0.925302085098002 0 0
1.04332422631916 1.04230489399262 1 1
1.00965916800939 1.00860535717205 1 1
1.04488610339231 1.04382364452928 1 1
0.969841461740572 0.968924141055296 1 1
1.01582949776237 1.0148116375756 1 1
1.00327348354698 1.00230410901289 1 1
0.984644170241096 0.983598412082974 1 1
1.05937222873782 1.05828117304898 0 0
0.974944366494108 0.973957188295197 1 1
1.05645425066928 1.05537424198772 0 0
1.01691020578034 1.01592908021002 1 1
1.02692124257336 1.0258182734115 1 1
0.980837119809654 0.97986126578756 1 1
0.981659233429362 0.980676635931543 1 1
0.979512647022403 0.978604534953728 1 1
1.00241206423306 1.00135493567357 1 1
0.942417688082466 0.941446841099327 0 0
0.971563506057501 0.970686115858506 1 1
0.996968114492458 0.996056068988918 1 1
1.00037693028856 0.999301789663657 1 1
0.976122781862255 0.975128913406107 1 1
0.98843203645102 0.987455036647679 1 1
0.977661323200788 0.976701402672969 1 1
1.00828686093456 1.00733310596987 1 1
0.983112786465063 0.982134841639546 1 1
0.960236941826836 0.959316423084917 1 1
1.00419864474395 1.00322295265286 1 1
0.981222248025746 0.980233352996421 1 1
0.967619783285847 0.966670691686625 1 1
1.03367964934563 1.03261157308752 1 1
1.04112041548273 1.04011137902379 1 1
0.996322574022842 0.995414178980364 1 1
0.958839267649074 0.957980942387737 1 1
1.01344760484691 1.0124934005171 1 1
0.970827347125381 0.969944061042551 1 1
1.01423305307308 1.01307689290886 1 1
0.975315331704401 0.974208034556193 1 1
0.951664677315886 0.950685990800408 1 0
0.984755607407939 0.983788737734399 1 1
0.986586255904823 0.985562016350088 1 1
1.01250167697666 1.01153576198221 1 1
0.964849278660283 0.963866520832445 1 1
1.00142997563136 1.00039370769532 1 1
1.04593245843307 1.04474389323461 1 1
1.00009208999507 0.999100239058989 1 1
0.976328448603464 0.975308195443996 1 1
0.972928676897932 0.971875720710416 1 1
0.997527546772603 0.996539076194074 1 1
1.01895026867203 1.0179061097812 1 1
1.01176364735773 1.01079526048695 1 1
1.00026326255636 0.999166006918494 1 1
0.976369712503484 0.975420306504088 1 1
1.00956322897673 1.00858434869283 1 1
0.966014708757465 0.96506835324901 1 1
1.00972570024586 1.0086959382305 1 1
0.986274778989863 0.985284812288461 1 1
0.993976878077991 0.992963410440481 1 1
1.06564312272078 1.06469074494661 0 0
0.976158804111519 0.975105883360169 1 1
1.00285896242474 1.00181472283753 1 1
0.969572147517969 0.968650432475061 1 1
1.00202084325228 1.00097651127271 1 1
1.00059203972641 0.999536980161467 1 1
1.00030661413185 0.999342134390626 1 1
1.00686312209671 1.00584587680745 1 1
1.01834569330518 1.01717637934989 1 1
0.978062987745902 0.977158014898464 1 1
0.993897344446736 0.992862361514638 1 1
1.01070717603655 1.00970336279745 1 1
1.03245550889013 1.03148887598342 1 1
1.021517601416 1.02045014949674 1 1
0.961442149952698 0.960456785836844 1 1
1.01884413710989 1.01780407096788 1 1
0.953114937754631 0.952139177207828 1 1
0.996810101090651 0.995808744250732 1 1
0.979796936879581 0.978784847342283 1 1
0.99283957634071 0.991883459576651 1 1
0.989666511245755 0.988613601017701 1 1
1.04480313379176 1.04380340221481 1 1
0.981619440148357 0.980576566239896 1 1
1.02957498120863 1.02860767787102 1 1
1.03026692765354 1.02925444625515 1 1
1.02414640606551 1.02313200788239 1 1
1.00896845985023 1.00782053840268 1 1
0.99227604686207 0.991257185240312 1 1
1.00417899772107 1.00309235255965 1 1
0.984237273782431 0.983409998218899 1 1
0.991973342474503 0.990966160722338 1 1
1.01406866234896 1.01298166543041 1 1
1.00049444476755 0.999559302631648 1 1
1.00496476229049 1.00386811010501 1 1
0.990975379656489 0.989940227348659 1 1
0.971713443411606 0.970734690332285 1 1
1.00371862443631 1.00279209063616 1 1
1.00859656555006 1.00755666178853 1 1
0.977037017236433 0.975980059737414 1 1
0.979053986297534 0.978140125230944 1 1
1.00574344263314 1.00471521442272 1 1
1.0081556240414 1.00717444543144 1 1
1.00286422928046 1.00187785156898 1 1
0.986374675304989 0.98543899566892 1 1
0.98155782277008 0.980572596357142 1 1
1.02698581586911 1.02586598352343 1 1
0.993382381390103 0.992388696359556 1 1
0.995175172834107 0.994199462125707 1 1
1.00831584131357 1.00720732218327 1 1
1.03043713579966 1.02929373072729 1 1
0.977889140576921 0.97690602457829 1 1
1.02526568791717 1.02412290131299 1 1
1.02125588464117 1.02026525502759 1 1
0.98510189123742 0.984109839661654 1 1
1.0264618580055 1.02542714508647 1 1
1.00302478070176 1.00206225520105 1 1
0.991242785137304 0.990358205759338 1 1
0.978527846053003 0.977484990560899 1 1
0.984789285078467 0.983789569714566 1 1
0.97839177302769 0.977435486632512 1 1
1.00938620435387 1.00835445782461 1 1
0.992532912779074 0.991514235336685 1 1
1.00541333612225 1.00430353066036 1 1
0.970340165501205 0.969360403000078 1 1
0.997534195771721 0.996544934180656 1 1
0.962984679424248 0.962008830569375 1 1
1.04379101807887 1.04272935157309 1 1
0.989285460358415 0.988244818984866 1 1
0.998728654097232 0.997574781709685 1 1
1.03082047506658 1.02982026663275 1 1
1.04147278102893 1.04048242490348 1 1
0.97606864107988 0.975087933399222 1 1
0.962371712146478 0.961311887389521 1 1
1.02573910784287 1.0245937554568 1 1
0.971379026433389 0.970450345838601 1 1
1.00926048963447 1.00807598445419 1 1
1.04951521390537 1.04852302250815 1 1
0.999203721959161 0.998173130574514 1 1
1.01951132401499 1.01835222894404 1 1
0.98126632319382 0.980285957325017 1 1
0.989524753377496 0.988597209975837 1 1
1.00541885554139 1.00447513824055 1 1
1.02997128251146 1.0290333884441 1 1
1.0162220843107 1.01508041611426 1 1
0.987631035848023 0.986525366106498 1 1
0.991712391800356 0.990763788654562 1 1
0.999466970653287 0.998455201008366 1 1
0.980307840942112 0.97939295893004 1 1
1.00914641406449 1.00808305686923 1 1
0.956464447257604 0.955509928637041 1 1
0.978263494306193 0.977211074279219 1 1
0.99134035010216 0.990368151797412 1 1
1.02954414600634 1.02851716117922 1 1
0.993428905708467 0.992475332359643 1 1
1.02033321898375 1.01924498960584 1 1
0.962844078544085 0.96184379515959 1 1
0.968439652753754 0.967447322428072 1 1
0.991075371594785 0.990086762000023 1 1
0.990601621461079 0.989433414528214 1 1
0.963343996799911 0.962379536954214 1 1
0.993420039220307 0.992431053682864 1 1
1.01005509197031 1.00894024135012 1 1
0.973423984567881 0.972490846027341 1 1
0.972132318293404 0.971038975721283 1 1
0.980895596341684 0.979940264854971 1 1
0.976538870075454 0.975502207339979 1 1
0.985744454364381 0.984659155420531 1 1
0.990510842186307 0.989489865934987 1 1
1.04398808541022 1.04300635397777 1 1
1.07146849026465 1.07039135160629 0 0
0.994386181639534 0.993278400607622 1 1
1.02446773277585 1.02329350937939 1 1
1.03529619213981 1.03419532610001 1 1
1.01047411743756 1.00946749891145 1 1
1.03399330372758 1.0330261328772 1 1
1.05825783104981 1.05725957473552 0 0
1.01615296475472 1.01516728833154 1 1
0.996441040468145 0.995377466948338 1 1
0.992328172758511 0.991333554113218 1 1
0.991423395331576 0.990381400351299 1 1
1.00506642763909 1.00409565241368 1 1
1.02764520820475 1.02646001498399 1 1
0.979172366514601 0.978135064987301 1 1
1.01389737732508 1.01287077745322 1 1
0.954493389792295 0.953631720544416 0 0
1.00049176705827 0.999508078962715 1 1
1.02295532424187 1.02190999711993 1 1
0.958705839894396 0.957706810458852 1 1
0.992408903289004 0.991453882136062 1 1
0.993107049179308 0.992060799331711 1 1
0.971394563980798 0.970423078096497 1 1
1.00323333620291 1.00225938818709 1 1
1.00135847748978 1.0002874549874 1 1
0.967558148520713 0.966646945669143 1 1
0.994876085556447 0.993893083349781 1 1
1.00378913300123 1.00274446763195 1 1
1.03111242602551 1.03010837082521 1 1
0.978867216836478 0.977910401559548 1 1
1.03906790437451 1.03803116006602 1 1
0.972235205390264 0.971332635871616 1 1
1.04595753624726 1.04492268391801 1 1
0.988552649490808 0.987645338350663 1 1
1.03685581748184 1.03587205174274 1 1
1.03051361577818 1.02950071238393 1 1
0.978993921783708 0.978068499878495 1 1
0.992192727430692 0.99119271176063 1 1
0.984675752511132 0.983804708125355 1 1
0.9713954437027 0.970466719728416 1 1
1.02430096531232 1.02327900763797 1 1
1.01570773275385 1.01469304877579 1 1
0.991420950837048 0.990317986672505 1 1
1.02579690583148 1.02470292046588 1 1
1.01642774272112 1.01538959381414 1 1
0.998985030354533 0.997995137171462 1 1
0.997214077276718 0.996218413557209 1 1
1.00305341489978 1.00210922049475 1 1
0.974442350800917 0.973487913439944 1 1
0.994750155881709 0.993748612053489 1 1
0.988047018048367 0.987106674215817 1 1
1.00037000492649 0.999368849941571 1 1
0.989196395646464 0.988296936130116 1 1
1.02508876267271 1.02406682456426 1 1
0.998466487962207 0.997290993101881 1 1
1.01767651709734 1.01671023634884 1 1
0.979044766529099 0.978029111957932 1 1
1.05933787659075 1.0582410597785 0 0
1.02465717080583 1.02370600194071 1 1
1.02869542641814 1.02773474852508 1 1
0.992712608307279 0.991706307319935 1 1
1.02949231954744 1.028390471324 1 1
1.02522317646071 1.02420983132846 1 1
1.03606874741504 1.03511228887826 1 1
1.00888111694402 1.00782529683018 1 1
1.01678452838194 1.01567861634398 1 1
1.02676340313213 1.02568438624481 1 1
1.01440744708437 1.01336855425492 1 1
0.990537511300012 0.989434124039807 1 1
1.00338947447234 1.00240146195778 1 1
0.982963878613978 0.981944945800204 1 1
0.991311538514908 0.990408046035667 1 1
1.00171107649238 1.00074047024468 1 1
0.992434528495324 0.991417533182803 1 1
0.977054057120223 0.976090046070228 1 1
1.03792692740105 1.03687558473912 1 1
1.02888506723885 1.02770543164107 1 1
0.982963051852109 0.9819926030138 1 1
0.99465775455484 0.993508014260951 1 1
1.01380910214523 1.01286812605027 1 1
1.03186994869091 1.03091407376422 1 1
1.0209032247257 1.01979031348935 1 1
0.979469012854614 0.97838064565903 1 1
0.984443006201274 0.983504488050599 1 1
1.05049233369205 1.04944450271497 1 1
1.00512241636116 1.00414013158162 1 1
1.00635533589324 1.00525366513913 1 1
0.98265158581694 0.981747050195372 1 1
0.978533426762731 0.977560579959841 1 1
1.01993160463331 1.01897945071102 1 1
0.99296342022196 0.991944957287504 1 1
0.970199924262402 0.969259496872883 1 1
0.997589221513668 0.996558388717645 1 1
1.02360662724361 1.02245811326807 1 1
0.978654634733818 0.977681655338481 1 1
1.02742980913649 1.02633859746987 1 1
1.02127226320235 1.02023024066632 1 1
1.04401402142241 1.04309151242296 1 1
1.01101030790946 1.00995097442382 1 1
0.972618368316755 0.971714222811245 1 1
0.989640802498213 0.988698259990677 1 1
1.00666401232821 1.00570306286461 1 1
1.00307282544194 1.00209728807457 1 1
1.0012343340127 1.00024652199153 1 1
0.979329127245539 0.97832071731028 1 1
0.977877137799034 0.976809877798319 1 1
1.0441147815613 1.04297632487876 1 1
1.0260135553529 1.02502730288313 1 1
0.981189621449627 0.98019438822701 1 1
0.997726771098355 0.996759996905454 1 1
1.03050840502255 1.02944184449482 1 1
1.00243261434967 1.00139300333195 1 1
0.971696364637406 0.970869194758856 1 1
0.991243281087576 0.990347900761374 1 1
0.975092107367523 0.974103508753577 1 1
1.01268115378259 1.01163996210944 1 1
0.962512758346604 0.961609618991217 1 1
1.03155818059897 1.03047274242684 1 1
1.01477460773752 1.0137651043362 1 1
0.98779327448384 0.986832790361507 1 1
0.989458489071229 0.988506430069416 1 1
1.04311108871712 1.04207985696956 1 1
1.00658292890093 1.00553312444516 1 1
0.966792563090105 0.965880269335122 1 1
0.98651653394127 0.985516939864785 1 1
0.981596446501607 0.980655878162019 1 1
0.995704242895384 0.994562923916225 1 1
1.01675261069752 1.0156547969346 1 1
1.00573093375712 1.00468531938244 1 1
1.00521849871891 1.00405530745667 1 1
0.981912765039059 0.980980485902787 1 1
0.983913011585123 0.982764892726192 1 1
1.01844184938628 1.01741239242508 1 1
0.966813430684502 0.965841952325685 1 1
0.990177471655292 0.989199466984895 1 1
1.03158230898453 1.03055569804099 1 1
0.972197315498883 0.971182102376068 1 1
0.957854717383628 0.956942200465595 1 1
1.02745373673031 1.02641543217452 1 1
1.04004424240853 1.03887681876124 1 1
1.00124798874009 1.00020304425681 1 1
0.998112338399989 0.997111547791612 1 1
1.02943825880079 1.0284140846495 1 1
0.956203102928577 0.955094565565161 1 1
0.958254482453007 0.957281169939061 1 1
0.985543693814601 0.984585591791377 1 1
1.0306917189671 1.02967808889131 1 1
1.0094283837829 1.00847642233246 1 1
0.980880390990254 0.979917890860548 1 1
1.01808853608803 1.017007494699 1 1
1.00902496309413 1.00793980203319 1 1
0.999277828427264 0.998250941375127 1 1
0.930235798525388 0.929287024428008 0 0
1.0314073556823 1.03026883565952 1 1
1.00488573703839 1.00382581450617 1 1
1.01749087365947 1.01648456869563 1 1
0.992271692912658 0.991378740701687 1 1
0.981420202278719 0.980420891627109 1 1
0.99340684501183 0.992296744127072 1 1
1.02903193352791 1.02803266050711 1 1
0.998324937268975 0.997356303116019 1 1
0.946283128780739 0.945379039790012 0 0
0.976756291430721 0.975886168956871 1 1
0.981593443351106 0.980577999500174 1 1
1.00613289620056 1.00507905956383 1 1
0.981574207762883 0.980570935963269 1 1
1.01286059271803 1.01173828231624 1 1
0.976121364784522 0.975090488797932 1 1
0.986809703340301 0.985783081041917 1 1
0.928267589095109 0.927329278312945 0 0
1.02733236919897 1.02635490892987 1 1
0.986008837837532 0.985037965949072 1 1
0.963041930735569 0.962093431129425 1 1
0.995095637862606 0.994170394212379 1 1
0.973679417499893 0.972649858779981 1 1
0.967566800871393 0.966628831757232 1 1
0.98472270365564 0.983732635078095 1 1
0.987561300618573 0.986493966443735 1 1
0.918072748522025 0.917175477610774 0 0
0.987314974724323 0.986289909527521 1 1
0.981623763741015 0.980595207826473 1 1
1.0558195535259 1.05470964172047 0 0
0.968644124378146 0.967505199831055 1 1
0.999399815894595 0.998534577796294 1 1
1.01166002538694 1.01068780725671 1 1
1.00889165597378 1.00790530933352 1 1
1.02995600311263 1.02882020803854 1 1
0.974734224628477 0.973786802723177 1 1
0.955245725126422 0.954289775339919 1 1
1.00189363284522 1.00089339807457 1 1
0.989436891185273 0.988344775848056 1 1
1.02112055523705 1.02016115389777 1 1
1.0048482118676 1.00380581579766 1 1
0.999855312909957 0.998916051779172 1 1
1.05544026583816 1.05435696320328 0 0
1.03945260721909 1.0382921637339 1 1
1.01187795389463 1.01086034034774 1 1
1.0375825117734 1.03655237520503 1 1
1.01604170069686 1.01504077257211 1 1
0.999526927815282 0.998524073363109 1 1
1.00236962783489 1.00135083177866 1 1
1.00016352268452 0.999082607506006 1 1
0.9946231795395 0.993660164524896 1 1
1.04048427401502 1.03936544031712 1 1
0.98855315623144 0.987543406280859 1 1
0.981348632338889 0.980424798188134 1 1
0.96139517752596 0.960479351605773 1 1
0.992430187203373 0.991523376652733 1 1
0.96833543975735 0.967385718986342 1 1
0.998364716908691 0.99744059866506 1 1
1.019317205622 1.0182479251555 1 1
1.00791559549887 1.00699895193086 1 1
0.994620478646306 0.993585167748994 1 1
0.977841767506627 0.976851931981074 1 1
0.986973667826238 0.986060241159506 1 1
1.04075928894314 1.0396754929003 1 1
1.01527322588424 1.01417993996461 1 1
0.979323944218316 0.978389836425822 1 1
1.00757460441006 1.00659440767592 1 1
0.999863179655959 0.998840170414018 1 1
1.01841915948304 1.01741960753949 1 1
0.982977223539455 0.982012269252689 1 1
0.978356276220892 0.977500795044348 1 1
0.983700231209916 0.982724657005927 1 1
1.0086107633875 1.00755619579929 1 1
0.968872707980436 0.967844659350178 1 1
1.0254748845443 1.02440681536633 1 1
1.00949887068253 1.0084230068668 1 1
1.03800705074603 1.03694042114974 1 1
0.974610501114172 0.973629280169413 1 1
0.971236053822729 0.970314088153354 1 1
1.00750364886597 1.00649474123426 1 1
0.964059394458003 0.963030722773801 1 1
0.992618800948871 0.991695114706045 1 1
0.992856673462465 0.991911767294371 1 1
1.02477825898491 1.02370779426684 1 1
1.03501641437443 1.03402867811114 1 1
0.958031985714879 0.957051275275788 1 1
0.967718227125098 0.966709576216122 1 1
1.00193058589113 1.0006986074762 1 1
0.983949650180776 0.982964034474771 1 1
1.03305457509614 1.03199596093389 1 1
0.992139940390791 0.991112769313288 1 1
0.993794738615028 0.992794814391916 1 1
0.984259061800368 0.983277217276702 1 1
1.02640020316955 1.025339150852 1 1
1.00242643350815 1.00143435498455 1 1
1.0252113505653 1.02413546556317 1 1
0.953917843703041 0.952965898280481 1 1
0.98360261186362 0.982645454874714 1 1
1.00152483408635 1.00048468521291 1 1
0.981825717231947 0.980925863464685 1 1
0.993381668068021 0.992397805224659 1 1
1.00270161409711 1.00175544930226 1 1
1.01141249288632 1.01041337791204 1 1
1.02558391279907 1.02451100585769 1 1
1.03558332475879 1.0345983400328 1 1
1.02679715534171 1.02590283721333 1 1
1.00010087164999 0.999101394132832 1 1
0.986872296163028 0.985781492445769 1 1
0.981298660314483 0.980321115921648 1 1
0.959080340104252 0.958041417653949 1 1
1.041309623689 1.04030002011888 1 1
0.981711703330827 0.980817264078227 1 1
1.00348012636892 1.0024764313821 1 1
1.01375729408166 1.01270192816791 1 1
0.956081099707414 0.955191197541938 1 1
1.00922831492623 1.00818348948592 1 1
1.00918335763329 1.00801459288653 1 1
1.02374057900071 1.02280466037045 1 1
0.965452336688252 0.964502944128064 1 1
0.988682948045826 0.987747388273866 1 1
1.05024849650772 1.04916229380989 1 1
0.985802527031082 0.984791902876763 1 1
0.979273781517877 0.978359439710124 1 1
1.00294015470831 1.00197927268288 1 1
1.01014436093085 1.00918965127931 1 1
1.03973935820333 1.0386883033794 1 1
0.958954105388498 0.957933625255761 1 1
1.02070579928621 1.01963727708269 1 1
1.05174644241029 1.0506396559812 1 1
0.958748395939793 0.957760972581812 1 1
1.00762550815277 1.00661467064166 1 1
1.02617234277049 1.02522143941196 1 1
1.02924437075395 1.02796838709011 1 1
1.00443442249168 1.00330924231248 1 1
1.01503678971335 1.01390924772098 1 1
1.02337598961869 1.022402164872 1 1
0.981375899127621 0.980428446051152 1 1
1.02667736196708 1.0256294850909 1 1
1.00415714298465 1.00303670562626 1 1
0.988942482555939 0.987993884473957 1 1
0.978476257050618 0.977528104987353 1 1
0.975496129593972 0.974570802439922 1 1
0.973839570767187 0.972828436959801 1 1
1.01671041890377 1.01574370498843 1 1
1.01044160365851 1.00937228977156 1 1
1.00833318106058 1.00726388138234 1 1
0.960057901209023 0.959033728564273 1 1
0.981971821302707 0.980873091302576 1 1
1.00136749678915 1.00026455345097 1 1
1.00418806000084 1.00309735527052 1 1
0.988579237981495 0.987574199340182 1 1
0.995875185424004 0.994966995845563 1 1
1.01665513251651 1.01566663995611 1 1
1.02218459817005 1.02105990185025 1 1
0.957334776420209 0.956353751748698 1 1
0.997859087048191 0.996897069208745 1 1
1.01613900571174 1.01514536052473 1 1
0.981983952567972 0.980997320002866 1 1
0.979846265566915 0.978824128710104 1 1
1.01795442628837 1.0169432214974 1 1
1.00871708962294 1.00776360389837 1 1
1.05482739539765 1.0537957649009 0 0
1.02932686245818 1.0283551882615 1 1
1.00722504912922 1.00624124857338 1 1
1.00117876868916 1.00018444488573 1 1
1.02147443586221 1.02026775635414 1 1
1.01854060711704 1.01757988725186 1 1
0.986809069153378 0.985849973786713 1 1
1.04925355251623 1.04825377266786 0 0
1.0319479017827 1.0309058058021 1 1
0.973316303225909 0.972345070617121 1 1
0.966079788799871 0.965068524138425 1 1
0.996936500772068 0.995871611294814 1 1
1.01527097317488 1.01421013895832 1 1
1.00687951503667 1.00589566352977 1 1
0.987574803467046 0.98660757850202 1 1
0.967112458631836 0.966041020840402 1 1
0.993485758357773 0.992492377946199 1 1
1.05334335159229 1.05220181081599 0 0
0.974123178978007 0.973275312911307 1 1
0.978019699151861 0.977070160646721 1 1
1.02067496692431 1.01967801929887 1 1
1.0014546124287 1.00046727016799 1 1
1.01342511628512 1.01235053379069 1 1
0.994521104819321 0.99353646509749 1 1
1.00302838149175 1.00207254115853 1 1
1.03374867008045 1.03271431352432 1 1
0.974835339415434 0.973892480016565 1 1
1.02246161858883 1.02151614896459 1 1
0.993997832323781 0.993022134527295 1 1
0.979809463970544 0.978864675575238 1 1
0.954261891734497 0.953307276955306 1 1
0.974148435489931 0.973180451523402 1 1
0.99596246845854 0.994857156186896 1 1
0.973669206521548 0.972654102563373 1 1
0.993131514365862 0.992254240153694 1 1
0.977749350696359 0.976722326271254 1 1
1.02451792918169 1.02354052097582 1 1
0.997276471964985 0.996198379599101 1 1
1.01489617447153 1.01383434184299 1 1
0.983720042379365 0.982721848484048 1 1
1.03417199852785 1.03304265903104 1 1
0.996861111330487 0.995880522242131 1 1
1.00645128692279 1.00553242021193 1 1
0.993414325846168 0.992364426376864 1 1
1.02158422455692 1.02058163535796 1 1
0.999832832081236 0.99883714403427 1 1
0.956309035787819 0.955426996010049 1 1
0.972468064145955 0.971543125703605 1 1
1.01223446213566 1.01133439442324 1 1
1.01096586122437 1.0098597531279 1 1
1.03046459134471 1.02937284747113 1 1
1.00689471463028 1.00592192138498 1 1
0.976284576800845 0.975330867803873 1 1
1.00712641344436 1.00610438555217 1 1
0.959518222855661 0.958633356269776 1 1
1.01857150095961 1.01746425420281 1 1
1.03302177778293 1.03198136107505 1 1
0.98728957779922 0.986207110198544 1 1
0.998121376875182 0.997098184170155 1 1
1.00997398371322 1.00897482750322 1 1
1.0246858215828 1.02360710445755 1 1
0.978484578366023 0.977443502723431 1 1
1.00677580802747 1.00579652264041 1 1
1.02672459011659 1.02576010056618 1 1
0.999429511311402 0.998525040161921 1 1
1.0335632254599 1.03257529350956 1 1
1.01100354996795 1.01007267281107 1 1
0.986796647223779 0.985868239209956 1 1
0.975672821170548 0.974485819036826 1 1
1.03463364248594 1.03355699978675 1 1
0.985870358765106 0.984932106710321 1 1
1.0044802591653 1.00351343310248 1 1
1.03933688784714 1.03830176974036 1 1
1.00052171527198 0.999426742655715 1 1
1.02715207786509 1.02604275402792 1 1
0.963182890077323 0.962186822455785 1 1
1.01331411842048 1.01228265169504 1 1
1.03217935786289 1.03100604993252 1 1
1.00106103522489 1.00010012290244 1 1
0.98020049773082 0.979313325885107 1 1
1.04032316100619 1.03924790179915 1 1
1.02008787586898 1.01923016969515 1 1
1.02046504609772 1.01948590551862 1 1
1.01754030629579 1.01640796815912 1 1
0.977881261089804 0.976914769074356 1 1
1.04666439374785 1.04571703363121 0 1
1.02889989534552 1.02783200545976 1 1
1.03295469233702 1.03189787975863 1 1
1.02116089832952 1.02015277470671 1 1
0.999069602804569 0.998083951159595 1 1
0.988609706955003 0.987732789967076 1 1
0.985819367877813 0.984920373788311 1 1
1.06328866830103 1.06215285250821 0 0
0.985044490609431 0.984024340787746 1 1
0.992837525565285 0.991776839513846 1 1
1.00568088871092 1.00454876782599 1 1
0.978252924250468 0.977272416638059 1 1
1.02392134307427 1.02293230786306 1 1
1.04307428981993 1.04191038298967 1 1
1.05633332280782 1.05529491499862 0 0
0.990406944109733 0.989410799555158 1 1
0.982257041045174 0.98125586143553 1 1
0.998666276801578 0.997764986751633 1 1
1.0330477111549 1.03205799192192 1 1
1.00722650234958 1.00627951893731 1 1
0.971178676346567 0.970248660125118 1 1
1.01008455341746 1.00903854387106 1 1
0.982180707225482 0.981260100370547 1 1
1.0492964820852 1.0482959332531 0 0
1.00088641805378 0.999970309072917 1 1
1.00160407681828 1.00062244922945 1 1
0.99388909256135 0.992886026456027 1 1
1.00848315329762 1.00755292455122 1 1
1.03414969616847 1.03321219163291 1 1
1.00410222520232 1.00308674309611 1 1
0.966725985105165 0.965751427303378 1 1
0.962201738394784 0.961314674140083 1 1
0.97883663129436 0.977812132937094 1 1
0.966122832640966 0.96514847857189 1 1
0.95174823063537 0.950787653271713 1 1
0.963661374134282 0.962700594750285 1 1
1.01838468884737 1.01730763849288 1 1
0.978141140664912 0.977104325921682 1 1
1.01738135027573 1.01637259189873 1 1
0.991130461280385 0.990204395635829 1 1
0.978894941734052 0.977930649750865 1 1
1.03578989164776 1.0346995927784 1 1
1.00211538445543 1.00113538964094 1 1
1.03683737578663 1.03586101553406 1 1
1.04407488632124 1.04310875345008 1 1
0.996578703100981 0.9956527815826 1 1
1.01318588545199 1.01212122790512 1 1
1.05123904194454 1.05013581792901 1 1
1.02140951995185 1.02040829179518 1 1
1.01083078116431 1.0098853156497 1 1
1.03703266898331 1.03591134288949 1 1
0.99154148584896 0.990481943142123 1 1
0.937936143036796 0.936967953276913 0 0
0.99132691468948 0.990310034990676 1 1
1.01941975570549 1.01845433302495 1 1
0.995748387470554 0.9948214824715 1 1
0.993552132730762 0.992589974318412 1 1
1.00262638987182 1.00165067252899 1 1
1.00851328347691 1.00741688806762 1 1
0.970817413403578 0.969851108606699 1 1
0.980055439848797 0.979119852682719 1 1
0.979776949356604 0.97878870588405 1 1
0.979784188712047 0.978813114788008 1 1
1.01289758983822 1.01193245226624 1 1
1.00128221479814 1.00030616191851 1 1
1.03799053478905 1.03680117662583 1 1
1.00495862281621 1.00395221846889 1 1
1.01550703903417 1.01451482145876 1 1
0.972309950059763 0.971274647720549 1 1
0.995356953123816 0.994467654963132 1 1
0.9468522990579 0.945818362997835 1 1
1.01538956816425 1.01426115738782 1 1
1.0040435061381 1.00308317723956 1 1
0.975900022306391 0.975008199889322 1 1
0.990861486993556 0.989827179822213 1 1
0.989301344554571 0.988376020925775 1 1
0.970368219830076 0.969280869178611 1 1
0.998565452745263 0.997473456719375 1 1
1.04316103249165 1.04201548207294 1 1
0.986678578286431 0.98566615834554 1 1
1.0222696844424 1.02118667218669 1 1
0.959147074410018 0.958122826027891 1 1
1.00476764585948 1.00380435302577 1 1
0.979209356055696 0.978279465615398 1 1
0.977862861276808 0.976841756276709 1 1
0.953880911113316 0.952916093414696 1 1
0.945994076717199 0.944976782429447 0 0
0.969814236088552 0.96880981657063 1 1
1.00987409579714 1.00878750780508 1 1
1.01009763122002 1.00903211643962 1 1
0.966419717368519 0.965377293140272 1 1
1.0420072665081 1.04104139923477 1 1
0.997508937308163 0.996460774329772 1 1
0.972743571473408 0.971771075920203 1 1
0.969831562955422 0.968925218596032 1 1
1.00071537472876 0.999719722684822 1 1
1.01030422133256 1.00924610754654 1 1
1.0113244335242 1.01031528877941 1 1
1.06137263789954 1.06035669933101 0 0
0.979872476998958 0.978918969856936 1 1
1.01031120487551 1.00921152122564 1 1
1.0003359529279 0.999304913448485 1 1
0.999060213004518 0.997982064936026 1 1
1.00065033842341 0.999680762878941 1 1
0.997022846704613 0.996134720817109 1 1
1.03560724450132 1.03464033211971 1 1
1.00737426402391 1.00639892699686 1 1
1.00058723402139 0.999552681428072 1 1
0.968717886707416 0.967735994097397 1 1
1.01066698199512 1.00958949801817 1 1
0.986355528186604 0.985210643863198 1 1
1.00425134120534 1.00329161718585 1 1
1.01337237299378 1.01240435700404 1 1
0.985960682412573 0.984955311138046 1 1
1.0195527763695 1.01854077582183 1 1
1.01272842253935 1.01166495645333 1 1
0.992942257925911 0.991942964681547 1 1
0.981585651920864 0.9806067859215 1 1
1.00551296085147 1.0042499008564 1 1
0.975564951350763 0.974655027130291 1 1
1.03281682522389 1.03180764171324 1 1
0.980575006429041 0.979483510731131 1 1
0.987093346774653 0.986044311144697 1 1
0.979909558403405 0.978985466860388 1 1
1.00833939906541 1.00729283767721 1 1
0.964167612634611 0.963214075231654 1 1
0.987706112712311 0.986754823960323 1 1
0.976143377741811 0.975259418767999 1 1
0.976685135489524 0.975646567702518 1 1
1.01638922392416 1.01533244916184 1 1
0.996203984301034 0.995148537945646 1 1
1.00842982509589 1.00736742641809 1 1
1.02509792150362 1.02396232309504 1 1
1.00002231331428 0.999022913442796 1 1
1.02370207144405 1.02272956170077 1 1
1.00254216824546 1.00155393376965 1 1
1.02655204325316 1.02551961174407 1 1
1.01267457739743 1.01154735320724 1 1
0.972114249907802 0.971209227491296 1 1
0.970305636835997 0.96934503889929 1 1
1.01089598816767 1.00983877291605 1 1
0.977851749309662 0.976855517342488 1 1
1.02424858553868 1.02308826163242 1 1
1.01310856485442 1.01201434303887 1 1
1.00270067265336 1.00170591391292 1 1
1.00127851066338 1.00043162319666 1 1
1.02504670154043 1.02399361489617 1 1
1.03425752258664 1.03330960599299 1 1
1.00518876371703 1.00417655625432 1 1
0.971833974518223 0.970912249091228 1 1
0.982665648580193 0.981742134677463 1 1
1.04546060973264 1.0445060053667 1 1
1.01432859276106 1.01328614532359 1 1
1.02585219768179 1.02491515570811 1 1
1.00129875062489 1.00031550521894 1 1
0.946227381442249 0.945329477356799 0 0
0.966020964064645 0.965027389937408 1 1
0.975107553757889 0.974061324668942 1 1
1.02819349696959 1.02716364736431 1 1
1.01161077068696 1.01058338725769 1 1
0.997086539503788 0.996013830946574 1 1
1.01137922862104 1.01029708038351 1 1
0.986345877756305 0.985323457689382 1 1
1.01123190443895 1.01020676280498 1 1
1.02440211720118 1.02339623741405 1 1
0.998319689717571 0.997294427762356 1 1
0.996054731413984 0.995074903724168 1 1
0.971197568173352 0.97024542126642 1 1
1.00196700101198 1.00092862442041 1 1
0.926845657477882 0.925867286309129 0 0
1.04741313160463 1.04635157468123 1 1
1.00778573929889 1.00679881912764 1 1
0.992435263152176 0.991359268661795 1 1
1.03874936352928 1.03767012279713 1 1
1.02248911858002 1.02142123143449 1 1
0.979327672291727 0.97846796379673 1 1
1.00968928201709 1.00870145472036 1 1
1.00572923819448 1.00473934820106 1 1
0.968096092666258 0.967115094505966 1 1
1.01883404120583 1.0178022895203 1 1
0.971238280229349 0.970214072840354 1 1
0.990416093219582 0.989490863026412 1 1
0.994559190477827 0.993557595398368 1 1
1.01137245983139 1.01040571711156 1 1
0.988638962818358 0.987636923707579 1 1
0.981399951318131 0.980435594771541 1 1
1.03864618186221 1.03765729740436 1 1
1.02182188222736 1.02078903993588 1 1
1.00880768599295 1.00785069365209 1 1
1.0013288215085 1.00035838561005 1 1
1.01593018298982 1.01491067322531 1 1
0.992877305794192 0.991878168239811 1 1
1.01254810161048 1.01143954103448 1 1
0.945786003576171 0.944816171900914 0 0
1.0353963581219 1.03441729338875 1 1
0.993341047396454 0.992366854426296 1 1
0.994457879024075 0.993316966518204 1 1
0.995071416690444 0.99405266058285 1 1
1.0152054264745 1.01424945818348 1 1
0.993629481630056 0.992658081898021 1 1
1.00492839780076 1.00400949397834 1 1
1.06759974428147 1.06646681057364 0 0
0.981058478390624 0.979982401075513 1 1
1.03773485410834 1.03667574386221 1 1
1.01682186020456 1.01572576109702 1 1
0.989329297172108 0.98837929809573 1 1
0.997885204826155 0.996877747598955 1 1
0.994548198717723 0.993446451551515 1 1
0.98829450782861 0.987319299100749 1 1
1.02792334091117 1.02671796192871 1 1
1.00475300667526 1.00363327741218 1 1
0.998257389276322 0.997213956089536 1 1
0.995446379031325 0.994328886536326 1 1
0.993612448014954 0.992582716938164 1 1
1.04489420174103 1.04380342012074 1 1
0.986081024080182 0.984994905417835 1 1
0.981059247630061 0.980053141583087 1 1
1.01255263236744 1.01151389513356 1 1
1.01384346838189 1.01283374079068 1 1
1.00395645730606 1.0030037304543 1 1
0.990186041419644 0.989267797436638 1 1
0.978354171673995 0.977359987674532 1 1
0.999901758705903 0.998830123651313 1 1
1.03597587461075 1.03494939275029 1 1
0.963963322591133 0.9629331201941 1 1
1.02383196401155 1.02282284701218 1 1
1.03980533575258 1.03876494250051 1 1
0.983362705790193 0.98229766257732 1 1
0.963116104839244 0.962140041913946 1 1
0.998170637581925 0.997224361026474 1 1
1.01808815976845 1.01712307422303 1 1
1.02120576256818 1.02009859005403 1 1
0.985258211747685 0.984243575140059 1 1
0.999394112890985 0.998445215737849 1 1
1.00433538618071 1.00334399452531 1 1
1.01269101954292 1.01168122499745 1 1
1.00699339842604 1.00601584568776 1 1
0.985775846559178 0.984798014916566 1 1
0.964475857444514 0.963464634742003 1 1
1.06960953454784 1.06839971767137 0 0
1.02833003833836 1.0272276098403 1 1
0.942263943242337 0.941346798713204 0 0
1.02202479797649 1.02099028676117 1 1
1.01536437531432 1.01442367281127 1 1
1.07115382252661 1.07013472756793 0 0
0.953634081580867 0.952619139893376 1 1
0.960278799425827 0.959360902659383 1 1
1.00854459030384 1.00752980178848 1 1
1.00486134930028 1.00387698932136 1 1
1.01695577204516 1.01577014007512 1 1
0.98808357507377 0.986975526430136 1 1
1.05012728153493 1.04913872430186 0 0
1.01787197685379 1.01681693689794 1 1
1.04487436921225 1.04390112982906 1 1
1.02842153968305 1.02747993990264 1 1
1.01337316486576 1.01229398106049 1 1
1.02324037151625 1.02216195083926 1 1
1.02446319088047 1.02349603434617 1 1
0.977393143439313 0.976318278669203 1 1
0.976457766261676 0.975501069289117 1 1
1.0122548027896 1.01127714052859 1 1
0.968003824980644 0.966996689991416 1 1
1.01162155647097 1.0106569278584 1 1
0.953325407846424 0.952270586058685 1 1
1.00431577229904 1.00334436752291 1 1
0.999294061208318 0.99832411755873 1 1
1.02561423077103 1.02460367818681 1 1
1.00245076239452 1.00130952340734 1 1
1.00530739036014 1.00434538049969 1 1
1.02010503924696 1.01905789083592 1 1
1.02444237530558 1.02340170058972 1 1
0.992646893252721 0.991644166945806 1 1
0.98333855451971 0.982220913937638 1 1
0.993751114932669 0.992700022585754 1 1
0.985728962471326 0.984773055928044 1 1
0.996570537557404 0.9956423116618 1 1
1.00440743484428 1.00350838828256 1 1
1.00067566673005 0.999598361810174 1 1
1.01333296946898 1.01216150980906 1 1
0.999122738565726 0.998121613663259 1 1
0.981948397060625 0.980955241970698 1 1
1.00566373238702 1.00465064103378 1 1
0.993838666306091 0.992699290552364 1 1
0.984688695497884 0.983669087285606 1 1
0.983357790999011 0.982407595080578 1 1
0.974272284068255 0.973311805440608 1 1
0.98952587600883 0.988634306493519 1 1
1.05702697537158 1.05596440609086 0 0
1.01590273727306 1.0147740482218 1 1
0.977712105122985 0.976792748198341 1 1
0.980600957599732 0.979618555637495 1 1
1.03653098963381 1.03551958202356 1 1
1.01463734378693 1.01351369208224 1 1
0.998392642071798 0.997410727411209 1 1
0.959195433639761 0.958285905385016 1 1
0.998909264017609 0.997909495379789 1 1
1.02105097306082 1.02013877270403 1 1
1.00104670689213 1.00005817635749 1 1
1.05449489050666 1.05343134750003 0 1
1.02043256901396 1.01943139825505 1 1
0.987590636264622 0.986649511498137 1 1
0.956199179726235 0.955208925199293 1 1
0.991676429871398 0.990594884061364 1 1
0.969416267261863 0.9684110612725 1 1
1.02460848237487 1.02354776457566 1 1
1.01557968230137 1.01447576491138 1 1
1.0318339440999 1.03084839330083 1 1
0.996354433696467 0.99534563252859 1 1
1.04878108428703 1.04772093296698 0 1
1.02172110117809 1.0206881300247 1 1
0.987575033083813 0.986666636200981 1 1
1.03258156848609 1.03151252236879 1 1
1.00932884719533 1.0083389300718 1 1
1.01388176258451 1.01290123651575 1 1
1.01254345912225 1.0116514087735 1 1
0.968690279022477 0.967770066334795 1 1
1.06142049514472 1.06025077182519 1 1
1.04573998421921 1.04474686145095 1 1
0.976426672736767 0.975458408843629 1 1
1.05025671509501 1.04905921550253 1 1
1.0177653172138 1.01672029977033 1 1
1.01859194576562 1.01749375600244 1 1
0.992763618093621 0.991740919798285 1 1
0.979118220996577 0.978123333093371 1 1
1.03158921769087 1.03059586028204 1 1
0.994037004514857 0.993037643673204 1 1
0.955023747518105 0.954102612723148 1 1
0.986399875345632 0.985327182540369 1 1
0.990779450917512 0.989803228603671 1 1
1.02047717697648 1.01937353943744 1 1
1.03125612876513 1.03024121716744 1 1
0.994742432472777 0.993762281512104 1 1
1.04248852429038 1.04143236584428 1 1
1.03042957298278 1.02935235928887 1 1
0.990693251491751 0.989725094293726 1 1
0.99216607446316 0.991151635480705 1 1
1.00003538575837 0.999092168394288 1 1
0.975447520174542 0.974515015464872 1 1
0.962555033444467 0.961635735640548 1 1
0.987133431085218 0.986146340296844 1 1
0.939178637164449 0.938291409622815 0 0
1.0175715742916 1.01651031761795 1 1
0.990560139029537 0.989558563914946 1 1
0.993255952727921 0.992239121795952 1 1
1.05473799909956 1.05372620068127 0 0
1.01344947942973 1.01237170313994 1 1
1.04005713677265 1.03905663846747 1 1
1.02342213534354 1.02235620868162 1 1
0.990087131855117 0.989144449082138 1 1
0.995680614961196 0.994688296696002 1 1
1.00963657502748 1.00851806444756 1 1
0.979370823645912 0.978320394920363 1 1
1.01755580032483 1.01656125957568 1 1
1.01818499212783 1.01718838661171 1 1
0.95558575230914 0.954660322027915 1 1
0.972230319660352 0.971304031017102 1 1
0.988517992303523 0.9876074653639 1 1
0.979347101191399 0.978431516536299 1 1
1.00057865098318 0.999467570584087 1 1
0.995853011038092 0.994931696756063 1 1
1.01112882385226 1.0099402321876 1 1
1.0192808580391 1.01835409210239 1 1
0.998474541443578 0.997530908511471 1 1
1.04789176120368 1.04680760540546 1 1
0.98088166994395 0.979895033377392 1 1
1.00849002748822 1.00752475307918 1 1
1.01888318263944 1.01781256502213 1 1
0.991928276658419 0.990820621125862 1 1
0.998128752528271 0.997128248010461 1 1
1.00115648499627 1.00012861828368 1 1
0.990825302791464 0.989812080548128 1 1
0.997753677440252 0.996781262349666 1 1
0.987756956080998 0.98676108853988 1 1
0.98951816994668 0.98849293718456 1 1
1.02531460796987 1.02421423965536 1 1
0.996315840766149 0.995295486970255 1 1
0.984985799459709 0.983927517056814 1 1
1.00505417248051 1.0040356497817 1 1
1.01051329493982 1.00955774284432 1 1
0.973786712088491 0.972853775749453 1 1
1.03600347118183 1.03505414503031 1 1
0.988705707070145 0.987695934919228 1 1
0.978156798972083 0.977288547544325 1 1
0.964592383167202 0.963502490499142 1 1
0.956494002216592 0.95549944283635 1 1
1.0417501906416 1.04074636015626 1 1
0.996797129246336 0.995775603958831 1 1
0.988127852189662 0.987133135290984 1 1
0.95667625162169 0.955675892455742 1 1
0.975703780006978 0.974787237352908 1 1
1.02352521689107 1.02250214031212 1 1
1.03113813702156 1.03019229255431 1 1
1.00951319175505 1.00846332400074 1 1
0.969824820283634 0.968841182150828 1 1
0.980597480708661 0.979642696740809 1 1
1.00061109353511 0.999662853326775 1 1
0.988027019135765 0.987105589149999 1 1
1.01345308337914 1.01248078949985 1 1
1.02777613020225 1.02668339924005 1 1
1.0003698649216 0.999370546241244 1 1
0.995450739329608 0.994532904042166 1 1
1.0118061369622 1.01072504270057 1 1
1.04318634976068 1.04216590341489 1 1
0.99786697561768 0.996888315855854 1 1
1.00915593559818 1.00816865876527 1 1
0.989295499887075 0.988226363923205 1 1
0.988499385998444 0.987419036023284 1 1
1.02958339785406 1.02846432837878 1 1
1.01165835619791 1.01070967974648 1 1
0.969535583369201 0.96855599048352 1 1
1.00360089316291 1.00250232861131 1 1
1.01448246092608 1.01352758878697 1 1
0.963353152841182 0.962353605311202 1 1
1.0284684520389 1.02743702115524 1 1
1.02118457344587 1.02009786621082 1 1
0.996234265574421 0.995181123089521 1 1
1.01600415748551 1.0149781426672 1 1
1.02700101677864 1.02597848895118 1 1
0.98990174376512 0.988849861253062 1 1
1.07420523020791 1.07323657271754 0 0
0.999777258303619 0.998875329250897 1 1
1.05720723216433 1.05618704670682 0 0
1.01159803023346 1.01053880310008 1 1
0.948042324742862 0.947089585898643 0 0
0.986876262904904 0.985958933382382 1 1
1.03007558109928 1.02903753813677 1 1
1.01643635373542 1.01544072536084 1 1
0.983786515337055 0.982661387510709 1 1
0.988501756047309 0.987467841622371 1 1
0.99326989543453 0.992102405250173 1 1
0.963181232643451 0.962290004097697 1 1
1.00125081334796 1.00028049944456 1 1
0.967458676824517 0.966521017495578 1 1
0.983389692032309 0.982290550450612 1 1
0.979448840413707 0.978463292276669 1 1
0.985904713441647 0.984929858252945 1 1
0.999840927770881 0.998854443055701 1 1
0.98053070355341 0.979623230148967 1 1
0.94374205318431 0.942809510194499 0 0
1.0004199915655 0.999460389763727 1 1
1.00142159353564 1.0004873444548 1 1
1.00655211614271 1.00562284402892 1 1
0.994516049711649 0.993478787271808 1 1
0.994450920049665 0.993507991267108 1 1
0.989286188402983 0.988297608369751 1 1
0.958998344342779 0.958053292219185 1 1
0.967323439971996 0.966356544226996 1 1
0.958863842277611 0.957879721052827 1 1
1.00631025288228 1.0053057423815 1 1
0.956637735053099 0.955665730041108 1 1
1.02201515818438 1.02098179007618 1 1
0.994090768734661 0.993117601852877 1 1
0.962591225615563 0.961638137681033 1 1
0.998490971882803 0.997582625878488 1 1
0.997495902260232 0.996431479412364 1 1
1.0095995158228 1.0085589440724 1 1
1.03808045370101 1.03706212424586 1 1
1.02187633341144 1.02092708207617 1 1
1.00777910181949 1.00675095870128 1 1
0.977886620672998 0.976914932347288 1 1
1.00592178718737 1.00498168619435 1 1
0.971880578703873 0.971036780230241 1 1
0.98415842526316 0.983182108392247 1 1
1.03264544352504 1.03167552334958 1 1
0.968887897471902 0.967778999288173 1 1
0.95998732253702 0.958931241258938 1 1
0.964631728592247 0.963649143667465 1 1
0.988016442745507 0.987057168047011 1 1
1.03202114514852 1.03091137880644 1 1
0.990823806668604 0.98994187581104 1 1
0.976459287292503 0.975468964310338 1 1
0.990623407338105 0.989538437657263 1 1
0.999017432750899 0.998012178135159 1 1
0.986875163572485 0.98595428137403 1 1
1.01524313784868 1.01414606449054 1 1
1.01780205006164 1.01686823627666 1 1
0.951978352064375 0.951051064930456 0 0
1.00484901413871 1.00385054491885 1 1
1.00078806020418 0.999751504567607 1 1
0.988525147962592 0.987518427589382 1 1
1.00102143093123 0.999972853402991 1 1
1.00399201548447 1.00306068959527 1 1
0.994694047911941 0.993722196632754 1 1
1.00770934931044 1.00670708569152 1 1
1.01174883270604 1.01069752672498 1 1
0.988616696396096 0.987650030913786 1 1
1.02732711589799 1.02621229423749 1 1
1.00296163188687 1.00194826128016 1 1
1.02277659535319 1.02172589708734 1 1
1.01436557292639 1.01344117587173 1 1
0.979524181368033 0.978583187144838 1 1
1.00466818758995 1.0036909066131 1 1
1.00327187922487 1.00228924300951 1 1
0.976979854805019 0.976031417618353 1 1
0.985509091513753 0.984497757213698 1 1
0.990722912933797 0.989666792568864 1 1
1.00079524010404 0.999824155987448 1 1
0.986710668637027 0.985711849301926 1 1
0.997783497800151 0.996791429258863 1 1
0.988280538214635 0.987148140961652 1 1
1.03117442871723 1.03007727744701 1 1
1.05337568808618 1.05241263539226 0 0
1.02331188267964 1.02215402812083 1 1
0.991162525960901 0.990209919177099 1 1
0.964987317494681 0.964031777167736 1 1
0.993919298508369 0.992865550621881 1 1
0.991928784128786 0.990871500363837 1 1
1.00806218947343 1.00711628056591 1 1
0.983012783541518 0.981969361537748 1 1
1.04519330032038 1.04403907986223 1 1
0.959560572766547 0.958635569050556 1 1
0.969998646011965 0.968968692965914 1 1
0.946129696794907 0.94513153740171 0 0
0.951502355425864 0.95055515369692 1 1
0.981311342021803 0.98019304451942 1 1
1.00508635914616 1.00418376887082 1 1
1.02099638155036 1.02002916144424 1 1
0.970942414274295 0.969985316430288 1 1
1.04218158833089 1.04114838728588 1 1
0.986887505557943 0.985843307485816 1 1
0.997004277506396 0.996077742182192 1 1
0.974881647432542 0.973932345013541 1 1
0.997060654819282 0.996094015568312 1 1
0.986541899194322 0.985597633333425 1 1
0.981576946530731 0.980517641347248 1 1
0.98379443446464 0.982909339595418 1 1
1.003077532826 1.00205460722192 1 1
1.00520713811624 1.0041036278425 1 1
1.01723678238322 1.01624275649505 1 1
1.04454970485304 1.04345767459821 1 1
0.990241602822751 0.989217726429492 1 1
0.967681311819085 0.966717785619976 1 1
1.00060737555863 0.99955982327772 1 1
1.00915853837074 1.00807267286444 1 1
0.991010539797412 0.990047269408408 1 1
1.00547550869144 1.00440822266915 1 1
1.00048495578921 0.999559701037146 1 1
1.01521877629427 1.01414368922994 1 1
0.989591651734555 0.988387796131411 1 1
0.976989300889044 0.976043418060779 1 1
0.998913340703457 0.997821520058892 1 1
0.982336946986604 0.981315845776875 1 1
0.973266434659008 0.972319618606129 1 1
0.979156034505352 0.97816399988188 1 1
1.00782230170763 1.00686720064751 1 1
1.02347769055292 1.02242260911406 1 1
1.01813494072767 1.01708700360953 1 1
1.02581268422021 1.02492438987581 1 1
1.0120318798626 1.01103221577957 1 1
1.01487788752698 1.01387556438061 1 1
1.00394124807257 1.00285354208244 1 1
0.984458466439999 0.983451013643629 1 1
0.991367110455981 0.990392736729282 1 1
1.03214841008025 1.03114696884949 1 1
1.00322514622112 1.00234986329672 1 1
1.0473902165566 1.04626915173764 1 1
1.02387081133797 1.02276155896672 1 1
0.989175920100782 0.988145641821474 1 1
1.02105905424967 1.01998216866053 1 1
0.967827022083217 0.966808517639272 1 1
1.01118747379652 1.01019682278877 1 1
1.02656749406738 1.02543166958633 1 1
0.988207430405908 0.987235524618295 1 1
0.993751343019975 0.992868156407154 1 1
0.990804509265951 0.989820258976895 1 1
1.01679140901797 1.01576190264227 1 1
1.04007461556158 1.03905002659143 1 1
1.04226833518657 1.04122880026947 1 1
0.935611615539138 0.934576150025571 1 1
1.06878544617716 1.06767923829829 0 0
0.996174967315104 0.995164504726602 1 1
1.00073192261463 0.999729962000406 1 1
1.00259562939195 1.00150004602182 1 1
0.997464084423822 0.996332358642305 1 1
1.03986413024553 1.0389103658987 1 1
1.00295548529494 1.00190919252067 1 1
1.00137969904795 1.00035372177988 1 1
1.02457676789685 1.02355927114959 1 1
1.03585878990025 1.03480832106577 1 1
0.989882248698509 0.989019001769635 1 1
0.982800493821738 0.981809789172239 1 1
1.0018080127051 1.0007786856892 1 1
0.992312224003844 0.991351328992575 1 1
1.02082529107968 1.0197219490852 1 1
0.942101051172723 0.941166212353089 0 0
1.01728860015715 1.01623806448811 1 1
1.0022072258112 1.00132794954814 1 1
0.995242976989699 0.994229540957635 1 1
1.0239537386726 1.02293371951853 1 1
0.979874184099411 0.978969841568263 1 1
0.991879564727505 0.990905494359508 1 1
1.01919992405748 1.01825846742806 1 1
0.996165665182292 0.995237542483944 1 1
0.986476172711996 0.985602323255512 1 1
1.00990854595723 1.00877661355291 1 1
0.963904560449537 0.962975903924218 1 1
1.01209963812216 1.01106502956224 1 1
1.01069751502018 1.00975050846957 1 1
1.0054603084565 1.00438577034913 1 1
1.02673334455886 1.02572013411755 1 1
1.01464628425985 1.01360060865055 1 1
1.02465106828225 1.023623816848 1 1
0.945505623803866 0.944578812072771 0 0
0.972449660675684 0.971549355595197 1 1
0.997672950537835 0.996694948230131 1 1
1.00025384740684 0.999190704169265 1 1
0.949724053239925 0.948731007833654 0 0
1.02260771201136 1.02145621067723 1 1
0.995345658221708 0.994288370589286 1 1
0.971938310136377 0.971028007378335 1 1
0.989701797839429 0.988795184399298 1 1
1.01209625787062 1.01116568257504 1 1
0.9950934395449 0.994126991159945 1 1
1.0074259582953 1.00627587760593 1 1
0.994409731265421 0.993395801984135 1 1
1.00808594749305 1.00699477021359 1 1
1.0032082371747 1.00220783311058 1 1
0.991789893610246 0.990809456276016 1 1
0.995963121310602 0.995051763985485 1 1
1.01021402454698 1.00924206484372 1 1
0.972701166013567 0.971685786901231 1 1
1.03661254583726 1.03540817114509 1 1
1.01851149004299 1.01748827311207 1 1
0.970814263272557 0.969788740629348 1 1
0.960504984170385 0.959594005324133 1 1
1.03005136479981 1.02915735386961 1 1
0.967488378738836 0.966507511322993 1 1
0.974723348226518 0.973721576576739 1 1
0.997034952847763 0.995951448423093 1 1
0.998121499023519 0.997133307982906 1 1
1.0159807045284 1.01488031876018 1 1
0.983137136618118 0.982054058649677 1 1
1.03624149053466 1.03511639782683 1 1
1.0192286800095 1.01812556053802 1 1
1.01090669675312 1.00986367205518 1 1
0.977723803424713 0.976828070418211 1 1
0.993821075822591 0.992713317800577 1 1
1.02250553700248 1.02149182936701 1 1
0.968319370462027 0.967378320017429 1 1
1.00033438344332 0.999273172149709 1 1
0.992041106425739 0.990962917697774 1 1
0.99697940640343 0.99593799037212 1 1
0.980108463790055 0.97906437970026 1 1
1.0148090835349 1.01372762145329 1 1
0.995916287211993 0.994875185258461 1 1
0.984114814400628 0.983105667714715 1 1
0.977267138226056 0.976309117769332 1 1
0.995319179004702 0.994352577320303 1 1
1.00203214766704 1.00103278720815 1 1
1.04484646434049 1.04378545696659 1 1
1.00670321185578 1.00563712988123 1 1
0.971332356266429 0.970404144291087 1 1
1.015256860203 1.01422455755036 1 1
1.0003505160171 0.999333691330348 1 1
0.928722867814799 0.927795972106337 0 0
1.00527502414357 1.00431110968025 1 1
0.987767815638404 0.98683448682822 1 1
1.00478278450595 1.00365318959916 1 1
0.99065224700127 0.989708916500491 1 1
1.01316930636738 1.01209935099922 1 1
0.953473664536968 0.952505262000481 1 1
1.03143019088863 1.03041370703347 1 1
1.02709269282601 1.02608029405462 1 1
1.03038293922163 1.02931977031621 1 1
0.991264068431839 0.99019360358163 1 1
0.98535608682805 0.98432422239857 1 1
1.00395938259049 1.00301507876685 1 1
1.00406244952086 1.00308517524337 1 1
1.02907466677143 1.02801420663376 1 1
1.00158978990479 1.0005037298116 1 1
0.997860285492796 0.99675845795856 1 1
1.00350697193819 1.00242865950801 1 1
1.01236852696287 1.01118977106136 1 1
0.979153832003375 0.978217956496127 1 1
1.02083152052966 1.01983035991263 1 1
0.950183909000957 0.949153138810724 1 1
1.00653452444379 1.00554303547472 1 1
0.976357335244938 0.975344545702749 1 1
0.969548481166535 0.968599544783529 1 1
1.01769049640581 1.01654133451151 1 1
0.99549631426534 0.994532233454825 1 1
0.966227761809892 0.965198758672366 1 1
1.00780468481339 1.00688217833425 1 1
0.966428434341613 0.965387706064899 1 1
0.999526471585561 0.998561347776977 1 1
1.02886918525045 1.02786887502039 1 1
1.00865193351856 1.00772273437643 1 1
0.999297512827508 0.998322001696971 1 1
1.01276577819167 1.01184551994149 1 1
0.982883106627885 0.981905252912003 1 1
0.981916987685233 0.980932776022893 1 1
0.992772017659514 0.991764357041695 1 1
0.996650136315925 0.995695255514894 1 1
1.0101215068751 1.00907054589893 1 1
0.994555603600909 0.993485179695964 1 1
1.00504923909156 1.00404023981915 1 1
0.985198007409042 0.984238860007543 1 1
0.960766515655802 0.959748392849578 1 1
1.02064161348919 1.01964835040055 1 1
0.97790861358661 0.976904509869323 1 1
0.996893288497957 0.995891506701723 1 1
1.01124518747243 1.01019290931025 1 1
1.0288485929139 1.02775922788092 1 1
1.02152206500874 1.02050524497319 1 1
0.998480181778347 0.997515303351483 1 1
1.00313991215194 1.00211160009761 1 1
0.989073350951517 0.98804125565359 1 1
1.01043931890641 1.00952408694966 1 1
1.00839080715587 1.00749106281273 1 1
0.983816378968524 0.982774103486525 1 1
0.996793599931953 0.995774810059968 1 1
0.956650679005591 0.955740636905118 1 1
0.97620379012547 0.975274051223227 1 1
1.00581172987427 1.00467413633071 1 1
1.01342303698902 1.01237070645798 1 1
0.99417666641806 0.993242630895384 1 1
1.02429051181172 1.02337368833444 1 1
1.01341162856 1.01248715690354 1 1
1.01909523022706 1.01812641392453 1 1
0.984257343928499 0.983338439102217 1 1
1.04620238306949 1.04512691509394 1 1
0.962605055451313 0.961615950340728 1 1
1.02759111961692 1.02664101650147 1 1
0.997259080846299 0.99632873998038 1 1
0.985157500928093 0.984123331907901 1 1
1.01805552593179 1.01711271498543 1 1
0.98251674805568 0.981571709814173 1 1
1.04237858617555 1.04125277798454 1 1
1.01210411568895 1.01114251880282 1 1
0.993949344057806 0.993006645908113 1 1
0.967384106036169 0.966445239000923 1 1
1.01811106044738 1.01714611985747 1 1
1.01994052399985 1.01899394365669 1 1
1.01155709882305 1.01053659431547 1 1
0.989695748657911 0.988670666032546 1 1
0.955436997739878 0.954378508218217 1 1
1.02749731639242 1.0264557990628 1 1
0.996313250418539 0.995399229638168 1 1
1.00652724100659 1.00556499203185 1 1
0.999997906196444 0.998939992032042 1 1
1.00339831687655 1.00236727357429 1 1
0.979701143106835 0.978758097718203 1 1
0.983402675603491 0.982425752757241 1 1
0.980672790631228 0.979668291282435 1 1
1.02867994367763 1.02772749211325 1 1
1.012594993551 1.01166685876164 1 1
1.00705185212865 1.00605745703678 1 1
1.01424421616374 1.01318591064933 1 1
1.0392410702305 1.03821326420441 1 1
0.977966437018229 0.976891578667476 1 1
1.01323914430106 1.01225201911472 1 1
1.00863083418529 1.00767463149393 1 1
1.03448726238921 1.03339495396432 1 1
1.05110625059762 1.05014979327565 0 0
1.03136365535882 1.03033919819325 1 1
0.977724365130348 0.976676270302456 1 1
0.982143318090244 0.981165901578439 1 1
1.01902801832856 1.01807862949617 1 1
1.04209342630986 1.04098503849342 1 1
0.987762430862054 0.986819158080335 1 1
1.0132236635531 1.01215811072046 1 1
0.988495415750712 0.987520602285754 1 1
1.03100472627425 1.02994499756707 1 1
0.9906920393398 0.989659507472347 1 1
1.0298853631713 1.0288308359114 1 1
1.02207839715384 1.02098867384523 1 1
1.00457144033565 1.00357023175465 1 1
0.966950135410599 0.96587361132401 1 1
1.02320172934318 1.02217813194895 1 1
1.00053017394481 0.999498254394737 1 1
1.00632789448731 1.0052987112746 1 1
1.00082646459472 0.999903007845573 1 1
0.989512977825401 0.988507145494964 1 1
1.00103759171368 1.00006974443989 1 1
1.02776049111612 1.02673247924991 1 1
1.01304807995777 1.01207546528522 1 1
0.992090029902964 0.991066603200752 1 1
1.02684036637835 1.02579377694267 1 1
1.03064965947248 1.0294858337184 1 1
0.987643364190598 0.986654038303422 1 1
1.01643815716115 1.01542297170601 1 1
1.01046023876016 1.00934929803379 1 1
0.987137187911066 0.986116101408769 1 1
1.01146239235228 1.01038609602919 1 1
1.01037688713022 1.00940151877263 1 1
0.981584884467172 0.980625077017915 1 1
0.988338047129188 0.987272213214679 1 1
1.02565955814298 1.02472441795509 1 1
0.988675116096941 0.987643545105259 1 1
1.02965712707832 1.02862065237749 1 1
1.02927614121073 1.02830928558207 1 1
0.990615096120163 0.989627945431867 1 1
1.07198824304732 1.07098053972628 0 0
1.01724967767434 1.01613780538819 1 1
0.992619874947815 0.991558925694806 1 1
1.00386744808206 1.00292779642952 1 1
0.975300034771159 0.974279446654693 1 1
1.02291691114698 1.02185887680411 1 1
0.996590213270717 0.995675792502669 1 1
1.0314499833167 1.0303867057082 1 1
1.01425733663963 1.01330298359981 1 1
1.02099602719274 1.02001764528768 1 1
1.02645747196881 1.02545394473316 1 1
1.02340025615349 1.02238791564653 1 1
0.991022572847764 0.990050575268561 1 1
1.00645821413888 1.00545372977663 1 1
0.946090824847799 0.945034319771991 0 0
1.02345694821611 1.02247578663776 1 1
0.991747055284485 0.990741252408327 1 1
0.979630578922375 0.978722957100858 1 1
0.966175874621425 0.965086457109832 1 1
0.995740306291597 0.994744507854819 1 1
0.977498369512269 0.97648910475592 1 1
1.02457294268324 1.02348966313641 1 1
1.03053116828417 1.02944124641017 1 1
0.977208812227821 0.97610242877312 1 1
1.02437831133755 1.02338986286662 1 1
0.974816866800949 0.973832676664407 1 1
0.993850461074438 0.992854075308872 1 1
0.927810072057102 0.92684137840498 0 0
0.983428041585303 0.982416211980953 1 1
0.996711349690751 0.995704698991501 1 1
1.01001921760227 1.00892101442284 1 1
0.973556652898052 0.972579284223956 1 1
0.947318185190678 0.946414538460942 0 0
0.969429721779594 0.968428985709497 1 1
0.97729206771381 0.976378086042675 1 1
1.0152308407324 1.01414106800281 1 1
1.0346439927486 1.03340395386853 1 1
0.977010967171451 0.976074652185798 1 1
0.985692253935905 0.984719023317104 1 1
0.980046263650136 0.979027995993822 1 1
1.02269356336578 1.02167072081812 1 1
1.00890970896488 1.00786275190464 1 1
1.02431715736689 1.02339996568798 1 1
1.0353977779833 1.03431370216294 1 1
0.976769784676544 0.97583540415779 1 1
0.988850738031646 0.987879043324953 1 1
0.959028416533905 0.958024624723404 1 1
1.03607448410597 1.03503998438455 1 1
1.03861385333319 1.03756139169268 1 1
1.01723442896726 1.01621827395588 1 1
1.02094989638304 1.01990434384401 1 1
0.993334281042226 0.992209327884359 1 1
1.01803947441777 1.01692226197189 1 1
0.991539273937613 0.990549434500019 1 1
0.987291113163526 0.986371147799499 1 1
0.988425359880043 0.987405852003949 1 1
0.978141720085788 0.977094867859008 1 1
1.05684979380065 1.05587811864548 0 0
0.989529486360683 0.988537696097029 1 1
1.01769748721949 1.01665745618222 1 1
1.02083450856349 1.01991341797975 1 1
1.01758714446937 1.01649572804773 1 1
1.01479566695047 1.0138052858797 1 1
0.995271837238154 0.994205586643037 1 1
0.942163173710064 0.941283588594921 0 0
1.03829191034505 1.0372062369093 1 1
0.972138061802931 0.971291827729618 1 1
1.00621600275377 1.0052357202672 1 1
1.01878988140875 1.01768061683938 1 1
1.02769834544235 1.02657174085035 1 1
0.996725609078237 0.995770502514339 1 1
1.00059807263742 0.999565006650464 1 1
1.00634982014953 1.00532022258196 1 1
0.97459347017643 0.973557724341872 1 1
0.977391051741167 0.97639290388333 1 1
1.02250810258586 1.02159202834615 1 1
0.999189552251819 0.998154962933288 1 1
1.0038986807421 1.00287354711722 1 1
0.968186340603132 0.967140512879439 1 1
0.962493948496125 0.961589996582178 1 1
1.0083266434081 1.00730836132676 1 1
1.00152031435632 1.00052352622726 1 1
1.02092225882409 1.01998116688946 1 1
0.970890789514379 0.969956121337158 1 1
0.953343748351625 0.952420279258009 1 0
1.00284227607092 1.00179622766949 1 1
1.02883942617954 1.02771359355812 1 1
1.01591185821092 1.01495891171947 1 1
1.00280300011727 1.00190511048105 1 1
1.03041800546423 1.02941762483433 1 1
0.95822632326751 0.957337645882006 1 1
0.947674149947913 0.946667055567515 0 0
1.00836313807142 1.00727755716632 1 1
1.02696232308913 1.0259428089808 1 1
1.01762508009622 1.01662874188737 1 1
0.9985720790104 0.997585763530281 1 1
0.963149981751616 0.962271083184166 1 1
0.995778931145174 0.994782332398119 1 1
0.990848842789772 0.989836268164323 1 1
1.01888163265545 1.01781671661444 1 1
0.997794118617789 0.996738337831792 1 1
0.97225245736678 0.971347367588955 1 1
0.99519791951337 0.994307957656071 1 1
1.00095844302836 0.999930196276661 1 1
1.04962376063208 1.04862556575383 1 1
1.00263737147872 1.00152185165841 1 1
0.992939181430895 0.991919474885365 1 1
0.992656123587498 0.991695545634968 1 1
0.976682286675123 0.975627327158699 1 1
0.98970757627838 0.988653424882971 1 1
0.99430908072199 0.99322989134794 1 1
1.01885247769619 1.0179266613019 1 1
0.947374347452677 0.946350689728311 0 0
1.01467276661238 1.01364723551053 1 1
0.985094094563158 0.984047782927118 1 1
1.01350521699422 1.01246168464599 1 1
0.972527108231937 0.971576025929958 1 1
0.977055131041582 0.976124190651844 1 1
0.97319660392761 0.972266360768873 1 1
1.01734685642847 1.01629505250845 1 1
0.982835872733929 0.981939756427664 1 1
0.979447880863649 0.978439318659657 1 1
0.968324710019048 0.967347211516362 1 1
0.997909731282915 0.99683966426217 1 1
1.00765646421602 1.0066412157189 1 1
0.993023998148732 0.992037364826868 1 1
1.00870218707336 1.00773055198102 1 1
0.959037594066627 0.958095692882926 1 1
1.00513238709555 1.00403920071973 1 1
0.99933313474195 0.998214092549735 1 1
0.993237095009172 0.992262076956107 1 1
1.00075365763379 0.999764949047461 1 1
1.01611022173203 1.01510454110011 1 1
0.99184682984117 0.990844050982195 1 1
1.00085431855615 0.999841391493989 1 1
0.97808288804408 0.97710854981018 1 1
0.991739212513191 0.990702639563594 1 1
0.964678183268707 0.963814797248275 1 1
1.00320404988866 1.00207277955918 1 1
0.95857549483887 0.957630762802189 1 1
1.04688167963233 1.0458786300183 1 1
1.021376893252 1.02031601973651 1 1
0.964774484006327 0.963808740782318 1 1
0.977772706161497 0.976675404005823 1 1
0.983211135267336 0.982189745804844 1 1
0.992898770264792 0.991899676712559 1 1
0.990838986526191 0.989849893149637 1 1
1.04260323143149 1.04165104712475 1 1
1.00493152244831 1.00388737840063 1 1
1.02885842224311 1.0278473196351 1 1
0.980685833908773 0.979777210563324 1 1
1.02139858934484 1.02041780947352 1 1
1.00568823310033 1.00466251912789 1 1
1.00067847001062 0.999666101025144 1 1
0.988772156197556 0.987871752192269 1 1
1.03907050629496 1.03803952146967 1 1
1.00098911936755 0.999984417236878 1 1
0.971295516273292 0.970358290895266 1 1
0.970232300040498 0.96919278484788 1 1
0.990637090921376 0.989640466951254 1 1
1.01093141994662 1.00990494386122 1 1
1.04958874539002 1.04854377514725 0 0
0.995810998152419 0.994731677475745 1 1
0.985889401817079 0.984936701494204 1 1
1.00659890362223 1.00565179585937 1 1
1.02975819101577 1.02873153174477 1 1
0.978157755585001 0.977218808274424 1 1
0.980430154160236 0.979538164175137 1 1
0.965841051105858 0.964958575043047 1 1
1.01898738838962 1.01796893860619 1 1
0.98031508397811 0.979260479472362 1 1
0.988986705902171 0.988099455439153 1 1
1.03461784741379 1.03350270094145 1 1
0.98517612838561 0.984190695189887 1 1
0.996756617905575 0.995762537169681 1 1
1.05441622255649 1.05335524271634 0 0
1.04128820402445 1.04024656723811 1 1
0.995928711294467 0.994947942300025 1 1
1.0239487196971 1.02301048691071 1 1
0.965571120733059 0.964715119193925 1 1
1.00630310171206 1.00534008192128 1 1
0.962835733341073 0.961858086321803 1 1
0.981990748511362 0.980928320767412 1 1
0.986305657240911 0.985298098628359 1 1
1.03882718262143 1.03784080209773 1 1
0.990234734914235 0.989247189773938 1 1
0.985608079873312 0.984560420249718 1 1
0.975481293918507 0.974419226449782 1 1
1.03635164490696 1.03527236834507 1 1
0.983207812957663 0.982073151725059 1 1
0.98418097134425 0.983201708829284 1 1
1.0070527114741 1.00598741282962 1 1
1.03539620030484 1.03430418499825 1 1
0.99706907626165 0.996088571066479 1 1
1.00715626074625 1.00618435681889 1 1
1.01228407056407 1.01121131518731 1 1
0.977243397780213 0.97625167115481 1 1
0.968490072390441 0.967536922875826 1 1
0.985959647814644 0.984997047225779 1 1
0.991152572944266 0.990157614158646 1 1
0.979159630322356 0.9782155704827 1 1
0.957681564069713 0.956801243547619 1 1
0.96028309844955 0.959434561783096 1 1
0.966138656386134 0.965114181682125 1 1
1.00166922334007 1.00069278695144 1 1
0.971566401912932 0.970526703920647 1 1
1.00796911906595 1.00697869876652 1 1
1.01378224980056 1.01279510837413 1 1
0.980730469119833 0.979827411977938 1 1
0.978563067913789 0.977442830469296 1 1
1.00464172586947 1.00371954943811 1 1
0.976591396326173 0.975499038486159 1 1
0.999782838761174 0.998812951444178 1 1
1.0148485196846 1.01377548178663 1 1
0.964756327548831 0.963860530997444 1 1
1.01767547607804 1.0167079129835 1 1
1.00561426700277 1.00464198202656 1 1
1.03193731547394 1.03082490170812 1 1
1.00627066646963 1.00529969720123 1 1
1.00806698314497 1.00698034410636 1 1
1.02417693395074 1.02317293450235 1 1
0.997937548883268 0.996845868943132 1 1
1.0202166339304 1.01913661492867 1 1
0.984484788830254 0.983520157466573 1 1
0.994512417578575 0.993445269679842 1 1
0.995808768926498 0.994710740843152 1 1
1.01299106355735 1.01198351859226 1 1
0.988285913684367 0.987348507175005 1 1
1.00815578218963 1.00716405920785 1 1
0.998472290209992 0.99752694472698 1 1
1.01226211259635 1.01127955161338 1 1
1.02737507594803 1.02633660188321 1 1
0.95577397915919 0.954788145414358 1 1
0.989907151126543 0.988891926992405 1 1
1.00690537649849 1.0059650173878 1 1
1.01995546101972 1.01884496874457 1 1
0.999697388334102 0.998615762706714 1 1
1.03393912144225 1.03275285593383 1 1
0.992573805853544 0.991560500746823 1 1
1.02262565862726 1.02164237235908 1 1
1.02268747094236 1.02174379256181 1 1
1.01741890211202 1.01636110225907 1 1
1.01339350941437 1.01235180065858 1 1
0.982284707828582 0.98132798510383 1 1
0.994314357819533 0.993352005581704 1 1
1.03146490453653 1.03046615837681 1 1
1.01086744990444 1.00978834999447 1 1
1.01227222566155 1.01123026402494 1 1
1.0015687727021 1.00054727260718 1 1
0.980062672064046 0.97909660049429 1 1
0.957710022506078 0.956792229406798 1 1
0.967665834351988 0.966663547024425 1 1
1.00193981810133 1.00092441435805 1 1
0.991597654491979 0.990529834256454 1 1
0.993728054644084 0.992814740564286 1 1
0.973886027288471 0.97290014021409 1 1
0.986635576990041 0.985730033307243 1 1
1.00736289248071 1.00629442944671 1 1
0.97523987924931 0.974246757292402 1 1
0.980716721258819 0.979753194623307 1 1
1.02451445882079 1.02352416857427 1 1
1.00447160490002 1.00350782815679 1 1
1.01103451442005 1.01009271655155 1 1
0.98763967789278 0.986723279037786 1 1
1.00118072694813 1.00029273174281 1 1
1.01448754466886 1.01353605087997 1 1
1.02203635203103 1.02107746319813 1 1
1.024908047927 1.02389902818503 1 1
1.0202888321698 1.0192841709704 1 1
1.04624613705473 1.04531802527443 0 1
1.00993732959186 1.00900611222842 1 1
1.03634066944417 1.0352553019441 1 1
0.991782051522012 0.990867746232129 1 1
1.01826058350517 1.01731849678658 1 1
1.02891239388554 1.02782816677978 1 1
0.993379275498576 0.992434015432156 1 1
1.01675608004982 1.01568225885028 1 1
0.999406419171216 0.998371791710318 1 1
0.991017522560052 0.990010833095622 1 1
1.05524337375815 1.05416099844783 0 0
1.01832597612622 1.01730131529628 1 1
1.00094764138842 0.999935871198044 1 1
0.989477339799467 0.988461516751724 1 1
1.05224220407206 1.05123931545766 0 0
0.958414328563344 0.957347047166221 1 1
1.02094278761937 1.01995749454872 1 1
1.02512213312602 1.02402270169886 1 1
0.977658912587625 0.976684242157683 1 1
1.00648293381912 1.00550421036793 1 1
0.996738796253377 0.995682568818415 1 1
0.992836024572552 0.991823291528404 1 1
1.00792201119002 1.00692073301847 1 1
0.982537166832866 0.981576722778147 1 1
0.990952436438783 0.98996265714062 1 1
1.02302101060777 1.02195520279397 1 1
1.01596632096341 1.01490708375849 1 1
1.02658247132123 1.02559916240721 1 1
0.977680963694683 0.976669892216806 1 1
0.987902112103781 0.986917192019218 1 1
1.00326508741559 1.00224841630528 1 1
1.01328698877565 1.01234719201435 1 1
0.960239834774832 0.959143167664912 1 1
0.984325468115101 0.983379705150274 1 1
1.00209406193346 1.00106239456896 1 1
0.996851467822308 0.995836433633983 1 1
0.994972036223989 0.993939679727091 1 1
1.0046770971753 1.00363709902295 1 1
1.0179657175493 1.01685225679802 1 1
0.999036303201311 0.998010058373108 1 1
1.0005559823826 0.999532144601297 1 1
1.01996872325404 1.01897213543615 1 1
0.990995810120729 0.990017571577005 1 1
1.0031382909014 1.00209339974028 1 1
0.994890094965919 0.993958126753646 1 1
0.995820719949207 0.994615210791948 1 1
1.01792157984321 1.01703135774004 1 1
0.967738304870432 0.966871073311717 1 1
0.977422295841166 0.976351908119807 1 1
0.999202902379096 0.99818683553963 1 1
1.0005084225082 0.999493301712947 1 1
1.04706339075266 1.04605949137749 1 1
1.01893422110117 1.01786594792964 1 1
0.97902772984012 0.978106270158277 1 1
1.0658486123746 1.06478166173997 0 0
1.00375756718663 1.00266283813965 1 1
0.973553032248823 0.972417169399179 1 1
1.00194058738155 1.00094403730134 1 1
1.02849839377897 1.02746531393611 1 1
1.00547659511394 1.00441186870926 1 1
1.03339654675672 1.0323026012217 1 1
0.954084630534196 0.953199265987673 1 1
1.02324087873447 1.0221405401443 1 1
0.950556990919089 0.949544644981069 0 0
0.99722308694816 0.996204617419455 1 1
1.00515419327131 1.00414188184135 1 1
1.00133143756392 1.00040881007354 1 1
0.980336852943671 0.979446179074935 1 1
0.993260404496427 0.992333357855065 1 1
0.997294383286329 0.996402779037719 1 1
0.979228075932442 0.978267477142137 1 1
1.0085836073895 1.0075761271506 1 1
0.990296122014474 0.989369619517986 1 1
1.04617055946375 1.04511142822489 1 1
0.996662042440562 0.995653978129728 1 1
0.970386551225034 0.969389268581649 1 1
1.02659862518854 1.02554573222028 1 1
1.00157275778402 1.00055228149108 1 1
1.00521721309575 1.00417073846432 1 1
1.01648289740885 1.01540531130927 1 1
1.0424153934443 1.04136873211815 1 1
0.978496880915586 0.977540893535184 1 1
0.982410990954819 0.981498633942768 1 1
1.05590638999144 1.05473911882193 0 0
0.98723239538692 0.98614898636045 1 1
0.9663090079349 0.965437873744992 1 1
0.989286140460112 0.988179694531307 1 1
0.982414641954482 0.981431206422339 1 1
0.992304091244409 0.99131617296528 1 1
0.994361377110721 0.993365425261619 1 1
1.02243724644958 1.02135043051141 1 1
1.00611561925778 1.00504007049067 1 1
1.00408049762629 1.00298664450334 1 1
0.969616255858293 0.968582793890718 1 1
0.986675309887225 0.985600295669869 1 1
1.01378662790154 1.01261155083397 1 1
0.978839225271793 0.97784599090799 1 1
1.00151667584825 1.00051497729144 1 1
1.00556548781286 1.00444218320471 1 1
0.978974824347122 0.978055717362954 1 1
0.968473129846671 0.967485467988719 1 1
1.01814247608884 1.01699390460606 1 1
0.987840342805403 0.986764867281088 1 1
1.03394781612735 1.03298642980312 1 1
1.00948765020636 1.00847003172472 1 1
1.01562748399199 1.01470084766093 1 1
0.993744342987871 0.992790899877083 1 1
1.04690069637313 1.04584481167236 1 1
1.02672113085528 1.0257191788663 1 1
0.957172631447866 0.95626325016967 1 1
0.972857915024927 0.971892059447002 1 1
0.95730371747228 0.956407305558183 1 1
0.968558956665861 0.967534187034782 1 1
0.967762416931252 0.966850636399355 1 1
1.00076483954084 0.99972955087702 1 1
0.971882286489188 0.97095291101579 1 1
0.98611439068205 0.985157428507668 1 1
1.02449680887308 1.0234203891559 1 1
0.994009207553082 0.992967972491956 1 1
1.04115208993573 1.04006610827742 1 1
1.03877054023174 1.03761388923025 1 1
1.00469267267896 1.00353694428976 1 1
0.997859946779648 0.996839515037802 1 1
0.998632793926714 0.997629628883224 1 1
0.962617290797136 0.961569687951722 1 1
1.00889961674624 1.00796704767371 1 1
1.02561554962614 1.02461572535259 1 1
1.01271693330834 1.011624225453 1 1
1.01980307423472 1.018748566074 1 1
0.984248267963379 0.98328663993475 1 1
1.05967375892783 1.05860167919752 0 0
1.00409079632282 1.00310704657157 1 1
1.0562413409315 1.05514144152493 0 1
0.99640640676457 0.99535818342401 1 1
0.96390536919945 0.962804742114222 1 1
0.964555512395471 0.963646042493662 1 1
1.01225002977932 1.01130217790487 1 1
1.01206496415383 1.01103902138428 1 1
0.979387299855885 0.978502394624259 1 1
0.990525193699314 0.989539718492321 1 1
1.04694677407522 1.04581297956697 1 1
0.994666326623833 0.993642086030281 1 1
0.963171876186632 0.962181253039355 1 1
1.00442392657288 1.00329267058286 1 1
0.998185850559791 0.997271363615989 1 1
0.976931397457041 0.975798960011226 1 1
0.976569622109147 0.9754360992955 1 1
0.978497058554844 0.977446472103993 1 1
0.981225886994797 0.980384769754341 1 1
1.00622629071426 1.00518417604878 1 1
1.02175983056099 1.02072818643432 1 1
0.992437660545147 0.991521456617257 1 1
1.01556561199007 1.01455912688469 1 1
0.972220542863465 0.971235149955151 1 1
0.988869851633984 0.987896552460429 1 1
0.978622023364636 0.977610617968881 1 1
0.986927299589921 0.985960552876356 1 1
0.978414425883166 0.977369265076614 1 1
0.969065730391788 0.968103583851173 1 1
1.00285834771766 1.00191984877511 1 1
0.99687235302691 0.995880344219708 1 1
1.02319259306748 1.02222999723795 1 1
1.00037768953204 0.999385515031656 1 1
0.977960206913648 0.977077925664691 1 1
0.99814595581154 0.99707904064774 1 1
1.03056688610107 1.02942253782657 1 1
1.03854173496029 1.03760640962551 1 1
0.975281140331856 0.974274238499061 1 1
1.00655754839424 1.00554560898727 1 1
0.990630100105219 0.98963334950561 1 1
1.0105436712032 1.00940926923178 1 1
0.966430739878045 0.965481695017657 1 1
1.02359828289778 1.02251968758131 1 1
0.985517057114276 0.984392941894587 1 1
1.00372229583117 1.00279621716899 1 1
1.00713527575548 1.00611366202835 1 1
1.01291611640534 1.01199241898729 1 1
0.996452187593921 0.995415247113537 1 1
1.0173279085297 1.01624695715533 1 1
0.961144532969761 0.960099571024016 1 1
1.0064062329561 1.00531625229931 1 1
0.999312159269581 0.998331666416437 1 1
1.01340967107615 1.01231501349222 1 1
1.05911204513864 1.05797353087999 0 0
1.00890790360144 1.00784387893783 1 1
1.00173930809795 1.00074396388199 1 1
1.01141894849645 1.01046777696135 1 1
0.998171982477748 0.997143664364975 1 1
0.972324337980142 0.971327639358912 1 1
1.01941919417724 1.01843994728893 1 1
0.98995967371092 0.988964057613344 1 1
1.00389485945532 1.00293288463098 1 1
0.966596403605004 0.965619982082632 1 1
1.00456555760367 1.0035040906019 1 1
1.02637289171863 1.02530214540525 1 1
0.967045986099172 0.966032768891681 1 1
1.05102749355493 1.04993178942866 0 0
0.983328937356382 0.982421316524519 1 1
0.98595959103846 0.985010738513992 1 1
1.01774301679024 1.01668576216357 1 1
0.968114820182453 0.967182061591972 1 1
0.990812811010167 0.989718307391143 1 1
0.996089189667552 0.995116318686247 1 1
1.01212406705659 1.01106207794232 1 1
1.0278862082952 1.02682472982358 1 1
0.995707034562569 0.994745214298803 1 1
1.02587998744264 1.02493193774217 1 1
0.967656651852357 0.966608869847511 1 1
1.00878432627502 1.00773270460607 1 1
1.00395396820084 1.00290871092002 1 1
0.958421034216848 0.957449282423293 1 1
0.967653366033289 0.966580838752167 1 1
0.989493773588627 0.988409944479548 1 1
0.959932210661866 0.959021088087899 1 1
1.03283259626115 1.03187547460488 1 1
0.989898978178932 0.988970200013221 1 1
1.04734873932117 1.04629765782862 1 1
0.978477802535193 0.977424111547296 1 1
0.987297206028818 0.986139774615959 1 1
0.987808149109355 0.986786582418567 1 1
1.03218527538557 1.03093296775883 1 1
0.950587231169654 0.949612738870028 0 0
1.03424354956276 1.03329623553255 1 1
0.997805440365475 0.996872953108714 1 1
1.02522185550959 1.02407703259582 1 1
0.966334693170052 0.965338460034572 1 1
0.981157643388703 0.980167982490976 1 1
0.973320065482149 0.972238271582612 1 1
0.949382625017016 0.94838158618221 0 0
0.99165037082622 0.990636555804072 1 1
0.962955001733373 0.961890837541369 1 1
0.990323171230754 0.989254846436443 1 1
1.00057739641229 0.999648579682997 1 1
1.01000904565443 1.00897093357339 1 1
1.05536438430406 1.05434941644629 0 0
0.916929164212683 0.915870105866091 0 0
0.989792533538657 0.988736448315326 1 1
0.98006740203656 0.979072514492564 1 1
0.989797428547288 0.988776462960933 1 1
0.939739611882811 0.938851286167221 0 0
0.952378765152266 0.951377561607278 1 1
1.01373129475916 1.01272314317991 1 1
1.02817833453658 1.02720092830193 1 1
1.02604079513354 1.02487560084079 1 1
0.989542207376716 0.9885597731023 1 1
0.988406336929564 0.987344476156888 1 1
1.0096482982701 1.00861452583184 1 1
0.978632772791946 0.977605903435657 1 1
0.973257549866639 0.972274630933244 1 1
1.011758002991 1.01070007116496 1 1
0.980815602609007 0.979793960088867 1 1
0.969240487045745 0.968282972468017 1 1
0.99648762900912 0.995349415639794 1 1
1.02953313851837 1.02861149489217 1 1
1.00618212595007 1.00519353133246 1 1
0.993484442261312 0.992443184506068 1 1
0.99885999408884 0.997698055393066 1 1
1.00316062394872 1.00219469700919 1 1
1.02438082494734 1.02332525713424 1 1
1.00038766585311 0.999308090871452 1 1
1.00924666101735 1.00820395378891 1 1
1.03417673718019 1.03316154811966 1 1
1.01924146003452 1.01823052784275 1 1
1.01157161860376 1.01055286442887 1 1
1.03213602576769 1.03096952419833 1 1
1.0341469960203 1.03289560523354 1 1
0.986073197706032 0.985110248304163 1 1
0.968883693025841 0.967815415862683 1 1
0.98488717726215 0.983969452667375 1 1
1.01719000451033 1.01612216176359 1 1
1.04596280805169 1.04488067853221 1 1
0.982398155955204 0.981473304520163 1 1
0.958272412263644 0.957386927993986 1 1
1.00157004786675 1.00065489529645 1 1
1.00493041823214 1.00386806967983 1 1
1.02125309012507 1.02023666449981 1 1
1.01193688064721 1.01090419943845 1 1
1.02360116156095 1.02254166587428 1 1
0.992558227743375 0.991595280651163 1 1
1.01626952768067 1.01520556692459 1 1
1.01532985714103 1.01438095323276 1 1
0.989715802933868 0.9887758026341 1 1
1.03721709149711 1.03619340192912 1 1
1.02935782853908 1.0283886834788 1 1
1.0001932619398 0.999233884377963 1 1
0.974915728158632 0.973991269169348 1 1
0.985861651641728 0.98493397344937 1 1
0.961862311067484 0.960895980595818 1 1
1.02018831989095 1.01904902478922 1 1
1.01230637675584 1.01131364725462 1 1
1.00925641564158 1.0082457161188 1 1
1.03158516829221 1.03046710894079 1 1
1.02997324160693 1.02893633205399 1 1
0.981994348278849 0.981003336170911 1 1
0.988260509851802 0.987266790384377 1 1
1.00066580810134 0.999570625071245 1 1
0.999120084093112 0.998056073561268 1 1
0.988862641831528 0.987904293458641 1 1
1.00318223948318 1.00211701375885 1 1
0.984288348773484 0.983193841719396 1 1
0.998137418639121 0.997119012657828 1 1
0.993464364465505 0.992565491160319 1 1
0.987696835072144 0.986816481694743 1 1
1.00071795095392 0.999734860806253 1 1
1.03249546494022 1.03152803317533 1 1
1.00546616354435 1.00442774568123 1 1
1.01002931019297 1.00886041419614 1 1
1.01037932872838 1.00941480309493 1 1
1.02561375211171 1.02439960863142 1 1
0.970004271145336 0.969005963235567 1 1
1.03680165489225 1.03566710954411 1 1
1.01153902198785 1.01052599917451 1 1
1.0004623997436 0.999329254748916 1 1
1.02502043052249 1.02407343305405 1 1
1.00682892399769 1.00586170603474 1 1
1.01109389703742 1.0101352130986 1 1
0.971053359884019 0.970048776646203 1 1
1.01727902099585 1.01608681419342 1 1
1.00581595108835 1.00485336303046 1 1
0.995809239708226 0.994838442659493 1 1
1.01420503290071 1.01319836467724 1 1
1.00045568798574 0.999381355380658 1 1
1.00449174068144 1.00347030054817 1 1
0.996274819611009 0.995357358236874 1 1
1.01632700728844 1.01535842344937 1 1
0.964991022166598 0.964081567535787 1 1
1.02107402206767 1.02011640934293 1 1
0.997506755410682 0.996545682747396 1 1
1.02081619106663 1.01977226796963 1 1
1.03231244715239 1.03135058880412 1 1
1.00428345915126 1.00318199072041 1 1
0.972330883837033 0.971342666246826 1 1
1.00338710709835 1.00232057680587 1 1
0.99361563537667 0.992569564035378 1 1
0.98685559878615 0.985917321397773 1 1
0.958103295415143 0.957050877223013 1 1
0.963504858024019 0.962597422971159 1 1
1.02197601353772 1.02084532304325 1 1
1.01762708240532 1.016580420514 1 1
1.00065181564155 0.999625241036618 1 1
0.992340319658524 0.991310517941902 1 1
0.999961278706964 0.998867369110143 1 1
0.993641360903468 0.99257530937562 1 1
0.986271643837014 0.985243129034302 1 1
1.00062596238719 0.999701327835579 1 1
0.978242685211666 0.977257377863667 1 1
1.01354480679799 1.0125459130737 1 1
0.997108910659741 0.996122278527787 1 1
1.01695075035539 1.01586178631381 1 1
0.998320250141937 0.997329410160353 1 1
0.996158616839312 0.995164089442887 1 1
1.0218414337444 1.02071807046446 1 1
1.02730452199325 1.02624936756488 1 1
1.02226229321666 1.02126415592397 1 1
0.991740694674434 0.990700381964045 1 1
0.998380816128945 0.997380530461763 1 1
0.979857789979232 0.978863798218846 1 1
0.98473409629579 0.983677608447707 1 1
0.993372565718504 0.992388488540186 1 1
0.980788958658393 0.979878450280524 1 1
0.997832893832821 0.99688003567779 1 1
0.933751943912796 0.932707692675247 0 0
0.992839607738527 0.9918134209089 1 1
0.998375138814445 0.997443836744319 1 1
1.02353175063866 1.022435913618 1 1
1.00621286316565 1.00525819506166 1 1
1.00111412934402 1.00009773305231 1 1
1.01156599028139 1.01054491237274 1 1
1.00375186939339 1.00275714604492 1 1
1.01598480594392 1.01492691736062 1 1
0.992666553397838 0.991754712758464 1 1
0.939307255023 0.938396004654665 0 0
0.969367536692638 0.968383380428015 1 1
1.04131829813032 1.04031996869439 1 1
0.977594215882765 0.976590906610786 1 1
0.972183437302656 0.97116440466048 1 1
0.977953872600242 0.97703157420214 1 1
0.993443180440808 0.992508521002258 1 1
1.01559695923926 1.01461078430268 1 1
0.987730160023504 0.986716294335055 1 1
0.975872926432443 0.974934719553615 1 1
1.00245442638057 1.00144756773533 1 1
1.0051610921969 1.00421880379254 1 1
0.980906492063906 0.979840370988876 1 1
1.05842114630873 1.05729285955736 0 0
1.03127041625681 1.03027813624468 1 1
1.03127843409442 1.03029039707784 1 1
0.999855156711339 0.998861491031242 1 1
0.993090153353241 0.992087692079615 1 1
1.0174682847338 1.01643756332546 1 1
1.01313298834178 1.0121675684631 1 1
0.983541480116807 0.982602489679965 1 1
0.975007615367597 0.973980526326775 1 1
0.961378799745753 0.960285699487129 1 1
0.989898289083972 0.988919020724129 1 1
0.975274722736178 0.974401200168582 1 1
1.00936073776685 1.00840721361216 1 1
0.972792474633189 0.971772604604196 1 1
1.02290701921414 1.02198384879012 1 1
1.01176792217997 1.01082298035011 1 1
0.979353927602063 0.978347195324589 1 1
1.00519381565431 1.00415957835675 1 1
0.990371171504292 0.989341651400235 1 1
1.02351225864411 1.02243416879283 1 1
0.983795639496367 0.982794296319316 1 1
1.01288142649126 1.01194356173656 1 1
1.00228098937391 1.00128313030751 1 1
0.997070836211606 0.996113895775849 1 1
0.988129609988689 0.987148778605724 1 1
1.02143115695275 1.02048932729044 1 1
1.01470432629952 1.01378081473138 1 1
0.98477294559079 0.983782859371173 1 1
0.988252164409276 0.987225090652775 1 1
1.02183465872511 1.02085517559422 1 1
0.984646985478748 0.9836927610198 1 1
0.998182338805806 0.997110264296928 1 1
0.982622592455925 0.981555945776559 1 1
0.981074976631574 0.980084227195595 1 1
1.00092464904429 0.999923524579374 1 1
0.989226460277157 0.988236331715355 1 1
0.986837378469621 0.985901093356861 1 1
1.01360533809023 1.01251610664829 1 1
0.988699146022427 0.987774192209922 1 1
1.02133809045704 1.02031944172237 1 1
1.02162997978234 1.02058759056224 1 1
1.05477403837938 1.0536996940836 0 0
1.04089592822147 1.03973149321742 1 1
1.01518403518482 1.01418481191098 1 1
1.01390627934649 1.01291425622449 1 1
1.01285576823311 1.01182726859912 1 1
1.04100143900538 1.03998542231111 1 1
0.965706867759333 0.964703929943868 1 1
0.956948880773651 0.955873959201596 1 1
1.01188396619371 1.01092314085858 1 1
1.01461193706994 1.01347010594613 1 1
1.00113292098098 1.00018948022811 1 1
1.00748425033091 1.00651188810554 1 1
1.00150884167391 1.00047535930248 1 1
0.988898033685757 0.987842012404007 1 1
0.977223763211908 0.976217677463847 1 1
0.961400957540951 0.960520157880797 1 1
1.03882315175073 1.03780789606106 1 1
1.00121138040872 1.00026084186581 1 1
0.979060965381353 0.978098785966407 1 1
0.973724329114668 0.972755879312778 1 1
0.992237782160714 0.991268981464059 1 1
1.02256725830893 1.0215363593752 1 1
1.03369774241291 1.03263232234209 1 1
0.994782739162141 0.993703398476573 1 1
0.985355861208922 0.984461423716713 1 1
0.980404851731105 0.979359627694786 1 1
1.0125251190757 1.01146591676644 1 1
1.02257543426955 1.02144074193069 1 1
1.02619690568001 1.0250341253238 1 1
0.97341071228238 0.97240208763414 1 1
0.970014222830079 0.969013635814968 1 1
0.992898400435908 0.991943890088698 1 1
1.00790115868845 1.00699842339103 1 1
0.982462962155056 0.981564402091013 1 1
0.96616047199122 0.965143802767827 1 1
0.957146787969539 0.956241193146905 1 1
0.965471313113695 0.964664385745566 1 1
0.996115407479922 0.995159419019571 1 1
1.0297070598705 1.02862186696099 1 1
1.0172471725872 1.01634991906114 1 1
0.967908522194585 0.966911927185405 1 1
1.00346184723006 1.00240015361066 1 1
0.99512717158381 0.994013438423439 1 1
1.00888319876345 1.00791216869538 1 1
0.981021253555193 0.980020090071811 1 1
0.959833239750575 0.958848651599618 1 1
0.976577315904604 0.975543109423886 1 1
0.975815848904016 0.974817197364977 1 1
0.999471985631379 0.998456478563486 1 1
0.995988979021292 0.994979080172695 1 1
0.988170015037514 0.987218203679808 1 1
0.979202239525314 0.978115789941212 1 1
0.982742584775799 0.981688761086836 1 1
1.00226117555931 1.00127386556172 1 1
1.01338918271129 1.01236656514323 1 1
0.97975340874108 0.978734750604805 1 1
0.977625701489736 0.976717604779914 1 1
0.983962896802195 0.98304996259036 1 1
0.966324613278199 0.965197141699236 1 1
0.963585304887136 0.96270159436054 1 1
1.02625983427965 1.02531742757738 1 1
1.03679343121718 1.035819214344 1 1
1.04990520941759 1.04888244312837 0 0
0.98874319228548 0.987776298776007 1 1
1.04354423492852 1.04248956777115 1 1
1.01475782894037 1.01371616569532 1 1
0.982247197250235 0.981262147402473 1 1
1.0076308328714 1.00655192047871 1 1
0.965930219333017 0.964917666278263 1 1
1.04084295529171 1.03979456597085 1 1
0.972616436615723 0.971620875728005 1 1
1.01508327129054 1.01407102766224 1 1
1.02284674692033 1.02184902573206 1 1
1.00728663940963 1.00632801806883 1 1
0.993457156297375 0.992565690472048 1 1
1.00924183229638 1.00808083832953 1 1
0.960527415414585 0.959590562286622 1 1
0.955727465346076 0.954679881200829 1 1
1.0088152411199 1.00777715967487 1 1
0.996485051768583 0.995451395241223 1 1
0.996887028943597 0.995755543494403 1 1
0.958679652481229 0.957664757387426 1 1
1.0052785825287 1.00419598052561 1 1
1.00966906886996 1.00867991932884 1 1
1.02054195089362 1.01954862577727 1 1
0.990303072460561 0.989383776451348 1 1
1.00257911619653 1.00154919887771 1 1
1.04269158045929 1.04164968087436 1 1
1.01017806070405 1.00909169894974 1 1
0.990794198236421 0.989765028619329 1 1
1.01129007020856 1.01020574083432 1 1
1.06050829335301 1.05952437640849 0 0
1.00552797253134 1.00452314076874 1 1
1.0051965467726 1.00421005874327 1 1
0.978271456763518 0.9771730329071 1 1
1.00500157691752 1.00403545703579 1 1
1.0340913062517 1.03301051169153 1 1
1.04788330126146 1.04682571521999 1 1
1.03403501563148 1.0330699759334 1 1
1.02574727914275 1.02473801230001 1 1
1.03379521406467 1.03275204919642 1 1
1.01987428962759 1.01895228533336 1 1
0.959736142001999 0.958658622997726 1 1
1.02667634715244 1.02557556176619 1 1
0.985080882840104 0.984027081476453 1 1
0.935092281787534 0.934093552392498 0 0
1.01247493843903 1.01160651706332 1 1
1.00935162601443 1.00838806541269 1 1
1.03036903930971 1.02936568889749 1 1
1.0405185998272 1.039474318543 1 1
0.992131566828 0.991017357572571 1 1
0.96267674185217 0.961704519920573 1 1
0.987477277540835 0.986614788290384 1 1
0.969394713491753 0.968406837256214 1 1
1.00346806816151 1.00240491993712 1 1
0.985937519617184 0.984993309807006 1 1
0.95449088041629 0.953555394158325 1 1
1.00142614549864 1.0004401953369 1 1
1.00885505247 1.00776403348142 1 1
1.01706654880731 1.01596965320756 1 1
0.973345190097115 0.972399248915223 1 1
1.00663094408898 1.00558894398443 1 1
1.01963712066396 1.01867837695305 1 1
1.00353592580658 1.00255713107973 1 1
1.00937852399576 1.00828183191578 1 1
1.0011937323231 1.00013170628869 1 1
1.04295626273148 1.04190296976399 1 1
0.993528409104868 0.992479759917586 1 1
0.994536202293673 0.993546815177984 1 1
1.01652635866622 1.01550698857623 1 1
1.02656836391259 1.02531702042592 1 1
0.994505133608127 0.993580884713205 1 1
0.983510795285543 0.982435805093442 1 1
0.961024369849026 0.960135773861825 1 1
0.994599557939164 0.993735364200537 1 1
1.00391124643174 1.00288907772429 1 1
1.01918623808767 1.0181863692889 1 1
1.03382798674624 1.03271582475499 1 1
0.954799608036112 0.953859320912936 1 1
1.04557763649483 1.04443154704134 1 1
1.00384306438497 1.00286183246632 1 1
1.02485210485943 1.02374155935407 1 1
1.00231461001472 1.00127334439255 1 1
1.00769621420939 1.0067738513112 1 1
0.969286080125581 0.968281590415966 1 1
0.99244605512913 0.991544492087296 1 1
1.03247245746832 1.03143292583658 1 1
0.97516933179095 0.974176501239032 1 1
0.998378239521362 0.997290596227068 1 1
1.03057349779714 1.02940321519925 1 1
1.00223506980643 1.00115135718797 1 1
1.01122408929234 1.01011688281242 1 1
1.00292876868832 1.0018406703394 1 1
1.0239504257962 1.02290420329207 1 1
1.03760020903629 1.03649556555314 1 1
0.989305151059851 0.988269487314917 1 1
0.986648692519108 0.985603775086767 1 1
1.00451985443326 1.00356858559757 1 1
0.98107983293641 0.980075012659269 1 1
1.02721606218723 1.02616984844917 1 1
0.964970913664563 0.963893749790876 1 1
0.981471425055137 0.980588154825293 1 1
1.05270088599916 1.05154611607504 0 0
0.986522145797368 0.985502447786128 1 1
0.997289187393229 0.996451170960453 1 1
1.0135511731566 1.01260232785924 1 1
0.992216487646867 0.991232467277905 1 1
1.03881979389862 1.03778220291483 1 1
1.03077779115924 1.02973249886564 1 1
0.986426417648171 0.985481058142252 1 1
1.00741715188944 1.00646973169315 1 1
0.991316761541893 0.990238694652529 1 1
0.982134838453745 0.981117042963486 1 1
0.983233593819227 0.982231019901374 1 1
1.00045597605093 0.999456097011266 1 1
1.00334001840676 1.00235411339223 1 1
1.01677653971487 1.0157364062589 1 1
0.9549328359738 0.954007470021278 1 1
0.991202006427983 0.990267478097109 1 1
1.02061092370875 1.01957568582298 1 1
0.970109677424488 0.969172623017611 1 1
1.00897190367666 1.00793105675564 1 1
1.06564367779977 1.06457370111673 0 0
0.990767819749085 0.989663494595392 1 1
0.976386902612957 0.975504206370558 1 1
0.990099248549275 0.989039600405346 1 1
0.966981164825043 0.965858304909511 1 1
1.0005154031492 0.99961305697296 1 1
0.973549552225889 0.972542697825514 1 1
1.0373540276627 1.03626517400566 1 1
0.999335256976578 0.998253598169224 1 1
0.981265475631018 0.980188439309094 1 1
0.99336603108223 0.992349061735874 1 1
0.982571824590889 0.981633605103344 1 1
0.983375980290328 0.982442293152831 1 1
0.997453422386728 0.996417380560858 1 1
0.995768097216696 0.994615754241851 1 1
1.00201871619452 1.00088522643129 1 1
0.957421935088706 0.956323127690967 1 1
1.01823428232547 1.0171861265022 1 1
0.961944097494899 0.960876107115698 1 1
0.975169107902262 0.974048926116415 1 1
1.01946463331249 1.01844104796996 1 1
0.963276846412874 0.96227795003188 1 1
0.982461614088409 0.981474641248029 1 1
0.958082345974434 0.957098584566378 1 1
1.00461269379942 1.00361445794327 1 1
0.991472157489801 0.990524660492774 1 1
0.969962885943587 0.969040760327724 1 1
1.04022200329879 1.03912504878624 1 1
0.974539686436247 0.973562653072787 1 1
0.996560562945069 0.995569225391284 1 1
0.955639979057642 0.954720442727978 1 1
1.00207326463746 1.00095217956358 1 1
1.02279262540975 1.02180084629606 1 1
1.00126479220926 1.00029057595209 1 1
1.02217358475497 1.02120606175905 1 1
1.02011700026442 1.01917033629924 1 1
1.00205778871983 1.00104286035793 1 1
1.01669826131753 1.01564289263216 1 1
1.02001882457306 1.01894167430709 1 1
0.969066086137085 0.968065369774104 1 1
1.06139268501588 1.0602917457546 0 0
0.92759020258833 0.926558317467303 0 0
1.00740736368368 1.00630648158028 1 1
1.00549149825014 1.00453868904752 1 1
1.01885244352662 1.0177764932019 1 1
1.02973411641258 1.02866076777896 1 1
0.969465702796469 0.968504588538666 1 1
1.01633373973059 1.0153443214747 1 1
0.986325804642365 0.985353622621482 1 1
1.00047880864164 0.999481790330064 1 1
1.00303072377874 1.00201527171383 1 1
1.00019540313937 0.999194443311394 1 1
0.997119093032508 0.996183556526413 1 1
0.975604043296504 0.974577220632503 1 1
0.963535325665064 0.962582695304803 1 1
1.02415098565633 1.02304079447284 1 1
1.02889658249335 1.02782140156271 1 1
1.01203380489869 1.01108163512783 1 1
0.981394898003504 0.98043089722072 1 1
0.990169383822431 0.989229833698163 1 1
1.01773496439721 1.01676925632138 1 1
0.98993007513794 0.988898031611891 1 1
0.999160275341044 0.998168310881261 1 1
0.972785611123075 0.971886263970619 1 1
1.011540220856 1.01050408036436 1 1
1.03985911018572 1.03870083424578 1 1
0.992741731372398 0.991807784769906 1 1
1.0094443113903 1.0085807057025 1 1
1.01279683529056 1.01184930493396 1 1
1.0148605322777 1.01390627628258 1 1
1.02038423365109 1.01928489747201 1 1
0.983672585311503 0.9826699711176 1 1
0.984010103389011 0.982810708691667 1 1
0.9614017983803 0.960426879444088 1 1
1.006140812376 1.00519763208332 1 1
0.986431035308734 0.985406346638333 1 1
1.01494340472508 1.01401665160205 1 1
0.993288566097484 0.992285453366463 1 1
0.9892030632721 0.988250583732807 1 1
0.987559809619932 0.986678396962355 1 1
0.993943010327757 0.993007590896637 1 1
0.994403555556844 0.993289837439964 1 1
1.02984925463527 1.02881198624698 1 1
1.05450957819097 1.05350369230852 0 1
0.965057995296326 0.964193862900626 1 1
1.00540435030388 1.00438764005143 1 1
0.978963206318112 0.977961150868832 1 1
0.995072476244472 0.994117088694801 1 1
1.04397342158203 1.04292456875495 1 1
1.02033349447371 1.01916564163883 1 1
0.991436567604146 0.99045374124879 1 1
0.996019477059696 0.994941571013933 1 1
1.01613995260998 1.01516583267594 1 1
1.01014162555449 1.00901249175238 1 1
1.01492971448995 1.01399821194846 1 1
0.981792169225023 0.980915994278873 1 1
1.00164312467849 1.00053769840052 1 1
0.995657509867708 0.994710538367125 1 1
1.0620474321077 1.06088151013433 0 0
0.998005856352877 0.996889385098971 1 1
1.00268308580633 1.0016308275807 1 1
1.00510705914997 1.00407491848088 1 1
0.971568444282245 0.970609548978093 1 1
1.02433112713924 1.0233227136918 1 1
1.0291198567715 1.02807666262312 1 1
1.03694925910765 1.0359573192598 1 1
0.994039984468192 0.993047503175951 1 1
0.995813466681297 0.994870435542322 1 1
0.988913577641858 0.987881913219366 1 1
0.984267980459308 0.983248187753737 1 1
1.01071828155759 1.00967530308597 1 1
0.976894715136369 0.975977120391924 1 1
1.00106049997449 1.00003722176829 1 1
1.02562117882994 1.02461104249098 1 1
1.00868688843267 1.00773560269841 1 1
1.04659847603326 1.04560822098878 1 1
1.00585895027927 1.00485684775158 1 1
1.0060805575449 1.00493394575906 1 1
1.01869669300808 1.01770548256893 1 1
1.00655321868944 1.0055357836065 1 1
1.00084405993766 0.999764964852606 1 1
0.993250698010058 0.99224507586063 1 1
1.00399621509928 1.00298999021251 1 1
0.960988131390623 0.960024187488781 1 1
1.06149468382196 1.06032924462138 0 0
0.997280624226993 0.996184203852037 1 1
0.957582281819004 0.956574630972085 1 1
0.994684917354766 0.993680222292826 1 1
0.950906604909872 0.950019110176824 0 0
1.02021865571386 1.01921784827734 1 1
0.997423010392548 0.996523698007436 1 1
1.00470075747445 1.00371943705709 1 1
1.00596937559332 1.00498485050685 1 1
1.01951296945227 1.01848642700073 1 1
1.06361420439518 1.06243492203263 0 0
0.997707729545781 0.996730745614535 1 1
0.999921082406724 0.998882607570282 1 1
0.995731072103737 0.994687238242513 1 1
1.00005172071402 0.99908568942842 1 1
1.01707042225718 1.01602058830723 1 1
0.977013887131604 0.976021448682684 1 1
1.01414169874395 1.01311280245301 1 1
0.997560194316092 0.996575415873594 1 1
0.98791482158146 0.986882063031495 1 1
0.991693283310543 0.990747592509722 1 1
0.980802751782516 0.97981528145908 1 1
0.978156127429573 0.977166351031379 1 1
0.967663004104117 0.966736608734531 1 1
1.02863610477401 1.02769895863043 1 1
0.998635767920684 0.997670869726238 1 1
0.974926972709038 0.973935889435077 1 1
1.03215131895214 1.03120232105781 1 1
0.983612388572881 0.982749643432447 1 1
1.022445250683 1.02151215505919 1 1
1.01898920890651 1.01792613817646 1 1
0.99995200875992 0.998887076865833 1 1
1.01154673657297 1.01048202322711 1 1
0.973877801630158 0.972775507689227 1 1
1.0173149119006 1.01634483677497 1 1
0.98599094453615 0.985005461482483 1 1
0.98835937045867 0.987327444379013 1 1
0.983911745048327 0.982941179759294 1 1
0.974330187424098 0.973309499292341 1 1
0.966767038455293 0.96577014473223 1 1
0.999704931363465 0.998821032015292 1 1
0.975978593342488 0.974994638169797 1 1
1.00959687439871 1.00862762228738 1 1
0.986719684553231 0.985733073826604 1 1
1.0029332205924 1.00180421430807 1 1
1.01974892348247 1.01879017208849 1 1
0.995292316135997 0.994232943163269 1 1
1.00699749680889 1.00599735333773 1 1
1.00722328229122 1.00627918031396 1 1
1.01891725267394 1.01791933471142 1 1
1.01847744726213 1.01742110315041 1 1
0.991966255491801 0.990952596663459 1 1
1.02167412882812 1.02068633934001 1 1
0.959175668946207 0.958070633742031 1 1
1.00754877841517 1.00646101265748 1 1
1.01235175082541 1.01111530518281 1 1
1.02778996137954 1.02673298547927 1 1
1.02734755968967 1.02631097196549 1 1
0.992609656936948 0.991566664309421 1 1
0.972838842149179 0.971927038485475 1 1
1.00394781797248 1.00282980451505 1 1
0.98423795408547 0.983262048315891 1 1
1.03546458367325 1.03440847181953 1 1
0.967796475992609 0.966876299381974 1 1
0.973261719567642 0.972179353548548 1 1
0.984495826282209 0.983458438618622 1 1
1.00244269491373 1.00142381947945 1 1
1.00288030242116 1.00179761722131 1 1
1.01127182426529 1.01033239202624 1 1
1.01090270552541 1.00989306487316 1 1
0.973495014716524 0.972484094688988 1 1
0.980525948788593 0.979539644364001 1 1
0.996580865384097 0.995637588174752 1 1
1.01270865315783 1.01159534111934 1 1
1.02560432835262 1.02461927329297 1 1
1.02464866426766 1.02364715417748 1 1
1.01332235937386 1.01243344463001 1 1
1.01892345245666 1.0177750532712 1 1
1.00247378880362 1.00145683540169 1 1
1.00902876611377 1.00803571057188 1 1
1.02696739955537 1.02593751371161 1 1
1.03829598727523 1.03715594804199 1 1
0.962221090093019 0.961280913829036 1 1
1.03884556696401 1.03781250295675 1 1
0.975043633065229 0.973960906381546 1 1
0.993634306093407 0.992690972444704 1 1
1.00347009944974 1.00252631426789 1 1
0.996148245201428 0.995194332739521 1 1
1.03644539038658 1.03545863916599 1 1
1.00123590584056 1.00028722085062 1 1
1.01102747521176 1.00998414852923 1 1
0.998603825466499 0.997626654813633 1 1
1.01077587609105 1.00977737554746 1 1
0.991555456175219 0.990454140444299 1 1
1.01414538562588 1.01297042307639 1 1
1.00349777794659 1.00249725991172 1 1
0.992140941903015 0.991242658838074 1 1
1.0424068952361 1.04124584743599 1 1
1.05764494606095 1.0565021453828 0 0
1.02698441424312 1.0259998422227 1 1
0.968551420205629 0.967572749447032 1 1
1.02064838529961 1.01961888872452 1 1
1.00365437243044 1.00270771983403 1 1
1.01815502963321 1.0171836366652 1 1
1.00351877902986 1.00254468297965 1 1
1.00190738828047 1.00078136963932 1 1
1.00713018873428 1.00611834618503 1 1
0.98639975795483 0.985429939458066 1 1
0.986794397501617 0.985761821320723 1 1
1.02992887918476 1.02894954999251 1 1
1.00238550529735 1.00133212443279 1 1
1.04671333593886 1.04568521428748 1 1
0.992178001455678 0.991113581311063 1 1
0.953450463636923 0.952564116505855 0 0
0.966658044790096 0.965523793961648 1 1
1.01462690535217 1.01346649737135 1 1
0.935837220653461 0.934877969192742 0 0
0.995823967971846 0.994870662166942 1 1
1.0147999299753 1.01382749284618 1 1
1.01611902321623 1.01519350589261 1 1
1.02327884735618 1.02218704459884 1 1
1.01493859759767 1.01380114612039 1 1
1.00849144956039 1.0075061602735 1 1
1.01469069158691 1.01371261552134 1 1
1.01596211144599 1.01480563751751 1 1
0.940531034250666 0.939433950644918 0 0
0.982042520758706 0.980897145288904 1 1
1.01485212105628 1.01387662782889 1 1
0.933422710039285 0.932504414449903 0 0
1.01417184846059 1.0130916022877 1 1
0.995599056136982 0.994700741214004 1 1
0.979689729066108 0.978729710972744 1 1
0.972480193056892 0.971457137813154 1 1
1.00873734625914 1.00770057819029 1 1
1.02579895647807 1.02475189504053 1 1
1.01486390598082 1.0138994551054 1 1
1.0287534180682 1.02771733643893 1 1
1.03657020136785 1.03551441760021 1 1
1.00430810900183 1.00333746984671 1 1
1.03296513433528 1.03185191583797 1 1
1.00168451936383 1.00070842147574 1 1
1.00485884392805 1.00386244663022 1 1
0.994782574237327 0.993827095960358 1 1
1.01084068996755 1.00989031155073 1 1
0.981196476509257 0.9802123085845 1 1
0.988283895708927 0.987329382391946 1 1
0.982341413264768 0.981297629726225 1 1
1.0300710562029 1.02900030634057 1 1
1.0548819639716 1.05379040090479 0 1
1.01398072666593 1.01301151548805 1 1
1.00019133935387 0.999217262683359 1 1
0.978600684723911 0.977566579058845 1 1
1.05055613701975 1.04953416318214 0 0
0.986175999034838 0.98526968146468 1 1
0.948602328826341 0.947502015560579 1 1
0.983673273017429 0.982757160482918 1 1
0.937008023473045 0.936114306866658 0 0
0.966238135066909 0.965291118804068 1 1
0.984424320692123 0.983536432379675 1 1
1.04623313728758 1.04524830892832 1 1
0.994771384751286 0.993780662365381 1 1
1.00313184532432 1.00210331245666 1 1
1.02348908047658 1.0223667187062 1 1
0.956109948580405 0.955218477349289 1 1
0.989472851072355 0.988476338884 1 1
1.02274435068568 1.02157678138833 1 1
0.984950893108523 0.98398285723757 1 1
1.03249774119341 1.031463900753 1 1
1.01158504473728 1.01060425758703 1 1
0.978879101652659 0.977840739882753 1 1
1.00883391146121 1.00784589365352 1 1
0.951193783309111 0.950165738007199 1 0
1.03410509998411 1.0330708215254 1 1
1.00139906487161 1.0003811669451 1 1
1.00839121804162 1.00734722607637 1 1
1.02392946035918 1.02286863928164 1 1
1.05321943328523 1.05209000943768 0 0
0.999639085632821 0.998657188064956 1 1
1.00962540356043 1.00864392684903 1 1
0.998563181186853 0.997622039902615 1 1
0.987455142848557 0.986451255545946 1 1
1.01605030640465 1.01494609083745 1 1
0.948826346896415 0.947900125824373 0 0
0.956110752763175 0.955120955217853 1 1
1.00673307427064 1.00585631648321 1 1
1.01586323088976 1.01479221666779 1 1
1.02015409797361 1.01910501097182 1 1
0.96716852412692 0.966278675181182 1 1
1.0149675065474 1.01381199733621 1 1
0.994980562970734 0.993919632924621 1 1
1.01054035503908 1.00946096062373 1 1
1.04041376873972 1.0392548822925 1 1
1.03416594228146 1.0330244940952 1 1
1.00555475401708 1.00457099594011 1 1
0.97094184239638 0.970018642186373 1 1
0.983592773543497 0.982560556473568 1 1
0.952751428223773 0.95167667927787 1 1
1.00804004736189 1.00701604864573 1 1
1.01586860913978 1.01492630432159 1 1
0.979938030684646 0.978969598280086 1 1
0.962143868883406 0.961112565647268 1 1
1.02160108057339 1.0206238115701 1 1
1.02802631784702 1.0270573872997 1 1
0.988982302805707 0.988068911035459 1 1
1.02545891724985 1.02450969560698 1 1
0.988235842779439 0.987285999320004 1 1
1.0103142779831 1.00930073034759 1 1
1.02317193401701 1.0221198912498 1 1
1.01752787634199 1.0164352192283 1 1
0.984307402911424 0.983346861384979 1 1
1.01012853188464 1.00907763418483 1 1
1.04495043452645 1.04389676071413 1 1
1.013947071216 1.01300616921204 1 1
1.02457787865139 1.02354632404311 1 1
1.00538549511455 1.00445261323128 1 1
1.00113161555518 1.00014803808724 1 1
0.974605759500586 0.973457802455423 1 1
1.02358750806866 1.02242732684071 1 1
1.01993412423264 1.01884790231923 1 1
0.955383853814218 0.95443333492751 1 1
0.994218109123474 0.993148168077425 1 1
0.993958037073452 0.992911461914215 1 1
1.06294074530506 1.06193333812156 1 1
0.945329228250384 0.944398353197221 1 1
1.04466220436628 1.04365759388268 1 1
0.985276447635815 0.984314270246147 1 1
1.03519418969151 1.03416118931442 1 1
0.957206696087883 0.956303139068102 1 1
0.990165711839741 0.989223222949037 1 1
1.00454134023955 1.00349662127864 1 1
0.995808588731734 0.9947702772183 1 1
1.01952293432107 1.01850079657773 1 1
0.989481254230772 0.988494802843658 1 1
0.986508405631577 0.985534851332904 1 1
1.00938180110977 1.00840171237442 1 1
0.966419632602298 0.965407326916657 1 1
0.992412059048895 0.991374518212651 1 1
0.9882930450544 0.987241223630362 1 1
1.01423489644233 1.01320743253659 1 1
1.02416447035626 1.02307238429464 1 1
0.989940537122576 0.989048956888469 1 1
1.00352866358558 1.00248095664154 1 1
1.00952213279527 1.00840832934535 1 1
1.07088060675191 1.06975020408594 0 0
0.998211581776591 0.99731235664284 1 1
0.962526035679597 0.961590834679151 1 1
0.994647536555503 0.993717278535786 1 1
1.01147332905456 1.01050649853028 1 1
1.0018481013834 1.00080869054959 1 1
0.943052648143051 0.942050585163155 1 1
1.00179494728182 1.00082430545444 1 1
1.0037388917203 1.00277002329581 1 1
1.0290729966538 1.02802870726161 1 1
0.986266346923349 0.985284650959238 1 1
1.01230164965457 1.01133423106202 1 1
1.01127560428326 1.01032153980848 1 1
1.04695937724375 1.04594742888702 1 1
1.03403456106962 1.03290694676508 1 1
1.0209799718797 1.01991757656485 1 1
0.996114712744301 0.995048524614692 1 1
1.03280453338659 1.03178317652718 1 1
0.993516531962548 0.992529284396047 1 1
1.02061969434084 1.01962115221388 1 1
1.01428564663707 1.01333454277103 1 1
1.01087144904635 1.0098312497155 1 1
0.951124029506471 0.950135902128276 1 1
0.994697551485213 0.99362029832371 1 1
0.991687286667818 0.990728388520256 1 1
0.998714891570387 0.99773601152118 1 1
1.01050777398997 1.00943480700606 1 1
1.01167961607395 1.01060767115045 1 1
1.00018187037392 0.999096921346105 1 1
1.00904423334835 1.00807469034638 1 1
0.979642922312082 0.978665839635127 1 1
1.03032417129501 1.02922337426534 1 1
1.0005439323743 0.99953816686609 1 1
1.01950690460752 1.01853630146485 1 1
0.97949626758831 0.978552885861856 1 1
1.00572759921589 1.00476198909576 1 1
0.976383421906219 0.975381837663739 1 1
1.02711721330776 1.02599608074597 1 1
0.994598283173512 0.993577161151007 1 1
1.03395207235938 1.03278352292163 1 1
1.02389255888263 1.0229986989499 1 1
1.02506873363452 1.02389015739278 1 1
1.05711860602671 1.05595753154387 0 0
1.0039485465547 1.00300823366088 1 1
1.02935737804642 1.02826198142662 1 1
1.04443140761226 1.04340125025816 1 1
0.985477890768868 0.984508680406562 1 1
0.991426787860182 0.9904121025524 1 1
1.00172092611911 1.00072917185347 1 1
0.995100881625445 0.99413280975742 1 1
0.990880660568161 0.990014528322765 1 1
0.993300702034569 0.992324264796773 1 1
0.97741678294061 0.976379412440367 1 1
0.997728847908074 0.996637322084417 1 1
0.987132080770807 0.986179786844141 1 1
1.04842227691082 1.04730600613909 1 1
0.985352148742232 0.984402610719381 1 1
0.988922060859498 0.987971988198405 1 1
1.02682601865814 1.02581370458782 1 1
0.984564648345762 0.983605639820168 1 1
1.00219061647885 1.00119960872779 1 1
1.00852964051105 1.00750306529988 1 1
1.0054011201393 1.00432135486514 1 1
0.990348673071894 0.989384915348362 1 1
1.05563743212799 1.05462254741308 0 0
0.978253353861954 0.977345875367952 1 1
0.938119868173402 0.937228503427423 0 0
0.977251760142681 0.976382799168487 1 1
1.02403480522463 1.02280689177735 1 1
1.00412183913252 1.00304662602718 1 1
0.956212663072336 0.955282251587972 1 1
0.991828828174355 0.990907334671977 1 1
0.982886085148654 0.981910698658193 1 1
1.02383327169291 1.02278508208521 1 1
1.03514456502468 1.03389747405531 1 1
0.976030373252815 0.975068203930766 1 1
0.990536093762759 0.989538661572686 1 1
1.05954930801832 1.05844447612793 0 0
0.970183188691134 0.969149079195631 1 1
0.991767734930642 0.99078278239913 1 1
1.00302430962105 1.00193594416629 1 1
1.02135309609678 1.02029656599921 1 1
0.966208459617594 0.965173740473044 1 1
1.02345647819967 1.02235625390168 1 1
1.02811976981416 1.02709070964553 1 1
1.06754908096392 1.06648091105513 0 0
1.01493462447867 1.01391451186247 1 1
1.03668038169782 1.03563452737053 1 1
0.98776761510189 0.986753262795326 1 1
0.963832238299324 0.96295331005574 1 1
1.01998799409916 1.01894046331988 1 1
0.994318836602551 0.993355743703885 1 1
0.987782404794356 0.986768481365138 1 1
1.01856280681722 1.01759316830036 1 1
1.0541417930727 1.053065211459 0 0
0.979434824890894 0.978433178030356 1 1
1.00100154564809 1.00009123826961 1 1
1.01768468894093 1.01663807801454 1 1
1.02103009070195 1.01989149772403 1 1
0.998407486677524 0.997454517769286 1 1
0.993794594866074 0.992618251435044 1 1
0.945548862959469 0.944633147733194 0 0
1.02114464212435 1.02012664640456 1 1
0.972403167475484 0.971416644620812 1 1
1.04362493787061 1.04260348583761 1 1
0.996130690182156 0.99507695629562 1 1
1.00357359541409 1.0025839446429 1 1
0.946215656432922 0.945279234836412 1 1
1.01653706896705 1.01556127809591 1 1
0.986218496634994 0.985208188536856 1 1
1.00998765564631 1.00891601384016 1 1
1.01047672717553 1.0094023030839 1 1
1.00074710085696 0.999763246335832 1 1
1.05736888390592 1.05620480854804 0 1
1.00285269745157 1.00189983103385 1 1
1.0177258864956 1.01680808194181 1 1
1.02384415707906 1.02277629197069 1 1
1.00519826643501 1.00420578563476 1 1
0.987615693400855 0.98664217727335 1 1
1.00198774174699 1.00096332942551 1 1
1.02020099234024 1.01929527117111 1 1
1.03742944933019 1.03642379996228 1 1
1.00727694783948 1.00624152702663 1 1
1.02990896797613 1.02883930044635 1 1
0.958752821847936 0.95784889733623 1 1
1.01257583831285 1.0115473800798 1 1
1.00078499730222 0.99982100450934 1 1
0.948028184127773 0.947176550162003 1 1
0.993742396131602 0.992623201694735 1 1
1.01758226442494 1.01646093182429 1 1
0.998292169032392 0.997283848758028 1 1
1.00157521057674 1.00054488159105 1 1
1.02155127045491 1.02061742493395 1 1
0.993697205141834 0.992695358254507 1 1
0.963289853334874 0.962364179289187 1 1
0.980671891445139 0.979782448816518 1 1
0.975379278514153 0.974314370399676 1 1
0.958720781158747 0.95774530883899 1 1
1.03484857385241 1.03390259504025 1 1
1.00914494889422 1.00805967589573 1 1
1.01691572631 1.0159071748254 1 1
0.98124093364071 0.980322414049248 1 1
0.992690688775482 0.991652939151273 1 1
0.981568118832917 0.980611728401063 1 1
1.01156758365006 1.01052045765014 1 1
0.981865569635739 0.980756325350201 1 1
1.01500898507981 1.01401915561695 1 1
0.997012535513186 0.996020287314192 1 1
1.0434653148678 1.04239040540985 1 1
0.974244107627885 0.973261334928752 1 1
1.0208182672174 1.01993671572528 1 1
1.00336892920762 1.00240704602294 1 1
0.958052425626372 0.956990946054415 1 1
1.03570450291909 1.03466554088141 1 1
0.993919685495537 0.992858646402372 1 1
0.999332720917665 0.998325121837484 1 1
1.00722449370917 1.00625046732373 1 1
1.00823874900228 1.00727419163978 1 1
1.01078995853761 1.00988596040571 1 1
1.00247657317301 1.0014225225089 1 1
1.00299042232843 1.00195948947001 1 1
1.01841205341714 1.01749571770256 1 1
1.0124628822114 1.01150811794565 1 1
1.02671250600182 1.02574209998016 1 1
1.0143670429496 1.01329035031803 1 1
0.964841961829339 0.963911307432269 1 1
1.00107974902238 1.0000828359359 1 1
0.995628642930842 0.99463186869034 1 1
1.03006181329715 1.02902809271112 1 1
0.997562596358168 0.996605561181136 1 1
1.01780028059039 1.01677588989009 1 1
1.00233513703483 1.00136153211717 1 1
1.00597917928287 1.00507079785871 1 1
0.98199405516917 0.981083220776053 1 1
1.01626251116294 1.01515060953108 1 1
1.03776945493915 1.03666842404422 1 1
1.032531272652 1.03146485340647 1 1
1.00701278949724 1.00601850952397 1 1
1.02589393737143 1.02471631992327 1 1
1.01863442940297 1.01753386672072 1 1
0.994830605103828 0.993823212465344 1 1
1.00422008008906 1.00325469492982 1 1
0.987329073347362 0.986225506854851 1 1
0.993725844149018 0.992688510233688 1 1
1.00798025114026 1.00691621200954 1 1
0.994851197971541 0.993873628707655 1 1
0.984814781823327 0.983800024892686 1 1
1.02684013269969 1.02587019897035 1 1
1.04236720957256 1.04137435088656 1 1
0.96391581992699 0.962905434679363 1 1
1.00184388872678 1.00083135739783 1 1
0.996346132588543 0.995411421516954 1 1
1.01750726693169 1.01645711473367 1 1
1.02697625440703 1.02595134143668 1 1
1.00002770738126 0.998958640299272 1 1
0.959556394338371 0.958658835087982 1 1
0.99584490985669 0.994849663834209 1 1
1.01360606522276 1.01262081296502 1 1
1.04755977067624 1.04651133994018 1 1
0.996560725513509 0.995652070233447 1 1
0.989766124467825 0.988782120989034 1 1
0.948336809866644 0.947335979654774 1 1
1.00230362919101 1.00128980379811 1 1
1.02984674462448 1.02869982722199 1 1
1.03310091785224 1.03195088004117 1 1
0.971980956623577 0.971028003767398 1 1
1.01362237047803 1.01254210518777 1 1
1.0029745223045 1.00188338710369 1 1
1.04514558606712 1.04411278042283 1 1
1.00728763268094 1.00627644225954 1 1
0.971320055404154 0.970449729647558 1 1
1.01803099293325 1.01690094883546 1 1
1.01447156858464 1.01340970987175 1 1
0.992018304676943 0.99101716150981 1 1
1.01949595270611 1.01851749778661 1 1
1.00350735188142 1.00250456758705 1 1
1.02074381404848 1.01961564782044 1 1
0.985442183102395 0.984383763883205 1 1
0.991394556316984 0.990508920031699 1 1
0.984244379746171 0.983295550553683 1 1
0.939995954780749 0.938954914402126 1 1
1.04117000180516 1.04019153395912 1 1
0.957080859520978 0.95607714612117 1 1
1.0238372913175 1.02281475780721 1 1
1.0099182671966 1.0087696708368 1 1
1.00274625170465 1.00182561595666 1 1
0.995073446832192 0.994081084071128 1 1
0.967604246733293 0.966627341695232 1 1
1.01146941811781 1.01053381697121 1 1
0.972434125670913 0.971467458933366 1 1
1.01503686849782 1.01393306106867 1 1
1.01553018973922 1.01445206938365 1 1
1.01295397181197 1.01176500070946 1 1
0.999748408625966 0.998778794727496 1 1
1.02839684124917 1.02740313445141 1 1
1.00026854035268 0.999288927779143 1 1
1.02889623530337 1.02786922838171 1 1
1.01227768962902 1.0112915405937 1 1
0.974446112185678 0.973546287020213 1 1
1.01960515326446 1.01858011967555 1 1
0.994470592204466 0.993515083516088 1 1
0.97966645481258 0.978727329634371 1 1
0.970827384481134 0.969779727900738 1 1
1.03376067852895 1.03260712545431 1 1
0.972388536364044 0.971296315929784 1 1
1.01265835763575 1.01161496198557 1 1
1.04292156788085 1.04195760551672 1 1
0.991659978680121 0.990694983858333 1 1
0.999964219429558 0.998955433812456 1 1
0.987946801458964 0.987056583451772 1 1
1.03907536851039 1.03795089301662 1 1
0.995341335865559 0.994414371273664 1 1
0.994874487937177 0.993945460695288 1 1
1.00391261365576 1.00294777429984 1 1
1.05511376328796 1.05415009077107 0 0
0.992474342981937 0.991526922649565 1 1
0.988677309707999 0.987638180828251 1 1
1.0105281673074 1.00950043534706 1 1
1.01524239417225 1.01420004875905 1 1
0.966589178504545 0.965716747901737 1 1
1.01622806066002 1.01531206130385 1 1
0.976379518872927 0.975310499581804 1 1
0.963683521069103 0.962768939343512 1 1
1.00723274025852 1.00603459479941 1 1
1.01463225787242 1.01354226999639 1 1
1.02107848844078 1.02004850862152 1 1
0.968825625517806 0.967829265115325 1 1
1.0520069370855 1.05099056604343 0 0
1.01585272137976 1.01489065450826 1 1
0.982084760310973 0.98119761664547 1 1
0.972588652317755 0.971591949060534 1 1
1.0186177855081 1.01755655596719 1 1
1.01427874790145 1.01323639452023 1 1
0.999010799209651 0.997986097529334 1 1
0.989184039731144 0.988057789836321 1 1
0.976324256929434 0.975407064607648 1 1
1.01654470672603 1.01550706659541 1 1
1.00890329891314 1.00779437007204 1 1
1.0089220500746 1.00793523223836 1 1
1.02164507191747 1.02057400763241 1 1
0.983358280020418 0.982427750788382 1 1
1.01703830375757 1.01606345147498 1 1
1.02313484364816 1.02202476148884 1 1
1.00101585674098 0.999883114208453 1 1
1.01563540830542 1.01468882060544 1 1
1.01779084097814 1.01669518117012 1 1
0.996907750627884 0.995799557090587 1 1
1.01011672377184 1.00907974024518 1 1
0.990029932365556 0.989045491914587 1 1
0.993789417924298 0.992777778188542 1 1
1.00726058229934 1.0062622342257 1 1
0.976528768221456 0.975485197122068 1 1
1.00066579775831 0.999632869501316 1 1
1.00867178720561 1.00772027978854 1 1
0.99430051001776 0.993376769873836 1 1
0.995461143137196 0.994542802637267 1 1
1.02785149110419 1.02688517332369 1 1
0.990843445564579 0.989959981581874 1 1
0.978396057216682 0.977501302077682 1 1
0.964912998537397 0.963809059014965 1 1
1.00617321093439 1.00509501107817 1 1
1.02281780582511 1.0217096995574 1 1
1.00616973380388 1.00517915744075 1 1
1.00864189090031 1.00769373362388 1 1
1.00764428565415 1.00663890244464 1 1
0.992510469000487 0.99157567616687 1 1
0.983364854173681 0.982323276357019 1 1
1.05239949566691 1.05131165544588 0 0
1.0391142983981 1.03814403562869 1 1
0.992096873889279 0.991108017798796 1 1
1.00729536434621 1.0062639400953 1 1
0.972168118456659 0.971183949004254 1 1
0.95799839262892 0.95702876563783 1 1
1.03474308009186 1.03359076192248 1 1
1.0051855952961 1.00409900884577 1 1
0.99625759783365 0.995267585271196 1 1
1.00477709716854 1.00380327877599 1 1
1.02149849195891 1.02047650924558 1 1
0.980817776090091 0.979871222244972 1 1
1.03154090360731 1.03056119105635 1 1
1.0040572557704 1.00297247599937 1 1
1.01254155017011 1.01158004584994 1 1
1.04553487040284 1.04436853323401 1 1
1.01489462187031 1.01393124185033 1 1
1.03184569949046 1.03082784111938 1 1
0.993143011152364 0.992143716150612 1 1
1.01066985678946 1.00965395966454 1 1
0.992484442292879 0.991636920981717 1 1
1.02049441146733 1.01943443860335 1 1
1.03021741487828 1.02928585651356 1 1
1.00687490058105 1.00580811737507 1 1
1.01973817101144 1.0186945323778 1 1
0.99664255094442 0.995665385964529 1 1
1.00009773793805 0.999098935289139 1 1
0.994356328493981 0.99335125734958 1 1
0.955117600293539 0.954172835574553 1 1
1.03069896842704 1.02975628938131 1 1
1.02454433100413 1.02339531713671 1 1
1.01275111169176 1.011576530401 1 1
1.03598283314964 1.03488079346657 1 1
0.977501847590395 0.976518006267841 1 1
0.978089310836752 0.977192828624499 1 1
1.0333830305581 1.03236050408011 1 1
0.985550312860977 0.984536547026863 1 1
1.01777408216364 1.01669323666331 1 1
0.999093654392495 0.998197478645028 1 1
0.986352052244051 0.985371813728674 1 1
1.0395324984894 1.03844288968453 1 1
1.01210821415993 1.0111070775125 1 1
1.01591297631304 1.01489396327985 1 1
0.992186565080837 0.991275785276903 1 1
0.978207105940973 0.977229536805668 1 1
0.960937407362995 0.959890127918623 1 1
0.998119621219259 0.997101708985962 1 1
0.98273844316404 0.981696706237144 1 1
1.01759819111281 1.01656149355326 1 1
0.964000631366761 0.963031819727628 1 1
1.00778778775509 1.00679847377364 1 1
1.02442739650687 1.02337473548159 1 1
0.965344409922212 0.964339374777283 1 1
1.00517995569011 1.00409577179689 1 1
1.01480454286243 1.01377768144971 1 1
1.01795855920547 1.01692879621839 1 1
0.997030099490335 0.996047809115202 1 1
0.958095086076488 0.957143499188758 1 1
0.958759507919106 0.95772297010937 1 1
0.989590442539446 0.988496623748433 1 1
0.984800314135039 0.983722690558131 1 1
1.03482572697598 1.03383088403648 1 1
0.981991409992253 0.981016104398798 1 1
0.968353002558638 0.96742593246598 1 1
1.02054082097563 1.01959559625301 1 1
1.0355418847343 1.03452855549397 1 1
1.00005377532874 0.998947845216055 1 1
1.02058596885034 1.01973018612596 1 1
0.951913026970746 0.950983060312302 1 1
1.05412324847006 1.05304759868834 1 1
0.989692039940439 0.988712090308492 1 1
0.960168814997691 0.959101311765886 1 1
0.961968634468362 0.961003335071909 1 1
1.0168003593653 1.01583391825152 1 1
1.04340508619008 1.04240425420911 1 1
0.9822269574829 0.981196169169894 1 1
1.02470271064075 1.02353973508354 1 1
0.998727401545903 0.997745406677 1 1
1.02264326624885 1.02153894761749 1 1
1.03231168180568 1.03134619745837 1 1
0.967557729913916 0.966658091961211 1 1
1.00623331571272 1.00514621333443 1 1
0.983776172289447 0.982719870609458 1 1
0.980393173873761 0.979422490273145 1 1
1.01734226551617 1.01624034812138 1 1
0.981083975016659 0.98007373386133 1 1
0.963218035175832 0.962278984222187 1 1
0.988520155871179 0.987562478360727 1 1
1.02467159191517 1.02360730601402 1 1
1.02570870150714 1.0246603778176 1 1
1.00045702777635 0.999559349136884 1 1
0.980828458533846 0.979906876684152 1 1
1.0253076013561 1.02433554226107 1 1
1.03416816709878 1.03310763794005 1 1
0.988543349121623 0.987666529170499 1 1
1.00240257800531 1.00132491437811 1 1
0.980780341427501 0.979671186506043 1 1
1.02883325789797 1.02779765889032 1 1
0.991854310459301 0.990965658459783 1 1
1.00506466571812 1.00396363696118 1 1
1.02376881577696 1.0227145848184 1 1
0.971716228283217 0.970753250912108 1 1
1.03056150445129 1.02966155866843 1 1
0.971951331960188 0.970964169305583 1 1
0.975010695870052 0.973997600029536 1 1
0.989725522542656 0.988625366961699 1 1
0.9863486887765 0.985462032735493 1 1
0.985203871471688 0.984321496236524 1 1
1.02932474263263 1.02817986387019 1 1
0.993679075370035 0.992728264455916 1 1
0.979378783164376 0.97839949748864 1 1
1.00183775381719 1.00081603830081 1 1
1.00163623798084 1.00065239464749 1 1
1.02587643282046 1.02489783870896 1 1
0.947252891129875 0.946276730593375 0 0
0.987989038292093 0.986914917183917 1 1
0.99122670919767 0.990115889950452 1 1
1.04694762269818 1.04591302967615 1 1
1.02003234181602 1.01893823799799 1 1
1.03284423918236 1.03173203367042 1 1
1.01750911850927 1.01648731337114 1 1
1.01680674537866 1.01579550006485 1 1
1.00742449667516 1.00645681140521 1 1
1.00243392241228 1.0013995614237 1 1
1.00066637753541 0.999695707069922 1 1
0.980460355781036 0.979386637389412 1 1
1.02227207595079 1.02118247897975 1 1
0.971190403648194 0.970198569448124 1 1
1.04094267747879 1.03982312613732 1 1
0.987503019574703 0.986522202023401 1 1
1.05668403664601 1.05559394208471 0 0
1.0050823510677 1.00407020901946 1 1
0.976716957681994 0.975702717804233 1 1
1.01985485276516 1.01879498022128 1 1
1.03876479260049 1.03766695234462 1 1
1.00225755759588 1.0011156057226 1 1
1.0140669379444 1.01299111107397 1 1
1.02151637531515 1.02055341230038 1 1
1.00328239257001 1.00226866066643 1 1
1.04549070116841 1.04446273684451 1 1
1.04961078160802 1.0484732109429 1 1
0.981830115217248 0.980951432111641 1 1
1.01765266369263 1.01672281084186 1 1
0.95914938008037 0.958214071322419 1 1
1.00337047305651 1.00234350181034 1 1
0.972560961494024 0.971662452922269 1 1
0.980512880934953 0.979474395465147 1 1
0.955015416353085 0.954158803185555 1 1
1.02440489504939 1.02334420355446 1 1
1.03700256235008 1.03596452925408 1 1
0.998907493405206 0.997929778336516 1 1
0.959318270051754 0.95818971910906 1 1
1.0285573823656 1.02756962705558 1 1
1.01310543323001 1.01200978406149 1 1
1.04156004592941 1.04055605315882 1 1
0.99667615814752 0.995720395789821 1 1
0.984570630999316 0.983627301667574 1 1
1.01519168556221 1.01425345740498 1 1
0.949250345063492 0.948131696962275 1 1
1.01122611323834 1.01019762538378 1 1
0.998393862742093 0.997448084866832 1 1
1.01153401639818 1.01046684431198 1 1
0.963895680299724 0.962919712672118 1 1
1.03233010465486 1.0312662636762 1 1
0.999338682487631 0.998312549935435 1 1
0.98559135393695 0.984552309899233 1 1
1.01423408319174 1.0131581803494 1 1
1.00447986807181 1.003468779595 1 1
0.990875824033622 0.989894492019935 1 1
0.989179274866532 0.988174393674021 1 1
1.03367025410246 1.03259515360367 1 1
0.969586897865874 0.968451893766526 1 1
0.994791570784233 0.99375096778692 1 1
1.0374467104064 1.0364289314156 1 1
0.993090512939512 0.992075759399274 1 1
1.00728342088082 1.00627920107015 1 1
0.983840125531028 0.982847739219796 1 1
1.02610755415233 1.02510180198372 1 1
1.02742724927231 1.02646453427139 1 1
0.981440896664807 0.980371514806029 1 1
1.01023496279065 1.00923692435062 1 1
1.01938067391215 1.01827436874774 1 1
1.00096006424603 0.999923514201378 1 1
1.0308147163809 1.02980009801244 1 1
1.00778060352331 1.00677593279477 1 1
0.960808359142977 0.959810494956075 1 1
0.962146330670269 0.961129914180031 1 1
1.01432708769366 1.01325612947592 1 1
0.981446557299298 0.98039055135261 1 1
1.01304497531669 1.01208131582851 1 1
0.998673535605992 0.997649756703681 1 1
0.991197429361786 0.990167130318014 1 1
1.04641076134301 1.04537092944104 1 1
1.01207955201993 1.01108735284335 1 1
1.01748292876092 1.01629273598355 1 1
1.01439544801925 1.01336492717482 1 1
1.04284465825107 1.04181497016613 1 1
0.951242426455672 0.950385018807379 0 0
0.98700136547615 0.986008904877426 1 1
1.01648649514572 1.01550079450685 1 1
0.984169187727596 0.983098055649575 1 1
1.00174771254809 1.00067507675527 1 1
0.954831634623977 0.953876239048568 1 1
0.994041201075497 0.992943348161268 1 1
1.0218684400247 1.02081656328941 1 1
0.999095037343423 0.998101892379708 1 1
1.02803387751972 1.02703406757623 1 1
0.987219142127741 0.986188957746163 1 1
1.02593791326442 1.02493551729478 1 1
0.996773510617629 0.995825087188973 1 1
1.00586759451385 1.00484907335201 1 1
1.044113659372 1.04308528954578 1 1
0.999100787204218 0.998055328101847 1 1
0.975755991770775 0.97475612161011 1 1
0.967620551786045 0.966592121587086 1 1
1.0316591997252 1.03071881021916 1 1
0.986263374269893 0.985297603882426 1 1
0.989800628116926 0.988728464346998 1 1
0.99824221446897 0.997315174046591 1 1
0.968238110745262 0.967281426943291 1 1
1.01472496166613 1.01365122287606 1 1
1.03406647969813 1.03299230093111 1 1
1.02815913317261 1.02690184722596 1 1
0.983131752649631 0.982067318086777 1 1
1.01889925299676 1.01787954898188 1 1
0.977793362664541 0.976848499702863 1 1
0.984480694524703 0.983582422262988 1 1
1.00639938442355 1.00540037502079 1 1
0.998722910377857 0.997669575607951 1 1
1.01356782903326 1.01251893297876 1 1
1.02573723614676 1.02476163687358 1 1
1.00687103008946 1.00592667826879 1 1
1.00583443384077 1.00488747571418 1 1
1.00853888262212 1.00756735455523 1 1
0.984077906752411 0.983060374245624 1 1
0.979936365851723 0.978908790505687 1 1
0.970388633516526 0.969452065140503 1 1
0.99736530197298 0.996409593708438 1 1
1.0054377082015 1.00450777088136 1 1
1.00004893743023 0.999033448269169 1 1
1.03539050280575 1.03436943060594 1 1
0.998620367760632 0.997563486362321 1 1
1.03856170653034 1.03764558061569 1 1
1.03330662714906 1.032285317429 1 1
0.998457769521545 0.997435438563747 1 1
0.946302513233099 0.945324707500838 0 0
0.979094438425496 0.978079606791224 1 1
1.02144041704951 1.02031899033518 1 1
0.987785652288993 0.986831148363463 1 1
1.02531664915246 1.02429781623556 1 1
0.981217258568484 0.980131109007394 1 1
0.993918786390994 0.992866720324071 1 1
0.979099995482177 0.97817932773714 1 1
0.988942389481178 0.9879261524027 1 1
1.00940969686002 1.0083523591996 1 1
1.02032848394125 1.01919479655072 1 1
1.02683651434974 1.02567853916049 1 1
0.993704980160193 0.992629629149985 1 1
1.00437355880462 1.00336188519232 1 1
1.0229408561202 1.02191010359216 1 1
1.01839475595844 1.01738385287457 1 1
1.02303274890321 1.0220513261136 1 1
1.01140456645298 1.0104479114589 1 1
1.0118863041642 1.01093864021438 1 1
0.993432069588766 0.992458813385163 1 1
1.00303278768706 1.00206379315614 1 1
0.989369582735925 0.988448960687073 1 1
0.98211251672034 0.981073052604088 1 1
0.998362218865469 0.997304355560385 1 1
1.02567025664343 1.02459699387378 1 1
1.01256132983386 1.01160958309827 1 1
0.98813906645003 0.987215943611178 1 1
1.00690404647875 1.00594077229309 1 1
0.975389698501925 0.974312458848941 1 1
1.00772340237199 1.00677478762416 1 1
0.99087340474369 0.989898448296324 1 1
0.994388133561028 0.993351093629604 1 1
0.967884656409495 0.966968040378178 1 1
1.03758710643569 1.0365551091955 1 1
1.00190324885822 1.00090830341636 1 1
0.991302646137272 0.99030577450805 1 1
1.02330295046736 1.0223102230838 1 1
1.00829241603483 1.00728028136168 1 1
0.986289418011984 0.985252181445613 1 1
0.986884898319601 0.985881393837908 1 1
1.02052945427711 1.01956818907007 1 1
1.01675378829713 1.01579586252005 1 1
1.05156747983806 1.05049050858354 0 0
1.00163837045488 1.00068918837788 1 1
1.00748897953802 1.00655110021703 1 1
1.00676796587162 1.0058344563607 1 1
0.972142315647039 0.971158725377801 1 1
1.0317197408395 1.03069375274497 1 1
1.00157410651507 1.00054629973828 1 1
0.977610344442378 0.976724540780166 1 1
0.991036411491188 0.990001320423467 1 1
0.955749085688679 0.954705844056205 1 1
1.02561208595392 1.02462775799271 1 1
0.998844719646459 0.997893447962513 1 1
1.02358828915842 1.02250524625681 1 1
0.989075379826297 0.988157833007344 1 1
1.0109344883778 1.00997450834562 1 1
0.985086377503444 0.984095971825759 1 1
1.01304243810154 1.01200595842743 1 1
0.988812839871094 0.987854265353353 1 1
0.988413265794553 0.987374784722926 1 1
1.00329076253632 1.00226810510124 1 1
0.995228363292739 0.994308320100758 1 1
0.965560921788649 0.964538773807158 1 1
0.999759005307848 0.998765632040959 1 1
0.9486171990481 0.947595363501203 0 0
1.02055731763337 1.01948461294052 1 1
1.04487360948164 1.04379154096507 1 1
1.02817285670626 1.02700059346498 1 1
0.98996665986655 0.988835668981487 1 1
1.00956960025335 1.00858042516801 1 1
1.03010096160512 1.02896215615524 1 1
0.990348898536326 0.989246433310439 1 1
0.996218092430065 0.995219100262757 1 1
1.00732704570715 1.00630176654052 1 1
0.981137246175311 0.980225574809872 1 1
1.03317597401539 1.03212865824091 1 1
0.993110335279577 0.992109490500287 1 1
0.999007461753475 0.997919298843242 1 1
0.993300757489039 0.992314582933265 1 1
1.06245277371359 1.0612176499383 1 1
1.02291556583755 1.02189614706375 1 1
0.978967046314648 0.977996419026989 1 1
0.999790744472053 0.998765227241577 1 1
0.982152530438516 0.981062564039814 1 1
1.01173749270193 1.01075551461962 1 1
1.02334765318056 1.02217414216961 1 1
1.0164275715954 1.01546034053656 1 1
0.973396815764186 0.972418106490682 1 1
0.985590478945451 0.984530334495811 1 1
0.959573608653365 0.958515011933172 1 1
0.97266656681741 0.971662336664601 1 1
1.05502067415906 1.05402861137051 0 0
1.02386731585565 1.02291513005858 1 1
1.00718949212688 1.0061217273999 1 1
1.02014302777168 1.01916721458414 1 1
1.00614206322319 1.00519506956416 1 1
1.00546510207748 1.00443288526399 1 1
0.960759771351871 0.959780848201367 1 1
1.0277753332498 1.0266936129825 1 1
0.981745064468092 0.980609884914245 1 1
1.01590188354683 1.01484973298532 1 1
0.983879394589068 0.982915969417772 1 1
1.03038896850339 1.02932291510297 1 1
1.03706075911486 1.0358567640621 1 1
0.948789357360536 0.947798902355418 1 1
0.965063565687838 0.964063519702406 1 1
0.952670182490469 0.951706768580463 1 1
0.998209350532493 0.997233683114737 1 1
0.988520319821535 0.987620267575867 1 1
0.989209961795742 0.988259577951615 1 1
0.97177273025342 0.970685728439635 1 1
0.949375576143344 0.94849789205558 1 1
1.02169272959688 1.02065648004318 1 1
0.98245276591757 0.981511518680114 1 1
1.01778255887346 1.01673005919628 1 1
0.977170722785342 0.976291859972385 1 1
1.00524892195774 1.00427975695957 1 1
1.01107342531499 1.01010274141558 1 1
1.04405031522581 1.04300920361923 1 1
1.00455465688275 1.00353473223793 1 1
1.04879195856024 1.04777185175455 1 1
0.988444850071578 0.98745300785564 1 1
1.01149271826099 1.01049539083622 1 1
0.974291987179305 0.973245233876787 1 1
0.976084021336239 0.974974417385644 1 1
0.998345560025074 0.997386430401428 1 1
1.00458516366146 1.00350345971711 1 1
0.971976268442412 0.971010277271932 1 1
1.05429280502603 1.05323474584141 0 0
1.0410627180347 1.03988979963949 1 1
0.989179859494562 0.988218295327502 1 1
1.01378833127282 1.01267859599595 1 1
0.96362120274117 0.962650371717464 1 1
0.962672785362705 0.961566583697666 1 1
1.01258929455428 1.01152211102496 1 1
1.01675779710216 1.01578229876875 1 1
0.993374430093719 0.992367512533789 1 1
1.01567115970347 1.01458971879169 1 1
1.00810469520362 1.00711409619949 1 1
0.99171028129328 0.990696168784593 1 1
0.977185724212281 0.976223992251556 1 1
1.05258150854959 1.05151574308165 1 1
0.990225424820817 0.989284504233489 1 1
1.00133753347598 1.000388326766 1 1
1.01848426583084 1.0174437298093 1 1
0.942042970022452 0.941102265608649 0 0
0.977266692718555 0.976254175549124 1 1
0.971170022093001 0.970114049874935 1 1
0.974190335103378 0.973221989966168 1 1
1.02190739963543 1.0208507621189 1 1
0.979003511727184 0.978037040480267 1 1
1.04498125418951 1.04383000255995 1 1
0.979946624780621 0.978823901375279 1 1
0.99713689472973 0.996158061108169 1 1
0.973659146891561 0.972674292021135 1 1
1.01737504954416 1.01637764709543 1 1
0.983076846780155 0.982152107681611 1 1
0.960342536835763 0.95940465991988 1 1
0.98840029923385 0.987379999286127 1 1
1.00464376387969 1.00355398836957 1 1
0.981057674636314 0.980105742459432 1 1
0.982312930502808 0.981267446380552 1 1
0.958210738112825 0.957289423731797 1 1
0.976979372119645 0.976035408682944 1 1
1.04430207662807 1.04329087102766 1 1
1.01500618699634 1.01408927388589 1 1
0.996261709323305 0.995227696986887 1 1
0.955590584105279 0.954772562610657 0 0
1.00344842767422 1.00236339653486 1 1
1.00137742969826 1.00037533749766 1 1
0.974176948771011 0.973198572429834 1 1
1.04132398025839 1.04031506178455 1 1
0.971528026309733 0.970395474331998 1 1
1.01385667507475 1.0128537182267 1 1
0.981102415287682 0.980086216333269 1 1
0.985918948002632 0.984989630056736 1 1
1.02980750084856 1.02873427409044 1 1
0.995416919531762 0.994387016838806 1 1
0.959548430691229 0.958613528200403 1 1
0.959882062175932 0.95887992251771 1 1
1.00529480427471 1.00428368913664 1 1
1.00803259973918 1.00706339521381 1 1
1.01646579412708 1.01546554454062 1 1
1.02083753560887 1.01974126053617 1 1
0.986724978983633 0.985693095249861 1 1
1.05585577129595 1.05473623894224 0 0
0.956084004211142 0.955115153397715 1 1
1.04169792516871 1.04063013985135 1 1
0.975734092466387 0.974754570064219 1 1
0.94846990310242 0.947474517112228 0 0
1.01430394350826 1.01334728492111 1 1
0.960438282181165 0.959415429969153 1 1
0.965965811526967 0.964957354759017 1 1
0.991881553156029 0.990895868896355 1 1
1.01406237576103 1.01299477953198 1 1
1.02318138522802 1.02221480056134 1 1
0.994219571338091 0.993098585805844 1 1
0.990438042165147 0.989309326126203 1 1
0.965696762969264 0.964696316975261 1 1
0.995527807482359 0.9944214308705 1 1
1.0176583728286 1.01658637348747 1 1
1.00194304243122 1.0010031228161 1 1
1.02191550640372 1.02090000712614 1 1
0.995966807951831 0.994905441052173 1 1
0.993387745594983 0.99241406668757 1 1
0.989071796862226 0.988160557687905 1 1
0.983286999870467 0.982268949240339 1 1
1.02480245515939 1.02369336738193 1 1
0.998889280666635 0.997906949570862 1 1
1.01122883451329 1.01026719490193 1 1
0.97802381369187 0.977015599033939 1 1
0.979575456870323 0.978704945304939 1 1
1.01331450164438 1.0123052726698 1 1
1.00446277428265 1.00339170910109 1 1
1.01735259076466 1.01632197358514 1 1
1.00674555417894 1.00575775750148 1 1
0.999071250978205 0.99811778758935 1 1
1.00171685312143 1.00074556334732 1 1
1.00345464436361 1.00228321738478 1 1
1.03102130740842 1.02981879951603 1 1
1.03668956163339 1.03569879968844 1 1
0.92576809764003 0.924907184889073 0 0
1.02024779053303 1.01914349609127 1 1
0.995489104654887 0.994523069666799 1 1
1.00467911187531 1.00349714411096 1 1
0.989502221421754 0.988504175496035 1 1
0.980764680590994 0.979822114842793 1 1
1.01997452385753 1.01890051558997 1 1
1.00903669127752 1.00802699214009 1 1
1.02391982970523 1.02278013428725 1 1
1.02045081281873 1.01942591093694 1 1
0.996243885407888 0.995063812064175 1 1
0.997338338138287 0.996349484759437 1 1
0.995074624308574 0.994026551186689 1 1
1.02512505560144 1.02416526269239 1 1
0.983657609987383 0.98274376129754 1 1
0.97621229979219 0.975209514439036 1 1
1.0072494407356 1.00626987018752 1 1
1.0034794917162 1.00251259846243 1 1
0.9876903212748 0.986698613499799 1 1
0.996621923057057 0.995485802482082 1 1
0.987692284432326 0.986685646997293 1 1
1.00207663805625 1.00101017760418 1 1
1.03178209019462 1.03077067640518 1 1
1.01981892672649 1.01878484451962 1 1
0.97941181035154 0.978450756158726 1 1
0.968708306614528 0.967703583195085 1 1
1.0106462168578 1.00969280288325 1 1
1.008987251176 1.00796502428178 1 1
0.991062190257972 0.990115459513735 1 1
0.969322221243389 0.96844537300949 1 1
0.986209648102096 0.985221469924888 1 1
1.02946696050712 1.02840154847181 1 1
0.997607979987561 0.996596845263934 1 1
1.00563685208114 1.00455994100565 1 1
0.975682923340165 0.974681642464794 1 1
0.996481571707215 0.99548388288093 1 1
0.99762564339301 0.996589936118703 1 1
1.00424794629268 1.00324974324807 1 1
1.03323982619214 1.03215634009301 1 1
1.0521715328141 1.05108570721845 0 0
0.990405214951314 0.989440384352666 1 1
1.01901674643479 1.01790315956169 1 1
0.955446963175041 0.954463988491229 1 1
0.994026367136802 0.99306755440788 1 1
1.00650253949444 1.00551636756637 1 1
1.00834853375194 1.00733535876793 1 1
0.989670655844913 0.988719628153915 1 1
0.967703832378379 0.966747220097585 1 1
0.942143716169972 0.941249811604416 0 0
0.976118312299905 0.975135163808764 1 1
0.981450784450014 0.98048074288847 1 1
0.948258097246796 0.947252333578701 0 0
0.980127034726051 0.97911363158944 1 1
1.00016517850525 0.999187959250072 1 1
1.0051864178288 1.00415797432012 1 1
1.02117429803794 1.02021564395598 1 1
0.983432960460966 0.982488185108077 1 1
0.985194209823279 0.984113674443887 1 1
0.971988213188486 0.971028980684875 1 1
0.985342368411787 0.984403642647103 1 1
1.0143436855909 1.0133094863549 1 1
1.01496210642505 1.01393395271293 1 1
0.997521022698148 0.996530953037336 1 1
0.967069038303742 0.965989319332334 1 1
0.99400390137469 0.992958772549377 1 1
1.00354911147507 1.00254397990851 1 1
1.00869783246242 1.00774862310492 1 1
1.00981171598255 1.00888553674364 1 1
0.986720148987128 0.985736220757311 1 1
0.978985882146428 0.977893077162987 1 1
0.979982881286352 0.978900697394495 1 1
1.00206410868762 1.00102376853414 1 1
1.01762064903264 1.01660938487189 1 1
0.960961684656921 0.960004034378902 1 1
1.0012739301591 1.00032205212329 1 1
0.97897936412998 0.977965602428693 1 1
0.995333274776393 0.994220740663893 1 1
0.9799721612861 0.97905049866289 1 1
0.978893220554362 0.977851069462696 1 1
1.02823113859954 1.02723105948198 1 1
0.944810129404354 0.94393507213661 0 0
1.01199464582926 1.0109402481763 1 1
1.03138314881467 1.03040770676326 1 1
1.00843047400544 1.00742250400662 1 1
0.972859435557482 0.971846915308831 1 1
0.998748805975905 0.997741719973144 1 1
1.00692470643609 1.00597275571399 1 1
1.03624811606598 1.03519608470846 1 1
0.991175917129679 0.990167412625902 1 1
0.950015574293444 0.949114225688234 0 0
0.987327033279029 0.986145865175104 1 1
0.972300710881668 0.971253435863658 1 1
0.974691803905856 0.973776545872072 1 1
1.00203601827961 1.00098429579274 1 1
0.988942124955066 0.98795377781071 1 1
1.01457458519082 1.01355537967699 1 1
0.983899329918738 0.982941046020801 1 1
0.935035845912223 0.934056982148799 0 0
0.976032593254623 0.975015637563209 1 1
0.946654394880853 0.945691733444937 1 1
1.00580328569465 1.00482401723504 1 1
0.995894950407339 0.994913602001878 1 1
1.01185133230684 1.01077735815195 1 1
0.985365737324269 0.984390650492177 1 1
0.975716613381402 0.97481302280101 1 1
1.00336630068552 1.00237340236066 1 1
0.960962478823129 0.959915257528039 1 1
1.026718939118 1.02559046291492 1 1
1.03571643583045 1.03464527286134 1 1
1.00556441919632 1.0045755254601 1 1
1.01093637411469 1.00989871165997 1 1
0.951806073490808 0.95094070396161 1 1
1.00706333491452 1.0060479597652 1 1
1.01744277355087 1.01631950361117 1 1
1.0154110797031 1.0144030821477 1 1
1.01204987563152 1.01106334461177 1 1
0.996398049894515 0.995453184499585 1 1
1.03645219309535 1.03539556711902 1 1
1.0503026877328 1.04927874168259 1 1
1.002298204931 1.00126318655337 1 1
1.003758064325 1.00262236383839 1 1
1.01337374195159 1.01245311480605 1 1
1.00673802680061 1.0056984830184 1 1
1.00385943769592 1.00284315358288 1 1
1.00790546783794 1.0068151972361 1 1
0.986016101818629 0.985012185306714 1 1
1.02031538097953 1.01930805989137 1 1
0.976643309253056 0.975724787544948 1 1
1.00177878176076 1.00075134525287 1 1
0.999965137444347 0.998949141956972 1 1
0.938427394742327 0.937539953599617 0 0
1.03472455469621 1.03377551896952 1 1
1.0100118886666 1.00900742067328 1 1
1.02155567143215 1.02048067612815 1 1
1.02857562414282 1.02750680688179 1 1
0.963365686864757 0.962457846181395 1 1
0.975161265090017 0.974298631495516 1 1
0.976563441562599 0.975547402274646 1 1
1.00135547929905 1.000371924598 1 1
1.00370259451122 1.00264292608329 1 1
0.982530059690366 0.981623159675945 1 1
0.959066135427889 0.958109657808382 1 1
1.01675732569743 1.01568817984806 1 1
0.9514454025953 0.950440323774194 1 0
1.01943707126311 1.01837737106669 1 1
0.997135931149513 0.996211518320018 1 1
0.946647321708618 0.945809911622485 0 0
1.00971374191122 1.0087426909282 1 1
1.00757957223751 1.00658365776398 1 1
0.982258943925087 0.981220090865768 1 1
0.995799750209679 0.994699453564552 1 1
0.982224605272518 0.981304374017237 1 1
1.04161055688408 1.04058557019689 1 1
0.98829299452622 0.987241061778651 1 1
1.01768991689154 1.01663629742994 1 1
0.984018932930761 0.983054463584654 1 1
0.992090940645405 0.990996531246405 1 1
0.979697108344505 0.978717167664377 1 1
0.992987609392503 0.991878058388843 1 1
1.01130742099403 1.01023746085916 1 1
1.01465859352432 1.01369770740948 1 1
1.0592356883259 1.05819032241347 0 0
1.03160793220471 1.03058125727146 1 1
0.985223841721004 0.984161604243987 1 1
0.99635404823723 0.995310901740858 1 1
0.993211236719866 0.992232030552641 1 1
0.971570144825009 0.970593472947401 1 1
0.9965022020811 0.995469382715031 1 1
1.00393216217691 1.00297229676505 1 1
1.00652842351613 1.00548058285089 1 1
0.992873266619435 0.991911549110948 1 1
0.9860181110513 0.985097355195289 1 1
0.968594484262362 0.967631289192594 1 1
0.981952032641949 0.981087995587017 1 1
0.979372229626853 0.978463518574498 1 1
0.973700479636339 0.972748440561383 1 1
0.999357427381264 0.998354700331458 1 1
0.991083953846895 0.990091786931329 1 1
1.01105867539053 1.0101298848186 1 1
1.00885020607774 1.00784113949684 1 1
0.992547423093822 0.991586801010066 1 1
1.00266437872161 1.00169586835064 1 1
0.948330732274262 0.947386875082573 0 0
0.98843218533695 0.987532922328509 1 1
0.989150160403357 0.988134719249678 1 1
0.994888981423454 0.993822758473414 1 1
1.00775937616509 1.00666760961382 1 1
1.0102406617207 1.00927568072977 1 1
0.992685156315953 0.991770373270564 1 1
1.0017656866189 1.00079056344804 1 1
0.97201731875238 0.971047841617522 1 1
0.952236642630469 0.951181424402504 1 1
1.01596127073093 1.01493645592954 1 1
1.02944807833501 1.02832158617919 1 1
0.986507914725116 0.985601063605866 1 1
0.968491403495918 0.967594096939328 1 1
0.985625756742749 0.984550591753872 1 1
0.992813364706379 0.991799451859523 1 1
0.975594451351597 0.974606095418919 1 1
0.971396161155772 0.970389352377047 1 1
0.991252995064646 0.990287550690913 1 1
1.04645039499252 1.0453476252547 1 1
0.978598780798744 0.977665038167122 1 1
0.977092197979409 0.976131294100398 1 1
0.997941117335607 0.996841892355489 1 1
1.00157279814634 1.00054591263394 1 1
0.952730574744107 0.951829103602845 0 0
1.00578126870268 1.00483474154928 1 1
1.00495481020002 1.00394096416432 1 1
0.991880000044836 0.99079644140547 1 1
0.978422894883001 0.977413080716927 1 1
0.929325021102806 0.928384616727918 0 0
0.966283889516512 0.965352801399451 1 1
0.987843131830819 0.986809379773376 1 1
0.958491136478962 0.957521400736732 1 1
0.970092462241803 0.969092047135322 1 1
1.00052990347863 0.999514122066825 1 1
1.00037693947578 0.999361786755837 1 1
0.984318333909675 0.983361396915208 1 1
1.00902105785843 1.00805777904491 1 1
1.01067890948051 1.00967373588735 1 1
0.970884168906879 0.969903864907879 1 1
0.992929344725965 0.99201029639418 1 1
0.985298233609667 0.984365354259674 1 1
0.956310831060663 0.95530537213718 1 1
1.02529125441026 1.02431382952835 1 1
1.00665646278329 1.00559061111242 1 1
1.05576707013267 1.05471511449055 0 0
0.990063629413042 0.988966230690765 1 1
1.02439043547993 1.02333642313486 1 1
0.977411248778737 0.9764105787867 1 1
1.05812880118073 1.05710762294157 0 0
0.9824916440806 0.981436599286806 1 1
0.985845002927241 0.984888686307298 1 1
1.00211451635142 1.00119078288564 1 1
1.02411277126884 1.0230517721133 1 1
0.980809115713129 0.979830586056916 1 1
0.941298571521808 0.940320497084091 0 0
1.0074124033831 1.00625255688969 1 1
1.02812890048206 1.0270750312036 1 1
0.961620837401271 0.96068379931664 1 1
1.01886475205303 1.01779527646785 1 1
0.981449153597872 0.980436301919534 1 1
1.00468460825201 1.00362887206764 1 1
1.02787943292943 1.02677393932422 1 1
1.01532453867458 1.0143209611002 1 1
1.01318436700197 1.01222978993095 1 1
1.00226827564381 1.00121857769661 1 1
1.00513422236359 1.00412111251299 1 1
0.952269777107643 0.951292272170223 1 0
1.00067335049118 0.999596586490443 1 1
0.975693315508427 0.974713196344168 1 1
1.00787612934514 1.00694176837212 1 1
0.974637368865449 0.973705661107077 1 1
1.01007525071351 1.00911035123155 1 1
1.01204489917929 1.01095385549196 1 1
1.00529617355275 1.00430292608497 1 1
0.979899072097053 0.978948495084136 1 1
0.97448464247209 0.973507295826092 1 1
0.967176203161388 0.966263316709165 1 1
1.02901113733539 1.02797572926151 1 1
0.95740363893941 0.956458559583823 1 1
0.991730630435349 0.990593547985541 1 1
1.00293527652249 1.00176519774927 1 1
1.0404463833567 1.03935130295623 1 1
0.995126498187329 0.994108332085385 1 1
0.992016397525699 0.991050705769005 1 1
1.01477647094303 1.01373046166247 1 1
1.00702916089291 1.00600822920709 1 1
1.03062284912855 1.02962600731502 1 1
0.971125223380215 0.970233895332806 1 1
1.01152429477689 1.0104551808522 1 1
0.974171358288303 0.973113009712071 1 1
0.997927776607452 0.99695245199146 1 1
0.98432624782264 0.983393261966961 1 1
0.944772948777823 0.943810650235908 1 1
1.0127946202249 1.01182753992455 1 1
0.960205908437244 0.959237932898427 1 1
0.955525576467774 0.954486963628438 1 1
0.97718614249788 0.976226718379403 1 1
1.02966872965359 1.02843227257374 1 1
1.04421812343989 1.04329463921542 1 1
0.974379439636911 0.973432371809871 1 1
1.03492104010738 1.03397984945094 1 1
1.03772076465158 1.03657668811152 1 1
0.975708104103648 0.974764541330094 1 1
0.990924970525777 0.989958486228006 1 1
0.98786715917637 0.98677725486726 1 1
0.997314513688313 0.996342729822531 1 1
1.00871375740153 1.00763893268383 1 1
1.00232680163591 1.00124313811029 1 1
1.0057058723427 1.0047146086834 1 1
0.98610194798295 0.985030781372778 1 1
1.03166957474371 1.03055022192942 1 1
0.996249280528544 0.995198881742183 1 1
0.991307456862285 0.990273204739422 1 1
1.0618473831208 1.06078098982481 0 0
0.99669143992055 0.995720044286665 1 1
1.04301068631497 1.04193544495594 1 1
1.02661638201216 1.0255640113996 1 1
1.02018743704102 1.01918528011699 1 1
1.02276537856704 1.02174150749135 1 1
1.02635574422011 1.02518071073228 1 1
0.974515836008406 0.973626207338116 1 1
1.01671930358407 1.0156726580082 1 1
1.03040036343462 1.02936605900855 1 1
0.986667394031798 0.985773765239872 1 1
0.989054608625451 0.988091815993846 1 1
0.99057043143091 0.989606684961233 1 1
0.99109915326102 0.990195434682404 1 1
0.960889516070689 0.959867594033118 1 1
1.04631112597962 1.04520525084773 1 1
0.973894470368315 0.972933201297806 1 1
0.99119263384389 0.990160006654989 1 1
0.995207509853638 0.994278711244174 1 1
0.963536223501071 0.962602009820256 1 1
0.995378465688582 0.994438706186497 1 1
1.02537707406053 1.02421556640238 1 1
0.991020948397629 0.990081149145224 1 1
0.997897350545906 0.996942365039943 1 1
1.04493010824482 1.04387746610311 1 1
1.01733485943385 1.01640475154559 1 1
1.00875149387968 1.0077642865126 1 1
0.990083224639242 0.98906107737502 1 1
1.00915975204797 1.00821008979327 1 1
1.01239943174835 1.0112513701786 1 1
0.985438633362332 0.984306604898005 1 1
1.02432358651015 1.02329825618298 1 1
0.993828347638034 0.99282126261643 1 1
1.00360181291381 1.00257616448848 1 1
0.990199556020915 0.989203764089144 1 1
0.997961639336261 0.997006093701867 1 1
0.988319904108484 0.987310590330198 1 1
0.944494405549558 0.943568845623685 0 0
0.997002599217196 0.996046082565091 1 1
1.0225827829209 1.02151835890311 1 1
1.01772437887869 1.0167022543696 1 1
0.983893481671455 0.982914103411888 1 1
0.967154237121569 0.966107185658638 1 1
1.01613004941876 1.01511999225691 1 1
0.994735905557266 0.993746016745539 1 1
1.03220991391369 1.03108383225306 1 1
0.997303931522463 0.996268857443597 1 1
1.00169107389124 1.00061633319411 1 1
0.984436322083147 0.983545446470918 1 1
1.06440329721743 1.06332931750872 0 0
0.985630276031547 0.98466712778171 1 1
1.00093082946261 0.999894638650283 1 1
1.01191081587998 1.01083741188283 1 1
1.04002119601363 1.03887029030722 1 1
1.00278999409639 1.00187626298707 1 1
0.966867987871861 0.96593144881638 1 1
0.992172623382225 0.991291348256898 1 1
0.986810106017231 0.985872708754297 1 1
1.04266598592663 1.04161981710476 1 1
0.97754636597036 0.976496663070036 1 1
1.00676064104047 1.00579986268042 1 1
0.983032464679647 0.982062664635268 1 1
0.990710201523781 0.989604856793182 1 1
1.01425520667068 1.01307885251737 1 1
0.969704819331101 0.968827666224726 1 1
1.00598195498317 1.00495443094508 1 1
0.991206933494522 0.990312140067385 1 1
1.00882460014676 1.00781988422074 1 1
0.989857011758232 0.988859678461865 1 1
0.977013613731834 0.976038354243127 1 1
1.00761469097693 1.00667335189715 1 1
0.983280316161813 0.98226275020781 1 1
0.977400925051257 0.976470063079862 1 1
0.998757533669287 0.997769167732433 1 1
1.00344114771631 1.00246623663026 1 1
0.992210049934172 0.991266040467403 1 1
0.975134631008628 0.974293256931412 1 1
0.977729830806138 0.976640575583463 1 1
1.01530194335445 1.01420831295669 1 1
0.973058298266153 0.972087052385195 1 1
1.02147533007066 1.0205309939813 1 1
0.98823226385823 0.987399507184141 1 1
0.965455631377755 0.964362670642268 1 1
1.00551149931807 1.00449089234958 1 1
1.02319771572069 1.02218681802606 1 1
0.996141855138418 0.995057447400801 1 1
1.00345947176389 1.00239011249598 1 1
1.01316581826075 1.01216922435071 1 1
0.957936102835598 0.956982805977687 1 1
0.955746115380142 0.954695285603956 1 1
1.05302311159836 1.05191183048636 1 1
1.00791168966832 1.0070146412959 1 1
1.03841099733633 1.03748280432444 1 1
1.01924707099133 1.01820156977736 1 1
0.987170073808124 0.986206670743084 1 1
0.97749215309191 0.976446807265165 1 1
0.977617677144937 0.976535147814744 1 1
0.997302718266382 0.996264251662513 1 1
1.00122428890638 1.00020854904691 1 1
0.990004934184361 0.989022484112887 1 1
1.0486045127357 1.04753396426062 1 1
0.981332654212622 0.980367834658683 1 1
1.00939794878797 1.00829467220795 1 1
0.965919131904708 0.96489530713218 1 1
1.0281248414107 1.0269738906312 1 1
0.983298947641851 0.98237724739414 1 1
0.98471021440005 0.983770675442303 1 1
1.04324764842425 1.04216158565776 1 1
1.00287330130947 1.00183381967165 1 1
0.983685771893793 0.982602829827359 1 1
0.979560066181411 0.978470668177474 1 1
1.00080290810603 0.999852401836478 1 1
0.978137398241239 0.977228016950151 1 1
1.03880463176761 1.03778359135946 1 1
1.03482222951233 1.03376996581572 1 1
1.0008063882106 0.999786307132047 1 1
1.02202955418862 1.02096419395505 1 1
0.985235694992072 0.98421719892696 1 1
1.014040202009 1.0130162459469 1 1
1.00077520958177 0.999813955408195 1 1
1.00382712672718 1.0028960657924 1 1
1.03755580167448 1.03647904870056 1 1
1.02003482818563 1.01897571875522 1 1
1.00488032983608 1.00382298211086 1 1
0.953491506967404 0.952535836316249 1 1
1.00184905359767 1.00089073916836 1 1
0.972644180588068 0.971573255595418 1 1
1.01668289953351 1.01568736583573 1 1
0.960625728148661 0.959662247050986 1 1
0.994096324414633 0.99315733611632 1 1
0.95316064621133 0.952181374303646 1 1
0.963546301529498 0.962520554136663 1 1
1.00181577498725 1.00074697098764 1 1
1.02325576003417 1.02216237622363 1 1
0.943603061164279 0.942392171399361 0 0
0.963866590762404 0.962896867249368 1 1
1.04050222867342 1.03938369140863 1 1
0.963571732725759 0.962664419299925 1 1
1.00552459400026 1.00453859948515 1 1
1.02966157214223 1.0286245207168 1 1
0.998601316776779 0.99758434450834 1 1
1.02217550912877 1.0211928249602 1 1
0.994013462529351 0.993111337808206 1 1
0.973439027644003 0.972512828617283 1 1
0.970186671411802 0.969109433431589 1 1
0.982525522954617 0.981586307776381 1 1
1.01029325987009 1.00930174873385 1 1
1.04209941040562 1.04096115607298 1 1
1.0322286648387 1.03112955591744 1 1
1.01020958065837 1.00924151368085 1 1
0.986044560531055 0.984992918729796 1 1
1.03436669562715 1.03327970761869 1 1
0.96951415057939 0.968615383346795 1 1
0.974035162324242 0.97312057798613 1 1
0.994655478761023 0.99365945145518 1 1
0.960508603444914 0.959502523464982 1 1
0.996271011207926 0.995165132995408 1 1
0.998436742600043 0.997395080003905 1 1
1.05376770087571 1.05268859147807 0 0
1.01782669135435 1.01675508837787 1 1
0.992760514828216 0.991732697113562 1 1
0.984083957362424 0.983205010820651 1 1
0.962890570066736 0.961999185775166 1 1
1.04611785252753 1.0450464194365 1 1
0.997855073654798 0.996883360441735 1 1
0.989648744018334 0.988608762204288 1 1
0.997258942444528 0.996207345808688 1 1
0.994932558445116 0.993969469253493 1 1
0.974415815580742 0.973450977463291 1 1
1.02191645810939 1.02085655331783 1 1
0.975093044296929 0.974061245843736 1 1
0.991134774239759 0.990105024435985 1 1
0.998872430750317 0.997875962314992 1 1
0.975844276038552 0.974898255341468 1 1
0.988188539887641 0.987224075720767 1 1
1.026364910384 1.02534917010019 1 1
1.01755573173164 1.01637663308158 1 1
0.9461079903269 0.945236062484886 1 0
0.984908756266202 0.983881602513829 1 1
1.04218942085931 1.04111506624239 1 1
1.02143792850513 1.02034168750669 1 1
1.0368517787712 1.03592982848375 1 1
0.994086382011086 0.993118297490939 1 1
1.01756991856364 1.01643171417233 1 1
1.02601560725064 1.0250058824647 1 1
0.977717052583267 0.976745237178754 1 1
1.00248279404294 1.00142202616629 1 1
1.00847529672501 1.00738143963915 1 1
1.03419273413642 1.03310958538265 1 1
1.05283051563804 1.05184801546982 0 0
1.06179820688054 1.06068886603485 1 1
0.963236372406088 0.962214633985795 1 1
1.04612816799897 1.04519467607323 1 1
1.01399258399486 1.01292394936216 1 1
0.994490570777624 0.993521707147788 1 1
1.02341576493399 1.02240823480641 1 1
1.03537785903077 1.03446560986671 1 1
0.963859684088991 0.962852305214126 1 1
1.0695414395088 1.06851447406394 0 0
1.00529151560925 1.00426637552597 1 1
0.997388232527784 0.996410126315147 1 1
0.988035586704041 0.986903494656405 1 1
0.962270670203876 0.961296217023004 1 1
0.96802874348025 0.966934491215392 1 1
0.988183980266624 0.987290424084868 1 1
0.9629028575072 0.961868447739925 1 1
1.01180474826178 1.0108646114841 1 1
1.00613158465034 1.0051768621785 1 1
1.05406257477998 1.05299902130677 0 0
0.973520661851758 0.972493402724123 1 1
1.01749060918411 1.01650385052329 1 1
0.995027466326792 0.99401456220861 1 1
1.00034142556601 0.999290267572154 1 1
0.982563440211641 0.981513636604915 1 1
1.0451743378925 1.04411317211389 1 1
0.981960148750159 0.980877009250582 1 1
0.988302912585823 0.987384265977602 1 1
0.989108252765573 0.988123284049108 1 1
0.978235489520922 0.977264738326248 1 1
0.979706610738977 0.978661542875923 1 1
1.00219860731584 1.00120725122858 1 1
1.03347423071841 1.03230817336852 1 1
1.03061664253397 1.02951191297627 1 1
1.03515955317275 1.03414556684497 1 1
1.01722067110098 1.01623858357495 1 1
1.00386323724707 1.00289931975389 1 1
0.908939029536904 0.907956770600552 0 0
0.994657672297043 0.993599506395255 1 1
1.00331675331385 1.00229719941507 1 1
1.03040481142801 1.02928754280501 1 1
1.01928669183304 1.01820023697633 1 1
1.0182965119031 1.01728900227518 1 1
1.01145669858939 1.01037909822128 1 1
1.03226099480912 1.03115912390078 1 1
1.01889040230039 1.01797777455021 1 1
1.00954583853903 1.00850343199944 1 1
0.95565972692533 0.954695599770532 1 1
0.96225079994565 0.961234213876491 1 1
1.01804928573177 1.01698445239371 1 1
0.996272738493629 0.995196344914307 1 1
1.03405379583447 1.03296380507864 1 1
0.995435239990064 0.994371516357784 1 1
1.0240229539441 1.0229402120887 1 1
0.978650707565974 0.977599335538857 1 1
0.995866375839831 0.994952089544967 1 1
0.945580035497857 0.944677758600899 0 0
0.942189678097793 0.941257059192993 1 1
0.992368428464594 0.991321526123607 1 1
0.979867439183566 0.978957619401711 1 1
1.01325542047686 1.01222222413994 1 1
1.02028932053946 1.01938819265237 1 1
0.990247446536275 0.989272695726197 1 1
1.03444946612279 1.03331615763169 1 1
1.00967117580778 1.00868786668507 1 1
0.988734858858014 0.987804311951843 1 1
1.00131618659988 1.00022344571915 1 1
0.977794389473712 0.976767411426796 1 1
0.988775111691069 0.987813283128819 1 1
1.00774855106848 1.00673886295657 1 1
1.00915159710583 1.00815172611676 1 1
1.02626024258866 1.02531024676028 1 1
0.987077065291997 0.986141036504891 1 1
0.999624731285231 0.998643508955007 1 1
1.02553421320802 1.02449770411273 1 1
0.982246987236731 0.981197514705966 1 1
1.0125740049591 1.01162167569829 1 1
0.997774150421491 0.996775653610743 1 1
0.948337176156572 0.947378704302255 0 0
1.01503900212368 1.01409158303629 1 1
1.03848891038674 1.03744532534719 1 1
1.02011532292219 1.01910274878654 1 1
0.997389966701072 0.996264038774877 1 1
1.02240061510989 1.02133881617412 1 1
1.0149682508788 1.01391076322239 1 1
0.997119647909838 0.995985480098766 1 1
0.999907196713541 0.998976369884993 1 1
1.01564203313921 1.01464137781477 1 1
0.99139301103591 0.990478601764858 1 1
0.986867411889503 0.9858809693027 1 1
1.04782166995724 1.04677200491877 1 1
0.978109438296175 0.977052223966052 1 1
0.995284670789915 0.994381893543898 1 1
0.961067549487919 0.960103541648485 1 1
1.00132856280809 1.00024712583432 1 1
1.0502549531269 1.04920280067887 1 1
0.972969856404995 0.972002783602475 1 1
0.991172795405109 0.990055822635882 1 1
0.974980875924747 0.973926544912118 1 1
0.969344060259107 0.968345449385619 1 1
1.03035550006829 1.02933638775167 1 1
1.03539802414973 1.0343058122833 1 1
1.00550512284824 1.00451016484323 1 1
1.0098101123577 1.00887603266847 1 1
0.968295131543688 0.967192942525371 1 1
1.00913852196744 1.00819602550399 1 1
1.02990747028821 1.02892215865946 1 1
0.985848530217876 0.984864642784823 1 1
0.977491730223902 0.97650370009646 1 1
1.02354477262156 1.02248101229581 1 1
1.01269912192907 1.01175625192455 1 1
1.04260712325411 1.04159991873522 1 1
1.00123701247433 1.00024751045214 1 1
1.0126906849767 1.0116266550437 1 1
1.01363944598512 1.01264321598188 1 1
1.0243709383349 1.02334810679556 1 1
0.998816188724979 0.997842650398042 1 1
0.9710087591653 0.969941722317268 1 1
0.976943700918294 0.976002240964831 1 1
1.0263305608131 1.02511341277351 1 1
0.955344914396748 0.954263559471347 1 1
1.02154778563596 1.02042925334158 1 1
1.00591612637806 1.00498020798355 1 1
0.954921287189596 0.953960589179586 1 1
1.03196553474279 1.03096129373884 1 1
0.969192630083999 0.968209264564058 1 1
1.03162531201831 1.03062123185867 1 1
0.954664754744247 0.953801712699172 1 1
0.99450001563195 0.99351593664809 1 1
1.00140742401237 1.00023616846197 1 1
1.00714462446398 1.00618532386279 1 1
0.989357613383152 0.988416234402342 1 1
0.979646163866343 0.978665137925805 1 1
1.055005273831 1.05398557061877 0 0
1.01546317089037 1.01443634303537 1 1
1.00307505891601 1.00210969502618 1 1
0.946403854261621 0.945438185221243 0 0
1.04212766961147 1.04101723432375 1 1
0.980448454602617 0.979305336719584 1 1
1.00618271662885 1.00510192188824 1 1
0.984049508934425 0.983009430356673 1 1
1.02330723415296 1.02225959841664 1 1
0.966070684837482 0.965103513325782 1 1
0.955656825223654 0.954684320230891 1 1
1.0056014479181 1.00455101321822 1 1
0.980553306041787 0.979432089583522 1 1
0.949165793765221 0.948224252756114 0 0
1.01734975674924 1.01631540020606 1 1
0.995036997899467 0.994061582423081 1 1
1.03989758570906 1.0388343584751 1 1
0.993091349385706 0.99213712250675 1 1
1.03718963966522 1.03601184362149 1 1
0.994162110161064 0.993126343414552 1 1
0.966416787793405 0.965466724654413 1 1
1.02566211687334 1.02466857190293 1 1
1.02902850330184 1.02804589572498 1 1
0.982026884783089 0.980955381388759 1 1
0.960552250339295 0.95958004194899 1 1
0.994321840123901 0.993323631468405 1 1
0.982022589270189 0.981055527884529 1 1
1.02630088860007 1.0251824624454 1 1
0.997013710245494 0.996099312663502 1 1
1.02719948136205 1.02627462297594 1 1
1.02439234058629 1.02331310146521 1 1
0.991390735560467 0.990387549862096 1 1
1.0268789882924 1.02586975057228 1 1
0.966667454780693 0.965797052865011 1 1
1.04299572599463 1.04197669336416 1 1
0.988692741294111 0.987732403579455 1 1
0.986328232732984 0.985216617488555 1 1
0.990076449129095 0.989145785093779 1 1
1.00678268623766 1.00571553920926 1 1
1.01172408612964 1.01080360921145 1 1
1.00627914257235 1.00510806448624 1 1
1.02853848503603 1.02754984569643 1 1
0.990331231398392 0.989294650971429 1 1
0.976540641109784 0.975593657349183 1 1
0.938846084593745 0.937899935394642 0 0
1.03409333540235 1.03308388045787 1 1
0.980258956986101 0.979279473919612 1 1
1.01014194792297 1.00909127754535 1 1
1.01804811835774 1.01699376437718 1 1
0.999095411388413 0.998162863622088 1 1
0.995298953608495 0.994413497876374 1 1
1.0280995642841 1.02700553556733 1 1
0.973056758378849 0.972104820359727 1 1
1.01748991738446 1.01652158885952 1 1
0.976466199164498 0.975517244541253 1 1
1.01367202266274 1.01269414070287 1 1
0.984130373864234 0.983018610090254 1 1
1.0309155072354 1.02992545789098 1 1
0.974535673518481 0.973593773163216 1 1
1.01156860990063 1.01057181082073 1 1
0.970919544250812 0.969952176754993 1 1
1.03060500566377 1.02960845850652 1 1
0.988898082195082 0.987874111694848 1 1
0.989976149567469 0.989001413101841 1 1
1.01548430260381 1.01447613735883 1 1
1.00536133700481 1.00428483236587 1 1
1.02986780036109 1.02881924792621 1 1
1.01579070676983 1.01477317584115 1 1
1.03744290269554 1.03641463388286 1 1
1.00052988972296 0.999597370875076 1 1
1.01229020312569 1.01130183057089 1 1
0.986578463193084 0.985569752125604 1 1
1.00894258757135 1.00790270120784 1 1
0.996424476603196 0.995430604553292 1 1
0.995759031221077 0.994623470242377 1 1
0.98313677298608 0.982108410512915 1 1
1.05041087396023 1.04926382361168 1 1
1.02440266901019 1.0234278151654 1 1
0.977171697807628 0.976233783871135 1 1
1.01890483273734 1.01776621565862 1 1
0.959490214597332 0.95840803973071 1 1
1.04057401646264 1.03950431316283 1 1
1.01443697651244 1.0134907105226 1 1
1.00055935031211 0.999580183324286 1 1
0.956514031479615 0.955489678050975 1 1
1.00071089359993 0.999802913835041 1 1
1.03821429399195 1.03717423567931 1 1
1.00506587132073 1.0040789998241 1 1
1.01074612590214 1.00974590581883 1 1
1.03964704187922 1.03851525303356 1 1
1.03004774025444 1.02904778008101 1 1
0.987026823532845 0.98601754832738 1 1
1.02800919474493 1.02693106986309 1 1
0.958662637939219 0.957720104302852 1 1
0.988029479553929 0.987042689071506 1 1
1.00862320239259 1.00759233063626 1 1
0.958630515378094 0.957605150107162 1 1
0.962741996120745 0.961745860483284 1 1
1.0701797900764 1.06909437485443 0 0
0.988092140892509 0.987071291629361 1 1
0.992807436942368 0.991678020943211 1 1
0.983535667170147 0.982545977719295 1 1
1.01358469651118 1.01264544342123 1 1
0.988603572897048 0.987553850651589 1 1
1.04433942126081 1.04328731313468 1 1
1.0235319092483 1.02260301433548 1 1
0.992327270801863 0.991298101266849 1 1
1.04672585685385 1.04559133131359 1 1
1.03697263886442 1.03588428805999 1 1
1.01632738576681 1.01538014026307 1 1
1.02817914619904 1.02718057297281 1 1
0.99239297196415 0.991361736937601 1 1
0.994051412375717 0.993105866740689 1 1
1.00644406094283 1.00539019874168 1 1
1.01166107784251 1.01063699913003 1 1
1.00901747355723 1.00811813708327 1 1
1.0113627193428 1.01036921001951 1 1
1.05603500617749 1.05487841326824 0 0
0.960098624823694 0.959094330542075 1 1
1.01818404304105 1.01711329158576 1 1
1.013491703759 1.01244117604656 1 1
0.991779979180881 0.990735611220681 1 1
0.971832768013668 0.970843204745206 1 1
0.978093409796246 0.977105530878024 1 1
0.977472042040485 0.976452086075724 1 1
0.966450114284625 0.965482941114245 1 1
0.976677185910972 0.975783483133869 1 1
0.988256135625951 0.987242865214574 1 1
0.979650033197752 0.978753588384138 1 1
1.00449410786209 1.00353048646542 1 1
0.999064674035598 0.998124783566227 1 1
1.04019665011932 1.03906193652213 1 1
0.965692784423886 0.964689941141605 1 1
1.02299790474709 1.02194726295449 1 1
0.996103477466039 0.995178919698629 1 1
1.02325342958842 1.02222478536784 1 1
1.02053277701581 1.01939289082122 1 1
1.00633909544848 1.00520881405939 1 1
1.01372729352092 1.01271700883868 1 1
1.04431528409062 1.04329056703458 1 1
0.979754649237935 0.978766069567497 1 1
0.975908261247258 0.975034355408329 1 1
0.97793802135763 0.976945136349324 1 1
1.02536068574908 1.02439670934636 1 1
0.989548899157701 0.988525312599836 1 1
1.00664002420483 1.00560865310273 1 1
1.01890199511457 1.01783082018964 1 1
1.03477463201207 1.03357039563973 1 1
0.998383360646694 0.997391882640651 1 1
1.03164209181883 1.0305636120854 1 1
1.04466073211346 1.04363455033122 1 1
0.994876636682839 0.993805337409786 1 1
0.946451993752509 0.945373059799492 0 0
1.00408013459213 1.00305353386294 1 1
0.998371375148002 0.9973431916422 1 1
1.01677048398525 1.01568717999242 1 1
0.976075831377789 0.975159363554002 1 1
0.982807857928337 0.981738171308286 1 1
0.949230254395952 0.948394262719884 0 0
0.978625254610589 0.977652797263653 1 1
0.969082476588089 0.968116541367268 1 1
1.01643908088123 1.01543853215773 1 1
1.03165888164777 1.03066380737806 1 1
1.00254293904226 1.0015272359168 1 1
1.00150575821363 1.00052934053934 1 1
1.00602179393468 1.00503594442021 1 1
1.01638774606976 1.01544421652543 1 1
1.00474359706827 1.00370779710207 1 1
0.992469674746771 0.991537843598075 1 1
0.999373203225787 0.998438176076492 1 1
0.971392647801273 0.970460714867912 1 1
0.984749067923634 0.983746620004527 1 1
0.967643816486584 0.96665491352793 1 1
0.982165956115772 0.981213920714375 1 1
1.00888294499337 1.00800317630732 1 1
0.99921846655487 0.998263276954498 1 1
1.00422166891464 1.00312733300311 1 1
1.01881610659698 1.01786193343063 1 1
0.968252340390573 0.967379208746656 1 1
1.02525604289614 1.02421674294407 1 1
1.0044882257138 1.00333460797844 1 1
0.965401421169832 0.96430734502335 1 1
0.948403937810134 0.94745913925314 0 0
1.02413900123987 1.02317253922304 1 1
1.00789809793052 1.00693306695054 1 1
1.04709845195232 1.04594711313498 1 1
1.00166863835228 1.00058733109187 1 1
0.989196860194152 0.988184919577938 1 1
0.989874080311348 0.988850819826766 1 1
1.01793859840904 1.01689292923319 1 1
1.00197071839862 1.00092401103636 1 1
0.991290757348852 0.990313012756213 1 1
0.981339721547332 0.980305522518377 1 1
0.991464424894346 0.990555685213444 1 1
1.01287759464928 1.01172823550091 1 1
0.993607111110901 0.99257835834368 1 1
1.02366944417006 1.02262817122979 1 1
0.980809530771193 0.979770040725503 1 1
0.98523404109848 0.984236491708342 1 1
1.00928049325891 1.00822044425338 1 1
1.00500447318665 1.00401713841566 1 1
1.02119443463799 1.02009092611809 1 1
0.992244644060223 0.991266990635585 1 1
0.981018430208393 0.980051534590218 1 1
0.993168115742876 0.992167738047472 1 1
0.986042646313067 0.985019564178365 1 1
0.991129448766321 0.990011002241422 1 1
0.96857458167185 0.967663573098021 1 1
1.06319027690517 1.06207113628026 0 0
1.04406261359404 1.04307699081162 1 1
0.976735787605388 0.975676087569879 1 1
0.985031108045459 0.984060388224594 1 1
1.01435618282593 1.01322934742074 1 1
0.962729625202981 0.961607984680814 1 1
1.01263781260474 1.01165515899186 1 1
1.02682136855904 1.02583758587549 1 1
0.996408064874883 0.995381785736919 1 1
1.00391754476123 1.00293619419674 1 1
0.976197095903597 0.975178966048438 1 1
1.03965099915022 1.03870734590321 1 1
1.03561733514368 1.03453256505159 1 1
1.03691573811588 1.03577349064334 1 1
1.0276574851839 1.02660915599621 1 1
0.99562871961399 0.994617919744793 1 1
0.977024862789861 0.97597521514314 1 1
1.03782650220681 1.03682590161009 1 1
1.02195562863701 1.02100793070518 1 1
1.03489902366544 1.03380562597755 1 1
1.03283070350391 1.03192516102897 1 1
1.0476840124523 1.04656922860106 1 1
1.02990157595913 1.02887863362489 1 1
0.983956137267821 0.982900393507245 1 1
1.03595616365378 1.03478024023933 1 1
1.01424698539453 1.01313109347339 1 1
0.994970418204386 0.993925999593979 1 1
1.00583833239387 1.00485222707467 1 1
1.03805512235341 1.03702149955562 1 1
0.934228947389128 0.933231581682763 0 0
1.00222794702963 1.00119725188778 1 1
1.00334991263149 1.00235797372932 1 1
1.02473824713232 1.02369787267136 1 1
1.01553447551925 1.01455247846399 1 1
0.963194635673405 0.962051246954031 1 1
0.961219257260844 0.96022567574227 1 1
0.971255131785024 0.970212655445279 1 1
1.01611938248852 1.01509005391932 1 1
0.981339580741594 0.980383767729879 1 1
0.995582158560117 0.994549730243051 1 1
1.02365080679816 1.0226271654325 1 1
0.989756284019514 0.988689531816843 1 1
1.0091366802411 1.00807161156857 1 1
1.02807191579985 1.02690379708228 1 1
1.04398092558978 1.04295097796694 1 1
1.02306381277408 1.02204493658691 1 1
0.986664740301325 0.985711978933352 1 1
1.01861007010448 1.01760953350402 1 1
1.01635004879859 1.0153295216008 1 1
0.992359135374598 0.991388022827226 1 1
1.00620743268486 1.00511744759787 1 1
1.03469572623365 1.03372449835486 1 1
0.994441145825266 0.993462998407428 1 1
0.95762876066701 0.956654227290573 1 1
1.00575211532728 1.00468431808664 1 1
1.03867198747747 1.03760505801192 1 1
0.97788300973006 0.97690222776602 1 1
1.01764087665951 1.01665003053329 1 1
1.00134001054938 1.00037097326132 1 1
1.03211348926778 1.03104417744784 1 1
0.916207559736212 0.915209727974876 0 0
1.00263970775374 1.00162948961109 1 1
1.01564231471503 1.01458061329604 1 1
1.01610489447382 1.01495321805916 1 1
0.971938984465018 0.971054140549412 1 1
1.04409110397856 1.04310820855227 1 1
0.971491405984445 0.970531133960621 1 1
0.946121659282805 0.945139881127675 0 0
1.02036364217432 1.0194376655181 1 1
1.01029786498805 1.00927186996666 1 1
1.01748009967971 1.01654924824478 1 1
1.00875054223152 1.00774831439733 1 1
1.00142086148409 1.00038849938901 1 1
0.972824260633545 0.971847841453818 1 1
0.984781339537721 0.983811531022366 1 1
1.04447017702733 1.04338066510146 1 1
1.00779022504221 1.00677271262079 1 1
1.0386264178543 1.03752905657237 1 1
0.933903642007756 0.93291895075391 0 0
1.00967501326264 1.00866165363743 1 1
0.989452960207975 0.988514866729365 1 1
1.04690752605992 1.04577083598059 1 1
1.01439263136186 1.01329365291443 1 1
0.980202369826074 0.979235927535013 1 1
0.965880111134062 0.964912522353012 1 1
1.00666037024721 1.00560768887772 1 1
1.02914411328156 1.02806821258621 1 1
0.97124242304641 0.970223380090286 1 1
0.996451543198049 0.995433858455528 1 1
0.9805026563007 0.979466916144857 1 1
0.994814011169371 0.99384292710399 1 1
0.990601984119134 0.989611966818256 1 1
1.00707263923907 1.00610106975875 1 1
0.997047313792088 0.996024328408467 1 1
1.04135276266289 1.04023452799101 1 1
1.01369885004831 1.01262750451252 1 1
0.997406810704163 0.996503843524502 1 1
0.998763016876166 0.997793229357353 1 1
0.975463264544545 0.97453579444302 1 1
1.00195843377723 1.00095107988407 1 1
1.00849179616017 1.00740853316941 1 1
1.00278689026667 1.00177922150334 1 1
1.00369149692207 1.00273530169832 1 1
0.979934398044378 0.978971570284988 1 1
1.03797946295983 1.03689256966494 1 1
0.989933136547527 0.989003921240614 1 1
1.03875792993854 1.03778464970651 1 1
1.0220949237123 1.02110861909736 1 1
1.01517153751045 1.01422703401681 1 1
1.03959238809377 1.03858454792863 1 1
0.995750393183099 0.994680966841934 1 1
0.948429099242528 0.947505298700128 1 1
1.03095621616806 1.02991525561522 1 1
0.956500407895318 0.955648411292088 1 1
0.989994798610937 0.989056906151251 1 1
0.989076839882483 0.988084367038195 1 1
0.988474648380197 0.987495678608743 1 1
1.00832811080628 1.00726761341015 1 1
0.967461342321271 0.966490371363292 1 1
1.03488297672266 1.03362098405233 1 1
1.00727088068021 1.00628137975596 1 1
0.995907041514284 0.994902795278876 1 1
0.955343821364913 0.954408672863484 1 1
0.975374498796061 0.974399503377918 1 1
0.999477918912583 0.998364358797795 1 1
1.00206909385489 1.00102217496396 1 1
0.982437358014735 0.981381852888899 1 1
0.955500750656005 0.954489663199854 1 1
0.99258053267895 0.991647754039006 1 1
0.995260190836688 0.994190542353077 1 1
1.00569909998368 1.00475633503921 1 1
0.986821739477822 0.985922078193871 1 1
1.00276650757946 1.00180582237717 1 1
0.985445607124453 0.984474825128927 1 1
0.983798066428605 0.982856914288169 1 1
1.01555014107931 1.01455257344024 1 1
1.0147339983023 1.01373553536193 1 1
0.98318831169863 0.982268175688099 1 1
0.991822994532296 0.990828635061122 1 1
1.01986659377369 1.01881819467498 1 1
0.991098498264748 0.990021893753069 1 1
0.97801285775469 0.976968073275907 1 1
1.04635991759192 1.04529591494076 1 1
0.971546954080093 0.970552458618343 1 1
1.0776289693844 1.07642136194908 0 0
0.981464656627472 0.980403028801885 1 1
0.984928801651896 0.983999135506532 1 1
0.969465095616054 0.968548031815001 1 1
1.01448496574521 1.01344601433065 1 1
0.972619390777064 0.97153941217435 1 1
0.983326389717752 0.982417784107863 1 1
1.01950539659001 1.01854233402292 1 1
0.972584482669451 0.971632410895752 1 1
1.000546264824 0.999458792997038 1 1
1.01352530290395 1.01243949502202 1 1
0.984186542078559 0.983184834257587 1 1
0.97461557512427 0.973603565600109 1 1
1.05379639612306 1.05281646947218 0 0
0.97924379995039 0.978207559768749 1 1
1.02170790293664 1.02063613738722 1 1
1.00220546204313 1.00122664937642 1 1
1.01277426919715 1.01180879704691 1 1
0.963872821474636 0.962987959466436 1 1
0.981941077076679 0.980948919238768 1 1
0.995726946472603 0.994768120407559 1 1
0.989276637682231 0.988313657531841 1 1
0.995307467769386 0.994396082510378 1 1
1.02479683160643 1.02376612645776 1 1
1.00185698470655 1.00077631750202 1 1
1.03968371830573 1.03861552265303 1 1
1.02064782307301 1.01958272692502 1 1
0.985563190157875 0.984552478628346 1 1
0.970782961894955 0.969737369820923 1 1
0.979434783940526 0.978347801753447 1 1
1.00955160128427 1.00856785547297 1 1
1.03051482237951 1.02946193386454 1 1
0.974617637261786 0.973550344497164 1 1
1.03133054338276 1.03028824441933 1 1
1.01741393646448 1.01635254353487 1 1
0.983247689363599 0.982262350404875 1 1
1.02135337156133 1.02038237326289 1 1
0.994483652188575 0.993576462479508 1 1
0.954457417177147 0.953507013115571 1 1
1.02900558429418 1.02808591709381 1 1
1.00146631908394 1.0004820247676 1 1
0.972822899459443 0.971835068308491 1 1
0.994330648223474 0.993331650631979 1 1
0.995345359026866 0.994184162331213 1 1
1.00125361688895 1.00018241202079 1 1
1.04136661036276 1.04031312527691 1 1
0.99274434129157 0.99178335904211 1 1
0.954777500849625 0.953709046625679 1 1
1.03983109441338 1.03880949146172 1 1
1.01347042113424 1.01244933576414 1 1
0.975466003940351 0.9744220719561 1 1
0.987372572920854 0.986480279413537 1 1
1.0257479884011 1.02467550798806 1 1
1.00125020471413 1.00019801465138 1 1
0.976070763350697 0.975050962397061 1 1
1.01351914364687 1.01255034057975 1 1
0.951856096694172 0.950818760641764 1 1
0.969427738464093 0.968529341173917 1 1
1.00842877696582 1.00753012376892 1 1
1.02505677239438 1.02405720317467 1 1
0.99626884366318 0.995160269077296 1 1
1.02110462558805 1.01995947065127 1 1
0.997326301479763 0.996341711877035 1 1
0.989014963112086 0.988061011995803 1 1
1.06448660436404 1.06346885920504 0 0
1.00045399662562 0.999384774895862 1 1
0.971483454586844 0.970383626002983 1 1
1.02320425737653 1.02214859873376 1 1
1.00794432075325 1.00695142782037 1 1
0.984728434425375 0.983614674192147 1 1
1.0105886310096 1.00954617440037 1 1
1.01662932975795 1.01559826838753 1 1
0.982509645113791 0.981541677171205 1 1
0.981456545592718 0.980532816855484 1 1
0.981256674112202 0.98009454892333 1 1
1.04127196801376 1.04028428468342 1 1
1.00946502798643 1.00842069406448 1 1
1.0148997362978 1.01382006842131 1 1
1.02700797162206 1.02595591588639 1 1
0.971484442830538 0.970523736803031 1 1
0.983166586858299 0.982204843527792 1 1
0.966832778228898 0.965873742996172 1 1
1.00796437217203 1.00684757353034 1 1
0.972056643276838 0.971069713949943 1 1
0.981447815439529 0.98049313786199 1 1
1.00280910470407 1.00181679873361 1 1
0.98028979722159 0.979277031669604 1 1
0.970022835437655 0.969105791281284 1 1
1.00973051296856 1.0086988841129 1 1
0.943874577197515 0.942869381018929 1 1
1.01358576444893 1.01253374002112 1 1
1.01919707547436 1.01825037576153 1 1
0.991477211858814 0.990467446330518 1 1
1.00130514227194 1.00025875044049 1 1
0.990600537200194 0.989589063154062 1 1
1.00244909504216 1.00142122299241 1 1
1.01745551742623 1.01641769414729 1 1
0.991457709029052 0.99041032898691 1 1
1.01067256522693 1.00964506467291 1 1
1.0175131029413 1.01650591592234 1 1
0.981029820365011 0.980150599011646 1 1
0.973441043928657 0.972554605604127 1 1
1.01424721212666 1.0132020417756 1 1
1.03268413872795 1.03162142164653 1 1
0.98103044503961 0.98009303164038 1 1
1.02041797967438 1.0194252367411 1 1
0.979847040219619 0.97889910551175 1 1
0.980274927876497 0.979315186583235 1 1
1.0100964639553 1.0090535299897 1 1
1.05878689036606 1.05778897752209 0 0
0.993692013336248 0.992749729969985 1 1
0.97995149543841 0.978898714290233 1 1
0.988597706725305 0.987555431619231 1 1
0.976219597861277 0.975255322466275 1 1
0.994855162464656 0.993956722038765 1 1
0.948716170816095 0.947721104816216 0 0
0.968788273904811 0.967881145801722 1 1
1.02451274251936 1.02345090486854 1 1
0.999560805922109 0.998547807194889 1 1
0.965826347441297 0.964885607936479 1 1
0.988194761786744 0.987115863632255 1 1
1.01900501086925 1.01800030703788 1 1
0.997341801234217 0.996322594211699 1 1
0.968923584877985 0.967914954022028 1 1
1.03212515541082 1.03106323094059 1 1
0.958706327261582 0.957672998978603 1 1
1.01163470922635 1.0106120875455 1 1
0.984888926829846 0.983923365646369 1 1
1.0242345141778 1.02320240948676 1 1
1.01523723621135 1.01424075615441 1 1
1.01515992918517 1.01416936601689 1 1
0.995875486798146 0.994797715989888 1 1
0.996855712943793 0.995876642304477 1 1
1.03559074705087 1.03451859239887 1 1
0.968284189873718 0.967429104411743 1 1
1.0046317702686 1.00355019867496 1 1
0.978583339672634 0.977674005501595 1 1
1.03899816186587 1.03794002490371 1 1
0.996637251694578 0.995596382691062 1 1
0.97835485031162 0.97730415933282 1 1
0.995526172018245 0.994520828310175 1 1
0.99149134785275 0.990544993330672 1 1
1.00293043618005 1.00195462789606 1 1
0.99994843461116 0.999013206057058 1 1
0.979677188251689 0.97864663123456 1 1
0.985263437435547 0.984247622075391 1 1
0.983305851406254 0.982144485453817 1 1
1.02733473924005 1.02637049311869 1 1
0.984770487525223 0.983832672396866 1 1
0.970927893929992 0.969976162369352 1 1
0.989378641333724 0.988458049578312 1 1
1.01117439727468 1.01020989965233 1 1
0.996208620846183 0.995171979793476 1 1
1.02867942976838 1.02770536304535 1 1
0.999124012955395 0.998200524819039 1 1
0.994812067395354 0.993860787085062 1 1
1.02965341994437 1.02851183266325 1 1
0.976884374549388 0.975913955497314 1 1
1.00880124908838 1.00787080631248 1 1
1.00136322944238 1.00025104402147 1 1
0.981814846689825 0.980787854591159 1 1
1.03284591001419 1.03185746439922 1 1
0.994483238021024 0.993339805477799 1 1
0.992999344793499 0.992009718080227 1 1
0.995786740608843 0.994802549181625 1 1
0.970712825991254 0.969735722803136 1 1
0.97542328263116 0.974449601326055 1 1
0.971500825452983 0.970504234700713 1 1
1.03841859704193 1.03726073914431 1 1
0.987825304644588 0.986910459161625 1 1
1.0182757921403 1.01714872893898 1 1
0.993075597302472 0.992146784607119 1 1
1.02507983178164 1.02408390980137 1 1
0.991010217203368 0.989986671999659 1 1
1.02277360031205 1.02161137607472 1 1
0.965203210771529 0.964198202475501 1 1
0.994858495352721 0.993849202707489 1 1
0.984050373706333 0.983077386822396 1 1
0.97865465816541 0.977659247488953 1 1
0.990583872382064 0.98961895480817 1 1
1.01301209755004 1.01197496583794 1 1
0.991309590372609 0.990235233729726 1 1
1.01565078586291 1.01463743112239 1 1
1.03315361584838 1.03216273048234 1 1
1.00041152800168 0.999338520637236 1 1
0.989146144915553 0.988119424851424 1 1
0.98974353590794 0.988749947262096 1 1
0.945899493325063 0.944887328235897 1 1
0.97334395817872 0.972423831334924 1 1
1.0605867235448 1.05961327314651 1 1
0.974189896474092 0.973216334682769 1 1
1.00032133087567 0.999257635065262 1 1
1.01330239159205 1.01232925380384 1 1
1.00477148952194 1.00379406045179 1 1
0.990183149818448 0.989202939344089 1 1
0.993881638583303 0.992951280987117 1 1
1.00485593730244 1.00378858736435 1 1
0.987925623126494 0.987010094833672 1 1
1.00779295689333 1.00667404344418 1 1
1.009791284924 1.0086871856045 1 1
1.00937240232424 1.00832490323547 1 1
0.973566485013655 0.972670975907581 1 1
1.01784196121353 1.01684650432906 1 1
1.00723145110424 1.00616124239222 1 1
1.02374493681507 1.0227593635133 1 1
1.00467154156206 1.00370343164845 1 1
1.02203279502376 1.02103268663524 1 1
0.983114351832808 0.982221379603446 1 1
0.991015487847494 0.990040801390928 1 1
1.01446729103801 1.01335782224127 1 1
0.972217856987738 0.97118049416396 1 1
1.02215896411796 1.02114318793192 1 1
1.05841716263166 1.05744676961048 0 0
0.98771349391075 0.986705783550523 1 1
1.01919437681597 1.01816676448529 1 1
1.01515304793676 1.01411707731679 1 1
1.01797307788515 1.01701317254323 1 1
0.964661452973815 0.963645474768623 1 1
0.975299578865942 0.974174151894742 1 1
0.982879684267775 0.981945385451086 1 1
0.98598644653225 0.984993606316935 1 1
1.0106144073464 1.00961743916521 1 1
1.00838041324081 1.00751265007526 1 1
0.965943260040922 0.964999555551676 1 1
0.977160519210712 0.976148984638341 1 1
1.00694588429851 1.00593932047698 1 1
0.97730404990251 0.976336283354283 1 1
0.964614779900841 0.963739909898732 1 1
1.01140181270209 1.01041922716093 1 1
1.0328791296423 1.03180594766351 1 1
1.06508925735654 1.06401245033941 0 0
1.0137176530088 1.01276153619661 1 1
1.0099382363089 1.00897483451684 1 1
0.990469173440952 0.989524729827718 1 1
0.998968394999278 0.998022417736964 1 1
0.969288332092304 0.968281959799966 1 1
0.977896949361122 0.977007214986713 1 1
0.989572092727202 0.988515339163068 1 1
0.963322875282549 0.962477333106501 1 1
1.01747597660803 1.01649665579693 1 1
0.99091648531395 0.989929219420384 1 1
1.01903315618228 1.01800536209986 1 1
1.02873619826216 1.0278181372152 1 1
0.968811397422355 0.967859772307162 1 1
0.973284423803616 0.972222563238768 1 1
1.01573089197747 1.0146655558276 1 1
0.970875547066183 0.969825812613678 1 1
1.04126081923531 1.04023889354307 1 1
1.00259404424221 1.00165509894357 1 1
1.04133093014704 1.04041658103332 1 1
0.99043932002562 0.989440853630164 1 1
1.00508479460057 1.00391492177925 1 1
0.97760885243872 0.976612218324615 1 1
1.00006054353724 0.999076084995841 1 1
0.987461546465623 0.986467587862169 1 1
0.994195384548082 0.993220931951345 1 1
0.965881035741485 0.964836086841067 1 1
1.02995809483155 1.02900764962091 1 1
1.01372029051983 1.01277211598165 1 1
1.01280643482878 1.01188323020566 1 1
1.01962552526032 1.01856676590728 1 1
0.99518055122418 0.994224976244824 1 1
0.991663255667605 0.990683702967787 1 1
0.970234711625467 0.969230848496764 1 1
0.959712004816477 0.958808401230582 1 1
1.04528588681717 1.04423314640165 1 1
1.02470410294738 1.02372759264561 1 1
0.991133869010529 0.990247088344607 1 1
0.992958921356685 0.991979370855137 1 1
0.970990597646733 0.97005514454666 1 1
1.02948776054023 1.02838337975792 1 1
1.00213163645829 1.00110138402752 1 1
1.00748580590959 1.00648478374609 1 1
0.992330844157271 0.991212764612848 1 1
0.998752513494235 0.997803241289823 1 1
0.998913059574244 0.997803332705548 1 1
0.988287299018987 0.987386500617627 1 1
1.04325391494427 1.04229630708753 1 1
1.01372952851564 1.01275504618803 1 1
1.04159299129401 1.04055067507275 1 1
1.00238738836535 1.00140463482943 1 1
1.02208367547106 1.02106125286241 1 1
0.99524182818319 0.994264264411249 1 1
0.998299690805314 0.997336869897686 1 1
1.03035103523304 1.02932342510522 1 1
0.963484032019536 0.96260055607543 1 1
0.992308849575652 0.991380743150364 1 1
1.04378301659126 1.0426111613887 1 1
1.00484914812255 1.00381172541178 1 1
0.988304199852322 0.987319224487735 1 1
0.994628208558684 0.993657674768919 1 1
0.991162661575189 0.990191397002696 1 1
0.97923865510921 0.978288647352837 1 1
0.993678289400096 0.992637556594943 1 1
1.01727030141229 1.01609466948084 1 1
1.02207647592849 1.02103977389093 1 1
1.04455627623882 1.04340895145332 1 1
1.02007897204114 1.01899718076284 1 1
1.02580554324136 1.02468348507018 1 1
1.03207370676134 1.03108665033924 1 1
1.02253040055404 1.02145021818983 1 1
1.01000402123937 1.00904162698798 1 1
1.0484563046677 1.04725474893183 1 1
0.969931425026919 0.968881596161948 1 1
1.03123623237086 1.03019322321768 1 1
0.98300399571477 0.98202812589153 1 1
0.959888454481855 0.958836078930364 1 1
1.02173395924772 1.02068042454093 1 1
1.0120857734325 1.01119025488958 1 1
0.996625872057289 0.99559965649142 1 1
1.00538964585251 1.00433535961302 1 1
1.02684675786718 1.0257970567562 1 1
0.99647692166311 0.995459054508385 1 1
1.01915627463652 1.01811736485756 1 1
0.999330493235247 0.998314209686452 1 1
0.995538843070967 0.99452888697762 1 1
1.00673843456834 1.00580009451954 1 1
1.00067520991324 0.999683383971157 1 1
1.04750746611318 1.0463818433993 1 1
1.00787929543058 1.00687077476835 1 1
1.03377455993097 1.03263340955549 1 1
0.986668955128251 0.985744952290377 1 1
0.982352081763726 0.981423318233742 1 1
1.03268797088854 1.03166236013623 1 1
1.03750718863775 1.03651142714511 1 1
1.00046458708048 0.999440215442064 1 1
0.941827234493006 0.940739975390376 0 0
1.01421484535869 1.01321857065052 1 1
1.01136573050858 1.01034132564619 1 1
1.01700004476477 1.01592425313267 1 1
0.998064371111907 0.997023553319583 1 1
0.972541279820485 0.971524939561522 1 1
1.01762477730043 1.01666205260816 1 1
0.968452436358831 0.967485730080436 1 1
1.01153891165525 1.01046556156618 1 1
1.02673966133176 1.02560374044618 1 1
0.993483972239415 0.992507591110463 1 1
1.020029357732 1.01902444904157 1 1
1.01075953656395 1.00971803057138 1 1
1.0203011121413 1.01927075982496 1 1
0.927604603395927 0.926684398616752 0 0
1.06551836127246 1.06454960937788 0 0
0.995584026905516 0.994550153716103 1 1
1.01116556623319 1.01015663392269 1 1
0.99191673483041 0.990940830053043 1 1
1.01205711778784 1.0109309483756 1 1
1.03342282620939 1.03246628755348 1 1
1.02998557828092 1.02890014902658 1 1
1.0322555737965 1.0312730903526 1 1
1.02050241878691 1.01951940589604 1 1
1.00968571512302 1.00864280567521 1 1
0.974832047660856 0.973863992000275 1 1
1.0094343918483 1.00842723190889 1 1
0.929640333546416 0.928703441581929 0 0
0.952650648342611 0.951698176028857 1 1
1.01205063125428 1.01112118883866 1 1
1.01637312859576 1.01536009207765 1 1
1.01751006802016 1.01644912867144 1 1
1.01880978396113 1.01774069732418 1 1
1.01815628507882 1.01715033066733 1 1
0.987970572416558 0.986982255157968 1 1
1.03096937203668 1.0299270877118 1 1
0.993254581909455 0.992321881718745 1 1
0.966789512997156 0.965794931303618 1 1
1.03594931576318 1.03482986852065 1 1
1.01254082870013 1.01149825254363 1 1
1.02044954591835 1.01940937568301 1 1
1.01253982347446 1.0114742613983 1 1
1.01676916235691 1.01572079131137 1 1
0.983720760969835 0.982801204290758 1 1
0.998212533331298 0.997260353115013 1 1
0.981074721135743 0.980005342661887 1 1
0.997192955474785 0.996079650799672 1 1
1.03608635845211 1.03504759809517 1 1
1.0135929398145 1.01255602314232 1 1
0.983114465822488 0.982190536765559 1 1
1.0267374124875 1.02568608936719 1 1
1.00036194524246 0.999406803471363 1 1
1.00639181975855 1.00540980255217 1 1
1.00677501665916 1.00565300910085 1 1
1.02979651175894 1.02878476889621 1 1
1.01982446770937 1.01884485420685 1 1
1.03391483432126 1.0329417818817 1 1
0.991546919492899 0.990505150305012 1 1
0.963197675730995 0.96229401405268 1 1
0.996753770229071 0.995756163883264 1 1
1.01277771596002 1.01184552538923 1 1
0.976232198980727 0.975321558411175 1 1
0.966320748765324 0.965314079661771 1 1
1.00999147956712 1.00897595304688 1 1
0.959699221535939 0.958699830307382 1 1
1.0383756683738 1.03727820414972 1 1
1.03247062030025 1.03139011685399 1 1
0.982014620238447 0.980951890703652 1 1
1.03750731721182 1.03647579723754 1 1
0.982602975335367 0.981599344777829 1 1
0.955346167371276 0.954404437904532 1 1
0.97000250109042 0.969075828289183 1 1
0.988307821227367 0.987292900168303 1 1
1.01158691595133 1.01057157504131 1 1
0.959833850404656 0.958839627346612 1 1
1.012963277381 1.01186337314914 1 1
0.971285144174971 0.970442932889953 1 1
1.03882654678663 1.03784481624182 1 1
0.984379397786802 0.983499436709917 1 1
0.95220304246245 0.951150348688941 1 1
1.03828519419401 1.03717796078633 1 1
0.974376153218149 0.973375480858392 1 1
0.98913570115088 0.988177964573271 1 1
1.02493042659036 1.02389329204739 1 1
1.03746263858007 1.0364251037522 1 1
1.00873688886588 1.0077691683694 1 1
1.00850737273762 1.00749257086697 1 1
1.00019630790956 0.999181665729694 1 1
1.00852334175366 1.00752902891771 1 1
0.975673397644202 0.974737404293423 1 1
1.02226330705045 1.0212931469148 1 1
0.965284113529734 0.96425938487817 1 1
0.969426545163958 0.968406799846888 1 1
1.01910865041424 1.01811594741354 1 1
0.992473771771242 0.99140839493966 1 1
0.997734925183983 0.996717321354471 1 1
0.978816235719039 0.977790667773416 1 1
1.00293612987716 1.00192630241496 1 1
1.00441163927641 1.00350040637439 1 1
1.02530594752644 1.02426892567518 1 1
0.979233465800104 0.978154416635254 1 1
1.0684925617081 1.06744300276589 0 0
0.994293197847303 0.993279401457566 1 1
1.01895172265396 1.01799783837461 1 1
0.943665268404781 0.942651231796206 0 0
0.971773274175481 0.970788951287287 1 1
1.00270089420269 1.00166647979136 1 1
1.0177813504955 1.01666277136879 1 1
1.03289185074049 1.03180418087414 1 1
1.02759823007422 1.02656663239394 1 1
1.0101070144328 1.00909483162128 1 1
1.02143343096904 1.02044672365208 1 1
1.01125922856093 1.01030661570339 1 1
0.949124361426601 0.948187764529188 0 0
0.970599926779648 0.969685562511355 1 1
1.00658204691195 1.00570697503645 1 1
1.04393143061062 1.04283580368408 1 1
0.946837578707233 0.945889603927252 0 0
1.01861232796706 1.01762384897277 1 1
0.98262967357422 0.981709680452966 1 1
1.02251496550671 1.02151539000342 1 1
0.952564674513325 0.951674287687432 0 0
1.0125405260002 1.01151601793995 1 1
1.01514244274346 1.01412261529675 1 1
0.984322034359237 0.983250727607161 1 1
0.938921552715691 0.937901177938453 0 0
0.988914839127685 0.987977189355074 1 1
1.00984346954603 1.00885459103621 1 1
1.00382013430437 1.00268264716648 1 1
0.981829830086934 0.980821790565045 1 1
0.958045723058665 0.957063003608685 1 1
0.963840435670566 0.962856337792394 1 1
1.03158898666636 1.03053152743676 1 1
1.01916356159579 1.01808742689628 1 1
0.990621444340665 0.989640926314572 1 1
0.968924419394638 0.967989160030913 1 1
0.995716265695012 0.994793033622564 1 1
0.979533916687925 0.978461434056089 1 1
1.0435584542202 1.04241719294218 1 1
0.954895782528882 0.953935117226675 1 1
0.933168079030756 0.932238656001476 0 0
0.967545239083973 0.966483344962588 1 1
1.02819448757387 1.02705418253296 1 1
0.97796968775357 0.977022719463221 1 1
1.00815510060193 1.00721690458418 1 1
0.951394280561187 0.950309554671613 1 1
1.02545579005064 1.02439642322317 1 1
0.990382550276553 0.989412556539014 1 1
1.00727574486823 1.00640357744559 1 1
1.02060989948776 1.01954308195756 1 1
0.960155945481522 0.959179282734246 1 1
1.00258394115115 1.00150668854409 1 1
1.01498550470659 1.01400357113553 1 1
0.980641155107907 0.979528545508988 1 1
0.969053140417118 0.968111287347065 1 1
1.0065726537751 1.00552412068851 1 1
0.989437644003584 0.988388726900167 1 1
0.967060437994061 0.966085028491899 1 1
1.03005330920769 1.02890819541442 1 1
0.998343352654718 0.997228975626971 1 1
1.01217897904968 1.01122606486219 1 1
0.977652938438457 0.976636291736946 1 1
0.982399260745142 0.981380092452435 1 1
0.980848859797179 0.97981595345173 1 1
0.96721712992064 0.966248115166119 1 1
1.02784384712242 1.02676319141329 1 1
0.990693689007096 0.989702346753323 1 1
0.983410590205742 0.982449446742589 1 1
0.988333342377152 0.987411267015772 1 1
0.953985080599753 0.953024750130885 1 1
1.03291697883727 1.03195144316139 1 1
1.03365031322162 1.03264129143747 1 1
1.02159424991114 1.0206319916774 1 1
0.995003666951589 0.99410741504132 1 1
0.995221364367022 0.994288532871142 1 1
0.980155420055925 0.979133701243045 1 1
0.99163438481695 0.990670602011718 1 1
0.987426469261443 0.986299982843433 1 1
0.988688006677745 0.987736098678133 1 1
1.01746135795313 1.0163156650576 1 1
1.03599056858151 1.03492462706175 1 1
1.01690830257324 1.01587432043113 1 1
0.997521242228976 0.996539243781559 1 1
0.963577836911121 0.962516965120164 1 1
1.01848014009789 1.0174196110237 1 1
0.988935891237963 0.988026069665982 1 1
1.03380508078177 1.03275347447677 1 1
1.0198446581479 1.01885678413083 1 1
1.01043862586346 1.00947583901244 1 1
0.994720163846483 0.993668498728374 1 1
1.04301954856486 1.04194140034867 1 1
1.00948692489934 1.00854977987792 1 1
1.00606031829985 1.00508235540764 1 1
1.02009875786314 1.0190082010988 1 1
0.983552616260208 0.982501120650495 1 1
1.01794200677894 1.01680751346649 1 1
0.986797382626774 0.98572833212823 1 1
1.01082024897865 1.00972907162492 1 1
0.972941232205148 0.971919834147823 1 1
0.975774389769687 0.974830914694107 1 1
1.02379142535268 1.02272459873371 1 1
0.994915415965371 0.993927859412891 1 1
1.01054474813611 1.0094233444799 1 1
1.02977947985531 1.02875772200755 1 1
0.99277304526933 0.991579347251847 1 1
0.960816963953523 0.959831098739799 1 1
1.01856725422091 1.01746950111227 1 1
0.951024772000295 0.950041332137816 0 0
0.957471224529113 0.956520973661867 1 1
1.03534199032583 1.03432526656295 1 1
0.994474888047376 0.993455799048111 1 1
1.00136171213784 1.00029102623672 1 1
1.00184634738587 1.00076864626937 1 1
0.977057914489719 0.976096397314085 1 1
1.02592536037563 1.02487985776346 1 1
0.993494437246357 0.992463105058481 1 1
0.976460060749694 0.975543308610928 1 1
1.0194107957563 1.01843543902544 1 1
1.01032669403377 1.00926989192774 1 1
1.01890571571231 1.01791968991595 1 1
1.02608355278968 1.02504793422245 1 1
1.00168566039164 1.00067962373374 1 1
1.00486074822566 1.00392133101068 1 1
0.995450302003678 0.994404575250937 1 1
1.04201969014728 1.0409551497117 1 1
0.99123257522287 0.990307110092288 1 1
1.00200463183637 1.0009190969353 1 1
1.00683083733343 1.00577503662676 1 1
1.02183603331424 1.02089726453534 1 1
1.0054623078641 1.00447699857537 1 1
1.01550597248026 1.0145003810104 1 1
1.00028422932881 0.999164939816444 1 1
1.0142335902811 1.01322960900957 1 1
1.01061406539181 1.00970367521066 1 1
1.00141869899532 1.00047040102232 1 1
0.990818445679268 0.989767313941649 1 1
0.982539095407529 0.981531110819239 1 1
0.984728308172288 0.983784978494478 1 1
1.00481665198049 1.00386483093442 1 1
1.0201400991204 1.01896128732826 1 1
1.00680124370821 1.00574880048883 1 1
0.954829095845973 0.953913192733697 1 1
0.980708380896016 0.979702564065644 1 1
0.963919397183012 0.96301310391262 1 1
0.988993111039948 0.987953853276705 1 1
0.983481513773244 0.982349944655579 1 1
1.00114109395782 1.00027358009151 1 1
0.988409933452109 0.987438508773812 1 1
0.968167190786534 0.967155069640374 1 1
0.984989690648549 0.983935068242085 1 1
1.03640701253678 1.03532696222495 1 1
0.961503121238628 0.96043992534113 1 1
1.02455460900105 1.0235661672623 1 1
0.992387255384642 0.991374290567886 1 1
0.985085219091821 0.98410275995035 1 1
1.02317087540997 1.02212869319953 1 1
0.948186086502207 0.947252349459747 0 0
0.989003841253551 0.988026562882292 1 1
0.997351976953415 0.996229066036579 1 1
0.99189995695851 0.990862634969327 1 1
1.00966785825841 1.00866304916437 1 1
0.94828510331123 0.947329270862021 0 0
1.01702861437496 1.01602292858636 1 1
1.02041986370699 1.01931722592077 1 1
0.994664000412932 0.99358618435267 1 1
1.01703597198534 1.01602063588259 1 1
1.00597562274563 1.00486577097428 1 1
0.989344245263312 0.988256750971037 1 1
0.989018181665987 0.988028678642639 1 1
0.99153987341682 0.990550958072754 1 1
0.981817243609769 0.980914911841778 1 1
1.01959935441885 1.01850648957273 1 1
0.986065684550662 0.985034968863952 1 1
1.02043052734586 1.01941180192185 1 1
0.959899760805722 0.958905110472831 1 1
0.969720747108519 0.96876464988206 1 1
0.978949473875581 0.977978522038336 1 1
1.01961391438678 1.01868272050072 1 1
0.947263219615391 0.946287961073738 0 0
0.977863581565209 0.97679064481845 1 1
1.0036384608156 1.00267421133502 1 1
1.0131541945247 1.01207201566623 1 1
0.996976114241127 0.99581226754099 1 1
0.958968441041534 0.958097759223456 1 1
1.0219211164409 1.02099678842101 1 1
0.996110401712686 0.995106425657426 1 1
1.0075166463437 1.0065629169492 1 1
0.981050491692686 0.979981597331194 1 1
1.02479058889771 1.02383842587978 1 1
1.01831407018951 1.01733381834601 1 1
1.05466778755596 1.05354971288522 0 0
0.992946776342766 0.9920065498172 1 1
1.03979728155059 1.03866544614949 1 1
1.0032082193314 1.00219993800234 1 1
0.991864065104474 0.990965187749407 1 1
1.00621819415372 1.00525356285285 1 1
1.03131198239487 1.03022526793437 1 1
0.979003888789403 0.978030816003498 1 1
1.00550366296926 1.00453268295051 1 1
0.951167052925522 0.950106401082341 1 1
0.974365806846025 0.973406963035398 1 1
1.07105333671965 1.06993761065683 0 0
0.969371622926289 0.968413316921205 1 1
1.02064549073937 1.01965174986437 1 1
1.04556837010975 1.04439855856172 1 1
1.00374532110703 1.00277687057276 1 1
0.988708541016217 0.987631921338222 1 1
1.03029433463757 1.02925287126078 1 1
1.03436627897655 1.03329017414515 1 1
0.980852498573555 0.9798865769444 1 1
1.01805837622245 1.0171135257183 1 1
0.981122064302195 0.980004250120799 1 1
1.00992010238952 1.00896901889629 1 1
1.0420725781935 1.04105717531961 1 1
1.02281687461454 1.02170951019535 1 1
1.01681904962846 1.01577659735968 1 1
0.969274944534719 0.968315079281855 1 1
1.04630350574226 1.04525623540125 1 1
0.990660520543962 0.989715507520648 1 1
1.02115991625314 1.02009802747305 1 1
1.00340294104342 1.00239394918547 1 1
1.02617608271538 1.02517071815092 1 1
0.983833229747523 0.98286826458779 1 1
1.00192315805192 1.00083686727983 1 1
0.99890750216805 0.99790743197079 1 1
1.01594328715668 1.01498143234247 1 1
0.962517975804565 0.961557508477788 1 1
0.979330301362509 0.978336830686991 1 1
1.01990835124069 1.01876433536087 1 1
0.961758143968281 0.960882753942884 1 1
0.98587390657357 0.9847921859989 1 1
1.04224579791449 1.04131668703764 1 1
1.01072800983233 1.00971206952418 1 1
0.980716693373827 0.979621406383921 1 1
1.035797620695 1.03479155709447 1 1
1.00847756580144 1.00748719948619 1 1
0.977052531560822 0.976073925492893 1 1
1.02844414353364 1.02729642526827 1 1
0.943320467443815 0.942178860337661 0 0
0.967357516754337 0.966368910985114 1 1
1.01118819722492 1.01014873301556 1 1
1.01824448962018 1.01724525074118 1 1
0.986949460397662 0.985916366152461 1 1
0.985054826090638 0.984088654756284 1 1
0.974654270983819 0.973627769915041 1 1
0.990655232343829 0.989631333474824 1 1
0.999019558627743 0.998100693071308 1 1
1.03078383254296 1.02977258086023 1 1
0.958394054536713 0.957351225849584 1 1
0.979092043130644 0.978067163912504 1 1
1.0099270856597 1.00890173304918 1 1
0.970424607029791 0.969535061990841 1 1
0.995802705381887 0.994815401288078 1 1
1.01264023824152 1.01165181846574 1 1
1.00091560983173 0.999840312214088 1 1
0.994670051295766 0.993658411765244 1 1
0.962960741188699 0.962065027824327 1 1
1.01132403962873 1.01036485140036 1 1
0.977096842354913 0.976137069329729 1 1
1.0332993463688 1.03231653387184 1 1
1.02181362660266 1.0209068376187 1 1
0.943447413197673 0.942537148135473 0 0
1.01836968238302 1.01741622604785 1 1
0.977690944871572 0.976740484266981 1 1
1.00610966315973 1.00500184527375 1 1
0.975813111081187 0.97491771089933 1 1
0.974307484635556 0.973288727075615 1 1
0.98972785381701 0.988745601393227 1 1
1.02846843828185 1.02755968295828 1 1
1.02489717578547 1.02392632533375 1 1
0.979977594462414 0.978904281852338 1 1
1.00499934488068 1.0039567537346 1 1
1.02491101913743 1.02390363785905 1 1
1.0161682583399 1.01518356426465 1 1
1.00300480568857 1.00197455392394 1 1
1.00107233600129 1.00005242131176 1 1
1.01325787320596 1.01227830780057 1 1
1.00057456788997 0.999471861129507 1 1
1.00595442178103 1.00493895434321 1 1
0.97347031602593 0.972509231564682 1 1
0.971723950330377 0.970780455431958 1 1
1.00374693581362 1.00257145390418 1 1
1.01279221660026 1.0117796200814 1 1
0.993596179226269 0.992549683909434 1 1
0.992283748705336 0.991292020236239 1 1
1.02993360439815 1.02901339956507 1 1
0.99322742294805 0.992237982732844 1 1
1.00623063659168 1.00520587042397 1 1
0.979205782897347 0.978231532446307 1 1
1.00357799500337 1.00239408260094 1 1
1.0171354819018 1.01607184362234 1 1
1.03459326804163 1.03354089547389 1 1
0.981604160638575 0.980569700914313 1 1
1.03742771963278 1.03644854852094 1 1
0.987359908101994 0.986451119575734 1 1
1.01079352508651 1.00983913982167 1 1
1.05681446639451 1.05569602599696 1 1
0.976589481399385 0.975573754018156 1 1
1.0392691802626 1.03812412005975 1 1
1.02997506746071 1.02891632858618 1 1
0.994388729456578 0.993361747099743 1 1
1.01387627959002 1.012841748473 1 1
0.997130252072128 0.9961349356931 1 1
1.00376691717616 1.00270292823644 1 1
0.985876990820872 0.98489146558959 1 1
1.00980704976555 1.00876523747519 1 1
0.979411327231821 0.978388763946812 1 1
1.01367575657321 1.0124793313746 1 1
1.01432538867315 1.0133367977602 1 1
0.956912881516585 0.955931173633093 1 1
0.947860195314884 0.946894188367318 0 0
1.00934923988166 1.00826428802546 1 1
0.980208377173973 0.97917117313142 1 1
1.02680756417726 1.02577116047004 1 1
0.995772591138262 0.994794963759269 1 1
1.0165726056347 1.01555055337302 1 1
1.02088123981333 1.01989899167733 1 1
0.997313129526896 0.996341049662333 1 1
0.971162723813038 0.970148391665953 1 1
1.01490908324663 1.01388932064948 1 1
1.01116856988621 1.01023178553705 1 1
1.00453242949613 1.00352818003769 1 1
1.01126980374667 1.01020838777483 1 1
0.997758800147722 0.996539943498605 1 1
0.981809445253524 0.980803140165644 1 1
1.02101924118429 1.02000147669969 1 1
0.99234669972007 0.991320731702316 1 1
0.996085295897013 0.995149008167996 1 1
0.986749596504304 0.985805127006181 1 1
1.00802127136744 1.00700606162229 1 1
0.978217855262117 0.97729407651142 1 1
0.961919973559584 0.960917671413688 1 1
0.969209664172212 0.968283318594728 1 1
1.00052791249849 0.999444127747372 1 1
0.983105882283887 0.981961863406567 1 1
1.01674883347478 1.0156842785915 1 1
0.987720944285892 0.986773441740212 1 1
0.987336364014863 0.98637824833061 1 1
1.01873288468394 1.01762846047938 1 1
0.990874810709256 0.989821028190844 1 1
1.02151469919138 1.0206097765239 1 1
0.981533272771852 0.980460643425246 1 1
0.970735397832521 0.969779331493114 1 1
1.00739703076712 1.00650708731832 1 1
0.941580870965306 0.94066053563621 0 0
0.986753666397448 0.985777460946675 1 1
1.03760839594103 1.03657478932511 1 1
0.989554088983507 0.988677261398372 1 1
0.962737169531677 0.961760803897226 1 1
0.999669722073768 0.998715406069105 1 1
0.956314786778238 0.955356230175179 1 1
1.03324925482018 1.03223612767104 1 1
1.00883979710539 1.00781813155091 1 1
0.985487454921055 0.984455250336106 1 1
0.999390169103509 0.998378781955034 1 1
1.02465792589906 1.02362736413773 1 1
1.01388020433829 1.01283628303638 1 1
1.00270258555393 1.00161176850813 1 1
1.00893772838946 1.00795276530695 1 1
0.999668490471759 0.998726343264659 1 1
0.989211696340718 0.988124714333682 1 1
0.997143698467588 0.996164084130683 1 1
1.01159562201976 1.01054618813466 1 1
1.01561230262821 1.01475883640922 1 1
1.00312702991279 1.00202615422549 1 1
1.01792014780513 1.01689327941605 1 1
0.944856249957354 0.943844150324269 1 1
1.02777654971492 1.02659914851725 1 1
0.956837077867409 0.955850910234899 1 1
0.999491464199233 0.998433880531531 1 1
0.975109638593552 0.974046998683715 1 1
1.00059216954428 0.999521516435926 1 1
0.986467769952648 0.985505845500536 1 1
1.01805214046878 1.01704804534347 1 1
1.04139400164855 1.04036862003645 1 1
0.982157942028296 0.981229266988527 1 1
0.994949674875388 0.993894275181507 1 1
0.990406307083205 0.989283652478049 1 1
0.991716085384073 0.990713201445019 1 1
1.02504093399348 1.02403926613534 1 1
1.01470932104044 1.01362351519706 1 1
1.00855301792861 1.00759229125514 1 1
1.01133547956712 1.01043450273135 1 1
1.00170489657224 1.000647188591 1 1
1.03516291287345 1.03403726986032 1 1
0.991740372821213 0.990724983329202 1 1
1.02048265189932 1.01940184229905 1 1
0.98742397385615 0.986389952352817 1 1
1.02810037650786 1.02694051477679 1 1
0.962469756896309 0.961533186129726 1 1
1.01184272008769 1.01086796531459 1 1
0.99467000270399 0.993657617068441 1 1
1.03892062522648 1.03801350935191 1 1
1.04508081680222 1.0440468013556 1 1
1.02608467256131 1.02506068581189 1 1
1.03821995159982 1.03703737581429 1 1
1.03251553819055 1.03142528643056 1 1
0.992756157782776 0.991675775802465 1 1
0.988961057574122 0.987974515192587 1 1
0.954089464629052 0.953147414019513 1 1
1.0031644097358 1.00221471876201 1 1
0.984759221712696 0.98380035198968 1 1
1.01018514588664 1.00920378687371 1 1
1.01680530662971 1.01578836398107 1 1
1.00131558231267 1.0003969549262 1 1
1.00847856428265 1.00735643421966 1 1
0.997819362999413 0.996701970066977 1 1
0.990833053644142 0.989916417841266 1 1
0.959680520712187 0.958628671410462 1 1
0.957542844879861 0.956571278335847 1 1
1.01193174679069 1.01092624986147 1 1
0.99259706576155 0.991529231638917 1 1
1.01812253147302 1.01707740348097 1 1
0.994772017161277 0.993857888450599 1 1
1.01499819156356 1.01406544095175 1 1
0.995856702173247 0.994931597519689 1 1
1.00707493560319 1.00600350746436 1 1
0.996736654850745 0.995768250213847 1 1
1.07948969456266 1.07847471020739 0 0
1.00599158511426 1.00488539772658 1 1
0.939778564115971 0.938796093008811 0 0
0.998088512128172 0.997038113799754 1 1
1.00544878020881 1.00443595846011 1 1
0.987709656823808 0.986696237793105 1 1
0.980866067022982 0.97994975219831 1 1
0.990370295026441 0.989349730113607 1 1
0.991422968738975 0.990259959895449 1 1
0.998133852197278 0.997080636874163 1 1
1.04381991400053 1.04279330731351 1 1
0.924251740940336 0.923350682140835 0 0
1.08078011663175 1.07958753991751 0 0
0.966099660345782 0.965122318524015 1 1
1.01233965593669 1.01131803744577 1 1
1.01532449510505 1.01427458115642 1 1
0.979550162168391 0.978551896084281 1 1
1.01055141416049 1.00962756234346 1 1
1.01283016091803 1.01187029918461 1 1
1.03318774178444 1.03212507009809 1 1
1.01722983193406 1.01630777381714 1 1
0.994092573935178 0.992999203037244 1 1
1.01745146508819 1.01636195977672 1 1
0.952546849896125 0.951621763882971 0 0
1.02622842670398 1.0250920885925 1 1
1.02607776221036 1.02504338415002 1 1
0.991463183279669 0.990435484847964 1 1
1.03043225782226 1.0294772585153 1 1
0.994244354221604 0.993180642347317 1 1
0.979283941760067 0.978284000894204 1 1
1.00236929052293 1.00147111714125 1 1
0.976654056679084 0.975706885327725 1 1
1.07777017019481 1.07667375780715 0 0
0.983069375926981 0.98203490583674 1 1
0.952630679187321 0.951685725641349 1 0
1.03518137897488 1.03402962646686 1 1
0.998013781355191 0.996992226080335 1 1
1.00957650180278 1.00850608218955 1 1
0.977554337533212 0.976469198661165 1 1
0.947643144824364 0.946670870584992 0 0
0.958538228148747 0.957609544775083 1 1
1.03025066464992 1.02928235508578 1 1
1.01029149687687 1.00934166292592 1 1
0.966846790533652 0.965934789222426 1 1
1.00136932680375 1.00035795019389 1 1
0.981567856112418 0.980544242892802 1 1
0.980256453116588 0.979395632144423 1 1
1.0032741937057 1.002256195966 1 1
0.982981710229556 0.98195459746441 1 1
1.02037181231421 1.01933646475731 1 1
1.00254420539536 1.00150646743154 1 1
1.00495580026025 1.00398835107876 1 1
1.06051752568316 1.05946596483798 0 0
0.980329108974683 0.979375386974053 1 1
0.96122770801289 0.960324486035138 1 1
1.02368545104685 1.02267439455299 1 1
1.0422775338174 1.04124788058257 1 1
0.950054028054147 0.949031952443924 1 1
0.997097426690085 0.996074077344115 1 1
1.0501768868997 1.04918495953436 0 0
1.01711624549544 1.01612088585567 1 1
1.02446586534187 1.02343566636709 1 1
0.985026388674464 0.984002906670786 1 1
0.999677390603239 0.998780190090251 1 1
1.05438584908043 1.05336451101891 0 0
0.975064441999631 0.974148509679408 1 1
1.01583767754886 1.01481530691744 1 1
1.043073313887 1.04194974013013 1 1
1.01252302201345 1.01159855769218 1 1
1.01615495473099 1.01502668208948 1 1
0.996515966535068 0.99543766010402 1 1
0.994753837185075 0.993702191190706 1 1
1.01205555820745 1.01098788800571 1 1
1.00913826153661 1.00816268892968 1 1
0.978727840544609 0.977671944559961 1 1
1.00583518635255 1.00479603875179 1 1
0.99166290737018 0.990688902007352 1 1
0.993215840262131 0.9921922708114 1 1
0.996713228202672 0.995679085457963 1 1
0.944259993069057 0.943251118407236 0 0
1.01584416330991 1.01472828079615 1 1
1.00349892205144 1.00248021380119 1 1
1.02512882311269 1.02414653192671 1 1
1.00807422722704 1.00714905970432 1 1
0.991790521990934 0.990870655554378 1 1
1.0209801322174 1.0199709906307 1 1
0.965875658073014 0.964867976432255 1 1
0.976703445702165 0.975621833059568 1 1
0.991805634929762 0.990630607928892 1 1
0.972221556097155 0.971221519687612 1 1
1.01591434132366 1.01499211656873 1 1
0.97468285663135 0.973790014052769 1 1
1.02774597514868 1.02665957610928 1 1
1.0062582610369 1.00513165716372 1 1
0.941280631838236 0.940340858137796 0 0
1.02195566988367 1.02094836038835 1 1
0.997515231274855 0.9965150231387 1 1
1.01120846086709 1.01006734450547 1 1
0.991701647850779 0.990773611590891 1 1
0.978441694773767 0.977494483364482 1 1
1.02929876792795 1.02831150574413 1 1
0.995371441747028 0.994323966792307 1 1
0.963069264072249 0.962138399064162 1 1
1.01912378598922 1.01810922593936 1 1
1.00128899924591 1.0002716224065 1 1
1.04249043541905 1.0415032952353 1 1
0.975977405621845 0.974938871615074 1 1
0.986322883697712 0.985307100643912 1 1
0.968174929234687 0.967121187656321 1 1
1.07162273176771 1.07051508630231 0 0
0.984560247344376 0.983507298490043 1 1
1.00327986647869 1.0023299945921 1 1
0.978282164297945 0.977261525037041 1 1
1.01552000733894 1.01456227027201 1 1
0.996182999132231 0.995179504463601 1 1
1.02511252761186 1.0240758838746 1 1
0.974691100102392 0.973677000234944 1 1
1.0035335048304 1.00255384200816 1 1
1.04318205845303 1.04206789181176 1 1
1.02797934390378 1.0268791431807 1 1
0.987869704230211 0.986823815773073 1 1
1.00995201357478 1.00890553142186 1 1
1.02031814056556 1.01923812057425 1 1
0.970772800323833 0.969733215123532 1 1
0.985595007441162 0.984618442325778 1 1
0.966952685847756 0.965896114039682 1 1
1.01685034539782 1.01573110530045 1 1
1.00786709882619 1.00690005305019 1 1
0.957502180101989 0.956446951470467 1 1
1.00359247858433 1.00260983928164 1 1
1.05364088917367 1.05248879494354 0 0
0.970501773399518 0.969550950486936 1 1
0.962321692886794 0.961388080772833 1 1
0.998148358649209 0.997116510794415 1 1
0.981739960260117 0.980819335543541 1 1
0.999806919795073 0.99882904829659 1 1
1.00023147601391 0.999159244853211 1 1
1.0256379288759 1.02454637183714 1 1
0.987397047254421 0.986422386263837 1 1
0.962356142751165 0.961432369524417 1 1
1.02475769143915 1.02382760072266 1 1
1.00579330977244 1.00482277239413 1 1
0.999281478676712 0.998294990423366 1 1
1.03644310473666 1.0355098220941 1 1
0.954968017279064 0.954046692193666 1 1
1.02712721500458 1.02614785391026 1 1
0.978140688519132 0.977192313707394 1 1
0.996618608914121 0.995658583216714 1 1
0.986253834495457 0.985119310001986 1 1
1.0334189943239 1.0323390693094 1 1
0.974187169621832 0.9732551633002 1 1
1.02682024286961 1.02581126257344 1 1
0.985508828285369 0.984457670741539 1 1
1.00124325460439 1.00017278238649 1 1
0.988726248049907 0.987751154691412 1 1
1.01942672471034 1.01818318452442 1 1
0.983974333067764 0.983029461177749 1 1
1.00238930381907 1.00129493644351 1 1
0.982470751676434 0.981481322105353 1 1
1.03030935836611 1.02929816221323 1 1
0.946175198720657 0.945174631907828 0 0
0.995303147012538 0.994298651244349 1 1
1.00951475203957 1.00837219390275 1 1
1.031073784753 1.02989002944515 1 1
1.009918542403 1.00899591755446 1 1
0.988001614829081 0.987019098646004 1 1
1.00672166769001 1.00578284625202 1 1
1.03213466016131 1.03094954572814 1 1
1.05582042482786 1.05474078043646 0 0
1.00200213911504 1.00101517696864 1 1
0.998555701110958 0.99751401886781 1 1
1.00162996721367 1.00058042809989 1 1
0.99442910645922 0.993480563148061 1 1
1.03634480397628 1.03527158396857 1 1
0.984394697273959 0.9832776686804 1 1
0.967577838382509 0.966534570250573 1 1
0.980644115043922 0.979663356484808 1 1
0.971379350125081 0.970339727553326 1 1
1.01040554358818 1.00947648101386 1 1
0.99000092681301 0.988902386840941 1 1
1.02350670517603 1.02251809781325 1 1
1.0137834033514 1.01268169997671 1 1
0.982349538083521 0.981432565380494 1 1
0.99671814440065 0.995774942747686 1 1
0.996615745652938 0.995578380392915 1 1
1.0151179980037 1.01416783687298 1 1
0.976342818979252 0.975332717561657 1 1
1.04550446875623 1.04448242270297 1 1
0.998707485887246 0.997660571059962 1 1
0.987590150476479 0.986510794727064 1 1
0.939917205253791 0.938881759740396 0 0
1.0275031306449 1.02650455908046 1 1
0.995664244194543 0.994602731395103 1 1
1.01443420188116 1.01340738611141 1 1
0.99596393026377 0.994982910901008 1 1
0.976847807380382 0.975788868100122 1 1
0.970579529591704 0.969592994482463 1 1
0.972746941556815 0.971732921353569 1 1
1.00287291168364 1.00190177368714 1 1
1.04462487266402 1.04359069523148 1 1
1.01131717950943 1.01023863989366 1 1
1.00789032349469 1.00687757105174 1 1
0.925996165813259 0.925021880040248 0 0
1.02608211766353 1.02507106765697 1 1
0.980373589326624 0.979326670378455 1 1
1.03378914649052 1.03279253267352 1 1
0.982787239714975 0.981816730147482 1 1
1.00861428157854 1.00763469071021 1 1
0.980489326848543 0.979459146622217 1 1
0.978148649677835 0.977194660237732 1 1
1.04106471583631 1.0400582829346 1 1
1.0232519286618 1.02222793607139 1 1
1.05135740685197 1.05023881815086 1 1
0.96761336385493 0.966506807643433 1 1
1.00455147926829 1.00357546945186 1 1
0.992616171012446 0.991587881731512 1 1
1.00768365524541 1.00671221239232 1 1
1.061584457746 1.0603619009123 0 0
1.03754330677109 1.03645389876695 1 1
1.00152971836098 1.00049417981986 1 1
1.02773001146622 1.02664830946435 1 1
1.02173868673002 1.02063297930773 1 1
0.968074948278367 0.967024487677161 1 1
0.998828001681713 0.997756747722272 1 1
0.988342072569099 0.987366445289357 1 1
0.988152336497984 0.98711857854664 1 1
1.0230400784131 1.02211213577248 1 1
1.00819977026902 1.00720023940518 1 1
0.960980489164435 0.960124784635397 1 1
0.969404918660139 0.968425110159838 1 1
0.985024750574604 0.983991874017961 1 1
0.966312544206155 0.965264740459075 1 1
1.03460573448645 1.03360003807413 1 1
0.997412087228486 0.996381747531052 1 1
0.988339908309416 0.987382176710124 1 1
0.960541270271749 0.959565017403148 1 1
0.997160917850242 0.996152018248156 1 1
1.02983698869567 1.02879264035479 1 1
0.986578823852368 0.985566933701836 1 1
0.954198788157591 0.953182929490317 1 1
1.0136200403803 1.01262438249516 1 1
1.03848335415043 1.03734313729934 1 1
1.0044647531189 1.00335469702426 1 1
1.02470848161943 1.02375620018842 1 1
1.00609426440087 1.00500049458954 1 1
0.983088935234144 0.982105894849234 1 1
0.965708124794177 0.964751962034122 1 1
1.00135822240383 1.00040314481417 1 1
1.00674848069337 1.00570159380181 1 1
1.00231124138642 1.00123092010304 1 1
0.945423832731417 0.944368161857124 1 1
0.99585923854223 0.994846108385339 1 1
0.972007342103676 0.97098872313912 1 1
1.02902419403222 1.02802946972502 1 1
1.05786446208777 1.05682969836797 0 0
0.969346705931314 0.968312915122323 1 1
1.01593636329613 1.01497199297517 1 1
0.98761751876469 0.986582827203648 1 1
0.994306809040204 0.993269182678939 1 1
1.01590402930148 1.01496926132459 1 1
0.986757199535055 0.985748559998594 1 1
0.972453434415259 0.97139518922964 1 1
0.996511988778787 0.995405250561619 1 1
1.03678208959174 1.03561436318838 1 1
1.05117608609184 1.05016052603211 1 1
0.989380585147024 0.988309379364242 1 1
1.01461671128895 1.01353737759066 1 1
1.01085429492639 1.0098962080926 1 1
0.999726328236216 0.998686234321769 1 1
1.0003229172787 0.999325451641472 1 1
0.967561920993898 0.966468971583337 1 1
0.965668330867195 0.964735403717971 1 1
0.987342233779733 0.986343115646737 1 1
0.999374623270468 0.998317499002702 1 1
1.01834664198143 1.01735499004916 1 1
1.02823709413149 1.02729940210063 1 1
0.947410209674855 0.946588391911208 0 0
0.990595616854055 0.989634327901231 1 1
1.02512828935651 1.02413351686852 1 1
1.03698021412305 1.03602965636143 1 1
0.993995382522225 0.992982417578509 1 1
1.03830015259186 1.03727354975928 1 1
1.04736676172911 1.0464495871757 0 0
1.01643314128809 1.01533449421982 1 1
1.02447669636844 1.02337515954225 1 1
1.02772056253573 1.02655029573061 1 1
1.0101419099733 1.00914672558403 1 1
0.993234377511016 0.992270941867823 1 1
0.96749776090505 0.966466814004101 1 1
0.996401541875616 0.995367946109274 1 1
0.977071822754176 0.975957664573843 1 1
1.03565464732699 1.03457407967394 1 1
1.02680206256656 1.02572236107335 1 1
0.994651957621195 0.99368340400117 1 1
0.980080081132681 0.979112931949765 1 1
1.02505212747134 1.02403590499586 1 1
0.997640598237981 0.99668895122089 1 1
0.986899218084655 0.985972329072591 1 1
1.02912391085657 1.02808757451771 1 1
0.996086850638856 0.995165826233967 1 1
1.01688717341327 1.01586255327198 1 1
1.03451649694471 1.03356563475204 1 1
0.968610277292777 0.967663688108516 1 1
0.981263490043758 0.980248484095467 1 1
1.03478504657543 1.03362059643804 1 1
0.99325135400107 0.992194966425181 1 1
1.01312475676849 1.01201546310507 1 1
0.990707622278856 0.989594351104876 1 1
1.00071643005902 0.999724037868418 1 1
1.03194631160308 1.03084290532097 1 1
1.00817552215142 1.00720296973142 1 1
0.978688536550848 0.977732110828496 1 1
1.03220500970555 1.03106532851039 1 1
1.01145626611598 1.01042660349343 1 1
0.984854866121413 0.983744778236067 1 1
1.01086959440012 1.00997509551626 1 1
0.984968251259203 0.984100391501381 1 1
0.963463362020939 0.962480530884726 1 1
0.963374822534134 0.962449664124788 1 1
1.00068469565014 0.999743229594451 1 1
0.988464492011389 0.987476060280251 1 1
1.00681338895738 1.00565089685541 1 1
0.987281643670417 0.986274822009883 1 1
0.997282303215075 0.996374438227975 1 1
1.00243218013047 1.0014321249809 1 1
1.05995244820857 1.05879647129612 0 0
0.984411535218373 0.983416736888358 1 1
1.00118359875389 1.00007431969441 1 1
1.00583388969392 1.00483323641156 1 1
1.00877572363962 1.00774787219621 1 1
1.00905409722952 1.00810656703533 1 1
1.0146243580106 1.01359105187459 1 1
0.97690697118159 0.97586424083348 1 1
1.01450830823929 1.01344485095823 1 1
1.00719267896303 1.00622630420854 1 1
0.966155997485149 0.965162731484988 1 1
1.02018512076039 1.01923889761591 1 1
0.974646476344715 0.973752856470083 1 1
1.01220284332228 1.01113394198344 1 1
0.985356172467368 0.984346117664876 1 1
1.02037492478858 1.01934822247233 1 1
0.929057107124574 0.928161360003995 0 0
1.01052908246659 1.00938337878442 1 1
0.965966564312586 0.965027819908804 1 1
1.02620187680263 1.02511026711958 1 1
1.0045758039002 1.00361065342608 1 1
1.01395998938181 1.01285929247513 1 1
1.00301269213005 1.00204354390503 1 1
0.990159904609611 0.98926914287726 1 1
0.977922298437446 0.976817758334958 1 1
1.00063683168367 0.999674414742542 1 1
0.952573943922184 0.951591985129671 1 1
1.0090335430779 1.00801012225826 1 1
0.964000341474155 0.962915072943568 1 1
0.978723549079147 0.977745439051971 1 1
1.03620417821535 1.03511065864112 1 1
0.996762698979969 0.995839278413529 1 1
0.988396873889051 0.987435284500218 1 1
1.01877873174047 1.01770516291665 1 1
0.997071228805438 0.996089101127945 1 1
1.01070877621676 1.00967936448149 1 1
1.00118914345852 1.00011639738363 1 1
0.980717570469048 0.979799583839265 1 1
0.966561109798559 0.965575838125955 1 1
1.05784304557574 1.05677899305775 1 1
1.00642222809944 1.00535454132932 1 1
0.983861315060857 0.982788811231562 1 1
1.02501796522072 1.02391214686436 1 1
1.00149558837783 1.00049818429149 1 1
0.976680484110973 0.975647788389645 1 1
1.01516233528106 1.01424832748974 1 1
0.999411320071113 0.998347171679703 1 1
1.05740811712931 1.05625986383589 0 0
0.976484337426324 0.975469424671576 1 1
1.0512171494159 1.05023555583181 0 0
1.04681662339946 1.04561545590091 1 1
1.0522197112874 1.05117257157568 0 0
0.993869411245046 0.992913811998775 1 1
0.994847368760102 0.993743099541832 1 1
0.992654593141166 0.991583984205447 1 1
0.985368993922487 0.98429744760342 1 1
0.94990612128196 0.948874800437662 0 0
1.01279222424695 1.01176110802513 1 1
0.943122765835085 0.94221808647221 0 0
1.01604888845437 1.01503353567 1 1
0.977439570720147 0.976548739607747 1 1
0.980250295812451 0.979182142419769 1 1
1.00704304648319 1.00612649309957 1 1
1.0151129428919 1.01406918502507 1 1
0.983343544272602 0.98229299945456 1 1
0.978953606612522 0.977997365150656 1 1
0.989098970408375 0.988081626642582 1 1
1.00502572960706 1.00408267095005 1 1
0.983312179808146 0.982326789422562 1 1
1.01767917504707 1.01661444346079 1 1
1.0366642171908 1.0355951882817 1 1
1.03082312735375 1.02981058686358 1 1
0.975962828638714 0.974983058542059 1 1
1.00678822613255 1.00575616611373 1 1
1.03649859347434 1.03542113818569 1 1
0.980513897458812 0.979434614137001 1 1
1.00449993827701 1.00351125370463 1 1
0.999127243655826 0.998047013225163 1 1
1.04048452467255 1.03940698768924 1 1
1.02528641410338 1.02416558830152 1 1
1.00686739866322 1.00596074898826 1 1
1.00567158489742 1.0046155516796 1 1
0.992495434710915 0.991505207924038 1 1
1.0138521310696 1.01285715326627 1 1
1.00155071616171 1.00062176589142 1 1
1.01595639186644 1.01493382193518 1 1
1.00533704636754 1.00441166500212 1 1
0.973461202792824 0.972394730521661 1 1
1.02578660529094 1.0247271074065 1 1
0.985973126742503 0.984946908912634 1 1
1.03056136776551 1.02949799033533 1 1
1.00360670797807 1.00263084022985 1 1
1.01829267841006 1.0172186712701 1 1
1.0154837161184 1.01452190880027 1 1
0.989953571785545 0.988962511977633 1 1
1.03361739249939 1.03255500736095 1 1
1.01725618083328 1.01619589034839 1 1
1.02310416929031 1.02209562806067 1 1
0.986668157600025 0.985719650104755 1 1
0.986541298330838 0.985624528923579 1 1
1.00226685321273 1.00128186738332 1 1
1.01055606272629 1.0096076889743 1 1
1.00399810255865 1.00294282694327 1 1
0.971042139383835 0.969968089171988 1 1
0.990540050483617 0.989522334465064 1 1
0.969536208396391 0.968577190807368 1 1
0.982440606918207 0.981389201755811 1 1
0.981308389271719 0.980396277299272 1 1
1.01658327200974 1.01551137397145 1 1
1.00374614573616 1.00278202105834 1 1
0.95850619742029 0.957577319673395 1 1
1.01644261484771 1.01549973038593 1 1
0.966701871828227 0.965663154858531 1 1
0.990124492406034 0.989104302744028 1 1
1.02712214722817 1.02610105519876 1 1
0.998227160109983 0.997198439087066 1 1
0.999452166218888 0.998529725137964 1 1
1.03603629905733 1.03493759061919 1 1
0.947803264256808 0.946760218707746 1 1
1.02605880012007 1.02489397410377 1 1
0.993965667513105 0.992891624369967 1 1
0.974917766915062 0.973933877990389 1 1
0.977929741489309 0.977026060948041 1 1
1.00156368401487 1.00060038385964 1 1
0.986752668366701 0.985718735065741 1 1
0.939189857188379 0.938255711927609 0 0
0.992104456218552 0.991196553501116 1 1
0.970175688010782 0.969196973132315 1 1
0.99350589227659 0.992431890780392 1 1
0.99880951338702 0.997804244671367 1 1
0.979800790820144 0.978850705289952 1 1
1.03114415633888 1.02999528310967 1 1
0.992174452498005 0.991216886125848 1 1
1.01771545674984 1.01676535402538 1 1
0.973544830732456 0.972503682985631 1 1
1.00124662169982 1.00034206466975 1 1
0.97309131989656 0.97212325974802 1 1
0.977889801640731 0.976799227455224 1 1
0.998902549589815 0.99796504320478 1 1
0.98529061366116 0.984327095911272 1 1
1.02505568353152 1.02407981759783 1 1
1.00603548979365 1.00499994980734 1 1
0.993213158121412 0.992223372664892 1 1
0.971216774214957 0.970258783491641 1 1
1.00653174603005 1.00554217796455 1 1
0.95456609675755 0.953557397196449 1 1
0.986995859658846 0.985964021038718 1 1
0.975276181666459 0.974308777771687 1 1
0.966112631807025 0.965183659197801 1 1
0.971121629861633 0.970118522520071 1 1
1.00653675097148 1.00562257375504 1 1
1.0078256273294 1.00682350929291 1 1
1.00383091794158 1.00285393255333 1 1
1.02910385407163 1.0278750295137 1 1
0.999813060650242 0.998736063750838 1 1
0.954865543827887 0.953870981047832 1 1
0.938402675612702 0.937435522823496 0 0
1.03478810401606 1.03384753000088 1 1
0.986446564440273 0.985452337773338 1 1
0.967138410982536 0.96612829508228 1 1
1.0187317526726 1.01771430060848 1 1
1.02687241134088 1.02586251731403 1 1
0.98978213341954 0.988662485715307 1 1
0.978975828625449 0.977980375276598 1 1
0.970076970359774 0.969035903198997 1 1
0.989412246093557 0.988399781698223 1 1
0.992051580667156 0.99101953564511 1 1
1.00902296694282 1.00797412254016 1 1
0.98637100855312 0.985365474776806 1 1
1.02806013681398 1.0269667439419 1 1
0.946004735705558 0.945146972719691 1 1
1.00531607372098 1.0043113949873 1 1
0.993683772793136 0.992802640016221 1 1
1.01473184721407 1.01366890198139 1 1
1.01286913402132 1.0117920318983 1 1
1.01065815296025 1.00972100539657 1 1
1.0010585676436 1.00005274395032 1 1
1.01573774358074 1.01450403787669 1 1
1.00529894493871 1.00433173601776 1 1
1.01903853018629 1.01795849612018 1 1
1.017189699383 1.01612657593412 1 1
0.977891502194632 0.977005258203589 1 1
0.983417921409652 0.982449526806929 1 1
0.992482836688787 0.991578535950048 1 1
0.991503351654308 0.990584669045788 1 1
1.00512773605484 1.00404450477064 1 1
0.975764825029186 0.974805285268483 1 1
1.0062692044875 1.00523138174412 1 1
0.931632488228831 0.930699662236851 0 0
1.01527370471369 1.01424622022853 1 1
0.987393676826385 0.986481744657582 1 1
0.974985801304871 0.974132630522794 1 1
1.02784674201678 1.02686436637088 1 1
0.988239651072999 0.987331457857482 1 1
1.0000319073278 0.998870866551027 1 1
0.972239395446445 0.971287063143542 1 1
0.982171217228118 0.981134722178177 1 1
1.02490696989201 1.02387215402342 1 1
1.03988100128981 1.03885060860829 1 1
1.02116662970008 1.02024593991838 1 1
1.02755609945057 1.02657868641261 1 1
0.997863502974727 0.996814076950954 1 1
1.04756129798516 1.04643849788146 1 1
0.991365820001385 0.990403835619314 1 1
0.99429685906366 0.993297461041748 1 1
1.02206167828195 1.02099507431085 1 1
1.0414522999785 1.04045007110412 1 1
0.989528446974331 0.988620604348539 1 1
1.03401590631389 1.03291135548269 1 1
1.01116156820283 1.0101978924391 1 1
0.981508602233327 0.980612393717831 1 1
1.01920572447332 1.01814318716477 1 1
0.980886369276665 0.979975130270053 1 1
0.969602378757055 0.968741181034618 1 1
0.977145051718361 0.976156105537015 1 1
1.01778710003786 1.01670152673572 1 1
0.999014958351534 0.998012641749724 1 1
0.97741492932872 0.976536572449932 1 1
0.970900341523015 0.969907656920258 1 1
0.978940212039992 0.977935926630632 1 1
0.98308526652915 0.982110797835496 1 1
0.999855616201723 0.998716523227965 1 1
0.967374515058314 0.96637548848462 1 1
1.02352874257001 1.0224908789227 1 1
0.986891912099541 0.985883075615127 1 1
0.954714950865461 0.953796522286557 1 1
1.02206145188384 1.02099511324726 1 1
1.02202918919889 1.02087021252452 1 1
0.999348065567019 0.998466772662838 1 1
0.973916880376624 0.972967873338886 1 1
0.993146259059596 0.992203083190528 1 1
0.977977286373812 0.977029091123924 1 1
0.978566718846544 0.977582353695307 1 1
1.04458600391756 1.04342968094483 1 1
0.998792453071929 0.997811675187045 1 1
0.997114812713435 0.996083385782731 1 1
1.0328744396416 1.03177305271131 1 1
0.998316779373828 0.997354499511621 1 1
1.03340196788917 1.03227668709024 1 1
0.990573914195808 0.989659802973169 1 1
0.998692052071245 0.997793813971596 1 1
1.03795740365137 1.03691881741683 1 1
0.988384491964718 0.987384732791207 1 1
1.01621989497022 1.01530668177961 1 1
0.968673378786261 0.967616703961172 1 1
1.02365949117053 1.02259713582545 1 1
1.00447186930276 1.00353198172104 1 1
0.974643868088156 0.973609865406054 1 1
1.04465935468214 1.04360871963909 1 1
1.02818957745314 1.02724039158275 1 1
0.950686675923697 0.949661775389661 1 0
1.00235360677709 1.00140304135397 1 1
0.998448917401651 0.997337496167571 1 1
0.991202554277112 0.990333936313183 1 1
0.980917798170065 0.979835302363716 1 1
1.01547708263852 1.01446272888802 1 1
0.997856314207654 0.996863771350597 1 1
1.00269142425684 1.00159833532187 1 1
0.986479474192907 0.985434887183232 1 1
0.988238874252753 0.987258517352876 1 1
1.00984617938421 1.00884764165582 1 1
0.992816348578108 0.991747645286172 1 1
1.03306987457781 1.03212333513847 1 1
0.994884312246299 0.993890849032661 1 1
0.994603551961283 0.993652130730601 1 1
1.034912409495 1.03390631819851 1 1
1.00831059809638 1.00735820112305 1 1
1.00328418694542 1.00221485615908 1 1
0.991857316849043 0.990899610828516 1 1
0.993780500946828 0.992668809820928 1 1
1.00365797775088 1.00261940079056 1 1
1.02007062850334 1.01912451883593 1 1
0.981201765684812 0.980241398333504 1 1
1.01363854863716 1.01248965770558 1 1
1.01885399748808 1.01787757121108 1 1
1.00880813549191 1.007939192055 1 1
0.981444177892097 0.9804603728838 1 1
1.01835426324344 1.01724808309186 1 1
0.970287278264558 0.969379798031895 1 1
1.00642098919791 1.00535286904004 1 1
0.994086619861287 0.993100789407998 1 1
0.99988927723365 0.998729852939899 1 1
1.013576668631 1.01230793255055 1 1
1.02004898957695 1.0189611480629 1 1
1.04732723869229 1.04619436996484 1 1
1.00864852839115 1.00761982152045 1 1
0.991800232853583 0.990810281586401 1 1
1.00145180786978 1.00040072486265 1 1
1.0439987135772 1.04287550141269 1 1
0.996110585020924 0.99512994203971 1 1
1.01126205349906 1.01020987435369 1 1
1.00505166356839 1.00397164508646 1 1
0.954732529902355 0.953814626727824 1 1
0.990361592178721 0.989392149328452 1 1
0.985125309783174 0.984142893389283 1 1
1.03422977759661 1.03311026386437 1 1
1.00508748498262 1.00412989941498 1 1
1.0068146222657 1.00581443935881 1 1
1.03499322233176 1.03401545051643 1 1
0.987608764102968 0.986453384669401 1 1
1.02071678173535 1.01977575254987 1 1
1.04791372686431 1.04688519928216 0 1
0.998378813110256 0.997414921324198 1 1
0.974795708703612 0.973852339042832 1 1
1.00280665510564 1.00182849089002 1 1
1.02871867043692 1.02774876158721 1 1
0.969513512547857 0.968496028623801 1 1
0.992873028953657 0.991883457901764 1 1
1.03053625104767 1.02948688812337 1 1
1.00156516782155 1.00063549717634 1 1
1.04448576802614 1.04330184335324 1 1
1.01372205423246 1.01274831351954 1 1
0.955902119791963 0.954935283471123 1 1
0.976022054746359 0.974982938853979 1 1
1.00530181320267 1.00425409823387 1 1
1.00263760952855 1.00162342457386 1 1
1.01357493454007 1.01256542816411 1 1
0.951088654979371 0.950186816814223 0 0
0.981974165096063 0.980993903434091 1 1
0.998147006019064 0.997064366543237 1 1
1.00933145226747 1.00826732931164 1 1
1.04764759617602 1.0466912009792 0 0
1.00768497449491 1.00676869832894 1 1
1.03020228166102 1.02911889246066 1 1
0.991866776677127 0.990917450773892 1 1
1.01214962304573 1.011156596923 1 1
1.01695723754509 1.01595245882611 1 1
1.00232027490795 1.0012830044062 1 1
0.983127046356471 0.982097911115023 1 1
1.01191086302087 1.01090706161084 1 1
0.99771869721957 0.996716516418172 1 1
0.973963148345406 0.973035926560469 1 1
0.993169446576671 0.992176755480014 1 1
1.01575190439063 1.01474824586126 1 1
1.02929468556459 1.02833034668088 1 1
0.957141687251496 0.956149647085598 1 1
1.01993931670187 1.01894527434804 1 1
0.963737207103748 0.962708987980017 1 1
0.977995397186519 0.977007535844682 1 1
1.03154721174602 1.03057612674039 1 1
0.961650806854839 0.960672696553919 1 1
0.996902461561071 0.995877744722894 1 1
0.967868026891568 0.966923251671733 1 1
0.987953713166305 0.987010103879199 1 1
1.02180044981057 1.02082160013431 1 1
0.985706965252785 0.984788844738951 1 1
0.996203440743147 0.995098989326472 1 1
0.939005583309677 0.938054718539403 0 0
1.0237504991741 1.02264222427479 1 1
1.02751132641951 1.02645946866123 1 1
1.01762903765908 1.0165812919676 1 1
0.984228473372679 0.983261891726646 1 1
0.968140100720724 0.967103983721248 1 1
0.967152357562868 0.966098457012229 1 1
0.99629650417309 0.995350682870034 1 1
0.96977871030638 0.968788519521583 1 1
0.994679277102728 0.993650910878976 1 1
0.995915746677545 0.995068875857027 1 1
1.01303895395908 1.01196744916207 1 1
0.966837862590735 0.9659119856742 1 1
0.981038280834735 0.980052114899478 1 1
1.00882622985129 1.00772083398773 1 1
0.994346697397881 0.993366561515388 1 1
1.03727765233411 1.03625915807142 1 1
1.00863147078753 1.00769715795312 1 1
0.989334707938849 0.988377846185951 1 1
1.01750607336485 1.01647038877232 1 1
1.01553574409982 1.01449894145469 1 1
1.01207448552413 1.01109231612654 1 1
1.00443141630293 1.00344447716012 1 1
1.00893637635613 1.00778854696846 1 1
1.01242567086147 1.01128665245123 1 1
0.98888662865604 0.987971151278351 1 1
0.994093267565955 0.993155555621859 1 1
1.01574357398362 1.01477243594024 1 1
0.968223612068003 0.967261309686115 1 1
0.989011635389526 0.988045828468524 1 1
0.993344945004057 0.992360705451446 1 1
1.01076008400875 1.00968735356207 1 1
0.963697496267888 0.962660131245874 1 1
0.978449326638137 0.977459113085072 1 1
0.967411054236139 0.966380911061062 1 1
0.99951352813726 0.99843879153509 1 1
0.987750427357336 0.986731464290643 1 1
1.0364508507569 1.03544933203115 1 1
0.978201277406603 0.977149233573188 1 1
0.970253627304716 0.969291775994434 1 1
0.979826057606937 0.978814027951318 1 1
0.977580925090504 0.976526079339027 1 1
0.977874497251633 0.976829065768244 1 1
0.976428249094148 0.975406445061889 1 1
0.963987496447476 0.962854664185454 1 1
1.01114040556376 1.01014901591743 1 1
0.957124506637528 0.95621527426316 1 1
0.99705120375724 0.995887094875634 1 1
1.01091071988341 1.00994094392071 1 1
0.995457058795258 0.994584894719957 1 1
1.03354874023074 1.03254834879677 1 1
0.999059668736747 0.998099705488373 1 1
0.983410100757998 0.982409496614193 1 1
1.00646115314219 1.00542418536209 1 1
1.00652649042739 1.0055171932245 1 1
1.00710530197391 1.00622091401187 1 1
1.02001322122861 1.01911267374645 1 1
1.00734187469528 1.00630558242767 1 1
1.04514249251986 1.04416319738042 1 1
0.995234980404023 0.994194737124371 1 1
0.972480515982785 0.971591686311842 1 1
1.05617026507455 1.05502082946294 1 1
1.01843230188459 1.0175066202065 1 1
1.00654498619035 1.00556781027608 1 1
0.99867137472358 0.997653366388561 1 1
0.97715979088218 0.976175425406395 1 1
1.03986962902372 1.0389068376171 1 1
1.02332348873786 1.02227532892457 1 1
0.968461730619663 0.967478965819153 1 1
0.992231889267722 0.991279543023141 1 1
1.02890020954623 1.02790961307142 1 1
1.00314957328066 1.00217106749862 1 1
0.964693358443086 0.963575295017511 1 1
1.00511941556914 1.00411716292503 1 1
1.04138558086257 1.04038407374129 1 1
1.01161747483749 1.01058136414567 1 1
1.04023935653624 1.0392564436762 1 1
0.994409003825591 0.993466060281235 1 1
1.00572593972121 1.00468683111229 1 1
1.0156548687688 1.0146409366299 1 1
1.0040972595265 1.00307923433589 1 1
1.03238154545928 1.03129476450505 1 1
0.979437353832221 0.97847890079642 1 1
0.939414501674983 0.938430670485564 0 0
0.974409982675299 0.973396938991769 1 1
1.00405462769537 1.0030546866147 1 1
0.986087656589621 0.985032467707771 1 1
1.01782757039363 1.01685644936015 1 1
0.980601594600206 0.979707018045894 1 1
1.01599772413089 1.01499137838848 1 1
0.997972749762013 0.996908322476957 1 1
1.00534489664304 1.0043933876902 1 1
1.00014842027682 0.999178830313823 1 1
0.985095118638794 0.98411294516884 1 1
0.981023979964878 0.979985614102966 1 1
1.00111286023224 1.00008021907613 1 1
0.995879958457733 0.99483979225548 1 1
0.980482750108943 0.979535004812615 1 1
0.991238869127581 0.990150551685622 1 1
0.974548667564508 0.973547568894651 1 1
0.980668538399039 0.979782651688643 1 1
0.957142551993763 0.956211041474513 1 1
1.01683747127026 1.0159042530611 1 1
1.00864348595662 1.00770217964481 1 1
0.987127819957493 0.986136998343536 1 1
1.01901290872629 1.01799609310937 1 1
0.970297089669753 0.969281095136358 1 1
1.03298812482547 1.03179432491542 1 1
1.01798862537777 1.0170233679773 1 1
0.990718547964109 0.989747442962443 1 1
0.96359584527979 0.962644486816813 1 1
0.979741038913147 0.97873940004262 1 1
0.988138318539201 0.986973214714808 1 1
1.04597523801569 1.04496577152062 1 1
0.992679214185131 0.991593466177114 1 1
0.988751565245122 0.987862932170952 1 1
0.986989757957544 0.986013719712269 1 1
1.01495772201925 1.01395895815029 1 1
0.995115903075727 0.994116037147812 1 1
1.03568832282001 1.034639963945 1 1
1.01107167038431 1.00998122904454 1 1
0.9929760482936 0.991926971386016 1 1
1.00800225253355 1.00698794058896 1 1
0.985697479561771 0.984627897803939 1 1
1.01142641268382 1.01034717746458 1 1
0.954344976152024 0.953349258911015 1 1
0.968246290152951 0.967222790877032 1 1
0.98850153467971 0.987652471365377 1 1
0.991493557797117 0.99046585979938 1 1
0.988425597426055 0.987356061833053 1 1
1.00816086544118 1.00720300206134 1 1
1.02632637310178 1.02535782897161 1 1
1.00548024589443 1.00448787402632 1 1
0.984879533277568 0.983859959386761 1 1
1.03038584809523 1.02939311996613 1 1
1.00483573817226 1.00374943282628 1 1
0.99021667815526 0.989208390132853 1 1
0.996778525915855 0.995757140260228 1 1
1.02430211018099 1.02334131237571 1 1
1.01228635282875 1.01114804942435 1 1
1.01920772386663 1.018292026426 1 1
0.992061150928472 0.991148726492689 1 1
1.03780900860451 1.03680346114702 1 1
0.978236341726457 0.977283064356371 1 1
0.992461565489714 0.991466957599949 1 1
1.04651872056501 1.04555797120949 0 1
0.993304350190663 0.992288066261142 1 1
0.973185081101318 0.972166140337949 1 1
1.04191558821361 1.04092597383511 1 1
0.977983205575947 0.977049802267926 1 1
0.959690024475432 0.958764275844293 1 1
1.04530933583382 1.04424314062404 1 1
0.996502189901832 0.995427026525079 1 1
1.04431599232363 1.0432353406535 1 1
1.00735031830604 1.00628758841235 1 1
1.00212861231826 1.00112768353241 1 1
0.975846647811608 0.974916878774154 1 1
1.03054140580209 1.02937446243495 1 1
1.0098699435619 1.00890427528338 1 1
1.00413278853506 1.00305102616283 1 1
0.983084746176449 0.982182989664429 1 1
0.979309796271328 0.978363577926041 1 1
0.978800151982996 0.977794717429421 1 1
0.951790653283841 0.950763739923209 1 1
1.01377868046012 1.01278973711121 1 1
1.0157067933941 1.01466628664056 1 1
0.9859685283583 0.984998553175878 1 1
1.00451191499144 1.00350939618134 1 1
1.0583764531745 1.05734173913822 0 0
0.973206190826876 0.972328776790018 1 1
1.00258670930263 1.00145566292068 1 1
1.03139224785463 1.03031932691908 1 1
1.00042057180502 0.999445447715511 1 1
1.02779153845969 1.02675348672043 1 1
1.01403954309126 1.01305617232739 1 1
1.01062297370068 1.00972021057483 1 1
0.98934173161517 0.988372676466847 1 1
1.00363524212751 1.00259294486368 1 1
1.01861733714021 1.01759119277216 1 1
0.934668575698901 0.93362678688224 0 0
0.984755527156727 0.983736902336209 1 1
1.00512111668732 1.00408397867858 1 1
0.970889639664282 0.969849259301435 1 1
1.03229039326167 1.03126558598096 1 1
0.997196860866716 0.996263344036232 1 1
0.964769379265529 0.963753765179946 1 1
1.03078705240804 1.02964183797381 1 1
1.01159793832319 1.01057142209889 1 1
1.01170554565702 1.01060339835151 1 1
0.977768251540354 0.976845333303003 1 1
0.997505999171495 0.996575313603954 1 1
1.01106602690529 1.01011643498273 1 1
1.04664882302607 1.04568549022433 0 1
1.00441234231742 1.00344318119093 1 1
1.00354786074368 1.00258914916011 1 1
0.963819378314392 0.962936141522632 1 1
0.974296008381502 0.973438086534668 1 1
1.04198881008888 1.04096423242173 1 1
1.03957004586266 1.03848237230934 1 1
0.998805440053666 0.997769841737601 1 1
0.99835994494485 0.997417175060283 1 1
1.02776381545764 1.02665824363496 1 1
0.975313060168251 0.974342411686472 1 1
0.999016434564664 0.997961534666053 1 1
1.03211116458442 1.03108399696835 1 1
0.996946934387471 0.995883968302454 1 1
0.992718808634559 0.991789075881525 1 1
0.972835353537352 0.971888316584363 1 1
1.00600067669105 1.00489069288116 1 1
1.05468464084537 1.05375846970593 0 0
1.02642596563765 1.02542118943039 1 1
0.968000362155702 0.967028329427871 1 1
1.02755070746542 1.02653289269415 1 1
1.01043807969458 1.00927659981282 1 1
1.0210053826351 1.02009172313359 1 1
1.00255287133191 1.00151414612381 1 1
0.996100941661116 0.99521256200365 1 1
1.0085877775689 1.00760212633479 1 1
1.01305745406865 1.01201204217396 1 1
0.981708691374335 0.980762068118194 1 1
1.03624713237294 1.03518158555116 1 1
1.0343898558441 1.03334183910468 1 1
0.972108448926502 0.971045565756125 1 1
0.998324480422154 0.99740080861341 1 1
0.962068155930787 0.961048647264695 1 1
1.01809862367251 1.01699998926178 1 1
1.04310050893293 1.04208567101708 1 1
0.955778307607155 0.954761320878358 1 1
1.05232719083452 1.0511711838605 1 1
0.990276726377266 0.989240332479439 1 1
0.986441503215952 0.985330943854734 1 1
0.988869768930131 0.987843024581053 1 1
1.03226237776543 1.03122537209868 1 1
0.997038611878817 0.996011807540997 1 1
0.982310702122981 0.981317336002499 1 1
1.01219698519383 1.01109392916281 1 1
1.02222412319715 1.02118710055169 1 1
0.971349575248366 0.970364968129631 1 1
1.01831069136696 1.01731049409027 1 1
1.03705086807697 1.03605476148197 1 1
0.997992232733156 0.9969594845366 1 1
1.04286025304061 1.04178804068617 1 1
0.975584647971353 0.974639771314193 1 1
0.974415642390644 0.973485568964336 1 1
1.01794170536279 1.01697676072068 1 1
1.00942732097772 1.00841835167939 1 1
0.982430080933041 0.981499557671973 1 1
0.960594364583056 0.959600714476377 1 1
1.00562781418846 1.00458939877606 1 1
0.985813436189484 0.984793484119297 1 1
0.99173884744331 0.990707710194178 1 1
1.0614281503556 1.06034362920117 0 0
0.986209486846921 0.985115015527034 1 1
0.993729798141306 0.992790438776241 1 1
1.00098397597557 0.999880870543381 1 1
1.01223081345009 1.011239317547 1 1
1.00215652521298 1.00118498943882 1 1
1.05030290300092 1.04922231345468 0 0
0.984424930206048 0.983406120282614 1 1
0.982544338694589 0.981501862533909 1 1
0.982906169557786 0.982000966763529 1 1
0.996525658427437 0.995547485123741 1 1
0.951953661426924 0.951024226094804 1 1
0.953168924260905 0.952221980168895 1 0
1.02437404273644 1.0233903026286 1 1
1.03153309872061 1.03044639430013 1 1
0.950204757011789 0.94925668019526 0 0
1.04699401095522 1.04597677335049 1 1
0.985104048314462 0.984129327800223 1 1
0.978459813387787 0.977421340783882 1 1
0.985853424974487 0.984898085251338 1 1
0.946166703790496 0.94523027719312 0 0
0.990884583986335 0.989847493473606 1 1
1.01177610644352 1.01080635318526 1 1
0.988317874081987 0.987395348749566 1 1
1.00830409460166 1.00733898033116 1 1
1.00357469260585 1.00263332281926 1 1
0.979777642568683 0.978845653735873 1 1
0.999929319502578 0.998756196192106 1 1
0.955374378041921 0.954401872933863 1 1
1.02029795236907 1.0192280939542 1 1
1.0104368195818 1.00941244176273 1 1
1.02464613053806 1.02366258213335 1 1
1.01549375263225 1.0143891282026 1 1
1.02308898403384 1.0219532614584 1 1
0.957052301467708 0.956170179061502 1 1
0.969981272451858 0.968973953707854 1 1
0.988640880420801 0.98756768498601 1 1
1.01957638617413 1.01852478102882 1 1
0.965621117938906 0.964669951857455 1 1
0.980689458730477 0.979730150425752 1 1
1.00363258420914 1.00267567561157 1 1
0.969080903646462 0.968198722912537 1 1
1.01369403086253 1.01270219215751 1 1
1.00948738286582 1.00854070777389 1 1
0.962305631206047 0.961373234656243 1 1
0.99073777697077 0.989826636096854 1 1
1.00075083193293 0.999695949015724 1 1
0.969540406060626 0.968540176498344 1 1
1.02377713266905 1.02272609492721 1 1
1.01712871704474 1.01611285798264 1 1
1.01238737115935 1.01126620303405 1 1
1.0144215289216 1.01339891500354 1 1
1.03084745091348 1.02975543595578 1 1
0.971591756085747 0.970705840016145 1 1
0.968007898951714 0.967123218364335 1 1
0.988900263373409 0.987944679961704 1 1
0.99047730911824 0.989573709168992 1 1
1.00980552148743 1.00878459863412 1 1
0.985294369580207 0.984260944035121 1 1
1.00211644668052 1.00111714865356 1 1
1.03031111568213 1.02933269166684 1 1
1.01645602354833 1.01547691473156 1 1
0.974843029087131 0.973794963925693 1 1
1.02285446901714 1.0218091262944 1 1
0.958746934752542 0.957832809061325 1 1
1.04497064702501 1.043977073013 1 1
0.966917342941774 0.966008142931058 1 1
1.00919322330136 1.00828769138517 1 1
0.981155933088244 0.980194493058174 1 1
1.00352843588514 1.00260926359096 1 1
1.02102297707932 1.02004116057261 1 1
1.0317799941552 1.03064255229633 1 1
0.994078370791037 0.993067846382622 1 1
0.985177887329789 0.98416584453523 1 1
0.947656993638732 0.946570803981877 1 1
0.98205714982015 0.981027865862173 1 1
0.969608380490792 0.968581082004722 1 1
0.972277797863346 0.971289860243419 1 1
1.00843089976629 1.00734338036833 1 1
0.979848277173319 0.97894048525688 1 1
1.01821007678565 1.01724091707148 1 1
0.98741635646024 0.986501385097343 1 1
1.00807982629941 1.00703382401353 1 1
0.975017514384571 0.974088935344115 1 1
1.00503853820225 1.00411435455053 1 1
1.03391037728282 1.03282304733495 1 1
1.02379372300108 1.02278672859177 1 1
1.01293123816751 1.01194069908868 1 1
1.00160645281215 1.00068381131407 1 1
1.00275066146007 1.00170585706938 1 1
0.989853476287841 0.988883239213112 1 1
1.02819865098183 1.02729268397985 1 1
0.985091942739727 0.98400333988596 1 1
1.00243423021016 1.00146348527323 1 1
1.00128294284354 1.00032174008399 1 1
0.99732077953987 0.996274111101298 1 1
1.01257474982921 1.0113715879984 1 1
0.969319944764163 0.96818685778421 1 1
1.03503268213927 1.0340621606203 1 1
0.996369603586383 0.995415539605553 1 1
0.986512568898364 0.985524147874408 1 1
0.992078525951281 0.99108170547258 1 1
0.987840047696321 0.986788117781732 1 1
1.02424830310402 1.02325531126845 1 1
0.97478091740658 0.973890188449514 1 1
1.02240161309069 1.0213182363878 1 1
1.03380912402104 1.03275927631941 1 1
1.03946419963166 1.03837947035864 1 1
0.99480088305797 0.993819253258566 1 1
1.09813726996523 1.09707165263883 0 0
1.03982331293589 1.03885503311213 1 1
1.0277956506779 1.02677031413608 1 1
1.0660252110149 1.06506644014605 0 0
0.95806697506083 0.957044840077386 1 1
1.01896536901678 1.01797182620177 1 1
1.01027563803169 1.00923372448787 1 1
0.972863600910595 0.971750071918857 1 1
1.0174052071438 1.0164026764415 1 1
0.980018466980374 0.97893772565642 1 1
0.988103263827498 0.987151894472569 1 1
0.958758902479404 0.957870190584063 1 1
0.998451112889254 0.997477823579935 1 1
1.01573707864065 1.01478081356482 1 1
1.03595446479567 1.03489971020748 1 1
1.00348354128973 1.00246633303597 1 1
1.02528532795447 1.02425081944722 1 1
0.990096194616007 0.989081529091532 1 1
0.984085640252913 0.983166532180189 1 1
1.02012665264915 1.01895957977689 1 1
0.976151913984803 0.975081908209408 1 1
1.0131373918811 1.01207596959223 1 1
1.03497430541512 1.03384802375769 1 1
0.995238053265519 0.994281869340069 1 1
0.983327355503358 0.982266109850746 1 1
1.02873860988961 1.02782308733708 1 1
1.02364760383829 1.02262533440547 1 1
1.022401961821 1.02135079248182 1 1
0.990502609776451 0.989526665611753 1 1
0.989429730616773 0.98838981989417 1 1
1.02325835172486 1.02222347635337 1 1
1.02154175735901 1.02056873304902 1 1
0.977864621944114 0.976782983864124 1 1
1.00685401292445 1.00586278958802 1 1
0.988444077968304 0.98751257188429 1 1
1.00142453209333 1.00037955898133 1 1
0.995589551489506 0.994492590418058 1 1
1.00971942783434 1.00879643272501 1 1
0.987818944658261 0.98678404316062 1 1
0.945048534774851 0.944195479106402 0 0
1.00424518894153 1.00320282220019 1 1
0.987773686770333 0.986708035332415 1 1
1.02628846908164 1.02525919390329 1 1
1.02647103388952 1.02543663535533 1 1
1.01680648655578 1.01584240868267 1 1
1.01398854315157 1.01289145922949 1 1
1.03452358548139 1.03347915291264 1 1
0.998865264137306 0.997856553112054 1 1
1.00770874356178 1.00674892103675 1 1
1.04634998012132 1.0451977104344 1 1
0.988525930338416 0.987501949169103 1 1
0.996789410092527 0.995756596662284 1 1
1.02811777383193 1.02718494288384 1 1
1.04787362166292 1.04676707387118 1 1
1.01008737890339 1.00904220171457 1 1
0.998923859209896 0.997886264917665 1 1
1.02932322179489 1.02830226343235 1 1
0.993378649357311 0.992400115299137 1 1
1.03075581633505 1.02972106139047 1 1
1.01146223498916 1.01042765237525 1 1
1.02362339011732 1.02269191944237 1 1
1.00162605139907 1.00063970481438 1 1
0.991022053038401 0.990097307699131 1 1
0.973621702909697 0.972701110853489 1 1
0.983536086465358 0.98253409318208 1 1
1.02564164546639 1.02463136856817 1 1
0.997288849562424 0.996334331350458 1 1
0.986372071001644 0.985348347489017 1 1
1.01791642945067 1.0168296705486 1 1
1.02934703835034 1.02827583902646 1 1
1.02043650440927 1.01934393143474 1 1
0.983306385589748 0.982383906479594 1 1
1.00716497239785 1.00616427738849 1 1
0.992238875960599 0.99119661365073 1 1
0.98266848540771 0.98175246313481 1 1
0.996398591760408 0.995387009942135 1 1
0.93405831412455 0.933169507160664 0 0
1.01708792615595 1.01613636206307 1 1
1.0062486626567 1.00525447509114 1 1
0.959218796598344 0.958348967219258 1 1
1.02497110268304 1.02409741971779 1 1
0.968718542349068 0.967745997952632 1 1
1.01368699149799 1.01274408736658 1 1
0.979150092420186 0.978153815269497 1 1
0.976702691575904 0.975744645218382 1 1
0.942508359720686 0.941480466171385 0 0
1.0098492429984 1.00891439086789 1 1
0.990450169284357 0.989466143751001 1 1
0.994923044846944 0.993844879611838 1 1
1.00397367526326 1.00294404856077 1 1
0.982874843494507 0.981648399292584 1 1
1.02196655762902 1.02098433843254 1 1
1.01742967194114 1.01645332923684 1 1
0.967684245407602 0.966688626476617 1 1
0.994148473648051 0.993212908344162 1 1
0.97629340949654 0.975332979239591 1 1
0.976747694845814 0.975842210155914 1 1
0.989617013194083 0.98860777069915 1 1
1.019626766229 1.01862427652881 1 1
0.980732202696664 0.979874871100647 1 1
0.993697883081793 0.992740303475191 1 1
0.997535323546086 0.996635102738431 1 1
1.01802193701825 1.01703000306432 1 1
1.01872109876625 1.0177102551086 1 1
1.00476318923072 1.00374698883563 1 1
0.973780636705411 0.972787124398662 1 1
1.02478774139335 1.02374733456383 1 1
1.0034370964566 1.00250600627 1 1
1.02744979725595 1.02650789209501 1 1
1.02051269492095 1.01954126289858 1 1
0.952071639425372 0.951071904735759 1 1
1.05051853348918 1.04932569757099 1 1
0.991177710543243 0.990171442410028 1 1
1.01207619082805 1.01099126323759 1 1
1.01041861585602 1.00942474330291 1 1
0.981668467713041 0.980774541182164 1 1
0.967899980095304 0.966850267325609 1 1
0.997569180284451 0.996569889592073 1 1
1.01019099849323 1.00924367108459 1 1
0.991447852573077 0.990501214858495 1 1
0.985504845580304 0.98440433683251 1 1
1.0304690662218 1.02949568594037 1 1
0.999585864609954 0.998659552303728 1 1
1.03736870734655 1.03634995786076 1 1
0.973595450880409 0.972651116961639 1 1
1.02738386403495 1.02627345895477 1 1
1.00830248113669 1.00732517583359 1 1
0.974669478740459 0.973749438216607 1 1
0.956115986611577 0.955106525424471 1 1
0.977479709416224 0.976536472115565 1 1
0.986888399004368 0.985992910741406 1 1
1.03038323072491 1.0292665078741 1 1
1.02945125773978 1.02844964464819 1 1
1.03083571370542 1.02975849367196 1 1
0.997677388773909 0.996682597331229 1 1
0.987623131541479 0.986697955607562 1 1
0.948484194106529 0.947407365486136 0 0
0.961524503244939 0.960402888730518 1 1
1.03173062310762 1.03075322211977 1 1
1.02064097471749 1.01967555029024 1 1
0.992891972277322 0.991899371132807 1 1
1.01097589635408 1.00992694923906 1 1
0.981628700359713 0.980684257396106 1 1
1.0171562668891 1.01617421075143 1 1
0.998817887239326 0.997785960574327 1 1
0.977046240087357 0.976083555478113 1 1
0.980210126452508 0.979319145415447 1 1
0.98642246911647 0.985417155802325 1 1
0.936439846102033 0.935549816218666 0 0
0.982145655920789 0.981132658239938 1 1
1.00616670883296 1.00508215295876 1 1
0.957783645880793 0.956861421020101 1 1
0.976100060693187 0.975015020917653 1 1
0.971656288241351 0.970666784158756 1 1
0.985623287441913 0.984575641620608 1 1
0.999358402115793 0.998385468707644 1 1
0.97365609161716 0.972698748193242 1 1
0.9800575766133 0.979043714493434 1 1
1.01563603712905 1.01457659157914 1 1
0.985451687394355 0.98446015728078 1 1
0.972276651225631 0.97124290445151 1 1
0.989328413958365 0.988361369591994 1 1
1.01157950084428 1.01060919744858 1 1
1.00988351142784 1.00885061381009 1 1
0.978094305108498 0.976963813103487 1 1
0.931729475872563 0.930777011125588 0 0
1.00250879857478 1.00145669997382 1 1
0.982669500507812 0.981566626423332 1 1
0.977367885141999 0.976333047369525 1 1
0.985879404097207 0.984794837747479 1 1
1.01153522540404 1.01056399005375 1 1
0.953569913934385 0.952513608859843 1 1
0.95727919528672 0.956309924895269 1 1
0.979851543220851 0.978758693067209 1 1
0.969070013816891 0.968117485899395 1 1
1.01452679301915 1.01336898046392 1 1
1.00111561738942 1.00009567834414 1 1
1.00462439117964 1.00364394404847 1 1
1.01046539848696 1.00950981292352 1 1
0.915044747418884 0.914046579346678 0 0
1.01279830272884 1.01178577678552 1 1
0.973855770208314 0.972831506796617 1 1
1.07138331094856 1.07037881837756 0 0
0.994800440662481 0.993721314066369 1 1
1.03807629619823 1.03706191144551 1 1
0.979729122673182 0.978725956189518 1 1
1.04519735019849 1.04407879145743 1 1
0.984630997216422 0.983582951992895 1 1
0.992512811320419 0.991601784628951 1 1
1.04469386240535 1.04357151092153 1 1
0.993673583600842 0.992741386999862 1 1
1.01913864951826 1.01807570918578 1 1
1.00908630797738 1.0081028226984 1 1
1.02177920986846 1.02076715745955 1 1
0.981327346504262 0.980319451818524 1 1
0.988744963066356 0.987851423353459 1 1
0.988562482381107 0.987602108375382 1 1
1.02134278162473 1.02047746327882 1 1
1.03911935586101 1.0379752493297 1 1
0.996995392376163 0.995858505582602 1 1
0.978797845113196 0.977754179950122 1 1
1.00299976796167 1.00201182245969 1 1
0.976302492321163 0.975260669186909 1 1
1.00494465696282 1.00388559777916 1 1
1.01315617114759 1.0121701178178 1 1
1.05842640621007 1.05733756211039 1 1
1.01439565055572 1.01333278016023 1 1
0.976261690570753 0.97532820802169 1 1
0.964396123078796 0.963366233861999 1 1
1.05499675746471 1.05391339847281 0 0
1.04305211698564 1.04208609034963 1 1
0.987171615208959 0.986166935118387 1 1
1.00973812864021 1.00869118415219 1 1
1.00997308143463 1.00887596079308 1 1
0.999034284737606 0.99814372374867 1 1
1.03678731097465 1.03580660406798 1 1
0.995255494169005 0.994308870252348 1 1
0.983976055524811 0.982865449952489 1 1
1.00600514121312 1.00494176360962 1 1
0.995999341502489 0.995005066531934 1 1
1.0477799927025 1.04667298627161 1 1
1.02518212305357 1.02403283048236 1 1
0.975061716537656 0.974144476616747 1 1
1.00375817285496 1.00276721640739 1 1
0.988960063577034 0.988004798850358 1 1
1.04909023697928 1.04801345976553 0 1
1.01853872300819 1.0174066092282 1 1
0.977468001489609 0.976503206233934 1 1
0.984517838881591 0.983499994233552 1 1
0.962898616425335 0.961814286550201 1 1
0.982162595213128 0.98113361219086 1 1
1.0143008981386 1.01318905115405 1 1
0.972512615318986 0.971437766703972 1 1
0.955091910145925 0.954156616964466 1 1
0.978266181913671 0.977299076168714 1 1
0.970609143477855 0.969579306359975 1 1
1.01929246418391 1.01822170642364 1 1
0.94169883533958 0.940715438654178 0 0
0.987303782768277 0.986315380142525 1 1
1.03842781889475 1.03740408518064 1 1
1.03774247389952 1.03678077775353 1 1
1.00481603450316 1.00383930589351 1 1
1.0070974502214 1.0061677967353 1 1
1.00523030098405 1.00413038360918 1 1
1.03024182858558 1.02917209961577 1 1
0.982742572511496 0.981752961563297 1 1
0.988041217296299 0.98701690359435 1 1
0.99385469693725 0.992905810388443 1 1
0.987981265689 0.986934454748011 1 1
0.963195606833529 0.962169984321343 1 1
1.02368346724886 1.02267289763492 1 1
1.02751949198867 1.02654677369541 1 1
1.00781844805011 1.00688233014824 1 1
1.03162058273847 1.03042710608234 1 1
1.01952952036397 1.01854822580605 1 1
0.975035023021408 0.974144066660628 1 1
1.01407652923454 1.01303846281744 1 1
0.993444252422186 0.992408546381901 1 1
0.983815780731346 0.982802510493347 1 1
1.01798179198674 1.01693677464174 1 1
1.05037764978374 1.04938908139039 1 1
0.999061619302472 0.998065871347462 1 1
0.981755015132498 0.980820248248905 1 1
1.00746958050085 1.00647534406587 1 1
1.06293879929894 1.06191250002404 0 0
1.00424585779002 1.00318459740513 1 1
1.00817558432831 1.0072361010088 1 1
1.02383669054333 1.02283609634823 1 1
1.00389167696537 1.00288733879588 1 1
0.970434039132474 0.969464505762599 1 1
1.01981900895716 1.01878704004863 1 1
1.04331608885811 1.04234431070722 1 1
1.00522275586702 1.00421182888529 1 1
0.975199110280518 0.974229100315961 1 1
1.0475517855693 1.0465771082903 0 1
0.97142938435338 0.970389530430523 1 1
0.994618867500195 0.993520599262738 1 1
1.02407721692111 1.02311063365911 1 1
0.972746800840444 0.97174369662577 1 1
1.04249299519415 1.04141917232854 1 1
1.00210550974635 1.00115049062533 1 1
0.997354661322897 0.996370187458662 1 1
0.988562728635913 0.987584852604709 1 1
1.00015470089223 0.999096048884586 1 1
1.01622747961779 1.01521537288782 1 1
1.00686872231732 1.00578148549361 1 1
1.01143076388775 1.01036914630667 1 1
0.970574775824262 0.969564718485595 1 1
1.00396276800823 1.0029746206817 1 1
0.951383284672842 0.95042588021491 0 0
0.979503416343072 0.978567635498709 1 1
1.05392753965942 1.05282003599748 1 1
1.00627280610717 1.00528086976251 1 1
1.05044988944916 1.04944023299048 0 0
1.00537235961936 1.00420766633403 1 1
1.02198426991863 1.0209594495766 1 1
0.991301984251959 0.990368693767858 1 1
0.970643228519503 0.969580219341762 1 1
0.995913322970373 0.99492412933115 1 1
0.968147876063841 0.967163169156935 1 1
1.00669106781162 1.00563030072414 1 1
1.00509308988379 1.00385897703712 1 1
0.987502539952209 0.986577052138038 1 1
0.996946188763863 0.995961258965917 1 1
0.975540590937265 0.97446701528565 1 1
0.984871508033507 0.983805277241466 1 1
1.00213981907738 1.00107246155291 1 1
0.993962106015721 0.992847958811317 1 1
0.980111041266835 0.979080956552953 1 1
1.01640355594955 1.01535371007757 1 1
0.979383367736273 0.97849614726825 1 1
1.00979064314664 1.0087956317992 1 1
0.967662525348078 0.966689924763952 1 1
0.981015561277224 0.980011633128262 1 1
0.972164729018682 0.971179594887851 1 1
1.01823058517647 1.0172670412518 1 1
1.01535620637258 1.01433481246062 1 1
0.996489674899233 0.995394568239481 1 1
1.00525031932898 1.00427890617465 1 1
1.00283960237159 1.00176523161762 1 1
1.00799733283824 1.00699691797854 1 1
0.958546631064635 0.957576944815724 1 1
1.0018712388441 1.00089435045335 1 1
0.992423352952064 0.991465592135608 1 1
1.00030759936283 0.999402824633947 1 1
0.989709207226447 0.988625683225408 1 1
0.997280003903203 0.996302493520136 1 1
0.988856307379921 0.987976182114127 1 1
1.01030788759095 1.00926529541869 1 1
1.03182815764888 1.03075044388322 1 1
0.974777439268246 0.973918641109503 1 1
1.01214131708879 1.0111676672277 1 1
0.994541145775685 0.993483472970134 1 1
0.98339404131466 0.982440351634939 1 1
1.01523720819805 1.01424768856137 1 1
1.03311360302705 1.03210782119283 1 1
0.949481321613923 0.948423834351111 1 1
1.01777661113592 1.01671561642262 1 1
1.02397913106746 1.02299262113688 1 1
0.945954918224626 0.944987000233115 1 1
0.985239305382808 0.984161381082112 1 1
0.983997542451609 0.982950510722653 1 1
1.05427435649631 1.05322783344411 0 0
1.00277252866643 1.00182084125472 1 1
0.974282500405895 0.973262599809017 1 1
0.989612797436678 0.988681584769697 1 1
0.982433776337056 0.981535272670725 1 1
0.97429565932704 0.973326741319944 1 1
1.003567257388 1.00249705585533 1 1
0.954209345590628 0.953240123141993 1 1
1.02185582917797 1.02072894666006 1 1
1.01964509938661 1.01859141297193 1 1
0.995914354874901 0.994880081391815 1 1
1.03128605386523 1.03026402822425 1 1
0.991616084178339 0.99056498723472 1 1
1.01997321463892 1.01905801951141 1 1
1.01442887816167 1.01326864582261 1 1
0.983515894615599 0.982558061780113 1 1
0.997781091618108 0.996848602536219 1 1
0.998426728081631 0.997356352608403 1 1
1.01895684183151 1.0179011314253 1 1
0.978406088084602 0.977423792949035 1 1
0.971423498086722 0.970499578964099 1 1
0.990002723512463 0.988918058088474 1 1
1.0074510584688 1.00652852303963 1 1
1.00286761544894 1.0018879138261 1 1
0.987725544814979 0.986706532368928 1 1
0.996940114103085 0.995869895991702 1 1
1.00503044092163 1.00402044635899 1 1
0.9808127708905 0.979823752006877 1 1
1.02899179402861 1.02793199431233 1 1
0.969796292011469 0.968819967839911 1 1
1.02850075182622 1.02739705864469 1 1
1.00502753610101 1.00398560103899 1 1
1.03600547568841 1.03498976617305 1 1
0.992984161087127 0.99198767494027 1 1
0.991602603176071 0.990690318307175 1 1
1.01444515505495 1.01328313923007 1 1
0.995396627484388 0.994300193816855 1 1
0.959527980360736 0.958583196081413 1 1
1.00677452051556 1.00575316200221 1 1
0.988749237087564 0.987782661916505 1 1
1.00388848916492 1.0029237822243 1 1
1.02416343149501 1.02320095569106 1 1
1.02738362197919 1.02634809989938 1 1
1.02096892102856 1.0198871860378 1 1
1.00405171682858 1.00290029191722 1 1
1.03699934575779 1.03587819180729 1 1
1.02115507726048 1.02022695612117 1 1
0.994678525442132 0.993698986410034 1 1
0.930831262611962 0.929934471791858 0 0
1.01663769241001 1.01566712207085 1 1
1.00723069401024 1.00621282051925 1 1
1.03020365892759 1.02914039725716 1 1
1.0318141770899 1.03075805277434 1 1
1.02572355401362 1.02471852511273 1 1
0.989322089630957 0.988294603993279 1 1
1.00143585800398 1.00037258456138 1 1
1.02211951052896 1.02106904948059 1 1
0.99825671922179 0.997291041346701 1 1
0.967136161787047 0.966158146875549 1 1
0.976021461079035 0.97503581182816 1 1
1.01511577437138 1.01413458153958 1 1
1.02552908318248 1.02451139971868 1 1
0.987114438123267 0.986092252303771 1 1
0.977913814445934 0.976963671213978 1 1
1.01941015688949 1.01839050185705 1 1
1.04817626213639 1.04709484522827 1 1
1.04643584555536 1.04527886116279 1 1
0.989768286191574 0.988785899047917 1 1
1.01578268251613 1.01467499390476 1 1
1.02873769503819 1.02762336959707 1 1
0.990823107552992 0.98984093338531 1 1
1.0042513227003 1.00330360598028 1 1
1.02730620937222 1.02638686446888 1 1
1.0000015557589 0.998992176381184 1 1
1.0225023902505 1.02147243329909 1 1
1.01363640546519 1.01264400112746 1 1
0.989900260303753 0.988852778978258 1 1
0.948525706107886 0.947536299028784 0 0
0.985823865655644 0.984810957099614 1 1
1.05323316093932 1.05219275335769 1 1
1.02474789922499 1.02371198489309 1 1
0.964445043770985 0.963538181967536 1 1
1.01785177912865 1.01691394498025 1 1
0.990166506316175 0.989129762899749 1 1
0.98716605767713 0.986133705644745 1 1
1.00506145304932 1.00400118315923 1 1
0.989689659618397 0.988665119738535 1 1
1.00647398600588 1.00550293939093 1 1
1.01856679683985 1.01752058538923 1 1
1.03736583442289 1.03636300274201 1 1
1.0124435529668 1.01144194713108 1 1
1.01338029427828 1.01232347589749 1 1
0.995715591319864 0.994728378211786 1 1
1.01830573561079 1.01726078188679 1 1
0.964063594238961 0.963079836782158 1 1
0.95480415661866 0.953804146988027 1 1
1.00825342012284 1.00725498058426 1 1
1.04976389530218 1.04875955905688 0 0
1.01581503460576 1.01473695460698 1 1
0.999282563092966 0.998234727300483 1 1
0.98816532752207 0.987292596416999 1 1
0.99051931387543 0.989426931730069 1 1
0.995052414934748 0.994019184538859 1 1
0.986725005031633 0.985716306368123 1 1
1.00010608405283 0.999023322712843 1 1
1.01018917930228 1.00920766258141 1 1
0.97658817005723 0.975656872945262 1 1
1.0134498228309 1.01240218203285 1 1
0.998162764258291 0.997263836767233 1 1
0.989482296722663 0.98853183584561 1 1
1.03115878671511 1.03008799925807 1 1
1.00021121663523 0.999160630615517 1 1
1.0141738883689 1.01321829054984 1 1
0.960115205548971 0.959148808055158 1 1
1.0380166225135 1.0370465297891 1 1
0.992890104592887 0.991862612420129 1 1
1.00861081633633 1.00756697070791 1 1
0.990983579373244 0.990040785731385 1 1
0.993847514869117 0.99289943946949 1 1
0.987996037446675 0.986976445964663 1 1
1.01695766658163 1.01600174693888 1 1
0.997002795796669 0.995915626106326 1 1
1.05193285704253 1.05086105852047 0 0
1.03727652010563 1.03624061304495 1 1
0.986548416172622 0.985596999521205 1 1
0.981879307147756 0.980879007112714 1 1
1.00966931800119 1.00872493796875 1 1
1.02255874952251 1.02155258830436 1 1
1.01913546660498 1.0181556717198 1 1
0.995610857035197 0.994782656562318 1 1
0.968311470031484 0.967295565442831 1 1
0.976409770357879 0.975485593644059 1 1
0.99781857415145 0.996859603793842 1 1
1.01292901783213 1.01193421583625 1 1
1.02860167126452 1.02759136856725 1 1
0.987346902062361 0.986357372686905 1 1
1.0331323321856 1.03215919537673 1 1
0.976667647983278 0.975745925152339 1 1
1.039064318087 1.03798524465646 1 1
0.991975984282059 0.991054957813158 1 1
1.03138707687153 1.03027067212596 1 1
0.978215553995335 0.977145192460897 1 1
0.991534113604965 0.990408504715966 1 1
0.993077799200107 0.992142153590064 1 1
1.02897144434672 1.02795023478755 1 1
0.974672225274091 0.973635999760925 1 1
0.96504888591903 0.964032464351252 1 1
0.98440376775724 0.983393488590803 1 1
0.947174962032308 0.946280279036085 0 0
1.02374654939352 1.02271337120817 1 1
1.00721977547042 1.00620798023903 1 1
0.969309652838744 0.968333125217908 1 1
0.979364830826348 0.978416481606188 1 1
1.07053422628889 1.06941814741433 0 0
1.029776167812 1.02861940092497 1 1
0.97078066252463 0.969792065394894 1 1
0.95985638877879 0.958972709044625 1 1
1.06036154277817 1.05931166444411 0 1
0.998439135889594 0.997484995262301 1 1
0.998989874643997 0.99806394140149 1 1
0.977042163256705 0.976096246310633 1 1
1.02780681302577 1.02665264038125 1 1
1.02557420290204 1.02455431652754 1 1
0.982921343887177 0.981842992326109 1 1
1.00892682040052 1.007975198844 1 1
0.985446166634447 0.984466327979364 1 1
0.96476815702868 0.963757319691624 1 1
0.997365036673237 0.996352678218937 1 1
0.969841824741533 0.96885978677106 1 1
1.07700393800859 1.07590833802471 0 0
0.954090752959151 0.952985875767838 1 1
1.01332301019687 1.01235134098248 1 1
1.00362507954464 1.00255760894925 1 1
0.978449455155111 0.977553445405122 1 1
0.995598570908481 0.994507660105053 1 1
0.982333368875339 0.981345359137684 1 1
0.975951007544623 0.974947127586849 1 1
0.992705533175755 0.991739667003074 1 1
0.990722404538248 0.989696041592592 1 1
1.03465484612997 1.03372942073641 1 1
1.0019742932943 1.00102476233661 1 1
1.02348891909378 1.02245690466437 1 1
0.989126022260575 0.988131176695311 1 1
1.01535584226832 1.01435725639009 1 1
1.03698450481499 1.03590801614212 1 1
1.00662726867246 1.00563370582539 1 1
0.955434000673084 0.954521904287513 1 1
0.961810496074243 0.960874751468617 1 1
0.990005137917501 0.989042478392895 1 1
0.9368055631305 0.935865961265608 0 0
1.00808494381095 1.00716052280354 1 1
1.00282565045137 1.00197567925592 1 1
1.04386946963263 1.04273785218903 1 1
1.01825133064187 1.01721917969112 1 1
0.969413101891339 0.968362597240954 1 1
0.988259024928385 0.987247785041177 1 1
1.02025356550829 1.01926743662198 1 1
0.997790122906636 0.996737597783445 1 1
1.00837347123592 1.00733253674402 1 1
1.04611666468778 1.04493574002925 1 1
0.987737395400094 0.986769429830369 1 1
1.00715011530445 1.00621372554533 1 1
0.991437959573742 0.990355633219791 1 1
1.0255423135763 1.02444413513817 1 1
1.02161307705816 1.02061194056972 1 1
0.999429094209309 0.998420706291064 1 1
0.98172729621696 0.980703550858259 1 1
0.970950509349286 0.969927368120582 1 1
1.00584454676894 1.00477022935323 1 1
1.02975790941967 1.02880023899238 1 1
0.994850722932833 0.993809343137322 1 1
1.00655873402866 1.00550338214005 1 1
0.985902988399584 0.985043994232585 1 1
0.970247855069436 0.969360813639919 1 1
1.0110049734165 1.00990827571689 1 1
1.00852809512304 1.0075247929414 1 1
1.045432397187 1.0444134983666 1 1
0.992697770118079 0.991595419431787 1 1
0.97403342370351 0.973073742955907 1 1
1.02284080279842 1.02179387709658 1 1
0.966411479396196 0.965489566996747 1 1
1.01069699915327 1.00972015111406 1 1
1.02679960680157 1.02574810929025 1 1
1.00879204434247 1.00780030049224 1 1
0.968202777212895 0.96727008616574 1 1
0.971582821297099 0.970583408077314 1 1
1.01438518626766 1.01340063516928 1 1
0.987032029047881 0.986141469080632 1 1
1.0173844121006 1.01635942459396 1 1
0.984374207523649 0.983374282668806 1 1
0.995234449538493 0.994139001996384 1 1
0.976395940166795 0.975519460111177 1 1
0.955276900900259 0.954268786378265 1 1
1.00209807562033 1.00112228049878 1 1
0.997951688882478 0.996939115599858 1 1
1.034542093209 1.03353774068203 1 1
1.02784545742304 1.02679611609694 1 1
1.00241782719808 1.00136908686882 1 1
1.03314670460332 1.03212940159897 1 1
0.939567533569088 0.938655710893293 0 0
0.998837059614236 0.997797236850033 1 1
0.963076197280596 0.962098408219068 1 1
1.01194032192821 1.01099171059948 1 1
1.0035107701822 1.00222866285771 1 1
1.03599169555827 1.03493870775074 1 1
0.990085617801117 0.989076865300837 1 1
0.998398838451747 0.997448600376876 1 1
0.968627170054959 0.967684481040419 1 1
1.03354543032875 1.03254344776864 1 1
1.05277233558114 1.05162495537813 1 1
1.00104377316434 1.00007708381583 1 1
1.03468874750013 1.03352940367652 1 1
0.982088025983349 0.981104739840314 1 1
0.981460778642149 0.980456257672775 1 1
1.01100722626905 1.01002739183322 1 1
0.984356267553484 0.983348540437742 1 1
0.996980133145588 0.99597075772361 1 1
1.00983666966247 1.00882047923173 1 1
0.986696601665276 0.985734581547678 1 1
0.976662562325528 0.97567057380572 1 1
1.04602440644361 1.04505588276071 1 1
1.05047056243671 1.04932470198025 1 1
0.995988906513635 0.995047135642923 1 1
0.988860150222897 0.987942415387084 1 1
1.01044141921233 1.00944318861479 1 1
0.990839473360652 0.989809168340106 1 1
1.01579346424784 1.01476606804533 1 1
1.00915385763685 1.00806846637098 1 1
1.0060623070854 1.00497895065127 1 1
0.990208372611591 0.989131947976122 1 1
1.04200533210535 1.04088232768125 1 1
1.03425350322183 1.03323751510854 1 1
1.01816806775515 1.01714959116281 1 1
1.00330037551912 1.00230905556421 1 1
0.981537345506401 0.980653045752378 1 1
0.97288937532544 0.971794038789188 1 1
0.985280784185571 0.984230080002487 1 1
1.00981853720853 1.00879002857128 1 1
0.993121909682394 0.992091786005092 1 1
0.956082213557065 0.955176214637932 1 1
1.02109518508661 1.0201492822947 1 1
0.976907595767151 0.975769848329753 1 1
0.972570347871631 0.971586771932472 1 1
1.00235628240257 1.00131980313171 1 1
0.996553835490205 0.995600437714778 1 1
1.01551129422851 1.01446357256056 1 1
0.967922658509563 0.967001623664194 1 1
1.00689095036326 1.00583792211905 1 1
0.982848084007427 0.981806652343363 1 1
0.991789005703376 0.990870147182668 1 1
0.94852941600358 0.947559876248714 0 0
1.03958766236105 1.03858665060395 1 1
0.991776502764479 0.990836547783423 1 1
1.01190704437918 1.01092711382275 1 1
0.978267608334022 0.977310001484223 1 1
1.01170755652731 1.01064480865081 1 1
0.980290233824224 0.979283805867375 1 1
0.982878894288048 0.981958256690709 1 1
0.980702493415952 0.979797470450855 1 1
1.01169638731064 1.01072607269078 1 1
0.939415873543853 0.938403795151858 0 0
1.00954471876359 1.00850160072977 1 1
1.01483881204554 1.01367078585218 1 1
0.99804105322113 0.996991242588392 1 1
0.998432064262315 0.997497861894448 1 1
1.04917922782793 1.04802664182636 1 1
0.96841218816289 0.967407919221952 1 1
1.03789158496265 1.03677369253059 1 1
1.03351371842588 1.0324537834818 1 1
1.00122935068472 1.00011210386762 1 1
1.04189601268503 1.04078810573163 1 1
0.99341311815697 0.992454521197903 1 1
0.973746708365311 0.972671705086977 1 1
1.03382129177271 1.03285426618182 1 1
0.972447824778722 0.971460632893032 1 1
1.03184993085665 1.03070557026858 1 1
1.00577284608688 1.00468992521629 1 1
0.977471200633471 0.976454898073895 1 1
0.963277040390258 0.962200509025344 1 1
1.02354950257633 1.02236493517736 1 1
0.977327240871728 0.976397194135046 1 1
1.0161560140644 1.01516212084446 1 1
1.00543121790128 1.00443954356791 1 1
0.976819436577359 0.975863092212561 1 1
0.988205468101729 0.987201577445816 1 1
1.00672612093556 1.00563411850693 1 1
1.0258162560266 1.02475287797068 1 1
0.987949258068602 0.986945120530514 1 1
1.05225670450315 1.0511874929698 0 0
0.983257056614821 0.982188216206937 1 1
0.961412839322162 0.960363542899247 1 1
1.00080653327408 0.999833841841674 1 1
0.972986393937486 0.972011632841502 1 1
0.961533376498573 0.960430555637348 1 1
0.992698600262701 0.99154622415896 1 1
1.03660917292459 1.03540200753448 1 1
1.02037527879958 1.01938830551261 1 1
1.02176775348138 1.02076798431739 1 1
1.00355866511411 1.00250485414468 1 1
1.03160000529443 1.03061001963238 1 1
1.00687569148565 1.00581481315105 1 1
0.983552117606047 0.982595145881443 1 1
1.00146823206546 1.0004039021889 1 1
1.02319213869403 1.02214116982218 1 1
0.992732406554768 0.991722485312762 1 1
0.970894172179023 0.969981540661185 1 1
0.991834733806741 0.990782821220839 1 1
1.00534267700614 1.00427203544123 1 1
1.00292534450737 1.00192144049173 1 1
0.974786344906369 0.973810117881408 1 1
0.970211386637516 0.969095161934177 1 1
0.979425996728615 0.978531839246174 1 1
1.00262281708491 1.00173247972903 1 1
0.999112791830809 0.998095313379537 1 1
1.01814840038006 1.01709467771349 1 1
0.992495447721596 0.991427072271189 1 1
1.0137477998825 1.01273295440438 1 1
0.950325362053082 0.949338990625789 0 0
1.01286111628726 1.01188912459086 1 1
0.986441930900823 0.985412752092623 1 1
1.01752107381911 1.01650482007431 1 1
1.01578464720695 1.01474742490606 1 1
1.02810515694424 1.02702209284074 1 1
1.00046690591151 0.999412762230438 1 1
1.01154303337774 1.01055030028475 1 1
0.959559122048517 0.958526272788426 1 1
0.990924704816732 0.990002556240644 1 1
0.977424186563345 0.976501008386903 1 1
1.01608323368091 1.01513485694577 1 1
0.990761789765851 0.989796330666444 1 1
1.04118295963621 1.04000546927966 1 1
0.984376787273548 0.983322774273479 1 1
1.01701287329483 1.01599169656872 1 1
1.02296981248837 1.02195676367795 1 1
0.993272526060372 0.99228395659209 1 1
1.00514322455576 1.00416923411277 1 1
0.965403883259107 0.964425173469205 1 1
1.01114000523546 1.0101313840952 1 1
0.984282092856957 0.983397577385678 1 1
0.965617973603106 0.964643106316915 1 1
1.01795675249677 1.01693228974347 1 1
0.96167513630667 0.960512873116534 1 1
1.00042416268001 0.999486151502418 1 1
1.01806746648278 1.01705749818542 1 1
0.999713013622396 0.998653274048525 1 1
1.04447613144341 1.04342246115545 1 1
0.996069321974325 0.995090912045209 1 1
0.98450376715179 0.983450700649037 1 1
1.00909000468634 1.00811199712402 1 1
0.963656923650616 0.962801041438247 1 1
0.990716599267042 0.989803611936889 1 1
0.969099765160168 0.968062210149309 1 1
1.01731345766648 1.01634164150905 1 1
1.0384684549493 1.03737738602898 1 1
0.993171244613025 0.992153407873177 1 1
0.994643799293904 0.993731261221364 1 1
0.98195123084481 0.980929872783502 1 1
1.04049222723279 1.03945896378987 1 1
0.98723949482103 0.986273901414149 1 1
0.965054239936534 0.9640383858334 1 1
1.01239969035 1.01132807192784 1 1
0.977274961792739 0.976218725272512 1 1
0.957774532838755 0.95680067936139 1 1
0.99371122708852 0.992755521816394 1 1
1.04037125388264 1.03920034296326 1 1
0.982525724517188 0.981459948215558 1 1
1.05617777363616 1.05510688957587 1 1
1.0431411723655 1.04210427792019 1 1
1.02390433234335 1.02290954129847 1 1
0.985000374902319 0.984039210400362 1 1
0.980430736595144 0.979461037611873 1 1
1.0645084593015 1.06341382041846 0 0
1.04321115332301 1.04213731911892 1 1
0.978049325791226 0.977151740801275 1 1
0.998212975156317 0.997151857629532 1 1
0.958194382589241 0.957297273405524 1 1
1.03513143786834 1.03413097679819 1 1
1.04334337178197 1.04231751475532 1 1
0.999912986038344 0.998900502012062 1 1
1.01175506921631 1.01073574487139 1 1
0.987721745158528 0.986737667882869 1 1
1.01093440500143 1.00991560214571 1 1
0.958351631807709 0.957304687587358 1 1
1.010556574315 1.009482254014 1 1
0.996166017628339 0.995102689326904 1 1
0.968239425704924 0.967293093578928 1 1
1.02861089469997 1.02759177397774 1 1
0.970019287742792 0.968968379398923 1 1
0.978437680606882 0.977436006099482 1 1
0.971387391262027 0.97031510200578 1 1
0.995039431833387 0.99405902459754 1 1
0.983429699150321 0.982508813647871 1 1
1.0297448767511 1.02861953010891 1 1
0.995954016874835 0.994924175254631 1 1
0.997769652719079 0.996781044487192 1 1
1.0200873810047 1.01906353896857 1 1
1.01824561885235 1.01725952929407 1 1
1.0063361591131 1.00537078227835 1 1
1.00508391527582 1.00395370880557 1 1
0.988408938517219 0.987449127975418 1 1
0.997551480203755 0.996592195290446 1 1
1.01635871869645 1.01534171162451 1 1
0.954191463636665 0.953207366494398 1 1
1.02826465003901 1.02728956261491 1 1
0.992594136825778 0.991618124177001 1 1
1.00735541908969 1.00632250018399 1 1
1.02830151951765 1.02718851349155 1 1
1.00865679495579 1.00763123902039 1 1
0.998424559085456 0.997321907088396 1 1
1.01433069657059 1.0133073260972 1 1
1.00142818099079 1.00051022351533 1 1
0.971458965522047 0.970573750720849 1 1
0.982144665657103 0.981054037451574 1 1
0.997831973227948 0.996825324515387 1 1
0.993155465718291 0.992120778687616 1 1
1.05846371448317 1.05736700231044 0 0
0.981260540126344 0.980209317138913 1 1
1.0298015638721 1.02882986975849 1 1
1.01496786312556 1.0139240543344 1 1
0.992055910441976 0.991059828160707 1 1
1.00852864484509 1.00734884147609 1 1
1.00000275714385 0.999042292097042 1 1
0.95905413877462 0.958012197241027 1 1
0.964995308881176 0.963957829781626 1 1
1.00575120192851 1.00479104000277 1 1
1.01414995885699 1.0130070131113 1 1
0.990537194914328 0.989541554767454 1 1
1.03453315117181 1.03358873096476 1 1
0.999847547813921 0.998850718978938 1 1
1.02223515373082 1.02119510695088 1 1
0.993606540767536 0.992599774666927 1 1
1.00118262094872 1.00012079064291 1 1
0.963939633723504 0.963027439496384 1 1
1.04566300841895 1.04462539706152 1 1
1.01092005178485 1.00996709260402 1 1
0.993988694089192 0.993054052875287 1 1
0.9845705815429 0.983616954993704 1 1
0.989218360721509 0.988148771823876 1 1
0.969552883721923 0.968553506090051 1 1
1.01185865076883 1.01079444516536 1 1
0.936349353854155 0.935357715781911 0 0
0.996929875606676 0.995942700576362 1 1
1.02622621379162 1.02520788414361 1 1
1.03304369074369 1.03200115876282 1 1
1.00833591800212 1.00723242270304 1 1
1.00962174333408 1.00859866036619 1 1
0.995221793785573 0.994228514706866 1 1
0.995320528994241 0.994317384075604 1 1
0.977518006075345 0.976485062428085 1 1
1.01880328958628 1.01791472308211 1 1
0.989721741181264 0.988734037087071 1 1
0.99164769457235 0.99067464961316 1 1
1.06436565181919 1.06332405298532 0 0
1.04328385087008 1.04240498726033 1 1
0.986421784251473 0.985404548874893 1 1
1.02329499430926 1.0222591907537 1 1
1.03198487754626 1.03087800874129 1 1
0.980239550607821 0.979261926384739 1 1
1.02545497480755 1.02434966344647 1 1
1.02011041740902 1.01911000465351 1 1
1.01252949190476 1.01148792830671 1 1
0.997316522519105 0.996393378708313 1 1
0.971036817806854 0.970159291881692 1 1
1.02409583716168 1.02298825548737 1 1
1.0152366629295 1.01420873389763 1 1
0.979251219564687 0.978224739310893 1 1
0.976337241447025 0.97528077591049 1 1
1.02885418671156 1.0277847575773 1 1
0.959749877051637 0.95878110231786 1 1
0.989800029435546 0.988708342147536 1 1
1.00290654277352 1.00184300491018 1 1
0.990005921965403 0.988900963239927 1 1
0.995275131712833 0.994290031540648 1 1
1.02745883852418 1.02642923867732 1 1
1.01554357516581 1.01451409588927 1 1
0.987717734697942 0.986703972640215 1 1
1.04383654581557 1.04283966636905 1 1
0.976572233276157 0.975596067064715 1 1
0.95950531829831 0.958558283331243 1 1
1.00523508285185 1.00420780936756 1 1
1.01332818265757 1.01226269129561 1 1
0.999412975325079 0.998417260215407 1 1
1.00216797258556 1.00113095044497 1 1
0.953959165181237 0.953096082473802 0 0
0.986973117234038 0.986020796972759 1 1
0.958870203862337 0.957893662962603 1 1
1.0090964369823 1.00813753948593 1 1
1.00129429376306 1.00035011619966 1 1
0.995808005114342 0.994684253128553 1 1
0.980564892798559 0.979625631970013 1 1
1.01201455450172 1.01095669928535 1 1
0.996912370806421 0.995908983594566 1 1
1.02474966264071 1.02371185829894 1 1
1.01650856267817 1.01535097987068 1 1
1.00553324286531 1.00461348666145 1 1
0.988190616929628 0.987279597246904 1 1
0.950887521066766 0.949922588978132 0 0
0.956494863389261 0.955591656799143 1 1
1.00341787172569 1.00242792709392 1 1
1.03766438612885 1.03657083833198 1 1
0.982946735084439 0.981961177313388 1 1
1.02143046133302 1.02038612636567 1 1
0.981766099658934 0.980766282315504 1 1
0.964125419367323 0.963115149356008 1 1
0.994796933963522 0.993897957701002 1 1
0.987678627692838 0.98673375001422 1 1
1.01597690901459 1.01490569218382 1 1
1.00699469546298 1.00602857452693 1 1
0.974502569575098 0.973505341397704 1 1
1.02282818409931 1.02177976288745 1 1
1.04743913895754 1.04633822799181 1 1
1.00569999790943 1.00460090201398 1 1
1.00666671269818 1.0056664316678 1 1
1.01371218634841 1.01269997264782 1 1
1.0063753876905 1.00546079241252 1 1
1.04258416744233 1.04146815787526 1 1
1.01537278741691 1.01438580720875 1 1
1.01080855800433 1.00976573721312 1 1
1.00942227584038 1.00838467018472 1 1
0.989680277280001 0.988742124595079 1 1
1.0092204477268 1.00823019277163 1 1
0.975763087429183 0.974849947126752 1 1
0.99751602828757 0.996549177363317 1 1
0.970596630393537 0.969606293965586 1 1
1.02975225300636 1.02869182782506 1 1
0.989414388166444 0.988475535545131 1 1
0.954587696941756 0.953590482367096 1 1
0.991061449556551 0.990050844242559 1 1
1.00005842306579 0.999089998954374 1 1
0.995678199207092 0.99478811514465 1 1
1.03621521678924 1.03516863691109 1 1
0.984941512487906 0.983962829257058 1 1
1.01723117441296 1.01624391854317 1 1
0.957244505445901 0.956305063425336 1 1
1.00185270848478 1.00085115959596 1 1
1.04996398046386 1.04876665752381 1 1
0.982130351860846 0.981088577970186 1 1
1.01052717082155 1.00939402421688 1 1
1.00320626445675 1.00219123764438 1 1
1.01456857672473 1.01352084983806 1 1
0.995514139760887 0.994413921235703 1 1
0.985529534194482 0.98445348607039 1 1
1.02163165058592 1.02066394905727 1 1
1.01489220728456 1.01380404626649 1 1
0.988714988303808 0.987726951042823 1 1
0.965916555850911 0.964946873829469 1 1
0.972871355613178 0.971971274983578 1 1
1.04285323303098 1.04181584046256 1 1
1.0302544044973 1.02914487415815 1 1
0.963461858638182 0.962506482218446 1 1
1.00563101798404 1.00463644314842 1 1
1.00843917936287 1.00746785810482 1 1
1.0086965280443 1.0077079192307 1 1
0.971180628925654 0.970213239869449 1 1
0.972272230894307 0.971302858370608 1 1
1.00340576981582 1.00234766478344 1 1
1.01260328081165 1.01167131081582 1 1
0.973858081095589 0.972923599580845 1 1
1.0067736113372 1.00575192702769 1 1
0.994066236469961 0.99301174670347 1 1
0.972866636994531 0.971997677525052 1 1
0.987279209567293 0.986153621253223 1 1
0.996264134509213 0.995363902301533 1 1
0.983672764857751 0.982750156155735 1 1
1.02193024622573 1.02092352349145 1 1
1.02320631098683 1.02213876079974 1 1
0.991845907493268 0.990836806472497 1 1
0.990607137938189 0.989562114456781 1 1
1.01626162513247 1.0153683032139 1 1
1.0069543073586 1.00591671361735 1 1
0.998295957462849 0.997360604341542 1 1
1.02816347566517 1.02708857904705 1 1
0.959128012740454 0.958152085523776 1 1
0.973849105051451 0.972873130049597 1 1
0.939780771819529 0.93889101913611 1 1
1.00213271416389 1.00124983196361 1 1
1.0008967190918 0.999847640128266 1 1
1.01376177429624 1.01274906925243 1 1
0.948365622863099 0.947263392349315 1 1
1.0447267098603 1.04357877448275 1 1
0.984805344907803 0.983780099919594 1 1
1.01406355332395 1.01309638632111 1 1
1.03158010395746 1.0304620421479 1 1
0.963174748584201 0.962278682697035 1 1
0.982801329926485 0.981811654133978 1 1
1.00051676282122 0.999479342910675 1 1
0.967766261432932 0.96678371806002 1 1
1.01367060812424 1.01266608528908 1 1
1.0392434477298 1.03812152906638 1 1
0.990104251176168 0.989133294639412 1 1
1.00794402928739 1.0068751164401 1 1
1.02268238263052 1.02155595921219 1 1
0.998309861255777 0.997311516149143 1 1
0.967910315219019 0.966985336413723 1 1
1.00639636298558 1.00540497054049 1 1
0.988818753299294 0.987920745023958 1 1
0.989511022394739 0.988444578305449 1 1
0.998806188504762 0.997717157120783 1 1
1.0307209908918 1.02970555494716 1 1
1.05495561210169 1.05385132825931 0 0
1.01453244953529 1.01346432622526 1 1
0.998893945529119 0.997846678638603 1 1
0.971678810839057 0.970712577744112 1 1
0.99701285940673 0.995990100756121 1 1
0.97292857371053 0.971925323368106 1 1
0.999622688033725 0.998503052739248 1 1
1.02141927193913 1.02027205735214 1 1
0.935933024850278 0.935042900916184 0 0
0.951176067009082 0.950194279258174 1 1
0.964557763805311 0.963635035963726 1 1
1.00553736452734 1.00447004930649 1 1
0.979098557059284 0.978098129857102 1 1
0.989452775067087 0.988539088553472 1 1
1.0085314715836 1.00744726554392 1 1
0.996861299776648 0.995961999884935 1 1
1.000541288251 0.999510958218121 1 1
1.03402768635565 1.03298119902553 1 1
0.950751404988616 0.949769339170159 0 0
0.992859624973356 0.991765764351134 1 1
1.03847822497261 1.03748721011272 1 1
0.959352549344555 0.958438540890737 1 1
1.02838160390787 1.0272756886274 1 1
0.977286935660453 0.976403671449299 1 1
0.990770836506936 0.989771857608517 1 1
1.03553379173623 1.03447284466628 1 1
0.997455850790669 0.996472735918348 1 1
0.977751732026979 0.976737761704681 1 1
1.03325470873303 1.03222410393517 1 1
0.968064236253283 0.967083114628444 1 1
1.02537974956567 1.02438618710377 1 1
0.95536498750479 0.954421398530385 1 1
0.970753966014924 0.969789019159279 1 1
1.0055620752379 1.00457744742355 1 1
1.02960907021449 1.02855905743964 1 1
0.994295879987068 0.993286725252617 1 1
0.975494288882325 0.974431915856298 1 1
0.998460541482396 0.997437698241072 1 1
0.983044826535124 0.982069446529265 1 1
1.04062038926013 1.03938869582124 1 1
0.993409238329435 0.992413416626833 1 1
1.00834247699518 1.00734008144091 1 1
0.98977859042612 0.988735460782207 1 1
0.985674461527381 0.984692093178819 1 1
1.00555445621722 1.00455841739684 1 1
1.07307266979853 1.07203700182261 0 0
0.968623218613284 0.967586069806732 1 1
0.984462192936288 0.983526138046774 1 1
0.979515897514083 0.978522833691834 1 1
0.984556573212309 0.983540126782359 1 1
1.0076160356946 1.00655183375748 1 1
0.973800621314624 0.972742214496657 1 1
1.03036630867157 1.02942164052325 1 1
0.975783023264735 0.974780314191464 1 1
0.98822366019982 0.987250229549902 1 1
1.01330442874879 1.01227851172243 1 1
1.0049017170476 1.00382295821812 1 1
0.985254253710309 0.984266415500382 1 1
0.984423250532547 0.983416245323138 1 1
1.01943584865864 1.01843215125963 1 1
1.02218997773407 1.02123693816613 1 1
1.00351838206455 1.00260842720142 1 1
0.996546057796309 0.995380719089178 1 1
1.00039026031041 0.99934698662471 1 1
1.02327811235796 1.02223804116898 1 1
1.01025851816734 1.00926050324835 1 1
0.972994388361708 0.97200035015229 1 1
0.997338806937206 0.99630439866075 1 1
0.954457862060258 0.953460627936455 1 1
0.97184643394569 0.970824539628935 1 1
0.997506109447076 0.996541358012918 1 1
1.00004739511662 0.999094474882315 1 1
0.982933501342665 0.98190941461439 1 1
1.02094986017236 1.01995453542279 1 1
0.983455621502515 0.982502095910443 1 1
1.0076949791431 1.00678317878065 1 1
0.99709712464842 0.996173250283792 1 1
0.983611904641335 0.982727155598312 1 1
1.02247900612097 1.02149343098995 1 1
0.993382660666659 0.992365572196627 1 1
0.981160426804107 0.980095973791871 1 1
0.968049349535422 0.96719145846756 1 1
0.982828574036802 0.981883571458472 1 1
0.964179371226717 0.963191320322895 1 1
1.03915316750118 1.03809601430922 1 1
0.988620102298766 0.987630469357374 1 1
1.00692718092209 1.00598667963127 1 1
0.987792554244585 0.986851055562782 1 1
1.05575620166516 1.05459232881885 1 1
0.973234994991074 0.972259033845257 1 1
1.01360644868396 1.01254569709715 1 1
0.996055474420111 0.995013344208115 1 1
1.04224806203795 1.04118343858076 1 1
1.01511551418715 1.01402781468665 1 1
0.973969564114495 0.973039705621074 1 1
0.988812909608882 0.987837233552707 1 1
0.98133877618797 0.980243831165336 1 1
0.978617792968335 0.977677961785145 1 1
0.954070516198461 0.953008346977406 1 1
0.993880726120275 0.992861136904423 1 1
1.00748276395874 1.00652779833481 1 1
1.08494617722752 1.08383708398349 0 0
1.01088816204727 1.00984402841175 1 1
0.948544213826507 0.947629324110006 0 0
0.976425586071138 0.975523851402151 1 1
0.992321014790028 0.991439858461504 1 1
1.00912147168438 1.00818557682187 1 1
1.00436403854658 1.00325696845591 1 1
0.98951743986153 0.988490445056445 1 1
0.980460870388941 0.979441458658061 1 1
1.02005319502188 1.01907850436058 1 1
1.04350279201882 1.04241389209489 1 1
1.00713951404581 1.00611779299097 1 1
1.02234021254343 1.02132561338169 1 1
1.04274312501797 1.04166568549326 1 1
0.968332697212367 0.967289949693687 1 1
1.01654820969593 1.01553652688313 1 1
0.993815690274724 0.992924144016387 1 1
1.05521585811405 1.05424715065923 0 0
1.01909466698913 1.01800567767362 1 1
1.01841444184671 1.01746397646384 1 1
0.998362558233655 0.997407156342527 1 1
1.03254043768873 1.03149363406766 1 1
1.01594615067278 1.01498975743402 1 1
0.985962706549183 0.985026204965811 1 1
0.971249490653898 0.970337403873528 1 1
1.01839698331216 1.01745580364362 1 1
1.00605979998107 1.00513663716402 1 1
1.01060478149926 1.00961419094894 1 1
0.972987211889213 0.972026592483025 1 1
1.02766729592261 1.02674211574976 1 1
0.99929289031427 0.998290773760352 1 1
0.99225603899859 0.991180934104112 1 1
0.997100671848526 0.996125726839348 1 1
1.02399384162457 1.02294225210105 1 1
1.01155740588465 1.01054195823856 1 1
1.0341321607266 1.03308887600896 1 1
0.988617913228094 0.987643394956419 1 1
1.02415645393964 1.02306362229576 1 1
0.974636688850524 0.973712717722949 1 1
1.01061777893954 1.00967263223628 1 1
1.05180357363748 1.05057937623484 1 1
0.997391026139115 0.996466067273998 1 1
0.966593293666206 0.965639699080682 1 1
1.00757374053083 1.0065809993323 1 1
1.03865562683355 1.03765178453009 1 1
1.03143627375239 1.03034937604784 1 1
1.00818431863291 1.00720568274858 1 1
0.970873408350901 0.969929948139961 1 1
0.988484247982791 0.987503826182701 1 1
1.00725185224077 1.00627423287075 1 1
1.03802085668657 1.03695604711566 1 1
1.0143113765909 1.01323290709968 1 1
0.982497310633073 0.981501174256371 1 1
0.996134023576586 0.995145078829881 1 1
0.983408407751028 0.982390916996409 1 1
1.01428569194927 1.01313398497379 1 1
1.01098034656541 1.00985160976528 1 1
1.00807230880952 1.00697275675364 1 1
1.02948835782371 1.02843832981143 1 1
1.01323894083663 1.01232346140398 1 1
0.997362668060079 0.996499902576154 1 1
1.01738775292245 1.01636265420085 1 1
0.974041699794171 0.973047928094821 1 1
0.9869053772001 0.985800269795814 1 1
1.00008681169161 0.998974020257342 1 1
1.0113880591877 1.01030228012117 1 1
0.970654868313843 0.969614901617862 1 1
0.973185512544212 0.972137512548108 1 1
0.976961519670305 0.975907124800431 1 1
0.995574887337546 0.994562450395975 1 1
0.988223983022899 0.987221337551294 1 1
1.01134028416133 1.01035617096801 1 1
1.03183672012401 1.03084035971833 1 1
1.00729104191012 1.00622252037682 1 1
0.944246870575501 0.943181290579348 0 0
1.01032085748771 1.00930441773916 1 1
0.996279972466971 0.995191990951803 1 1
1.01631353968316 1.01526683900824 1 1
1.0583823904752 1.0573323091156 1 1
0.995621034551264 0.994591875038357 1 1
0.993248577643242 0.992367848793838 1 1
1.00256456904666 1.00158717054969 1 1
1.03521373408891 1.03404588861209 1 1
0.967068756462159 0.965951007205874 1 1
0.968915125644797 0.96798658699192 1 1
1.00564546407199 1.00456216950008 1 1
1.01894092168277 1.01788458796059 1 1
0.993047891979235 0.99202548438182 1 1
0.979187321782813 0.978281939360158 1 1
0.965559089389416 0.964627070830184 1 1
0.951035309031545 0.950113831269405 0 0
1.00677514794186 1.00593458704727 1 1
0.981098049587826 0.980173309869769 1 1
0.97163287024766 0.970747014970444 1 1
0.947090162596633 0.946214758799207 1 1
0.966353880212967 0.965356740004651 1 1
1.00323662764641 1.00222865136028 1 1
0.994690474427314 0.993678866190881 1 1
1.02373490899906 1.02275358007446 1 1
1.00695865693093 1.00602547164357 1 1
1.00302600563144 1.00194468193153 1 1
1.03859758405353 1.03766064722604 1 1
0.993722919672355 0.992735773532323 1 1
1.0160027914662 1.01490849058889 1 1
0.998017023042794 0.997138143802987 1 1
0.966417800742128 0.965570764291606 1 1
0.974507430782219 0.973552559119739 1 1
1.00454465523583 1.00350592324383 1 1
1.05281894159438 1.05166077108564 0 0
1.00824278978218 1.00723063466865 1 1
