# Supplementary material for: Bias caused by sampling error in meta-analysis with small sample sizes
Source: PLoS One. 2018 Sep 13;13(9):e0204056. doi: 10.1371/journal.pone.0204056 (PMC6136825; doi:10.1371/journal.pone.0204056)
Supplement: S4 File — (ZIP) [file pone.0204056.s004.zip › results N = 10 theta = 1 tau = 0.2 sz = 10-20.txt]

"cohen.dl.theta" "hedges.dl.theta" "cohen.dl.cp" "hedges.dl.cp"
0.865362163083541 0.827990688363129 1 1
1.13414699874274 1.07774572262551 1 1
0.937797054813834 0.895818869360095 1 1
1.06989278855053 1.00786254209256 1 1
0.716723588631602 0.680257113486517 1 1
1.16943942501679 1.11250642783694 1 1
0.876555018999251 0.833645747495504 1 1
0.854813333920636 0.803702352173945 1 1
0.761425870481 0.722869853218775 1 1
1.04825005291873 0.994317417532925 1 1
1.11449865412561 1.05082262507866 1 1
0.672563168507153 0.649140378967207 1 1
0.868455141766343 0.826277425895443 1 1
0.943900125936803 0.89218643137148 1 1
0.990931878473195 0.94348245496418 1 1
1.29313639012919 1.22729363901516 1 1
1.3183184830421 1.25413595469113 1 1
0.797136151198607 0.757768980237492 1 1
1.00499249915435 0.957065277147265 1 1
1.20732395493252 1.14222555171956 1 1
0.939176534555675 0.895222111257888 1 1
1.04747233874094 0.994199829279595 1 1
0.954772305196154 0.907459457311874 1 1
0.891473446435051 0.843366989272145 1 1
0.784640081068141 0.738363515900043 1 1
1.34604319252911 1.27523820501985 1 1
0.798934316876949 0.761762841956455 1 1
0.912647943587707 0.863131796626651 1 1
1.07888177288131 1.01815377401281 1 1
1.16655687470122 1.11542226913301 1 1
1.06193472474015 1.01447351425431 1 1
0.747917683049555 0.71349415701189 1 1
0.775490822655625 0.734323073297633 1 1
1.33590702002429 1.28312720248726 1 1
1.07430769622426 1.02683746833019 1 1
1.00929739559081 0.956583382273208 1 1
0.686176735189715 0.650076666173542 1 1
1.12170470461567 1.07682764254734 1 1
1.17281613086118 1.10706699270376 1 1
0.677524376373955 0.649706871093826 1 0
1.1296742425983 1.07228829761454 1 1
0.788241315965012 0.754654740100246 1 1
1.1903249254451 1.13311914931051 1 1
0.87939791168935 0.842781422318654 1 1
0.943077667140037 0.894946883056982 1 1
1.36766611027642 1.30648464249674 1 1
1.18425614604919 1.12802931485579 1 1
0.869669801095116 0.825328226399538 1 1
0.784244435547989 0.751404815657062 1 1
1.0601413033757 1.00835458226614 1 1
1.36869672855863 1.30520145539435 1 1
1.07413574395757 1.0068941310789 1 1
1.08595059395386 1.03593685285917 1 1
0.930176850278097 0.894784995569374 1 1
1.10686742076145 1.05283294830665 1 1
0.993359992743036 0.945208164024002 1 1
0.946817979052028 0.894662121015987 1 1
1.27006523977895 1.19839401156692 1 1
0.826622628513289 0.784792646924687 1 1
0.642088477220622 0.612244867080864 1 1
0.938341692691295 0.890821347743012 1 1
1.02399605729092 0.974324484805585 1 1
0.889409449544169 0.847078115483186 1 1
0.702119666868429 0.661907830737172 1 1
1.03481921674364 0.99541691934166 1 1
1.44994671529031 1.36918369227995 1 1
1.35056881031869 1.27092309362472 1 1
0.767934841060561 0.731237030174121 1 1
0.722659889901506 0.686018232375317 1 1
0.950246676956595 0.900659759267318 1 1
1.12787514513166 1.0539135626187 1 1
1.05346908628727 1.00725550551892 1 1
1.04889912182461 0.994257779444873 1 1
1.04366452143716 0.98878046510652 1 1
1.02817922425728 0.980249081519676 1 1
1.28554149316298 1.22546506361282 1 1
1.09722362935511 1.04284258464147 1 1
1.31381185290115 1.26069668622851 1 1
0.988424588209722 0.940546290361169 1 1
0.924745868084112 0.884455340927409 1 1
0.973112487972016 0.92526680972498 1 1
0.764908793208886 0.720444933516726 1 1
0.844879931332139 0.801498979305646 1 1
1.4693194779225 1.38372727264857 0 0
1.0078209235123 0.947134574298068 1 1
0.9036799121049 0.87426145331401 1 1
1.16866003841534 1.11770155371319 1 1
0.937875373629257 0.895283346558899 1 1
1.1211107137452 1.05124419802652 1 1
1.29201089981849 1.22652517440389 1 1
1.3537738216742 1.28676458976614 1 1
0.969035277324124 0.923428192138045 1 1
0.66090259151388 0.629422447040107 1 1
1.5475155741077 1.47374808900851 0 0
1.38870309009205 1.32606574656431 0 1
0.967824759563108 0.923511646591879 1 1
0.943054715276168 0.893910815082083 1 1
1.07309756805572 1.02183606757751 1 1
0.931611948035526 0.886248692571788 1 1
1.12594592976173 1.06097824749073 1 1
1.32794624678904 1.26182479411369 1 1
0.822358483099431 0.776431913235125 1 1
1.1072153693083 1.05711593351251 1 1
0.977508352211412 0.931723635950348 1 1
0.683782320302486 0.6514758761315 1 0
1.1302766978413 1.09846203988621 1 1
0.944588888365896 0.89138941868791 1 1
0.769198968226011 0.733589463068497 1 1
0.6334070638164 0.599177174484044 1 0
1.03559209249833 0.98755028334299 1 1
1.15986376310965 1.09761131614563 1 1
1.05543808533504 0.997007500921651 1 1
1.04274911060649 0.994013514683032 1 1
0.958540474734711 0.915307024322368 1 1
0.924921518624636 0.880687122307536 1 1
0.858495484762658 0.821886159549155 1 1
1.03069550312505 0.979258640169154 1 1
0.993416331453641 0.948420746107509 1 1
1.19122055990657 1.13657741838428 1 1
1.29523878784588 1.23622492482658 1 1
0.961366485679196 0.911944543602001 1 1
0.935963177495232 0.891673955606156 1 1
1.40093561137143 1.33629083204763 1 1
1.06392090594262 1.00813314582038 1 1
0.883813655815193 0.84621979361032 1 1
0.985407779989538 0.936744682035004 1 1
0.657073978397608 0.618703512798532 1 0
0.658638424721789 0.6237806810108 1 1
0.988026209655699 0.945511263143918 1 1
1.1485644976298 1.0969388076265 1 1
0.844016611632118 0.804975860629167 1 1
1.12373688464837 1.07301955892338 1 1
1.19938441942908 1.14038883958606 1 1
1.24262479745849 1.17144656558409 1 1
0.79684785298768 0.753209236493722 1 1
0.914915583025488 0.869459146506997 1 1
1.32105549927014 1.2567486569862 1 1
1.07105263591093 1.02054316391175 1 1
0.864748966111656 0.823781058828433 1 1
1.01387926928144 0.958716581683629 1 1
0.872915590871279 0.833702735794296 1 1
1.20784697515858 1.15624554257207 1 1
1.16303814014682 1.11155370407744 1 1
1.36510306264593 1.30255242654774 0 1
1.09094053491144 1.04166466377385 1 1
0.891757724324961 0.855212334008219 1 1
0.778328266855272 0.744886635247939 1 1
0.826041551399631 0.793869835256652 1 1
1.45021724706318 1.37143513888641 0 1
1.14301128023027 1.07369816797826 1 1
0.942367392947848 0.901654172229793 1 1
1.27597892883863 1.20814606560555 1 1
1.18991526191656 1.12890738349169 1 1
1.30149890222181 1.23335857396341 1 1
0.769712567314825 0.732606196963474 1 1
1.40219824077426 1.33879655929639 1 1
0.809298075749673 0.771463462929425 1 1
0.701699918958183 0.670780763434476 1 1
0.878573062051572 0.831092795753449 1 1
1.33768126606123 1.269692772559 1 1
1.04094196772556 0.992844434906714 1 1
1.24001940969125 1.1736320362294 1 1
1.20849373872508 1.15102511439818 1 1
0.70101585628935 0.671791432831085 1 1
0.856031187755574 0.813605946890325 1 1
0.931979813305827 0.87876743477522 1 1
1.27394176761364 1.21834992986677 1 1
0.89588541220251 0.856328980090078 1 1
1.07668103184918 1.01741746461893 1 1
1.16749659400658 1.1047094697411 1 1
1.05877435917863 1.01022067783 1 1
0.772567073615297 0.728180113050478 1 1
1.064432240219 1.00185648619886 1 1
1.04757530142693 0.999192753170216 1 1
0.688015740403516 0.659307275740834 1 1
0.884043602969886 0.845782307305906 1 1
0.823167055620344 0.781093293233953 1 1
0.784897124129295 0.744477610993217 1 1
1.04257430698316 0.999512182517043 1 1
0.858102397201924 0.815903113593243 1 1
0.963486995705997 0.910472368310129 1 1
0.757861227035892 0.724644102667422 1 1
1.09492068715142 1.0356585631155 1 1
0.993985951036295 0.954831579492858 1 1
0.920244980115573 0.879654285599478 1 1
1.10992011545649 1.04867400861317 1 1
1.00131213062085 0.948723591717192 1 1
0.95986628686438 0.925865327082674 1 1
1.08913859652151 1.04444619416629 1 1
0.938281397061892 0.889750404218956 1 1
0.985197019032431 0.939848186289151 1 1
0.921840880564325 0.872589736541918 1 1
1.06592184896227 1.01310279012151 1 1
1.27458833783817 1.22163365719468 1 1
0.95672871570277 0.906892988927812 1 1
0.899080205202072 0.854533112790062 1 1
0.776140054321765 0.73388766399727 1 1
0.922828304451743 0.873314517909191 1 1
1.27593986026185 1.21830796528265 1 1
1.13408179872374 1.08951476338632 1 1
0.878750582768974 0.833116977948785 1 1
0.961656692849061 0.902602959626214 1 1
1.1460018953851 1.08816908907008 1 1
1.01325907519465 0.952870179913855 1 1
1.44506342736476 1.36753387630148 0 1
0.936205738634598 0.89429614209523 1 1
0.684753459963723 0.65588044648139 1 0
1.0109134757529 0.968322198450831 1 1
0.88118964989328 0.833387604320178 1 1
1.06210687786465 1.01406748407594 1 1
0.989211674557011 0.947148117838601 1 1
1.1859589999666 1.13704184646149 1 1
1.05092251497427 1.00718363874171 1 1
0.835965341403024 0.783615918202019 1 1
1.15263961474502 1.09680702535022 1 1
1.15882666108939 1.09556774484571 1 1
0.767773308227 0.727274767221075 1 1
1.15691847826442 1.10249812316468 1 1
0.926015296300405 0.881842332062094 1 1
1.38031643243763 1.31795125603151 0 1
0.847703168632323 0.808781664678656 1 1
1.04157841140031 0.995982061254442 1 1
0.997366955599662 0.940875570837245 1 1
1.10473219517233 1.04804205741176 1 1
1.22464584911809 1.16811472162788 1 1
0.725847210554217 0.687128288059583 1 1
0.820463008956691 0.783617399138763 1 1
1.11055950426232 1.04571344860224 1 1
0.97604484092592 0.936307234166988 1 1
0.910698978006951 0.858353267552464 1 1
1.16002963426379 1.10979831601575 1 1
0.955749767857048 0.906279942047282 1 1
0.862126137930492 0.834784488129383 1 1
1.04831566425382 0.991309702051974 1 1
0.714313299693732 0.678076888179689 1 1
1.02067093699597 0.9719168409913 1 1
0.981323618653028 0.936887630944471 1 1
0.953339277371717 0.908198052150034 1 1
1.32776482538098 1.27255769928058 1 1
1.11736564813802 1.05523093251753 1 1
1.31905503222147 1.24960514805575 1 1
1.12736398448626 1.06950753828112 1 1
1.09346856795362 1.04750375593405 1 1
1.00333388880456 0.961327182436606 1 1
0.782458864084607 0.74972898737564 1 1
0.908716797271102 0.865366785683887 1 1
1.12025029348974 1.07237552815253 1 1
0.815663247177919 0.77495814978806 1 1
1.06537513975094 0.997519762923033 1 1
0.875141573171162 0.838904979130468 1 1
1.00732095369399 0.947043167195124 1 1
0.960069764695265 0.90344520901652 1 1
1.21411301708181 1.14642824969406 1 1
1.29874225811131 1.23314071271662 1 1
1.29179289826902 1.2275700006509 1 1
1.43277523684652 1.3568974799282 1 1
1.27120168764228 1.20371479462495 1 1
1.19802148216602 1.11254774745109 1 1
1.18864301458074 1.1354253840621 1 1
1.1783803096979 1.12155408806516 1 1
1.09307104493152 1.03331377018209 1 1
1.35309214377584 1.29183481429621 1 1
0.766146553593798 0.722848392746048 1 1
1.39768386528092 1.33488749101539 1 1
1.05135219064135 0.99865283784135 1 1
0.984876460247356 0.940113673331057 1 1
1.06815868495166 1.0196979581274 1 1
0.836399405256786 0.790805452161462 1 1
0.990010067326279 0.928639516649319 1 1
1.05536569429362 1.01749954122996 1 1
0.854007631498422 0.807241495942192 1 1
0.917235854359284 0.867971458346799 1 1
0.953661073146357 0.907561300007986 1 1
0.659420039090459 0.635919559857022 1 1
1.13688565308549 1.07232943189866 1 1
0.824532446687934 0.789035262336508 1 1
1.34799136347809 1.28367613143261 1 1
0.607630148485828 0.572289508633448 0 0
1.25300756479614 1.19946865114842 1 1
0.818498287932917 0.782846066242638 1 1
1.32838008457023 1.25390222332382 1 1
0.89116470330875 0.846658717008242 1 1
0.997320312684559 0.953016296701973 1 1
1.14670437026116 1.08532253265072 1 1
1.24843696773468 1.18351931893686 1 1
0.965744329611907 0.92174467395513 1 1
0.895403417620925 0.852700892889328 1 1
0.855096324893788 0.813252275964274 1 1
0.8574660774581 0.818704214134863 1 1
1.04663062374906 1.00321694947175 1 1
1.08188455064379 1.02361536363706 1 1
0.77786416760732 0.745082286364445 1 1
0.887388093737397 0.850301745588704 1 1
1.53679782504665 1.45519729415311 1 1
0.65113680694323 0.619632333865382 1 1
0.805215866491746 0.760711953325523 1 1
1.07448886308748 1.02070635539911 1 1
0.867336799116264 0.819183784476148 1 1
0.873584533275827 0.821849390013357 1 1
1.15906469816984 1.10033795376331 1 1
1.07688403794748 1.02719432915948 1 1
0.873094264185297 0.828195843208026 1 1
1.06129470620609 1.00737594439125 1 1
1.10768832236281 1.055183784343 1 1
1.06405948263627 1.00070383846726 1 1
1.08625099148412 1.03988355046378 1 1
1.04671375048983 0.989088025353137 1 1
1.14262401061399 1.0853737732751 1 1
1.18650348320564 1.12953981483905 1 1
0.95635164850233 0.905518888182591 1 1
1.16361116297073 1.10651349531872 1 1
0.765818752371256 0.733876302021014 1 1
0.97751253962302 0.935489491753436 1 1
0.889168806515845 0.84227708733597 1 1
1.18552645305907 1.12718760243553 1 1
0.891833512585127 0.851645816647652 1 1
0.913807409569661 0.861402168177829 1 1
0.950570565314668 0.892410309550255 1 1
0.926891955342604 0.887429955429212 1 1
0.611812694095391 0.584560318592537 0 0
1.08962888466886 1.0374260717718 1 1
1.02794789776645 0.980558063702761 1 1
1.15516409136862 1.09333037692844 1 1
1.34979189575761 1.26965342639253 1 1
1.12667575339268 1.07463341952696 1 1
1.15845919907061 1.09995978408477 1 1
0.812138059955443 0.77620807278722 1 1
1.3944931635846 1.3249127445553 1 1
1.11381206459642 1.0599905940266 1 1
0.53236257728108 0.512585169645903 0 0
0.694714687908287 0.660853990419469 1 1
1.10735069513676 1.05538978884876 1 1
0.987728840961977 0.932736517600769 1 1
1.06841820720842 1.02219399089206 1 1
0.898655977083822 0.853866497907313 1 1
1.07281975210411 1.02433153656956 1 1
1.01213586651865 0.961340253703588 1 1
0.959695619964588 0.916236709235302 1 1
1.42285187253458 1.35722256598531 0 0
1.01505448402702 0.958104658909225 1 1
1.10371067566769 1.04499425974785 1 1
0.649706896347257 0.612087664904847 1 0
0.688244655566392 0.649921294033905 1 1
1.18989127851422 1.14123554178005 1 1
1.08791936029332 1.03749933599811 1 1
1.03942629349166 0.987646367981261 1 1
1.16700029344944 1.1167979771347 1 1
1.04804792637608 0.982498240987536 1 1
0.890703757772361 0.84626936482337 1 1
1.29221264540656 1.22627284030451 1 1
1.13861567714076 1.08901452925938 1 1
0.949721460399072 0.910067043849307 1 1
0.995256139179392 0.938725738268373 1 1
1.16878100470331 1.10303923863211 1 1
1.17164522147649 1.11488661932812 1 1
1.01017886533634 0.957868112075817 1 1
0.864194053320506 0.821479998466595 1 1
0.931769084040793 0.884869160698642 1 1
1.01516653340356 0.963352848772757 1 1
0.688833057625123 0.65344542673332 1 0
0.918112813654077 0.872714520794753 1 1
1.41492819877834 1.34582821335284 1 1
0.874429808536185 0.831113102754272 1 1
0.808373102018821 0.765150163950399 1 1
1.18929957029855 1.12983793507345 1 1
0.983830426715865 0.936151570357943 1 1
0.913483146683898 0.875162686739173 1 1
0.889486192990826 0.8487051323135 1 1
1.21097492205728 1.15449779717423 1 1
0.768111070473847 0.733017937058442 1 1
0.648978500891886 0.622523168323155 1 1
0.924026829673003 0.879768091755625 1 1
1.07589516065001 1.0296443186247 1 1
1.16075448834497 1.09985248030133 1 1
0.89113367322891 0.850926259156148 1 1
1.13195819408125 1.07778578329594 1 1
1.14165768687496 1.08932213904882 1 1
0.962123028448053 0.919418005348911 1 1
1.07757641626522 1.02438407050916 1 1
1.06151727981889 1.00204157640871 1 1
0.713708929588079 0.680721055396007 1 1
0.985380120498535 0.930718563772729 1 1
0.782893847302841 0.745505437248191 1 1
0.673275848634384 0.64240824610367 0 0
0.646081808374477 0.612308948758889 1 1
1.39798482628199 1.31214839489422 1 1
1.02156043198193 0.961599741850298 1 1
1.12716135820302 1.07135613287537 1 1
0.631692709258221 0.595352230916583 0 0
1.16613147935758 1.10961302200596 1 1
1.01263016193954 0.961340668646447 1 1
0.759822059510447 0.721761336867158 1 1
1.09279386805545 1.04295660985708 1 1
0.921650871409179 0.87271433397212 1 1
1.02323420730262 0.968489489272658 1 1
1.29408130251555 1.22622500572812 1 1
1.01110806575041 0.970447953162896 1 1
0.924379988526452 0.886036355229587 1 1
1.06379696267132 1.01205067502944 1 1
0.835830573480727 0.801136106471597 1 1
0.942533303891956 0.895930336929163 1 1
1.03976425112367 0.982191846161423 1 1
1.31467852035424 1.25031016587604 1 1
1.27219605774255 1.20937407062262 1 1
1.34040535440452 1.25092190491029 1 1
1.13807416264646 1.07912935538541 1 1
0.962262743825012 0.908554591981687 1 1
0.987115407911621 0.944781129637462 1 1
1.00606926414686 0.950664270834687 1 1
0.906774998528896 0.86654476019913 1 1
1.07262492521387 1.02468767501808 1 1
1.3589883995432 1.30157688939708 1 1
1.06474053375937 1.01508773286089 1 1
0.943485855800378 0.888737616186386 1 1
1.09700573585555 1.04776752658518 1 1
1.28503979466552 1.22431177994455 1 1
1.06547618762151 1.02070519107188 1 1
0.811225403961298 0.768840194307875 1 1
1.01840676818903 0.967986319341212 1 1
0.96210340301782 0.911029395705209 1 1
0.773977685203773 0.741611775538335 1 1
1.21787620158626 1.15789302932511 1 1
0.805993734429623 0.771497619770403 1 1
0.765407310741265 0.728157762495299 1 1
1.18283846915589 1.11823996368219 1 1
0.975340489698673 0.92662637432814 1 1
0.813796012784625 0.77924591965723 1 1
1.27255004974643 1.20710234218946 1 1
0.948689566608999 0.908728978849179 1 1
1.02793235773314 0.979815660482358 1 1
0.637878573204086 0.608004844904122 1 1
0.94852475488658 0.900686836318378 1 1
0.979540883664979 0.953537364684845 1 1
0.833272175995977 0.801889342623587 1 1
1.26638587917887 1.2032864472496 1 1
1.23696322860629 1.16461963263333 1 1
1.07233874091103 1.02142209643131 1 1
0.911524648057121 0.859836054669806 1 1
1.14173136115613 1.07199153348034 1 1
0.772114859402336 0.734552542593349 1 1
0.869872989227373 0.830360805692559 1 1
0.819012859892149 0.781989615738291 1 1
1.10052820114207 1.04505808422558 1 1
1.09651666933499 1.04723608135962 1 1
1.35959776128253 1.29568936430165 1 1
0.918954528017286 0.878669146345586 1 1
1.20734775764597 1.14356205419289 1 1
0.761275561675156 0.721242788916993 1 1
0.949326196851188 0.905301271586434 1 1
1.10214385424162 1.05160816337853 1 1
1.11879474634195 1.07068474772826 1 1
1.02694396417819 0.969923695733135 1 1
1.35704469547405 1.29275307164377 0 1
0.787214447571425 0.746420636204325 1 1
0.922253564113452 0.875633929980578 1 1
1.09101101447063 1.03979793196257 1 1
0.833110453448775 0.793950265553155 1 1
1.2478803317759 1.18264095182526 1 1
1.43745290580969 1.36051252224204 0 1
1.09857007584394 1.04610812866661 1 1
1.30269877654928 1.23934013475378 1 1
0.936872312811907 0.893749529791505 1 1
0.660471566775722 0.629829885529575 0 0
0.968374066846159 0.922560747584598 1 1
0.76198569220183 0.715769832889725 1 1
1.18197216293809 1.12213868118671 1 1
0.840099678559496 0.798365338949304 1 1
1.19517639694412 1.13176863694002 1 1
0.95717490948325 0.909658618675339 1 1
0.976160759600328 0.92368663684987 1 1
1.1843494497166 1.11313507830655 1 1
1.16389619211351 1.09941725864682 1 1
1.12049254942244 1.07184761557959 1 1
1.02987491226651 0.981711767134091 1 1
1.16910073975676 1.11066667277522 1 1
1.38078399912985 1.31400912941265 1 1
1.10356989745857 1.04684484387847 1 1
1.14427038666593 1.08278105505281 1 1
1.35696888647934 1.27437921563174 1 1
0.979820430802322 0.931218487384391 1 1
1.02620718179518 0.973442187210036 1 1
0.956907516072706 0.908883405072459 1 1
0.787734722232376 0.75053495817932 1 1
0.599172519314242 0.576859669319151 1 1
1.12384121615108 1.06861201811336 1 1
0.71274368433235 0.683525436024929 1 1
0.913494810970984 0.871238272397184 1 1
1.10630796991243 1.05465804260554 1 1
1.02192094066579 0.972086923574665 1 1
0.879809526714233 0.830884936026563 1 1
1.02254400360898 0.981292397893589 1 1
1.267185378746 1.19750076226238 1 1
0.818806136008465 0.773483565617593 1 1
0.616949611617918 0.591774840101159 1 1
1.02338617667091 0.972445554585764 1 1
0.988695463860537 0.942582700368164 1 1
0.906131402845847 0.859394029619207 1 1
1.13808608107359 1.07884584604862 1 1
1.1148602665581 1.05739883442482 1 1
0.912450261884266 0.868449078850895 1 1
1.21636130464764 1.15796351947834 1 1
0.984433230117774 0.924860346323194 1 1
1.00822300092431 0.950011156181824 1 1
0.755338919555801 0.712621191445497 1 1
0.939184790305718 0.891350078152022 1 1
0.807034871064453 0.767068755475171 1 1
0.966917128960802 0.92446008020376 1 1
0.672541526119924 0.635909192499513 1 1
1.0458480549277 0.998607408040243 1 1
0.861290645468093 0.822124175959373 1 1
1.1219961581736 1.0725125410264 1 1
1.05330250351045 0.998441780320615 1 1
0.803951785521737 0.771434229045164 1 1
0.844453698304464 0.805941795516364 1 1
1.06352139877508 1.01501271365898 1 1
0.902759860327281 0.86308302069975 1 1
1.26297406783005 1.20385394900197 1 1
0.911749194265949 0.874657876427878 1 1
0.9704963074372 0.917137809886143 1 1
1.05804687430126 1.00522276575694 1 1
1.16264647531766 1.10878526743549 1 1
1.17396793295472 1.12125712754328 1 1
1.05129122824594 0.998889250019173 1 1
0.984459786461774 0.936487764952225 1 1
0.840437458823201 0.789219350120882 1 1
1.2696120381016 1.21234331334198 1 1
0.810329631143203 0.765505354224515 1 1
0.959488082017238 0.915801062034014 1 1
0.875430016015186 0.837078547274608 1 1
1.12062035689879 1.06789596637574 1 1
0.796783822809391 0.750507781223635 1 1
0.751676536160694 0.720323354347925 1 1
1.20284451874242 1.14380010869664 1 1
0.979998755131772 0.93360456807941 1 1
1.09351735881779 1.03950756004799 1 1
0.683816941067777 0.658743918869349 1 1
1.19080413805106 1.13147002590735 1 1
0.943196518676973 0.89039108609153 1 1
1.08390464837307 1.02240969311543 1 1
0.786886974031449 0.750702502915521 1 1
0.88653124966199 0.849325771106397 1 1
0.773247992649268 0.735412624661871 1 1
0.934267483148718 0.88826536875097 1 1
0.866866799211355 0.828222420653813 1 1
0.996829588372805 0.949780020853888 1 1
1.11427101135874 1.05756885608301 1 1
1.08062408490635 1.03394658885433 1 1
1.12988733216442 1.07375453854805 1 1
1.07849353127553 1.02629767537357 1 1
1.23931006806676 1.18176947220826 1 1
0.801990031014563 0.761359675976156 1 1
1.02847440052098 0.985008686721942 1 1
1.05055179846733 0.997008631425335 1 1
1.43555786770704 1.3712165323848 1 1
1.14472250040514 1.09368458892292 1 1
0.845537159390441 0.801511405850473 1 1
1.1033700576387 1.05363720450907 1 1
0.900799972334558 0.86090591965307 1 1
1.06430109733747 1.00784085454974 1 1
0.916574282900346 0.872421296827673 1 1
1.34993816855443 1.26932362194452 1 1
1.21439910624172 1.15421305337236 1 1
1.25279464692741 1.18713148507268 1 1
1.27687457681851 1.19809261600701 1 1
0.926187891142272 0.885805521334398 1 1
1.12235431558079 1.05948432253219 1 1
0.905936722524772 0.864466986933496 1 1
1.06145538902115 1.00904225951788 1 1
0.719421822721156 0.691288701205547 1 1
1.00161408762004 0.955311678621688 1 1
1.00300203647869 0.943678246130158 1 1
1.05863673078957 1.00224931194716 1 1
1.03028261958389 0.981397584962934 1 1
0.813583637407359 0.764672760170105 1 1
1.08203443113086 1.03423116839667 1 1
0.953335789286399 0.909934708521471 1 1
1.20877271619706 1.1573868874063 1 1
1.21760496238021 1.15313393364618 1 1
0.814110159998364 0.776381513643704 1 1
1.07301205106474 1.02366163507786 1 1
0.98229192614626 0.934590198879296 1 1
0.815729419680659 0.771977132306485 1 1
0.939708799544777 0.885522366180832 1 1
1.23025930270555 1.1747405912529 1 1
1.06130310565249 1.01805608043913 1 1
1.09756460224255 1.04934978746438 1 1
0.782709185966427 0.744796286393219 1 1
0.915408019248339 0.86829475737458 1 1
1.08905710750156 1.03431704529475 1 1
1.00177569526957 0.953496505648595 1 1
1.03952006820459 0.990895525129588 1 1
0.729665790775496 0.69097175019273 1 1
0.678904148074127 0.643295227400136 1 1
1.29090674020957 1.22693980842038 1 1
0.968501186578141 0.925955217822916 1 1
0.908633763048324 0.867796815772847 1 1
1.15147663644115 1.09417972230829 1 1
0.83201199491117 0.797801578968391 1 1
1.01640285404374 0.974058329776556 1 1
0.809513949291866 0.772142732541298 1 1
1.09905188933799 1.04779434291311 1 1
1.03553484255243 0.975819184715015 1 1
1.19996716786308 1.14249364091353 1 1
0.876426630397493 0.827417676787438 1 1
0.625046968704754 0.594469782067985 0 0
1.31508584719525 1.25150125797947 1 1
1.09083169035598 1.03914269138301 1 1
0.993495284169279 0.94104603402129 1 1
1.09682118021807 1.04427480027479 1 1
1.09711476328411 1.04217646898951 1 1
1.07742107629909 1.02328971462503 1 1
1.01855120535907 0.967563866229585 1 1
0.861280721086885 0.819516922942156 1 1
1.29875573621064 1.22926707608798 1 1
1.04407758294697 0.992599406414795 1 1
0.986192269262065 0.937450772968493 1 1
1.18561588205185 1.12567416547777 1 1
0.77192254117401 0.734513001992708 1 1
1.05723038980469 1.01058646247952 1 1
1.30132576635274 1.251646506279 1 1
0.842462341767007 0.805920506417603 1 1
0.952104062358678 0.91119441737415 1 1
1.07986818082304 1.0286532533694 1 1
0.810698475656753 0.772172676352797 1 1
0.964480133305487 0.921039484100073 1 1
1.0879241355911 1.03577216863487 1 1
0.865229992744125 0.819922576526913 1 1
0.886855163448369 0.840971909075006 1 1
1.25149261617437 1.19050620758693 1 1
0.711645609195305 0.678031618377733 1 1
0.988554272537387 0.93618110750936 1 1
1.15179055164035 1.09752763780824 1 1
1.05272202589884 0.997341921360399 1 1
1.00760805100039 0.960994255067038 1 1
0.990897357371346 0.945340455524066 1 1
1.14494479816104 1.07493801557219 1 1
0.859306113501629 0.824013929009653 1 1
0.839050553812131 0.803916954621012 1 1
1.43402473734757 1.36863459004301 1 1
0.742359269361977 0.698818855625203 1 1
0.696669453145711 0.657738343963354 1 1
1.29276871549111 1.22155004608015 1 1
1.34485298327106 1.28679455577823 1 1
1.0329904880987 0.98022840157559 1 1
0.936766115577107 0.884599195174401 1 1
0.786527561010681 0.747570336230654 1 1
0.84199889219727 0.803000790435107 1 1
0.689835764443043 0.65524665268458 1 1
0.930769681968224 0.88442528290067 1 1
0.55686742474537 0.528776402135754 0 0
0.994291941213337 0.9546512654483 1 1
0.985151802863236 0.944077859554429 1 1
1.40040366938553 1.31907516409729 1 1
0.867881104400067 0.817755724072692 1 1
1.2136662712103 1.17078438630068 1 1
0.833648770671805 0.794368397543674 1 1
0.872592324889598 0.827895685814974 1 1
1.09155042352021 1.02772915323956 1 1
1.1407476959746 1.08792021672465 1 1
0.908882021076576 0.867397971047427 1 1
1.0269815439719 0.978778949699881 1 1
1.10408457528525 1.0533101672309 1 1
0.785260444469729 0.750530154727549 1 1
0.988637157222612 0.943319837906757 1 1
0.925388180126518 0.87345039056297 1 1
0.787034422025507 0.746527149415609 1 1
1.08767573339879 1.03864659842321 1 1
1.17097645652613 1.10936811005875 1 1
1.1375262606527 1.08779607097071 1 1
1.10508973733566 1.04624702243145 1 1
0.61774156660462 0.592263794222781 1 1
0.735853396978441 0.701604485689951 1 1
0.787683209657805 0.745796958946698 1 1
1.38317173179156 1.34324134711967 1 1
0.715318488197597 0.68002051596626 1 1
0.978812598150609 0.932562904634718 1 1
0.781907569309738 0.748043977386128 1 1
1.32003878290134 1.25384634625249 1 1
1.07147613874724 1.01354411687325 1 1
1.16875897195194 1.11613907866077 1 1
0.924180264914588 0.87788704409965 1 1
1.35571011065634 1.29141410719401 1 1
0.900815579449514 0.860215602819113 1 1
0.919341450730409 0.874427589857363 1 1
1.04848648787139 1.00421252660914 1 1
1.53952418573416 1.45668114595164 0 0
0.957765358064709 0.905107453252557 1 1
1.07781998383009 1.02268909326077 1 1
0.947212118763806 0.897764324695823 1 1
1.00674084227293 0.960205255668978 1 1
0.951366055727327 0.911149141228195 1 1
0.965630238801454 0.914242477036882 1 1
1.07996222639826 1.03323699411413 1 1
0.793865721151295 0.752767084711082 1 1
1.11720735227125 1.06197658395317 1 1
0.724822891466419 0.682439255276532 1 1
0.980979617966836 0.934446125015145 1 1
0.666934236104212 0.633292347513181 0 0
1.12745661339933 1.07750860346617 1 1
0.636713443254471 0.601203606109566 1 1
1.26133903834601 1.19824209292389 1 1
1.02284235469245 0.971035839328278 1 1
1.3469167941481 1.28323104711779 1 1
0.978133979225133 0.932964234450715 1 1
0.943575996568113 0.898496615692443 1 1
1.0215181260722 0.969234673983887 1 1
1.11969180451785 1.07131272399096 1 1
1.244900466164 1.18673977669266 1 1
1.04457986675227 0.992728698537522 1 1
0.902233171166246 0.861959870127499 1 1
1.0250928934859 0.977921996676168 1 1
1.12225642822374 1.06104282876261 1 1
1.01366011179349 0.964562320758226 1 1
1.01925064638487 0.976969847147752 1 1
0.701175220007998 0.665522981180749 1 1
1.11162454777784 1.05798305845353 1 1
0.633039415913884 0.602184382664036 0 0
1.02395731926238 0.967907859195603 1 1
0.561296097527683 0.524248626747396 1 0
1.1733749446225 1.11563264155447 1 1
1.13317370408701 1.07407395542506 1 1
0.823418086220109 0.776859354870613 1 1
0.964768793731529 0.914385880549011 1 1
1.29633910165098 1.22733841246595 1 1
1.01905350873501 0.974429294875454 1 1
1.23149582723242 1.173606912644 1 1
1.03212055392246 0.975051808590827 1 1
1.08632182184033 1.03459916617996 1 1
1.30318000740141 1.23289114784842 1 1
0.806646794595611 0.76745811993337 1 1
1.40232949770486 1.32604606320772 1 1
1.01868986022495 0.972868038278198 1 1
1.00363166745614 0.952898959629487 1 1
1.08647111231239 1.03044097185644 1 1
1.13593799683488 1.0725803236576 1 1
1.16230699082811 1.09530609018241 1 1
0.978051315147776 0.935636294349232 1 1
1.096025326325 1.04123304954816 1 1
1.18049137237822 1.12228235423812 1 1
1.06711469782443 1.01860687560185 1 1
0.837203299128725 0.798345942214217 1 1
0.946127200212821 0.906702930240414 1 1
1.18285195746339 1.12245067716378 1 1
0.705892407374003 0.67031509967239 1 0
0.766256308493571 0.730602359452299 1 1
0.934786427658346 0.894486271652812 1 1
1.30920837592616 1.24781986957957 1 1
1.26177214708387 1.19295853567093 1 1
0.870282454177728 0.831741002375489 1 1
0.867093617025226 0.827615689998488 1 1
1.28310946241652 1.21919405394111 1 1
0.974370794889481 0.932432059561937 1 1
0.759071958512131 0.728392871035946 1 1
0.833988530937012 0.795365658457876 1 1
1.20175214673008 1.1462563386263 1 1
1.00371000656633 0.95593863838901 1 1
1.13703051476148 1.08163370620302 1 1
0.622062263129538 0.590401226350248 0 0
0.807337945054683 0.770829908079437 1 1
0.811306651229147 0.774421502202953 1 1
1.19999944029334 1.14487848236328 1 1
1.0638358110606 1.0094674226415 1 1
0.769195551415494 0.739543339629433 1 1
1.05199070718154 1.00574255563009 1 1
1.00159615601012 0.952557210863639 1 1
0.994065048721258 0.937913201549422 1 1
0.733479828366926 0.69656780175874 1 1
0.960477168027363 0.912146093680175 1 1
1.01929728546734 0.9626700748376 1 1
0.624314829837145 0.600956982625448 0 0
0.877645548293576 0.83401249515931 1 1
0.710255619677955 0.663975225920339 1 1
0.86256870673656 0.81726584564075 1 1
1.0444974418811 1.00141212700845 1 1
0.927527872028699 0.86773355450792 1 1
0.764752029582185 0.728227973709166 1 1
1.07132163586518 1.00896090905861 1 1
0.901929167229718 0.850780548367851 1 1
0.804619141394259 0.768475729513219 1 1
0.96938138657668 0.922500431379385 1 1
1.05283876275239 1.00381492484616 1 1
1.20390651703871 1.14373152010081 1 1
1.21253363601894 1.15669861922765 1 1
0.848818134910988 0.798477942862531 1 1
1.0484565352589 1.00410647123322 1 1
1.29830802331104 1.22955935526876 1 1
0.890988593088958 0.848989397809135 1 1
0.893174267206493 0.856249585097493 1 1
0.906516187381507 0.859562044266884 1 1
0.6360109831455 0.61080851541146 0 0
0.981206828932076 0.928085581466551 1 1
1.35795624963464 1.28752687408234 1 1
0.834304772113176 0.793543746766788 1 1
1.27075209124737 1.20802044089868 1 1
1.27605544240835 1.22246554627261 1 1
1.17301429136745 1.1166674412161 1 1
0.739994358759902 0.709598068469661 1 1
0.910841954543521 0.855220030686947 1 1
0.908216180996078 0.856273215467897 1 1
1.11689230654538 1.05211188071531 1 1
0.793789392224963 0.748995901766192 1 1
1.12632014864498 1.07056337513205 1 1
0.88970522193792 0.84778673961002 1 1
1.05223789316561 1.00452262176296 1 1
1.14994874001287 1.09628846624059 1 1
1.21430743396928 1.16001555460974 1 1
0.949946213236103 0.905220785923799 1 1
1.01573296896069 0.967577154403827 1 1
1.2137257007988 1.1543504566485 1 1
1.01361938388103 0.967572241736377 1 1
0.901236036191809 0.859261412830191 1 1
0.937077083473552 0.896448883572131 1 1
0.970841566451309 0.93189745197575 1 1
0.89958459369769 0.850056078486984 1 1
0.939002837488272 0.889490950966221 1 1
0.812010389834305 0.772708570852137 1 1
0.640310241531373 0.607823848939805 0 0
0.90278893049991 0.856392266415825 1 1
0.847695379400366 0.800973594824317 1 1
0.814237438234727 0.771859181918025 1 1
1.05563328257077 0.996517753984212 1 1
0.93363462472734 0.888621129452688 1 1
1.14439520372654 1.08730266717778 1 1
1.25635796402933 1.19725516249394 1 1
0.967501715745593 0.921990063748063 1 1
0.868459791576396 0.828621792496154 1 1
1.07874231087441 1.02678407448866 1 1
1.2867545364264 1.22618563470558 1 1
1.09616675793243 1.04188869270148 1 1
0.82329078157157 0.788995359240721 1 1
1.09489347423707 1.03257248294213 1 1
1.01428935841621 0.969601676590458 1 1
0.513671753515395 0.485810102431801 0 0
0.84749883277447 0.811665089062339 1 1
1.14088108103108 1.08839736940422 1 1
1.28603977817337 1.22793313247526 1 1
1.26804291347337 1.19929490048188 1 1
1.00831084721106 0.958452921976424 1 1
0.900351274588333 0.85103330678272 1 1
0.720618207551003 0.690870985796221 1 1
1.00106715714855 0.951796779279174 1 1
0.974261615990024 0.923698218951509 1 1
1.16459332871258 1.10530197176268 1 1
0.792680900104389 0.755082443404549 1 1
1.19939179717121 1.13602016007139 1 1
0.720575325193311 0.685912178848988 1 1
0.994501485911728 0.939384039868383 1 1
1.37498394644415 1.30189392703831 1 1
0.95256417676334 0.907698617005443 1 1
0.962433604011818 0.917759248433021 1 1
0.925700730893463 0.886938067657273 1 1
1.0685174485995 1.01268923784181 1 1
0.972224852025684 0.926289931957064 1 1
0.854851440288007 0.81370386291655 1 1
0.926144670033556 0.881409214684636 1 1
0.739754906523759 0.704586462256718 1 1
0.735476296918197 0.69999087740222 1 1
0.985059000841184 0.942963160053435 1 1
1.22569078561556 1.16490235414569 1 1
1.1218128770293 1.07105235954727 1 1
0.847647304330726 0.812962879351815 1 1
1.02136599062684 0.9676733265107 1 1
0.669615981649242 0.642503582423619 1 0
0.867300226793074 0.83181465512716 1 1
0.984873811043703 0.936437367433602 1 1
0.90615012105631 0.864738507201095 1 1
0.891391763798712 0.85168628137152 1 1
0.657721474462574 0.628530830521199 0 0
1.19302954299029 1.13641600936776 1 1
0.973925682362534 0.922352681896645 1 1
0.958578268419806 0.91149537940028 1 1
0.947081002706206 0.898451696429922 1 1
0.910102588766046 0.864596496262793 1 1
1.09003880801274 1.03800880891257 1 1
0.931989306735474 0.885051336402629 1 1
0.967140364562047 0.915460829704033 1 1
0.577518821599054 0.546669595309615 0 0
0.918263456590601 0.87534006837979 1 1
1.33310330542311 1.27296494989876 1 1
1.21485727907209 1.15949414559801 1 1
1.16174226863371 1.11090052803519 1 1
1.20498599845702 1.1366859124897 1 1
0.867535557241041 0.817275492839326 1 1
1.00136333039513 0.943298479103729 1 1
0.744633573882901 0.708173255021815 1 1
0.643473432423574 0.61441829625677 1 1
0.640491286134781 0.605224590063543 1 1
0.854938175121496 0.816807203027399 1 1
0.951417121772885 0.901536321117293 1 1
1.02866607234217 0.975380980481105 1 1
1.00512721247868 0.944666571058981 1 1
1.06252579161738 1.01710583349504 1 1
0.943398477984189 0.896849996247722 1 1
0.826625633873433 0.783720562622634 1 1
0.853724648004615 0.805265822300086 1 1
1.11480762579658 1.05725973423365 1 1
0.438122881722432 0.422577007136139 0 0
0.969075808733883 0.92137556880715 1 1
0.694166043224749 0.66607774666515 1 1
1.03991510762977 0.99266987848075 1 1
1.0235557533394 0.976515027414423 1 1
1.19520899933738 1.13074918288138 1 1
1.02703883126673 0.975774517636901 1 1
1.04683065500074 0.990306674524143 1 1
1.04368453557303 0.996529783643542 1 1
0.846657674235088 0.811206773940776 1 1
1.01820361557847 0.960869680670915 1 1
1.09470673364027 1.04315842192397 1 1
1.04224261099735 0.996091766607204 1 1
1.06971198992087 1.00986245395148 1 1
0.759200435104956 0.718991151059794 1 1
1.19792991244344 1.13885232594593 1 1
1.15248948475057 1.09863409662386 1 1
0.986456745018862 0.938366730299237 1 1
0.832681454152039 0.790940609589091 1 1
1.12869424414979 1.07894745427169 1 1
1.03516638269834 0.977568868526879 1 1
0.678088499998268 0.647582094139759 1 1
1.109539511661 1.0576693998283 1 1
0.710294535354408 0.675489703665158 1 1
0.7188637417717 0.682083244303083 1 1
0.798714348775633 0.769071069355302 1 1
1.15482287195986 1.10368014128463 1 1
0.77933367284625 0.745582619965756 1 1
0.826056261055349 0.788069488669576 1 1
0.90316837181396 0.854487635422109 1 1
1.08297807640272 1.0212691750985 1 1
0.686800272755076 0.647084591123641 1 1
1.17789110013318 1.11901481380096 1 1
0.941297394863557 0.88617084779839 1 1
1.03304283863167 0.972775844031698 1 1
0.909903941889297 0.863859390660735 1 1
1.03348257455871 0.97391912160076 1 1
0.862508330480968 0.817255560454 1 1
1.26831569209652 1.20290683292847 1 1
0.866028306789577 0.827718295923725 1 1
1.01517165240138 0.963580645358666 1 1
1.38385038304566 1.31018894150489 0 1
0.930199795412414 0.880746325036797 1 1
1.33041805463879 1.27910331392952 1 1
1.04198755560819 0.995895128482135 1 1
1.12741109558517 1.07062449581109 1 1
0.678677742656999 0.647512229242944 1 0
0.880822331658136 0.839272030287632 1 1
0.948706822615985 0.905501706032526 1 1
1.10764995814938 1.05092079691357 1 1
1.2585589792085 1.20968966833944 1 1
0.770084081269511 0.739137920904045 1 1
0.877454120904365 0.831568953247759 1 1
1.10034947616917 1.041304222305 1 1
1.21934743680383 1.16018417806071 1 1
1.01061581008592 0.964859075066269 1 1
0.90570275603028 0.856943434445054 1 1
1.07696544813739 1.02630337956144 1 1
0.791971710563324 0.747959265874138 1 1
1.38041321508511 1.31637266470544 1 1
1.01236753042735 0.964322184525616 1 1
0.84772740305902 0.79971367752449 1 1
1.10538144657645 1.04149032087498 1 1
1.00041809174003 0.956330848099263 1 1
0.945783752849928 0.896319810694279 1 1
1.19309949390377 1.12271185879918 1 1
0.829821791550331 0.789586094010764 1 1
0.901510511266894 0.860159028539914 1 1
0.963052384626673 0.916130285093566 1 1
0.945762107159685 0.911204566866476 1 1
1.02295384055373 0.974548246245449 1 1
0.992350038641222 0.953419122370864 1 1
1.20006555433962 1.13434295757836 1 1
1.15533978730582 1.09586233759066 1 1
0.816594602719271 0.786794362451587 1 1
1.15047925767357 1.08765683781395 1 1
0.890151813024413 0.846592265956706 1 1
0.881621162669281 0.847779626134052 1 1
1.09142486773894 1.03972388120982 1 1
0.69676201922804 0.665236010027102 1 0
1.0713190766693 1.02037508715796 1 1
0.843288365989307 0.80041886504714 1 1
1.65967219564173 1.57080890507943 0 0
1.02093791477481 0.975840694002279 1 1
0.848095616639596 0.815504188700967 1 1
1.10670602128674 1.05450653136076 1 1
1.17447216506424 1.11857501200271 1 1
1.10965772278329 1.04875534260926 1 1
0.917191891160334 0.87179476308595 1 1
0.913551345119936 0.869960794409454 1 1
0.855780658910805 0.825395596206713 1 1
1.1011541319315 1.04099221544711 1 1
1.00813671873542 0.9577320462233 1 1
0.963347266320274 0.919887946227025 1 1
1.20966925196799 1.15714822841486 1 1
1.08314974639924 1.02331259983559 1 1
0.880892905921654 0.842333535688542 1 1
0.876669522643923 0.834768911943255 1 1
0.835826026506422 0.797375699897899 1 1
0.968467936310487 0.921877641585771 1 1
0.736416310916664 0.703534980074118 1 1
0.740898407767774 0.701871853445879 1 1
0.99639049650416 0.946374790426631 1 1
1.39627063121107 1.31490822242433 1 1
1.13741878931858 1.07669904447937 1 1
1.1374595038806 1.0876786849431 1 1
0.861495787219357 0.814025373270196 1 1
0.844305658647285 0.805424267082845 1 1
1.06925255935018 1.01479544598077 1 1
1.10632441099648 1.04752963310556 1 1
0.880397634152618 0.842448057610682 1 1
1.38494709881932 1.30880609267124 0 1
1.03770258074513 0.994345434053543 1 1
0.727485718941675 0.694859793473304 1 1
1.03124226754179 0.982327638138072 1 1
1.23062472534359 1.17352342090593 1 1
1.0737815325675 1.02000655836087 1 1
0.967043759550105 0.911432506593326 1 1
1.00335351082105 0.95311690447418 1 1
1.08830606040019 1.03586142368874 1 1
0.744177809074232 0.708991332363358 1 1
1.26070074924109 1.19308854442442 1 1
0.902479396094287 0.863474830691936 1 1
0.884516766368481 0.846702978241006 1 1
1.18121010108237 1.13298909927929 1 1
1.03269792498208 0.97342068930914 1 1
0.93595564484026 0.882653161086303 1 1
0.904978813655075 0.85476637934573 1 1
0.744889676290454 0.709018699910687 1 1
0.837302062448761 0.801625299999819 1 1
0.877957546495146 0.84169735539922 1 1
1.13992558437359 1.08530952255096 1 1
0.717058743309225 0.685947769724766 1 1
1.08369501686995 1.02984086372241 1 1
0.789650956706889 0.753330864378295 1 1
1.03046598815132 0.979563804665688 1 1
1.05262626749509 1.00797268541789 1 1
1.00176417542291 0.952576572151106 1 1
0.866447253129791 0.831057616172213 1 1
1.07312180732157 1.02723072422622 1 1
0.867189405212203 0.828129085273316 1 1
0.991797072775378 0.940778108934985 1 1
0.911672725140905 0.865137696598439 1 1
0.927482455721532 0.881103633379615 1 1
1.19857331442966 1.1409579764413 1 1
1.14187397754566 1.08940769530489 1 1
1.02443911249931 0.977404971345507 1 1
0.840423106918303 0.796119589729884 1 1
1.17871954015513 1.11950693811901 1 1
0.770944339886617 0.738552967790315 1 1
1.09413556048424 1.03826880709463 1 1
1.07206446017401 1.01863733307595 1 1
0.867854356803215 0.823686447992431 1 1
1.80820311969112 1.70680686796991 0 0
0.808944584891745 0.779926173263285 1 1
1.19735046236932 1.15221718526154 1 1
0.692890075953381 0.654400930265636 1 0
0.947792992149973 0.896922198518344 1 1
1.14478391510029 1.07834925380238 1 1
0.772676747407479 0.729591423672631 1 1
0.893302742421086 0.846942994648819 1 1
0.97022328761955 0.913684555381686 1 1
0.718673075132417 0.685676472848147 1 1
1.08524940762328 1.02297554741504 1 1
0.951380693561938 0.907066150016931 1 1
0.761647609806489 0.72695599337404 1 1
1.17067150760314 1.12338606024188 1 1
1.07995924605269 1.02616990291864 1 1
0.914508562686294 0.862396299711672 1 1
1.21816595605865 1.15721928815629 1 1
1.04819890242504 0.99831120443729 1 1
1.01409700859089 0.96630466362022 1 1
0.767331018617611 0.734125207829369 1 1
0.912383433723906 0.860707089174081 1 1
1.13683914376906 1.08651331840548 1 1
1.05318960778521 0.995380335714 1 1
1.12649937387603 1.06835258878341 1 1
0.89336579093357 0.854692678436047 1 1
0.879971057403597 0.840827392307534 1 1
0.578949292554533 0.553037830930542 0 0
0.88683934223031 0.843304211255513 1 1
1.08946532018676 1.03703975913678 1 1
1.0859831816184 1.03508203209809 1 1
1.03459911633216 0.98828190969349 1 1
0.803123395599983 0.766035163615937 1 1
0.934112045962438 0.886185889978248 1 1
1.1183595981543 1.05895883367383 1 1
0.94204889752611 0.892614213653171 1 1
0.911964044064463 0.865380540297379 1 1
0.9597853130803 0.916086820338275 1 1
0.780728620017364 0.754372214145236 1 1
0.832117597851728 0.786239236338634 1 1
0.821038440766607 0.783248115045232 1 1
1.0361585791391 0.988803780266518 1 1
1.6412043295178 1.55261323991398 0 0
1.09064809077171 1.04136869737313 1 1
1.36244759304013 1.29961230376408 1 1
1.05654203185932 0.993773174330507 1 1
0.607156302241927 0.58617412487819 0 0
1.234246441377 1.18011498090237 1 1
1.24496510310989 1.18954342657036 1 1
0.834792567981983 0.792332499373175 1 1
0.774826637700275 0.733835475762825 1 1
1.02554461483494 0.967189079180338 1 1
1.13871209641279 1.08601165847042 1 1
1.02617973288785 0.971478221358743 1 1
1.3558840749737 1.29385819894237 1 1
1.22090341259868 1.17104688856057 1 1
1.10669957445938 1.05033948760587 1 1
1.33747959078122 1.26934731799118 1 1
0.967615182877348 0.924938036106173 1 1
0.769645826789337 0.722624573721494 1 1
0.9134558625905 0.866510303095144 1 1
0.919199252056871 0.878363834147288 1 1
1.1239355727183 1.05623072469748 1 1
0.928798561236619 0.881911837557965 1 1
0.932229921428313 0.880298602420761 1 1
0.838278774152119 0.794467409028939 1 1
0.69645786807302 0.660204818293319 1 0
1.36867104057058 1.30837317663372 0 1
0.684617769521497 0.650035051530688 1 0
1.10389055979364 1.04960986045396 1 1
0.881110945187967 0.835509944478578 1 1
0.896501020853274 0.85247438277602 1 1
1.05956943836743 1.00775422173943 1 1
1.20546464682079 1.14302886660963 1 1
1.09317119665469 1.04715720326488 1 1
1.1255718622593 1.06934176737141 1 1
1.11894705801309 1.06816078679769 1 1
1.18325626161191 1.11322481504805 1 1
0.825612453720647 0.784113143960744 1 1
1.24659624804788 1.18236745274925 1 1
0.80274138570965 0.767976786172019 1 1
1.02618246009687 0.984161294502846 1 1
0.712594121377731 0.679730398639024 1 1
1.03526924299885 0.991336128637978 1 1
1.04482023645267 0.986962887675583 1 1
0.858611914983758 0.802552539390655 1 1
0.810063829234129 0.772150931339155 1 1
0.942646550945615 0.899144456314219 1 1
0.69108261664759 0.655653476821878 1 0
0.946448720713634 0.906013138670708 1 1
1.01999744658863 0.968475622636451 1 1
0.990039912478809 0.937573080413452 1 1
0.942014700360155 0.897160628854219 1 1
1.22676209362208 1.16733295961398 1 1
1.00230485376679 0.953312182251508 1 1
1.01433665270376 0.967701057797275 1 1
0.937002329075257 0.894008507969275 1 1
0.978912205498638 0.933624164087416 1 1
1.01982679490865 0.971960117746285 1 1
1.21310137871353 1.15154682499225 1 1
0.875163589157908 0.831096094845121 1 1
0.946796329781168 0.895584874413707 1 1
1.19090503838245 1.13655468013384 1 1
0.879827874187499 0.842816480721566 1 1
1.1611561332418 1.1233918836219 1 1
0.89016948209014 0.853770166310885 1 1
0.888874264080005 0.84665739357661 1 1
0.968136127737135 0.926112438681286 1 1
0.788539662939952 0.747897784575763 1 1
0.874673746124518 0.827566845007912 1 1
0.951780595847366 0.900252857677847 1 1
0.87134294027364 0.82595631895558 1 1
1.2618808804222 1.1940509327304 1 1
0.962262435105126 0.918333230255217 1 1
1.08639056002821 1.03423768407035 1 1
0.888314408168426 0.845661106665947 1 1
0.916584090713705 0.871032128223686 1 1
1.15231917267672 1.10257063819823 1 1
0.960531514714424 0.919157548499154 1 1
1.16997928296737 1.12025592636574 1 1
0.944237540912491 0.895656993841531 1 1
0.864587859288842 0.824568402866765 1 1
0.952060896019862 0.889192620885116 1 1
0.837284750523515 0.797012001929484 1 1
1.17469696645714 1.11357900267457 1 1
0.620897659419003 0.587973699970108 0 0
1.021022818073 0.965895951547671 1 1
0.930299946038331 0.877318665595531 1 1
0.829752813371832 0.785205254235666 1 1
0.844977282991329 0.80709004703793 1 1
0.779738696619263 0.740453081464207 1 1
1.10634633168582 1.0510656720648 1 1
0.695604222766015 0.664354635722904 1 1
1.26962384825797 1.21052511398395 1 1
0.894583152023942 0.857667390292605 1 1
0.846595264279045 0.800349774432771 1 1
1.3413214925128 1.27330441727699 1 1
0.883617585337075 0.837207988806821 1 1
0.809320739675525 0.77269071071518 1 1
0.993787268564543 0.947893042781923 1 1
1.1367577646434 1.08034406796638 1 1
1.00056939874735 0.952273847823828 1 1
1.04778254660097 0.99228655523565 1 1
0.808420008134525 0.762450835700171 1 1
0.873816057785624 0.838359653140319 1 1
1.13676060568646 1.07985237272928 1 1
0.863086003487024 0.827434363534859 1 1
0.791941122939534 0.752267864961592 1 1
0.954634685987121 0.905748008461638 1 1
1.47818358443667 1.39816477598182 0 0
1.11431360477676 1.05876367026543 1 1
0.982199085831274 0.938168215646438 1 1
0.684694798116885 0.651284403065872 1 0
0.876235209526452 0.836691054227239 1 1
1.14188361404372 1.08314491117369 1 1
1.00503609381888 0.954170824981713 1 1
0.930381733960408 0.886410809446141 1 1
0.786400986370534 0.74901497494031 1 1
1.40763732837473 1.34423150235737 0 1
0.965044843818563 0.919834225956131 1 1
0.876939388528188 0.833737359175749 1 1
1.24838133121969 1.19002517353231 1 1
0.807198416227232 0.773102133933735 1 1
0.999143695004082 0.952460033265594 1 1
0.884281968050174 0.846243774245777 1 1
0.832030635545171 0.79496868945443 1 1
0.737997203446994 0.700132755247513 1 1
0.987621426103874 0.943593054680439 1 1
1.23440600373618 1.1619958611041 1 1
0.755108037704743 0.722646335241102 1 1
1.06455875504431 1.00345344777751 1 1
1.09061899901751 1.02529581473135 1 1
1.03632225158926 0.980456747907254 1 1
1.0015445002623 0.95453005587796 1 1
1.20724153399834 1.14243259687948 1 1
0.690441008637213 0.660155536181961 1 1
0.973496614642998 0.934716661529769 1 1
1.164950043826 1.1086704450013 1 1
1.10221594321917 1.05271745894649 1 1
1.01281466682936 0.951579779704125 1 1
1.10095118338997 1.0471103652779 1 1
1.17533738264922 1.11657174885592 1 1
1.16330304917766 1.10749403228429 1 1
1.31033850546994 1.25002053448313 1 1
0.840816276024786 0.809290367332589 1 1
1.06253373176095 1.01146647756474 1 1
1.14144604692552 1.08576905295103 1 1
0.769141862264755 0.733050323902244 1 1
0.887738406449916 0.847303943569939 1 1
1.24612658544708 1.194426679151 1 1
1.20989936654171 1.14605605842756 1 1
0.901703227779449 0.854699677314116 1 1
1.06945840960427 1.014666339339 1 1
1.1765298910092 1.12491324673514 1 1
1.10834836703553 1.06178719994103 1 1
0.780332020215306 0.748665482969767 1 1
1.22723927667971 1.16719889527503 1 1
1.1335914707709 1.07267510577018 1 1
0.855094054492716 0.815708723147084 1 1
1.05266491575349 1.0057392501121 1 1
0.807666556977675 0.763726152425942 1 1
0.994436133429248 0.944297432782137 1 1
1.07871211868389 1.02174382715037 1 1
0.768377789182855 0.733636505964071 1 1
1.11836912442756 1.07990731425192 1 1
1.12488136778037 1.07176318635038 1 1
0.666524808408723 0.628488929261162 1 0
0.963152508977172 0.907205990432973 1 1
1.05061761273716 1.00330206001641 1 1
1.38811350481627 1.31967098276109 0 1
0.824757851244953 0.780291839965349 1 1
0.754291939118048 0.720562620555792 1 1
0.883144994586992 0.842197481296312 1 1
1.16221117906699 1.1086621449303 1 1
0.825702893015166 0.787673020110292 1 1
0.672233960781304 0.641614402320515 0 0
1.26592180234903 1.21094347510129 1 1
1.0339626037034 0.987134356957294 1 1
0.853499929933847 0.79484877678015 1 1
1.1993200731381 1.14146245974436 1 1
0.901916711692102 0.864748289718754 1 1
0.930350819217497 0.886031628729843 1 1
0.986668312183695 0.939816728951417 1 1
1.10643795044613 1.05973385599536 1 1
0.946492435842002 0.899673252870005 1 1
1.02661676856347 0.971397012989926 1 1
0.802051429158708 0.763172414472849 1 1
1.27380908170359 1.21159647830161 1 1
1.13140984371932 1.07278475341586 1 1
1.32971853090362 1.26375947388099 1 1
1.39238198225542 1.31136261303862 0 1
0.827466345257858 0.792390431546517 1 1
1.03217145074513 0.974445201290419 1 1
0.760106670711081 0.719702802647575 1 1
0.899138319396935 0.853827926341072 1 1
0.870113918025753 0.832446792595125 1 1
1.16557656593068 1.10846724567827 1 1
1.22634386723067 1.17849325353443 1 1
1.00042273847299 0.952083534180704 1 1
1.12465136379533 1.0474019828401 1 1
1.19615001155531 1.13948815503997 1 1
0.954560422232163 0.911640542317895 1 1
1.0489290877174 0.999470902737236 1 1
0.794102717546752 0.759185393898647 1 1
1.01338705358711 0.964286342976151 1 1
0.957698722043448 0.910466775146697 1 1
0.730561923483614 0.6951658852901 1 1
1.13185649212886 1.07676123178342 1 1
1.20598662806599 1.1439174049408 1 1
0.888976385115088 0.843025896716446 1 1
1.23238434188956 1.17480480462282 1 1
1.2830749346016 1.21485112336405 1 1
0.817476060052803 0.781685476590205 1 1
1.39434136926916 1.32073376519209 1 1
0.822295353967973 0.783074754722401 1 1
0.848267390404984 0.808545037257771 1 1
0.957311375301218 0.911275055502603 1 1
1.29665284504408 1.2374705348505 1 1
1.09755160737325 1.04782146437767 1 1
1.22599260517735 1.16905513276467 1 1
1.20603672688358 1.1425861392598 1 1
1.10396234751377 1.05424352402304 1 1
0.754565490189649 0.70920710563403 1 1
1.04159526520448 1.00107829947782 1 1
0.857576209658043 0.815933942126822 1 1
0.708527419396489 0.680262148051705 1 1
1.09586826682799 1.03320539870827 1 1
0.839879997258167 0.798798960807832 1 1
1.16723081641848 1.1010138561324 1 1
0.60099999710204 0.575026119255804 0 0
1.13809902079667 1.07569609430436 1 1
0.699773046573089 0.669219476892317 1 0
0.998863820800435 0.952093494928835 1 1
1.15037396994468 1.0901949775857 1 1
0.603360185031206 0.576045085507563 1 1
1.06196468108939 1.00714382768831 1 1
0.880933733812525 0.846305267625568 1 1
1.07788369803641 1.02595699195712 1 1
0.809269002826435 0.770284553355458 1 1
1.19141793844457 1.13592686914976 1 1
0.889513126140623 0.847140549559642 1 1
0.874935809863981 0.826896955279754 1 1
0.610572492516471 0.57815719944289 0 0
1.13309713731834 1.08629925553186 1 1
0.95042838820274 0.908634446933487 1 1
1.15747458544603 1.09817840619582 1 1
0.670700618787483 0.636901615560139 1 0
0.948553060109948 0.904860624662139 1 1
0.971961872712302 0.924364490476619 1 1
0.950319868530923 0.910589133375507 1 1
1.05731463723795 1.01275130702455 1 1
0.776682748625144 0.747277232026533 1 1
0.97253124415877 0.927175693116115 1 1
1.07455105143572 1.02059539738452 1 1
1.24332363298371 1.18880132031246 1 1
0.798961070624351 0.764089281346191 1 1
1.0035600762686 0.952823801327427 1 1
1.3781591148425 1.29157301119899 1 1
1.38584908245115 1.31469259862464 1 1
1.38624822519292 1.30408887998084 0 1
1.08387000127134 1.02225235787617 1 1
0.91460831049728 0.871798723840042 1 1
1.13795698033539 1.08416017154002 1 1
1.21202800594081 1.15283750111986 1 1
1.28632356588852 1.22130831958288 1 1
0.713104607566843 0.677818284031832 1 1
1.32971622118715 1.26736728989457 1 1
1.26425917374178 1.20017575719689 1 1
1.01083057626473 0.951896498822926 1 1
0.622313768270067 0.594936851011125 1 1
0.806416797153729 0.758349204040039 1 1
0.770273742077863 0.728878997938524 1 1
0.896925027679681 0.842289307364662 1 1
1.15030393658967 1.08886182215782 1 1
1.04933834859577 1.00017143305282 1 1
1.0851428018259 1.03606325135048 1 1
1.01427117810814 0.955837931295331 1 1
1.13700756834225 1.06745116519073 1 1
1.19532012068962 1.13994137151436 1 1
1.08568486394727 1.02487699991475 1 1
1.34102701021673 1.26746706352008 1 1
0.931445397429793 0.887617045214973 1 1
0.931200490410852 0.903465544006406 1 1
1.4689317695968 1.38511189403454 0 0
0.788668259807175 0.75449197962414 1 1
0.84478113022174 0.808397018142705 1 1
1.00829234977447 0.963754361596808 1 1
1.19664993419301 1.13825233441128 1 1
1.41964263872504 1.35224008890112 1 1
0.968345410152382 0.929491616649947 1 1
0.776839713867642 0.731970339972337 1 1
0.9702173312 0.920569102503327 1 1
0.792923264054897 0.759354228172518 1 1
0.912084526342666 0.866072602334201 1 1
1.38087491803283 1.32530888904319 0 1
1.23753528788341 1.17087037113179 1 1
0.580923052804135 0.552128336604067 1 0
0.972361292030343 0.920493271778624 1 1
1.31424301241836 1.25540929723465 1 1
1.03174073846441 0.984548737368714 1 1
0.851720789776189 0.811246910686491 1 1
0.8773260905846 0.837672156744451 1 1
1.11678142148544 1.06027932280331 1 1
1.20480107928471 1.14481757134279 1 1
1.23991369821365 1.17830206706488 1 1
1.07870919688561 1.03451556751933 1 1
0.60919540029447 0.57427223788209 0 0
0.730977521770379 0.694071257822182 1 1
1.28689290024034 1.23252775669258 1 1
0.968658949950357 0.91901066679256 1 1
1.01352049312647 0.956787487255125 1 1
0.930576659853094 0.888026134969807 1 1
0.803921710466079 0.762703064826604 1 1
1.23598559115344 1.1664482164809 1 1
1.21512669034848 1.15340236014064 1 1
1.26074209533848 1.20543407521611 1 1
0.781457766344293 0.745936379102293 1 1
0.983984413390696 0.933055660881226 1 1
0.834761223841583 0.783372526702196 1 1
1.04632972837442 0.995980897287926 1 1
1.32738709094236 1.26670686859051 1 1
0.66341833667638 0.632273370436493 1 1
0.919728206970946 0.868938383106351 1 1
1.11660575304624 1.06046645812898 1 1
0.890022409498315 0.849432656297014 1 1
1.15955103857778 1.10686545083963 1 1
0.899000847011187 0.859289057501878 1 1
1.51483235576801 1.42596691043993 1 1
1.18964922540609 1.12790112295194 1 1
1.24164994586332 1.16774882263398 1 1
1.06119754338939 1.01047164010057 1 1
0.766342232924205 0.739644315866508 1 1
1.01116651332269 0.962938508245739 1 1
0.790832269420957 0.751566324020018 1 1
1.16167299426196 1.10594570806353 1 1
0.865177462297429 0.827819929607423 1 1
0.846294908411842 0.80692048900901 1 1
1.26667777165936 1.20371631008164 1 1
0.964478522143064 0.917194952438635 1 1
1.05082345634881 0.997984235233032 1 1
1.03649552108144 0.972928201733064 1 1
1.07962442915174 1.03253684978696 1 1
1.13840158861963 1.08707239519263 1 1
0.762491527291292 0.721105300170806 1 1
0.674917765061678 0.639188630644093 1 0
1.27976917646858 1.21100391855926 1 1
1.1723831437023 1.12165700272721 1 1
0.896641677104294 0.849635844213873 1 1
0.704120475790811 0.675906907162442 1 0
1.1821828788181 1.12549178598855 1 1
0.912280067453321 0.869017713531859 1 1
1.08045316372905 1.03077900767472 1 1
0.931379929343283 0.883637477155266 1 1
1.22670265069443 1.17383885735897 1 1
1.27681192666365 1.21009430074699 1 1
0.853283274303912 0.812005893935954 1 1
1.42730386863719 1.35414738909012 1 1
0.933491766517696 0.883692018927169 1 1
1.05224281050901 1.00234754851959 1 1
1.07045173203489 1.02016597456602 1 1
0.847454397566163 0.808995992883808 1 1
0.994902750059324 0.951196092257106 1 1
0.887883222831044 0.838516440275258 1 1
0.784421759888406 0.746516209533551 1 1
1.0116073421101 0.962253385261376 1 1
1.49494948731577 1.42285072682713 0 0
0.863751099660265 0.822153042180207 1 1
0.861753053820146 0.82644932790814 1 1
1.05046107728175 1.00274778926603 1 1
0.931659069595649 0.886731912668729 1 1
0.96944354487795 0.926002552423156 1 1
0.951886041746867 0.906426975526925 1 1
0.987626923226857 0.938262891449928 1 1
1.34978032102242 1.26769886580727 1 1
1.08918486623247 1.03613491199427 1 1
1.05900555522097 1.00093807489898 1 1
0.596871478282068 0.556572830848121 0 0
0.788182308714475 0.745561595312547 1 1
1.03903350723196 0.98674123449839 1 1
1.10017970342938 1.0502984858278 1 1
0.996419238740327 0.944127845758446 1 1
0.785356131419029 0.756758072559408 1 1
0.700586030978353 0.669590923097043 1 0
1.01768878549578 0.970750662251454 1 1
1.09553264682474 1.04500733851698 1 1
1.21774691292225 1.15002635700696 1 1
0.94843789382048 0.904488079481336 1 1
0.855567517413655 0.809557506375159 1 1
0.785360469540865 0.752649165019729 1 1
0.916288209297963 0.880928876705407 1 1
0.774908602209226 0.741130305544132 1 1
1.22861875070507 1.16611240801085 1 1
0.792935866181126 0.749849281420312 1 1
0.91091745547614 0.867080902649037 1 1
1.17531081220739 1.13417875477378 1 1
0.870555876551628 0.816778781039259 1 1
0.888382784666869 0.838056790553622 1 1
1.09387748181425 1.03239440906104 1 1
0.956208916626412 0.91444574875228 1 1
1.15649570089382 1.0988452780939 1 1
0.841538496514904 0.800706204660382 1 1
1.03347208411023 0.987129670074948 1 1
1.07411708071966 1.02182902824382 1 1
0.925004986917326 0.881866614249191 1 1
1.00276090725688 0.955599244370797 1 1
0.801347145512515 0.759954080115738 1 1
1.04892800943076 0.99667660785086 1 1
0.76795257653633 0.731282066212587 1 1
1.04459769310607 0.994751260945498 1 1
1.16760891083193 1.11052737790198 1 1
0.944444019635284 0.894384032697652 1 1
0.913945368247736 0.868713633257857 1 1
1.33248806382057 1.27045169570055 1 1
0.910910316320801 0.870609699462877 1 1
0.79610979414647 0.750053519623199 1 1
0.788400242778929 0.750363286964225 1 1
1.25074163988809 1.19716675234243 1 1
0.982784153643017 0.942250307462831 1 1
0.769967494304264 0.7292808034501 1 1
0.903516994593875 0.864962460745918 1 1
1.05472972689795 1.00503139028616 1 1
1.05638894824598 1.00204638436998 1 1
0.916637803805193 0.8793555208356 1 1
1.00420928843512 0.951550946346645 1 1
0.850923976955158 0.807528613930595 1 1
1.251159491713 1.19580557083118 1 1
1.07850782788522 1.02363606588067 1 1
1.1157965579693 1.06409711447907 1 1
0.816203997973041 0.779905021217071 1 1
0.879051744050714 0.839729512135677 1 1
0.847871688081612 0.805976233683465 1 1
0.90351204770275 0.857821469536198 1 1
0.740112038178963 0.703521226397887 1 1
1.09310139638318 1.04068815416284 1 1
1.09351365250328 1.03518883497716 1 1
1.59507999027628 1.51666269569208 0 0
1.22865994878562 1.16981459255421 1 1
1.29896996016135 1.23393457831297 1 1
1.21425037239969 1.15590362655127 1 1
0.796334925384501 0.763202647792941 1 1
0.699749780550611 0.678090537325525 1 1
0.772054237733286 0.743399740272776 1 1
1.38592756570915 1.31998222491996 0 1
1.15571231692803 1.09880720552957 1 1
1.12932642157583 1.06720232727499 1 1
0.989464292055199 0.929052387617146 1 1
1.3951444182043 1.3280130699852 1 1
0.997694016561987 0.946399014186446 1 1
0.997841810960763 0.955083231675539 1 1
0.94677661719104 0.900270916374328 1 1
1.15717070706185 1.09523328643068 1 1
0.70190453376638 0.661452867989046 1 1
1.23165760936031 1.16328879891128 1 1
0.846618183727232 0.806748163480076 1 1
0.918274547991685 0.871201624666538 1 1
0.983868500880977 0.945907978361455 1 1
0.926295510539249 0.88553782231594 1 1
1.15040225198189 1.09006571486304 1 1
0.753147411038111 0.701151920412497 1 1
0.988088204877503 0.936682568783289 1 1
0.6830715443779 0.654774437368899 1 0
1.0866608984239 1.03564077221217 1 1
1.43486368825867 1.36596677521874 1 1
0.888280630346239 0.84921097084447 1 1
0.924546253930749 0.879630934960727 1 1
1.12204696799417 1.05535024809686 1 1
0.965273999365529 0.922339426806569 1 1
0.909145699426962 0.871494843509139 1 1
1.17022037388944 1.10973002616984 1 1
1.20621189372131 1.14767330793596 1 1
0.951950066065018 0.917387051933504 1 1
0.814696168699502 0.775581688919771 1 1
1.39344084617509 1.3331973078897 0 1
0.941722102065295 0.897004243581236 1 1
1.09151224468965 1.04146269045325 1 1
0.974174286102206 0.9260601626017 1 1
0.884730922221814 0.843103302562507 1 1
1.3877195916447 1.32708018503761 0 1
0.715756173821755 0.684956969171124 1 1
0.745305283039857 0.705740535507658 1 1
0.684130802093072 0.646757359145908 1 0
0.950149490277858 0.906218331042507 1 1
1.10935206961594 1.05447557855614 1 1
1.14345961869307 1.07640473311152 1 1
1.21932309497837 1.14570622713204 1 1
0.84960646531099 0.813565647012867 1 1
1.12659803960618 1.0784996449195 1 1
1.15759624911162 1.0992590613733 1 1
1.01514695253468 0.965390971302009 1 1
0.853421561227077 0.812659156378485 1 1
1.32627110658327 1.2521737639296 1 1
1.03338336404162 0.981940649776079 1 1
1.12978903548862 1.07832514733374 1 1
0.861315650467598 0.823522936158534 1 1
1.01453551074031 0.962858117825201 1 1
0.739950597313621 0.705693829788699 1 1
1.16890286050191 1.11205964373429 1 1
0.85714495826783 0.811144029018819 1 1
0.999933347215956 0.949408952600691 1 1
0.79444133349103 0.76012278212006 1 1
1.19911433769238 1.13647513520419 1 1
1.04401041973825 0.994576905320801 1 1
0.996577643399193 0.941820258516864 1 1
0.953155484738934 0.900334630815836 1 1
1.05556209345149 1.00235288418835 1 1
0.821615012272604 0.784107919979026 1 1
0.759213087800732 0.721694102532217 1 1
0.968103460022788 0.921538789400061 1 1
0.929716477117936 0.889919895550978 1 1
1.04190788807042 0.987978513750252 1 1
1.19153230924705 1.11204432213875 1 1
0.751126882223421 0.713034438404915 1 1
1.30896524401582 1.25287297363632 1 1
0.879950547226946 0.830625731858047 1 1
1.08953634990664 1.04305487279353 1 1
1.29504435501757 1.22847054774051 1 1
0.885088646930989 0.833454775006042 1 1
1.00182942704772 0.952615928386038 1 1
1.04224540081604 0.990859347579819 1 1
0.880496493137674 0.841362760934388 1 1
1.15222787186208 1.10006516304328 1 1
0.585143225048732 0.551579266267311 0 0
1.14934505401076 1.09417923564384 1 1
0.937183210381218 0.889611831250543 1 1
1.24144156195082 1.18282652404979 1 1
0.883864438185137 0.845792870378356 1 1
1.18746959350204 1.12084107486467 1 1
1.06114818754933 1.01856799003206 1 1
1.04376137185307 0.992137351297911 1 1
1.09546073348577 1.04351369453804 1 1
0.873997345540699 0.827054357721067 1 1
0.899541101037397 0.853866691425388 1 1
1.10043373740344 1.04972310549802 1 1
1.07835994272062 1.02651504552232 1 1
1.17103232985527 1.10857020302069 1 1
1.10056706501079 1.0359764350779 1 1
0.944217960343244 0.905272200805971 1 1
1.20420423271611 1.1389817479035 1 1
1.14479795329466 1.08534144031414 1 1
1.171510658308 1.10698506642572 1 1
1.25733531608978 1.20275260727476 1 1
0.835556061726357 0.802068140583465 1 1
1.11030666652646 1.05974285007226 1 1
1.0271686200235 0.976076666141934 1 1
1.04400780384041 0.977900010490987 1 1
1.26362606444792 1.19596385017819 1 1
0.858169511691094 0.810734537075324 1 1
0.920209552148085 0.883102688529293 1 1
1.19514149653966 1.13553662572795 1 1
1.22477904473071 1.16623345938068 1 1
0.658121855128715 0.618895047371916 1 0
1.04018528071351 0.987695403458439 1 1
0.83031701861837 0.790164040986724 1 1
1.2207311178979 1.16066565307658 1 1
1.25929560996324 1.20379168865772 1 1
1.64117313388085 1.56158195629131 0 0
1.15389953861095 1.0998852570836 1 1
1.18822828299865 1.12498882358172 1 1
1.07482983385311 1.01507242741381 1 1
1.08857929367382 1.03421786074582 1 1
0.888246738222765 0.844510703095068 1 1
1.03383322942708 0.990407355155466 1 1
1.10473205807824 1.05441280694898 1 1
0.972143994287217 0.932793734075097 1 1
0.881894691956372 0.834561946279403 1 1
1.03252121620328 0.982937520535015 1 1
0.81061466325792 0.777051765276733 1 1
1.28954276017745 1.22936022079859 1 1
1.05684660233225 0.997605982046548 1 1
1.15761705712635 1.10106397122005 1 1
1.03049062784651 0.981235091444743 1 1
0.888706347339733 0.850429569800692 1 1
0.695315468627322 0.663883679353888 1 1
0.818666942171268 0.775911982067592 1 1
0.992132416610375 0.945713237825568 1 1
1.00485448545267 0.953753179524949 1 1
1.14760751245273 1.09334639515559 1 1
0.855283784943452 0.815350689364731 1 1
0.860279223570204 0.814174421597931 1 1
0.992038665049473 0.949756649954719 1 1
0.811074319009452 0.774890114893513 1 1
1.1272951873465 1.0611135854538 1 1
0.872359146214963 0.824953504490767 1 1
1.09493074388612 1.04824641766239 1 1
0.879960298847664 0.829902567496636 1 1
1.15289592443531 1.09341840661256 1 1
0.993372550781277 0.947980865147344 1 1
1.27504827978132 1.21260432101297 1 1
0.793445747351704 0.75505036601205 1 1
0.979385546786752 0.934012023952113 1 1
1.31968567432094 1.26059123751143 1 1
0.705342437289053 0.671890976808231 1 0
0.954856209338637 0.902378088232865 1 1
0.79671769783879 0.760202365479993 1 1
1.06687671896269 1.01863206511636 1 1
1.10196285233746 1.05133604219888 1 1
0.932011108437823 0.881865456181862 1 1
1.13325381912209 1.07898138267775 1 1
0.819820955308001 0.772680034658692 1 1
0.728093382658846 0.693787125198647 1 1
1.0079991588305 0.964035284464124 1 1
1.05236797427118 0.997873202960903 1 1
1.04753435154645 0.99969799880241 1 1
1.25555381848557 1.19366422911929 1 1
0.600115910350809 0.567530687042134 0 0
1.01377336101074 0.971018938148142 1 1
1.01895887733087 0.970725838584577 1 1
1.24866218008922 1.18720898654819 1 1
1.18658504191912 1.12590233791323 1 1
0.865390420168787 0.823460288322117 1 1
0.825518055157829 0.785940089007752 1 1
0.963685174684758 0.914515264051241 1 1
1.36427297282114 1.29954520855095 1 1
0.975417798258179 0.928064327365958 1 1
0.96219861311278 0.919976747525792 1 1
1.33069769506629 1.27246221865484 1 1
1.02227982570268 0.978763367855404 1 1
0.654898342058028 0.626838435154371 1 1
1.23699516665404 1.17874934363834 1 1
0.766022469248856 0.732107137999562 1 1
0.764564683082284 0.726090827724768 1 1
1.00436044617208 0.951399287439405 1 1
0.99607056463454 0.943879208538403 1 1
0.876341488762961 0.829219173041041 1 1
0.91553235117599 0.871844048732102 1 1
0.586257575906782 0.560789020844905 0 0
0.988065903587045 0.928037996427974 1 1
1.06388540771004 1.01452709150927 1 1
0.742815428988838 0.708876609751738 1 1
0.715301707507225 0.686738792576318 1 1
1.30641143140067 1.22336965664011 1 1
0.825874656412901 0.792250063583906 1 1
0.882531819988591 0.8308306746019 1 1
1.07459054114458 1.00446007037517 1 1
0.888607996499447 0.845421755580885 1 1
1.14939583292163 1.09083330178724 1 1
0.76082738181911 0.718122222294053 1 1
0.938365729781453 0.88580890288665 1 1
0.937440179059902 0.893260404495387 1 1
1.15897614025201 1.10689233780246 1 1
1.2071321628477 1.1480636285481 1 1
1.1011651966152 1.0466062550615 1 1
0.822276412443506 0.785875450090102 1 1
0.682740755575278 0.637763894806301 1 1
1.11072028892679 1.04275776948773 1 1
1.13747005858174 1.09040516259014 1 1
0.91419840313028 0.870150663377215 1 1
0.988156519857738 0.94473447433783 1 1
1.02679122632213 0.977048391641341 1 1
1.04322844026383 0.99119372942545 1 1
1.10784714180431 1.05542990066269 1 1
0.739569462033359 0.70539350802177 1 1
1.21149854261751 1.15715452187424 1 1
0.749542426730768 0.707467361142725 1 1
0.972798004877132 0.927116995000822 1 1
1.17962095535843 1.12108122044657 1 1
0.76037439097709 0.707156921453645 1 1
1.10457681215653 1.04729971279701 1 1
1.13488051504879 1.07804540468233 1 1
0.868281140251037 0.825678647413018 1 1
1.00788554797575 0.962888503284321 1 1
1.03233650145764 0.983611352984533 1 1
0.859212593340469 0.809599034999065 1 1
0.78888764647257 0.7494122835483 1 1
1.17039668763005 1.11035051028494 1 1
1.10303186235981 1.05401660277988 1 1
1.07298256126348 1.01626116091785 1 1
1.08062331781169 1.01952912663862 1 1
1.09136201716416 1.02707960334692 1 1
0.832434911187634 0.792033177311937 1 1
1.26516704158753 1.20157347174992 1 1
1.29094535871815 1.21978319778253 1 1
1.052513760431 0.992883246161422 1 1
0.903098843465508 0.86295882947341 1 1
1.09599026612835 1.04558349797902 1 1
0.805574749863455 0.770661348577775 1 1
1.16477894913638 1.10961550561129 1 1
0.978047401916007 0.927585007389735 1 1
0.594534986079169 0.567994056088463 0 0
0.91955002812196 0.86566599257278 1 1
1.12021078976395 1.06035195367488 1 1
0.864453757762964 0.82480453961188 1 1
0.714774139303753 0.679063157446817 1 1
1.18675101554878 1.12943466151771 1 1
1.15742464351145 1.10059886946952 1 1
0.658631205247188 0.626175146558259 1 0
0.962140317799867 0.913315157871452 1 1
0.980191139523905 0.939925879706693 1 1
0.870878229170752 0.829977800386213 1 1
1.07471458431084 1.02526102472457 1 1
0.997999331167052 0.952461451608953 1 1
0.993560664355677 0.945936459244744 1 1
1.02908142770382 0.979669063489779 1 1
1.14391833652188 1.08260693482455 1 1
1.17778413819287 1.12548137218696 1 1
0.665212766159446 0.637391981143181 1 1
0.804254757607707 0.766871094089923 1 1
0.844371116517719 0.805946337146288 1 1
1.04011013439914 0.985983646711302 1 1
1.18567234449342 1.13586980626438 1 1
1.08708231472546 1.03181442195002 1 1
0.669155017934663 0.639717674180667 1 1
0.969782115847149 0.920145025263149 1 1
0.908365664795634 0.862077635860561 1 1
0.934881918486745 0.895872166223942 1 1
0.85187288927669 0.808849836835022 1 1
1.186243758451 1.12971836436798 1 1
0.852142907979078 0.816066815051378 1 1
0.72550683026883 0.690153475327547 1 1
1.05873340701788 1.00742961281905 1 1
1.26090358016732 1.20254304590346 1 1
1.46155749361398 1.38959867710408 1 1
1.09815291962424 1.04915544977575 1 1
1.19924872598073 1.13335662342441 1 1
1.13198916849451 1.07390209489287 1 1
1.18435095579946 1.12146696794645 1 1
0.791999195120281 0.757281543029815 1 1
0.902123015736832 0.863805852551901 1 1
0.910280877762422 0.865910065231211 1 1
0.974570595839921 0.914714944843383 1 1
0.995517213081202 0.947516643321709 1 1
1.04102803991244 0.986377368135933 1 1
0.982898910836697 0.923049061376564 1 1
1.12188211851755 1.0785235937243 1 1
0.781878749528376 0.751700059862609 1 1
1.00783429364971 0.961426689281977 1 1
1.05275292777101 1.00431045191952 1 1
0.357506583233807 0.338192817060257 0 0
0.818567544241635 0.778618338620356 1 1
1.09305151781365 1.03372090035942 1 1
1.10721393651541 1.05280615836197 1 1
1.04327497565573 0.999716980825138 1 1
0.853538381008945 0.813462778513198 1 1
0.840222483709395 0.791296910013968 1 1
0.945189840973662 0.904529330940983 1 1
0.999680752930215 0.949149294570223 1 1
1.19947601192438 1.12463841161708 1 1
1.09295452834151 1.0478683057368 1 1
0.670884393583867 0.636257740997816 1 1
1.17735594178679 1.11206501810859 1 1
1.06306525078026 1.01118275273008 1 1
1.20178309599494 1.13207048672332 1 1
1.37765781060803 1.30772293652093 1 1
1.09377580830238 1.02348968061997 1 1
1.01896579760213 0.963982550238554 1 1
0.911316190329852 0.864717188977839 1 1
1.07042204986765 1.02326714420226 1 1
0.914495052615583 0.873571702816954 1 1
0.916669749453205 0.876348376550653 1 1
1.15347607789455 1.08774389016356 1 1
1.08318282518452 1.02437587670817 1 1
0.920087472621761 0.875040276970249 1 1
0.691165960515494 0.655288146722076 1 0
0.889603947434131 0.827992903538032 1 1
0.757881820950144 0.720054736331567 1 1
1.19271231150932 1.13116610484611 1 1
0.940448032838904 0.897972273817964 1 1
0.911316343987973 0.864418227366468 1 1
0.994001986168723 0.94135224618875 1 1
1.03309627687118 0.974353246962089 1 1
0.782264181612645 0.744192920845536 1 1
0.852963980757028 0.814479113162479 1 1
1.12466795780138 1.07804949511493 1 1
1.27364870921171 1.21987462531953 1 1
1.13985562333317 1.0835842330376 1 1
1.18584072268575 1.11388452988811 1 1
1.02230759625125 0.973964753045791 1 1
1.00927813598004 0.965011604536389 1 1
0.681249109965671 0.639022368302628 1 1
1.03351953402901 0.986934223664861 1 1
1.19701785424402 1.14217338188009 1 1
0.8474931313451 0.806118698354158 1 1
0.916916839797451 0.869150954894356 1 1
1.08494272388579 1.0257057189036 1 1
0.563085093021332 0.53110285049115 0 0
1.08388760018475 1.02841175715296 1 1
0.894498688881999 0.842250597983034 1 1
1.11093242620771 1.04836240474098 1 1
1.23079642175424 1.15780867685586 1 1
0.865053187988462 0.834693012407069 1 1
0.957335818142342 0.909786531380705 1 1
1.27614544911202 1.21652826035692 1 1
0.834264872057827 0.789548535244771 1 1
1.43629587862511 1.36306026440331 0 1
0.797454346092718 0.769376535601996 1 1
1.05173434142865 1.00451265570155 1 1
1.11183381873621 1.06456913025674 1 1
0.817357386399631 0.784867533495465 1 1
1.07749129381945 1.02859916677353 1 1
1.0480452337124 0.998415433815783 1 1
1.01460455059097 0.96132330076441 1 1
1.00587727330507 0.960340882513445 1 1
0.779421089398652 0.744866498240052 1 1
1.22958521295234 1.17049321391073 1 1
1.01374009103577 0.967186127867352 1 1
1.08028555451457 1.02538057640418 1 1
1.09563497967401 1.03042188337259 1 1
0.939860842179005 0.893391303134082 1 1
0.804763705165445 0.766512972797315 1 1
1.51130378391005 1.44027542714006 0 0
0.997139601927395 0.953111414182542 1 1
1.29887716642331 1.23212459658313 1 1
0.923414882354055 0.881831716205171 1 1
0.83466664065908 0.790952450976895 1 1
1.20660621843393 1.1478653290406 1 1
0.928417408703597 0.880883396203562 1 1
1.06404650153252 1.00021590521074 1 1
0.919370872912575 0.877995243105112 1 1
0.831137039203824 0.791751925699143 1 1
0.829414733071078 0.795196251164466 1 1
1.22155393455336 1.15854228369028 1 1
0.926400019940337 0.892276877440975 1 1
1.18470748343741 1.12214920866433 1 1
1.07406068298753 1.02146349497132 1 1
0.845708362375323 0.796970812079232 1 1
1.1875769119271 1.12889833187325 1 1
0.873229175012271 0.829808756143757 1 1
1.15456145128667 1.08437333489903 1 1
0.722078505022666 0.682395827606659 1 1
1.11939376437456 1.06805926010483 1 1
1.2015090856626 1.14261392668024 1 1
0.810200500059017 0.761934528288459 1 1
0.869752766563842 0.833892135257056 1 1
1.16007746504337 1.10362778258532 1 1
0.904288287700133 0.864320678456177 1 1
0.746541083197979 0.712701043355235 1 1
1.12473843570892 1.06918489534848 1 1
1.03967553450552 0.993546501479078 1 1
0.723214193549549 0.682622659253502 1 1
0.886220124810936 0.847955350938155 1 1
0.83827282443362 0.803661530112694 1 1
0.696021422459493 0.659600725373257 1 1
1.02232072042165 0.973545839476708 1 1
1.14838438321666 1.09443180382927 1 1
0.741306747183581 0.705228814126588 1 1
0.92726915473093 0.886480823210636 1 1
1.0026707544949 0.954399943583765 1 1
0.759981920570212 0.723033676219045 1 1
0.874403666636517 0.832294886808912 1 1
1.09214472328153 1.03669185738405 1 1
0.656273723726943 0.62894710144898 1 0
0.898276898347158 0.856549135967732 1 1
1.15426940924917 1.10228232833382 1 1
0.90795401592097 0.860623680079066 1 1
1.18015234413792 1.12337809209209 1 1
0.853352007536044 0.807067579172361 1 1
1.3246968200171 1.2625959887179 1 1
0.716430458364338 0.679453964449155 1 1
0.953272395324813 0.90911401197165 1 1
0.735752027043723 0.702315810142294 1 1
0.866578177032928 0.826736668657303 1 1
0.980814365567027 0.940106610065305 1 1
1.05674879068903 1.00828773377778 1 1
0.890434479961842 0.854734671184857 1 1
0.991287906308668 0.946385927427432 1 1
0.787177172182564 0.752793098417839 1 1
1.21609557293312 1.16540531429188 1 1
0.923542752036405 0.878438704860112 1 1
1.00442657667194 0.944190267537094 1 1
0.990518079480168 0.946639008376866 1 1
1.01095391574475 0.965938029661726 1 1
0.951427319311702 0.905621044282276 1 1
1.2262618678253 1.15440775469535 1 1
1.02855584601249 0.980161024007096 1 1
1.33041319424381 1.26290225082173 1 1
1.48693805595358 1.38977038948684 0 0
0.755906638376854 0.723993737520257 1 1
1.11228194316445 1.05348533915775 1 1
1.28524282384622 1.22075738845992 1 1
1.40321867959168 1.32812350848351 0 1
0.637322766005626 0.605077778277601 0 0
0.868733346997892 0.825695288359734 1 1
0.876914694892534 0.835082668147642 1 1
1.28688008448991 1.24209818567231 1 1
1.0308996142171 0.974543501266455 1 1
0.771563753050969 0.733181782071358 1 1
0.722744098466295 0.687370684397014 1 1
1.11941597512567 1.05349967179634 1 1
1.21520854863482 1.14133350635601 1 1
1.03493280809828 0.980349543590414 1 1
0.897278025117719 0.848431140304621 1 1
0.868998883168562 0.831227669543274 1 1
1.12101153371866 1.06593920535849 1 1
1.22100969733229 1.16367548845482 1 1
0.767298989813949 0.73090523237671 1 1
1.03306077390259 0.980498248688885 1 1
0.931858394014893 0.896628456171241 1 1
0.761562249717181 0.727063708991389 1 1
0.948554024358375 0.909535977767725 1 1
1.00503659117298 0.953744165800931 1 1
1.02554187341619 0.976469997547269 1 1
0.882969970887068 0.843574217426921 1 1
1.09967689495148 1.03795200246904 1 1
0.899383569673892 0.857195597192947 1 1
1.01703706774913 0.968537473417887 1 1
0.686676415424311 0.6478488771472 1 0
1.0915574538216 1.03931967247223 1 1
1.27249883636528 1.2079677320971 1 1
1.03238907879338 0.982150264953086 1 1
1.08942149116258 1.0333508566213 1 1
1.13679121723475 1.08424052553003 1 1
1.23228507595738 1.18956558870157 1 1
1.00805357284849 0.960616519151469 1 1
0.766171398096695 0.731091404876358 1 1
0.950947934894681 0.897590887758318 1 1
1.32325475166437 1.24177976353428 1 1
1.55509787844765 1.48390846648968 1 1
0.923945772927893 0.883998152122061 1 1
1.28221043442124 1.21124368731058 1 1
1.13497608292661 1.08117767634299 1 1
0.834815969233792 0.800300679705346 1 1
0.957472145324757 0.904856806163322 1 1
1.06176676240505 1.01521142097252 1 1
0.785581816546493 0.74776723585178 1 1
0.87352945653459 0.840882078288333 1 1
1.08232666323324 1.03607765698938 1 1
1.21086598741387 1.1506701995204 1 1
0.860080108103942 0.817538800578304 1 1
0.700541337261378 0.671174327061917 1 1
1.23282625740644 1.18321027960537 1 1
0.864635676832527 0.826311570772432 1 1
1.15713737061922 1.10180337851894 1 1
0.715066440595655 0.672776409965635 1 1
0.77631666489172 0.745876398361117 1 1
0.814327941334643 0.778033972515501 1 1
0.848114470005481 0.802221294802442 1 1
1.13008562183107 1.07486113834864 1 1
0.951455742547263 0.90666470062778 1 1
1.29868214220142 1.24281259095844 1 1
1.21203129207185 1.15722643958744 1 1
0.837239423727537 0.799431707789091 1 1
1.03894800803293 0.982354860166763 1 1
0.797280227660768 0.758810570551638 1 1
1.06345476889612 1.01370560956279 1 1
1.1478901074527 1.09798951272446 1 1
0.701728240758313 0.660056285209975 1 0
1.3076936622295 1.24191649132808 1 1
1.43497089640122 1.37763511241021 1 1
0.972827946510578 0.927532348612052 1 1
0.87960992022364 0.835490009490779 1 1
1.27856643586791 1.21123537246051 1 1
0.98642264319497 0.932260457505606 1 1
1.03026392636095 0.978895582727871 1 1
1.12418213569727 1.06943048998392 1 1
1.36067027919612 1.29331985291862 0 1
1.34162136856794 1.27770848254653 1 1
0.967800399784007 0.921743017690687 1 1
1.27069443837677 1.20784850715339 1 1
1.04982651024364 0.996593866879792 1 1
1.28957693797757 1.22374776949473 1 1
0.778807186516779 0.737563347710775 1 1
0.963257566459218 0.921388191583881 1 1
1.05582201986148 1.00591696152825 1 1
0.997269125221121 0.946120050227786 1 1
0.979491344522584 0.931258234196212 1 1
1.06739534664106 1.01480433852433 1 1
0.811522827658465 0.774201393943288 1 1
1.2191633740504 1.14905760272941 1 1
1.40476006080764 1.34078783739569 0 1
0.998964321023446 0.948256088642995 1 1
1.10195696221354 1.04844213333869 1 1
0.804543604561634 0.756503711592273 1 1
0.996976337491697 0.943918074882157 1 1
0.581372944404233 0.554936396941861 0 0
0.751596181175828 0.710794623796194 1 1
0.746434457564723 0.708738918415439 1 1
0.939221854733291 0.89016609053608 1 1
1.0592260611152 1.00569059573739 1 1
0.947416806171277 0.905079987870341 1 1
0.682241627316997 0.637465766424405 1 1
1.29253292623837 1.23038148816578 1 1
1.1666542239008 1.11307575623779 1 1
0.736917097066063 0.705439981289756 1 1
1.24870301882524 1.18757803067711 1 1
0.771533067319234 0.717321987273003 1 1
0.934235937241535 0.896582767270509 1 1
1.42694411666806 1.35192179820424 0 1
0.795267958613383 0.754029384596705 1 1
1.31136278420586 1.25395975072821 1 1
0.798336220061254 0.76515216486523 1 1
1.13176708258494 1.0699927008419 1 1
0.954960772466669 0.914595926594791 1 1
0.980878280252765 0.934476041923163 1 1
1.26447005794366 1.19258267532554 1 1
1.35752282219376 1.27923450271865 1 1
0.953251367460642 0.910915075649654 1 1
0.948695411030427 0.900223636570284 1 1
1.05214100365581 1.00395450229618 1 1
0.85950934031936 0.821654180980882 1 1
0.825294590108363 0.788248878477497 1 1
1.11888909994376 1.06424799712313 1 1
1.19259876427754 1.13147015371043 1 1
1.11130636355126 1.05621848999531 1 1
1.04665734066292 0.998631861859053 1 1
0.728578923148816 0.693345856417504 1 1
0.830429905092824 0.796361334524844 1 1
1.01092316189842 0.964225902357908 1 1
1.13951698452963 1.08172727447219 1 1
0.767359927239735 0.727255085677625 1 1
0.967471149383396 0.91986462120371 1 1
1.32504092656894 1.26256050782047 1 1
0.97777350971987 0.936098659405965 1 1
1.29147644056789 1.22732672639963 1 1
0.919036062710557 0.880332864820661 1 1
0.744170719664387 0.708205992222202 1 1
1.01368897406246 0.966985844607872 1 1
0.941808964662314 0.910360033763557 1 1
1.50556944205368 1.43255104004353 1 1
0.832556975068704 0.792345743403288 1 1
1.03554392860682 0.987695543233791 1 1
0.739719237600297 0.704262287606769 1 1
0.861682892862811 0.823275678860039 1 1
0.99571010143135 0.94390497438753 1 1
1.06371035082069 1.00497783251903 1 1
0.969803163530926 0.918538347189549 1 1
0.989228807593425 0.951389032445174 1 1
1.18217349691167 1.12338118369994 1 1
0.76822882294094 0.7291218087593 1 1
1.05960811203038 1.00674218053167 1 1
1.22198573960197 1.15980052558007 1 1
0.992091472945553 0.93916343748551 1 1
1.04853568365422 0.998608999604743 1 1
0.96553621257143 0.908935754791848 1 1
1.06083748913672 1.00655610979418 1 1
1.02171425988693 0.972683159384236 1 1
0.918136511725903 0.863117312359872 1 1
0.844351061843491 0.803453044402 1 1
0.815206523123364 0.774919210954771 1 1
0.811321518036 0.771106847551859 1 1
0.955018338013366 0.904050942669242 1 1
0.835853745355583 0.80002173436069 1 1
0.926505599296548 0.880970510286635 1 1
0.886922203861948 0.843116089672544 1 1
0.687868099885826 0.656396188105762 1 0
1.15533265481446 1.09755669304942 1 1
1.34260353820822 1.27280820686736 1 1
0.652416778269953 0.619701005639791 0 0
0.782251893422241 0.745862262059683 1 1
1.06378095800489 1.01389045837966 1 1
0.780107414482361 0.742101833336556 1 1
1.43874221922402 1.36062385528913 1 1
0.653539262071161 0.631594453939964 1 1
0.738145011799113 0.687591547361049 1 1
1.39976116196878 1.33705401168391 1 1
0.713224209969682 0.674387264246343 1 1
0.825842222473026 0.785819545046621 1 1
1.03388786133139 0.969421021397783 1 1
0.949429376412557 0.908241060688867 1 1
0.830449189981527 0.788416112790589 1 1
1.34533847371501 1.28549476469248 1 1
1.08354555780035 1.02379588696609 1 1
0.80082440324946 0.768453332838101 1 1
0.714377229313111 0.683525506564219 1 1
0.915976640748136 0.874399110744351 1 1
1.26145834809876 1.20231796436591 1 1
1.14661041355509 1.10056738863587 1 1
0.892333131293895 0.847705046623696 1 1
1.05190396421253 0.99744102285045 1 1
0.991116079271098 0.94014530134245 1 1
0.931936570936226 0.893488321019094 1 1
1.05441889614497 1.00600370970493 1 1
0.984366782953153 0.942587214550436 1 1
0.872771907777863 0.827664663756367 1 1
1.03540026501775 0.990702001102913 1 1
1.11162921866926 1.06132881268897 1 1
0.9912114722598 0.938706525837862 1 1
1.01323343203918 0.958405876287655 1 1
0.874850454559106 0.82997612054381 1 1
1.15829912408349 1.10556468321866 1 1
1.10351749645216 1.05201057491095 1 1
1.25196397412816 1.18739446915257 1 1
1.28799347902672 1.23369955563892 1 1
0.95099846383882 0.904780464534472 1 1
1.61773539816754 1.54249235375674 0 0
1.10605305208418 1.0470826022719 1 1
1.30477084473603 1.23162526931826 1 1
0.835770692925787 0.795941002237211 1 1
0.844155033957798 0.796404377358204 1 1
1.30488800239484 1.25345789286874 1 1
0.903404417768502 0.861182890357958 1 1
1.34766247842472 1.27582619264103 1 1
1.49033531196954 1.41610977727609 0 1
1.00960595447362 0.960376119973327 1 1
0.78970594063925 0.746058717623371 1 1
1.0216843976877 0.97319330267238 1 1
0.703553009730715 0.664774151750197 1 1
0.688193835938364 0.649864763975978 1 1
1.03990304416817 0.985498076982879 1 1
1.27969343966394 1.20561893717999 1 1
0.840241419564778 0.800587568619564 1 1
0.64514369744558 0.609179083442958 0 0
1.1999636347995 1.14139272365653 1 1
1.3353318267169 1.26308945793094 1 1
0.884109222466849 0.842627319269476 1 1
1.16392506224994 1.09122923460463 1 1
1.22376547112637 1.16431919989096 1 1
0.767775809836698 0.728622478942585 1 1
0.753483947823128 0.719792478192284 1 1
0.987272359554883 0.938568600065705 1 1
0.573769521056522 0.544126018924916 0 0
1.05104114999727 1.00531638681184 1 1
0.619776407699257 0.592344296446642 0 0
0.650434170163035 0.613020165317469 1 0
0.737429543917011 0.700976676726095 1 1
0.821548661845218 0.778195910496991 1 1
1.0933285640752 1.03905393850409 1 1
1.00384271018237 0.954975841324108 1 1
1.22525130848918 1.16220305642645 1 1
0.892642373120349 0.846632544921907 1 1
0.849456039199981 0.808124552797713 1 1
0.585420950043001 0.557721271427969 0 0
1.1340372022835 1.0739910834781 1 1
0.94949957984544 0.904922477351829 1 1
0.986721483600406 0.942438190144391 1 1
1.07610085385447 1.01824748543888 1 1
1.33112235000074 1.26770016341497 1 1
1.37711067743119 1.31470753132115 1 1
0.887760198435107 0.838536137274109 1 1
1.06410309913408 1.01459742825889 1 1
0.667962487462025 0.634453792366694 1 0
1.08558309466601 1.03405353908304 1 1
1.08097241571194 1.03720718527749 1 1
1.14948343383924 1.09252105202309 1 1
0.803256986066231 0.766521862223527 1 1
1.13454960875234 1.07890755330357 1 1
1.06296846728026 1.01137298161372 1 1
1.07965826719319 1.02809304006585 1 1
0.804860667706839 0.770506833624145 1 1
1.10250658143959 1.04967378173327 1 1
0.930957540417673 0.891641867777373 1 1
0.691640797523669 0.655486530351892 1 0
0.611714548926242 0.581845902106929 0 0
1.31313657722121 1.24810324001523 1 1
1.30139057803381 1.23648661868311 1 1
1.28669982723279 1.22353540669529 1 1
0.76709095120661 0.729133377675861 1 1
0.826657414367609 0.793140679145602 1 1
0.819781536486018 0.782282381730265 1 1
1.24294635902454 1.17117100978721 1 1
1.21518004638496 1.16183816566739 1 1
0.77936554432866 0.75195431399866 1 1
1.17544204633795 1.11302915150551 1 1
0.992945152946983 0.950024634632035 1 1
1.07756245370626 1.02380018210335 1 1
0.664325408542889 0.628851767030504 1 0
0.910968393381638 0.866135096166618 1 1
0.515090830001833 0.489312899291022 0 0
1.0046170131846 0.951949057458794 1 1
0.982695814717109 0.93145306453802 1 1
1.0275224597993 0.974554676189187 1 1
1.21360621252749 1.15059559131425 1 1
0.771963046584665 0.736642751755961 1 1
0.718955112291858 0.687225546508452 1 1
0.758556209804396 0.719013124154682 1 1
0.747517554235777 0.713120335167173 1 1
1.5990738151896 1.51530572451037 0 0
1.03093854871008 0.974698466800689 1 1
1.19745346592414 1.1370638036279 1 1
1.30912962510965 1.24902054857211 1 1
1.02345473313555 0.969892616340071 1 1
0.882128191848432 0.841241072574805 1 1
0.992251631757101 0.940928929427331 1 1
1.12936049749515 1.07622032199053 1 1
0.848732179125125 0.802707757758495 1 1
0.973889800983077 0.92075109042907 1 1
1.02146901381742 0.975193293613633 1 1
0.915200986069535 0.876235851965828 1 1
1.36219811223968 1.29569595665625 1 1
0.883114901252662 0.843925914783706 1 1
1.05816074275494 1.01502519586658 1 1
0.922690121203764 0.86643470502153 1 1
0.985092339244425 0.936865260597978 1 1
0.653727014924763 0.625616349355591 0 0
0.973215007739582 0.927165750491962 1 1
0.850074167154339 0.810499778191375 1 1
1.22498335994591 1.15956804788786 1 1
0.906756322263398 0.860933233008555 1 1
1.08304866322443 1.02657091447346 1 1
1.2176363768827 1.15714956916596 1 1
0.87573122648235 0.830592007470765 1 1
1.411353942885 1.32141379936834 0 1
1.03081549679641 0.990748537981074 1 1
1.28198218539339 1.22706448688269 1 1
0.784820711257536 0.749263190829091 1 1
0.993668324406726 0.943067687517431 1 1
0.923875423595033 0.883532978030802 1 1
0.708221807485789 0.668339429319716 1 1
0.779483003423664 0.749588891903095 1 1
1.15406503126804 1.09798850110312 1 1
1.04815953387404 0.994319139656011 1 1
0.96131715774647 0.915929525563172 1 1
0.765903227870559 0.720187138745982 1 1
1.25327151068898 1.18499180261169 1 1
0.754595489869307 0.714450843230796 1 1
0.941121312722312 0.899240726169241 1 1
0.817986377537424 0.776693155113544 1 1
1.25523411249774 1.18823917684181 1 1
1.01948392645819 0.974309928240689 1 1
1.029642692018 0.982751349119811 1 1
1.44453301545195 1.36789212901984 1 1
0.888849606577043 0.850444578602255 1 1
1.07194240404091 1.02206735130802 1 1
1.198056294232 1.14177073974405 1 1
1.08036819075457 1.01973931787751 1 1
0.909344412650891 0.869316328375041 1 1
0.80014494936169 0.758955079179204 1 1
1.17530908478084 1.11687097375962 1 1
1.14069680364681 1.08314630516731 1 1
0.954584418775057 0.908118017810759 1 1
0.820067412722826 0.778296017334393 1 1
0.731569242554702 0.690540501103178 1 1
1.14249529307363 1.08083378443808 1 1
0.9231770729467 0.877819838464068 1 1
0.828029538396127 0.789712728178688 1 1
0.841357265220436 0.786436084029446 1 1
0.872109979352748 0.824986119571143 1 1
0.774172788963154 0.73660743765132 1 1
1.25451084198747 1.19312245608277 1 1
1.09656608485733 1.04155074486496 1 1
1.1938021487389 1.13820344497053 1 1
0.818135361950771 0.780142238191251 1 1
1.0203717140669 0.972176409732378 1 1
1.08877068016478 1.03713539618382 1 1
0.905359381904147 0.860839440906836 1 1
1.36920884583683 1.30767267972936 0 1
1.14711909706225 1.08423568180015 1 1
1.14765311953988 1.09230571099897 1 1
0.803691897293515 0.766344446495571 1 1
0.953619833128588 0.906560825345465 1 1
0.92063143465997 0.877198340776818 1 1
1.4398155706981 1.3795070989501 0 0
1.15895470689141 1.10506742203073 1 1
0.979341070895597 0.936056440676611 1 1
1.35866518718634 1.28600512387931 1 1
1.26573780754092 1.19840192025054 1 1
0.999498837024566 0.954762276263669 1 1
1.01171756857332 0.959656834477029 1 1
1.30142867618669 1.23939004164683 1 1
1.07942642782561 1.03550507143115 1 1
1.02126684989328 0.966444276227364 1 1
0.744299094203053 0.707304654992203 1 1
0.966786577300029 0.920295040876994 1 1
1.25205898285402 1.19343750196177 1 1
1.12532689947882 1.06478561481683 1 1
0.962502680167772 0.916559077994566 1 1
1.00914283262162 0.966813486395391 1 1
1.1288527808319 1.06922874188779 1 1
1.06707804474025 1.0139871724615 1 1
0.565239414205543 0.53617773365048 0 0
1.17930388063539 1.12511627532371 1 1
0.828811275662754 0.787312596915368 1 1
0.948021820916687 0.90581825178581 1 1
0.781566251184392 0.737867941611811 1 1
1.35679499541147 1.29429735736403 1 1
1.17720703580255 1.11832713478253 1 1
1.05006130629389 1.0062397868328 1 1
0.901277997772064 0.855051580804304 1 1
0.635224914396902 0.602902197656437 1 0
0.926330702565876 0.868099093036729 1 1
0.983025100913428 0.936041277542813 1 1
0.791615767768955 0.753709745520986 1 1
0.898351250167051 0.851598411552252 1 1
0.944908651779614 0.894759612612111 1 1
1.04966101631147 1.00032559738656 1 1
1.2077006874375 1.15007492218999 1 1
0.927701330431493 0.881943585246994 1 1
0.992342304875932 0.953523571186162 1 1
0.927905930097934 0.884664588354377 1 1
0.950347910844251 0.903677216511188 1 1
0.744938950072174 0.716046352995884 1 1
0.694830401698523 0.663642948724851 1 0
1.01678694462413 0.971812966493144 1 1
1.29499942258126 1.22907618395891 1 1
1.08947828638477 1.03688250206687 1 1
0.910428146522123 0.869715312606855 1 1
1.06284608179534 1.01427244646759 1 1
1.06714356891751 1.01422808559974 1 1
1.0122935153245 0.952799219139827 1 1
0.872699254061125 0.830923740336456 1 1
1.03035752458324 0.98228863283218 1 1
0.957508600797289 0.901279466464348 1 1
1.24713321535659 1.19189102917263 1 1
0.896507153658124 0.856645491756479 1 1
1.29506038645965 1.2134138726031 1 1
1.10405146197955 1.05439108183709 1 1
0.942641794494129 0.904253118602112 1 1
1.21849281000712 1.15685078331586 1 1
1.03414728831581 0.984358658540902 1 1
1.5098276116937 1.42433450949527 0 0
1.00604801498451 0.961435942464969 1 1
0.789512073445246 0.752208878968036 1 1
1.01348950336099 0.965460483743759 1 1
1.32935304831867 1.26386469611554 1 1
0.868198825519402 0.842090850042099 1 1
1.2610747324939 1.20122250618132 1 1
1.23541097076143 1.16985128582737 1 1
1.13989743675664 1.08452921559032 1 1
1.23252443364298 1.17133417925583 1 1
1.0836906835805 1.03364720354979 1 1
1.02868887242051 0.976460541453882 1 1
1.14191093805495 1.08506608654885 1 1
0.981490434686133 0.934264270850028 1 1
1.00664811870131 0.962819473278683 1 1
1.08922232314708 1.03422021287693 1 1
0.935411459698569 0.886359913843295 1 1
0.926846026176179 0.882894829664745 1 1
1.06684121019202 1.00826695615232 1 1
0.785699623221339 0.749080935542458 1 1
1.06781764667726 1.02159885544745 1 1
1.01352763495754 0.959591366733203 1 1
1.09334666616325 1.04225848993422 1 1
0.73764371977307 0.703844695194371 1 1
1.21248718128026 1.14791685366347 1 1
1.04077234914363 0.983386363438953 1 1
0.685707185080892 0.666189609952171 1 1
0.775990948232278 0.738134379771709 1 1
1.11124160408497 1.06336632432625 1 1
1.1379938996366 1.08174530279892 1 1
1.30107296090263 1.23475164775968 1 1
1.05483786923343 1.00219016223831 1 1
0.877562089904269 0.826876413795883 1 1
0.992696692165948 0.943021498676912 1 1
0.783571308910742 0.751792305420759 1 1
1.44551392484166 1.36676929285105 0 1
1.14918212992333 1.09041123508919 1 1
0.642544594222149 0.604667358186729 1 0
1.10982466370713 1.06050641395313 1 1
0.759239638725812 0.721569954624413 1 1
0.855922095631812 0.813975067809708 1 1
0.935178132331491 0.889216180353833 1 1
1.16440568845598 1.10343622819655 1 1
1.0240165661419 0.975940598576868 1 1
0.691541330335558 0.658957191808715 1 1
0.933702552797059 0.888996424817575 1 1
0.949201113395169 0.900678637602798 1 1
1.0410874269707 0.993175415723508 1 1
0.795356843256792 0.755917032433771 1 1
0.886415306786319 0.850159135198998 1 1
1.13081222557071 1.07399386025583 1 1
0.914829732213379 0.861354298252979 1 1
0.940046371671917 0.891561931464089 1 1
0.847704244970604 0.808162098939577 1 1
0.981728043632117 0.932649807493785 1 1
1.18036123590461 1.12117336543614 1 1
1.07208055136844 1.01814883726952 1 1
0.638419292515993 0.608883078437174 0 0
0.862502142131593 0.825611497105009 1 1
1.14982627645407 1.08490817354765 1 1
0.872606696056956 0.814055910006725 1 1
1.0148274875997 0.967354251852508 1 1
0.776680107952422 0.737896003267017 1 1
0.800228010575967 0.76331089311844 1 1
0.910691143265104 0.86531717975043 1 1
1.11012013519289 1.05687113038276 1 1
0.994760121040509 0.952518366280157 1 1
0.941107481005154 0.892680901157505 1 1
1.24707470907102 1.17304037197195 1 1
0.707759317899338 0.672613440623917 1 1
0.932876268158397 0.880938505829336 1 1
1.01165578146725 0.963653262689496 1 1
1.07828689506036 1.02795592949572 1 1
1.31279265007804 1.24889406888702 1 1
0.930477495084088 0.887408166217238 1 1
1.13717567504314 1.08161423644129 1 1
0.954866463401892 0.911915581823907 1 1
0.893869096450479 0.85097074576478 1 1
0.721028004009715 0.692390208171617 1 1
0.775448071391891 0.741476867489786 1 1
0.714253517831773 0.68354548947394 1 1
0.614814890821933 0.57704776344696 1 0
0.837790454322109 0.804445781537534 1 1
1.09960045208274 1.04413380233369 1 1
1.05669194151594 0.986662748531633 1 1
1.01267201046746 0.963825457991803 1 1
1.09523657551532 1.03886665172554 1 1
1.13880505656657 1.07932553348714 1 1
1.0946165812392 1.03785004293574 1 1
0.887683665229102 0.841361947868124 1 1
1.14632419749006 1.09491670261937 1 1
0.92748912509525 0.887420792119838 1 1
0.887356443805441 0.84268705430982 1 1
1.04192223817419 0.999053663466102 1 1
0.700666301186691 0.665607472754761 1 1
1.26244977132989 1.19348955374225 1 1
1.09282197282463 1.03568190987061 1 1
1.27348703413616 1.21973511724235 1 1
0.969232626090086 0.925538581702538 1 1
1.36993444370365 1.31504111475971 1 1
0.849375944395552 0.80650415091288 1 1
0.93359462044518 0.887973600635537 1 1
1.01636782122914 0.968296235973576 1 1
1.30652473696022 1.23773012651409 1 1
0.58984083603389 0.559262968357279 0 0
1.00051095655702 0.950804668653755 1 1
1.18210924079981 1.11473095854066 1 1
0.912270687277344 0.870772890686236 1 1
0.938522746139373 0.896822271155904 1 1
1.08648432053599 1.03030659767963 1 1
0.935898083203543 0.886204293631325 1 1
0.652275677570753 0.621310612398683 0 0
1.15442788150172 1.09698720845196 1 1
1.17625774762238 1.10557644047535 1 1
0.901685065848544 0.850990534778929 1 1
0.822272494645586 0.779741817486924 1 1
0.786542067538235 0.75067493189307 1 1
0.885223685859452 0.840174938416687 1 1
0.955640101580234 0.905726111199122 1 1
0.90588694710773 0.870828627697482 1 1
0.990759336290265 0.944787203356717 1 1
0.937235518618235 0.893260583291387 1 1
1.10544171467691 1.04904790001198 1 1
1.10533209594174 1.05259048705677 1 1
0.925864176035133 0.879493154048981 1 1
1.07525956435605 1.02215087173255 1 1
0.918742664057303 0.87563485873511 1 1
1.05808476603785 1.01452153673338 1 1
1.05657390787205 0.993195048160995 1 1
1.07623232954662 1.03149464536758 1 1
1.10915789799147 1.05716343365532 1 1
0.794586741638557 0.761021061676954 1 1
1.01610238452068 0.969286952852363 1 1
0.980637006859432 0.917105467380199 1 1
0.876058374326147 0.838325125858119 1 1
0.954068964964839 0.9066646666972 1 1
1.09472425630354 1.04584470945111 1 1
0.998436649075452 0.956984399377115 1 1
0.919181463124579 0.875459398986567 1 1
0.460310397115095 0.436915811816198 0 0
1.1136115679276 1.04510195277002 1 1
1.33630317034311 1.27315998589507 1 1
1.44786083526686 1.37426234390888 0 1
0.618352729966726 0.583612322810212 0 0
0.82576936956298 0.779734083877006 1 1
0.963271642615004 0.92003837871801 1 1
0.967584171821737 0.904283925966114 1 1
0.778462524390835 0.736454439226087 1 1
1.10502447128859 1.05465162424623 1 1
1.00737586214102 0.959537379380987 1 1
0.801486471319996 0.753011737217714 1 1
0.831767746409422 0.788798836021866 1 1
1.2223584187361 1.15532063733341 1 1
1.21801729580779 1.15829143219675 1 1
0.939523071378011 0.897093287727195 1 1
0.991348647311109 0.93948311018021 1 1
0.992090314589934 0.937054658778787 1 1
1.27131395461155 1.21358215110621 1 1
1.03604606308213 0.976665450355255 1 1
0.894952305447028 0.853226668687967 1 1
0.936141416733182 0.89229379128645 1 1
0.718967238871787 0.682851473096912 1 1
1.09862090535671 1.0463449610323 1 1
1.01569806367432 0.972538441238052 1 1
1.11228601501018 1.05898126815158 1 1
1.34434767449864 1.2782707581085 1 1
1.17483803795094 1.10485112852119 1 1
1.06554241091574 1.01427547713033 1 1
1.06748736425311 1.01566870187662 1 1
1.16841404230078 1.1101817835049 1 1
1.0160730785547 0.971562617257258 1 1
1.00431896655485 0.950411229398278 1 1
1.09218646371687 1.02895449253607 1 1
1.34132829589814 1.26503755034889 1 1
1.19216727484984 1.1338120272812 1 1
1.04907788430912 0.999759027623735 1 1
0.979050987923219 0.938117458660987 1 1
1.02324215602406 0.968998865460869 1 1
0.942369059678385 0.896828659657696 1 1
0.976826788014118 0.929039384911786 1 1
1.02522085701061 0.975109280486777 1 1
1.19059620593658 1.13542124039923 1 1
1.04449821669675 0.992333991804627 1 1
0.664843279995885 0.630922625384248 1 0
0.733360293137103 0.689050864595391 1 1
0.748600307093522 0.719842047700522 1 1
0.862450911628762 0.813092582135635 1 1
0.942073408734073 0.898130165518999 1 1
0.959659860847073 0.905034544715758 1 1
1.37227246863516 1.30275329029678 0 1
0.82385757966105 0.783788347523102 1 1
0.909626472812419 0.861685059579561 1 1
0.915328601002543 0.859049376510638 1 1
1.20355148261838 1.15376659325323 1 1
0.999828609416573 0.946132819987716 1 1
0.995866715424299 0.937662558203762 1 1
0.896492181566725 0.852593725048329 1 1
0.995292860163489 0.942860781503103 1 1
0.964868818025653 0.919981210420328 1 1
0.784451392179591 0.747838513598806 1 1
1.16113606618664 1.09759090251518 1 1
1.19270128188019 1.13600191671025 1 1
1.08447516436825 1.0364479359578 1 1
0.713299455260253 0.676932172706469 1 1
0.965332792047783 0.913553125278029 1 1
0.974775544712122 0.923302181506061 1 1
1.14383782155741 1.09047150223867 1 1
1.46487501647134 1.38529311228944 0 1
0.810234848131111 0.765793845058262 1 1
0.69342389002997 0.662036835125781 1 0
1.14080365518983 1.08214174304087 1 1
0.88272165385578 0.841475294099758 1 1
1.22588098458559 1.16827964354821 1 1
0.811544028902871 0.761065629552855 1 1
1.08594117608153 1.03106465659335 1 1
1.12278258350519 1.06341737653067 1 1
1.13930246359794 1.12358440368991 1 1
1.12244953114138 1.06879583956475 1 1
0.869015699098381 0.822215012736301 1 1
1.1211750769153 1.0578513264412 1 1
0.879521345256366 0.84291975297399 1 1
0.84074143969135 0.802307836568486 1 1
1.17423782411937 1.12198142983761 1 1
0.775924678833316 0.730978622067252 1 1
1.09730148099972 1.04555450509835 1 1
1.0549073975689 0.997528613937098 1 1
1.13897735378351 1.07715738051344 1 1
0.815927205734448 0.781463497049489 1 1
0.951673397385244 0.907464143858047 1 1
0.903137849070926 0.856283254067628 1 1
0.805090868372111 0.76503966427233 1 1
0.859715055917308 0.81097853935377 1 1
1.04310860698199 0.985943100254433 1 1
1.07543412036353 1.02291005500441 1 1
1.16130486850854 1.09876672241073 1 1
0.974598200562386 0.929327001605188 1 1
0.696332247571301 0.655330305067659 1 1
1.1203282566834 1.07235489941754 1 1
1.09088779067492 1.03906554305863 1 1
0.799709397296502 0.767181096415258 1 1
0.843580054853855 0.796285391883686 1 1
0.939575457886291 0.889629925610497 1 1
0.651210010476631 0.620459700910624 0 0
0.877944383789366 0.83607781084637 1 1
0.784316227640975 0.744977299101244 1 1
0.883741212933258 0.847597306898736 1 1
1.32975955319612 1.26640786599324 1 1
1.35028771567453 1.28381784944347 1 1
0.92154020988258 0.88050785138272 1 1
0.750583662540548 0.721273457277248 1 1
0.719214599881111 0.690361917423775 1 1
0.492502835256099 0.462605005872304 1 0
1.23786828791236 1.18054610688788 1 1
0.864089919344866 0.823417924863698 1 1
1.15932060920393 1.10275629545809 1 1
0.942860138465771 0.899968361486847 1 1
0.842021061821612 0.799238709212914 1 1
1.10682765473328 1.04771571940121 1 1
1.37928095721098 1.30810013646805 1 1
0.868171319118376 0.82671852690755 1 1
0.886748467704387 0.835666645583965 1 1
0.67093890745179 0.641175277052031 1 0
0.960185826683804 0.91662836613989 1 1
1.36722608142698 1.29588774832924 1 1
0.920857480903383 0.87770295976141 1 1
0.976091246869907 0.933156628034084 1 1
1.30876272739832 1.24979063156116 1 1
0.689565168522161 0.658383163241068 1 0
1.26776716361804 1.21204020683673 1 1
0.862100142783537 0.820775664468461 1 1
1.29738490142499 1.2313667387115 1 1
1.3833180999446 1.30950332257368 1 1
0.901438532614379 0.862132280392904 1 1
0.691098540518332 0.654963060885475 1 0
1.0090644501647 0.965828753327848 1 1
1.08335123319745 1.03451116053966 1 1
0.883191229228937 0.837971727702682 1 1
1.37304951044417 1.30398670626027 1 1
0.850785072893228 0.807386553493316 1 1
0.684752868086581 0.655468749910208 1 0
0.96845824701005 0.909676352913265 1 1
1.12564563130243 1.06707237080674 1 1
1.08770892834033 1.03282749638275 1 1
1.42202840233762 1.34821479446754 0 1
0.650240989161875 0.619678150154276 0 0
0.994865591526665 0.947416180319185 1 1
0.708202727093095 0.681067955638184 1 1
0.897885244548953 0.856041686549309 1 1
1.21028363287222 1.15478354903968 1 1
1.0884944339845 1.02475547018951 1 1
0.951606587299935 0.899107056740224 1 1
1.0681063124277 1.0098358132595 1 1
1.17515909324503 1.12601125946463 1 1
1.01598599935534 0.970320607222341 1 1
1.25456434822096 1.19274550094854 1 1
1.00222531772539 0.957600044489119 1 1
1.04889821807456 0.996433698054739 1 1
0.936726232361691 0.901403691576199 1 1
0.821726949397836 0.778898431035525 1 1
0.753223352903416 0.713700149301638 1 1
0.760475452694033 0.726983670945565 1 1
0.791300100534918 0.742976308016005 1 1
1.08150596317361 1.02415965496222 1 1
0.612393731296616 0.586748167334861 0 0
0.962473707011889 0.910738645622184 1 1
0.91697953630746 0.88040246511312 1 1
1.05335755611416 1.00179255486484 1 1
1.2689860624695 1.19987909080132 1 1
0.822168399791221 0.786648092119032 1 1
1.26109996156627 1.20097518029722 1 1
1.0807005615916 1.02862405713213 1 1
1.3891248003554 1.33262273869045 0 1
0.851200740387286 0.811280379665861 1 1
0.877992436720525 0.836023171725046 1 1
0.924828870183952 0.880664041117588 1 1
1.13274076381689 1.08070102377564 1 1
1.61561922771589 1.52809828016601 0 0
1.25578327400816 1.19327385037814 1 1
0.810993775641688 0.769051424168909 1 1
1.31271025056081 1.24712868224027 1 1
1.01337110148859 0.966658539387266 1 1
1.21237859325397 1.14068698883629 1 1
1.18947638301553 1.12888001879529 1 1
1.25458715986676 1.19333589798055 1 1
1.12382840575384 1.05639479047004 1 1
1.50017036387205 1.42472176392156 0 1
1.01425550067034 0.961126585807151 1 1
1.0784226081747 1.02795086645003 1 1
0.690483009633648 0.658453759952965 1 1
0.69464663384251 0.665249181533319 1 0
1.07977895632389 1.02573359767555 1 1
0.996657480230393 0.958231371519197 1 1
0.958102329652405 0.898860829213594 1 1
0.818929857126984 0.77509219827353 1 1
1.09020416904662 1.03840069404439 1 1
1.16237270464692 1.09748943421968 1 1
0.844214093158069 0.809250889702317 1 1
1.36810492668555 1.29714808514679 1 1
0.501275002183121 0.475916419426928 0 0
1.0797176608101 1.02686429694321 1 1
0.897999014653126 0.854783327830101 1 1
1.07398626818691 1.0217223625041 1 1
0.922245366940515 0.884011715849638 1 1
0.895274531557516 0.848112298644113 1 1
0.84896973267114 0.797634049851524 1 1
0.856639096263494 0.813902155251102 1 1
0.872062977077764 0.828475435883279 1 1
0.845601608393841 0.80701444582648 1 1
1.03234695247986 0.990894255900522 1 1
0.932666586182427 0.88229855536351 1 1
1.40862090368712 1.31938266243832 1 1
0.625031855616285 0.600460678587039 1 0
1.0031539412629 0.95437061558937 1 1
1.21532155348742 1.16259749783208 1 1
0.983663775639122 0.927884424390491 1 1
0.912838131026826 0.869971581012577 1 1
0.959721102643968 0.908531034225173 1 1
0.978541150739077 0.926488097157971 1 1
0.910112944917094 0.868795983693622 1 1
1.24520901753971 1.17289387463506 1 1
1.18612388951168 1.12921274645549 1 1
0.746309053009236 0.709656138260569 1 1
0.870869531897051 0.832388422923038 1 1
0.838867539840129 0.794139759998521 1 1
1.43642676785483 1.36066525842948 0 1
1.2602533463834 1.20254426353338 1 1
0.923635705025052 0.872768524765628 1 1
0.634453516063675 0.597238924998934 0 0
1.34140325745496 1.26541112992748 1 1
0.781240904963283 0.73761246752677 1 1
1.06282957458646 1.01307908744942 1 1
0.938152584516609 0.891125465936432 1 1
0.806688842435613 0.768134805838098 1 1
0.840232226821327 0.805823318227505 1 1
0.84346524517657 0.805473139235529 1 1
1.01728718246873 0.955130001028978 1 1
0.870666456423772 0.827663885769394 1 1
1.16626329861287 1.10445105723842 1 1
0.976735692315254 0.918895377331069 1 1
1.1446285801089 1.09295006290217 1 1
0.740788684530044 0.699324302287592 1 1
0.744433593836899 0.705318220693839 1 1
1.13636797658104 1.08124974822947 1 1
0.980191893526259 0.933033574207838 1 1
0.894842226115444 0.850117087657419 1 1
0.829658943488629 0.789656591093941 1 1
0.898138277995182 0.854491058887402 1 1
1.03762073975698 0.989236595015028 1 1
0.846615829770324 0.806814062755792 1 1
1.03221609134615 0.981431078860009 1 1
0.882864353013802 0.833562334188116 1 1
0.818681742889195 0.773230416808629 1 1
1.07921345579908 1.02613524539263 1 1
1.00906242197645 0.955817701806567 1 1
1.05273419589097 1.00075222094054 1 1
0.915981738926309 0.87862835975558 1 1
1.31829557659853 1.25775611350547 1 1
0.996454935230577 0.94237187663285 1 1
1.10623237969616 1.0557865227798 1 1
1.07144907271419 1.0246451097895 1 1
1.1308001398516 1.08066992169232 1 1
1.12959055194022 1.0661703200871 1 1
1.04338288035287 0.994937084708533 1 1
0.932437503446277 0.884645338211444 1 1
1.00172771096263 0.951799846982234 1 1
0.94776952550548 0.901335786021546 1 1
1.0993702554917 1.04665636479855 1 1
1.13677829011637 1.07371486909666 1 1
1.16381398608519 1.10525213699768 1 1
1.23332818539193 1.17105934409026 1 1
0.939077969775649 0.904116363400501 1 1
0.933323169752947 0.882608298317266 1 1
1.03979412883163 0.984294724895524 1 1
1.05259474090628 1.00434900213502 1 1
0.899643613768451 0.848066339157081 1 1
0.9713725427255 0.930301675359251 1 1
1.15386646498449 1.0997523261817 1 1
0.753068867799192 0.716794700796433 1 1
1.23646172435807 1.1684526659487 1 1
0.937235651691112 0.895062394119614 1 1
0.697877007545431 0.666155489826587 1 0
1.10835111609057 1.05128671857229 1 1
0.919625802853173 0.870499562245332 1 1
0.984794672972294 0.931960547147647 1 1
1.26770589141399 1.20359289998562 1 1
0.722415389029272 0.687610661065404 1 1
0.911403524509469 0.862355726459398 1 1
0.900416019553321 0.856054763071897 1 1
0.99025376788392 0.941902101227428 1 1
0.959589168820166 0.918120319953746 1 1
0.936750912319356 0.885504379405903 1 1
1.17152471145554 1.11612250568156 1 1
1.09914356937495 1.04583962563114 1 1
0.764673882895201 0.729753285810441 1 1
1.07023096610656 1.02137587053757 1 1
0.781561814537294 0.745630533486662 1 1
0.794534276981805 0.75470022044112 1 1
1.16012671447531 1.10052936688789 1 1
1.34013476695622 1.26712263534248 1 1
1.14308809237758 1.08810165048533 1 1
1.06700430921815 1.01703507214262 1 1
0.641634845947542 0.606190201319226 1 1
1.26466084411562 1.20544195872256 1 1
0.88159975634868 0.833435701982491 1 1
1.06086858744884 1.01023993216131 1 1
0.804500418129227 0.773634034256282 1 1
1.3698891515048 1.29804579229083 1 1
0.881353827485109 0.833583800600413 1 1
1.14353918402636 1.08119906396924 1 1
1.07293817453783 1.01027921924453 1 1
0.987003114305797 0.94313572030576 1 1
0.931356020608709 0.880339456358667 1 1
1.01536914784982 0.964360519170835 1 1
0.909296886877815 0.868076605636864 1 1
1.09099293725401 1.04225393838441 1 1
0.928117358139871 0.88457872485572 1 1
1.08842548568537 1.04972357936611 1 1
0.741308824991292 0.700502103141243 1 1
1.26738449943115 1.20795656450796 1 1
0.990467402817412 0.947560162541786 1 1
0.618824240106507 0.586561563560558 0 0
1.00641452053435 0.954420502954944 1 1
0.993646061177777 0.946735030129509 1 1
1.16534588836317 1.10820931086251 1 1
0.608676262707326 0.584230134326411 0 0
1.05382091277817 1.00547567631657 1 1
0.920111514544595 0.882024155890637 1 1
1.11216378809933 1.05478605313957 1 1
0.619554235325033 0.588588803646134 0 0
0.853043692001831 0.818000676729946 1 1
1.14964176560462 1.08938464266653 1 1
1.01981228137552 0.97521910229238 1 1
0.887509029875586 0.8419206019227 1 1
1.11597228093617 1.06166985518348 1 1
0.792063725919767 0.763118109943641 1 1
0.814203956920664 0.776765002347442 1 1
1.02527825835107 0.97149238614292 1 1
0.901619170766128 0.855762669513117 1 1
1.19024952176925 1.12993331314429 1 1
1.01188119660965 0.953861445588479 1 1
1.05319535848108 1.00061603547668 1 1
1.21889706376297 1.16275870721173 1 1
0.853530586670579 0.808456973231327 1 1
0.87280194921489 0.827499020276339 1 1
0.71732128786709 0.679585003709058 1 1
0.998199482010623 0.943989310626921 1 1
1.01214451606327 0.966385719895715 1 1
1.22462117136603 1.16350093593671 1 1
0.88841051221133 0.844975783850354 1 1
1.49742415716612 1.42460479878119 0 0
0.895379482401828 0.846433199851129 1 1
0.807637737748629 0.780694569941227 1 1
1.13522855919026 1.07983601146774 1 1
1.04263142507651 0.99784415134793 1 1
0.881203069658708 0.838132734983418 1 1
1.00603676753386 0.957213871358872 1 1
1.00167606998251 0.948813163377246 1 1
0.81854082972259 0.782450940414437 1 1
1.17786255164449 1.11946517103981 1 1
1.44272254020566 1.37554797566636 0 0
0.761831562684447 0.717102312361301 1 1
1.05000996653804 0.993566644705976 1 1
0.898862661345405 0.844881057820773 1 1
0.979712506253983 0.936782753830509 1 1
0.953927989894306 0.902017327132355 1 1
0.960042838564181 0.901411787253672 1 1
1.31939873071682 1.24475150902289 1 1
1.27046657493822 1.2014081122038 1 1
0.692538958427656 0.664687884831116 1 1
0.885577663224233 0.849243916935078 1 1
1.10022755362894 1.04472516048295 1 1
0.90559102068968 0.854467082039126 1 1
1.12990058268165 1.07997722924781 1 1
0.861192523731663 0.8146554270954 1 1
0.863878642384922 0.823032062482265 1 1
1.23062716019591 1.16666934891991 1 1
1.20834824918676 1.15553668756311 1 1
1.13927671536356 1.09178199606459 1 1
0.553733028534524 0.529733750139256 0 0
0.611749265621095 0.581654856193204 0 0
0.917056608492598 0.872008265235503 1 1
0.873759952117233 0.833609566489441 1 1
0.949172507565739 0.905703525811799 1 1
0.999539679263294 0.95251294758288 1 1
1.12939088828115 1.06881399829362 1 1
0.646857989609389 0.619032867827065 0 0
1.14603054502355 1.08769294409146 1 1
1.07458641437309 1.02800269382626 1 1
0.787950334680995 0.753520146461759 1 1
1.11228670627468 1.05574586873526 1 1
1.0025280910967 0.943296470896106 1 1
0.791189165233684 0.745564076035724 1 1
1.03886387940824 0.993680995542871 1 1
0.983788508275332 0.943606908967324 1 1
1.18867329615456 1.13548067482089 1 1
0.991380771078037 0.942633191521116 1 1
0.999859615917235 0.948004440012739 1 1
0.732640741911288 0.700695841542126 1 1
1.05362011254722 1.00241327956825 1 1
1.30185153330548 1.24468962693572 1 1
1.04448475216606 0.98920433678385 1 1
1.25934776250933 1.19877737471903 1 1
0.918947226354462 0.876214531877463 1 1
1.19275634778372 1.13715374685109 1 1
0.888567553507291 0.851872314501044 1 1
1.04944712895298 1.00036684144531 1 1
0.712407292442913 0.680165833285891 1 0
0.557792636576954 0.534298171458658 0 0
0.85236903897165 0.814601596679791 1 1
1.05904032801757 1.01286281551431 1 1
1.4037750741945 1.33560001998136 1 1
1.07444822140748 1.02332327719313 1 1
1.08705246559062 1.03171985918863 1 1
1.1671987673671 1.109316053786 1 1
1.03887045714097 0.976447513164955 1 1
0.992312047588946 0.941122430595825 1 1
0.936004330414874 0.887128401018035 1 1
0.895729100602883 0.858528726073858 1 1
1.05153210367211 0.997406133341927 1 1
0.913930672683127 0.877208232964779 1 1
1.05078179980192 0.994361021041063 1 1
0.957999163582009 0.918301621191361 1 1
0.998906113000977 0.950665943778999 1 1
1.02300897989787 0.96081499169017 1 1
0.962188115968553 0.924314560198045 1 1
1.19921938691828 1.12447720109345 1 1
1.10940463395253 1.04725354005723 1 1
0.872733876944588 0.833125180339929 1 1
0.919819966685889 0.865908168712104 1 1
0.875895289257993 0.839457673688822 1 1
0.908294131162361 0.873392521033859 1 1
1.08179969793894 1.02616221465466 1 1
0.837759631683607 0.801334813917952 1 1
1.18684760973136 1.128306530344 1 1
0.995982936619296 0.949877167835819 1 1
0.905582480094684 0.857571314879767 1 1
1.04158948459731 0.992845434966394 1 1
1.10327700072721 1.05476511028017 1 1
1.08793534830254 1.03549481946141 1 1
1.23742988630659 1.1811431979642 1 1
1.15350681431249 1.10363879459031 1 1
1.71782179351109 1.62713904428491 0 0
1.20329504313353 1.15009896629995 1 1
0.949214339100791 0.90136010136884 1 1
0.932154084533815 0.886033890902723 1 1
1.28331265766449 1.22838461903128 1 1
1.05550526632281 1.00462972831828 1 1
1.30860965946596 1.2446018019302 1 1
1.0869229401262 1.04551858528608 1 1
1.04826458462806 0.993121437557376 1 1
0.728636102950655 0.689863169013921 1 1
0.712869504847035 0.680121212975231 1 1
0.804659953622463 0.768255268292849 1 1
1.08202221921821 1.02926487251247 1 1
0.968584937907676 0.914356099265401 1 1
1.4587838892615 1.39181640541475 1 1
1.05903817423109 1.00805802491152 1 1
1.10263841548082 1.05001972008165 1 1
0.868643604117971 0.831152277981093 1 1
1.11126466419563 1.05162230018653 1 1
1.02052487174973 0.96787582142556 1 1
1.22377262075137 1.16017324868285 1 1
1.38878547503556 1.30827437158969 1 1
1.15390629957009 1.10352826531009 1 1
0.858510174660875 0.824920112961204 1 1
0.930236537982045 0.8830463794769 1 1
0.99336680179692 0.944006412496779 1 1
0.897898639501259 0.845333946999445 1 1
1.14163878123929 1.08502044187289 1 1
1.11487032494736 1.06226659786914 1 1
1.21711181433086 1.15275795975841 1 1
0.923776613130138 0.875788511215215 1 1
1.06499063718183 1.01466839653762 1 1
0.901669654904628 0.86044626530131 1 1
0.887714218800609 0.850635856430355 1 1
1.28412447833771 1.22152992968614 1 1
0.941904945284883 0.898352214705243 1 1
0.873806645544795 0.836998838015728 1 1
0.763224456814302 0.731760085342236 1 1
0.950549053226966 0.903093195206891 1 1
0.632382141552013 0.594916559727319 0 0
1.13053357478316 1.07804431969092 1 1
1.1522790845857 1.0826962623777 1 1
0.777990615211344 0.743600074449948 1 1
0.975022547850744 0.920176645905373 1 1
0.746355696795736 0.708806365177821 1 1
0.714274251006374 0.682422236024131 1 1
0.935474538419568 0.886342392870834 1 1
0.953430965137012 0.905451427769813 1 1
0.834585215566464 0.7950119446925 1 1
0.923790561381249 0.877520460072571 1 1
0.980002483027082 0.932210264039712 1 1
1.12965962252325 1.05324902447334 1 1
0.99030609597806 0.94589068067467 1 1
0.98171260591476 0.927471348977206 1 1
1.29723449874013 1.25484962200797 1 1
1.13452524221639 1.08441696328376 1 1
1.28844128227292 1.22830557011258 1 1
0.713066900247774 0.681013568060517 1 1
1.07899509729427 1.01028438149431 1 1
0.732357108666386 0.695734071861442 1 1
1.20940047019216 1.15656859661544 1 1
1.25696160016338 1.1966494448357 1 1
0.969084625901802 0.918507037350837 1 1
1.08336213750853 1.0253854335335 1 1
0.714896980779173 0.680132108529701 1 1
0.66335424293295 0.624139085815135 1 0
0.962968921695036 0.910203685323465 1 1
1.22125962691596 1.15940924127064 1 1
0.975214263444344 0.924679176319293 1 1
1.00855798023965 0.96136462830795 1 1
1.11858547668849 1.06914969997625 1 1
0.68751958961712 0.655975629443552 1 1
1.0086738675179 0.962883628596042 1 1
1.27786297346468 1.21989826392181 1 1
0.713602752660605 0.679645015733337 1 1
1.17435076907764 1.11264470589404 1 1
1.40497506156646 1.33326703836801 0 1
1.13478684655992 1.08109765782795 1 1
1.23696257672407 1.17711836544201 1 1
1.31060738584166 1.24104132025053 1 1
1.50176763497797 1.43189067756748 1 1
1.26724548870875 1.19605509417875 1 1
0.797906883899961 0.75176834494206 1 1
0.832894527252393 0.792529567243614 1 1
0.87327184796026 0.823278694601858 1 1
1.20877763552322 1.15575227695375 1 1
0.912649483092957 0.863446776269653 1 1
0.856643985540127 0.819767056536602 1 1
1.13142286288956 1.08097357075209 1 1
0.989201383628833 0.941362978781232 1 1
0.829860817691736 0.79014419653945 1 1
0.647088893159262 0.617001401895984 0 0
0.907527762905504 0.85846331930411 1 1
1.20957942452919 1.16462465524455 1 1
1.17787415263162 1.11283070506744 1 1
1.10452867606474 1.05106609884335 1 1
0.847128480707338 0.812314032033084 1 1
1.095394766491 1.0420716232805 1 1
0.979668817653369 0.931790919776641 1 1
0.756642396180873 0.718517991722239 1 1
0.92534827081517 0.883538370341669 1 1
1.69917789860445 1.60286479015862 0 0
0.856417647209823 0.80608814759815 1 1
1.10288100660887 1.05187399284587 1 1
0.827851085973411 0.78605624147795 1 1
0.832462397902199 0.793760780137841 1 1
0.836966377194875 0.797800587565223 1 1
1.42017971060317 1.34822727712929 1 1
1.1031530093139 1.05439467748208 1 1
0.809131753567299 0.776069583309236 1 1
1.02747354183801 0.986772476325929 1 1
1.36046320103009 1.28740390579995 1 1
1.25290665120787 1.19284305311728 1 1
1.03343462022531 0.987992070511589 1 1
0.770150548881687 0.733119019835537 1 1
0.732147673050501 0.695966626519318 1 1
1.07967628101171 1.02440876039104 1 1
1.01850087212589 0.971738159566774 1 1
1.22757249923866 1.15706784302964 1 1
1.24586251778046 1.17001871934152 1 1
0.62597274146239 0.595647460081272 1 0
0.95963146222434 0.921503948752461 1 1
1.07917659547245 1.0355516358619 1 1
0.708949405955968 0.673010538958817 1 1
0.990437557466028 0.934164139121598 1 1
1.08698173398293 1.02842075212453 1 1
0.889310274799769 0.837015996161937 1 1
1.05039482524721 0.999909207297906 1 1
1.01620750627678 0.97528498894452 1 1
0.820000853002351 0.794907106426082 1 1
0.935113792720208 0.884552827711134 1 1
1.20169730397359 1.13224233950217 1 1
1.12389608809948 1.06596379704052 1 1
0.927609330972407 0.885929484170766 1 1
0.942887303102584 0.903000557513742 1 1
0.781257335869585 0.738021454588318 1 1
0.768581806172524 0.732615136302375 1 1
0.856157584240448 0.812023729112294 1 1
0.726475079944725 0.690121672848552 1 1
0.819747021983677 0.777054091096367 1 1
1.15590868265355 1.10470131128793 1 1
0.814682310820733 0.770494048162556 1 1
0.642146004648735 0.61365207324287 0 0
0.895837564307595 0.851106879368371 1 1
0.342528451498912 0.322526833895309 0 0
1.04448927184849 0.992125947188084 1 1
0.939967131558082 0.890444597970348 1 1
1.22087702787437 1.15950326286267 1 1
1.34661111315629 1.26916328210032 1 1
0.625917256984282 0.594143774174224 0 0
0.974951236258402 0.932943229865827 1 1
0.755919122087829 0.712714382063709 1 1
1.0753799452568 1.02111641566696 1 1
1.11723661364566 1.0734806422309 1 1
0.817183400787139 0.785376325510951 1 1
1.08674344596026 1.03554876281265 1 1
0.843139388346022 0.794730427106565 1 1
0.980039897447814 0.940702981317412 1 1
1.18506836800099 1.12597683593197 1 1
1.06598096882636 1.00991020098746 1 1
0.86831557892882 0.819834954167201 1 1
0.915460941123588 0.860221317157262 1 1
1.00930134604656 0.956584955233306 1 1
1.28809425273497 1.22843602277521 1 1
1.09258970259382 1.04112373081229 1 1
0.905000123671321 0.860932612197656 1 1
0.58096110931932 0.545518599998682 0 0
1.04223023959033 0.990138039839791 1 1
0.886470657990733 0.836133761641855 1 1
1.02531199805697 0.979698500670388 1 1
0.972539278560441 0.930384675977626 1 1
0.852251222748115 0.802048196919273 1 1
0.849608741656706 0.809406526424451 1 1
1.10088249538963 1.03977169606173 1 1
0.895561425923109 0.853630252829037 1 1
0.911587314714057 0.865979606181349 1 1
0.78464168555622 0.746947776803087 1 1
1.11239205616493 1.05721831562558 1 1
1.27758762802757 1.2101063476359 1 1
0.740108005582805 0.705548990738934 1 1
1.08799384550435 1.0386065960209 1 1
1.17525439724151 1.12195973490454 1 1
1.06816916765862 1.02447780284739 1 1
0.94663677628524 0.901552191494564 1 1
0.698350830132543 0.664840376869359 1 0
1.11467145027547 1.05655083596369 1 1
0.986886644203766 0.941764721363362 1 1
0.954870931773629 0.914181121610296 1 1
1.07324443056862 1.02307684666406 1 1
0.952403649992143 0.909658587898308 1 1
1.02397346461072 0.97785596202179 1 1
0.867881800617595 0.825931526579472 1 1
0.875619468260155 0.835105258065625 1 1
1.19782419588728 1.14669218993552 1 1
0.768129993717394 0.734785055664224 1 1
0.552321364494403 0.524689297978143 0 0
1.09593527732312 1.02985001900407 1 1
1.12970867041487 1.07512313194924 1 1
0.981355863392245 0.924945020352512 1 1
0.787232154778419 0.7469586803702 1 1
1.02052261745987 0.975404445106625 1 1
0.836461481369763 0.800731610926334 1 1
1.03503919144728 0.976343867605231 1 1
1.14844786540646 1.0930161805058 1 1
1.19223284179963 1.12411933653584 1 1
0.882474447923698 0.845267652516681 1 1
0.837941311553019 0.80459138143955 1 1
0.733105255395609 0.697450545911561 1 1
0.610847143522836 0.582354934463264 0 0
1.09847642510319 1.03669014471518 1 1
1.01845019781474 0.965703113925299 1 1
1.07989789685744 1.0291645569893 1 1
0.788419761359304 0.741868072055828 1 1
1.08572509252705 1.03600473760409 1 1
0.953280925869392 0.897019083909205 1 1
1.01001517178172 0.967267319795024 1 1
0.952014037132176 0.910147018494314 1 1
1.02839323061575 0.985912882939805 1 1
0.722706696065363 0.685085435783189 1 1
1.12511768496143 1.07312091069698 1 1
1.0107355892882 0.970372739634654 1 1
0.959496376030798 0.930302972626981 1 1
0.864201010936803 0.822712757302749 1 1
1.03796635437512 0.986812777708179 1 1
0.854063853044274 0.810160022137073 1 1
1.32817775625906 1.26099629861166 1 1
1.23678936585264 1.16725428408687 1 1
1.01319940948671 0.962714061303427 1 1
0.748005052018159 0.712802747037048 1 1
1.01679435196851 0.963059912370994 1 1
1.19827607372133 1.13081038443761 1 1
0.951326659403685 0.903147615670379 1 1
1.05665477890651 1.00498328741263 1 1
0.529300278313118 0.501108592427088 0 0
1.10582034683806 1.05225760810556 1 1
1.14771603439979 1.08818190688591 1 1
0.829883880679935 0.793754365245539 1 1
0.910071128668162 0.866237117477212 1 1
1.13175474854311 1.07749771835458 1 1
1.43062282591339 1.36347639038625 1 1
0.927167989594112 0.881551710196706 1 1
1.1654369936901 1.11111990569311 1 1
0.810952888855484 0.768150131273469 1 1
0.812804115094865 0.771688184315581 1 1
1.06640339196264 1.00415469951285 1 1
0.742086910843094 0.704324307422911 1 1
0.956339925866912 0.904953962624068 1 1
0.912848772358604 0.872251653245781 1 1
0.719893020178242 0.689214960721739 1 1
1.02015879587269 0.963508491289113 1 1
0.908062952790296 0.862209334162131 1 1
0.601916577802954 0.574639759460695 1 0
0.968623049696248 0.921975560197151 1 1
1.05134746740231 1.00681674312557 1 1
0.650991239888322 0.624790648492816 0 0
0.966165115797313 0.914211886246428 1 1
1.40131363225589 1.33468652400354 1 1
1.33612915128634 1.27011700196086 1 1
0.837671102163448 0.792529152201898 1 1
1.19847056986531 1.1452519528937 1 1
1.12308671002288 1.06818099099243 1 1
1.03026809070234 0.978566467848246 1 1
1.12652944083169 1.06180219812419 1 1
0.801702773551885 0.760473305911705 1 1
0.915468799788862 0.868340072996823 1 1
0.907701209968976 0.862941497319199 1 1
1.12771914610382 1.07290712923614 1 1
0.898510971174429 0.854229969446068 1 1
0.74747445858059 0.702186651496004 1 1
1.60702584147425 1.52411792475373 0 0
1.25165225739324 1.19147368322695 1 1
1.17768145682357 1.11858709319454 1 1
0.88468940642749 0.837227285515035 1 1
1.04441522136309 0.980927238429089 1 1
0.932375718462094 0.889454363543704 1 1
1.08657156424324 1.02207259992469 1 1
0.768372815445759 0.730853058084329 1 1
0.96942660455038 0.91898680330908 1 1
0.991372295994206 0.947202797923738 1 1
1.12325662902294 1.05874193226932 1 1
1.06603086060247 1.02094524099662 1 1
0.70528162209347 0.68340689125296 1 1
0.901168009494098 0.851857596414204 1 1
1.40290347987536 1.30822436692156 1 1
1.03373987919083 0.977372959442518 1 1
1.26382142372294 1.20851739663819 1 1
1.26841641505594 1.20213273532959 1 1
0.956722837943364 0.906051436835515 1 1
1.20680391193849 1.14961198628813 1 1
0.951101401316804 0.915622832361331 1 1
1.02775262433992 0.975814017921994 1 1
1.26951346140198 1.23192542829524 1 1
0.978209202718087 0.923837630753172 1 1
1.00889065291649 0.96240684808776 1 1
0.937107585033032 0.892627019260888 1 1
0.716136950112021 0.687226747942609 1 1
0.79691595613709 0.756266401388061 1 1
1.05920898335156 1.00880423831605 1 1
0.777369929277944 0.736590348405553 1 1
1.16509035912585 1.1068451393768 1 1
1.02616714595776 0.973635772711223 1 1
1.19273793253125 1.13847262311414 1 1
1.31809785887859 1.24686328144649 1 1
1.19589837812405 1.14415391094179 1 1
1.18578523633281 1.12984403989752 1 1
0.898456478983162 0.843647893001748 1 1
0.969839194839409 0.922827447595845 1 1
1.21440124285217 1.1602432418145 1 1
1.07613782128885 1.03266378465385 1 1
1.15605439115859 1.09561615488626 1 1
0.837300796393074 0.796484297081518 1 1
0.938726590895759 0.89445961197223 1 1
0.924846829093046 0.882524835733493 1 1
0.8338123095204 0.799547849166978 1 1
0.641335245139492 0.604977140807117 1 0
0.70589891784499 0.668720255297282 1 0
0.939376284476251 0.898764856650949 1 1
0.683181876839839 0.650803737508539 1 1
1.13287768435972 1.08069633765722 1 1
1.0251052137654 0.975982103931768 1 1
1.04685321462269 0.998329879736413 1 1
1.04256688630652 0.989277123213028 1 1
0.700166041779116 0.666647096668677 1 1
1.30279466011301 1.24566779921952 1 1
0.921932221820298 0.875387464471019 1 1
0.980892555799582 0.938994549641549 1 1
0.900888335295349 0.861282036501542 1 1
0.929360792908313 0.879773549997825 1 1
0.8740205836179 0.827745624356849 1 1
0.843784885623741 0.791956429724642 1 1
0.98652189816754 0.940389948498442 1 1
0.715178406451725 0.680707192107482 1 1
0.838988187020906 0.801015433506017 1 1
1.0799957725173 1.02184208240562 1 1
1.12852334259611 1.07091628049577 1 1
1.20574071896683 1.14726459016121 1 1
1.12770967116758 1.06854668460461 1 1
0.956621288904859 0.913980544415147 1 1
1.04867681728759 1.0039663269736 1 1
0.892131600173034 0.85202696989789 1 1
0.93916972642045 0.887565646603093 1 1
1.33253047643523 1.27048508599923 1 1
1.18225734795367 1.13109038380599 1 1
1.23707435487786 1.17177957406012 1 1
1.0762384693808 1.02361186338353 1 1
1.39718880901863 1.3191630567484 0 1
1.12075970396941 1.06489951895542 1 1
1.45509587595402 1.37745438342567 0 0
1.41468735960021 1.35708395873171 1 1
1.42962713342595 1.36116120924311 1 1
1.0965815987584 1.04060201833885 1 1
0.982028930691698 0.937168418124224 1 1
0.979550916408856 0.929471433889966 1 1
0.985044264983279 0.941377782283531 1 1
1.10437884378539 1.06340867270418 1 1
1.19706790617945 1.14236319192073 1 1
0.699566500213351 0.663529230426978 1 1
1.01382036296808 0.962177253336731 1 1
0.876952317418294 0.84149260141833 1 1
0.825328320783076 0.785921409643754 1 1
1.10805104957922 1.05404811024529 1 1
0.82009776383155 0.781083161934768 1 1
0.731356660725659 0.696541644114756 1 1
1.38168128613522 1.31596434048546 1 1
0.990990790109283 0.938995179507016 1 1
0.881263050674647 0.843065382403036 1 1
0.777048629567613 0.740863788658465 1 1
0.830673038226569 0.788633916745284 1 1
1.1331339167478 1.07487331367561 1 1
1.06643961245845 1.01297169136432 1 1
1.03288133696353 0.98308293835295 1 1
1.03459760577546 0.984440145591023 1 1
0.796870375949412 0.755445567997753 1 1
1.08716499674193 1.04058377685155 1 1
0.61313087008355 0.583970870710204 0 0
0.896476238294357 0.850176301513418 1 1
1.18209294143427 1.13119101460995 1 1
0.788712212038544 0.750216275300236 1 1
0.874521491576759 0.836022310055824 1 1
1.22485347447461 1.17619638422536 1 1
1.047043871165 0.996248432280638 1 1
0.76459035072955 0.733443196866108 1 1
1.02173474041616 0.966926198775498 1 1
0.982916276032669 0.934515368458241 1 1
1.031943421137 0.977739288840696 1 1
0.757697699771732 0.721369505292165 1 1
1.0873059902637 1.03496608195038 1 1
1.22052790408536 1.16114751067509 1 1
0.812875500161938 0.77499090923018 1 1
0.899955891593518 0.860538685824153 1 1
1.13575232912324 1.07627722963536 1 1
1.04555977898467 0.98380927115396 1 1
0.726898259257452 0.693823258261807 1 1
0.582543419257263 0.552104858461158 0 0
0.987072341492417 0.931620550007187 1 1
0.967451876504733 0.916718814653375 1 1
0.786707446567279 0.753043555964344 1 1
1.03095394517544 0.983718569564179 1 1
1.32744500232198 1.24690236816645 1 1
1.06055159669841 1.00619640416835 1 1
1.15528227707709 1.09355584821684 1 1
0.970986380198716 0.92643683748647 1 1
1.21376204230726 1.15441109653093 1 1
0.876032877355598 0.836014066096031 1 1
1.15873170771613 1.10494711414645 1 1
0.785278780747783 0.752573991969675 1 1
0.949595383339506 0.903047851438729 1 1
0.716704893800747 0.683072825754216 1 1
1.0142415313367 0.972720471687012 1 1
1.18055340913761 1.1212563067221 1 1
1.07404561465954 1.02342572560219 1 1
0.879265897177745 0.827127441836716 1 1
1.13866738357152 1.08018965146812 1 1
0.956771913878021 0.914532132258434 1 1
0.905220753800436 0.862779735751038 1 1
0.726219674663888 0.68321726373701 1 1
1.1504333047615 1.0981533090212 1 1
0.989649393583563 0.936429110660636 1 1
1.23750457275527 1.17891820383285 1 1
0.910237646062779 0.865226706692232 1 1
0.884116900192244 0.842724109652441 1 1
0.921270393850889 0.876564458553833 1 1
0.896471548560408 0.854745951146499 1 1
1.26934523016592 1.2088975041197 1 1
1.08637906954585 1.03659688399203 1 1
1.43810303519211 1.36785021860296 0 1
0.97950046677822 0.932477582212401 1 1
1.30781079671059 1.2373242978442 1 1
0.943351343070199 0.902708960365407 1 1
0.941289978980563 0.898665555924592 1 1
0.68960169070904 0.655845578423757 1 1
0.914405122833216 0.872518811060933 1 1
0.705421162034337 0.673060791166767 1 1
1.1023155255671 1.05489194631054 1 1
0.668870021365496 0.628412364400471 1 0
1.1516418553498 1.08789050903533 1 1
1.24414056382395 1.18825115979038 1 1
0.889584818540561 0.840215282452388 1 1
1.1251156244734 1.06079533628062 1 1
0.91994432485567 0.876496795491038 1 1
1.30906962417782 1.23780218757936 1 1
1.05015776062839 1.00116499326765 1 1
0.791688829805309 0.756075232448339 1 1
0.916470122219161 0.869893242511534 1 1
0.963038222032546 0.910464261756399 1 1
0.908323579330756 0.861953970817662 1 1
0.863073256611735 0.817287598617493 1 1
1.06022197099586 1.00786320803081 1 1
1.02360883470479 0.972291676445562 1 1
1.23869884224285 1.17904446804378 1 1
0.793561191458436 0.749696340946469 1 1
0.813930165766791 0.777109679350668 1 1
1.12489083683155 1.06866983011147 1 1
0.944575143878906 0.900642931705105 1 1
1.02738018419045 0.976726273795108 1 1
0.857809114463049 0.819474449085932 1 1
0.675231951907171 0.641912637146691 1 1
1.18288222900088 1.12550406926886 1 1
0.824302201746346 0.784917704873965 1 1
0.782330875708415 0.748474396188449 1 1
1.04241181717718 0.997272624205167 1 1
1.16323854469076 1.09974446187366 1 1
0.786909233058201 0.747315894553591 1 1
1.04556557791388 1.00077940294721 1 1
0.870136963636436 0.834058410331575 1 1
1.25063101490434 1.18705930111896 1 1
0.732816750982801 0.70540213682343 1 1
1.00319367079308 0.95361092706318 1 1
1.14700610109694 1.09035616348712 1 1
0.917854167614982 0.878542402057499 1 1
1.08351797199786 1.02834507510298 1 1
1.29841356196527 1.22773079576463 1 1
0.739254753559321 0.7067661294918 1 1
0.857443065705155 0.817009223489321 1 1
0.73457131210896 0.692318717688335 1 1
0.9491654609397 0.905503576973982 1 1
1.10385142708233 1.04129579872335 1 1
0.832091302792442 0.781459415634932 1 1
0.778104281040655 0.737490972996447 1 1
1.10259770314178 1.05523796739305 1 1
1.12936026629689 1.076558098758 1 1
0.744913508851758 0.714145565700961 1 1
1.18630028460222 1.14470241106802 1 1
0.796458341627498 0.762625567915646 1 1
1.18446343512522 1.13320888386088 1 1
0.726819357571375 0.693461990221743 1 1
0.96855399212846 0.912425705281967 1 1
1.01941765111207 0.968352957004374 1 1
1.04480093396319 0.997375027119273 1 1
0.989713674236147 0.95234676997482 1 1
0.979720803548245 0.936060574080376 1 1
1.06127886382644 1.00145277701425 1 1
0.853079065999703 0.809203559558756 1 1
1.10852575842113 1.06806678476987 1 1
1.14112977959641 1.09228209194979 1 1
1.53322069889916 1.44939980763507 0 0
1.30348248401617 1.24017914064522 1 1
1.27136783541662 1.2108005042395 1 1
0.559336251735313 0.535604261366928 0 0
0.55889288884218 0.530946117159409 0 0
1.19809401977533 1.13705637698009 1 1
0.869041415198933 0.827861166422483 1 1
1.01314175522177 0.957973548401059 1 1
0.932630726435838 0.886011170569924 1 1
1.08318473897169 1.02701203578948 1 1
0.841584415595423 0.800362412915648 1 1
1.25399623564223 1.1811340890154 1 1
1.15114162267458 1.09187670279463 1 1
1.309921486412 1.24805833595908 1 1
1.07339846694107 1.01759580220872 1 1
0.794882459250204 0.751063796951449 1 1
1.0968651807045 1.03595101855545 1 1
0.838993603798367 0.801624548992651 1 1
0.682242433805021 0.642173769088782 1 1
0.78257370956545 0.746203319244029 1 1
0.749596360182218 0.711301754814938 1 1
1.1538032203414 1.12071831832374 1 1
1.058107507336 0.994248279115194 1 1
0.931649212794299 0.881951019965474 1 1
0.521817318648726 0.496560783105891 0 0
1.17486838659676 1.11824865588604 1 1
1.12535428862451 1.07756557445244 1 1
0.801325793749365 0.761431677283212 1 1
0.988806070137397 0.927136324689907 1 1
0.801905742549838 0.770660019993869 1 1
1.05089658274719 1.00934076318655 1 1
1.01165995988607 0.965191359598221 1 1
0.988725129248871 0.939496800756678 1 1
0.620303708128028 0.586651258409363 0 0
0.911184848175351 0.867535462040595 1 1
1.16493240312789 1.10907337378604 1 1
1.45264950930654 1.37587095431045 0 0
1.42228747701158 1.34168766768489 0 1
1.01315714387505 0.965096658830085 1 1
0.911447895493107 0.871232312798652 1 1
1.27178560493383 1.20805216377019 1 1
1.05870112278226 1.00950687061603 1 1
0.751438594346841 0.712785671573717 1 1
0.742942202672983 0.702035839533719 1 1
0.967300567290044 0.913227224603467 1 1
0.94675998280064 0.904840532945479 1 1
0.72902707673402 0.700245012101296 1 1
1.30648632361711 1.23932226438779 1 1
1.07760672649107 1.03213403559844 1 1
0.838410851760204 0.790154659376663 1 1
0.963575354567739 0.919871524328084 1 1
0.880817098411524 0.827583399627202 1 1
1.32004927949039 1.25125650640705 1 1
0.800190166617048 0.761166972302826 1 1
1.10314646805324 1.05706131149489 1 1
1.02993444114826 0.978832546280719 1 1
0.937135065265684 0.896508871096714 1 1
1.23648168181061 1.17008661220053 1 1
1.2599568688272 1.20435145792879 1 1
0.837220376784544 0.796940535810214 1 1
0.860965388596802 0.814591616035064 1 1
0.778725914119964 0.73756777734437 1 1
0.826541981940196 0.783295506348008 1 1
0.784877596951685 0.741292359737889 1 1
0.985914342704206 0.945197087205313 1 1
1.05915399983579 1.00285671851841 1 1
1.20698415387472 1.15139860808699 1 1
1.06010708099019 0.991371678319609 1 1
1.03693590622496 0.974225354533511 1 1
1.00014870891918 0.938933635021566 1 1
0.823330656958995 0.783889068566015 1 1
1.12050466631246 1.06522231466808 1 1
0.814118702844728 0.770435480756622 1 1
0.724262925238285 0.695261441133332 1 1
1.22851751872121 1.16657682313144 1 1
1.23198427361192 1.17474696941526 1 1
0.814912965513921 0.774384472207016 1 1
0.703320811131471 0.660412872357196 1 1
0.984414501813471 0.942264525250448 1 1
1.15444596190697 1.08267652905853 1 1
0.960322017208372 0.913917768540374 1 1
0.94714122215891 0.899433216074328 1 1
1.11811772567097 1.05230189198001 1 1
1.13661950871143 1.07184249047713 1 1
1.13961602493263 1.09012690012714 1 1
0.929517068785157 0.880478090080762 1 1
1.23066066012305 1.16162658198082 1 1
0.750599701411113 0.711022620596628 1 1
0.765979761298438 0.730955136567552 1 1
1.11969328338531 1.06291165082359 1 1
0.75464527811444 0.730940451966421 1 1
1.0146366831904 0.959170809929522 1 1
0.969560603680153 0.917849540249928 1 1
0.6861103310424 0.655618555830561 1 0
0.994838173396856 0.937235293562473 1 1
1.2259884929794 1.17688070364585 1 1
1.05557083732023 1.00721016976883 1 1
0.740145073335774 0.705807231550108 1 1
0.906620810849713 0.863453157433175 1 1
1.00287289021048 0.951414099231398 1 1
1.00630741708661 0.955485311553643 1 1
1.01924197561841 0.971758028861388 1 1
1.27592019912971 1.21913409562198 1 1
1.18522719820175 1.13356243213198 1 1
0.798805575632799 0.764882758142015 1 1
0.895283950052995 0.865409093274686 1 1
1.05009415445926 0.996480994942938 1 1
1.02236563004155 0.973278808748712 1 1
1.13923294211288 1.0958340635611 1 1
1.1948744186994 1.12389004583249 1 1
0.524712645614892 0.506724371144567 0 0
1.20708813717804 1.14303058424862 1 1
1.35715044964475 1.30123800865265 1 1
0.84330260703892 0.802479012488373 1 1
0.951396647986342 0.901983712767806 1 1
0.911671714141364 0.872832733445552 1 1
1.07548691794401 1.02397010361501 1 1
1.13427477306152 1.08428321657595 1 1
0.772251825547365 0.732897188353647 1 1
0.843083071992699 0.808775395564889 1 1
1.04696539830892 1.00254041588354 1 1
1.24800830137866 1.18464552528025 1 1
1.25309997251736 1.18754147378938 1 1
0.972881850953047 0.919826822182482 1 1
1.17158077315884 1.10703181253968 1 1
0.767964063780184 0.727363227273843 1 1
0.679831088042303 0.655369546075935 1 1
0.892159985895408 0.847251330306482 1 1
0.791256492500536 0.755945451392982 1 1
0.589993058373155 0.5570606756899 0 0
0.992303444566078 0.93772665013334 1 1
1.17668424285842 1.12077127903427 1 1
1.03795729550217 0.990663808374212 1 1
0.800119419465727 0.765821916180357 1 1
0.858880210390452 0.824748324928737 1 1
1.28117873230466 1.21138023600661 1 1
0.918274015561657 0.874498646305615 1 1
0.952388923173216 0.909587039011545 1 1
1.26579138846597 1.20956239242173 1 1
1.15512189088618 1.09319083149982 1 1
1.06537156631975 1.01401771885224 1 1
0.973527041107377 0.932517660287418 1 1
1.0972696052269 1.03993915970736 1 1
0.966275526757566 0.916123435187716 1 1
1.0177724212692 0.97262283120709 1 1
1.07254234921733 1.01392239182131 1 1
0.819516730464048 0.779476827888842 1 1
0.661812171795424 0.626731979401955 1 1
1.19548804360979 1.14217200791084 1 1
0.790210832761869 0.745254580235908 1 1
0.829366584591644 0.786553473164522 1 1
0.908812461311477 0.855460995924859 1 1
1.11259095723959 1.06289591215541 1 1
0.677740953569349 0.647920243476528 1 1
1.25181509458302 1.19528899022423 1 1
0.813706217572664 0.779789067944479 1 1
1.03712380040557 0.989187493885302 1 1
0.95546784700737 0.908710868706437 1 1
1.16204977348593 1.09688185180562 1 1
0.976048843294067 0.924781692205883 1 1
1.22809490346822 1.16494464059244 1 1
1.69037297753792 1.59467270830434 0 0
0.997944521517728 0.953291328189698 1 1
1.16770802992549 1.11509069484761 1 1
1.15981189327383 1.10534124984813 1 1
0.593611874713842 0.570537521925815 0 0
1.10049924091544 1.04603384747376 1 1
0.932668844343088 0.893334317722129 1 1
1.1386240126305 1.07635400219537 1 1
1.09173146974097 1.03526567156309 1 1
1.05785451958113 1.0056676230589 1 1
1.06153406158166 1.01091547673981 1 1
0.601243091369465 0.574083840671886 0 0
1.22927301937346 1.16456758441029 1 1
1.03291508861304 0.981525707637235 1 1
0.991562565953044 0.943484092444353 1 1
0.992069041023722 0.94511337161369 1 1
1.03301585948803 0.983920699807042 1 1
0.830071570459167 0.787301346770434 1 1
0.821969425964269 0.786356007891235 1 1
0.833160040623219 0.791872807291918 1 1
0.963494052260386 0.910413695680596 1 1
0.903154807601288 0.861112942572953 1 1
1.19423288337478 1.1356612351579 1 1
0.868496437918765 0.82583070501572 1 1
0.982486647213316 0.936849308691247 1 1
0.642746701069762 0.613259322561548 0 0
1.19512632366886 1.13888350434455 1 1
0.789979219663244 0.757747698631307 1 1
0.990742533650567 0.941620868989059 1 1
1.05722322979704 1.00361201504662 1 1
1.45156457163568 1.37688370184195 0 0
1.3439134005958 1.2755367006794 1 1
1.07457760998422 1.02451199201104 1 1
0.890349622832818 0.846245510530043 1 1
0.886328697723529 0.840832272346093 1 1
0.456717309124081 0.434400847210022 0 0
1.01790878008655 0.961808800907072 1 1
1.03807741741639 0.97940721400209 1 1
1.2036873984843 1.14409455404231 1 1
0.735055403514593 0.69838163393889 1 1
1.06023951828439 1.00113251678785 1 1
1.14248036853135 1.0837234604486 1 1
0.960709748259226 0.92686104629157 1 1
0.750587680438129 0.712173179916224 1 1
0.897159317892547 0.858221701671295 1 1
1.184176583115 1.11441229975823 1 1
0.55661105297059 0.532318537832065 0 0
0.769163523180375 0.733273087758671 1 1
0.888530198770836 0.848298371585329 1 1
0.543760392113031 0.506627338207649 0 0
1.18563970499787 1.11833742028091 1 1
1.12862563578883 1.07846012151103 1 1
1.38980602176918 1.31486999819179 1 1
0.994780694685726 0.953524507574594 1 1
0.803989508934517 0.752883182812084 1 1
0.940598064668858 0.901353788589993 1 1
0.930323674694192 0.888728020401001 1 1
1.16908970785669 1.11338351414203 1 1
1.17117842779613 1.10418542099299 1 1
1.18610270159355 1.12059739397075 1 1
0.787614066238076 0.74896430899993 1 1
0.748091557682508 0.71097462410112 1 1
0.935854642813618 0.892857113792737 1 1
0.572741266843986 0.54652621961069 0 0
1.03956624819943 0.991643753321745 1 1
1.0470031493273 0.992268481446794 1 1
1.0735591236116 1.0287654933706 1 1
0.975358818431372 0.918281961870311 1 1
0.903169792189687 0.850369495607199 1 1
0.993865456258434 0.953068050296354 1 1
1.02308647991238 0.961930768129108 1 1
0.993772580009088 0.940470440495552 1 1
0.952522120862459 0.901957101126288 1 1
1.09797654913035 1.04416820903501 1 1
0.846414702116389 0.805742931485788 1 1
0.824531599849025 0.782715199776463 1 1
1.10556052583723 1.05008061190319 1 1
1.28013426930497 1.21534134962935 1 1
0.888737755130594 0.846800625270403 1 1
1.25496339393652 1.18189928499372 1 1
0.823945570504421 0.79318770084722 1 1
0.982705071799389 0.93914702097828 1 1
1.35159160114017 1.28421854330598 1 1
1.00662192060897 0.956950618904602 1 1
1.07138558781597 1.02566993473304 1 1
0.754404684657854 0.717205423694762 1 1
1.34655245252993 1.28728538687107 1 1
1.30785951723289 1.24274421722408 1 1
1.23367134261165 1.17130585407743 1 1
0.995159459323848 0.945021438768738 1 1
1.3372339153345 1.26151307975205 1 1
0.994551316227473 0.954487039771713 1 1
1.30348137503836 1.24008065398187 1 1
1.1013657635074 1.05315188148339 1 1
0.748918838060317 0.732049751726305 1 1
0.920538029689545 0.87566231391232 1 1
0.478710401613227 0.459862376875271 0 0
1.24220643439203 1.17906914688016 1 1
1.08783580686718 1.03292903138583 1 1
0.952103026007877 0.905618428466371 1 1
0.925972267994041 0.875251507108516 1 1
0.951883914800299 0.895409332396083 1 1
0.813331928844782 0.775954380964731 1 1
0.993822590220677 0.935304502360452 1 1
0.904778618293512 0.853281556776274 1 1
0.825901528663803 0.781518146957879 1 1
1.06601666763897 1.00876244870656 1 1
0.694799656098869 0.663633987581166 1 1
1.09661147136034 1.03838643690611 1 1
0.962688937979312 0.918684239711149 1 1
0.990302754152396 0.94419461339542 1 1
0.913540088302093 0.874998921883444 1 1
0.860590347339597 0.823069855108283 1 1
0.781911717260511 0.740304208031169 1 1
1.01160439595802 0.954129636760378 1 1
1.14822722789938 1.10118933429029 1 1
0.981126250895376 0.923041622544094 1 1
0.98287928852392 0.938176218927984 1 1
0.893171962037612 0.8452979736998 1 1
0.900630409313138 0.847466920924448 1 1
0.713579932724687 0.681360396483358 1 1
1.05720091486056 1.00797559349357 1 1
0.639286702744138 0.608579975207377 0 0
0.860679948320237 0.821076468084666 1 1
1.12258572094699 1.06660056598772 1 1
0.949209527710265 0.894349797851919 1 1
0.986675951315536 0.934663961261773 1 1
1.04882231790381 1.00033315267188 1 1
0.818812977061596 0.782373061018666 1 1
0.929225538233088 0.879673532787317 1 1
0.820907123241901 0.784173710254833 1 1
1.13212813055951 1.07838516852529 1 1
1.004263969806 0.962110958375159 1 1
0.99239052277205 0.941297129134554 1 1
1.12126511434477 1.0619805398102 1 1
1.23245490745343 1.16637945576603 1 1
0.717489098010193 0.679772902542915 1 1
1.03286625663538 0.985377829399625 1 1
0.566175957179901 0.545147551814056 0 0
0.853352802493483 0.808512793005507 1 1
1.28635759336406 1.22747405726539 1 1
1.04674544298224 0.99754216062647 1 1
0.965916984283345 0.915161309384589 1 1
1.31740203204357 1.24987483712546 1 1
0.983305712630011 0.944501777852513 1 1
0.719694059448353 0.684781527934657 1 1
0.924261325130663 0.865497004210935 1 1
0.796584908267021 0.759812797936058 1 1
0.645805908081045 0.616723509084259 0 0
1.12541984106265 1.07459967966351 1 1
1.19524810065038 1.13718889565605 1 1
0.901959431197791 0.84841180074121 1 1
0.58850094187737 0.554843688082315 0 0
0.876164406866046 0.829830840214153 1 1
0.996444174223559 0.948568272939916 1 1
0.809893460339767 0.772282955565085 1 1
0.853012661869905 0.810676854115847 1 1
0.640247833816519 0.610298169861081 1 0
1.11821491020377 1.06504572956705 1 1
0.924660939163001 0.866622636236722 1 1
0.864440457170691 0.824255283922807 1 1
1.04280975335087 0.991964954103368 1 1
0.869776770638594 0.822249662619637 1 1
1.07196587432665 1.01328441830725 1 1
1.07382121440901 1.01478639769694 1 1
0.876543782862381 0.833581228360029 1 1
0.899697924354704 0.854765367983137 1 1
1.0323106296497 0.975980655956818 1 1
0.956159858958887 0.912323279472733 1 1
0.973581371157364 0.923942528188603 1 1
1.00078971546989 0.942903117333636 1 1
0.796153099181615 0.755997316704911 1 1
1.16478865553047 1.10237508839428 1 1
0.877544115993889 0.83252094980506 1 1
1.07385985639357 1.01516272613609 1 1
0.892959968450589 0.847821111037669 1 1
1.24218516077769 1.18482781122361 1 1
0.847930100637217 0.803293759327912 1 1
0.790082813909318 0.755236558375208 1 1
1.02859335483588 0.981438083311212 1 1
1.06193641638484 1.01542176304884 1 1
1.03774878880317 0.993012002243358 1 1
1.13690368845992 1.0820123685425 1 1
1.05014675157169 1.00806604497539 1 1
0.761643019189975 0.728380689494539 1 1
0.990679757569823 0.94229636552793 1 1
1.34350585989853 1.28254800453272 1 1
1.00417025179902 0.95320090383792 1 1
0.885959727738557 0.847286627581752 1 1
0.783899094450333 0.74667860819802 1 1
1.14853527928457 1.09200389172665 1 1
1.0087669554808 0.954416862082406 1 1
0.768471716045225 0.735874553057455 1 1
0.83776202179043 0.791384212484514 1 1
0.677105570618534 0.63993095695529 1 0
1.02244080976301 0.972772464546555 1 1
1.10482396975657 1.05210217265815 1 1
1.00564638871595 0.949804745079273 1 1
0.952433079249131 0.904626495074411 1 1
1.00080484795755 0.955655610001944 1 1
0.971442170581728 0.92720526192717 1 1
0.706770740970982 0.681671035013637 1 1
1.18701661409136 1.12935236941923 1 1
1.08643494641288 1.03560679683426 1 1
1.25854215815719 1.18424207912863 1 1
0.898202109252146 0.85351621586672 1 1
1.23166427433695 1.1798571886427 1 1
0.961357519200093 0.919447194140826 1 1
1.11929921621204 1.07644159007006 1 1
0.741572803434754 0.70592057409205 1 1
1.16447771712854 1.09881210711812 1 1
0.978455638954059 0.934781143473508 1 1
0.982519196305184 0.940094677363771 1 1
0.989360969362985 0.940362025463641 1 1
0.826505186800747 0.794602917459256 1 1
1.10802917019384 1.04751006125617 1 1
0.980808415809158 0.929572776191024 1 1
1.05134699602418 0.998356370127219 1 1
1.26527876771092 1.20989018879163 1 1
0.926321163547527 0.880645854718466 1 1
0.939839357803468 0.894770764321692 1 1
0.955653994242639 0.9023932651556 1 1
0.864319067435538 0.821887348145569 1 1
1.06966876127503 1.01584957601312 1 1
0.92576576575712 0.887945637593488 1 1
0.929942838356014 0.886424819382449 1 1
0.867021831707608 0.812684288783932 1 1
0.96678605465542 0.919252640052185 1 1
1.35998073704002 1.28831102587408 1 1
1.04366647895696 0.991147020736561 1 1
0.800569343944023 0.761209336331416 1 1
0.807725860893159 0.770534557232758 1 1
0.91611997360596 0.872208434524538 1 1
1.09907214340239 1.04493033448226 1 1
0.819024662829846 0.779655865520217 1 1
0.947302695243973 0.895023397256309 1 1
0.530920532688029 0.509494143987994 0 0
1.12280645690404 1.07235466817804 1 1
1.06312303251685 1.01320760876367 1 1
1.05904436737536 1.00568746313741 1 1
1.46266609910756 1.38495142147155 0 1
0.838691812853873 0.797490102539111 1 1
1.45407679685663 1.38909133067288 1 1
0.940665601496848 0.892237783988296 1 1
1.11079770759131 1.05528029309941 1 1
0.766551759105788 0.725410560713912 1 1
1.28661894037602 1.21893370863771 1 1
0.811667995761801 0.774931026445065 1 1
0.885037188430528 0.843371428524149 1 1
0.740060346973957 0.70403376039141 1 1
0.893900371218225 0.848846095040825 1 1
1.13231270623253 1.07293846613544 1 1
0.825754993842123 0.788918247262131 1 1
0.78683546851019 0.753787912218559 1 1
1.09931540417026 1.04542139254993 1 1
1.16721816107803 1.10802589803176 1 1
1.05526658349705 1.00340172641264 1 1
1.38307625259268 1.32016714343464 0 1
1.12471130434474 1.0695021354282 1 1
1.0330882995492 0.981923022851021 1 1
1.03937234172628 0.989732439507532 1 1
0.858896268925019 0.820652073739768 1 1
1.12501023251176 1.07551234755607 1 1
1.00205776552901 0.958647831070629 1 1
0.987234417056298 0.93344697978563 1 1
1.12756560193315 1.0696905614737 1 1
0.974372944004573 0.935831569556773 1 1
1.34363343945406 1.27626848374406 1 1
0.932812106084255 0.884029730596442 1 1
1.07052086254169 1.01245494824162 1 1
1.38412467515756 1.31050686988136 0 1
0.8549958140041 0.817819206936903 1 1
1.27314036458991 1.22012402193731 1 1
1.08822100661028 1.03235854953351 1 1
0.865182730437186 0.824299260674652 1 1
0.564927908046862 0.537838090276471 0 0
1.41541716686353 1.34997732385909 1 1
0.985378545887501 0.929902251203936 1 1
1.33545723618986 1.27025078828524 1 1
0.816421656882957 0.774675240442559 1 1
0.840701387868509 0.799527506059367 1 1
0.871573432175858 0.832774093535472 1 1
1.10397643797941 1.05142670297112 1 1
0.883025619494522 0.826535180197169 1 1
1.3337872056484 1.26883465715565 1 1
0.960231272368682 0.914112071570823 1 1
1.30197228029001 1.23982093823456 1 1
0.94195029243672 0.896373151795054 1 1
1.23271308336712 1.17998286656862 1 1
0.851034752412145 0.815614005308171 1 1
0.896735529778341 0.856814206815983 1 1
1.12126657098394 1.05611520081791 1 1
0.910902703133086 0.867640701611484 1 1
1.31682384172195 1.24468499150172 1 1
0.692749688637412 0.660372333745205 1 1
1.0435717552687 0.986997840765607 1 1
1.2125089778325 1.14974787001594 1 1
1.08262392957198 1.05180423251721 1 1
1.01655311235911 0.969691937056141 1 1
0.935251873942885 0.885800601916864 1 1
1.22316198279216 1.16862193957204 1 1
0.716410613805346 0.678942650941714 1 1
0.973264588995334 0.923187150338682 1 1
1.21200604991884 1.15595550542637 1 1
0.603456688460038 0.574962862913952 0 0
0.834914277878285 0.795681796533095 1 1
0.805654365507814 0.763415462845123 1 1
1.11085258777221 1.06230431942188 1 1
1.00616544478916 0.967428754408031 1 1
1.00862106700177 0.961100141997465 1 1
0.808558771031261 0.764002659297358 1 1
0.727642219958934 0.686092976044045 1 1
1.04723449733026 1.00369492688765 1 1
1.22453559239733 1.16763358380079 1 1
0.99736637740003 0.944297626923918 1 1
1.05012090899823 0.997526084452252 1 1
1.06378461210149 1.00069676967891 1 1
0.73270728800763 0.696490159115642 1 1
1.11983594012805 1.06807870275094 1 1
0.968232692553016 0.919002738701086 1 1
0.998345754295512 0.950271901432214 1 1
1.07703600235765 1.01724424612085 1 1
1.17841037892777 1.12403372047263 1 1
1.07433873452065 1.01413202466555 1 1
1.00021436198537 0.944414932136533 1 1
0.984851777426712 0.929238142023072 1 1
0.676008568956589 0.647092541197904 1 0
0.7295090321174 0.697142271828656 1 1
0.888305977288414 0.846499237946975 1 1
0.928966924535878 0.888323894233892 1 1
1.13274555723065 1.08390410257036 1 1
1.29309153196114 1.23706806688862 1 1
1.15800086116493 1.10111554994121 1 1
0.976875257043519 0.929193042097722 1 1
1.3323312998048 1.26623629966162 1 1
1.16074649619899 1.10035022825739 1 1
0.890641623146975 0.846434332165894 1 1
0.984747893012418 0.943538162405081 1 1
0.993608582990565 0.947700775863112 1 1
0.958650432595211 0.907218839743153 1 1
1.05520727866973 0.996842076046302 1 1
0.731212020335744 0.695796140382418 1 1
0.695366456531531 0.664117920260559 1 0
0.926334641805934 0.869657628850428 1 1
0.91715048214983 0.872768491639854 1 1
1.12439067663894 1.06670551841884 1 1
1.28791628219834 1.23408533547362 1 1
1.10429328035412 1.04962522159119 1 1
1.03286352674961 0.999963501871033 1 1
1.29382933572185 1.21893026102252 1 1
0.998416241894067 0.952795221581591 1 1
1.02108042889331 0.970461671155518 1 1
1.07694427958917 1.02949112125258 1 1
1.01463884252424 0.955081001946699 1 1
0.742729827342813 0.699176399221307 1 1
1.06317897313779 1.01402788002342 1 1
0.946704681133716 0.905488580141559 1 1
0.766024493462542 0.72803137330448 1 1
0.898942997702214 0.856715639162255 1 1
0.810253982624176 0.768636045970831 1 1
1.14162872421709 1.09227967043507 1 1
0.926922623194881 0.878326565694904 1 1
0.854903959520491 0.811834433325754 1 1
1.29936067603472 1.23050305021791 1 1
1.04550041762199 0.996993025476475 1 1
0.863622877558288 0.831774937811296 1 1
0.979418226136235 0.924606629604222 1 1
0.859191299660463 0.817497272116237 1 1
0.825413606201198 0.790326327048305 1 1
1.2625031611317 1.19407062985817 1 1
0.836624400698576 0.794366416345367 1 1
0.761895939096882 0.721102342755406 1 1
1.33286057699342 1.26570650134653 1 1
1.03305854845136 0.974562639204512 1 1
0.915489321398203 0.871115772913574 1 1
0.808026703076044 0.767082805227516 1 1
0.930869146333184 0.884533359781202 1 1
0.937520945666933 0.888487132290682 1 1
0.983196217594932 0.932149763434868 1 1
1.01427987060506 0.953854128060306 1 1
1.06618521304564 1.01619062385332 1 1
0.913931934448138 0.869586994551223 1 1
1.24947565483694 1.16962305958019 1 1
1.1208747562635 1.06611450350927 1 1
0.862124457393087 0.827547299676096 1 1
1.10400307078119 1.05147839115617 1 1
0.905236502863171 0.860191479533644 1 1
0.94278592686259 0.903101298304024 1 1
1.41912725646622 1.34731767481483 0 1
1.12004187721545 1.07885222208082 1 1
1.1881366201768 1.13074946816946 1 1
0.897553237027391 0.844901056002023 1 1
0.828422420211283 0.790862018693398 1 1
1.00341784429577 0.95356899775188 1 1
1.155142033673 1.08767425294654 1 1
1.01320540854136 0.966559222999395 1 1
1.0359852609676 0.989414008203504 1 1
1.02876187281965 0.973050661006477 1 1
0.760491425410246 0.723614746726202 1 1
0.901367714278851 0.863507472984733 1 1
0.99851118937303 0.956701598647148 1 1
1.18988979075033 1.12770834720938 1 1
1.28978209580241 1.23514663469014 1 1
1.03355311592674 0.984605779021621 1 1
1.03988395667857 0.977622729417955 1 1
0.786792575635519 0.749009121828762 1 1
0.831115293299243 0.78347897429307 1 1
1.37013593534096 1.28575516304518 1 1
0.840856597974423 0.803333842741076 1 1
0.946305575735501 0.903535887772377 1 1
0.910703115230043 0.867942967505621 1 1
1.06356284403363 1.01026461389513 1 1
1.03880299780506 0.988668796303264 1 1
0.877122634820378 0.832718206754941 1 1
0.979352931021107 0.923526468978739 1 1
1.00880587470164 0.954404065219431 1 1
1.13185375292656 1.07189037201889 1 1
0.986556344545745 0.939364165114283 1 1
1.17043359201882 1.1069345649969 1 1
0.965764264380566 0.918661918870549 1 1
1.27955720256623 1.20765734260414 1 1
0.811041855450032 0.777535740448968 1 1
1.09939657498417 1.04888418665642 1 1
0.730113632169026 0.702123311641645 1 1
0.949363598532733 0.902390050497892 1 1
1.10573526644543 1.05350127158857 1 1
0.964653174631891 0.921655308617507 1 1
1.22338503674273 1.16480425509338 1 1
0.99748911711835 0.947194917379966 1 1
0.889117012267341 0.849374938300694 1 1
0.967446031132629 0.909335102569046 1 1
0.836656154136835 0.800475312715042 1 1
0.580431818239282 0.549984192981782 0 0
1.36757988887005 1.30388630640461 1 1
1.00309775778848 0.957382417173688 1 1
1.07608280553935 1.02145043670066 1 1
0.99725279608435 0.94471972901139 1 1
0.964416192984244 0.912057096005598 1 1
1.13087482219117 1.07499326469181 1 1
0.93325360447269 0.890481653121853 1 1
0.750111795623353 0.716660279702959 1 1
0.707656313943489 0.680227249726948 1 0
0.866145906663096 0.864044603874015 1 1
0.896662895850679 0.852088928345969 1 1
0.812683162034217 0.779026354814501 1 1
1.07535772838962 1.02363450174236 1 1
0.701619715740847 0.66837227010822 1 1
1.06273955263997 1.01870115538503 1 1
1.18820952216218 1.13463359670072 1 1
1.41252405591077 1.33817749684352 0 1
0.777035647508593 0.741984170667416 1 1
0.766550581541432 0.725617354281227 1 1
1.16572924626525 1.10386073555377 1 1
0.865232394779125 0.822672338775219 1 1
1.1406356106587 1.07329974900412 1 1
1.081189801781 1.03000303661554 1 1
0.74362623467905 0.707430197442195 1 1
0.961695117217891 0.90468002204917 1 1
1.21400786364804 1.1543380237223 1 1
1.18090345360527 1.12980410437642 1 1
1.17801518418179 1.12693266243115 1 1
0.895145992416448 0.853999354510219 1 1
0.81077404590637 0.77288068779121 1 1
0.96454800238998 0.917674362891195 1 1
1.23527470602031 1.17149179890723 1 1
0.954039982883319 0.910664675154421 1 1
0.899703530733734 0.860200759746618 1 1
0.766118709834883 0.732630550285279 1 1
1.06060058683857 1.00652697575145 1 1
0.836667630655463 0.801820641377666 1 1
0.802330003347128 0.76835904939284 1 1
0.989671230047376 0.942819626941228 1 1
0.800037509279991 0.757820140132052 1 1
0.879981975148577 0.83963428537291 1 1
0.856624102891789 0.811915874692571 1 1
1.03746560825112 0.980435828065622 1 1
1.04941488205886 1.0006513900376 1 1
1.2031880128689 1.14222334813344 1 1
0.715490186537253 0.681093410571094 1 1
0.947622251427554 0.900740930159662 1 1
0.656568239526008 0.628204443778065 0 0
1.17652854844319 1.12419942107546 1 1
0.951306803280046 0.896590024071112 1 1
1.15455783337252 1.09087723349332 1 1
0.845292554051728 0.7991628705976 1 1
1.2115333138246 1.15223797463762 1 1
1.09271154376398 1.04556595063007 1 1
0.668117811682409 0.64092969733151 1 0
1.10155205469144 1.05321749037259 1 1
0.805336402285324 0.766962381284937 1 1
1.27412087450882 1.21510192308307 1 1
1.0219352670993 0.976552760177084 1 1
0.822806274496885 0.787857091002831 1 1
1.06632691672654 1.01087545337838 1 1
1.00288105284079 0.953105922609908 1 1
0.685146927546568 0.655662274513607 1 1
1.11856652012608 1.05606599597002 1 1
1.01197926178572 0.965865893547516 1 1
0.716149475086695 0.67973815307478 1 1
1.28288048436381 1.22105198095549 1 1
0.948300166985345 0.907535857431334 1 1
1.02866153577002 1.00166973131121 1 1
0.734913257917492 0.693288681271751 1 1
1.10141750700206 1.04228657421324 1 1
1.27034380837597 1.21123948322061 1 1
1.11247116051988 1.06060850089886 1 1
1.06128204791604 1.00856372750964 1 1
0.943692346382768 0.896757084167043 1 1
0.86463219615668 0.819080232760382 1 1
1.03444390534173 0.980151092611699 1 1
1.12884631781934 1.07963977513255 1 1
1.28018437250515 1.22148587107254 1 1
0.889715477699514 0.853259789259641 1 1
1.28718850420524 1.22607603384103 1 1
0.991373847480692 0.946364151267303 1 1
0.868528722746848 0.825023731540866 1 1
1.37691660616852 1.29963966490175 1 1
0.899414579050771 0.851749037098781 1 1
1.25434316680913 1.18782410291192 1 1
0.581855661915715 0.551322483235596 0 0
0.869202778419586 0.824063683043635 1 1
0.787198013413615 0.747495384767133 1 1
0.868228948394218 0.81879800615119 1 1
1.11033065232695 1.05779425384922 1 1
1.50281563165029 1.43083897094272 0 0
1.21427080161329 1.15404652096519 1 1
0.875636032396015 0.836091323231698 1 1
0.939552405488498 0.891341495604933 1 1
1.21649273677832 1.15200231155067 1 1
0.632390082420737 0.604148817370563 0 0
1.04348975796611 0.995794880148054 1 1
1.00640826672127 0.960402887096965 1 1
0.793419114801836 0.744955631047991 1 1
1.23875417388261 1.17280498175148 1 1
0.947550534375473 0.904237995936176 1 1
1.12743517724947 1.07020542139589 1 1
0.852271956768187 0.80859512211761 1 1
1.28238492695877 1.22522882758927 1 1
1.04518573869013 0.981039452853128 1 1
1.14363158884625 1.08061087159017 1 1
0.957775061031356 0.905152461787045 1 1
0.750233341837607 0.702400720788256 1 1
1.05479191982928 1.00293840029045 1 1
0.669165545597602 0.636427670928334 1 0
1.37829805338904 1.30460473918256 1 1
1.21348665044735 1.16080439669912 1 1
1.03493722115781 0.976278548943893 1 1
1.28338751857084 1.21304991151174 1 1
1.09856932668778 1.04768932886831 1 1
0.926234199915201 0.878864546314991 1 1
0.967168754290526 0.915895187257467 1 1
0.717055800454981 0.682600732146203 1 1
1.14920414959176 1.09492280703298 1 1
0.904060427838821 0.863721209534128 1 1
1.10717357095733 1.05432731897486 1 1
1.12707796661241 1.0679960975902 1 1
0.916548365066336 0.877737311632123 1 1
0.757961895873443 0.72332172023219 1 1
0.914529450069814 0.869102062302191 1 1
1.35769159156835 1.28582640531392 1 1
1.02158614516134 0.983234813009458 1 1
0.705296350056312 0.659060909680238 1 1
1.35605227921485 1.27637573652059 1 1
0.615402230398906 0.590192035585688 1 0
1.00151600313452 0.952766967992229 1 1
1.20397972566192 1.15288428840154 1 1
1.06643036419638 1.02077533741716 1 1
1.04148365391205 0.995768359712162 1 1
0.930958811916844 0.884543812146435 1 1
0.812804305189071 0.777044180932288 1 1
1.17779565862671 1.1210778437731 1 1
1.28423657604528 1.22566140219511 1 1
0.911686063805804 0.867035512755171 1 1
1.11908033085242 1.06604068200484 1 1
0.50470687711677 0.488317476125269 0 0
1.05161645694209 0.995757664034364 1 1
1.13585990783585 1.07944252095905 1 1
1.03229135145758 0.975023530683282 1 1
0.946254136877335 0.897357649939319 1 1
0.934552820159099 0.888949925054394 1 1
0.924499666322197 0.886313872524221 1 1
1.05525820900723 1.01139388761999 1 1
0.791997470032203 0.748230848036112 1 1
0.836570640190648 0.790957946567134 1 1
1.16117312584752 1.10015758048398 1 1
1.14440231531672 1.08696519823809 1 1
0.862170821693147 0.808553556397134 1 1
0.915605619095562 0.874296314028248 1 1
0.957923682131846 0.914873871795973 1 1
1.1164993415925 1.06815120480084 1 1
0.856241965966693 0.816678728452069 1 1
1.05501684576953 0.996540298381617 1 1
1.05141934585542 1.00824159291523 1 1
1.32780687823815 1.28597663228239 1 1
1.51460467205488 1.43842793602639 0 0
1.00766259354882 0.954176057489429 1 1
0.974616088998133 0.933859614058525 1 1
1.09216720194279 1.03852988194235 1 1
1.05803253212385 1.00730271588139 1 1
1.16583896291211 1.10480709564982 1 1
1.05046543983988 1.00171800788138 1 1
1.02842172574856 0.978474425697949 1 1
1.14613052188374 1.09058531410317 1 1
1.37135232790102 1.29571689256112 0 1
1.11589976437333 1.05468310333047 1 1
1.05349125911671 1.00435926146814 1 1
0.85365032100239 0.818162394995836 1 1
1.14400384584394 1.09459985028908 1 1
0.646177896278042 0.616552925541497 1 1
0.865641268295992 0.814252955062099 1 1
0.832447440659946 0.798659170826469 1 1
0.886850436977411 0.846740904556194 1 1
1.0529331131579 1.00076290746488 1 1
1.22082763448571 1.16968436856061 1 1
1.30350863798444 1.23208388792351 1 1
0.805333045951919 0.774046794931636 1 1
1.09080092295383 1.04153324868648 1 1
1.33260658543512 1.26920831395416 1 1
0.916772524915843 0.873422421967454 1 1
0.855920172889031 0.812907284187018 1 1
0.940428190863434 0.889613134188821 1 1
0.905436424049861 0.862814820877041 1 1
1.12788589315159 1.07400374650358 1 1
0.873858845748918 0.830170946149522 1 1
0.945227937696534 0.899417419218403 1 1
0.692946488148221 0.660821466866525 1 0
1.0269312691872 0.976161048832298 1 1
0.971581916024394 0.928596311696962 1 1
1.0378273430258 0.991539504412668 1 1
0.730008663822673 0.691940113164226 1 1
1.29515196566889 1.23186389921164 1 1
0.87985199448863 0.838765376021955 1 1
1.1087388060793 1.04990232125321 1 1
0.804556329731059 0.768419831426844 1 1
0.84930678456309 0.804172618110382 1 1
0.964777809530169 0.919810912768474 1 1
0.963902357035923 0.919597549491581 1 1
0.943341463642646 0.892210111423438 1 1
1.01806684061887 0.96401927204325 1 1
0.857886427729865 0.812664489589694 1 1
0.730847878252439 0.696510002047004 1 1
0.806881778888159 0.767483680518954 1 1
1.15968342430447 1.10558129524841 1 1
0.802999506669419 0.778912377181747 1 1
0.809743498078828 0.773009292585394 1 1
1.2019101885007 1.14348578540485 1 1
1.00221433550085 0.956109862781694 1 1
1.34097616458262 1.27808297071743 1 1
1.45929798811598 1.38632428616253 0 0
0.75652242638663 0.71569555332458 1 1
1.08784999268396 1.03078972913609 1 1
1.10944154422159 1.05837076164295 1 1
1.20719175513619 1.14469562855619 1 1
0.984679131443358 0.940151770341264 1 1
1.53993464396102 1.46868202111698 0 0
1.20381953172202 1.14599038747294 1 1
0.997171740978046 0.947898976370043 1 1
0.744062026288794 0.710414428255809 1 1
0.854078731263631 0.816200113693757 1 1
0.90860696456483 0.864342519602079 1 1
1.08384381078521 1.03731450707589 1 1
1.10073809816124 1.04150100180522 1 1
1.00746285841547 0.961971928035773 1 1
1.21864737923498 1.15168615608178 1 1
1.03327003548118 0.984226818301395 1 1
1.0683166749892 1.01438730048421 1 1
1.04896522743929 0.998055429268188 1 1
1.29172440657491 1.21941362530277 1 1
1.06279170806062 1.00903599407407 1 1
1.15878836864082 1.10342527655195 1 1
1.19905171926542 1.13399180542187 1 1
1.25586303352303 1.1951718415595 1 1
1.00500928712137 0.962920291091741 1 1
1.20874527478494 1.15131135330855 1 1
0.732656838519283 0.700285169322868 1 1
0.881811435956191 0.843153308738151 1 1
0.80091031695004 0.756395729553543 1 1
1.3196389217411 1.26531411605792 1 1
1.01232023817987 0.961639659048853 1 1
1.09740950505487 1.03544572588931 1 1
0.662707424707931 0.636495832019019 0 0
0.886442062837091 0.846021408115973 1 1
1.02521965360428 0.971813971763525 1 1
0.742925846514704 0.7103611632773 1 1
1.1495463837188 1.09765852807261 1 1
1.02936183392532 0.968705084001511 1 1
1.13892591429996 1.08358369596989 1 1
1.01776022668945 0.97475933518333 1 1
0.774468434649786 0.742037916266808 1 1
1.05181714382117 1.0052621500994 1 1
0.892980451390281 0.846514805591658 1 1
0.775850690729943 0.729543330401941 1 1
0.715787503006565 0.679077818471504 1 1
1.03404524440795 0.989428727003 1 1
0.794826894064696 0.766321476467222 1 1
0.682413633726752 0.651201486868344 1 0
0.982109369393052 0.938046317610039 1 1
1.15705141532469 1.1033878264347 1 1
1.14744248137558 1.09465721416594 1 1
1.03522618826154 0.981197807627391 1 1
0.890700043021032 0.849572476464734 1 1
1.05288779140897 0.994862227324761 1 1
0.941663363655882 0.890488122467138 1 1
0.985032489265693 0.933452838502874 1 1
1.1174749562824 1.06803389049686 1 1
0.921428916646928 0.87201235059833 1 1
1.20603931229806 1.15065594990601 1 1
1.02292868990017 0.986760695539394 1 1
1.08841830104459 1.03626322838578 1 1
0.933080700450771 0.887609266360599 1 1
0.981530524447345 0.92707703466401 1 1
0.904019432416719 0.856693887665338 1 1
0.809399114874675 0.767060861351978 1 1
0.984741133752516 0.929950595582922 1 1
0.587382653504342 0.559548451370758 0 0
0.913468715391299 0.86966437866745 1 1
1.14351058915737 1.09162015227727 1 1
0.864268908252697 0.818918483428511 1 1
1.00588141846186 0.949017182938929 1 1
1.15974727820935 1.10295281165653 1 1
1.205020995993 1.14026139571852 1 1
0.920252662402322 0.878365982416975 1 1
1.13050704314241 1.07337932130823 1 1
0.914257692773209 0.868141115128637 1 1
0.673933974494869 0.644683750796838 0 0
0.678862265321979 0.647847587377529 1 0
1.31046055288444 1.25129295910284 1 1
1.1379578600028 1.08066387859418 1 1
0.913472889932955 0.867789706400108 1 1
0.708387255908765 0.678631255592306 1 0
1.23390890693819 1.16761835770156 1 1
0.998682629390806 0.940915400742733 1 1
1.32142831329863 1.25069322969564 1 1
1.42108646022735 1.34389596710543 0 1
1.03420207952885 0.974825510624296 1 1
0.86198079249674 0.814783159305943 1 1
0.47951869561196 0.456650210024005 0 0
1.14367989319234 1.09148990127777 1 1
0.821266452457598 0.775548556404243 1 1
0.856462048085123 0.815505363531194 1 1
0.848623573165628 0.812390735204892 1 1
0.979597371381362 0.942751991020269 1 1
1.19482035129969 1.14195139231578 1 1
0.83539666751547 0.805916107105916 1 1
0.989951948911648 0.943410556724734 1 1
1.34359622756093 1.28059888592259 1 1
0.993869860126587 0.947816057426988 1 1
1.47964930783323 1.39808680308108 1 1
0.882018098834354 0.84335988909296 1 1
1.09454136587073 1.04074313858348 1 1
0.859366535714684 0.823124860913447 1 1
1.11644380593874 1.0632824202542 1 1
0.829420642471129 0.792520306461445 1 1
0.625828411214869 0.596970171286979 1 0
0.966190825309395 0.913971170891908 1 1
1.10911195554285 1.06049816698332 1 1
1.18881631219963 1.12757219728465 1 1
0.883584632314638 0.833281160533701 1 1
1.0257690161042 0.976653993349312 1 1
0.775432113515724 0.735702543574618 1 1
0.904939310769966 0.860211065071345 1 1
1.19926724835029 1.1338013791461 1 1
1.18630026226308 1.1219335876285 1 1
0.924775878176817 0.881631361549484 1 1
1.05263439277741 0.993976102877811 1 1
0.926807115243012 0.874601523818618 1 1
0.542756874153785 0.50864301158575 0 0
1.08197144581855 1.03258183825929 1 1
0.616546034609884 0.584800111104927 0 0
1.09107669219003 1.03262484680283 1 1
1.24806824626239 1.19124277639858 1 1
0.635555737985755 0.608105826451615 0 0
0.792911702209584 0.759281535696939 1 1
0.943276492673346 0.896964952759758 1 1
0.508422598819979 0.478348712479394 0 0
1.13239698755992 1.06831948465083 1 1
1.10886891215211 1.05508389776967 1 1
0.686267692222631 0.654154773927761 1 1
0.878238267364762 0.836561869579349 1 1
0.591740969986733 0.570558351685533 1 1
0.786859053310349 0.747199718603025 1 1
0.884297080519784 0.840606227309434 1 1
0.802015348649702 0.771449416733098 1 1
1.20483328959513 1.1504590939009 1 1
1.07892654043492 1.02862344286427 1 1
1.11242545888453 1.07030029699068 1 1
0.793327915096408 0.751062012222974 1 1
0.843620992831664 0.805910450728714 1 1
0.664095722469783 0.630023093772734 1 0
0.963506361339308 0.904620474047699 1 1
0.996761302858301 0.948367515315684 1 1
1.2654376217978 1.19667078616186 1 1
0.844633001792024 0.795902856851985 1 1
0.816038240458182 0.782526191779369 1 1
0.684825275065226 0.6499793215022 1 0
0.920032968721743 0.875887973633272 1 1
1.14544320583507 1.09485130242735 1 1
1.20778836478802 1.15216754486244 1 1
1.3872169970491 1.31873000797806 0 1
1.17096155879987 1.11510707565083 1 1
0.996782619380702 0.951215220943504 1 1
1.07574897832395 1.0278675725753 1 1
0.74934746011465 0.714571856611157 1 1
1.13160680799369 1.07588506249233 1 1
0.903872614806146 0.859257677249659 1 1
0.982458629959644 0.939385584648732 1 1
1.19166302063352 1.13334212843116 1 1
1.1218872288573 1.06212430216411 1 1
1.01231483381736 0.956515967680678 1 1
0.690462123406207 0.65323605039048 1 0
0.776861521195892 0.73381354832757 1 1
0.664734624302667 0.63881069753261 1 1
1.05823801209311 1.01008566798827 1 1
0.974049963833723 0.92645738602769 1 1
1.33542918553066 1.27139882990501 1 1
1.00110286018216 0.95188001198678 1 1
1.2830763199088 1.21897200452916 1 1
1.03807281971034 0.979384569663847 1 1
1.26593517363113 1.19162905753059 1 1
1.28453258555828 1.22860114805685 1 1
0.738955263982122 0.702388453975629 1 1
0.869738663489163 0.830544007501152 1 1
1.2417726850729 1.16661172553912 1 1
1.09902615489138 1.04861501294416 1 1
0.671116982022629 0.643667179262978 0 0
0.662667396291422 0.624799416054617 1 0
0.770777119933695 0.739380783642879 1 1
1.18270092097071 1.12982161562113 1 1
0.907973088983727 0.858124671854303 1 1
0.638442399125872 0.609590322583784 0 0
0.924802410860762 0.885745745343565 1 1
1.13027680357311 1.07157830781867 1 1
0.691152340616598 0.65752017985259 1 0
0.863641548080141 0.828405380680773 1 1
1.33792682667523 1.25822816781104 1 1
1.10689566383237 1.05089683700578 1 1
0.672717983368082 0.641494658045151 1 0
0.661726189871918 0.631149835895226 1 1
1.07266895165923 1.02066467247 1 1
0.984121891901658 0.944065481317782 1 1
0.968440449411416 0.921422334249385 1 1
0.949063943799542 0.906284136573565 1 1
1.15032524937985 1.0832842599446 1 1
1.02386662372683 0.970629066313017 1 1
1.01210493759704 0.963718711536789 1 1
0.988339949689817 0.9374731778866 1 1
0.905803551754453 0.864487509537493 1 1
0.841564864394011 0.788213917191073 1 1
1.05364336972269 1.00434290336095 1 1
1.16404502674098 1.11035638795982 1 1
0.936246558495483 0.892446540806743 1 1
0.879470906116539 0.841712939123716 1 1
1.03066927126439 0.980777368413379 1 1
0.962762161523234 0.917527262879157 1 1
0.897012598648725 0.854797136560282 1 1
1.17462402364853 1.11990019514308 1 1
0.896995106474015 0.854092243574373 1 1
0.751737725371811 0.715960178524042 1 1
0.741350069993289 0.707725226886084 1 1
0.798823509350187 0.757451314611228 1 1
1.12469420830095 1.07025325387624 1 1
1.23902199324061 1.16914442680547 1 1
1.38379272608221 1.30959693902948 0 1
1.08022815253381 1.02827214152625 1 1
1.03681745252924 0.989195793780462 1 1
0.782849161659125 0.739860725105679 1 1
0.825404133758384 0.785507873440831 1 1
1.09864393002527 1.03043684625885 1 1
1.11653722762157 1.06579477021078 1 1
1.17457030712006 1.1206105264698 1 1
0.971092291101498 0.931312760445839 1 1
0.911708530509175 0.857748785859262 1 1
1.00575857521066 0.956670363226869 1 1
1.42558569148713 1.35471321131482 0 1
0.666971100416293 0.642178511249882 1 1
0.771455059655488 0.736809982743546 1 1
0.863171994353584 0.815894280967162 1 1
1.07211861825946 1.01739516132256 1 1
1.18686609689606 1.12040464116374 1 1
1.10692963644935 1.04694184389356 1 1
0.992097554490909 0.945130342514929 1 1
0.992335918759864 0.939203366734132 1 1
1.00680164072633 0.962655035615609 1 1
1.14225159842914 1.07361522511694 1 1
1.01774319720296 0.96638711858217 1 1
0.914747839242456 0.873504981984146 1 1
0.952512736654017 0.903519008130418 1 1
1.27868084243363 1.21562746879507 1 1
1.04083417305214 0.985509192414974 1 1
1.11443259659264 1.07251186954753 1 1
1.24564289196671 1.18075661400069 1 1
0.969404043282699 0.914715199096026 1 1
1.21790132300231 1.16266573477909 1 1
1.05785356119479 1.00814271228554 1 1
1.05218234188169 1.00055874746009 1 1
0.752079197502932 0.710291462031018 1 1
0.984395848281171 0.937902466703151 1 1
1.04537979046502 0.999317646436649 1 1
0.970879102471505 0.927304996553294 1 1
0.933817480293731 0.890932179458881 1 1
0.985460395999974 0.937333823605379 1 1
1.05212401651797 0.998366085102621 1 1
0.986199539616753 0.938258746431449 1 1
1.21007088028861 1.15037781423219 1 1
0.996525294386312 0.944588875246044 1 1
0.936176940916296 0.897457761890893 1 1
0.627260001959037 0.60205122137178 0 0
1.02869319047262 0.979369172420124 1 1
1.04430975286405 0.993652164745076 1 1
0.897333140280019 0.848842505852725 1 1
0.772492198956911 0.736074888940501 1 1
0.718200121285428 0.683224787956499 1 1
0.987699160756064 0.935361582400343 1 1
0.658686211117926 0.628676736524394 0 0
1.0775463395389 1.02413399390286 1 1
0.86187379267952 0.820833565772149 1 1
0.894674987112 0.840247500256869 1 1
1.31861431761902 1.26888087297168 1 1
1.00915020352729 0.948880627151776 1 1
0.753955946868266 0.711166944177368 1 1
0.872143832272539 0.837418502554946 1 1
0.851352041660798 0.810846428092711 1 1
0.993989436597953 0.943721011551644 1 1
0.994340678241473 0.94758801114007 1 1
1.13676835755332 1.07514736327936 1 1
0.832087847877307 0.791941773261286 1 1
0.990662162650621 0.940875189999758 1 1
1.16508386348625 1.10420952353405 1 1
1.05945167393672 1.01250894466592 1 1
0.971339918553102 0.922321903401347 1 1
1.16855567928648 1.10661627148232 1 1
1.03591774822248 0.989109706485688 1 1
0.754210578031557 0.721175908005748 1 1
0.823457872490037 0.785794574250684 1 1
0.946814833130156 0.905953006717588 1 1
1.0007273169283 0.944997368650935 1 1
1.26426973089603 1.1972436643972 1 1
0.858682197938251 0.818903832307725 1 1
1.0065999596783 0.958792140860599 1 1
0.84619758676022 0.81125002481954 1 1
1.21187167165158 1.15326078179471 1 1
1.02116410318411 0.971730160942027 1 1
1.04409806082777 1.00470492127303 1 1
1.00697758953803 0.953315667991346 1 1
1.0562829364046 0.995673154379272 1 1
1.19059196124651 1.12949185171001 1 1
1.12861073026721 1.07026703359137 1 1
1.20828702181278 1.13348032122444 1 1
0.965611521187751 0.92207565907609 1 1
0.741632527433679 0.689085055872787 1 1
0.799453568214759 0.761269405531012 1 1
1.07458175655004 1.01468071315391 1 1
1.21033697243291 1.14910444168589 1 1
1.0390815529412 0.974411418878933 1 1
1.07547547920878 1.02348897076004 1 1
0.719935051986962 0.69249485051962 1 1
0.782434918133928 0.741777420817123 1 1
0.942979505551751 0.897139418612672 1 1
0.998895652098567 0.949259208606316 1 1
1.06325254108874 1.01661463076673 1 1
1.10630810969976 1.05276125956669 1 1
1.07250732912322 1.01411278415223 1 1
0.846336568034158 0.811118554945809 1 1
0.943793584898606 0.895249137859799 1 1
0.925418120421483 0.882389062400895 1 1
0.995912396610141 0.951300759302866 1 1
1.10480443342084 1.05453294339026 1 1
0.911868590959743 0.86773222751223 1 1
1.10638258158607 1.05006721755588 1 1
1.17115801273075 1.11732167384368 1 1
0.447461224684804 0.429907171630136 0 0
0.866384432604429 0.822871712001 1 1
1.08645948950205 1.03288522835215 1 1
1.33335654179831 1.25481218173189 1 1
1.29811444831001 1.23930422207939 1 1
0.680893526703858 0.641192971536595 1 1
1.21120385862421 1.13838832631416 1 1
1.05360236473402 1.00466299704916 1 1
1.02991103342426 0.982655618381463 1 1
0.911964959136096 0.864690448803202 1 1
1.01151950339599 0.950398854198592 1 1
1.40326719930531 1.31449106664761 1 1
0.986699948126467 0.938141162155777 1 1
1.0027273560745 0.95531340961858 1 1
1.13037814002666 1.06704643613512 1 1
0.721698714403533 0.687481017432021 1 1
1.08121652373662 1.02395020417815 1 1
1.31300782302222 1.24206303228631 1 1
1.0584989064526 1.00442380772785 1 1
1.11884272176203 1.05445381299654 1 1
1.28051406872874 1.22031128812258 1 1
0.793453984434395 0.76240731421783 1 1
0.905585700078796 0.864455146209593 1 1
1.10025478520497 1.0491062440992 1 1
1.12701751499546 1.06787432232035 1 1
0.82785539361283 0.793532153827579 1 1
1.15154859521268 1.08422339622036 1 1
1.06977662323512 1.01602442470521 1 1
1.29972484113622 1.23869972693095 1 1
1.39432917482285 1.32092114538769 0 1
1.13657160161126 1.08859073595578 1 1
0.869480450372895 0.824211455089112 1 1
0.97327697280844 0.931994148923449 1 1
0.846506837399153 0.811473858060531 1 1
1.03064417079488 0.974699313009784 1 1
0.666298258132266 0.630412582165725 1 0
1.0276121681842 0.982340616563773 1 1
1.19630098555865 1.12820010592317 1 1
0.806061417325755 0.765480081298412 1 1
0.759481478095374 0.71957148949794 1 1
0.857882984833835 0.815508028537981 1 1
1.24761584464091 1.1924506432565 1 1
1.10462806233533 1.0546890449555 1 1
1.10171060194501 1.05281447804995 1 1
1.23669655150098 1.16553988014784 1 1
1.16100618687053 1.10321593098567 1 1
0.974400725967487 0.921917774327067 1 1
1.63189021392067 1.55525901730015 0 0
1.13372286764338 1.07371168277101 1 1
1.22722168049562 1.16936194009305 1 1
1.01192858415545 0.95868672513775 1 1
0.911534653143712 0.868569529742583 1 1
0.919965777838429 0.86564879001546 1 1
1.09954054537127 1.04516162065298 1 1
1.01816428389113 0.965961100763364 1 1
1.241936024143 1.17859795853065 1 1
0.720983036319563 0.682900058543867 1 1
1.01752784376655 0.967410422495562 1 1
1.30861711494686 1.24519945833997 1 1
0.937840542620177 0.883954852569137 1 1
0.946969525249566 0.903737322293652 1 1
1.20996088097026 1.13841908376461 1 1
0.967837059173261 0.920523365504623 1 1
0.705836157453848 0.665599916940481 1 1
1.08335527259094 1.02319585328446 1 1
1.00646251457471 0.954190794927015 1 1
1.16952345669165 1.11080831864381 1 1
0.899566369518748 0.854871674600084 1 1
0.691204998200681 0.660951083406362 1 1
1.18464294207641 1.12119611375636 1 1
0.85445398584339 0.802669928840524 1 1
0.802237604087648 0.767176349396623 1 1
1.08413220105594 1.02850496828366 1 1
1.28824025468009 1.22060825351201 1 1
0.825484929251023 0.77522081014098 1 1
0.987749738730206 0.937835681152094 1 1
1.41938520907528 1.35008485634151 1 1
0.895388808606262 0.850422042503401 1 1
1.22132480051041 1.1671173907633 1 1
1.05698718705757 1.01107236995915 1 1
1.08493403935966 1.02733570391726 1 1
0.946972972631308 0.895036907818495 1 1
0.897760612069505 0.856182268338641 1 1
0.986163527593735 0.937267361454146 1 1
1.03567073337052 0.980976188076474 1 1
0.868988588710064 0.838130461665284 1 1
0.900296345612887 0.857555512860885 1 1
0.819364951322118 0.782069353674009 1 1
1.08156325373506 1.02711090761588 1 1
0.979566549079173 0.931117917295618 1 1
0.690202808037616 0.65627524101241 1 0
0.836942223519414 0.788460999815086 1 1
0.994809562214327 0.950439382245337 1 1
1.12098193530479 1.06952735943225 1 1
1.00242858178306 0.957652011241727 1 1
1.04954328203708 0.997215411128546 1 1
1.19390797098103 1.13010082896266 1 1
1.02830051072496 0.971157572422664 1 1
0.956306219923342 0.904528561197542 1 1
1.14477747368957 1.0878498268866 1 1
0.805197253348082 0.771034547526702 1 1
0.867521963770388 0.820412841702069 1 1
1.33383774392631 1.26826968396134 1 1
0.780899019320525 0.737635739994314 1 1
0.878768247304034 0.831091346068599 1 1
0.844271376735688 0.799916855914205 1 1
1.10593713359224 1.04710693188466 1 1
1.01571310065955 0.963567770480393 1 1
0.88262672082734 0.837472151007537 1 1
1.20401673448795 1.15345022717027 1 1
1.0639997316648 0.992768992295086 1 1
1.1365356760725 1.08622508239272 1 1
1.27542485109923 1.20859583408855 1 1
0.912433169149503 0.878061696846946 1 1
1.10714284966174 1.05155648652144 1 1
1.04719828249345 1.00021518335307 1 1
1.19664285422794 1.12529457865038 1 1
1.24653288041389 1.19147614514862 1 1
0.890921303891408 0.848923645469644 1 1
0.931080308697 0.886918585568871 1 1
1.12277271247364 1.06519699805786 1 1
0.661077720147209 0.628681044483939 1 0
0.844240385797995 0.806748014300757 1 1
0.792033940548625 0.757824125091464 1 1
1.05431845583388 1.00077262720549 1 1
0.990875835800216 0.939696064682059 1 1
1.07775478746316 1.02470337082494 1 1
1.45805763011429 1.38847663150825 0 0
0.857813942847156 0.823552104747854 1 1
0.960040375674686 0.909637422717641 1 1
1.21636924234266 1.15740708952682 1 1
0.983531847224131 0.941394557758103 1 1
0.863030162795146 0.832386116661689 1 1
0.841530805305467 0.80202392329484 1 1
1.07531306101056 1.03083094762738 1 1
0.897516344140027 0.854274442372475 1 1
1.17314822421644 1.10586554740844 1 1
0.923832378581869 0.879957183143183 1 1
0.782174084714055 0.741843497401943 1 1
0.940542294189902 0.894004648022151 1 1
0.830187665707028 0.789614373494428 1 1
1.22254851492487 1.1559315263826 1 1
0.909353234644183 0.865169902405593 1 1
0.800357640591601 0.754460249232639 1 1
1.00661090941897 0.949653378187525 1 1
0.748789194993399 0.713868843131988 1 1
0.916301782688261 0.871074123538257 1 1
1.0406622781162 0.985601364105405 1 1
1.08847046214238 1.03702889041959 1 1
1.03451513488318 0.97800122097129 1 1
0.673891771642104 0.64223816039457 1 0
1.02071939046431 0.973241840163516 1 1
0.693777506024753 0.656589635174492 1 1
1.10870919424035 1.04933875666161 1 1
1.20452604089762 1.14796146489239 1 1
1.29249112792267 1.22336403664265 1 1
0.612008681608921 0.582702955820585 0 0
1.37529976211184 1.30734189519928 0 1
0.86557109202632 0.815955452090913 1 1
0.778297884418343 0.734035334055586 1 1
1.10031345318868 1.05096842170731 1 1
1.2200055114215 1.16530797991778 1 1
1.49775200253087 1.42130080992998 1 1
1.31112996393911 1.25311944210076 1 1
0.981332975487916 0.926973450836778 1 1
0.923701658253839 0.885300507843897 1 1
0.83059455578591 0.789721316699162 1 1
0.863601139436913 0.820509810069479 1 1
1.12816440954061 1.07947167956512 1 1
0.76160187629022 0.72841949289375 1 1
0.910973397629398 0.867504522412941 1 1
1.22419154847681 1.1676370270475 1 1
1.12514461056594 1.05522799594008 1 1
1.21710884863731 1.15561618034027 1 1
0.834938823885635 0.794843846024754 1 1
0.868919975566403 0.829045592478095 1 1
1.12465387589311 1.07340800192372 1 1
0.687722552391677 0.658448135538115 1 0
0.821446518221338 0.784366828286505 1 1
0.867600384995149 0.830182960524745 1 1
0.990869046475016 0.946216368607226 1 1
0.538212072748792 0.50735415398687 0 0
0.777656363117631 0.74600447729376 1 1
0.830893241642257 0.793770786543361 1 1
1.15813030834407 1.10589803263825 1 1
1.04668422387947 1.00091487762611 1 1
1.02631373579932 0.985074301061906 1 1
0.908877630570318 0.867473877723431 1 1
0.700665349522722 0.6730246506908 1 1
0.9696973628107 0.923457263202694 1 1
0.698312617079806 0.662660965713288 1 1
1.04935953647101 0.992441831236704 1 1
0.956808960423938 0.916831231775729 1 1
1.03241683213963 0.97519427573608 1 1
0.952295919158346 0.903722284520685 1 1
1.00460315085194 0.955513407667409 1 1
1.30109244600568 1.23992814219668 1 1
0.945966042628827 0.902031882870246 1 1
1.02200184363783 0.975448525351089 1 1
1.07767002296626 1.0133007683153 1 1
0.759544405551719 0.718401749759333 1 1
0.644745682964608 0.618393567940351 0 0
1.16337557381349 1.10771641199311 1 1
1.1866965656472 1.12952334694304 1 1
0.669657782200972 0.637789503046757 0 0
1.44031365512969 1.3756641279284 1 1
0.61912445610226 0.589067450068079 0 0
0.968706817829657 0.920675251856956 1 1
0.817341776623447 0.777547275220317 1 1
0.985349480699298 0.936043764592329 1 1
0.741284383687603 0.70883756232639 1 1
1.01425085810482 0.962879950319314 1 1
1.0106007806902 0.960071131732864 1 1
1.05998766125244 1.00816155406155 1 1
0.656626135636328 0.627627548039351 0 0
1.24161739051835 1.18166717598486 1 1
1.17748585021196 1.12568713749578 1 1
1.16769304123932 1.11288124102013 1 1
0.774401734781347 0.730640423097357 1 1
0.629883515345195 0.603072219717731 0 0
0.860357936913248 0.818324247618052 1 1
1.26920582428429 1.19597567926315 1 1
1.03206754863651 0.978208208825372 1 1
1.15263985757656 1.09686596568436 1 1
1.2282238245533 1.16643562590174 1 1
0.629505977797001 0.600212864531835 0 0
0.951804632590847 0.908747477744671 1 1
0.684170470485026 0.654534893045179 1 0
1.0330993631663 0.986462652953364 1 1
1.01663229641639 0.967082872750186 1 1
0.825142052175776 0.786699476443309 1 1
1.35951126541257 1.28161218230514 1 1
1.15861222547042 1.0873648573614 1 1
1.25132464096955 1.18895311259179 1 1
0.951399959214331 0.913496844382116 1 1
1.00095928676763 0.948437692736022 1 1
1.00621069424346 0.953946582667101 1 1
0.929344751641854 0.884521659411472 1 1
1.24079704149859 1.17361865749274 1 1
0.925482364797346 0.88726284513345 1 1
0.981446238566107 0.931744423455522 1 1
0.847440945563275 0.797106659720618 1 1
0.753019701482552 0.714707277095135 1 1
0.945665990514614 0.897490074038565 1 1
1.06592073020925 1.00707151448478 1 1
0.920159731544013 0.877191959579343 1 1
0.999828952412543 0.956098395033821 1 1
0.887176095306558 0.848476778695226 1 1
0.994747802001918 0.949461646726508 1 1
0.828254919058433 0.784037367127664 1 1
1.27113128532123 1.21212484493174 1 1
1.14288007621771 1.08904011313464 1 1
0.889582992963543 0.851857588858238 1 1
0.877430701332435 0.83989475288046 1 1
0.781043354054806 0.742856319837339 1 1
1.25021724666415 1.19175135741062 1 1
0.990224177583007 0.946234973340883 1 1
1.05967974139599 1.00069986768641 1 1
0.844547292315093 0.789526291195601 1 1
0.8095017052661 0.767329639883856 1 1
0.954096056940627 0.908416148003765 1 1
1.15559197772945 1.1067286008947 1 1
1.30039704660369 1.23985265363495 1 1
1.06729469803661 1.00781084727707 1 1
1.21254363500737 1.15519065871737 1 1
1.06511032469092 1.01525555828085 1 1
0.943867488214284 0.89699308284708 1 1
0.598750149334246 0.567802643783271 0 0
0.927957328457335 0.884849765907267 1 1
1.17298804489018 1.12393665222861 1 1
0.867295567682197 0.822425396730902 1 1
0.941629815257499 0.879756549290222 1 1
0.903287700057458 0.860484257714048 1 1
0.821144428879342 0.769119598817908 1 1
1.13593330466661 1.07337125823032 1 1
1.3320883571604 1.26568608156793 1 1
0.913933679187498 0.873752618999864 1 1
1.19210734272956 1.12697644121696 1 1
1.0368083379005 0.9850361753283 1 1
1.32856657755377 1.26460269378947 1 1
0.567455619773482 0.541225136700115 0 0
1.12412528917718 1.07768554774107 1 1
1.00402477589499 0.961021024913219 1 1
1.05208022916089 1.00152139600512 1 1
1.18196144961054 1.1274968040832 1 1
0.935146493556743 0.877535543552986 1 1
0.781973249383189 0.745832874692916 1 1
0.929903303520515 0.883757665915436 1 1
1.11675074071656 1.06288008863716 1 1
1.10771438285336 1.04492394106266 1 1
0.891401310232645 0.842150251654606 1 1
0.911591652295548 0.870295124250182 1 1
1.11154649963648 1.06264893006804 1 1
1.01567367465694 0.961601593795884 1 1
0.927821898784626 0.88221516682457 1 1
1.12233644532618 1.06292725867782 1 1
1.13056789557335 1.08731264726875 1 1
0.757178609642983 0.717469631452246 1 1
1.45383044996418 1.38143719608128 0 0
1.06190304538134 1.01611245356675 1 1
0.965989516412085 0.919952863807872 1 1
1.27534325162642 1.20973716565638 1 1
1.10561699783036 1.0508435073452 1 1
1.10130779100176 1.05199123101873 1 1
0.810485885579819 0.762323380509996 1 1
1.28274394336266 1.24283657601561 1 1
0.755852245665383 0.718363540972339 1 1
1.25427706491652 1.19034628954585 1 1
0.94235643402748 0.893845068724894 1 1
1.27659739848635 1.22028515475292 1 1
1.07373476356274 1.01582736508258 1 1
1.19766716446893 1.14505000068638 1 1
0.720281026112163 0.682252881768509 1 1
0.897517450505851 0.857764791701403 1 1
1.34398607484787 1.28271741114415 1 1
1.02111593150603 0.968308035764176 1 1
0.735350913686075 0.695244008587536 1 1
1.39020907086843 1.31793159390725 0 1
1.08119898178871 1.03217740784424 1 1
1.06409989040299 1.01516584014891 1 1
0.901450182575365 0.864459198239966 1 1
0.887182007707241 0.844722639280748 1 1
1.2707213184916 1.19759407315909 1 1
0.832600594016917 0.795379180866285 1 1
1.37168359301325 1.30410172841283 1 1
0.873235595730279 0.832978576683824 1 1
1.08125733015417 1.02737435713153 1 1
0.977860761228845 0.930807658677789 1 1
0.855048149913914 0.809563503149853 1 1
0.81911649141794 0.775356601786337 1 1
0.855037700055295 0.813066563002008 1 1
1.30496734794521 1.23857351117928 1 1
0.775426428531205 0.734242782687238 1 1
1.13694766271044 1.07742448290848 1 1
1.07471130055906 1.01967838187976 1 1
0.938080578256207 0.888572351827817 1 1
1.12411023401943 1.07796091003171 1 1
1.11086199183637 1.06359283380923 1 1
0.920998872992936 0.877094903513006 1 1
1.27781572487675 1.21636173512169 1 1
1.18585701234135 1.11964868101335 1 1
1.06377825570672 1.00553163973349 1 1
1.21792317065929 1.15015140254939 1 1
0.856409381950887 0.820677459932378 1 1
0.930409338688677 0.882804120460161 1 1
1.03209021897967 0.982660047479833 1 1
0.697741114851714 0.663534930675316 1 1
1.0975249407208 1.03315217658203 1 1
1.3797251731842 1.31185994643326 0 1
0.699636924290925 0.660081357197556 1 1
1.38302231738207 1.32436080401166 1 1
1.34548066587123 1.28202432434661 1 1
1.00588845534305 0.952547168378909 1 1
1.19726044737313 1.13905017473678 1 1
1.14751736838434 1.09476649178004 1 1
1.3734532212944 1.31031953398012 0 1
1.06838292900961 1.01711919558272 1 1
0.574859562966892 0.549474374789629 0 0
0.764694258960982 0.728229550073784 1 1
1.20919588394726 1.17593768405913 1 1
0.799451249059202 0.757735750916605 1 1
1.19711806681059 1.14455778463332 1 1
0.981609238526807 0.9383246447004 1 1
1.10629012481001 1.04997115672415 1 1
0.906406730547785 0.863453963480323 1 1
0.797379304663515 0.771391714304956 1 1
1.10674980381512 1.05467393063466 1 1
1.02712812832162 0.981575879207692 1 1
1.14558700082928 1.09576244043175 1 1
1.11096437493853 1.05011295657937 1 1
1.07989847668734 1.0321564277958 1 1
0.797953781245612 0.756236936125966 1 1
0.75065051931454 0.7148027254525 1 1
1.03158125157877 0.979916400177511 1 1
0.805063542127501 0.762721797666771 1 1
1.25329255928593 1.18403137086717 1 1
0.991653057104036 0.922896789319785 1 1
0.765715687577541 0.726590631672075 1 1
0.971372687808578 0.920162834109744 1 1
1.15138124428991 1.09840473919402 1 1
0.94864032062724 0.911111609661032 1 1
0.977526943576966 0.928952927050368 1 1
1.16023644882779 1.10178982256775 1 1
1.05362853650567 0.997900408444577 1 1
0.87345398115504 0.823041720470452 1 1
1.40413635940886 1.33215729631864 0 1
1.29919617175287 1.23297115883863 1 1
0.977383066047077 0.930019765571184 1 1
1.02964453959531 0.968560254496966 1 1
1.02979512842445 0.973352303108238 1 1
1.16330847923482 1.10732675418394 1 1
0.896163645805032 0.857769608316411 1 1
0.939718059867203 0.896770161862388 1 1
1.09993759749628 1.04725925965267 1 1
0.62903681532874 0.601950791847005 0 0
0.930250302047053 0.884911175409069 1 1
0.966382491150634 0.925751823530376 1 1
0.90506196383433 0.857942759332534 1 1
0.700472985778202 0.671461536258175 1 0
1.12494347025258 1.04815739449228 1 1
1.17646350740855 1.11320522341614 1 1
0.821171290440025 0.781813546240675 1 1
0.751518801519525 0.718211166629681 1 1
0.756524184481984 0.715504906900969 1 1
1.00482186996904 0.956770647598118 1 1
0.936850171675212 0.893986704640269 1 1
1.17191513747651 1.112268090681 1 1
1.13088217350319 1.0667094053924 1 1
1.0844546650935 1.02992633991664 1 1
0.914554709077293 0.861406217376808 1 1
0.800638056100662 0.759328290403094 1 1
1.39997631099985 1.32635683513312 0 1
0.851180443730035 0.809258982923486 1 1
0.926734154257579 0.88018066103542 1 1
0.746139999664297 0.701607205631292 1 1
0.843948284821978 0.804887219007898 1 1
0.821563188706033 0.77577448899287 1 1
1.27104731957994 1.20687939457113 1 1
0.936942483402064 0.897602157956661 1 1
1.273920795354 1.20796536723255 1 1
1.01123824053501 0.958708769117698 1 1
1.03468707290391 0.984438693421538 1 1
1.13149105097334 1.07220728336734 1 1
0.722235079746049 0.680401945402794 1 1
1.18914062332637 1.13845031059552 1 1
0.999793984481481 0.964193941980402 1 1
1.00584940448405 0.952090845121557 1 1
0.979628940134977 0.9367847143325 1 1
1.14309013155028 1.07986999794103 1 1
0.963100458704657 0.918973228884042 1 1
1.22697337198588 1.16480781275341 1 1
0.640154248432626 0.612177976959731 1 1
1.01943917890271 0.952765210686724 1 1
0.849009830591944 0.802902543173272 1 1
0.990253700897458 0.942739783972459 1 1
0.98244406642505 0.93741435741879 1 1
0.873092467110085 0.82933132918573 1 1
1.04680038416413 0.99601024375037 1 1
1.03681714665099 0.980864781705705 1 1
1.14315055027857 1.08185984274569 1 1
1.38128066967536 1.31695033261876 0 1
1.01330005374751 0.961490975266925 1 1
0.947613870579645 0.900233828671956 1 1
0.9854321145537 0.933892537630464 1 1
0.7157202825454 0.680799727133296 1 1
1.04803963357462 0.995744420360313 1 1
0.997360725801481 0.949971411479759 1 1
0.743494013033669 0.70821744575406 1 1
0.769958780569267 0.736487538561351 1 1
0.795969373783705 0.759763802550037 1 1
1.0445943480933 0.994068924050291 1 1
0.924416041861586 0.874726379250626 1 1
0.729597911505805 0.699937002012679 1 1
1.29533475726088 1.23656333296678 1 1
0.882507147797493 0.852458562471888 1 1
1.12515250964057 1.07051751417942 1 1
1.09748390651552 1.04944419874487 1 1
0.966990374620104 0.91733687456836 1 1
1.18677057329877 1.13394573354355 1 1
1.14508803760258 1.08364277075978 1 1
1.2062507352343 1.15022815910692 1 1
0.813423831006669 0.7724776923946 1 1
0.816965082750395 0.776951154843672 1 1
0.985715146696743 0.941585124383955 1 1
1.34870475481115 1.27489214719166 1 1
1.45573986165446 1.38277703327974 1 1
1.2603675943589 1.19008170598205 1 1
0.878719782908084 0.83580847267928 1 1
1.18785643469291 1.13028546923497 1 1
0.711739530253204 0.681739670344383 1 1
0.988138799266682 0.944857252185114 1 1
1.01480722669462 0.960016259631458 1 1
0.954603026226778 0.907506889717252 1 1
1.01737469572123 0.968994940261491 1 1
0.886389488369108 0.845311634948426 1 1
0.779805378787779 0.740891464726968 1 1
1.04445230896276 0.996308018987295 1 1
0.748866421318261 0.712040468662915 1 1
1.03446961115759 0.984849332736878 1 1
0.698560231083087 0.665065705735255 1 0
0.718094844581468 0.687582492953175 1 1
0.946465582975068 0.900853131251998 1 1
0.880605009883963 0.839175637750904 1 1
1.09144811682658 1.03988864851745 1 1
1.252500373928 1.19085903329989 1 1
1.13002355070151 1.07671507528049 1 1
1.02941484221253 0.981953216860342 1 1
0.830605696247208 0.788737725912357 1 1
0.93391109297769 0.879840851232773 1 1
0.86960904146778 0.823666374441757 1 1
1.43218742395072 1.36496690768347 1 1
0.682726233203688 0.649764509105894 1 0
1.01339971716766 0.962673519346217 1 1
0.660438412198671 0.630429376513687 1 0
1.19942179452572 1.13438998028828 1 1
0.544475227026382 0.518422516432327 0 0
0.999999561926525 0.955869055973392 1 1
1.09752125048138 1.04720178199998 1 1
1.06214894707608 1.01248452483483 1 1
0.987037800663656 0.940247386492394 1 1
1.25981175882966 1.19354428755114 1 1
0.837403516874478 0.801282206605971 1 1
0.96830928224561 0.916951717270064 1 1
1.44960572143542 1.37991559099861 0 1
0.832957081408116 0.793707555331889 1 1
1.11018094617351 1.05315417761441 1 1
1.14559187915337 1.09186729659409 1 1
0.963851595623763 0.918475428438864 1 1
0.802035707472622 0.761642512118347 1 1
0.536955300693669 0.517552026373032 0 0
1.07216841948241 1.01915586656819 1 1
1.14911872665648 1.09264264893688 1 1
0.883660744362329 0.839267931182486 1 1
0.925561420531519 0.882916512617118 1 1
0.87736803307286 0.841507190591606 1 1
1.04936293326551 0.99121434579437 1 1
0.856855796670573 0.814268608924199 1 1
0.840902718304625 0.801358796301741 1 1
0.774800541446689 0.731875877414077 1 1
1.17754461316957 1.11994372097644 1 1
1.23906719225457 1.17764030279328 1 1
1.02836807554956 0.967702151299586 1 1
1.2703588246974 1.20377231231978 1 1
0.614028225385267 0.574258556846002 0 0
1.16885169528016 1.11050396408282 1 1
1.03458889472142 0.976535721996057 1 1
0.824504090618445 0.783402410422698 1 1
1.335263406524 1.26987637446913 1 1
0.963645647457264 0.916946202963621 1 1
0.661752306492338 0.628675921053363 1 0
1.01213023009115 0.958181346531215 1 1
1.29175515683263 1.23001433166777 1 1
1.08139216700441 1.03113273869034 1 1
0.807609817903503 0.765396850696314 1 1
1.04699845718203 0.991784714967443 1 1
1.10412930235217 1.06773816064321 1 1
0.78996408510062 0.756841502616771 1 1
0.984964926602818 0.925526168110108 1 1
0.874933404257956 0.831737747095268 1 1
0.973196221158931 0.926386673403805 1 1
1.07348392509497 1.02672843441346 1 1
0.899610565188331 0.861016416914583 1 1
0.947834012928519 0.90617842556711 1 1
0.582785022905152 0.560936039487721 1 1
1.09310406867656 1.03214724766417 1 1
1.09138977130164 1.03827371900471 1 1
1.26061465448821 1.17604305776481 1 1
1.10600475184515 1.05315585711745 1 1
1.00255295638953 0.945294862445047 1 1
0.997291161100208 0.953417706669262 1 1
0.922607947179668 0.875392467213423 1 1
1.01933472754061 0.968021946369514 1 1
0.553461547349628 0.52729387317327 0 0
1.13088793760878 1.07804317727106 1 1
0.96669331249421 0.92002195336432 1 1
0.989223068502258 0.932436457410481 1 1
1.17465049130231 1.11421729910881 1 1
0.974172356132756 0.913382302265347 1 1
1.03971319852622 0.992426224460014 1 1
1.17873234637351 1.12140263533259 1 1
1.07840236658099 1.02265347185326 1 1
0.87826382790468 0.830697555652054 1 1
1.18188023665135 1.1258946280199 1 1
1.33576815784132 1.25540295017779 1 1
1.3470851183417 1.27566811218255 1 1
1.07572381678763 1.01971120002924 1 1
0.786579791573161 0.753047763678814 1 1
1.41687722553392 1.34569730209473 0 1
0.68964810878027 0.651481935512794 1 0
1.00202514347415 0.945411685939015 1 1
0.975315490187294 0.934880930955584 1 1
0.900650852552533 0.851976430027342 1 1
1.31079558265815 1.23339318760082 1 1
1.32472908415884 1.27346417699248 1 1
0.852701438725392 0.810931638419645 1 1
1.14262514596557 1.08639590136187 1 1
1.06657895330601 1.0092126642489 1 1
0.822704053972412 0.785313493051286 1 1
0.991672542484843 0.941475965059928 1 1
1.14549230874682 1.087861761032 1 1
0.988534307529295 0.931712785887242 1 1
0.674748317314625 0.64345660591048 1 0
1.19727481170425 1.13605540569357 1 1
0.978180461270201 0.933660930588808 1 1
0.856121448047779 0.817543610286288 1 1
1.12885387033955 1.08058022492536 1 1
1.1258853771138 1.06870297863943 1 1
1.18384318296987 1.11825679979588 1 1
0.857794677673512 0.81977997807445 1 1
1.14438148499704 1.09226531644847 1 1
0.821922438106879 0.782691350445096 1 1
0.916917805768192 0.870025001653009 1 1
0.715937116630958 0.676860229607581 1 1
1.31940060105367 1.24761019231248 1 1
0.661836197226606 0.635738862630274 1 1
1.05584000801251 1.00035886688629 1 1
0.9237012742024 0.873392416812227 1 1
0.917148615106648 0.877977479061875 1 1
0.812564173333783 0.772882299001726 1 1
1.16488428867271 1.10588182803536 1 1
1.01899848042033 0.960418700466964 1 1
0.815072076016665 0.77649751634726 1 1
0.953677970724761 0.906343057136748 1 1
0.967109570289915 0.926266433454828 1 1
1.35475385608057 1.2896865624935 1 1
0.647807414596714 0.61548655510709 1 1
0.895576153658201 0.852693398250453 1 1
1.28534725558037 1.2194995179452 1 1
0.623214242564701 0.593340224807804 1 1
1.23999437820055 1.17627799855964 1 1
0.943684953320528 0.896756011030404 1 1
1.08724156082094 1.03474008306686 1 1
0.99281848119936 0.944874628838475 1 1
0.62249812566972 0.595943511301433 0 0
1.41851581221952 1.34149938020736 0 1
0.961436439811119 0.912931777509206 1 1
1.11737711121748 1.06123760172262 1 1
1.08363234324277 1.0338970128149 1 1
1.10898812475736 1.06525888838673 1 1
1.19475392715577 1.13360004389812 1 1
0.797995500471885 0.7680613480516 1 1
0.936552404651064 0.886158746520662 1 1
0.734111060553683 0.700337332889765 1 1
1.03435832291033 0.970574103475925 1 1
0.958469901442788 0.91355279456909 1 1
1.04625899865524 0.983876112425843 1 1
0.867657426097129 0.825193626152986 1 1
1.01468113199055 0.967164142501574 1 1
0.927095983312602 0.886348156331213 1 1
0.92277343061763 0.878345310861757 1 1
1.16105474069846 1.10215996526066 1 1
0.816350244785503 0.774606697381881 1 1
0.969748130101901 0.907450671999097 1 1
0.680333732183849 0.646100270464486 1 0
0.984467687867569 0.934944060047804 1 1
1.14178718696285 1.08383403190968 1 1
1.01962813938109 0.966196484915534 1 1
0.799868634941066 0.751555692132053 1 1
0.736736559013817 0.712013288972511 1 1
0.682537467647565 0.642815733389264 1 0
0.906899067065944 0.86138864122885 1 1
0.609915721018339 0.572108791074465 0 0
1.32849844876788 1.25653748618809 1 1
0.961959336021853 0.921038020496381 1 1
0.97096085533838 0.925055718136144 1 1
1.02429357207533 0.975471669113401 1 1
0.884875843278823 0.844477086566236 1 1
0.91944526828173 0.871430576022541 1 1
1.41810018792657 1.3447541786458 0 1
0.787464204201067 0.748718877874014 1 1
1.04603107973043 1.0005095458503 1 1
1.22698401389595 1.17325061889965 1 1
0.972485678169242 0.930149506061878 1 1
1.00675101325332 0.952468262521157 1 1
1.00203441091692 0.951883870229393 1 1
1.14416264924733 1.08985936145119 1 1
1.30048980534781 1.23591905523456 1 1
0.961956340808982 0.911423582768424 1 1
0.988292271701859 0.938189294051631 1 1
0.662417686094484 0.628901528194724 1 1
1.04856632312903 1.0178613936219 1 1
1.49034224903571 1.4117884442734 0 1
0.931199262676036 0.888284271739732 1 1
0.978294929887798 0.925542398902793 1 1
0.860962954668214 0.817069747893594 1 1
1.05526769724103 0.999582191380195 1 1
0.894550292247379 0.839874463734887 1 1
0.867445015871718 0.82327352691984 1 1
1.01114109005579 0.960742548901268 1 1
0.918397997452537 0.871592463489579 1 1
0.84816770015349 0.802073063142964 1 1
1.49996478907266 1.42695738808095 0 0
1.04191909273998 0.980776093050683 1 1
0.854059125063371 0.807548499690832 1 1
1.30936703573123 1.2434184638708 1 1
1.34941714204773 1.288589182146 1 1
0.906304085376587 0.858888403758018 1 1
1.211301663889 1.14316516081222 1 1
1.04641703702115 0.990353282382283 1 1
1.01039178098033 0.960553801943692 1 1
1.06944812046731 1.01547463396993 1 1
1.11762110126797 1.05847008921903 1 1
1.09667584374407 1.04330375340591 1 1
0.98442800847251 0.942843803312915 1 1
0.97840588210093 0.939088687184798 1 1
1.10796338034381 1.05657102958986 1 1
0.913267952898883 0.870177827027657 1 1
0.851788909659855 0.815913486326476 1 1
0.983083488319892 0.950186820856856 1 1
0.860735150865128 0.820707721133031 1 1
1.1317113619175 1.07154720987577 1 1
1.02954342945656 0.976099050095943 1 1
1.0040461124832 0.958004199515543 1 1
0.894156059086832 0.847825676826836 1 1
0.886314751617823 0.852078971105046 1 1
1.31155822778645 1.24416928015073 1 1
0.868670415595521 0.831878511152936 1 1
0.83215941297668 0.785985357295451 1 1
0.986103162351764 0.936372021103157 1 1
0.990807892963773 0.942980876173766 1 1
1.14121313968128 1.09033434012956 1 1
1.00134594732639 0.95549239450808 1 1
1.18108368114737 1.1141926852095 1 1
0.923666678195547 0.879875936139593 1 1
1.22127101993041 1.1632307993313 1 1
0.787255349707378 0.745361135323077 1 1
1.07735208533466 1.01687036087468 1 1
0.671142311639463 0.644949643610707 0 0
1.18250181693145 1.12112663009154 1 1
1.04679283364408 0.987006767570512 1 1
0.870764241040983 0.826603850356635 1 1
1.0948483443232 1.03897659347981 1 1
1.02659852350166 0.983125935205957 1 1
1.24965213142902 1.18893139891072 1 1
0.94461182820462 0.906091556859026 1 1
1.2780996316801 1.21003465364965 1 1
1.10473339202019 1.04770788179042 1 1
0.780457851137449 0.731230618195735 1 1
0.93651683199897 0.896360530575981 1 1
1.07826724129503 1.02397232900782 1 1
1.16158236691969 1.09405922729473 1 1
0.987417266403644 0.935756410825719 1 1
0.909574144082402 0.861645809812394 1 1
1.03558577344355 0.987149154763392 1 1
1.19529452413889 1.13987344945409 1 1
1.17108190295365 1.1202514146615 1 1
1.13926364185308 1.08566896296271 1 1
0.901182380476433 0.85684216094964 1 1
1.019091730402 0.970493589573815 1 1
1.1626853227929 1.09868809310243 1 1
0.999737512327853 0.954489783936157 1 1
0.964078682308354 0.910497313998571 1 1
0.940002240549861 0.892904711611217 1 1
0.861401028433357 0.819049941131262 1 1
1.27017031055551 1.21503998439852 1 1
1.14308982449854 1.09815973058414 1 1
1.009306798611 0.961181324745107 1 1
1.15723355343875 1.10498220575167 1 1
0.960574402877164 0.910999303557066 1 1
1.12720665960885 1.05437950131994 1 1
1.20398884092691 1.13963056542011 1 1
1.08405324277676 1.04166984700083 1 1
0.986331808333663 0.93615636611747 1 1
0.78422972044408 0.748680572983536 1 1
0.913461475130526 0.869936259108459 1 1
1.27327406736681 1.21438349142576 1 1
0.864062201380323 0.818763379640066 1 1
1.08873205799477 1.03615455656963 1 1
0.716617603908027 0.686237756464881 1 1
0.712081351994629 0.674665922821881 1 1
0.852510105430029 0.811655401032516 1 1
0.622254275910287 0.584596839588309 0 0
1.08391594629766 1.03090058257962 1 1
1.06081490554968 1.01155015295741 1 1
0.978790155816139 0.922868476429541 1 1
0.984527177936514 0.925120533218135 1 1
1.09086046716943 1.02668015387343 1 1
0.735923304486299 0.699428312029975 1 1
0.678189404978487 0.654838200250407 1 1
0.96563409613998 0.922949679370508 1 1
1.15896224528582 1.10058778940939 1 1
1.03484756780294 0.978910992097268 1 1
1.13217447469233 1.06951985794241 1 1
1.30545235885599 1.24849067767364 1 1
1.2441977531969 1.16143156639292 1 1
0.950628117042878 0.906995585675853 1 1
1.01812155404649 0.970670618437116 1 1
1.04336190335906 0.993728848661194 1 1
1.12758551914542 1.0669076871079 1 1
0.871525303451287 0.834449965063641 1 1
1.17359813983972 1.11018034054921 1 1
0.785614118175832 0.757805497725213 1 1
0.872067348965028 0.831398163334967 1 1
1.01604889628807 0.961314291275477 1 1
0.915346081018874 0.875506899513458 1 1
1.06540618710934 1.01955037206425 1 1
0.932718088044212 0.883883444630139 1 1
1.07224124614753 1.01654742034337 1 1
0.802936789955122 0.773047849431222 1 1
1.24069426626571 1.17661431761568 1 1
1.22971275418736 1.16862386013155 1 1
0.871302149794652 0.832727156683625 1 1
1.40397401734649 1.34184397371174 1 1
0.897294445775028 0.851025371263164 1 1
1.13444373607708 1.0934984268508 1 1
1.07008170625861 1.0096765321996 1 1
1.02898279006605 0.991945965285798 1 1
0.771614977799213 0.738350083040739 1 1
0.547085144535559 0.520443450543182 0 0
0.874728795954458 0.834566403888957 1 1
1.04548263311548 0.99750891674529 1 1
1.05620902776843 1.00646399945175 1 1
1.00720197629922 0.957861907904557 1 1
0.977251764860896 0.934210849809705 1 1
0.854122698531564 0.820773571120706 1 1
0.967418109757469 0.916888852553341 1 1
1.15032984027681 1.08107129645707 1 1
1.00833324129975 0.957705959885646 1 1
0.969572044961213 0.926627782858145 1 1
0.794122658309415 0.752719000083727 1 1
1.44230378582399 1.37014216586315 1 1
1.2216134307069 1.15903001436024 1 1
0.959353156016772 0.913328357402645 1 1
0.710671262721378 0.678388497280106 1 1
0.849947508522852 0.802881887543338 1 1
1.00433899842179 0.957751497151524 1 1
0.988875300231183 0.947626456224669 1 1
0.902172967700208 0.857433273392848 1 1
1.08921203717701 1.03087512597785 1 1
0.991403591874946 0.943227819448687 1 1
0.733240405084584 0.695018871882052 1 1
0.754147051933798 0.712370419139837 1 1
0.880986624832789 0.835264910672002 1 1
0.880085529810489 0.832739472599479 1 1
0.919542147045186 0.878512989497063 1 1
1.16167301519648 1.10586346420891 1 1
1.0285092124135 0.984304028324744 1 1
1.06985425331752 1.01588791010377 1 1
0.798318248769314 0.760169925803914 1 1
0.916824060787326 0.874049844259654 1 1
0.853437144101312 0.81654635269488 1 1
0.891973448844147 0.85337483997758 1 1
0.670446152956601 0.629931457572718 1 0
1.2467373358387 1.1880579434393 1 1
0.82038883635664 0.780403860653733 1 1
0.850756834931518 0.806942798605843 1 1
1.0565487970744 1.00932214316534 1 1
0.847577589467539 0.803239107374316 1 1
0.973240171890603 0.924746816735805 1 1
1.19612510675972 1.13534211294137 1 1
1.13305054388763 1.07361851246772 1 1
0.967291867815886 0.919492764447615 1 1
0.993376858005539 0.948549723134305 1 1
1.06722522456807 0.997998062898282 1 1
1.06455632626566 1.00690818236371 1 1
0.911365327983981 0.872485741573181 1 1
0.868391288565219 0.833837467707871 1 1
0.543617326215665 0.514554069435023 0 0
0.866376392550709 0.827825156477885 1 1
0.837110551689559 0.797629681785078 1 1
1.20988942797644 1.1531218950565 1 1
1.40558065334799 1.33342505982332 0 1
1.14087834859991 1.08123912810334 1 1
1.03407054129055 0.989700831977331 1 1
1.19121188735108 1.127836499195 1 1
0.96535907258868 0.920133255295797 1 1
0.877515424414914 0.837734299188333 1 1
0.946910530895387 0.89910905573167 1 1
1.09007192714495 1.03146737274612 1 1
1.00265713173938 0.961914306795576 1 1
0.897320907034659 0.861026391381649 1 1
0.918593644266879 0.880268778130138 1 1
0.726053972922024 0.698808265478724 1 1
1.18193190632752 1.12386006799313 1 1
0.745498165170837 0.710752120129039 1 1
1.21962273432715 1.16187068981777 1 1
0.888847962831956 0.842849193547674 1 1
1.13467679081539 1.09877007497031 1 1
0.923081817107763 0.877320094759114 1 1
1.16008140296333 1.09783478058333 1 1
0.893118386710685 0.848750496301289 1 1
0.900940957553536 0.851998362245694 1 1
0.95201708334966 0.907343212940842 1 1
0.913337716129155 0.869916947164422 1 1
1.09236292116746 1.04168033184979 1 1
0.980892407421693 0.930951578266316 1 1
0.865393543612668 0.825517606400243 1 1
0.881931134168757 0.845925960284455 1 1
0.933496917294339 0.89276451577548 1 1
0.806550169544018 0.77189991031482 1 1
1.00848015244697 0.938457622435471 1 1
1.26242488818416 1.20384217660901 1 1
0.976468578685068 0.931909407162243 1 1
0.869275842272629 0.82659667514557 1 1
0.989464552091845 0.946157527280774 1 1
0.81289156228026 0.778413662407361 1 1
1.00789827369621 0.961379287200944 1 1
0.886969004187619 0.849758861815433 1 1
1.25506670393025 1.19779247204889 1 1
0.897300101811127 0.85227270320655 1 1
1.03468142472921 0.980263687274043 1 1
1.31074044752915 1.23071799008547 1 1
0.971180264372575 0.930667088764206 1 1
1.09952827195185 1.04738147460546 1 1
0.972536200240692 0.922342974864034 1 1
0.989781731684692 0.937184560422027 1 1
1.13564721418085 1.08288317163504 1 1
0.717968479519888 0.68104900435405 1 1
1.04181230034558 0.994688253082544 1 1
1.08499707489497 1.03319509467808 1 1
0.809879612359809 0.769141956090231 1 1
0.865984478232764 0.82467010822446 1 1
1.11102257210927 1.05833410664813 1 1
0.953366200682673 0.904305440388553 1 1
0.784441016201271 0.74854472717033 1 1
0.905279497756861 0.865390489479774 1 1
0.656547487373074 0.624885253343678 0 0
0.756787736042171 0.713857042013587 1 1
1.43589792326949 1.36301366573083 0 1
0.857000670142177 0.813917077011612 1 1
1.03993719572014 0.991926169869107 1 1
0.987592115461657 0.940130768532523 1 1
1.27910535228516 1.21818574716725 1 1
1.16781434989481 1.10741871739456 1 1
1.01387125921287 0.967424555638691 1 1
1.18923737689123 1.13125020387741 1 1
1.22748142305129 1.1664416588251 1 1
1.02564057719633 0.976256649089313 1 1
1.24476784911513 1.18407988866917 1 1
1.26148345501028 1.20048775869523 1 1
1.00336494012462 0.957956528647343 1 1
1.01446965593437 0.970343739257637 1 1
0.641015797577663 0.610194795359998 0 0
1.09977992766618 1.05361864699128 1 1
0.809014182298581 0.761250901793039 1 1
0.918723227346547 0.872974298343318 1 1
0.735730515596879 0.700678926385148 1 1
0.837619965528207 0.79385434924483 1 1
1.3574291992571 1.28140439824906 1 1
0.783185282453745 0.73818526280651 1 1
0.960372529100277 0.904464366616826 1 1
1.12273949030878 1.0607969054386 1 1
1.19265667149115 1.13702277592194 1 1
1.18569392671003 1.12563460328419 1 1
1.0202818026413 0.97628021245761 1 1
0.919305892935628 0.867149384251376 1 1
0.583451852045031 0.550961312990684 0 0
0.655354402181619 0.624438607646401 0 0
1.29925100404069 1.23379305925496 1 1
0.830571528229103 0.794855270361937 1 1
0.625049956233258 0.591570207837241 0 0
1.28959975555672 1.2137154608111 1 1
1.24988899881566 1.18644568601894 1 1
1.26661622177915 1.20283590634845 1 1
1.34417575982817 1.26389280212185 1 1
1.18919272833362 1.13707436562951 1 1
0.973352904705635 0.925668380504502 1 1
1.19688803038221 1.14379565759742 1 1
0.828437156620184 0.790443915038228 1 1
1.38057449148525 1.31962522936243 1 1
1.13955080258846 1.08621668982829 1 1
0.933159612660502 0.887508488029567 1 1
1.07374182816991 1.0242140692277 1 1
0.897558456106868 0.856006619045606 1 1
1.45558660828752 1.3708884674692 1 1
1.09785394720256 1.04749190668057 1 1
1.18867020740862 1.13208986210553 1 1
1.15493823506316 1.08889346824893 1 1
0.973520569712786 0.924822338187073 1 1
1.22710285689188 1.16318139295104 1 1
0.95393362860871 0.911561336815839 1 1
0.954095925826348 0.904540300624682 1 1
1.14115861461163 1.07680034626314 1 1
1.03410157966083 0.979629188178586 1 1
1.11535629246582 1.05973462577561 1 1
0.713429870279797 0.676421823490154 1 1
1.26100767412172 1.20045425434384 1 1
0.940651473717031 0.902489499805313 1 1
1.0737595247052 1.02836345762613 1 1
1.35397352508929 1.29144288962309 0 1
0.954942820273266 0.909372333580092 1 1
1.03794987468425 0.992785902368804 1 1
0.804659363020611 0.767087855709329 1 1
1.03948493469502 0.991764735798582 1 1
1.12350810436451 1.06516301921168 1 1
0.668420834311863 0.629099460025829 1 1
0.64005003895024 0.608519410105548 1 0
1.11480996411568 1.06830245498866 1 1
0.878294916520361 0.838947469180297 1 1
0.773246969490979 0.738225454158045 1 1
1.01437721415168 0.971954502235372 1 1
1.01318178902408 0.968367253595343 1 1
0.82657698592191 0.788602905283538 1 1
1.00060432479517 0.950824196498247 1 1
0.697244423164697 0.664751246671211 1 1
0.818327768943491 0.780508448735887 1 1
0.984701122946882 0.93781503235501 1 1
0.879659400083556 0.838352602541295 1 1
0.713196070091529 0.677731138381063 1 1
1.06105901285106 1.00854816582293 1 1
0.857303398939192 0.818870239126409 1 1
0.893485008626776 0.852494460977033 1 1
1.14079951028061 1.08515314298111 1 1
0.85765953309489 0.805451910796313 1 1
0.830961660115831 0.792822226506651 1 1
0.838422441904556 0.798281565079809 1 1
1.09578820391664 1.04400581679011 1 1
1.25024459596722 1.19915305552294 1 1
0.96904127579417 0.917953385810028 1 1
0.895537940048014 0.853847420103347 1 1
1.04147664573536 0.991058188818719 1 1
1.26256066481651 1.20022267416298 1 1
1.42592613986936 1.34757362671814 0 1
1.05073989771088 1.00021063253709 1 1
1.02577127095222 0.970246175779677 1 1
0.784179687572701 0.740996776112497 1 1
0.927127142380567 0.877676773862382 1 1
1.04416995358723 0.991038039494704 1 1
0.849761533073603 0.812892413111673 1 1
1.04993265310319 0.999929707717576 1 1
0.800577748321443 0.759227020892702 1 1
1.00049084421947 0.955034369964637 1 1
1.07196265120514 1.03627500915683 1 1
1.31565363638416 1.25052443312777 1 1
1.17393386993828 1.11912752351606 1 1
0.835746394301032 0.791935033703496 1 1
1.11749138581057 1.05003009074724 1 1
0.777542319234394 0.73366837256101 1 1
0.764085342579924 0.723515553628299 1 1
0.899523178457947 0.857347518916662 1 1
1.14853533748982 1.10190018688468 1 1
1.08193059198266 1.03329807950003 1 1
1.24792563905606 1.17540607218999 1 1
1.2782967862836 1.22348297030325 1 1
1.00945949323232 0.960909504668423 1 1
1.028042976594 0.986971061054752 1 1
1.22862207736032 1.16650286802436 1 1
0.62428377384592 0.588124817483502 0 0
1.05410042387738 1.00585105084668 1 1
0.940317727837633 0.887174200951452 1 1
0.833827372140056 0.794346790325047 1 1
0.906495874074856 0.857743247060331 1 1
1.04786409388329 1.00622858149975 1 1
0.915083837235871 0.872989827445752 1 1
0.851858249391432 0.812316823645547 1 1
0.857957755809381 0.815965829194443 1 1
0.872568589784161 0.8288965981867 1 1
1.01700557794526 0.973969891582363 1 1
0.818690012297168 0.783785923125705 1 1
0.840618053679015 0.801504851846896 1 1
1.33781745633351 1.25136240158702 1 1
1.16700625320151 1.11239901649258 1 1
0.793500130590373 0.753877828411978 1 1
0.979709488810089 0.942738727118455 1 1
1.11325149827314 1.06646644310624 1 1
1.09073795861388 1.04213202820209 1 1
0.960981572281577 0.904294927505168 1 1
1.19003793074695 1.13478951531104 1 1
1.14630880011063 1.09653880573812 1 1
1.21994974071562 1.1614404180344 1 1
0.832308942382421 0.786283516644888 1 1
0.708460098724128 0.680836171168056 1 1
1.27606917867177 1.22097828158426 1 1
0.849563544055052 0.80703924274599 1 1
1.10693879678062 1.04620976105643 1 1
1.30305880896756 1.23742490577364 1 1
0.844947399612719 0.79898749679977 1 1
1.26021865817179 1.19589771947942 1 1
0.904593415461693 0.856865535063536 1 1
1.39335962320054 1.32360228174834 1 1
1.11410054529181 1.06636042607136 1 1
0.78261520812062 0.748964712196422 1 1
0.978806396275485 0.929299922420804 1 1
0.759689191084545 0.718287468808812 1 1
0.949191586352512 0.904348630616348 1 1
0.894832861523814 0.848509492429079 1 1
1.05616773632624 0.998776042888445 1 1
0.72245859708539 0.687788475649686 1 1
1.08496720481592 1.03139961348154 1 1
1.17066709926267 1.1147875433181 1 1
0.93864981368986 0.897230350223328 1 1
1.14278987345726 1.08394547223138 1 1
0.849773320264337 0.803393392739257 1 1
0.651726805253262 0.619035605393032 0 0
1.18806239153896 1.12747410952923 1 1
0.9880857900332 0.936328571525897 1 1
1.02900815389076 0.974702080968181 1 1
1.09213271569866 1.03507997676694 1 1
1.20023024032904 1.13977951155982 1 1
0.953665889271108 0.909429710584387 1 1
0.665795862605629 0.667788646083775 1 1
1.048318546318 0.996178880752662 1 1
0.952233713528025 0.911648655617479 1 1
0.954933130776282 0.908823800523351 1 1
1.04624616691268 0.990616292969781 1 1
0.958443461895927 0.911345125406883 1 1
0.976099677704046 0.931305417902951 1 1
0.666976819531515 0.634549242666762 0 0
0.964168391335082 0.918492206388777 1 1
0.905307329534555 0.866453736471324 1 1
0.913197833901041 0.872558080669814 1 1
0.931014609530523 0.887768261172756 1 1
1.10677331325415 1.05956696653087 1 1
0.902528983864517 0.876011573038021 1 1
0.856359983875529 0.807475693446589 1 1
1.02138505113687 0.968232348615187 1 1
1.13210255627284 1.10210902487464 1 1
0.923584949759688 0.880169786206647 1 1
0.838699034712064 0.789205880323909 1 1
1.16901838490402 1.11477665209268 1 1
1.09486094335437 1.0430488365277 1 1
0.811754248158663 0.777206284176282 1 1
1.15625757105983 1.08888167015181 1 1
1.05011182277359 0.995532050660446 1 1
1.14543454402314 1.09702310656955 1 1
1.25350945551775 1.18919633207502 1 1
1.09707662031206 1.03282456806361 1 1
1.27707280753914 1.19684540120362 1 1
1.14009885475995 1.06827526890874 1 1
0.859653078367172 0.82303253217426 1 1
0.674979269918788 0.647309111405759 1 1
1.12289261503652 1.07017365486196 1 1
1.18539576978813 1.1200249898238 1 1
0.841333235198979 0.801559235433292 1 1
1.31218915103702 1.23805181042147 1 1
1.27717890949448 1.21107369388394 1 1
0.783747201033009 0.744101706122445 1 1
0.833319095893311 0.781856707928633 1 1
0.831430526098635 0.792052987162678 1 1
0.620797391066352 0.589264321079129 0 0
0.930369242510607 0.892053233237698 1 1
0.686073373703394 0.659829976242242 1 0
0.866036553146932 0.829666730522311 1 1
0.823097694898908 0.78508257551102 1 1
0.901824170561836 0.860617658526989 1 1
1.04326730246796 0.994451058263949 1 1
0.630766618554782 0.604260444718573 0 0
0.976542733817826 0.928898430297134 1 1
1.309617281928 1.24259905113791 1 1
1.25041218002872 1.19116265264846 1 1
1.10885665881746 1.05540084722306 1 1
1.01299556449857 0.962519948467928 1 1
1.2348242778269 1.17171387486561 1 1
0.831715519867505 0.789543435107237 1 1
1.28849897402568 1.22253960042805 1 1
0.791646267187925 0.750049103754903 1 1
0.924375205140596 0.880774496365697 1 1
0.877428637346512 0.838355747636029 1 1
1.1450423960882 1.08466211704371 1 1
0.931955504272969 0.887138218969998 1 1
1.25505649721041 1.18358090493804 1 1
0.907972736716256 0.873162922132138 1 1
0.999921416535923 0.95001691931691 1 1
1.01676339577681 0.962735232504553 1 1
0.741402470482116 0.693089208637227 1 1
1.08388981986283 1.01563970629841 1 1
1.18544089869406 1.13293302171952 1 1
0.739551943160372 0.705454148787783 1 1
0.811531802406417 0.769593694730945 1 1
1.00035380488092 0.96176841077613 1 1
1.10862683979193 1.05974188716806 1 1
1.0596130731385 1.01240460124812 1 1
0.747421758249906 0.719534884332097 1 1
1.03211569856599 0.978497084650516 1 1
0.685800454602862 0.653860651101984 1 1
0.941960862119828 0.900587050800673 1 1
0.826669700757083 0.784128941418785 1 1
0.761472458525883 0.7282736599791 1 1
0.752045288844578 0.714236016508943 1 1
0.995696982154894 0.935780233771677 1 1
1.49932584394574 1.42258067418978 1 1
0.970826781801397 0.933705639113489 1 1
0.971674354621572 0.92683412509084 1 1
1.03149552184563 0.97768593749703 1 1
1.17616543868341 1.11589858173517 1 1
1.04145693347621 0.98326049085547 1 1
0.875279049709835 0.827522277636737 1 1
0.829185447576618 0.78335802786518 1 1
1.15428390491205 1.1011176167044 1 1
0.678409025204178 0.651127474585214 0 0
0.929940787536244 0.882062426740555 1 1
0.943959685986069 0.896657150638329 1 1
0.928735862900688 0.885194325529383 1 1
1.21054092714001 1.1584219792845 1 1
0.839935069808663 0.80287392359355 1 1
0.903127710855149 0.859742092609235 1 1
0.999337846109647 0.948155789418887 1 1
0.737032923347134 0.700220952518459 1 1
0.838227316901976 0.796296148853091 1 1
0.640967262985903 0.615005894603744 0 0
1.00198627838177 0.95497593541504 1 1
0.980406409122773 0.930965155716809 1 1
0.974494719844589 0.920570310841529 1 1
0.903163622075884 0.861144968410109 1 1
1.23855229329395 1.16996650216656 1 1
0.989335666207464 0.950581226078733 1 1
0.928943858769856 0.875755677117582 1 1
1.00031923567454 0.943666188534275 1 1
1.10395026206136 1.05293110779146 1 1
1.15142919577803 1.08537904810407 1 1
1.18369527184256 1.12336820192616 1 1
1.19402127213844 1.13598885606721 1 1
0.861894286483126 0.816251071662019 1 1
1.01353782814038 0.95909293734071 1 1
1.2419109455809 1.17864226109865 1 1
0.920122802539803 0.86000386812058 1 1
1.04059081246266 0.988920552840328 1 1
1.2227418110493 1.16851674861938 1 1
0.856202714261071 0.820570943232533 1 1
0.910240064566079 0.86806028324921 1 1
0.716087419665116 0.674269559384766 1 1
0.795632225949728 0.757562223708024 1 1
0.980745089869193 0.932612078933524 1 1
0.931672714726731 0.889654799655407 1 1
1.01275420418853 0.959807001417755 1 1
0.908489122772516 0.863466651291295 1 1
0.662371970802133 0.636041296332346 1 0
0.973836542145313 0.922826821585777 1 1
1.07277511388799 1.01956288513622 1 1
0.91582516388402 0.87509793447055 1 1
0.936900645546893 0.892320059361303 1 1
1.02042965886137 0.97399743911303 1 1
0.847838950809 0.820762771040853 1 1
0.753972308273289 0.718549857893576 1 1
0.970222846550123 0.928875221564625 1 1
0.826484275713439 0.783033562372721 1 1
0.979664606633143 0.934151672162744 1 1
0.947619070586795 0.892307703634101 1 1
0.80442877894059 0.761684214112939 1 1
1.05319742725111 1.00041285088129 1 1
1.06680530646058 1.01824083753229 1 1
0.837116404699023 0.797303363956819 1 1
0.948973839120704 0.910519855378553 1 1
0.623728149269548 0.596689875418441 0 0
1.34775879779039 1.28105907845434 1 1
0.940575214378185 0.896039996604184 1 1
1.18002795111802 1.11900563753743 1 1
1.15417265023471 1.08615994256305 1 1
0.784951780876712 0.760869034576152 1 1
1.07168760036328 1.02534881431994 1 1
0.936570316045069 0.88443505029914 1 1
0.900983847582538 0.860119206613591 1 1
1.0672973881388 1.02029729494862 1 1
1.06647541144964 1.00493019381972 1 1
1.28707638893332 1.22392904798657 1 1
0.897881512306614 0.859761129698801 1 1
1.16635287775082 1.11129944259304 1 1
0.775111007009049 0.738685340308725 1 1
1.1212530212077 1.0649406985115 1 1
1.09343038169786 1.03960153887966 1 1
0.654671370102921 0.62286014195771 0 0
0.896634425253344 0.841480521049433 1 1
1.16109286644078 1.10298489966515 1 1
1.17903639543871 1.11134178664702 1 1
1.19428901161497 1.13677242346617 1 1
1.07068646039598 1.01922061164329 1 1
0.719713535391297 0.706337140326023 1 1
1.17080343757958 1.11479249826665 1 1
0.665760554297317 0.634257372961047 1 0
1.05697236112493 1.00736929015376 1 1
0.957513539913721 0.907323504660329 1 1
0.822116753068666 0.782507959118245 1 1
0.7255448686775 0.687354544712682 1 1
1.30463229911552 1.27730627283177 1 1
1.29077023429092 1.22084098454616 1 1
0.993798690244707 0.957384468416372 1 1
0.829878439285945 0.784915906117816 1 1
1.14113479332838 1.08454971784714 1 1
1.07174177497929 1.02933030352329 1 1
0.98050455699082 0.933591985661451 1 1
1.24862047851694 1.18457835380426 1 1
1.03198541609292 0.988063328250586 1 1
0.820490734325774 0.785643515716371 1 1
0.85541698335649 0.817044748434519 1 1
1.23559671827804 1.17287644767306 1 1
1.11978756963941 1.05591972176076 1 1
0.818536473919673 0.776618765794294 1 1
1.19413638281493 1.13506265003226 1 1
1.01445805143052 0.963251178960142 1 1
1.37969869370839 1.29769842041417 1 1
0.791218942040062 0.754683028466423 1 1
1.05300017831435 1.00609968616016 1 1
0.91486709326481 0.86441317880891 1 1
0.79941639467291 0.761721448470202 1 1
0.672624005749024 0.637353456876546 1 0
0.817733246512016 0.780212830915945 1 1
1.10760693622992 1.05040537076072 1 1
0.991949906786807 0.93685336968605 1 1
0.827403264641016 0.786571524170389 1 1
1.28432365196198 1.2253573234338 1 1
0.818108449157117 0.773628026923652 1 1
0.758199799505903 0.724934347805864 1 1
0.719549768245342 0.68209657548667 1 1
0.789463946174476 0.754599363509512 1 1
0.926877027894489 0.882506798908324 1 1
0.769964984278693 0.735408958839329 1 1
1.00585120903704 0.955874416166958 1 1
1.22574027562433 1.17113474419797 1 1
1.37908823370752 1.31634726799268 1 1
1.23762717209907 1.17718660628431 1 1
0.779149440190462 0.749456861036498 1 1
0.727304214634057 0.69880197481322 1 1
1.08626819378072 1.03114793560819 1 1
0.986338526605892 0.940487373721256 1 1
1.11829961370056 1.06041252434553 1 1
1.06572482427271 1.00272939669457 1 1
0.95298990450925 0.912253067440316 1 1
1.13482361004892 1.08356414227594 1 1
1.13613780801626 1.08436560581099 1 1
0.794696793128911 0.75441080001127 1 1
1.31142920473768 1.24948828753506 1 1
0.536040225644598 0.508046198600792 0 0
0.756375058511678 0.718456519172736 1 1
1.0500688226544 0.999829175554199 1 1
1.08934163495703 1.0326881750002 1 1
0.912789354474764 0.862262098088678 1 1
1.00579277396594 0.960377186203014 1 1
1.24241801164356 1.18757665051258 1 1
0.933404526019305 0.88608298710854 1 1
1.19535739442779 1.1374147314168 1 1
0.949374256899847 0.899001213431873 1 1
1.33427743227132 1.27052217861936 1 1
1.0053471178541 0.960713006748361 1 1
0.865391618308646 0.823093495143762 1 1
0.834710499198873 0.797079910031906 1 1
0.970811288691283 0.921442107700344 1 1
0.998818361227719 0.952266813111726 1 1
1.03124764202354 0.983548991856693 1 1
0.84750649829515 0.805774931903083 1 1
1.00132322402731 0.94744236902302 1 1
1.06549056462463 1.02994370320493 1 1
1.20065391444436 1.13571257837168 1 1
0.746007427180556 0.709859119643936 1 1
1.09450188129486 1.03888315564217 1 1
1.02411543106915 0.973170509914251 1 1
1.28525995436863 1.23538531929414 1 1
0.927530040996857 0.882367545507771 1 1
0.973578783279079 0.93127520895713 1 1
1.15819353026817 1.1077378549314 1 1
0.811715924832333 0.772768774916688 1 1
0.878059072945513 0.833702469174052 1 1
1.28314099084612 1.22048034128118 1 1
1.46341812667527 1.38937580166275 1 1
0.927674904207484 0.865422589341821 1 1
1.16642120840986 1.10899920089044 1 1
1.0387894424993 0.996062097387911 1 1
1.28634935672269 1.2200851069509 1 1
0.747787403949027 0.711118209297488 1 1
0.951170594033468 0.912222821187045 1 1
0.86975256082464 0.828395389824616 1 1
0.849967313273154 0.810910392291489 1 1
1.08993194543204 1.04539580206639 1 1
1.03582174547367 0.987324155088564 1 1
1.13733718285807 1.08134875024491 1 1
1.4909424238792 1.39760415385369 1 1
0.999514414890655 0.946760299706781 1 1
1.12795661054587 1.0758317313148 1 1
0.932265128988781 0.888995207467074 1 1
1.24485038874132 1.18650928237093 1 1
1.02106350528767 0.972728986259775 1 1
1.18524558693429 1.12112693874249 1 1
0.755458974155002 0.719732419442073 1 1
1.11073204592129 1.0577851904666 1 1
1.09016664144799 1.03486263229804 1 1
0.700197052331249 0.664469558836607 1 0
0.878192142263257 0.841165172857955 1 1
0.835727541586926 0.798447367307291 1 1
0.998695532066441 0.955427766420464 1 1
0.837681611857086 0.797662837977707 1 1
0.787966829134473 0.74608049680188 1 1
0.967290625924801 0.921441636112419 1 1
0.770649289294307 0.741307325014524 1 1
0.951952745392039 0.908689913142313 1 1
1.07249505824371 1.01626797308907 1 1
1.05354457037809 1.00249206818788 1 1
1.22098242202094 1.16543481987578 1 1
1.31720949265043 1.2437245251039 1 1
1.12166728472717 1.06029065550584 1 1
1.1222968684735 1.06295370005996 1 1
1.09777936991727 1.04639224957656 1 1
0.974369417180845 0.925928999498522 1 1
1.05602296042674 1.00226046104128 1 1
1.07137195377493 1.01211829387506 1 1
1.34816753643043 1.28374818562018 1 1
0.868703651700512 0.831728898461356 1 1
0.953051838803274 0.911389903476827 1 1
0.932418027135336 0.88228353808402 1 1
1.03066105040695 0.981325461066765 1 1
1.03039536228744 0.97858710096863 1 1
1.24047349077851 1.17263584918236 1 1
0.832855267611931 0.807608165401249 1 1
1.181043414755 1.11360043599927 1 1
1.01328973562262 0.968101322423217 1 1
1.20714806006057 1.14083586394108 1 1
1.20337252141389 1.14124396142357 1 1
0.962617387423784 0.916008241739257 1 1
0.865294782994852 0.821857222863514 1 1
0.83740942892411 0.799403538541453 1 1
1.02914314393716 0.977400430021427 1 1
0.875316358345026 0.818466689645982 1 1
0.952094038841053 0.90977163888452 1 1
0.974660617009623 0.927403831024731 1 1
0.88639742138763 0.844611794365017 1 1
1.20792741108581 1.15430854553307 1 1
1.31254051931663 1.25303022516469 1 1
1.07869078833879 1.01863248291128 1 1
1.29148125993481 1.23453545461428 1 1
0.790673824402261 0.751468084994132 1 1
0.942267707240278 0.89744195949229 1 1
0.872802777199439 0.831910241687133 1 1
0.762830295567343 0.718750425577522 1 1
1.13777955486689 1.06854404651684 1 1
1.26702787784382 1.20836297146382 1 1
1.12103622335329 1.07969985930786 1 1
1.08013082468197 1.0307457801191 1 1
1.17769768869952 1.12639269091644 1 1
0.917133676095023 0.876403539054203 1 1
0.786875971152481 0.750525957668644 1 1
0.884908787815227 0.845357067885634 1 1
0.953700279499638 0.908318467755761 1 1
1.14898075919734 1.08666184994862 1 1
0.784305354443398 0.749630909978843 1 1
0.846779242930179 0.806450291881728 1 1
1.31320726822439 1.24961129321439 1 1
1.60844601647094 1.52419630564019 0 0
0.919360597617057 0.865044437032595 1 1
1.00510964437508 0.954304640906991 1 1
0.844021579961531 0.796535113746708 1 1
1.26233172000605 1.20282559325247 1 1
0.946452391266135 0.895955550368924 1 1
0.92489117568024 0.884533508201373 1 1
1.05704715248443 1.01055465001158 1 1
1.43987710844629 1.35932028057428 1 1
0.904921590549885 0.861438199539899 1 1
0.97148949912582 0.923562543591295 1 1
0.83058862534567 0.792962119573217 1 1
1.08836625722821 1.03997995815064 1 1
1.20572498363243 1.14368069613155 1 1
1.30642202380656 1.22570164074688 1 1
1.09447878248115 1.02915071250977 1 1
0.859217303316598 0.809129898430126 1 1
1.39943305834262 1.32576252861376 0 1
1.23070627744113 1.17283485934881 1 1
0.874091812345069 0.836297886432678 1 1
0.91049644399867 0.864298209279193 1 1
0.864982841934221 0.829770166193742 1 1
0.896858540818047 0.857962374151144 1 1
0.984806872495443 0.941362105631004 1 1
0.755914384113894 0.718557602064709 1 1
1.21722611083173 1.16634434594524 1 1
0.848857478635129 0.812832457032397 1 1
0.76557301206685 0.725167832742318 1 1
1.06222541863696 1.00613507364985 1 1
0.664435492201038 0.63022097922218 1 1
1.30149815023164 1.23721551179505 1 1
1.10711204645418 1.05157117371709 1 1
0.974564696425326 0.929857646589111 1 1
1.08990131045105 1.06119254744247 1 1
0.739866572598304 0.704502603993168 1 1
0.953011858841934 0.904392597285498 1 1
1.18047999542909 1.11778829988779 1 1
1.11177582683942 1.04513184409075 1 1
0.873596541027024 0.827031401349143 1 1
1.28185644285181 1.228134772223 1 1
1.06093448890657 0.999670818800309 1 1
1.17889721864972 1.11879389450834 1 1
0.819555645457135 0.778704091544547 1 1
0.724507901912451 0.691273585436763 1 1
1.09079081604 1.03288032867775 1 1
0.535083058518687 0.510030710696339 0 0
0.69037398641741 0.655619775520863 1 0
1.15988189497175 1.09884607454512 1 1
0.786777651429252 0.746919819332463 1 1
0.967646627009987 0.921826869330882 1 1
1.03458328422648 0.985514799248386 1 1
0.711486267664984 0.669522549764576 1 1
1.22367779538184 1.17438551982619 1 1
0.936616881128352 0.883570322983638 1 1
1.06725249956844 1.01588402821116 1 1
1.2117634283873 1.14982633020484 1 1
0.84436308491083 0.801058872144577 1 1
1.13146535988121 1.08300333014854 1 1
1.25220252572963 1.18794836431396 1 1
0.806131625678641 0.773546227330907 1 1
1.01809989904661 0.969908743761412 1 1
1.57982560420062 1.50880469515274 0 1
0.949829778480128 0.899956806468246 1 1
1.13554175317784 1.08173575567922 1 1
0.854921426787851 0.814031965409368 1 1
0.915851890268637 0.870845894090339 1 1
0.628923913550516 0.599536710274488 1 0
0.679709591153949 0.642846294012898 1 1
0.766226275449248 0.733008971312962 1 1
1.20110888200068 1.13913542765338 1 1
0.758974645369387 0.730631950821161 1 1
1.01906044644068 0.977641531413867 1 1
1.21393547711511 1.14376251663068 1 1
1.120861749075 1.07141337733367 1 1
0.765578797541202 0.726217458730255 1 1
0.85166706859963 0.810416291160677 1 1
0.921198011139539 0.870181038515217 1 1
0.79116999714586 0.755011635434324 1 1
1.00564220784641 0.964098082671013 1 1
1.29454704288522 1.23125361737473 1 1
1.19155928773237 1.1315054891712 1 1
0.824424340753158 0.784793373884965 1 1
0.776269492328051 0.732831988733594 1 1
0.824121305008989 0.780813074162971 1 1
0.694884816222699 0.664341183504372 1 1
0.883291111572 0.842691542168058 1 1
1.09319180134359 1.04072260821175 1 1
0.921768610337786 0.86554440942635 1 1
1.01735993878344 0.972755812065928 1 1
1.09186918012214 1.03324655634086 1 1
1.18706904726602 1.1250513574906 1 1
0.929879096303647 0.888257279403 1 1
1.0460608827972 0.993953307022047 1 1
0.919463778519822 0.874615730375109 1 1
1.02261660489642 0.97686653539215 1 1
1.15543934742879 1.09095246774734 1 1
0.641240256328491 0.614186823420179 1 0
1.08699528056406 1.03711875738468 1 1
1.04066089112504 0.991624985744618 1 1
0.972185808984231 0.922787394868862 1 1
1.22324216150449 1.15474792286741 1 1
0.892430445059641 0.844077265694081 1 1
0.753410201069804 0.719134844925891 1 1
0.514062483196281 0.490981521713076 0 0
0.829118597188885 0.787120250767958 1 1
1.00925167889747 0.956923244885475 1 1
0.654122021898259 0.628209777872546 0 0
0.978841246294669 0.922319959439238 1 1
0.867855299983558 0.826815629546728 1 1
1.07405512662999 1.02644283618724 1 1
1.12538343074727 1.06223671302705 1 1
1.27051653202735 1.23993873003915 1 1
0.683584243180212 0.650943936520841 1 0
0.949422317132142 0.90546607497875 1 1
1.20439801337906 1.15213805846547 1 1
0.949841680243165 0.896585349946311 1 1
1.04324041415308 0.98409297381646 1 1
0.900005689271432 0.857422607747843 1 1
0.887575706055156 0.826823643796524 1 1
0.986223992364431 0.939056521478115 1 1
0.999163625329715 0.933395337007849 1 1
1.24902509846712 1.17297012531029 1 1
1.02721105388514 0.972513785485407 1 1
1.23590648278783 1.17167330419041 1 1
1.16168754824017 1.11038972793272 1 1
0.850558297243089 0.807412333576467 1 1
0.9226749060238 0.879200645224797 1 1
0.904811982542265 0.857993031313583 1 1
1.11887019518777 1.06455137091311 1 1
0.722402079028179 0.690727014779998 1 1
1.07112457956785 1.0196857615713 1 1
1.07552605430565 1.02407641287437 1 1
1.02367249616879 0.976573459435643 1 1
0.92491773831068 0.887718679206145 1 1
0.968666112678383 0.918253733620364 1 1
1.04807243494943 1.00100563394366 1 1
0.838364500461736 0.797644990775136 1 1
0.945254283770192 0.89639448697901 1 1
0.999324670718148 0.952404248578295 1 1
1.08891721498619 1.03370207474788 1 1
1.4082238037923 1.33845107099338 1 1
1.20109472350708 1.13909473400353 1 1
1.22718640723279 1.16670864001068 1 1
1.00211371714494 0.950410693319766 1 1
0.842344441289988 0.799143720634805 1 1
1.04307160124281 0.982202976525911 1 1
0.881154015460361 0.841148474911282 1 1
0.928735806846791 0.885292021331483 1 1
0.976812124564669 0.91897396395395 1 1
1.20264501051841 1.15059923880054 1 1
0.980008292790898 0.93089773708284 1 1
0.946392186837986 0.90390253721383 1 1
0.892013949990129 0.843172032959808 1 1
1.26332432473446 1.19396743559339 1 1
0.973711827067167 0.925539440862623 1 1
1.01337785065037 0.9633067632804 1 1
0.48323368243076 0.460206408469589 0 0
1.01207408910638 0.963783632710654 1 1
0.91426555326988 0.866583667074361 1 1
0.986159051692738 0.935538915988156 1 1
1.10373604564252 1.04334719284539 1 1
1.52089833265954 1.44549151316747 0 0
1.03335010675717 0.980135069300551 1 1
0.822458688236138 0.7821040609286 1 1
1.22261283014086 1.17318140894259 1 1
0.71037256624974 0.665270310384182 1 1
0.878408691644682 0.839065733586183 1 1
0.71960948823185 0.687041729835892 1 1
1.26389751076727 1.20540845704239 1 1
0.718262975493768 0.682010121234606 1 1
1.06877121093998 1.01426026222654 1 1
0.7502196477017 0.718138556482649 1 1
1.07810923121733 1.02747029515482 1 1
1.17367925294365 1.10928321334941 1 1
0.999185910766029 0.951371423768566 1 1
0.609708382814783 0.577577477821595 0 0
0.776490783277559 0.735032291319271 1 1
0.944498740185585 0.907767770185755 1 1
1.03275915137289 0.987017381936198 1 1
0.810971032221959 0.769134479358224 1 1
1.02770528118398 0.974880086066204 1 1
1.16895864452769 1.11096452974662 1 1
0.772509310463787 0.723023241136454 1 1
0.79803002418811 0.763041594934733 1 1
1.1225410242787 1.07464972567487 1 1
0.789322104007226 0.743425895897296 1 1
0.959690637360939 0.913390206949251 1 1
1.05348353240072 0.992410293255077 1 1
0.912680932551103 0.868025341275084 1 1
0.698823208436859 0.667065438146707 1 1
1.00334047942741 0.947033118724327 1 1
1.14866075011316 1.0863773144554 1 1
0.700594464164663 0.66075312256278 1 1
1.33621586236874 1.27747828154519 1 1
1.22529275839598 1.16024844700886 1 1
1.25144758604807 1.19056928374311 1 1
1.14429913287724 1.07393772064257 1 1
1.30814672711019 1.23433835432534 1 1
1.14230806779153 1.0884173914264 1 1
0.908801796299498 0.856709814761433 1 1
1.39175091668821 1.32865412806384 0 1
1.14496802056283 1.09208451926428 1 1
0.766234658309645 0.734495948466388 1 1
0.791426246676767 0.751220775498034 1 1
0.824448206725767 0.791594771541925 1 1
1.19982232129015 1.14434580206619 1 1
0.834456377930104 0.789717242914221 1 1
1.12743484958369 1.06839558656624 1 1
0.880414276976548 0.847455735429055 1 1
1.26688364613024 1.19427969730676 1 1
1.13359871644858 1.09249607133445 1 1
0.903946813155662 0.854594118264895 1 1
1.14285227031508 1.08927494839385 1 1
0.865160258353953 0.829085114888977 1 1
0.770282058410994 0.727046082202598 1 1
0.953619080649692 0.903367618284379 1 1
0.898925666659985 0.861466601162175 1 1
0.851554895834066 0.820209150868989 1 1
1.3320915748508 1.27037947688898 1 1
1.02958314393919 0.986376581783836 1 1
1.11827057009598 1.06845709837994 1 1
1.07650379034345 1.02994114934349 1 1
0.937959178393449 0.896123274597893 1 1
0.91804251557059 0.871209206151919 1 1
0.79941133320049 0.766615879131509 1 1
0.812408833812471 0.777129792501434 1 1
1.02523435388102 0.972302422532698 1 1
1.03952994014228 0.987730312108508 1 1
0.924700383845855 0.879746624362791 1 1
1.24344227673818 1.18828144950024 1 1
0.755103341305562 0.715317328865642 1 1
1.14684302711151 1.09318661185806 1 1
0.798232908383688 0.764914205792419 1 1
0.950744758246413 0.904187967510236 1 1
0.915355636652191 0.878855502390758 1 1
1.02739160649492 0.968270012553366 1 1
0.716641110804389 0.677846115049139 1 1
0.987338979330173 0.947187288965603 1 1
1.30807447543264 1.24090172074063 1 1
1.01992398959733 0.962514963134477 1 1
0.845674351878846 0.802285261471905 1 1
0.997217402265571 0.942556742496582 1 1
0.860301762096406 0.814475024471206 1 1
0.812840993424297 0.786306533364882 1 1
1.24174257516511 1.18493459388449 1 1
0.900338188140053 0.850353786718221 1 1
0.916037051998385 0.872432981842746 1 1
0.942461976455548 0.900579930874509 1 1
1.23460532512331 1.1548433172564 1 1
1.05630788752469 1.00718725507605 1 1
1.29631312793467 1.23460139070196 1 1
1.03911853711435 0.982981451813258 1 1
1.04837692831964 1.00111227700691 1 1
0.931965593178558 0.886953345464041 1 1
1.09214226733775 1.03484861339807 1 1
1.13244326765032 1.07434990437671 1 1
1.17009118166641 1.11759428684152 1 1
0.884314706783183 0.839956827492196 1 1
1.21605862460776 1.15134986328655 1 1
1.0493580368545 1.00011514815731 1 1
1.09201805198872 1.03695338372406 1 1
1.08750239269171 1.03937586838947 1 1
1.05075458910696 0.995169680580042 1 1
0.893574143984706 0.847238945389037 1 1
1.10534644955727 1.0563915035016 1 1
0.942335687504538 0.906132638255135 1 1
1.00147382618503 0.954977013914212 1 1
0.936245705132499 0.891843601534228 1 1
0.889514584686109 0.852960834670702 1 1
1.19246443073448 1.13169517018775 1 1
1.19050773070758 1.13968849711926 1 1
1.01830789707282 0.963234784231984 1 1
0.874800366590124 0.836039131512313 1 1
1.27195369815748 1.19924377488101 1 1
1.0207484663296 0.972808533940639 1 1
1.06260156431657 1.01245849137629 1 1
0.853751236045272 0.822757836888113 1 1
0.858518361700818 0.826676433866649 1 1
1.03431300369837 0.982014601672423 1 1
0.864032829382161 0.819902208340112 1 1
1.1957996377107 1.13051426719272 1 1
1.04323831239816 0.988734080739926 1 1
1.24188097690926 1.17583854516368 1 1
1.21188573015755 1.15156378930571 1 1
1.17463459098175 1.11515644297215 1 1
1.10294084186888 1.04889853679384 1 1
1.31443776520451 1.24472156668065 1 1
0.974001382599998 0.913294763732667 1 1
0.833272516002623 0.78532121135431 1 1
0.776502370607151 0.723699780439187 1 1
1.09183382949528 1.03716919528918 1 1
1.153521947521 1.08935424748264 1 1
0.941605977938245 0.900803134044832 1 1
1.10169367014118 1.05121849886688 1 1
0.753883063326967 0.719461524341018 1 1
1.09571024769732 1.03527490453809 1 1
1.0444643109077 0.992851106820413 1 1
0.914702210575637 0.871949445506213 1 1
1.16889572130071 1.11152507520723 1 1
0.843574413708772 0.802294629696315 1 1
1.22141080737932 1.15499704407035 1 1
0.840225871230274 0.797688222384355 1 1
0.897985870327807 0.854472827553146 1 1
1.10932794590299 1.04527853295138 1 1
1.26411048990908 1.20694931803585 1 1
0.83375918640904 0.794744811034348 1 1
1.08331741609941 1.03431463036797 1 1
1.07744551495219 1.02690705769928 1 1
0.982104017271847 0.939560574509834 1 1
1.03138178377405 0.981108145997411 1 1
0.977662314491584 0.931558991119898 1 1
0.703904530597104 0.662927098891388 1 1
1.23934271519041 1.17749407929466 1 1
0.719062498364276 0.683395985906009 1 1
0.962792488961975 0.910683852834227 1 1
1.03374646842041 0.972900234657107 1 1
0.84922015126472 0.799652529323322 1 1
0.715796522947452 0.682129724703428 1 1
1.0846506252213 1.03537788827893 1 1
1.05980707025202 1.02631892286371 1 1
0.612460716668903 0.580693044840395 0 0
0.952618430952967 0.895779961039605 1 1
0.884384064272683 0.844975727998866 1 1
1.05606467177912 0.99767422350064 1 1
1.47182148447294 1.38778323202701 0 0
1.1774327255224 1.11961707015028 1 1
0.86338873291902 0.815956490706096 1 1
1.03433513728092 0.978780681163755 1 1
0.742041070154925 0.698698811403018 1 1
1.11981408092909 1.05921860772411 1 1
0.914816139411212 0.871284874001114 1 1
0.986422538979577 0.939463317832002 1 1
1.13416162975992 1.08071975469119 1 1
0.692839309950813 0.668128726084389 1 1
0.789169008594566 0.754845090893259 1 1
0.860738387571463 0.818685081554777 1 1
1.25195952420617 1.18784045467874 1 1
0.789369999500332 0.747943224129944 1 1
1.00782058170999 0.963041457953698 1 1
0.66069107360901 0.629660578240266 1 0
0.811405973165678 0.77153909019362 1 1
1.0854718248305 1.03169652611714 1 1
0.95860890411124 0.909082953689337 1 1
0.881906905530777 0.841679392116866 1 1
1.07080129597683 1.02444410729064 1 1
1.14742295189472 1.09076050912829 1 1
1.05549951193896 1.00651361251124 1 1
1.13337524968958 1.07945393340802 1 1
0.7915884942658 0.753894316182444 1 1
1.02770979035067 0.982217336617442 1 1
0.815457929849885 0.77228020678246 1 1
1.02911578783973 0.981276342482193 1 1
1.08185709862179 1.03023891766272 1 1
1.10198613784432 1.04234506189193 1 1
0.876313939635567 0.833982258447654 1 1
0.807438770462642 0.770685243432647 1 1
1.00802454047209 0.96124828490958 1 1
1.04905678090793 0.995574450107598 1 1
0.56115259321922 0.529831735193541 0 0
1.04872649693544 0.994051654253258 1 1
0.826753394904938 0.783655045857946 1 1
1.16180870809558 1.09703873882866 1 1
0.887799275733877 0.845447008524194 1 1
1.05370552020859 1.01217128124439 1 1
0.937245376423848 0.902035320664686 1 1
1.24154230098565 1.17405373550973 1 1
1.07648385886627 1.02705959938764 1 1
1.03471397001859 0.987587129875064 1 1
1.02175148654534 0.974851144567973 1 1
1.17098544092704 1.11356420441647 1 1
0.831456125911275 0.786759761321084 1 1
1.26487627736674 1.20735826690402 1 1
0.723197467657029 0.681681041110406 1 1
0.700585827441615 0.666699260283047 1 1
1.2102561971924 1.15075183151402 1 1
0.856722995544188 0.811250484443418 1 1
0.858961600958865 0.810848659976014 1 1
0.758467475000833 0.722146751014997 1 1
1.37756565177955 1.31541903261067 0 1
1.24231647926323 1.18161735086324 1 1
1.06265311775355 1.00946884576956 1 1
0.660714761398017 0.628402934009006 1 0
0.879364450480843 0.838976724131917 1 1
0.868675302704035 0.82640999833447 1 1
1.05330365038453 1.00156805202114 1 1
1.09517970143348 1.04507004482744 1 1
1.18704528596604 1.12667509739232 1 1
0.972430531237337 0.925920134381703 1 1
0.694644476475897 0.660239833907675 1 1
0.921948960235859 0.884144558945467 1 1
0.701662208250851 0.669501654671999 1 0
1.32141650943267 1.25075116277965 1 1
1.04136912397935 0.988399217017986 1 1
1.18339346820196 1.12882499783653 1 1
1.19611338942435 1.14320169875847 1 1
1.0972526524433 1.04987653772412 1 1
1.0863585999799 1.0382874173578 1 1
0.73766986557954 0.701370891008336 1 1
0.821922050678791 0.781243780997353 1 1
0.909347744266144 0.869016715541913 1 1
0.865537735187172 0.825400070939697 1 1
0.816306649561821 0.784999342086304 1 1
0.811339365923879 0.76762900371431 1 1
0.830185252913635 0.792355352425869 1 1
1.041868073759 0.99030914409463 1 1
0.756162687834346 0.721704793967688 1 1
0.89443277260877 0.846811774923564 1 1
1.17660211818347 1.11649218332492 1 1
0.921206896491659 0.866013481398103 1 1
0.85755824677669 0.817000228138058 1 1
1.03865231977997 0.986077596239232 1 1
0.935166849885688 0.881869625331688 1 1
0.967950481676608 0.920546186449758 1 1
1.1330138170474 1.08487431703102 1 1
1.03073379637094 0.984392684023926 1 1
1.01337717313431 0.964120373064565 1 1
0.84481837113338 0.804180346594369 1 1
1.4413968618553 1.36275300187508 0 0
1.19276452159113 1.12818036911196 1 1
0.833785361576846 0.784519249411357 1 1
1.10118868783708 1.03546244197329 1 1
1.06919147907065 1.01575702123584 1 1
0.979620982365099 0.933539516278259 1 1
0.802101361718051 0.763628805552739 1 1
1.19229706468006 1.13735727056902 1 1
0.925597675787371 0.878309609718938 1 1
1.00559744770731 0.943631211744602 1 1
1.08170305093956 1.0290717999228 1 1
0.889499004187763 0.841820918839324 1 1
1.09838393522946 1.04308371747324 1 1
0.844743800636892 0.807699887672198 1 1
0.812497214304019 0.775166229023987 1 1
1.13401233177552 1.08037107263598 1 1
0.978885426154446 0.936789621200259 1 1
0.730228540135455 0.696844381657229 1 1
1.24033175884298 1.18689730405574 1 1
0.704024428807551 0.661096867249453 1 1
0.720883757261316 0.678203064657279 1 1
1.16086203386547 1.09659077022941 1 1
0.901725391473082 0.86617968463494 1 1
1.29808899522024 1.22999612922522 1 1
0.909902373718866 0.857028676477372 1 1
1.03882075276318 0.988457242452164 1 1
1.36204208702625 1.30058527856353 1 1
1.18426397060341 1.12988731555416 1 1
1.07985422113489 1.02148076319569 1 1
1.0870366346797 1.03962398115569 1 1
0.763203158677424 0.723814282147928 1 1
0.911411297843698 0.865515776062293 1 1
1.11351671834141 1.05738147140591 1 1
1.15938935080843 1.09229621434283 1 1
1.17379192789653 1.12059135881711 1 1
1.36433982600461 1.29267783081035 1 1
0.650235079758892 0.61670825146684 1 0
0.837758116850411 0.797470338473682 1 1
0.970957553195682 0.921607809935595 1 1
0.917798412680649 0.873539800548413 1 1
0.801204766786009 0.760692530162232 1 1
1.02707452494721 0.975626730636342 1 1
0.684980747747811 0.653737926099471 1 0
1.29320630365467 1.22601561906453 1 1
1.35999843013226 1.29403137081686 1 1
1.10956661351286 1.05506794993577 1 1
0.982132685778315 0.934602161585122 1 1
0.943233493852904 0.900559584775627 1 1
1.27073539105551 1.19072601473806 1 1
1.2465644483191 1.18292467820031 1 1
1.24004147170689 1.17868809625561 1 1
1.16116289161421 1.09786161232169 1 1
0.660009500853017 0.623868124424494 0 0
1.00106348784452 0.953370263917157 1 1
0.785509536301024 0.739532208086132 1 1
0.983595203345362 0.93654308481334 1 1
0.884280298716977 0.843700097881436 1 1
0.830884189035515 0.778599342552171 1 1
1.04474845128855 0.994604809698253 1 1
1.04335608154147 0.995288468879667 1 1
1.11596086647234 1.06334075095093 1 1
0.799895702021641 0.751332863521378 1 1
0.820152364667663 0.780964943562084 1 1
1.09094251411678 1.02928474423111 1 1
0.863585075698941 0.822602027667487 1 1
0.968213184034743 0.920812841472208 1 1
0.952914974599375 0.907564715916181 1 1
0.941931732848035 0.894869311510544 1 1
0.988777456268311 0.945565766150092 1 1
0.965025933960473 0.919370052248499 1 1
0.924773898183132 0.883985949988288 1 1
0.739127698547146 0.70505115780428 1 1
1.14363496231668 1.0913744004699 1 1
0.779222422961219 0.739058610754763 1 1
0.94199344089316 0.895732131817827 1 1
1.03241956033532 0.990065672996564 1 1
0.579899133789612 0.54838012844575 0 0
0.958011176530121 0.91160042255202 1 1
0.845900026675775 0.802185002735963 1 1
0.984436127455286 0.94210272722104 1 1
1.17546228221105 1.11772922142903 1 1
0.958017793770723 0.913952518201477 1 1
1.06173779988581 1.00953570380834 1 1
0.751973609769202 0.707936144959572 1 1
0.882833804358028 0.826742210227311 1 1
1.30724238897354 1.24960409275093 1 1
0.621688102506183 0.585190808686234 0 0
1.14931433209758 1.09058774871669 1 1
0.902773752100368 0.860790097394749 1 1
0.662329258207872 0.629278361177474 1 0
1.21241350453129 1.15519043645128 1 1
0.963217087700875 0.918231766065638 1 1
1.03448725722475 0.987410291560096 1 1
0.830100840401112 0.773885447744009 1 1
1.21119331336405 1.15467856798214 1 1
0.97211547762582 0.916814325827809 1 1
0.941669621720177 0.888997402016069 1 1
0.795525415262616 0.756422523643322 1 1
1.03814460057269 0.991113638763249 1 1
1.08384174722651 1.02925672160412 1 1
0.823699240894355 0.780173609422177 1 1
0.782763973348981 0.749880856361512 1 1
1.06263992460515 1.01570951074355 1 1
0.888485644049506 0.845250093198004 1 1
1.26558063999895 1.19752872643888 1 1
0.897146942675686 0.857429678348513 1 1
0.667645655860676 0.628122693525579 1 1
1.02937465855002 0.974949897890211 1 1
1.17169781410946 1.11066693938254 1 1
1.09573657726057 1.04241668881346 1 1
1.5591125108512 1.46156726305027 1 1
1.23540944221253 1.17615818288473 1 1
0.756958188723037 0.726207052210165 1 1
0.9951413534333 0.949177257304674 1 1
0.912945221646953 0.871041045988561 1 1
0.919898819870268 0.873827780047524 1 1
0.898710632517356 0.853490945269337 1 1
0.895547750027111 0.858841085416127 1 1
1.16491606519047 1.09626976861803 1 1
1.27239098024648 1.19906574672435 1 1
0.965798774873986 0.914400911104655 1 1
0.878435950800439 0.832737359411902 1 1
0.853042238949898 0.811155566569618 1 1
0.946487596486977 0.902270643499877 1 1
1.16097232735348 1.10888749994773 1 1
1.00192252329019 0.953580443235748 1 1
1.10740950413116 1.05114877841635 1 1
0.779902614831461 0.743596637330312 1 1
0.899630498696614 0.853226423752825 1 1
0.972856716451982 0.928779969912825 1 1
1.02452325539076 0.990039392848748 1 1
1.08424584047504 1.03779679564314 1 1
1.24651278594723 1.17321754783116 1 1
1.19885970783199 1.14762893459589 1 1
1.0885501697962 1.03126602948023 1 1
1.06814490591998 1.02426345430744 1 1
0.806149770170116 0.767355135717681 1 1
0.901414256137475 0.859386327847679 1 1
0.929827691812033 0.890880837334113 1 1
0.944316657835882 0.896887433089279 1 1
0.985606457138321 0.942138966868917 1 1
0.93840441825851 0.896073461409753 1 1
0.909956701438963 0.868781521047109 1 1
1.37731879208537 1.30920962247671 0 1
0.783833725468693 0.742391367748408 1 1
1.23497598424635 1.17815417294293 1 1
1.10776243559744 1.05619523820622 1 1
1.02716135346269 0.983865482883824 1 1
1.02876824308459 0.982570839655926 1 1
0.944443249479188 0.899200847436591 1 1
0.943300144094208 0.88888488027379 1 1
0.940013625974276 0.891546359656183 1 1
0.672319628213811 0.641244497940564 1 0
1.01481895085803 0.966989650661796 1 1
0.847732441700105 0.796313378668856 1 1
0.817541265727667 0.781239749182738 1 1
1.11193536235843 1.06127640354844 1 1
1.23543834508688 1.16685084959478 1 1
0.628441113078329 0.601693008678168 0 0
1.02181763843253 0.980218929108118 1 1
0.701143895552535 0.666105545155987 1 0
1.03322861937949 0.990430778000149 1 1
0.701102201262552 0.665840335686818 1 1
1.23571454704749 1.17182495146416 1 1
0.770209913069467 0.727628543114127 1 1
0.947151073127604 0.90564169672017 1 1
1.25552070109943 1.19189476801766 1 1
1.06700998767913 1.01542033957777 1 1
1.03970657884514 0.977473233225904 1 1
1.2788676140984 1.21119074094584 1 1
1.00645398855936 0.955299016644644 1 1
1.01166332803517 0.957585706027669 1 1
1.00983183910642 0.968164730616198 1 1
0.963485529441285 0.909850398521649 1 1
1.07964455762231 1.03030382594402 1 1
0.710409540618811 0.669835130939817 1 1
1.10426585677262 1.04536955510232 1 1
0.796999222106159 0.757847444950907 1 1
1.04890159318427 0.994283432969829 1 1
1.17065280886283 1.10890738845746 1 1
1.13404124540401 1.09802957522887 1 1
0.655725622654189 0.619493457871702 0 0
0.705392620606474 0.667586478795593 1 1
1.02415390900993 0.967620373561673 1 1
1.0146957215715 0.962006862842854 1 1
0.956122330003017 0.922611770783264 1 1
0.835310989043427 0.794295004669045 1 1
1.07809833229108 1.03241329234375 1 1
0.55169995719485 0.526623161812684 0 0
0.871887383342459 0.829074961647599 1 1
0.899081029721113 0.860487401358453 1 1
1.09408376187444 1.0400195229848 1 1
1.27071807718491 1.21409816357494 1 1
1.04829406281927 0.985613271331369 1 1
0.926301616667685 0.866863079973996 1 1
1.13510448639278 1.07738885215065 1 1
1.05805599842051 1.01953831657564 1 1
1.10477767312497 1.05241210452786 1 1
1.02254100517348 0.976324924432903 1 1
1.01407871784923 0.953793033313109 1 1
0.97834092230678 0.9327801565199 1 1
0.860892948576433 0.818273174678603 1 1
0.970413819299357 0.925401701714858 1 1
1.1466401320461 1.09360245508622 1 1
1.04210628165008 0.989197948151455 1 1
0.696730155049032 0.663993879794747 1 1
1.02388432889078 0.985410217607509 1 1
0.784674944454766 0.749202686206327 1 1
0.795306664544796 0.757894728208504 1 1
1.40112892178633 1.33555403318697 1 1
1.28526648632834 1.20384055182722 1 1
0.996172556669047 0.946322934882479 1 1
0.875521389517159 0.830642685403838 1 1
1.23002591987746 1.16684599934643 1 1
0.902804286810983 0.865209435914095 1 1
0.970056786570944 0.921744332350869 1 1
0.86275910401181 0.81329320815106 1 1
0.911234667355858 0.86937420936693 1 1
1.15871598312981 1.09850023514822 1 1
1.06100438183709 1.00688491328689 1 1
1.11235617130513 1.07232330496461 1 1
0.957904298041856 0.911640851959056 1 1
0.732267876533473 0.697351721004668 1 1
1.00292866372637 0.964078634833667 1 1
1.21787218883539 1.1443099004547 1 1
1.2498618684279 1.18811049657037 1 1
1.10691139195993 1.05682757715588 1 1
1.06917109210881 1.01254279168027 1 1
1.24383889670475 1.18788814578826 1 1
0.779675732281985 0.736389419656048 1 1
1.29611258228395 1.23774046238834 1 1
1.27493542325538 1.20278410869718 1 1
0.902243727667907 0.857179651974709 1 1
0.88401329175665 0.84149921331131 1 1
1.27974526928687 1.19959584263908 1 1
0.908621912704775 0.855040355637012 1 1
0.693180509050418 0.663855493783134 1 1
0.959685143818917 0.915520961496063 1 1
1.09867196019177 1.04962267431524 1 1
0.857048942316998 0.810996279078316 1 1
0.709173823567678 0.682850591978669 1 1
0.64541610438571 0.613966568335248 1 1
1.10207108567027 1.04844267596764 1 1
0.87745191181739 0.846629895602753 1 1
0.860909480156678 0.813014990884304 1 1
1.12487299231955 1.0584358315504 1 1
0.807346044836512 0.763896402033955 1 1
0.784160952697122 0.742828710799793 1 1
1.02091394063544 0.967858029035834 1 1
1.17729820347636 1.12411968414724 1 1
0.996268996098535 0.957821951999185 1 1
1.09725809630128 1.04796230141136 1 1
0.753388226344443 0.707357416301935 1 1
1.09358710350966 1.04371530227523 1 1
1.16292110717141 1.10824169855662 1 1
0.76166605647714 0.71875080812347 1 1
0.636515544832079 0.611135362288942 0 0
1.28849362388909 1.22192465401573 1 1
1.16551366082156 1.10850300351081 1 1
1.41547075503611 1.34147137069655 1 1
0.986791609319101 0.940630364241308 1 1
0.957280502110863 0.916441379667415 1 1
1.37041013297913 1.2997769032962 1 1
1.1284292917228 1.07705723801302 1 1
1.13682499125603 1.09170079761778 1 1
0.713939112041933 0.678415579951052 1 1
1.11031218190857 1.05684072743107 1 1
1.15099586313495 1.10054607115632 1 1
1.03082871433935 0.986993310903299 1 1
0.848953944927325 0.807273991189335 1 1
1.10305259752283 1.05074407113116 1 1
1.14137540932376 1.08544416677826 1 1
0.993877292205947 0.948007021455506 1 1
1.00533896775907 0.96095642451531 1 1
0.786042340740761 0.750689861006273 1 1
1.06652263813635 1.00765270183667 1 1
0.850576583325879 0.812521521560111 1 1
0.869624890382351 0.823578817201159 1 1
1.14908908154563 1.08977838651476 1 1
1.28451069105231 1.22524876375535 1 1
0.964519599174001 0.918935957079165 1 1
1.41215222275634 1.34314864947353 0 1
1.09822506888405 1.05217434721673 1 1
1.08337779683371 1.03740961207181 1 1
0.809764656039514 0.782796625438038 1 1
1.247985482006 1.18524868737014 1 1
1.00675126011259 0.96301251355417 1 1
1.08671356851704 1.03455478875141 1 1
1.14410136705727 1.08940122177473 1 1
1.03505903215346 0.988919217086169 1 1
1.4812748367608 1.40496810780568 0 1
1.19834420599153 1.13780853308499 1 1
1.00424847221565 0.950914873937216 1 1
1.08205417953607 1.026690624528 1 1
0.651485280598672 0.620823618723476 0 0
1.14956448953861 1.08790827566873 1 1
0.946727985833896 0.89709598671441 1 1
0.887647874289381 0.839638870348745 1 1
0.837590075568848 0.805787538300628 1 1
1.04158806218704 0.983277697621085 1 1
1.03729430061864 0.988062245314521 1 1
0.810192160211402 0.765961943606653 1 1
1.02461505857464 0.961509131021193 1 1
0.841262225583948 0.807438330764015 1 1
0.821200407175298 0.787281087772708 1 1
1.20491448713779 1.14804056990404 1 1
1.23815937505208 1.17305050386769 1 1
0.733959212777168 0.698043374634505 1 1
1.28120700727589 1.21562034855719 1 1
1.090122050062 1.05431032448858 1 1
1.06990890632416 1.02104697475619 1 1
0.793752474365307 0.755808941275084 1 1
1.47773096309178 1.40580490285209 1 1
0.775397638654836 0.743507100173946 1 1
0.95130095828732 0.907683006251664 1 1
1.01191034085976 0.954985076645091 1 1
0.780038871905498 0.736327732546299 1 1
0.949493070547738 0.901552112806081 1 1
0.968145907269873 0.918109032517261 1 1
0.717994042826574 0.674811671267832 1 1
0.749043607030629 0.708123733710527 1 1
1.21313091509117 1.1504884841809 1 1
1.11042976550356 1.0599653878558 1 1
0.821168388451701 0.785659714002635 1 1
0.973684116696233 0.926051654143568 1 1
0.839520685844736 0.79538364229663 1 1
0.994885154404388 0.952343687325274 1 1
1.09579330821738 1.03585009386699 1 1
1.24269201969054 1.19008909057634 1 1
0.744781251768275 0.712016324085549 1 1
0.84348763093903 0.805883639321032 1 1
0.849033924327497 0.805534319985241 1 1
1.11687242969193 1.05765117536531 1 1
1.15787001753291 1.10389289682101 1 1
1.36048818749809 1.29721443100241 1 1
1.08083778878096 1.02450399195488 1 1
0.961762740319061 0.918929826196673 1 1
1.05586623557716 0.995662250797255 1 1
0.947350033609098 0.903882399023369 1 1
0.911143228100455 0.869252417748454 1 1
1.1652955437905 1.10501552197924 1 1
1.43683666252262 1.37182066751472 0 1
1.23342923937744 1.16903952642608 1 1
0.90447162925686 0.85694391967849 1 1
0.685381657487786 0.649272222185595 1 0
1.08640357958468 1.03371642462397 1 1
0.697598880720296 0.667632017940282 1 1
1.21504393244718 1.15403653580006 1 1
0.970738814738498 0.931244790851467 1 1
1.12852213572449 1.06558718213235 1 1
1.46661508349938 1.39981701858256 1 1
0.825939574449243 0.783108549702654 1 1
1.01638132579879 0.966686271028948 1 1
0.991828726961254 0.94284200757296 1 1
1.12638062189221 1.06786476650177 1 1
0.904290327809504 0.854008377165431 1 1
1.12383282215166 1.07219065165783 1 1
1.08440193199153 1.03216132055022 1 1
0.948397422656861 0.90741881885084 1 1
1.23110052739267 1.17757693938911 1 1
0.80452176122448 0.768476577725699 1 1
0.498050163868304 0.473411772364932 0 0
0.937112473824299 0.897309496117654 1 1
0.828248544701529 0.792579674358552 1 1
1.17382527317936 1.11576442359234 1 1
1.30390874709271 1.2349487452587 1 1
0.959738385575899 0.906298282507557 1 1
1.16149420937339 1.09993038431189 1 1
0.902589448119952 0.863525662519938 1 1
1.366890293567 1.29066047406647 0 1
1.27940746993133 1.21338063328143 1 1
1.30950732843897 1.24732539472288 1 1
0.72463478491144 0.693197465230577 1 1
1.05851490158701 1.00610308052483 1 1
0.975308770128992 0.918989478249638 1 1
1.14770905792359 1.0991587929662 1 1
0.967248981358594 0.916142125179243 1 1
1.10773782209121 1.05075306913135 1 1
1.07593042176031 1.02578315998367 1 1
1.07094181338568 1.02285949020459 1 1
1.14521500962713 1.09153241949988 1 1
0.645351353612731 0.614743796076083 0 0
1.02737587258766 0.982831010934989 1 1
0.699922987276388 0.666933386035739 1 0
1.41689593486815 1.34522985255186 0 1
1.22794798737859 1.16382678341229 1 1
1.05858483623033 1.00499061485749 1 1
1.13752891504341 1.08024390295034 1 1
0.86793297961744 0.823835408849463 1 1
1.00409754158817 0.958436117295954 1 1
1.06995313834446 1.02083890416876 1 1
0.983676833516455 0.932429742178767 1 1
0.914151874336561 0.869072979402501 1 1
1.10416791577259 1.04465249005569 1 1
1.21805444080439 1.15094190217349 1 1
0.816138933489041 0.770730984864535 1 1
1.21170256967037 1.16192525743464 1 1
0.920569726076116 0.873859357233827 1 1
0.75398064440134 0.701082900436455 1 1
1.16895874223876 1.09838602654237 1 1
0.998411997694819 0.950658250119976 1 1
0.920141221383688 0.868029708420464 1 1
0.624775130287518 0.593370817293418 1 0
0.818312424636304 0.77525369930735 1 1
1.28098440430712 1.2242806390128 1 1
0.87043056045652 0.831206387480909 1 1
1.13242380185883 1.08022814468162 1 1
0.78626578756069 0.733813928047217 1 1
1.03156401213747 0.990330381446211 1 1
0.861751941247768 0.82342912711966 1 1
0.682719079596672 0.656748887956115 1 0
0.884267674359306 0.847141909089833 1 1
0.518744367887723 0.482699066600106 0 0
0.82346937901645 0.774320219970525 1 1
1.34940665790027 1.28055629752355 1 1
0.747558115092815 0.702742287647181 1 1
0.911923860826088 0.874228653628425 1 1
0.863699968657382 0.815062908118978 1 1
0.999229020001521 0.943626747256427 1 1
1.24870051866809 1.18457442547573 1 1
0.728396857741347 0.695665126443748 1 1
1.20191943337753 1.14626574955906 1 1
1.14188116560708 1.07689198638507 1 1
0.83071797929206 0.791786393172314 1 1
0.803841976643626 0.766255721476114 1 1
0.582271360128808 0.555748548656841 0 0
0.831075859423628 0.787505836274541 1 1
1.24182386741575 1.17615603247327 1 1
1.18426735047764 1.12398285875229 1 1
1.00657793616302 0.955964504045826 1 1
1.08362408151619 1.03544642389345 1 1
0.760169299986641 0.715876691723301 1 1
1.24075193822583 1.17195161660922 1 1
0.877697379993588 0.834974606137129 1 1
0.918547674958819 0.865510129526104 1 1
0.932932940749395 0.882987692785937 1 1
1.20925988629229 1.15042656081578 1 1
0.762915973886088 0.718430754472162 1 1
0.745671200703009 0.714125273627085 1 1
0.966167307489547 0.915930575504609 1 1
0.640584143946268 0.608255626433128 1 0
0.878589552777398 0.830363340013885 1 1
0.801845791529227 0.764380397410661 1 1
0.821870872540307 0.781968254873509 1 1
0.898579933533671 0.852174961338125 1 1
1.00300198566455 0.949378227486955 1 1
1.2029125419452 1.1489905660868 1 1
1.1684198407859 1.10709277837504 1 1
1.11544437171693 1.06210239389439 1 1
1.24694800292233 1.18887674080403 1 1
1.12773944552393 1.05935682793158 1 1
0.864719371385918 0.823257669241217 1 1
1.01636673033169 0.970764192213374 1 1
1.09405592280897 1.04309360390063 1 1
1.18072664015391 1.12400676253573 1 1
1.09519308747959 1.04172729174571 1 1
1.00506617500712 0.962052411947001 1 1
0.585421829526957 0.55705461635901 1 1
0.813588615881471 0.773564902371447 1 1
1.0524615465353 1.00296530825452 1 1
0.845560247035815 0.808473523924344 1 1
1.21833975667023 1.16699413400591 1 1
0.840725568252849 0.792757047364532 1 1
1.13034083642037 1.08321309324722 1 1
1.10162375107628 1.04161686017398 1 1
0.596458309299517 0.5671116917485 0 0
0.957952580247855 0.911276171588049 1 1
1.14005514255014 1.09093196643976 1 1
1.0678831898274 1.01894733034403 1 1
0.765753923011936 0.728237419786222 1 1
1.24189746977508 1.18125290857852 1 1
1.06382845083253 1.01137756131102 1 1
0.998885613557819 0.953252875656568 1 1
1.0951887550449 1.04646502746937 1 1
0.884427202083753 0.836740379167781 1 1
1.47099333492787 1.38777436341414 0 0
1.07946210320642 1.02991387443577 1 1
0.940584719868098 0.888315444584182 1 1
1.14522337036304 1.08773788986861 1 1
1.06496415771164 1.00545853470619 1 1
1.18579234985089 1.12343112361732 1 1
1.19547903135108 1.13659836476478 1 1
1.03265704212541 0.987264257079754 1 1
0.811364678741605 0.773711897832778 1 1
1.07278439338682 1.02480297150641 1 1
0.923010111331347 0.876023066038907 1 1
0.971509994314435 0.923092738524793 1 1
1.02641350601063 0.988016469041599 1 1
1.01009800002276 0.963502209462434 1 1
1.03771404962198 0.98196114052398 1 1
0.758083325840909 0.721836011496632 1 1
1.20574506488468 1.14613484619167 1 1
0.946620452140261 0.897570772041425 1 1
0.800485945501575 0.763689116959313 1 1
1.08466147033975 1.03288640383294 1 1
0.930002821566468 0.888407624241912 1 1
0.887049955560527 0.835810338214301 1 1
1.03357106671164 0.984850149286923 1 1
0.786357702436983 0.749193256052269 1 1
1.0725022932837 1.01881320072182 1 1
1.3262778902666 1.25959590815846 1 1
1.01422930211356 0.968792269425053 1 1
1.11198628254921 1.04343609112076 1 1
1.09875473169657 1.04913920367594 1 1
1.07927056948581 1.02335171099317 1 1
0.934139070318902 0.892154033134194 1 1
0.825548017212002 0.791784698584096 1 1
0.959967591672569 0.911255209523852 1 1
0.926197923742416 0.883826192167118 1 1
1.08316596586907 1.03077239249593 1 1
1.15507443209755 1.10128249052585 1 1
1.0441995180009 0.995372433205168 1 1
0.839129535412187 0.792916055020855 1 1
0.925648732330889 0.884288738402432 1 1
1.21849133483639 1.15486332113489 1 1
0.909644432749518 0.867783946042153 1 1
1.13316826288344 1.07896185063778 1 1
0.992888815557646 0.930802572105323 1 1
0.936688309869824 0.88492646050797 1 1
0.862782006806007 0.811794215708884 1 1
1.16087699005623 1.10446522439951 1 1
1.08983875605988 1.042658507699 1 1
1.06662944209667 1.01200844402365 1 1
0.72116901884851 0.686198586958213 1 1
1.10488312411674 1.05249070388254 1 1
1.05934217599438 1.00602927518672 1 1
1.21911238165741 1.16007360891284 1 1
0.931454825163546 0.883376581129717 1 1
0.55179739375167 0.529444949523532 0 0
0.985639445159349 0.942090672446536 1 1
0.945292891642817 0.902297636407749 1 1
1.41965284216405 1.34964532294748 0 1
0.897454133078247 0.841077867965855 1 1
0.557205478279029 0.526237947313688 0 0
0.619921412707755 0.599608064527481 1 1
1.27967172784836 1.21556790743805 1 1
1.0887620336311 1.03817068203312 1 1
1.10182034778476 1.05259356568238 1 1
0.831499648413408 0.791289998004643 1 1
0.882752826341229 0.832922776432908 1 1
0.960835327574349 0.916132206286836 1 1
0.826879288970617 0.785471626105035 1 1
0.901230390462498 0.862114843793918 1 1
1.33133964958221 1.27191907794844 1 1
0.919456148209123 0.877045636942986 1 1
0.767910076815427 0.734838985400477 1 1
0.955898283327856 0.904758500033465 1 1
0.874873454351954 0.83615289316802 1 1
0.843949753442114 0.809081993574065 1 1
1.20352441912005 1.14725151482307 1 1
0.642938262749964 0.604010762089192 1 1
0.946885614184514 0.900130299849788 1 1
0.975943399861514 0.915629279843891 1 1
0.858856768216772 0.81950421056627 1 1
1.05605596888474 1.00254721906263 1 1
1.02880515024214 0.985964784783915 1 1
0.836467905473187 0.800486697044704 1 1
0.644250252684873 0.61310570186987 1 1
0.920045067164736 0.876746731224057 1 1
1.18502199310681 1.13228606413179 1 1
1.05682861973649 1.00890350044784 1 1
1.11598815646556 1.05555560419186 1 1
0.908273173179848 0.86709874357385 1 1
1.4372858334538 1.34954280672368 1 1
1.19829388197149 1.15878162249971 1 1
0.772553921550678 0.740672361964287 1 1
0.943890083149206 0.90683686596983 1 1
0.923962010488002 0.876066068799763 1 1
0.9001480456984 0.858118161787061 1 1
0.86051743549896 0.81390742341848 1 1
0.75066952547907 0.716145637966461 1 1
0.950772689689825 0.907496490385872 1 1
0.76629421870583 0.738211159228869 1 1
1.37239151304541 1.30497360703793 0 1
0.941533308836461 0.886049932616819 1 1
0.679932373053247 0.647478698848158 1 0
1.07308672219939 1.02433325292234 1 1
0.829504698264598 0.794676482392077 1 1
0.756463121491979 0.718504109207251 1 1
1.0861228756286 1.03240008226734 1 1
0.768846621100312 0.730128158617182 1 1
0.728421814121029 0.696316920634045 1 1
1.07794463033472 1.02705506080029 1 1
0.998216024144441 0.953661031262252 1 1
0.99771730778053 0.946752403576335 1 1
0.981389623005223 0.932225523414639 1 1
0.964591061171479 0.915859976757978 1 1
1.10945886394031 1.05291979856741 1 1
0.778405558723817 0.734897504196428 1 1
0.802022076963881 0.762765383968244 1 1
0.987420182499878 0.944731050709785 1 1
0.864828899037519 0.828787566747239 1 1
1.10454526478146 1.05589977754761 1 1
1.00637796973677 0.972183384373907 1 1
0.997746145701326 0.951986289632853 1 1
1.09680102658606 1.03900939590876 1 1
0.831402906531559 0.789027794533773 1 1
1.12333394462395 1.07304418727746 1 1
0.844578684721746 0.802641289936359 1 1
0.972601281319696 0.917117395692961 1 1
1.05394033318282 1.00428696075962 1 1
0.951339856746735 0.904928120634709 1 1
0.700630360329575 0.66649090133219 1 1
1.0993685674512 1.04271269787549 1 1
0.83957502463987 0.804404685598561 1 1
0.737039739065475 0.706306083280395 1 1
0.915872703430499 0.874730331573288 1 1
1.16267952155305 1.09588184192333 1 1
0.909979289299648 0.861697809623422 1 1
1.27470595829002 1.21467997369192 1 1
0.751279411836694 0.721610135029277 1 1
1.10125669032718 1.03377939144696 1 1
0.894706513619163 0.85638582522477 1 1
1.05742178290706 1.01283303210093 1 1
1.01292081845444 0.973670045774983 1 1
1.40207237779663 1.33281661058494 1 1
0.99631940105679 0.951057582999582 1 1
0.845602492098679 0.812081269716614 1 1
0.372766618068507 0.35873999023662 0 0
1.00989267996093 0.96058199337856 1 1
0.566314007821984 0.534694740913497 0 0
0.743486228730902 0.709950940228012 1 1
0.946857856383041 0.901874419909744 1 1
1.05839218248023 1.00966931540016 1 1
1.07693292990592 1.02587203048163 1 1
0.978619421616289 0.933161267134822 1 1
0.721148548639235 0.689289090014243 1 1
1.00649203681976 0.96843293836575 1 1
0.836983109543259 0.789703781702964 1 1
1.2045541080889 1.14506347983108 1 1
0.83951999417739 0.801391276786667 1 1
0.892387256834251 0.853426587163083 1 1
0.853710406346941 0.817354661521097 1 1
0.732249830181285 0.698193940972862 1 1
0.933250794872218 0.88890546051345 1 1
0.850436834791633 0.808936720379899 1 1
0.970411488324762 0.930961483454999 1 1
1.35894809615285 1.27683274518317 1 1
1.07305735619542 1.0201107715095 1 1
1.3361087395092 1.26842065126029 1 1
0.963317678879714 0.921586635591968 1 1
0.726824782539092 0.706349843628875 1 1
1.33451769239878 1.26476301375567 1 1
0.704723926140527 0.670211841387135 1 1
0.54093631067305 0.516625363024624 0 0
0.953781117412939 0.91183148578535 1 1
0.756935800070146 0.726318985443541 1 1
1.42911272042354 1.35892611174008 1 1
0.931117005981772 0.887043197663542 1 1
0.78257528746624 0.738456489902608 1 1
0.972709552771309 0.930326039948478 1 1
0.481920461020059 0.465236170433972 0 0
1.21778455547387 1.1568389316082 1 1
0.723961367619697 0.689123143864761 1 1
0.858981587337668 0.815384865833225 1 1
0.788695506209685 0.743093697375 1 1
0.811683160820864 0.76680713626921 1 1
0.889994809382716 0.845477917020222 1 1
1.36655391879908 1.30129022498526 0 1
0.743592089857315 0.699678150776246 1 1
1.07478339338914 1.02817852422315 1 1
0.979061679388256 0.924331462473678 1 1
0.890364448326215 0.847132129546398 1 1
0.888060233307631 0.836655040928981 1 1
1.25837421978257 1.20220573305391 1 1
0.926297592736022 0.884814995166758 1 1
0.917839052186561 0.869524039569077 1 1
1.11717727340687 1.05599759040556 1 1
1.06965351848135 1.00681625902716 1 1
1.07545591608675 1.03129446629496 1 1
0.799782072958968 0.764792577871347 1 1
0.922527922141439 0.87904109635178 1 1
1.08373377979625 1.03340349667094 1 1
0.900695078303019 0.861903208670189 1 1
0.833755861064337 0.790487829091382 1 1
1.09977323774537 1.04841642253122 1 1
0.767962422369659 0.721137413235143 1 1
0.834175385773688 0.794096254000184 1 1
1.02269693164764 0.969401838455568 1 1
1.1138844559087 1.05549804193671 1 1
0.929571413022088 0.88537840329557 1 1
0.917975093756906 0.870624515894267 1 1
0.986233702014699 0.926920875239382 1 1
0.873573047746427 0.828601757277745 1 1
0.706678385126938 0.66754839017489 1 1
1.188304365724 1.11613832243201 1 1
0.812947593277273 0.778756435282756 1 1
0.964625703877762 0.924436422459158 1 1
0.999180708718595 0.944389471016682 1 1
1.22094991055294 1.16363228515382 1 1
0.980661106236484 0.927307684363383 1 1
1.08056995009761 1.0267181657676 1 1
0.968368258869523 0.922904378972038 1 1
1.0502731298822 1.00203779779325 1 1
0.966545107894574 0.920523160772096 1 1
0.915741929910711 0.874109476367386 1 1
1.00331867892969 0.95357592354473 1 1
0.934734441544287 0.896768566980825 1 1
1.07094916130251 1.01706848169257 1 1
1.25374252974228 1.19595522627378 1 1
1.15422314961047 1.10064124316068 1 1
0.921130519291081 0.88060908609657 1 1
1.17631938718577 1.09371023463129 1 1
0.762824582419848 0.730523005181913 1 1
0.82016283377546 0.77736794737355 1 1
0.921774457959934 0.87996472210053 1 1
0.919753122100129 0.87050987036302 1 1
1.02660796411029 0.97107938228276 1 1
0.885064139487014 0.829936986545093 1 1
0.954269753797652 0.911809698302182 1 1
0.904971319731902 0.860005677923511 1 1
1.01171268372558 0.962004751286158 1 1
1.23872579092192 1.18149039512195 1 1
0.922908073632958 0.882456849612049 1 1
0.96845622827381 0.917538213384609 1 1
1.14811015374008 1.0964745832814 1 1
1.37055440159598 1.34430072852679 1 1
1.31213275874882 1.24970681403672 1 1
1.39015524147277 1.32121703341335 0 1
1.06747162420553 1.003714691695 1 1
1.0671702266104 1.00916946304909 1 1
1.02594676343008 0.971547701383493 1 1
1.0046467789508 0.956724909155101 1 1
1.0744487680084 1.02896101227064 1 1
1.21974245531085 1.16122609742103 1 1
1.17072317287608 1.11159247349667 1 1
0.885683371351861 0.843674147630954 1 1
0.657930612472865 0.623449476847114 1 0
1.2303572035088 1.17607558352333 1 1
1.11112721000819 1.05184397261694 1 1
1.10075031190537 1.04930227159458 1 1
0.92047125819916 0.875668006557281 1 1
1.27718515935186 1.21394138307981 1 1
1.21964402450865 1.15712863851804 1 1
1.04027929530009 0.98927346965813 1 1
0.911203520243894 0.867011774613761 1 1
1.10918646043672 1.05752616473947 1 1
1.08370332417377 1.02791308075031 1 1
1.19881072401024 1.14756791080024 1 1
0.671715207040732 0.639352478818486 1 1
1.291097519528 1.23621178969425 1 1
0.885132245003153 0.838730807966274 1 1
0.980843015533155 0.931683325880649 1 1
0.822254307322432 0.791088968881147 1 1
0.739728284791519 0.705532887374354 1 1
1.0917705346247 1.04060957583948 1 1
1.11168796009152 1.06536662737006 1 1
1.11351582134913 1.06393541245768 1 1
1.05648008393194 1.0100692397488 1 1
1.34374894429768 1.28501086545756 1 1
1.02720601280313 0.975280387947205 1 1
1.21036808483996 1.14912403194521 1 1
1.29082318741496 1.21895594232978 1 1
1.14232905743277 1.0847957772473 1 1
0.840636200438849 0.798133688572913 1 1
1.00348799128578 0.962047075790093 1 1
1.22221541097671 1.17429841762185 1 1
1.49641788144584 1.4205098360055 1 1
0.549240676744046 0.520041942334241 0 0
1.18187587976575 1.12714087470837 1 1
1.00578351421684 0.945943612366621 1 1
0.987995450638927 0.937245494537693 1 1
1.12959440953204 1.06771567046965 1 1
0.850238834441283 0.81275245338007 1 1
1.02487042609229 0.972690323679748 1 1
1.12133478879491 1.06019349164031 1 1
1.1696931850415 1.11019877563359 1 1
1.15749304986933 1.1061203783825 1 1
1.01233933418081 0.967198385959751 1 1
0.91198821385765 0.881254652349277 1 1
0.999945993294736 0.950367073218832 1 1
1.23678849356905 1.17558968876598 1 1
0.984986764506844 0.934261336500317 1 1
0.997706800107263 0.968155981705559 1 1
1.00447016872768 0.957918620180467 1 1
1.06975009439693 1.01111097477516 1 1
1.02274780807558 0.972154262242426 1 1
1.00883923337814 0.957086795487326 1 1
1.01226655025181 0.958902465760238 1 1
0.994624134426767 0.950128376882208 1 1
0.770232744749025 0.730662771394858 1 1
1.13539296285769 1.08663269808946 1 1
1.08107879726107 1.02345637681371 1 1
0.811792142307053 0.76398301796107 1 1
1.18247724258103 1.12826524612411 1 1
0.845581282454962 0.800310724557866 1 1
0.944074730208578 0.896668777719671 1 1
0.975530245903512 0.913540745835442 1 1
1.28860527659305 1.21830244660362 1 1
1.17547132969975 1.12363716146021 1 1
0.964161087025406 0.917548440635456 1 1
1.05410573525891 1.00855498859323 1 1
1.0453683446571 0.9993113600279 1 1
0.914337656244121 0.864327437969383 1 1
0.88081746611037 0.829437196258157 1 1
0.832679430209963 0.79265460980059 1 1
0.936186334430072 0.889003272585256 1 1
0.844206621773877 0.806696562260535 1 1
1.18000089042289 1.12489677624066 1 1
0.93417019704797 0.890072513144498 1 1
0.777459715966293 0.742063110191701 1 1
0.995725374392729 0.947194164207659 1 1
1.01486345729378 0.967515728957608 1 1
1.35848116622254 1.2984729675001 1 1
0.808005687414175 0.767775735126615 1 1
0.994855748864855 0.94500873045297 1 1
1.10996800284526 1.05336787500475 1 1
0.754927805880649 0.722777032824879 1 1
0.731583574093392 0.697122906270539 1 1
1.01005725298544 0.95971747958781 1 1
0.996779510365997 0.944459924930175 1 1
1.19737198264868 1.13214959378125 1 1
0.955891250642791 0.911514473457772 1 1
1.18119535131858 1.11735964940315 1 1
0.871333522273231 0.832614954587858 1 1
1.28029017594237 1.21511806021584 1 1
1.11250506008864 1.04799999334601 1 1
1.19417330541155 1.13390353412738 1 1
0.787623178258746 0.75343755959959 1 1
1.30916867829841 1.24031440863843 1 1
0.865233203010891 0.821884849636527 1 1
1.20422388793001 1.1390225651942 1 1
0.829223313850699 0.790608172163622 1 1
1.06078087288727 0.998307176555224 1 1
0.775369715266545 0.743739566221587 1 1
0.991054266935491 0.943347396202797 1 1
0.771972571310726 0.737067368568647 1 1
1.03520703983509 0.984347843172881 1 1
0.852664102600817 0.810611038223339 1 1
1.19690943040863 1.14194740214559 1 1
0.688690164847306 0.658409602315735 1 1
0.737030632120173 0.717120883375329 1 1
0.834983155025773 0.790598085029508 1 1
0.929313077331454 0.885312349188084 1 1
1.05926132558332 1.00418357126405 1 1
0.711695070273882 0.669777410928726 1 1
1.16936653953738 1.10681745720754 1 1
1.29957076669172 1.23658704106914 1 1
1.10336692776179 1.05306930804333 1 1
1.11958508383544 1.06352222991926 1 1
0.836179418406405 0.790926662951084 1 1
0.814928754102933 0.778601576863222 1 1
0.705160677067906 0.669623661721065 1 1
0.856980767377792 0.810704019721667 1 1
1.05526744309993 1.00838989570882 1 1
1.03556959028326 0.982988005406939 1 1
1.21785401565638 1.15845962780476 1 1
1.13171965949821 1.07367094955543 1 1
0.800662105602055 0.760092334241008 1 1
0.653075162904339 0.619997165483793 1 1
1.12822378321214 1.07331518210686 1 1
0.8671788532137 0.816449083493621 1 1
1.03161454082071 0.982258736077056 1 1
1.01747037425958 0.964917838720788 1 1
1.01784534174255 0.966924455452516 1 1
0.910568224746861 0.871146050318621 1 1
1.28236857163595 1.2144380174408 1 1
1.01115572219555 0.954856811008942 1 1
0.942633746581224 0.897432583640212 1 1
0.672492232123927 0.645509239795195 1 1
0.748919050182547 0.705736396941707 1 1
1.09264040196179 1.03912534537581 1 1
0.911645919728808 0.871471657315603 1 1
1.03986585882059 0.980642936045285 1 1
1.01076011533493 0.963483980633507 1 1
0.928492913654134 0.879554000515061 1 1
1.03670014924952 0.984441056790624 1 1
0.828267805552229 0.789629695299031 1 1
1.13106052966499 1.07014003352609 1 1
1.00537981459389 0.953258164989935 1 1
1.07479974223577 1.02709050640458 1 1
0.802606989217541 0.767672455303312 1 1
0.975800827605434 0.926612855862664 1 1
0.927790657819679 0.885127293362026 1 1
0.678383060686754 0.645752121614987 1 1
0.757963637095212 0.719115411027963 1 1
1.1534887503817 1.09720736262437 1 1
1.35231853550796 1.28519234555044 1 1
0.736786423290718 0.697004777455803 1 1
1.1006201865699 1.04975293442538 1 1
0.853244757003519 0.814810272139616 1 1
1.10956931408919 1.05004433038972 1 1
1.10977966412623 1.05113989941077 1 1
1.34125397861405 1.27025218494677 1 1
1.21340514108069 1.15071444931129 1 1
0.933280116386572 0.887712630863686 1 1
1.26606128136789 1.20054533013019 1 1
0.891287265443991 0.850489738034324 1 1
1.15196607041911 1.09471184248463 1 1
1.30009342554358 1.25546996107866 1 1
0.849022399482854 0.81137406430115 1 1
0.68573714292408 0.653242372968994 1 0
1.29920881449685 1.24549234730017 1 1
0.80485716069602 0.76220919986425 1 1
1.08449718395717 1.03518065807737 1 1
1.19690074923996 1.145570196472 1 1
0.484512527708254 0.465378381724417 0 0
1.15633697536633 1.10121646553084 1 1
1.12366445074794 1.06349554626551 1 1
1.10081501149145 1.05290909680413 1 1
1.19347997818618 1.12188738410824 1 1
1.28187772035691 1.20784138368099 1 1
0.814075621348018 0.77839736116154 1 1
1.05333181721863 1.00653220921183 1 1
1.32934333678905 1.27017450328733 1 1
0.725068093331239 0.683816556854066 1 1
1.23291196155689 1.1764445434389 1 1
0.891299742713774 0.848556812531633 1 1
0.72749167178574 0.674838415469848 1 1
1.03175021905735 0.977643718114668 1 1
1.07405456054397 1.01494297933286 1 1
0.8536867201329 0.809812556809375 1 1
1.11155718737799 1.06197967220959 1 1
0.76930514813488 0.730431049494136 1 1
0.922414089673339 0.881423687268293 1 1
1.29703941427396 1.23807622446443 1 1
0.87275313300249 0.831984112453167 1 1
1.12779682135747 1.06887020784152 1 1
0.764595061725971 0.723377246114161 1 1
1.0586414958395 1.01148965002056 1 1
1.03154830563278 0.978303739305777 1 1
0.912778056475389 0.860045174553127 1 1
1.02117057554669 0.976682413678609 1 1
1.18608119404533 1.10920890632055 1 1
1.1317424076348 1.07835637849132 1 1
0.676720761022695 0.631033223425 1 1
1.08133012719534 1.02757178992375 1 1
0.97724712867983 0.923467181504712 1 1
1.20898092130557 1.14383745383826 1 1
0.790332972263652 0.750775385425306 1 1
1.22203842996391 1.14941562722353 1 1
0.934116520747354 0.885698883742175 1 1
0.894518249475754 0.8551859497138 1 1
1.10253005527663 1.0505401047626 1 1
0.782182041277838 0.745563545017523 1 1
1.0978921120131 1.0387467922483 1 1
1.04158709221171 0.989696427614444 1 1
0.92907288789015 0.888429010924562 1 1
0.893878786653109 0.855761602762039 1 1
0.804760062196498 0.763845377186852 1 1
1.08390269296546 1.02818991847559 1 1
1.04382348675116 0.994817861653782 1 1
1.00445206689692 0.95416604176796 1 1
0.984515009620097 0.932970138713491 1 1
1.03391526443423 0.980723883528942 1 1
0.781021586810499 0.747202033179353 1 1
1.095928009143 1.04267816173635 1 1
1.09543112908338 1.03536513730167 1 1
0.918128623998841 0.875638730912437 1 1
1.08726941051115 1.03754195020243 1 1
1.00145215759635 0.948319915754662 1 1
1.00721576857317 0.956717927012799 1 1
1.13515795400448 1.07601769451934 1 1
0.873534540626173 0.824927537113265 1 1
0.89686526722915 0.852806187658311 1 1
1.06762628406846 1.0158438524409 1 1
0.942538247604948 0.902617432856523 1 1
0.747826630130603 0.712224902258601 1 1
0.774636153497934 0.73753093397161 1 1
1.15128317356625 1.10147537674162 1 1
1.1436118604722 1.08704392773108 1 1
0.932916250675441 0.887954247421077 1 1
0.910639011407226 0.863209356565916 1 1
0.947104720863439 0.895183247334112 1 1
0.906754571296483 0.865798099325912 1 1
1.10953046257777 1.05683848581488 1 1
0.857074426974916 0.819272707845493 1 1
1.26274630716359 1.195074374879 1 1
0.973202788230219 0.927893563282423 1 1
1.01776481614128 0.968466505451798 1 1
0.638289863515303 0.597136681077703 1 0
0.89961926381054 0.858619427936715 1 1
0.761057408608285 0.711490352181653 1 1
0.748441487800897 0.710461364356683 1 1
1.1208383129963 1.065167863581 1 1
0.819615404762 0.776152155976516 1 1
1.35345221807006 1.28442904123687 1 1
0.811790318862872 0.759490033373562 1 1
0.645557975021771 0.614689199002278 0 0
0.967092054342563 0.925633816768022 1 1
0.993184456112902 0.939419947532845 1 1
0.833469172529905 0.795029056813443 1 1
1.16884972126304 1.12892808256128 1 1
1.14390265877313 1.07723210153467 1 1
0.784368352021918 0.744280880403118 1 1
1.5066403426338 1.43031463120368 0 0
1.03200835316259 0.974969628724262 1 1
1.01968902224727 0.970795412426511 1 1
1.00684136216232 0.961115572574054 1 1
1.17270031970427 1.13014073402379 1 1
1.02482083027306 0.973154353946685 1 1
1.4342190310511 1.36700037856719 0 1
0.716929412148082 0.676730585107225 1 1
0.830925208121949 0.793479404110595 1 1
0.929589758662615 0.882193966102026 1 1
1.02532099202766 0.980258741770553 1 1
1.07277596287727 1.00881683553801 1 1
1.12860384284943 1.07301669365899 1 1
1.16993538242405 1.11322564810104 1 1
0.656751454239311 0.626350214995375 0 0
0.82645457054958 0.788617611698803 1 1
1.2252401062591 1.16586320566153 1 1
0.646630712276048 0.616657822906261 0 0
0.845657456183957 0.809357027814828 1 1
0.762367000859464 0.728799794441208 1 1
0.958398440977797 0.914577042413769 1 1
0.8782176662451 0.835873703562438 1 1
0.939271523688725 0.882069448253425 1 1
0.97614320992214 0.930641297461273 1 1
1.08356408867742 1.01807383597491 1 1
1.24284058194003 1.18434204351749 1 1
1.3079662197604 1.24915326177182 1 1
1.03992899504266 0.987247001304791 1 1
0.943117662072117 0.895490602744646 1 1
1.03106649671455 0.980246276935123 1 1
1.32712231125087 1.25475822608247 1 1
1.02888061179452 0.978097559393204 1 1
0.925701514985611 0.8851663271185 1 1
0.916735496665433 0.87795390886392 1 1
1.18268584067756 1.12130915327851 1 1
0.817363852284767 0.76960893144744 1 1
1.13162437631421 1.08075164511546 1 1
0.841978607383844 0.800699489297006 1 1
0.780194337250082 0.747129485012405 1 1
0.848180628849587 0.806432723450413 1 1
0.698001982803165 0.663272680948382 1 1
1.1890719807236 1.13070772005152 1 1
0.940044790771087 0.897828400242436 1 1
0.829159005036518 0.794810189569079 1 1
1.09849490520194 1.03945847532676 1 1
0.856575405929874 0.816810932629484 1 1
1.17077527831276 1.1127236821483 1 1
1.14806187954021 1.09910467450248 1 1
1.1593601516594 1.10666815522206 1 1
0.93452610709569 0.889349835269222 1 1
1.11772129597245 1.06086887386062 1 1
0.852484100603037 0.810058381778471 1 1
1.22846963295808 1.16878292286076 1 1
0.543467975931025 0.51371862193332 0 0
1.10480841022561 1.04775287393586 1 1
1.04501756657966 0.997704256924877 1 1
1.16802799627344 1.10737234974366 1 1
0.987578219726793 0.941454399534829 1 1
1.07731410286746 1.02647794625831 1 1
0.77163221976769 0.739476590859347 1 1
1.11400982722106 1.05898074719839 1 1
1.13735610436294 1.08041449127409 1 1
0.661442632198461 0.634140073200648 0 0
0.925626957838955 0.879806068203475 1 1
0.928877453900138 0.882099045880018 1 1
1.18472061225469 1.11512543275198 1 1
0.757177767312692 0.721548253168342 1 1
1.02749865085574 0.979588064446408 1 1
0.995403926273745 0.944260901412964 1 1
0.720834208025698 0.685394671883829 1 1
0.929024252984687 0.88692268290759 1 1
0.833272654487717 0.792586296767006 1 1
1.01683458530302 0.970812470659004 1 1
0.854625580014428 0.81356012151462 1 1
1.31551372553324 1.24639110135699 1 1
1.17700920178435 1.12487117940865 1 1
0.971135954204087 0.927537597922926 1 1
1.07366004222069 1.02145982124731 1 1
0.884104429791018 0.844758669658995 1 1
0.809976371734462 0.768548038953029 1 1
0.821890952584424 0.783140517909119 1 1
0.881360331421264 0.838758478813841 1 1
0.676047084772806 0.638458608824638 1 1
1.1694725260304 1.11368019999134 1 1
1.33641723438412 1.27006926181254 1 1
0.974341128214106 0.920995905714171 1 1
1.15617383198328 1.10735017582532 1 1
0.494295800798393 0.474987970413735 0 0
0.714545584860454 0.66883540731279 1 1
1.07211523166049 1.02284203201436 1 1
1.35842162158331 1.27724193761664 1 1
1.33895137770773 1.27729831586174 1 1
1.51782975922722 1.44721397001364 1 1
0.904344209676185 0.865649933590592 1 1
1.03285641911545 0.984029872722671 1 1
1.27056243626314 1.20349433241745 1 1
0.675412189451515 0.644950107230052 1 1
0.920714174256524 0.878744182570225 1 1
0.765002897319397 0.726007569806659 1 1
1.01305318923419 0.967907602636253 1 1
0.320949244438736 0.306595054811725 0 0
0.87083647977793 0.820826902247378 1 1
1.11047528018399 1.05799533054365 1 1
1.27248345061111 1.21708530286306 1 1
0.918543417238499 0.880576811540356 1 1
0.985142394545141 0.938112164057373 1 1
0.966200427462417 0.922331717610651 1 1
0.741224754410879 0.70195576908738 1 1
1.03309101489739 0.993159013947041 1 1
1.2806615512465 1.21314438390024 1 1
0.692166507444387 0.665035557201071 1 1
0.861417527882782 0.822818370204141 1 1
0.900585724805614 0.848436388799091 1 1
1.01378163152069 0.966549084506011 1 1
1.13607625167837 1.07737393958914 1 1
1.41083794818603 1.34295111424478 0 1
0.694471899035079 0.665491999875266 1 1
0.920214428618831 0.869916987150328 1 1
1.02483737144073 0.976301330602448 1 1
1.23377062868326 1.17313910434575 1 1
1.05835529674227 0.999346274098615 1 1
1.11228048756027 1.06206636957639 1 1
0.978995746098506 0.937396944121299 1 1
1.12236845441301 1.06263678384076 1 1
0.91464511930307 0.869193935274512 1 1
1.06863419796809 1.01244183940611 1 1
0.66124206326308 0.628290011475915 0 0
0.802263374795041 0.757918520431314 1 1
0.917385169849433 0.863829533036915 1 1
1.14355884912061 1.08850294530731 1 1
1.11483262467645 1.05430546617395 1 1
1.05597500076011 1.00887518359093 1 1
0.762662015238279 0.72834336327798 1 1
0.924082637848738 0.883417357847355 1 1
0.964374391487253 0.919288466252758 1 1
0.944525693947357 0.901349446539439 1 1
0.760173470498612 0.720024404937712 1 1
0.910069118224309 0.884918938041965 1 1
1.52816168938055 1.45953695429407 1 1
0.887782253588801 0.849456917546003 1 1
0.864095440825371 0.827187413112107 1 1
1.25094889173025 1.19012348623267 1 1
1.08809635989147 1.03885494725355 1 1
1.16239171496473 1.10236359064161 1 1
1.00218229484615 0.948053577972034 1 1
1.08128490972006 1.02731701966602 1 1
1.07880902616923 1.03123317607549 1 1
1.08517290348932 1.02481289446326 1 1
0.944215532994712 0.903034035571288 1 1
0.830443093210245 0.788819545322187 1 1
0.892243177461549 0.851062560479232 1 1
1.23982970698966 1.1904067441655 1 1
0.668152710379952 0.632330875410197 1 0
0.974364540616284 0.918893847645403 1 1
1.08085714521405 1.03188319765403 1 1
1.62059027108247 1.54254215867138 0 0
0.930605785038238 0.882373947611042 1 1
0.892880075545416 0.846633910283716 1 1
0.839295659560077 0.795035940197784 1 1
0.671559357150617 0.640524905987019 1 1
0.913933638036231 0.86505599954703 1 1
0.960571988875849 0.902713642168815 1 1
0.981075996082833 0.938531694447597 1 1
0.694494896317317 0.662328752739114 1 0
0.925481672611772 0.875112729326214 1 1
1.08815358755596 1.01840302000792 1 1
1.09557421614529 1.04479708413106 1 1
0.944710574626919 0.900467299677706 1 1
1.19757397335118 1.14473142362629 1 1
1.49516951797399 1.42284614656883 0 1
0.798024274757894 0.767111764509173 1 1
1.58402694605855 1.50201492604835 0 0
0.763636321861577 0.719542322375987 1 1
0.925940997299361 0.885134513717311 1 1
1.06269239070922 1.02157549821399 1 1
0.958200224775636 0.91699999947148 1 1
1.38919202539775 1.3149600148777 1 1
0.917152234982904 0.862258846300106 1 1
1.25828492344421 1.19674189610983 1 1
0.906924765846955 0.867597077754276 1 1
0.958263406996615 0.908849118744857 1 1
1.01322557768648 0.963865429674941 1 1
0.967981439941336 0.905261931025769 1 1
1.01931093648913 0.966383688589898 1 1
0.912805023939857 0.862586562286188 1 1
0.864281019271661 0.821546578575341 1 1
0.682244402203491 0.645940204737258 1 0
0.794039361197613 0.752071370140434 1 1
1.18191306208061 1.11816683872617 1 1
1.07887813729957 1.01863974917691 1 1
0.634277488047028 0.598770879362924 0 0
1.02876726646148 0.976035722731309 1 1
1.00135149342664 0.954549529212538 1 1
1.03275899775358 0.975708856853346 1 1
1.29396103556152 1.23147047543818 1 1
0.937721526827405 0.891423716907092 1 1
0.941164086855931 0.896576153401811 1 1
0.691083398147635 0.655494899675657 1 0
1.15326092192844 1.10388794300588 1 1
0.945256152547877 0.894331054098627 1 1
0.795564882880135 0.755350319745145 1 1
0.690383777667834 0.651858955221479 1 1
1.06007763699743 1.01358225473469 1 1
1.15293397094838 1.09501095836513 1 1
0.910861542653995 0.866470882199904 1 1
0.882703369224135 0.844700288458067 1 1
0.969432565290055 0.921678367705744 1 1
0.855420120360385 0.813994976384236 1 1
1.11679136169051 1.06404228440312 1 1
1.07854300054629 1.03396251576843 1 1
1.03199979038298 0.990190249715827 1 1
1.05861318158173 1.00233626468435 1 1
1.10408720713946 1.04653933565912 1 1
0.838853547654635 0.792800675548727 1 1
0.834609697128058 0.775691622464681 1 1
1.01459367344877 0.973825550857025 1 1
0.991833053662612 0.950529391220258 1 1
1.03004735409523 0.977783118184276 1 1
1.00528473184298 0.955691577950357 1 1
0.264183521011725 0.25789255331379 0 0
0.905686350092283 0.85736579744825 1 1
1.32648148199185 1.26324047325097 1 1
1.43688857601338 1.36519900622479 0 0
1.015628967143 0.970443385315701 1 1
1.12773260792632 1.08077900704119 1 1
0.92581294017002 0.884754105380519 1 1
1.2420479036352 1.18527528456276 1 1
0.741211427404447 0.705032048990134 1 1
1.0035017342363 0.945542911073713 1 1
0.910432424364187 0.860114326482305 1 1
0.769778900548576 0.731510383216987 1 1
0.692945762771579 0.660410364463925 1 0
1.35699181506803 1.28693469758833 1 1
0.930739595924732 0.88675873276845 1 1
1.17791372715505 1.11296716286276 1 1
0.958942323066111 0.8996672587724 1 1
0.968108883263262 0.924034187211183 1 1
0.850641762574034 0.799800772106636 1 1
0.638664251043928 0.608845299782205 0 0
1.03907467171218 0.986701667001159 1 1
1.1881693673914 1.13204531548138 1 1
0.653637050218535 0.624638239428071 1 1
0.798135663176326 0.764403996712807 1 1
1.25012627773862 1.1904078594736 1 1
1.22089870925444 1.16282749962999 1 1
0.949500478595783 0.911901516160234 1 1
0.789205489031779 0.748876428561728 1 1
1.20695572072646 1.15292430361339 1 1
1.27264341976813 1.19562246639342 1 1
0.6460573983793 0.612699090466153 1 1
0.842963309861599 0.804294110594205 1 1
0.768568582452156 0.733185171254491 1 1
1.00151643953183 0.953920178094043 1 1
0.965103401798222 0.910474786905949 1 1
0.852784691936996 0.807220571955982 1 1
0.967700548749811 0.922426049794551 1 1
1.09353270459775 1.0350062725508 1 1
0.868665162426019 0.823796470183707 1 1
0.733412612243457 0.690844410778994 1 1
0.918244902650319 0.875879476787831 1 1
0.852189869777543 0.818076440635648 1 1
0.848704177429345 0.806053043744991 1 1
0.971078284673223 0.921763846166225 1 1
0.876520573636299 0.840743458982218 1 1
1.03057045421808 0.979297819430949 1 1
1.15891678782137 1.09939444461163 1 1
0.888803585657103 0.836919441420362 1 1
0.758483514078259 0.725472043110981 1 1
0.95935111768344 0.910545006228817 1 1
0.709893603626801 0.673276797795587 1 1
0.926292903737177 0.875285840555841 1 1
1.19780037472547 1.13309216515129 1 1
0.945054231678693 0.892311807325653 1 1
0.804628598146385 0.768678713632623 1 1
0.98625769138396 0.934164503969427 1 1
0.766706334618809 0.720620987574251 1 1
1.16154682244108 1.09941400765874 1 1
1.00019080707237 0.957600257374389 1 1
1.03510595649012 0.972813833664662 1 1
0.705450713098923 0.671741917756491 1 1
0.980082765796307 0.934437195815641 1 1
0.969401517439675 0.921321076744493 1 1
1.12660150098774 1.06058801630906 1 1
0.90494845560965 0.865236485636695 1 1
1.49420905330401 1.43045884080263 1 1
0.885353552877799 0.848397963735755 1 1
0.957557644207316 0.919606758570574 1 1
1.16646621395732 1.10746477641067 1 1
1.10111163230694 1.04278383005572 1 1
0.883032451915803 0.834417934741668 1 1
0.813542872967863 0.780435166647428 1 1
0.985625018256483 0.930244226893245 1 1
1.30708404247013 1.24158979388745 1 1
0.949380235304467 0.904822768992931 1 1
1.10213856303819 1.04572679203397 1 1
0.972325375789946 0.923257456662589 1 1
1.14643725110326 1.08543285922267 1 1
1.15473038027158 1.08972816580251 1 1
0.95192033495736 0.906238541418221 1 1
1.21721408364092 1.16158778299345 1 1
1.01518790178475 0.971514395117564 1 1
1.31459948602301 1.24709321446077 1 1
1.03963648806767 0.990240524780091 1 1
0.850937060984208 0.807510020805373 1 1
1.05630432766112 1.00920087717862 1 1
1.01963722751266 0.968393861071442 1 1
1.24397839619941 1.18259286190971 1 1
1.16705587406264 1.09729415272693 1 1
1.3527759530707 1.28157061831964 1 1
1.31091946458606 1.24945248182023 1 1
0.860139116875541 0.819932012246738 1 1
0.638632695106381 0.609233961150867 0 0
0.712370021573871 0.677384210658686 1 1
0.904063166285411 0.85114547732777 1 1
0.964409628555844 0.914202898741848 1 1
0.884874887232394 0.833011896676351 1 1
0.945042446718684 0.903588976860322 1 1
0.941960744141051 0.899054024342113 1 1
0.880750166433397 0.837486580868749 1 1
1.39181986953084 1.30835236746114 1 1
1.05625425442202 1.00624799268403 1 1
0.839581345510945 0.803083361841254 1 1
0.745131397358926 0.701581425597332 1 1
1.02957877646865 0.979258169224724 1 1
1.28400099054326 1.22581424199248 1 1
0.707098750206984 0.681197646934861 1 1
0.897785883903982 0.860014053496768 1 1
0.848931884860012 0.800172896939162 1 1
0.893279584263933 0.840176206237363 1 1
1.30448395424755 1.23866800754118 1 1
0.841790266334017 0.796351798012346 1 1
0.939902721158438 0.888563181211723 1 1
1.31131504061494 1.23728446713736 1 1
0.97399237334206 0.930232828328809 1 1
1.03265588875722 0.976440686966105 1 1
1.24745355584892 1.17685105805603 1 1
1.06068991805358 1.01067735617152 1 1
0.989179383037552 0.943880029275566 1 1
0.709567350306912 0.674118537535197 1 1
1.1658327309607 1.1047377251256 1 1
0.923979899990917 0.885466569972293 1 1
0.822682234041707 0.782726319897267 1 1
1.02439658294005 0.980555830733612 1 1
0.862853862338616 0.821988436025865 1 1
0.542045839192464 0.518644262590223 0 0
1.3942486128583 1.31837446753486 1 1
1.34022534356293 1.27516267150351 1 1
0.819379774191918 0.77688095563269 1 1
0.895392227861729 0.853346669944849 1 1
1.08532610523371 1.02676648210362 1 1
0.733884290340122 0.699175360783441 1 1
1.05908892144994 1.00252911100613 1 1
0.745173090959629 0.710325077093168 1 1
0.842799345079156 0.79429558180128 1 1
0.969343274904944 0.921669370539297 1 1
0.914126467732571 0.865094615223574 1 1
0.985918073415878 0.941717049902496 1 1
0.584333441380024 0.556444236738878 0 0
1.21568598288495 1.1564137779196 1 1
0.796879889234513 0.75242695305164 1 1
1.31470613333372 1.25295614452268 1 1
1.03071686099642 0.984527435234163 1 1
0.967544536457306 0.920358080642369 1 1
1.25979146652475 1.2050899538516 1 1
0.803185793811264 0.770370201775728 1 1
0.910244342835423 0.871746971816604 1 1
1.15141456858661 1.08970185947126 1 1
0.599972461657938 0.574141862266462 0 0
1.14210854888588 1.08319909330772 1 1
0.862179633106344 0.827879706325958 1 1
0.930726136590875 0.884240053177345 1 1
1.23718563521122 1.17264614986197 1 1
0.709645415467353 0.668441798486649 1 1
1.14064905556055 1.08840671494864 1 1
1.08768691175106 1.02649571116492 1 1
0.901952201772979 0.859231828196089 1 1
1.22542042103883 1.16577031003073 1 1
1.2541839288917 1.19522465057469 1 1
1.01229746987154 0.9628912564217 1 1
0.856877689857581 0.808829906009381 1 1
1.14038037485829 1.07847171151308 1 1
0.811728748066516 0.777264103469392 1 1
1.28400150723884 1.21100539568144 1 1
1.29051674200327 1.22710363830204 1 1
0.973050648067907 0.928813033135445 1 1
0.832274049424237 0.802186431649755 1 1
0.757288357513263 0.723148306533888 1 1
0.781300278328608 0.747453173884616 1 1
1.00732855545812 0.951338746274204 1 1
0.875824527411123 0.831205534028058 1 1
1.1559264170682 1.10117491081021 1 1
1.2362045150985 1.18060704180101 1 1
0.930500421151551 0.885329992380457 1 1
0.98544085460288 0.941378764414496 1 1
1.14755499740976 1.09444947632857 1 1
0.921281896463909 0.882027243062884 1 1
0.718169223168443 0.682534996042998 1 1
0.943359770326373 0.903758658100822 1 1
1.09276542804558 1.04375049193428 1 1
0.769098978366691 0.731661723618955 1 1
0.849749038278028 0.801672628638342 1 1
1.22569082660545 1.1700213967709 1 1
0.807710106315329 0.775463282414314 1 1
0.941496248146473 0.891312117348792 1 1
1.15530575012444 1.10010700587451 1 1
1.10566179530945 1.0383748758198 1 1
1.31408333912902 1.24990771922773 1 1
1.39205069723798 1.31132017845946 1 1
0.709785711411295 0.674315396190148 1 0
0.943530843439295 0.894759997289719 1 1
0.993451754386392 0.945079584817531 1 1
1.18749583567745 1.13561533094748 1 1
0.671742642683429 0.634720166754234 1 0
1.04831326752794 0.999842742306535 1 1
0.992861857875823 0.952289829378487 1 1
0.677226501240012 0.634405758433421 1 1
0.784510333277097 0.742955788541297 1 1
1.10823262731409 1.05659524709965 1 1
1.07512389855374 1.02571621843725 1 1
1.06440124765817 1.01669569020472 1 1
0.993319776632525 0.944535594308083 1 1
1.22165883936737 1.15669308830383 1 1
0.874098660742038 0.831320346612451 1 1
1.18277912070457 1.13162375072436 1 1
1.05730086631441 1.00294696707087 1 1
0.601755615221703 0.572101247264878 0 0
1.15069044661347 1.09913888982619 1 1
0.829810219944547 0.790502425701314 1 1
1.19933797748744 1.14159553300918 1 1
0.787219833562637 0.749205316353885 1 1
1.22009997398395 1.15109236342488 1 1
0.871997586562317 0.82392229757293 1 1
1.13687234080301 1.08163237763389 1 1
0.858841090812896 0.82342812485791 1 1
0.985398703115457 0.933856720957081 1 1
1.05210215945289 1.00655731009937 1 1
1.1268434878308 1.06898701544137 1 1
1.17592195043229 1.1127872710108 1 1
0.809767091170088 0.76124592515452 1 1
0.74301626577385 0.705873351136699 1 1
1.18539398646178 1.12662615110474 1 1
1.00924311647334 0.96664197684039 1 1
0.944333958037255 0.89161458081449 1 1
1.01882376056816 0.97710941028027 1 1
0.846607989925203 0.809510317225253 1 1
1.19207167818404 1.14217085654387 1 1
1.24278659738056 1.18697519394319 1 1
0.510453915484602 0.485019452489194 0 0
0.79772434153393 0.767229580500457 1 1
1.05543308154279 1.00617662354048 1 1
1.08622694036016 1.03058953751339 1 1
1.24234261108433 1.18084609976374 1 1
0.844613143968259 0.806443143625472 1 1
0.745515225856436 0.709503765047653 1 1
1.06917162586694 1.01611066035901 1 1
1.01321954718749 0.960659605128922 1 1
1.02606401606027 0.971971827248495 1 1
1.14491315572499 1.09127450465396 1 1
1.04495701738139 0.99606459611191 1 1
1.07273988786116 1.02604299149235 1 1
1.02862708143191 0.989265409736275 1 1
0.821167712113895 0.782602270216487 1 1
1.03751275768662 0.988223463709125 1 1
1.24598695213249 1.18537177714386 1 1
0.861206504056771 0.819489807799542 1 1
1.08164213547401 1.02276976917569 1 1
1.04495537046649 0.986632279525518 1 1
0.95291658648181 0.903504861146507 1 1
1.03150312882034 0.989413309691676 1 1
1.00453879786716 0.953934938788341 1 1
1.33962265437776 1.27498719824477 1 1
1.25541955928169 1.18571779346238 1 1
0.949670548729002 0.905303298782511 1 1
0.766579421244087 0.729093945500789 1 1
0.730648334739958 0.701185844502793 1 1
0.765138557006801 0.730009442207366 1 1
1.00518044465794 0.957287286237577 1 1
1.02720327897344 0.978255886299899 1 1
0.945019321804585 0.893579518188166 1 1
1.21332112133302 1.15470571082774 1 1
1.13553093504347 1.07532724406029 1 1
0.959739419438602 0.914904171389502 1 1
1.3661081738164 1.29652744610689 1 1
1.04787717243338 1.00058196532159 1 1
0.928829819740468 0.885064970708686 1 1
0.834401058564154 0.793289397152197 1 1
1.13581378456128 1.07692746715839 1 1
0.832176188754625 0.797083536968976 1 1
1.12331840229217 1.07451730359595 1 1
1.15815751717844 1.09527730572942 1 1
0.786250953265275 0.742659863237828 1 1
0.971568031862943 0.917636318984924 1 1
1.15396810701475 1.10334581607276 1 1
0.741044023383274 0.704988824018643 1 1
1.11622769766282 1.05635396913979 1 1
0.765293414564874 0.721234193877241 1 1
1.05756896206273 1.00987374786104 1 1
0.935910990916131 0.888467994487771 1 1
1.12429519375275 1.0727158407971 1 1
0.949037289189137 0.900645310839839 1 1
0.848563995906093 0.802154148569124 1 1
1.06986566617143 1.0119304625994 1 1
1.2888637303336 1.2169651736343 1 1
1.05449038460681 1.0074761943481 1 1
0.902980807685837 0.851483054732766 1 1
1.15755184207175 1.10059928255842 1 1
1.12649433418487 1.07114823786834 1 1
0.920754810021692 0.877593379495482 1 1
1.02954758730312 0.979350910270029 1 1
1.25982225977237 1.20282455686255 1 1
0.952508409513442 0.903949346364989 1 1
1.12473899647402 1.06455844764244 1 1
1.34548578643665 1.28398762507991 1 1
1.25117612601328 1.18336575136236 1 1
1.17358836872335 1.11087919108324 1 1
0.601166189661402 0.572235989897754 0 0
0.87492912990705 0.830349596104359 1 1
0.815964779322998 0.768266310555261 1 1
0.693788620119304 0.658913415823533 1 0
0.826454959009093 0.791103224956204 1 1
0.802555378240917 0.761305208746029 1 1
0.766762959057101 0.73178834624504 1 1
0.810719772003029 0.768293771777368 1 1
1.0936668039335 1.04044345791188 1 1
0.982870565404082 0.930559846644841 1 1
0.918147250301379 0.866910788761473 1 1
1.05499198309709 0.998405637066453 1 1
0.955815398959595 0.907524267477503 1 1
1.34719474840069 1.28376569145807 1 1
1.02710217143725 0.9869837569504 1 1
0.450259870967044 0.418582238067097 0 0
1.11512226302845 1.06444393520491 1 1
0.868336067853354 0.820568344906955 1 1
1.11583734784749 1.06405723967279 1 1
0.996705508823041 0.953831346876527 1 1
1.14068100160118 1.07549354440116 1 1
1.18421154215759 1.12001026628545 1 1
1.24916226587955 1.19388315719265 1 1
1.03333456998429 0.978979627716624 1 1
0.867908334717302 0.825804011404186 1 1
1.20935146012785 1.14804339437857 1 1
0.57043237863818 0.538954139369524 0 0
1.20531539988709 1.14714883989043 1 1
1.44357791450046 1.38085793955134 1 1
0.770314258020459 0.725303660925464 1 1
0.979995617951022 0.931249480629273 1 1
1.08566809607236 1.02723680295731 1 1
1.0323354659144 0.982111402207531 1 1
0.728643830197735 0.696380436826878 1 1
1.16192653359228 1.10967484585498 1 1
1.06492532080288 1.01785515035639 1 1
1.18646068423254 1.1286366481786 1 1
0.819738978419559 0.773972517957702 1 1
1.04899868935034 0.9960848379516 1 1
0.539886192400193 0.516029356346836 0 0
0.84969614222833 0.80592021372022 1 1
1.03410924027104 0.980560958927702 1 1
1.3500733570816 1.27848780946447 1 1
1.20126362662155 1.13247931828862 1 1
0.898654217448028 0.854096419283083 1 1
0.867880679357205 0.827456734613447 1 1
1.15757847342193 1.10561863968586 1 1
0.873807796975983 0.837774312660574 1 1
1.18290893993576 1.12274532395415 1 1
1.1962734619912 1.13818647444058 1 1
0.764469696065245 0.721142819687961 1 1
1.09296719266505 1.03904549940738 1 1
1.07543964146017 1.01985131196037 1 1
0.885026410884871 0.838534777937242 1 1
1.10478610966297 1.04956660280707 1 1
1.24301826108761 1.18386847501343 1 1
0.882337034127185 0.844680552656491 1 1
1.00366839946737 0.959341394597218 1 1
0.961865117447597 0.919106282570815 1 1
1.27823488670125 1.22526126383789 1 1
0.940672871853342 0.876583519271052 1 1
1.04691258626971 0.998192762691284 1 1
1.06948745731002 1.01368183784676 1 1
0.725379834097203 0.688672076781478 1 1
0.927175210003836 0.881977311119752 1 1
1.33594593144911 1.2637874336097 1 1
1.18752762943708 1.1289165875025 1 1
1.1435616070191 1.09011290696421 1 1
1.05119113328414 1.00234524200399 1 1
1.01050301974769 0.958315558238835 1 1
0.970862208452372 0.93153942358979 1 1
1.28899030662408 1.23214503317925 1 1
0.848401183804134 0.812630626334487 1 1
0.787079698051434 0.741249673590073 1 1
0.953094196060591 0.901745454230238 1 1
1.23673214244047 1.16458594249562 1 1
1.00438946540042 0.950891959418936 1 1
0.713399728805476 0.67504445739232 1 1
1.28823867476772 1.22739506233731 1 1
1.16138431601719 1.11095839871467 1 1
1.13629293826934 1.07985776311212 1 1
1.06114873835229 1.01022212534723 1 1
0.805809996695087 0.765385765868324 1 1
0.841905910052115 0.80148316409166 1 1
1.10705628233083 1.05552599087122 1 1
0.993399209051459 0.936426138026612 1 1
0.95558786231355 0.902272473126915 1 1
1.05041275540654 1.0041990866398 1 1
0.904091816543711 0.857878432746923 1 1
0.544731187705101 0.515634719167795 1 0
0.945678524423395 0.897078819232508 1 1
1.05882139113965 1.01207756403361 1 1
0.990069411132498 0.933788402091224 1 1
0.952804338051334 0.905535660395775 1 1
0.90206587665183 0.860336327297579 1 1
0.903774839918429 0.862135426046799 1 1
1.07369676112763 1.01600497274813 1 1
0.814331574328879 0.773655345152946 1 1
1.17303959933483 1.1211936395187 1 1
0.986113896308775 0.941218635423022 1 1
0.875579315911964 0.831470217264513 1 1
0.819070428177271 0.778491107446355 1 1
0.948746095061009 0.905076711201038 1 1
1.20781912544833 1.15252210764269 1 1
0.8751486722319 0.829415615700361 1 1
0.987992466816487 0.942973934295121 1 1
1.14548639768818 1.08275540935241 1 1
0.861349690589431 0.811329475050015 1 1
1.06941299918072 1.01718529300582 1 1
1.19379954588529 1.13072663025428 1 1
1.0667195795307 1.01613320189835 1 1
0.610694120719716 0.588123699960384 0 0
0.726137879666701 0.683643032009172 1 1
0.871148391579799 0.833581472141172 1 1
0.652135017785929 0.609054099740521 1 0
1.03697925237213 0.990179574915889 1 1
1.0104717189944 0.955929214042763 1 1
0.753436635433188 0.717214131691437 1 1
1.12302737354737 1.0645035891496 1 1
0.85010219882101 0.813507249401113 1 1
0.873213670180067 0.83418787398425 1 1
0.954309934606159 0.913193161682486 1 1
1.10083751417275 1.05570303708711 1 1
1.26291869122862 1.20420292904259 1 1
0.920332635619238 0.875817758461483 1 1
1.20354352966391 1.14310143199676 1 1
1.05535507108209 1.00796899665995 1 1
1.18779612676821 1.13124352070609 1 1
1.04051247881305 0.989820269733227 1 1
1.0607314729678 1.00457798699433 1 1
1.2525805190768 1.18945067491436 1 1
1.02619342502394 0.984001559308693 1 1
1.19130470362236 1.13393863520824 1 1
0.998032731340596 0.944664884363882 1 1
0.766190504405509 0.718981739986821 1 1
1.13505304364518 1.07471256427534 1 1
0.887240723961824 0.848203669381145 1 1
1.04960610036317 1.00282917474916 1 1
0.723538413044365 0.682720057621675 1 1
0.82810830682151 0.789498792475743 1 1
1.09985710705351 1.03045058841225 1 1
0.914611538523803 0.861115502960361 1 1
0.943787371443089 0.901273794394697 1 1
1.2204258411639 1.16746102891583 1 1
0.93911830568798 0.898889183222793 1 1
1.0826815162695 1.0186622179869 1 1
0.980566972513924 0.935293464228546 1 1
0.749787126645879 0.712277930768388 1 1
1.15418635371019 1.09627299889263 1 1
1.03147863092618 0.975720474189259 1 1
1.30474804084998 1.24457287318866 1 1
1.18341264070783 1.11696133908227 1 1
1.14110045455813 1.08889005448734 1 1
1.21570968001132 1.14877754723889 1 1
0.947527010753845 0.898649945145499 1 1
0.862087908046077 0.82609407890627 1 1
0.626698692370794 0.594447338456765 0 0
0.814253533798909 0.781302073440331 1 1
0.736409679145256 0.708257456222936 1 1
1.05174721629518 1.00177024955295 1 1
0.851685747665236 0.800920959211017 1 1
1.25682138300811 1.18187609684085 1 1
0.72808656260278 0.6913204977265 1 1
0.725212178050959 0.692250597698338 1 1
0.855199491482601 0.812728511033012 1 1
0.977812125849942 0.92980405321255 1 1
0.909207715831932 0.862501573396025 1 1
1.17284080443924 1.11602705626299 1 1
1.14184946064976 1.09220719415828 1 1
1.14531623683928 1.08179583705336 1 1
0.911302212397683 0.869751596252849 1 1
0.883839817197818 0.840284535368487 1 1
0.927082903036183 0.873547245065636 1 1
0.957520646295842 0.905332423023893 1 1
0.707337504841579 0.672963209325283 1 1
0.915616429201042 0.868949094645344 1 1
0.914039843564913 0.870004621046551 1 1
0.665184160816625 0.632215652905479 0 0
0.814837090039546 0.776092012648488 1 1
1.04726295432522 0.997033018609156 1 1
1.12469794618652 1.0723719069054 1 1
0.890418819562035 0.842904344824603 1 1
1.09325868004409 1.04512556979638 1 1
1.07156041466527 1.02088506058109 1 1
1.19974957592371 1.13859945448112 1 1
1.16935218921305 1.11932362308885 1 1
0.937838662746641 0.89653130335857 1 1
0.900520479646184 0.843957676132286 1 1
1.09596180060421 1.0430767509881 1 1
1.06063448514552 1.00687302272699 1 1
0.861210025349 0.817795739721622 1 1
1.06142505108521 1.01161042694536 1 1
1.10811760581264 1.05744969455149 1 1
0.776047033959205 0.733314396718366 1 1
0.82851911994168 0.783804760634286 1 1
1.02162669484202 0.972540245534352 1 1
0.934228627507115 0.888714274843071 1 1
0.997284126973296 0.949440020104616 1 1
0.838766422294383 0.799342794588793 1 1
0.815078016551638 0.773980624955148 1 1
1.03481269436212 0.983387159173145 1 1
0.96965530292532 0.927918358728294 1 1
1.1978004096128 1.12742962966258 1 1
0.973216081892906 0.927219183416452 1 1
0.928499712923993 0.882579570371051 1 1
0.773921121933566 0.731339515933169 1 1
1.02599005077322 0.975331528730223 1 1
0.79972271656543 0.76492898147166 1 1
0.840365494992629 0.80627448796069 1 1
1.26179507574726 1.20553647400786 1 1
0.842568407447535 0.797307630102915 1 1
1.17961437695834 1.11271915413042 1 1
1.02694167889828 0.975424701610332 1 1
0.96398760005039 0.904334020527796 1 1
0.959379204841963 0.904934518405958 1 1
0.578116455438197 0.543466586245437 0 0
0.83492156353436 0.798088526394314 1 1
0.779908870115991 0.74245161224857 1 1
0.89627760477976 0.853574123483772 1 1
0.940166997222008 0.896093101280218 1 1
1.229760321385 1.16918181084632 1 1
0.899145229642564 0.853966003582224 1 1
0.645368458461533 0.608666982517308 1 1
0.790344816901114 0.752940330789035 1 1
1.13550093361173 1.07578499796901 1 1
0.845865493731535 0.807426387525782 1 1
1.05063942165916 0.989820840134418 1 1
0.704871298104275 0.671199973799029 1 1
0.913349074377226 0.863942409807612 1 1
0.998307532942075 0.946474428426846 1 1
1.21907587786373 1.15570959781953 1 1
1.06922706400008 1.01800039396902 1 1
0.981290649713962 0.932533983592288 1 1
0.9584014138563 0.91385362810501 1 1
0.979383825637441 0.934813731201424 1 1
1.07503947873055 1.01336192505024 1 1
0.901549686778323 0.85988625845262 1 1
0.65781852012133 0.627996722008685 1 0
0.722565798626025 0.685426447290147 1 1
0.843139402673441 0.794934969181602 1 1
0.848250918857535 0.807717593229628 1 1
0.846928970359687 0.808978505793622 1 1
1.0856368872477 1.03032515577415 1 1
1.25986505221429 1.2033372431074 1 1
1.12275213819357 1.06353287220299 1 1
0.951824072329429 0.902350142744843 1 1
1.3938157107315 1.32712749092296 1 1
0.761599461670102 0.724776864416078 1 1
1.21885759760593 1.16849776404981 1 1
1.03219833731902 0.983551736374754 1 1
1.11030908273854 1.06524357115698 1 1
0.885067872680219 0.846986810253127 1 1
1.07067301728498 1.01989998884872 1 1
0.995947951095791 0.947964825553845 1 1
0.912202620567862 0.87320773100545 1 1
1.13030083858448 1.07795259048744 1 1
0.679761235297214 0.641463333548146 1 1
1.14663808543637 1.08692933120334 1 1
0.767671344783064 0.724729938982449 1 1
1.04577339703018 1.00231631047811 1 1
1.0967562295038 1.0380828560165 1 1
1.11170736660721 1.0553702805258 1 1
0.824149339518402 0.780852534484062 1 1
0.984080649699845 0.940079155707843 1 1
1.19083881114015 1.1231988421367 1 1
0.646191124969552 0.604779176411796 1 0
0.878632859867334 0.832803730172694 1 1
0.865397923826404 0.816212344578896 1 1
0.691713133810836 0.66066280356725 1 0
1.03762099036952 0.990935044701533 1 1
0.776869843797096 0.742807821236282 1 1
1.40799113418481 1.33439486038569 0 1
1.06237195545861 0.999569582293473 1 1
0.969763891361271 0.918106492667689 1 1
1.00320692321404 0.958639224506595 1 1
1.10860528016679 1.05300518811611 1 1
0.909882961229145 0.869434148912388 1 1
0.875947429173873 0.831466596762265 1 1
0.733778174187783 0.697343355612281 1 1
0.884893038316602 0.843419202035303 1 1
1.17995529194584 1.10892694866006 1 1
1.0714923352379 1.01636007572299 1 1
1.44198935811955 1.36423881334926 0 1
0.952620154845707 0.90969814897523 1 1
0.918041389067945 0.871920158805411 1 1
1.10255803885126 1.05456513531921 1 1
0.942127742895976 0.885010709532391 1 1
1.10486630078922 1.04631967084833 1 1
1.31574554318917 1.25231055921578 1 1
0.793999298624293 0.756426441015477 1 1
0.983935881788993 0.943307184158543 1 1
0.986290598496287 0.946436965546875 1 1
1.03362069154815 0.978923669837379 1 1
1.16391260492903 1.11054711489111 1 1
0.387179217533574 0.369783384932787 0 0
0.584208756608189 0.557664345728164 0 0
0.974844744547189 0.92817113502231 1 1
1.06491834612937 0.998025329169101 1 1
1.03288122393703 0.988741847718015 1 1
0.694827533118137 0.66158397422668 1 1
0.831736119835412 0.787385843438576 1 1
1.14591902502379 1.09403942600149 1 1
1.2809525317069 1.21868407667339 1 1
0.977542734090023 0.937499963012513 1 1
1.10956159625468 1.05651316846085 1 1
1.21366944403753 1.15454700295243 1 1
0.87798833257362 0.840483110305984 1 1
1.08594439655172 1.01825777004172 1 1
1.1920882866451 1.12195570439517 1 1
0.912456423333373 0.862514789070082 1 1
0.636367402659135 0.611809485533338 0 0
1.27307245206228 1.20729234931488 1 1
0.760058529775537 0.730966817428642 1 1
1.00533081535672 0.956589361690474 1 1
1.08920161762661 1.02489451942549 1 1
0.977175279696437 0.922296730358069 1 1
1.15591415749616 1.10023190801054 1 1
0.735511552058313 0.700406337229182 1 1
0.760723090983191 0.724548153003355 1 1
0.944580910780741 0.894742188351747 1 1
0.623607910391653 0.600123150716217 0 0
1.09488673054232 1.03833757889694 1 1
0.864559555638775 0.823032487720869 1 1
1.27124143751738 1.20248807173092 1 1
0.975836097390509 0.919256703129356 1 1
0.950906935037201 0.906027009361912 1 1
0.981615574959046 0.932029993874324 1 1
0.532658208288935 0.508125981279711 0 0
1.01534426263461 0.965966172080633 1 1
0.938073797755226 0.892895490658906 1 1
0.902602815609026 0.860952093526529 1 1
0.79753083885125 0.759870474951328 1 1
1.16332859663223 1.10481988857321 1 1
1.29512819203329 1.22804752730739 1 1
0.768967527254996 0.737894062935395 1 1
0.865475808436774 0.824000243223756 1 1
0.957382198016414 0.910786500953275 1 1
1.26293761257379 1.20018887487539 1 1
0.996747658134275 0.950506610860337 1 1
1.07415480089268 1.02559250665347 1 1
0.962980129754444 0.920143864624363 1 1
1.25771464633868 1.19802482381504 1 1
0.9188697901741 0.872815557909218 1 1
0.872385250725441 0.830055831753257 1 1
1.14582758060926 1.09768482797248 1 1
1.19451833073532 1.11406535458661 1 1
1.48465877171374 1.41321371059619 0 0
0.902136361411526 0.851212423783024 1 1
0.731071064246037 0.695288404067375 1 1
1.04600630218646 0.993449856250542 1 1
1.11377573685154 1.05904089124512 1 1
0.971011678163435 0.925691806597874 1 1
0.809859102237057 0.774036132721379 1 1
0.849153868650973 0.80592912551538 1 1
1.09835126677295 1.04831985765725 1 1
1.08193218555057 1.0327357631817 1 1
0.986914325628959 0.936299754968736 1 1
0.756073498008312 0.716366712947885 1 1
0.814875340358195 0.777968803812418 1 1
1.03809839684814 0.99259865801773 1 1
1.10583345827118 1.04619550928953 1 1
1.05489347025253 1.00891497575626 1 1
1.03301693069144 0.971357278540012 1 1
0.882693225410759 0.838030055614319 1 1
0.894602850414476 0.848954662395009 1 1
0.95189154729031 0.909855458162689 1 1
0.903936861632852 0.862569874873362 1 1
1.19483009433733 1.13499084222874 1 1
1.26284032917415 1.1998010303325 1 1
0.939461477184656 0.892102973931252 1 1
1.02894796998669 0.981189168824822 1 1
0.908028862776422 0.862030146366066 1 1
1.16404560561926 1.09469102306263 1 1
1.29016903451684 1.23166897605295 1 1
0.806678377032103 0.762982092619803 1 1
0.900638328114055 0.858658266969295 1 1
1.09950002899327 1.04259718782411 1 1
0.80446810167023 0.763367460907289 1 1
1.04280910007365 0.992540830473696 1 1
1.09636305555546 1.0476864977488 1 1
1.16773721727944 1.10447663117731 1 1
1.57222026851206 1.49501694038593 0 0
1.24001990308996 1.18444873167593 1 1
0.605359890058914 0.57396103597599 0 0
1.11726596171326 1.07065466577091 1 1
0.501000471444992 0.47710122903204 0 0
0.985342303335301 0.934369870525133 1 1
1.19256212255766 1.13481048493944 1 1
0.919139624198184 0.871979789165773 1 1
1.3139315001722 1.24107706783749 1 1
0.959425358406521 0.907806351652688 1 1
1.07619378384195 1.02813458966074 1 1
1.13929463978746 1.0792720682832 1 1
1.13990543490831 1.09030233791973 1 1
0.930027166948457 0.875926777252164 1 1
0.976059650278175 0.91549935613277 1 1
1.03361046452438 0.986401739716917 1 1
1.12262581741197 1.07006362315258 1 1
0.810246268132125 0.771448055420981 1 1
0.905634701082773 0.848002544312798 1 1
0.847435218566885 0.811156750612697 1 1
0.877824976465351 0.840277162302115 1 1
1.07917331698022 1.02660213528127 1 1
0.761895929879011 0.725068222197172 1 1
1.22169108605371 1.1488676309288 1 1
1.12097452706301 1.06173012001455 1 1
1.0298190079954 0.980160025284984 1 1
1.08238947125353 1.03191771439994 1 1
1.02383086551707 0.980463771365596 1 1
0.954164348912312 0.910328147298615 1 1
1.02848251565673 0.983837700458836 1 1
0.990125118421349 0.94260865213895 1 1
1.33282015110121 1.26540790940847 1 1
1.32667602916214 1.25511229268555 1 1
0.950535841882229 0.903524120201078 1 1
1.05351754711202 1.00326110554299 1 1
0.850133125429598 0.812251169784025 1 1
0.857622964190027 0.818810145993729 1 1
0.896388946105754 0.853829709166265 1 1
0.993815400471037 0.952017332474565 1 1
0.801552599182373 0.761217553892395 1 1
0.879734348656487 0.837779200702909 1 1
1.22708374814357 1.16388997581602 1 1
0.972412723418804 0.92895552962987 1 1
0.942471368919624 0.899017357754725 1 1
0.945350321309635 0.897626363209453 1 1
0.869081809990101 0.818364994332277 1 1
1.14980070412277 1.09429765727913 1 1
1.25919912681708 1.18019492600704 1 1
0.695365437447713 0.656548934852792 1 1
0.807253983014961 0.773582085107941 1 1
1.17763518768744 1.12093876711357 1 1
0.843246796681631 0.815534833735241 1 1
1.22915333902397 1.16976110577642 1 1
1.00817947970925 0.956480958602089 1 1
1.01385957265422 0.9615538163945 1 1
0.919431322773284 0.873837555499438 1 1
1.17913105796911 1.11952677286379 1 1
1.0339314291334 0.99000153818219 1 1
1.18640055745436 1.13064421645547 1 1
0.62665722663531 0.595209116667727 0 0
0.604815354807214 0.568547992261286 0 0
1.18475679745065 1.13007935425693 1 1
1.18822955892078 1.13624167998089 1 1
0.698110039354001 0.665240217657126 1 1
0.782958028177758 0.737677989131839 1 1
1.00135740089167 0.950845157883118 1 1
0.982166178727276 0.933644612785624 1 1
0.861653938630746 0.829796065414224 1 1
0.674934567700234 0.644596925417759 1 0
1.16749914770465 1.11258960944046 1 1
0.966248838935668 0.924003294039275 1 1
0.938155188311329 0.879616396437711 1 1
0.906659094189922 0.856107191022392 1 1
1.05714421355256 1.01415193534683 1 1
1.22066288880998 1.1689528452408 1 1
1.09196009222531 1.03749887905635 1 1
1.07885602529331 1.02929182137082 1 1
0.834132433276306 0.790167988831677 1 1
1.53494777240218 1.46715345903915 0 0
0.804322306850769 0.763354901126538 1 1
1.01280890164084 0.957799436241452 1 1
1.1511815900621 1.08759790271657 1 1
0.825787583421651 0.788028802915616 1 1
0.92714552024652 0.880892286114329 1 1
0.801676250560591 0.765652947248975 1 1
0.880519785468452 0.844481803850454 1 1
1.07844906369666 1.02365930967695 1 1
1.09843616405471 1.04239121272457 1 1
0.751446444036745 0.706969748584654 1 1
0.960950176054807 0.910236017543982 1 1
0.811056225819254 0.766693210220635 1 1
1.27584215386821 1.20419697792421 1 1
1.15793521749632 1.10802883243441 1 1
1.19251778962843 1.12303088015909 1 1
1.03235099861445 0.980201534101108 1 1
1.42995060270113 1.35382806221033 1 1
1.26840640390504 1.20616134284227 1 1
0.792947869494541 0.752451926416702 1 1
0.912064763887556 0.862597717199624 1 1
1.07925259491021 1.02551371544455 1 1
0.539369312021185 0.513190422036266 0 0
0.819539198093546 0.790055204195469 1 1
0.987723569849957 0.934287045627717 1 1
1.14401231709929 1.09515187364589 1 1
0.908580375667004 0.864614515129554 1 1
1.18036033462091 1.12322492718789 1 1
1.19598825328718 1.13593145013148 1 1
1.11943882262538 1.07185195333111 1 1
0.87861543855632 0.834031811129416 1 1
0.938743827676736 0.904624098956119 1 1
0.830343943513674 0.787655173046725 1 1
1.04074282067017 0.988536413011888 1 1
1.52070162717644 1.47077278389474 1 1
0.948304327932569 0.881041623361238 1 1
1.02764069522883 0.977482206701912 1 1
0.76858152540238 0.721401753266184 1 1
1.00530459294845 0.959078855163177 1 1
1.14372206452972 1.08485072467478 1 1
1.01974538319825 0.972209331434602 1 1
0.866656979047331 0.807254949283892 1 1
0.938985783108826 0.895105434840004 1 1
1.29827010049398 1.22046036105632 1 1
0.870950428526626 0.82789650088138 1 1
1.21169905462446 1.14564555735253 1 1
0.845831302835069 0.798394705721269 1 1
0.941394129488892 0.895053059330662 1 1
0.750497209511302 0.711502464424201 1 1
1.18153417869459 1.12855251934861 1 1
0.888246857233493 0.843381091777145 1 1
1.0123538633962 0.966462239844404 1 1
1.24425166791953 1.1771914062356 1 1
1.1285390658405 1.07848463366202 1 1
0.8276095726499 0.794977535091767 1 1
0.476147683167762 0.448112220590918 0 0
0.771152860055984 0.738080661024267 1 1
0.907671293752707 0.860953750275342 1 1
0.828202966232751 0.788221276481624 1 1
0.999769864889413 0.953428479876873 1 1
1.10224399508054 1.05294701343775 1 1
1.23213626368258 1.17463717413329 1 1
1.13603532892797 1.08373989659864 1 1
1.02360136435835 0.97498920026118 1 1
1.02066153927542 0.975912645279702 1 1
0.963511535033933 0.920517197470501 1 1
1.04762083517522 0.995796664583889 1 1
1.09782059590104 1.03944417923934 1 1
1.02284834861995 0.976366197645354 1 1
1.21950734735806 1.16927947471267 1 1
0.972092103949894 0.916491523576433 1 1
0.973902134986204 0.924470897170943 1 1
1.1305491209161 1.06914037735301 1 1
0.866438893049185 0.823301710050321 1 1
0.96916332604273 0.923572586655038 1 1
0.973466566549045 0.914860606118628 1 1
1.32436404688273 1.25978712801895 1 1
1.07851654802701 1.03169599054729 1 1
1.11306079088461 1.05648339546735 1 1
1.33467080099391 1.27110693118604 1 1
0.949155442561552 0.904022868135673 1 1
1.13783057013198 1.07928719022029 1 1
1.00916788133136 0.95490189717561 1 1
0.907556349096787 0.863933829606537 1 1
0.855260101667822 0.811884432964313 1 1
0.829767749788304 0.791353982303992 1 1
1.00968181192013 0.96013724378255 1 1
0.980611994977346 0.946959955551192 1 1
1.20908790582206 1.14433513867601 1 1
0.883463585717891 0.840852327218503 1 1
0.5943963263729 0.564846098883193 0 0
0.890670098626838 0.850399657784602 1 1
0.941991795668288 0.888969147562653 1 1
1.03083124180807 0.981932935712488 1 1
1.04532853492272 0.994880059827096 1 1
0.779323940871859 0.737483899231124 1 1
0.514385200480171 0.489969653001986 0 0
0.903564391601686 0.861985987512191 1 1
0.855091504779834 0.809228435962423 1 1
0.981160171343713 0.926550043218346 1 1
1.11171326357549 1.04919160979817 1 1
0.972219895825029 0.926349935284281 1 1
1.19838784320916 1.12785869328611 1 1
1.03856248630974 0.984767484826661 1 1
0.782720517873263 0.740658143727459 1 1
0.921367735020711 0.867938721019882 1 1
0.99629353059342 0.951315117996694 1 1
1.03813259789914 0.981186279925042 1 1
1.06571667157042 1.01423480271571 1 1
1.13856587126335 1.06867515509537 1 1
1.1323898954494 1.07580838799844 1 1
1.1539871028733 1.09824749656357 1 1
1.07839933443068 1.03091692844708 1 1
0.803334263578418 0.76748850082227 1 1
0.94709961412259 0.909668129248691 1 1
0.98921587569754 0.933433676955536 1 1
0.989153942708748 0.938882553496396 1 1
0.898036505752238 0.852766400097495 1 1
0.744131784420484 0.707747465053299 1 1
0.65452933929198 0.622186051503661 1 0
0.782211356820093 0.750970770706111 1 1
0.873192807968405 0.834113685204993 1 1
1.03151390870124 0.984899976261653 1 1
0.936142252253082 0.888271165779659 1 1
0.856383407273106 0.80723509252669 1 1
0.647001953628524 0.618941117392765 1 0
0.918188426964233 0.877061222500138 1 1
1.26125184296921 1.20135671851341 1 1
1.18902548577856 1.13249564356885 1 1
1.00038335590706 0.958543144008225 1 1
0.815526789491476 0.776260879546679 1 1
1.01219738124635 0.951131602597797 1 1
1.01645337388596 0.969548112692997 1 1
0.940441619629098 0.891673838904379 1 1
0.881076016637568 0.84101679815387 1 1
0.759001269790911 0.725529817822071 1 1
0.913757013150126 0.869925301072937 1 1
1.01711191300885 0.962188541211426 1 1
0.895388861073517 0.854484116757703 1 1
1.02979945943642 0.975523445958985 1 1
1.11514903859336 1.05354609820176 1 1
0.916852431258439 0.872438525453361 1 1
0.658945768429134 0.629048277168356 1 0
1.32792173650643 1.24671688746944 1 1
0.743514524702357 0.71207283358091 1 1
1.26707417659516 1.1970350036117 1 1
0.716979532868715 0.685861009183323 1 1
1.17235343294114 1.11448279313246 1 1
0.876753590862873 0.835284801994823 1 1
0.906474467285321 0.85677716024376 1 1
1.17050556460459 1.1035609655563 1 1
0.488335155510325 0.462899361282134 0 0
1.03377924075629 0.982946077961084 1 1
1.3096109286922 1.25033205286433 1 1
0.956075318338616 0.911308382649284 1 1
0.909154669522328 0.858177191523809 1 1
1.10448148130994 1.0554560932295 1 1
0.65470407243748 0.628415911667901 0 0
1.21555604235059 1.14868344531808 1 1
1.28540551371061 1.21494061194561 1 1
0.852632509216091 0.81089427139413 1 1
0.706904147626109 0.67462753443908 1 1
1.2689082558283 1.211094007838 1 1
1.08137671548808 1.02421231502871 1 1
1.17638688004184 1.11508814711795 1 1
0.65143305485919 0.617533699364837 1 0
1.12922068643292 1.07323430738093 1 1
1.04802369416623 0.999458844609528 1 1
1.15772285436841 1.10572180157163 1 1
1.20076795701147 1.14592437729414 1 1
0.951428449575371 0.910213080277537 1 1
0.926715577647067 0.883797970617733 1 1
1.13518411669167 1.08213452342083 1 1
0.750236935260209 0.705136029828938 1 1
1.27228843211721 1.21089706278958 1 1
1.0393562447644 0.992381698205383 1 1
0.928837787767685 0.886529634698735 1 1
1.19426217739496 1.13880666282432 1 1
1.32786627947809 1.26170371614604 1 1
1.0763397989016 1.02039429876543 1 1
0.940793068345476 0.901490253398425 1 1
0.809096132926263 0.769755673388073 1 1
1.01647056696415 0.96598488366387 1 1
0.638808320354652 0.609280961127963 1 0
1.00025260646262 0.950980929075243 1 1
0.808709330628152 0.77604895384406 1 1
0.997588578922361 0.954464405886351 1 1
1.0662975307692 1.00550348168967 1 1
0.902739096036458 0.850666569147837 1 1
1.0154724855555 0.965366717479004 1 1
1.05852760544149 1.00606806225476 1 1
0.786597255546868 0.747150352186833 1 1
1.20855824944617 1.14931492235759 1 1
0.937442431750846 0.889605942237629 1 1
1.21321950540432 1.15496777627043 1 1
0.894679076841149 0.84246911171951 1 1
0.750214305399841 0.709911288963075 1 1
0.734687108621636 0.704323514048519 1 1
1.12859001361975 1.08109123134753 1 1
1.11252244414637 1.0691743999585 1 1
0.828498865290079 0.790228268316248 1 1
1.02797689413592 0.977087863274448 1 1
0.908298274493391 0.864963489296652 1 1
1.14104432133611 1.08809638500901 1 1
0.58576488692609 0.563222732378974 0 0
1.07519470632773 1.01820015702345 1 1
1.24047334263363 1.17802518003999 1 1
1.39463675617455 1.32866498476834 0 1
1.25558297270551 1.19397658612869 1 1
0.779320424992605 0.739813858186076 1 1
0.443040342294437 0.418479796581389 0 0
0.993690776209835 0.936521296503228 1 1
1.27773648437916 1.22898182313077 1 1
0.848878207807648 0.807054037955689 1 1
1.25687046188576 1.19244650396049 1 1
1.14107090265688 1.08834801082578 1 1
1.16912627974505 1.11325487408661 1 1
0.855216535724612 0.810199849257725 1 1
0.546975569830921 0.520814424976802 0 0
1.05387437270343 1.00781022207931 1 1
0.693154953286263 0.666524384280637 1 1
1.15583090213115 1.09046039632266 1 1
1.03472018055113 0.983177037544992 1 1
0.852683385815275 0.817073797581299 1 1
1.40487326830293 1.33396025958138 1 1
0.986590074713093 0.932849973487813 1 1
1.02458659478974 0.975448545023763 1 1
0.828374534322348 0.789590146211599 1 1
1.17600401814191 1.11888949984019 1 1
1.1262075261197 1.07324734545904 1 1
1.06404086121575 1.01732881167736 1 1
1.15251841263265 1.09105828769015 1 1
0.771823394932164 0.737266216925897 1 1
0.825625864706901 0.787036443192053 1 1
0.970646331155286 0.919554444059612 1 1
1.09231014672369 1.04414854942251 1 1
1.11725411521948 1.06011278553273 1 1
1.02296467867679 0.974114345006486 1 1
0.857671720152511 0.815806910328508 1 1
0.944445896728341 0.892863901746393 1 1
0.930094831238366 0.893732171872772 1 1
1.03308861136407 0.980713626978068 1 1
0.919362671753672 0.876111618453168 1 1
1.3705561262087 1.30427666415203 1 1
1.28352568729241 1.21721059302458 1 1
0.677459474819376 0.639019600763015 1 1
1.04685346744574 0.999904390214744 1 1
0.837062541937237 0.798464724365396 1 1
0.736404087531546 0.695210969259955 1 1
1.03406671091997 0.980650674090643 1 1
1.17398902323496 1.11701813504393 1 1
1.04026741205315 0.986129909109871 1 1
1.18631246824387 1.13077682798027 1 1
1.24230936239331 1.19718147513447 1 1
0.790524603366306 0.75162676302681 1 1
0.558675880737051 0.532810882196191 0 0
0.943671470789369 0.902620126876391 1 1
0.638753649269954 0.60390113678245 0 0
0.97149380758639 0.926523498903397 1 1
1.05479228760861 1.0049644746514 1 1
0.912989361776297 0.867570039369724 1 1
1.3938602073852 1.32941021318828 0 1
1.1678172369475 1.10353467433582 1 1
1.16720743932242 1.10531785220518 1 1
1.01881172550388 0.962006767079863 1 1
1.17266529310325 1.11466540778764 1 1
0.789981184483526 0.755858196887156 1 1
0.590660033145099 0.560015420036441 0 0
0.983605224815776 0.922226868982584 1 1
0.946958329392442 0.90342546536895 1 1
0.715667995935853 0.680024202442425 1 1
0.770172397305355 0.729396245442885 1 1
1.42706470816683 1.34856258653974 0 1
1.04235588674925 0.996162867057722 1 1
0.942457823048524 0.890847424171311 1 1
1.05784984104942 1.0045889009349 1 1
1.08733190918664 1.03356534308993 1 1
1.14365676368067 1.07840981106457 1 1
0.871372051230753 0.830897078989118 1 1
1.0325858615143 0.989026919294117 1 1
0.911415750110994 0.869802468686187 1 1
1.12305443005929 1.06829395017141 1 1
0.69671600950699 0.65854676513991 1 1
1.28623864994228 1.23576620614298 1 1
0.98014076046277 0.933042925623234 1 1
0.698541246088103 0.664468515803934 1 1
0.842837960345779 0.797100050846163 1 1
1.22508027774327 1.14754748902001 1 1
1.18604694779436 1.12917223302043 1 1
1.12390221175279 1.07583006974262 1 1
0.910064825199653 0.866467743457464 1 1
0.806823026207653 0.769729306405818 1 1
1.18861053951319 1.12603771914617 1 1
0.589729258034004 0.567371756262931 0 0
1.07051276161533 1.01655533932714 1 1
1.17653700246331 1.1049065408965 1 1
0.966332051479412 0.927753164677571 1 1
1.01024717002971 0.964537969924267 1 1
0.686844753424369 0.650189754319037 1 0
1.28784648266973 1.22407634800656 1 1
0.95069612480538 0.907128535602412 1 1
1.26700548912695 1.19988081376752 1 1
0.970533576204976 0.927704363576226 1 1
1.02764658351666 0.981068488038055 1 1
0.990141280094653 0.939303656320754 1 1
0.822907421008263 0.777289693839157 1 1
0.80897166487469 0.769412146417703 1 1
1.05974719771463 1.00182177806088 1 1
0.93364888784051 0.889501126108085 1 1
0.969383993136853 0.915783499867396 1 1
1.2123839008801 1.151492617019 1 1
0.826916235925471 0.787239613498381 1 1
0.949819821059397 0.902748464010719 1 1
1.06687767877158 1.01119205988213 1 1
1.17581025564151 1.1042308342678 1 1
1.08346430787605 1.03693389781489 1 1
0.541302091579283 0.503927174198022 0 0
0.747167148911136 0.710367786058515 1 1
1.1128085392977 1.063335880997 1 1
0.778163085171812 0.736695263985539 1 1
1.16567186726352 1.10493820947246 1 1
1.24116574438463 1.18248524714011 1 1
1.1588693658598 1.09999358484157 1 1
1.23463792525136 1.17254689787402 1 1
1.14674378612436 1.09517325521195 1 1
0.623955743063329 0.592417086605922 0 0
0.847614220664699 0.81127341882045 1 1
0.966150411676587 0.919711484357665 1 1
1.09347401232492 1.04167987961563 1 1
1.1261816341967 1.07977483285306 1 1
0.974035054945596 0.915089969634765 1 1
1.02625690563963 0.976874630635288 1 1
0.945399196654202 0.902306833794617 1 1
1.02136190393674 0.975048823521845 1 1
1.00009418760217 0.957666709248931 1 1
0.896278548154855 0.847392709935207 1 1
1.26279854268381 1.20400944263615 1 1
1.17088609003146 1.10617875915415 1 1
1.27532755352923 1.21937590792806 1 1
0.596531420036411 0.565931320402121 1 0
0.886898499694526 0.840872209680906 1 1
0.842916238070728 0.809013805649624 1 1
0.96520268092994 0.921116784959721 1 1
0.937039419970375 0.891368538319213 1 1
0.687206232306925 0.655780134175069 1 0
0.910980168594888 0.863400095325325 1 1
0.900826914029908 0.854033443723865 1 1
0.866790149265758 0.821066743793596 1 1
0.92184710932552 0.87896173543455 1 1
1.26106139694192 1.19634215215137 1 1
0.907141652930259 0.869599781503783 1 1
1.1453764957703 1.08387792161943 1 1
1.03112476777107 0.981445569519509 1 1
1.26503506453198 1.19773836942116 1 1
1.03474557234979 0.982790941678753 1 1
1.22856195095513 1.1685108668069 1 1
1.13027067936295 1.07618025462448 1 1
1.11965165432559 1.06652242134949 1 1
0.782935411457508 0.742097701654245 1 1
1.23561642687971 1.17394843519027 1 1
1.17544208259792 1.11457437286633 1 1
0.858335746711842 0.821000092999469 1 1
1.00988110005364 0.957804169878749 1 1
0.752148280948628 0.713313022036827 1 1
0.811070995105973 0.772060050454605 1 1
1.17252918577409 1.11040294343744 1 1
1.02628665485683 0.983409179280041 1 1
0.981888736589615 0.937412684638606 1 1
0.660757266647785 0.628660411749805 1 0
0.779889685678779 0.740585861299452 1 1
1.0243296763569 0.96903840200838 1 1
1.06568974807248 1.00750659180885 1 1
0.974705785481419 0.922272450564423 1 1
1.09143228940168 1.03490010054923 1 1
1.02248114899755 0.969592230692831 1 1
0.827849711894975 0.783277944620245 1 1
0.951232239016738 0.901944590604428 1 1
1.04961665843554 0.997756981967854 1 1
1.09823076855886 1.04306919539164 1 1
1.04772462110313 0.994126061617782 1 1
1.12325427247694 1.07080619508282 1 1
1.3070695625879 1.23862266068105 1 1
1.10080889752105 1.04136688665967 1 1
1.27265783650003 1.20337989922699 1 1
0.9061559495491 0.85876677072371 1 1
1.02848457935937 0.981669856504589 1 1
0.850060681173186 0.813720938135797 1 1
1.0498343429972 1.00141842268529 1 1
0.52874567824494 0.503896679959672 0 0
1.4797104857994 1.40780805107297 1 1
1.06681474518873 1.01852617697275 1 1
0.823547411191116 0.770074606684986 1 1
0.959279631206264 0.917773790804452 1 1
1.13982511234495 1.08158388323818 1 1
0.77610160929985 0.737722841553388 1 1
1.20410593341479 1.13674189333466 1 1
1.29536847868745 1.23768475029484 1 1
0.827512453546592 0.786631219163413 1 1
0.977094990351235 0.929970079052023 1 1
0.866114667073199 0.822514913131545 1 1
0.907336337389218 0.859220329160126 1 1
0.730847294015252 0.697945523111277 1 1
1.41100662203878 1.33899440556936 0 1
1.24502324154211 1.16971830163383 1 1
0.924381800661562 0.885457430978232 1 1
1.01623017484498 0.955936900724371 1 1
0.919742341702224 0.869885096442174 1 1
0.946006812119692 0.901354436861298 1 1
0.773749023908 0.735112476720813 1 1
1.12230985041654 1.06183413366375 1 1
1.11372117428739 1.0577019321751 1 1
0.793335086230192 0.752214162330072 1 1
0.679020617024286 0.650754592526386 1 1
1.12465915909688 1.06596269008163 1 1
0.831845143727708 0.793776490575491 1 1
1.35139876767371 1.28552990668009 1 1
0.788309417228427 0.746161784592184 1 1
1.0251340872352 0.973132083267224 1 1
0.795452606775801 0.760415821167049 1 1
0.964256320830425 0.920375107744989 1 1
1.383748460385 1.31963876170784 1 1
1.17044993303825 1.11164790712819 1 1
1.02227463987286 0.974395251870831 1 1
1.08833890398514 1.03682816618196 1 1
0.811553022249346 0.768894178689277 1 1
0.89605110594276 0.85386361878002 1 1
1.2056975055649 1.15123022232504 1 1
1.11717541688748 1.057989962584 1 1
0.984606498298887 0.930195339395106 1 1
1.00252860780461 0.947468778716807 1 1
0.745568937394575 0.713187496161406 1 1
0.724906815539324 0.692469829681788 1 1
1.11317647592884 1.05548421408495 1 1
0.954104316839947 0.907220921404293 1 1
0.983053755530858 0.93041008069691 1 1
0.919181312681304 0.880456266027653 1 1
0.958349311222067 0.916783513867984 1 1
0.87165978402733 0.832520501258721 1 1
1.00828773759056 0.957681747086554 1 1
1.46829118554961 1.39019366983991 0 0
1.04977904516564 0.983010425928878 1 1
1.14888043161566 1.09599747383047 1 1
1.11924846335781 1.06446361233884 1 1
0.762077828609981 0.727263923797071 1 1
0.81176562578928 0.772245272854127 1 1
1.2545024284723 1.19268383963972 1 1
0.997838685397263 0.953847847252247 1 1
1.14314363955272 1.08675627110381 1 1
0.971865881344536 0.918035261366548 1 1
0.829047121135685 0.792057871849644 1 1
0.87199284556179 0.825612053697751 1 1
1.20760316845471 1.15490733864396 1 1
0.884125258565425 0.840825064075331 1 1
0.94789105260135 0.900700769698524 1 1
0.910547508062478 0.868835971715742 1 1
1.05571699566361 1.00110447425922 1 1
1.30198505234323 1.24072862463133 1 1
0.714976145754504 0.679328993228044 1 1
1.26571425022385 1.20605990933012 1 1
1.00298172866877 0.956976140006829 1 1
0.742324921157089 0.708398539379915 1 1
0.937419098121275 0.904432082230863 1 1
0.979644776000697 0.931393715717601 1 1
0.912961513556416 0.870347083959208 1 1
0.998866581870818 0.951584364617185 1 1
0.72088694089208 0.679927714412848 1 1
1.02610362440409 0.975366130673684 1 1
0.870077503036634 0.829708130453366 1 1
1.01052869223052 0.954368039786626 1 1
0.995316700069409 0.941359518023576 1 1
1.00293345171873 0.948426926068799 1 1
0.915552219753942 0.869784360962878 1 1
1.02011113780125 0.974784047886794 1 1
0.888753820013339 0.846780936078913 1 1
1.5220753279803 1.43081027845237 0 1
1.08265554402626 1.02325677627063 1 1
0.837398211807689 0.796074613186713 1 1
0.978749935520243 0.92700703281743 1 1
1.11149802746168 1.05468322870703 1 1
0.72268749751679 0.68898658282892 1 1
0.845010519534264 0.799917211688641 1 1
1.04994292215138 1.00081025883163 1 1
1.22200060688062 1.16499304651348 1 1
0.94040564280091 0.898148068569153 1 1
1.26924286009179 1.20593525794326 1 1
1.18258634015693 1.12189208834534 1 1
0.977398606029061 0.930933108132829 1 1
1.01970446727416 0.97331001166636 1 1
1.13361517947645 1.07509914911035 1 1
0.979756764171205 0.955487740794589 1 1
0.34389039336928 0.327610684337462 0 0
1.03833564477088 0.986556281745564 1 1
0.775823879748241 0.732515593097146 1 1
1.2026061167072 1.13470399367078 1 1
0.912289753585145 0.872446544712058 1 1
1.04693142154934 0.994099341731558 1 1
1.01578086926975 0.963857494696141 1 1
0.810166899646545 0.77536712540681 1 1
0.914263139900099 0.868481460593854 1 1
0.948652908547729 0.90761172760125 1 1
1.61117077678337 1.53930684307724 0 0
1.21325861799807 1.15024103839447 1 1
0.955455356521915 0.914625450940706 1 1
1.13554786088542 1.06612119809485 1 1
0.671573944399409 0.640532408600178 1 0
1.41617615692127 1.34932277743655 1 1
0.834043637788102 0.795420268970603 1 1
1.13167449288145 1.07915452876686 1 1
1.26267460944423 1.203197693679 1 1
0.918374560313357 0.871611993245536 1 1
1.11002774957806 1.04736190487495 1 1
1.07681019233534 1.0330841973423 1 1
1.05320058911469 1.00096127646937 1 1
1.10540131602582 1.04995875836013 1 1
1.08277293347794 1.02856558661053 1 1
1.06295207618353 1.01070487161011 1 1
0.674472361365118 0.637785788370837 1 0
0.839971361938779 0.796841308498918 1 1
1.33418396996756 1.26490687202441 1 1
1.04831878861396 1.00098915010909 1 1
1.2315081673352 1.16144498532335 1 1
1.21523039147401 1.15438951575079 1 1
1.12924099176054 1.07697469094348 1 1
0.627242477523804 0.586584428783792 1 0
0.935726311901804 0.895806874785956 1 1
1.10457610508054 1.05777042162382 1 1
0.969360267419533 0.922336766675994 1 1
1.10971483638167 1.0597530700373 1 1
0.937424285910716 0.891150141147337 1 1
0.86753949579616 0.832980302822304 1 1
0.716580297320103 0.675597045316428 1 1
1.0895975504322 1.04504199068464 1 1
0.702065321681536 0.658753096865561 1 1
0.970879171907243 0.925875635772677 1 1
0.731985042018785 0.691288927371061 1 1
0.905259004129362 0.862588714590847 1 1
1.06596836075755 1.0118308902608 1 1
0.929756360499307 0.890768445971381 1 1
0.885276804292504 0.847799302938441 1 1
1.05568883663917 1.00588261925515 1 1
0.85192517179797 0.807621503755605 1 1
0.854956366329465 0.81589487808043 1 1
1.10678939442915 1.05267035460789 1 1
0.937778652028689 0.878793754504212 1 1
1.25630244533716 1.19233831739821 1 1
1.2967921084942 1.23505161818514 1 1
0.836398913145614 0.78760493948887 1 1
1.04399234925071 0.985184589727898 1 1
0.90171012211767 0.848151762254498 1 1
0.950895991900596 0.900694724734928 1 1
0.979830099305385 0.938914877033816 1 1
1.00867942567279 0.953633659280111 1 1
1.15793178973614 1.09766871854738 1 1
1.23625217202091 1.17093872960817 1 1
1.14792583826154 1.08782438165794 1 1
0.818324020049881 0.799769266958872 1 1
0.943819797503971 0.902080072986775 1 1
1.09262518960558 1.03436435423879 1 1
1.28797365978545 1.22991246657935 1 1
1.09208800108423 1.04307382698786 1 1
0.923177467707512 0.880552980605447 1 1
0.848002351776315 0.809123489804826 1 1
1.02667218825594 0.97452265675427 1 1
0.681662345288948 0.649444001519659 1 0
1.02545234536621 0.976473923858021 1 1
0.756723163463062 0.717752300851979 1 1
0.993415464884483 0.938433606602154 1 1
0.710078572172833 0.664951481255067 1 1
1.19752869525734 1.13476523916515 1 1
1.21004546121475 1.15284528817822 1 1
1.13637430495945 1.08285725223888 1 1
0.98543895324159 0.938577414574422 1 1
0.931639354089248 0.890479619360842 1 1
1.12645508529973 1.0606144290905 1 1
0.849802052309761 0.797007346635727 1 1
1.43919400232229 1.36260465599827 1 1
0.837686677053548 0.799676007713459 1 1
0.954105899490055 0.90043784741573 1 1
1.2949031339031 1.23488205752921 1 1
0.788537775953966 0.749959051467414 1 1
0.903786103259876 0.866440582959428 1 1
0.729564292484591 0.686829080491836 1 1
0.576806008012827 0.536159158225373 0 0
0.855775151940343 0.817938786621346 1 1
1.20788653858935 1.1438010265655 1 1
1.32273005393095 1.25659960061556 1 1
0.665036233780453 0.633479077891184 1 0
0.854533150703267 0.812453109796582 1 1
0.785703979576292 0.749592807072538 1 1
1.02741543769224 0.966530013360627 1 1
0.804697008129669 0.764211429678094 1 1
1.19260814643685 1.13727661909844 1 1
1.13899477018466 1.07982722830932 1 1
0.98465910804621 0.928589597964881 1 1
1.14451032101813 1.08323377762268 1 1
1.08994085654218 1.03082020031473 1 1
1.50273400102946 1.42947622574585 1 1
0.687120268244896 0.651640695607523 1 0
0.945714642494867 0.907051897331406 1 1
0.795285088402118 0.754108531403014 1 1
1.08452385479432 1.03663566058734 1 1
1.20758847824676 1.14513262809912 1 1
0.591210313439362 0.557739088521459 1 0
1.11583941530633 1.05135267065285 1 1
1.17495825611433 1.11521110588512 1 1
1.14432397843065 1.09384848079179 1 1
0.495251659256792 0.469569453818469 0 0
1.17412585309048 1.11110388837777 1 1
0.760215230233766 0.723585218303588 1 1
0.674151173198917 0.640546660570074 0 0
0.84704239740228 0.801311659764846 1 1
1.03464122762778 0.972942765682864 1 1
0.71890680539755 0.683074177624958 1 1
1.10809857152943 1.04862622667327 1 1
0.922305223352587 0.881043366688844 1 1
0.9772458377254 0.923315172020609 1 1
0.916178405581232 0.873059995479411 1 1
0.807050643004216 0.773032554294041 1 1
0.750690432969869 0.718317924702865 1 1
1.61503266672266 1.53354844706463 0 0
0.923801534430846 0.878326618520042 1 1
1.25025778663412 1.19075791004718 1 1
0.712462570214664 0.67070062374125 1 1
0.815997408428743 0.777667225984484 1 1
1.02521816184616 0.98016778223025 1 1
0.871603968823031 0.828168486694632 1 1
0.723839536791413 0.688769163487381 1 1
1.18989531068757 1.12999082834742 1 1
0.899327191939284 0.857369011426217 1 1
0.973162902764643 0.928248832813681 1 1
0.69573736901284 0.662013011072992 1 1
0.854503032110986 0.809507062972542 1 1
1.15284138571603 1.09787468503953 1 1
0.888114453181668 0.852512905691544 1 1
1.00970762478469 0.965715446122102 1 1
1.25636039393835 1.19706687837561 1 1
0.848084781037685 0.813416155136017 1 1
1.16045278112598 1.11236068208765 1 1
1.07035218171961 1.02364625899383 1 1
1.0028522717605 0.952073141808168 1 1
1.12693884919262 1.07262535118591 1 1
1.20184310345846 1.13554168251005 1 1
1.13674097686661 1.0827355886416 1 1
1.10616318377698 1.04091726420512 1 1
0.807146102063033 0.766860207211317 1 1
0.758382348115363 0.720243137886095 1 1
1.03646282203364 0.976952894048011 1 1
1.17456054385007 1.12261659124555 1 1
1.24634563452317 1.18586031889242 1 1
1.00517876181163 0.955890012501349 1 1
0.863007725693757 0.822185925005825 1 1
0.811861779977834 0.772990755435008 1 1
0.780568364376058 0.743325231841778 1 1
1.34946467458842 1.28704707191249 1 1
0.983421168576597 0.940748538504709 1 1
1.70159593391799 1.61407929953829 0 0
1.09535586350747 1.03269818567137 1 1
1.00721883970494 0.957226663531575 1 1
0.951449566730278 0.899692304876965 1 1
1.1148476676928 1.06482319949383 1 1
1.08833774980719 1.03603935270991 1 1
0.942111307545211 0.894274322816503 1 1
1.02431971121683 0.975546651625361 1 1
0.423652905842852 0.405051573686988 0 0
1.06624796280324 1.01878539410445 1 1
1.03799865120015 0.988086902396257 1 1
1.01314477784871 0.964482959049181 1 1
1.09634083445756 1.04199259244083 1 1
1.09565860896644 1.04485353664048 1 1
0.741448358882411 0.70822388228738 1 1
1.10045203209935 1.04395895686585 1 1
0.545724267227787 0.521800561455429 0 0
0.728182434554868 0.694496548225752 1 1
1.27905566290071 1.2102180696456 1 1
0.947650192626546 0.900679810892738 1 1
0.759891033558452 0.718343584716974 1 1
1.06005951838643 1.00647855474137 1 1
1.03631295026365 0.989027409675687 1 1
1.1248645747574 1.06098499408923 1 1
1.04852306726532 0.997677285459428 1 1
0.964492163103489 0.922851942811505 1 1
0.849236936578664 0.805526763984567 1 1
0.884418349570671 0.842097856317324 1 1
0.902722764110959 0.859936771323474 1 1
0.62277543983783 0.596663025130052 0 0
1.32410144800316 1.26026915789868 1 1
0.758959960222789 0.726780227824572 1 1
1.13585494838785 1.08553946939611 1 1
1.3182287817782 1.2607201204859 1 1
1.19412561718798 1.13383416325058 1 1
0.740439047360954 0.691932876725427 1 1
0.936138714343543 0.891997049362846 1 1
0.74753921702948 0.70973433103295 1 1
1.11509621668282 1.07114264724475 1 1
0.888480721345486 0.839669188783204 1 1
0.993367682208558 0.951690440221519 1 1
1.05340040078409 1.00710074807729 1 1
0.975209272387482 0.926944800355932 1 1
0.795376284652153 0.756736745553651 1 1
0.932702007076844 0.890979421845655 1 1
1.30111549706126 1.23111237747847 1 1
0.987455159206737 0.939667792046784 1 1
0.843882201178216 0.799351522294294 1 1
0.886492518484349 0.833105404697523 1 1
1.00224226098061 0.952588394986085 1 1
0.522432380130061 0.49728585087437 0 0
1.37309012004075 1.31079338855489 1 1
0.804421143766966 0.769800521561317 1 1
0.945263644691644 0.894971136579304 1 1
0.840850408006643 0.802762980102974 1 1
1.00650538281287 0.977006034078001 1 1
1.28667038171381 1.22170041008249 1 1
0.920787940101448 0.879985987848498 1 1
1.15147904972962 1.08903890661854 1 1
0.781467524222415 0.746366886625316 1 1
0.803413653921636 0.763909826177021 1 1
1.12788450019959 1.07544197501941 1 1
1.3273165910903 1.25669632632415 1 1
1.1946521167305 1.13318279953362 1 1
0.836618163945545 0.793407130450525 1 1
0.847504267492067 0.81076463894441 1 1
1.15225610854111 1.10374569813634 1 1
1.09505316111545 1.03811399534303 1 1
0.868989825815753 0.829693717825877 1 1
1.02512408313564 0.977885710302413 1 1
0.780142618191618 0.737352265247619 1 1
0.885363163427755 0.84565475702438 1 1
0.993908069819267 0.945729320002047 1 1
1.01729013278872 0.970278174405433 1 1
1.19521754131013 1.14576343989291 1 1
0.636722599008673 0.608736604434887 0 0
1.2732818995757 1.20989082513697 1 1
0.996871400973964 0.939971226809315 1 1
0.945011619842174 0.904938262573359 1 1
0.752316829702207 0.710785239635974 1 1
0.838846410570937 0.799640156853665 1 1
1.21899017931542 1.16511756996805 1 1
0.797958580813567 0.752083775091177 1 1
0.720377237162134 0.681612076411765 1 1
0.736955872242411 0.698234796798589 1 1
0.699652681710772 0.661791194262108 1 1
0.902186855731528 0.861373637625957 1 1
0.963495310686912 0.911289387983932 1 1
0.870678801610999 0.832468872009747 1 1
0.848706976838377 0.807607584686806 1 1
0.909156723141045 0.867831365499899 1 1
0.985907746995911 0.945270111583125 1 1
1.24390015240552 1.18677414629158 1 1
0.987317983862272 0.937404855957152 1 1
0.810945345595981 0.765942781311615 1 1
0.466157404036048 0.436350868649394 0 0
0.748074372222741 0.712226787703957 1 1
1.15454095913646 1.10171067988892 1 1
1.36474969280446 1.30208309041026 0 1
0.767798181843321 0.729302538145667 1 1
1.01480983804201 0.96970358365359 1 1
0.874276541192913 0.818667068109346 1 1
1.14182903492606 1.09577145853545 1 1
1.00127024332087 0.946084456695845 1 1
0.879373545448919 0.834017984758676 1 1
1.02524597822054 0.978944973930539 1 1
0.914300752430917 0.870993270720942 1 1
0.781148114177344 0.735406093878672 1 1
1.10279596101606 1.05402096022601 1 1
0.609298786860237 0.57066795394758 0 0
1.15017152581826 1.09367955114329 1 1
1.02436692681792 0.96979562296873 1 1
0.780940345410672 0.745863393044047 1 1
1.22754588758362 1.16390512857313 1 1
0.945587849938521 0.904114633186027 1 1
1.32077035971375 1.25311885773587 1 1
0.947452194239046 0.90233464953584 1 1
0.901895534394225 0.859847075642401 1 1
1.0036939994307 0.955931518607881 1 1
0.951598878970788 0.90342068049148 1 1
0.964786251112565 0.909137462316907 1 1
1.04064618445325 0.987340931947511 1 1
1.16006605994753 1.10710538267426 1 1
0.817150517386035 0.774196048674972 1 1
0.925368750370808 0.881515733463021 1 1
1.19985136804525 1.14365064589248 1 1
0.782151252672233 0.744630411424263 1 1
0.98840403619317 0.938445733214719 1 1
0.995128172884117 0.948850182760135 1 1
1.13044384619946 1.07350093394955 1 1
0.996591975460797 0.946281003908687 1 1
1.14605874609886 1.08786264741866 1 1
1.03960267061628 0.995237819786007 1 1
0.922371890422889 0.870431381478518 1 1
0.763192705402155 0.729470509671413 1 1
0.853229472142381 0.804931991734069 1 1
1.08535583892721 1.02991822060636 1 1
1.37438284950072 1.3062134463598 1 1
1.09990700473868 1.05011755332383 1 1
1.24150211399573 1.17551158278715 1 1
0.942399004814888 0.89301986876265 1 1
1.51632854783802 1.44192583668487 0 0
1.53513842787491 1.44519149971251 0 1
0.898110842287163 0.85562661536202 1 1
1.34247572539394 1.27081733380251 1 1
1.14940356979759 1.09479827186168 1 1
0.806558014565604 0.774860106059716 1 1
1.27685843230713 1.21959737069598 1 1
0.579056026861001 0.556651763037465 0 0
1.04444086894532 0.985045387472682 1 1
1.05233141110679 1.00054649966086 1 1
0.961360215344207 0.910858731233645 1 1
1.05224774180387 0.993092466159173 1 1
1.09426158549216 1.040766794375 1 1
1.04083365932666 0.977263843697085 1 1
0.854268798685444 0.813756448500999 1 1
1.18391023688553 1.10560089350994 1 1
0.89761319459129 0.853560047076564 1 1
1.12423193336448 1.06557750600918 1 1
0.837165004086374 0.788519024022623 1 1
1.05162916043997 0.9951267741831 1 1
1.0747219588278 1.02156176999697 1 1
0.619889844122414 0.587629189185349 0 0
0.991907536370702 0.946675826745889 1 1
1.06345934066529 1.01379475269894 1 1
0.813858319249233 0.769704717744539 1 1
0.857244251270395 0.817539451503531 1 1
1.16501203644948 1.10753843266641 1 1
1.23350201395843 1.1785993304567 1 1
1.3050392702908 1.23007494225429 1 1
1.02700524567459 0.984470901957653 1 1
0.744668197712012 0.714186245492212 1 1
1.17065298225722 1.10109450680015 1 1
1.06931439256363 1.01585329754052 1 1
0.946007075209348 0.896534272118742 1 1
0.92702845419339 0.882942277818928 1 1
0.806065139657447 0.765607042785839 1 1
0.948410087869803 0.90786674411156 1 1
1.28816732483272 1.21936746271461 1 1
1.09837658680885 1.04463095267872 1 1
1.12632623749708 1.06368281969167 1 1
1.04804765900839 1.00027151356478 1 1
0.67498918969906 0.647044988136997 1 1
0.918414275899449 0.883165008911205 1 1
0.985448516396821 0.938921622973605 1 1
0.884751382993535 0.845927935999066 1 1
1.14762143280161 1.09477189714046 1 1
0.808600902422988 0.77136337900837 1 1
0.831232237067397 0.802765567739986 1 1
0.900074665532321 0.854579673534368 1 1
0.750106850652166 0.715470853449337 1 1
1.04795601519143 0.994230246808472 1 1
1.48854616309461 1.41028477088069 0 1
1.27839320244556 1.23114602911193 1 1
1.24497385287091 1.18177881215213 1 1
0.937834499568306 0.896312490981518 1 1
1.1106549730858 1.04981615978557 1 1
0.960058085108651 0.914991437228739 1 1
0.910324589024438 0.874647314034932 1 1
1.14770620343475 1.08730237686631 1 1
0.69441021486829 0.658143332871354 1 0
0.84143237473778 0.794845577821666 1 1
1.05436838474565 0.996648165923964 1 1
0.948276657830184 0.904994766195797 1 1
0.938752768748871 0.888817081330037 1 1
0.853631900642164 0.803967448505298 1 1
0.791170209544269 0.75509524094461 1 1
0.801810492224568 0.763581206400646 1 1
1.44681580472456 1.38974367514168 1 1
0.853840295976934 0.809933215732884 1 1
0.819426645811788 0.768727262131384 1 1
1.07990765729413 1.03228874482915 1 1
0.880239498939572 0.833434430984194 1 1
0.792774260984435 0.754579261540003 1 1
1.01332798922684 0.965755707573652 1 1
0.699912325002118 0.659191083847609 1 1
0.935459302072153 0.902926975318556 1 1
1.04897664612962 1.00132797721018 1 1
1.04028250843813 0.984301544621386 1 1
0.869208150592326 0.815565976580656 1 1
1.03492901787292 0.982001387424835 1 1
1.26465187963514 1.20395080130444 1 1
1.04707655296695 0.998384211121427 1 1
0.746090537347354 0.709033356735883 1 1
0.771763448612375 0.737471694740434 1 1
1.21006784140198 1.15043159602385 1 1
1.06372561053419 1.01154470235654 1 1
1.10307267339967 1.04708724413631 1 1
1.44523509506741 1.37040892317894 0 1
0.914283237842143 0.874126042815461 1 1
0.914092446175977 0.867602240246432 1 1
1.08648516656354 1.02849634225 1 1
1.29787534364826 1.23510970570683 1 1
1.0979491515062 1.04456222688597 1 1
1.24029672268674 1.18064192658677 1 1
0.816844902762278 0.781365108247748 1 1
0.937254130789507 0.890588627702565 1 1
0.634524860964822 0.610606169772131 1 1
1.06240952378555 1.00574669298712 1 1
0.940811322557907 0.897860137963702 1 1
1.17645103111782 1.12453260976791 1 1
0.857985273048882 0.823420235878688 1 1
1.14253508694143 1.0885354907834 1 1
0.990546101731659 0.944414805801131 1 1
1.01331933284271 0.948108877458193 1 1
1.11249252357507 1.06165015261489 1 1
1.07719522119853 1.02957772736269 1 1
1.19800244513352 1.13517516884134 1 1
0.894333146162745 0.852577786862198 1 1
1.04358561764868 0.992202411709047 1 1
1.30836691310957 1.24584920221585 1 1
1.01996323218548 0.969686889575202 1 1
1.09629659155303 1.02992739614936 1 1
1.05161224135534 1.0038775386479 1 1
1.35228049238302 1.27929648966567 1 1
1.15177030960758 1.10171090577535 1 1
0.770377234580316 0.737626353102816 1 1
1.18017024469099 1.11680943781699 1 1
1.23789365356961 1.16799454406994 1 1
1.29534736704481 1.21942990814141 1 1
0.738726045775038 0.701948231079529 1 1
1.2167035838582 1.14859467866867 1 1
1.00438824747992 0.95861856849044 1 1
0.95083372282594 0.893039725366824 1 1
0.883766640628733 0.831280752172369 1 1
0.694341401796843 0.657580446017828 1 0
0.973793840728513 0.92735935662674 1 1
0.574128024034071 0.553404140334726 0 0
1.21198820399775 1.14456965565202 1 1
0.989695864651507 0.948267931932043 1 1
1.02235939713021 0.978517408244849 1 1
1.20184740540444 1.142783241938 1 1
0.846922039636818 0.79781794657766 1 1
0.713300241480635 0.679884368281107 1 1
1.09829152715469 1.0467178599851 1 1
1.02102231779188 0.968411056707885 1 1
0.878244744806026 0.841907080810295 1 1
0.63453584722733 0.601851398293568 0 0
0.926485028806209 0.874284688042221 1 1
1.18878837179939 1.12160109406063 1 1
0.970314823153683 0.927442648678467 1 1
0.890171199886453 0.852008950342783 1 1
1.26678879815352 1.20778939254689 1 1
0.675685004526614 0.643066594631392 1 0
1.35591882052503 1.29678709956747 0 1
1.035387663828 0.985821583437339 1 1
1.06843393836248 1.01339427671003 1 1
1.32129699719562 1.25312343025517 1 1
0.709830193912588 0.680185511671777 1 1
1.14832430705704 1.08597463219673 1 1
1.21914125208873 1.15773477537494 1 1
1.03578913721737 0.994367605621272 1 1
0.952099482666283 0.90147513042233 1 1
0.830896961723008 0.790861139877494 1 1
0.744682449366093 0.704497408089309 1 1
0.964673303965258 0.921270519352832 1 1
0.714082705551422 0.671169324266696 1 1
0.954857702772693 0.905181104089372 1 1
0.676072727030246 0.638750263868429 1 0
0.7127008246465 0.680834749288588 1 1
0.870678631816764 0.837201769985569 1 1
1.03202452509242 0.987048375537749 1 1
0.68222934222059 0.656865396636999 1 1
1.19287611218895 1.13241048194337 1 1
1.20709287012708 1.14845531466107 1 1
1.38192327896376 1.30986403440933 0 1
0.956768211821912 0.916476126892536 1 1
0.982213125545732 0.920637275428223 1 1
1.12339409708871 1.06669023348735 1 1
1.15480360202538 1.09053083382263 1 1
0.944831745785995 0.892373651400413 1 1
1.0873425948374 1.0272723119593 1 1
1.09909537126742 1.04328075657975 1 1
0.694365178859887 0.663385934922107 1 0
1.12631146349257 1.06851131989615 1 1
0.937291008605771 0.89362865047088 1 1
1.00108737303556 0.955553686397494 1 1
1.00830202866952 0.960810476096351 1 1
1.14263241185054 1.09328873566847 1 1
0.88653399010281 0.846527061937416 1 1
0.99612354833618 0.952655715251303 1 1
0.806267941824839 0.768513202901246 1 1
1.16935529661013 1.11190517053801 1 1
0.679321386904364 0.645774358091868 1 0
0.993435928956897 0.948245147177837 1 1
0.515589881838838 0.494449036991183 0 0
0.905167274937337 0.856085319198562 1 1
0.7299514191208 0.69378043977013 1 1
0.65115226251539 0.62699678513882 1 0
0.794190100594705 0.760455485497066 1 1
0.991727545672864 0.945909099060913 1 1
0.679814837157269 0.647821445439945 1 1
0.804412664731202 0.774763569498782 1 1
1.08229166993947 1.03109831325311 1 1
0.873559800319947 0.827888311380365 1 1
1.37412533982618 1.30686740759004 1 1
1.12807604230778 1.06936045258856 1 1
0.96988302867841 0.926320102575947 1 1
0.792934244113128 0.753522007428666 1 1
0.940704545594622 0.890454915721777 1 1
1.05169011697032 0.998505856084966 1 1
1.24533182742071 1.17805599700503 1 1
1.19407590275847 1.13056815973131 1 1
0.706674888775755 0.671859334795284 1 1
1.16220682365251 1.10214170842507 1 1
1.52995628297188 1.45517167875399 0 1
0.978285826198349 0.936494754257835 1 1
0.953333409832834 0.912093068560252 1 1
0.868571861303385 0.824301206110621 1 1
0.673452878638769 0.643281570457372 1 1
1.23027912771989 1.17280609469781 1 1
1.08069879320707 1.03014260667861 1 1
0.941125715620231 0.89544066713386 1 1
0.783047173739507 0.748408778815711 1 1
1.05787883820876 1.00689959355263 1 1
0.912288843723287 0.872859672901639 1 1
1.01400797580283 0.964322762541531 1 1
1.12418855109806 1.06173840469901 1 1
1.03955467930743 0.978857518762821 1 1
1.05917929923919 0.998757772747677 1 1
0.908795605416927 0.865190531692048 1 1
1.2016186288526 1.14270115042066 1 1
0.788392779123339 0.751406482581627 1 1
0.982137969055081 0.939471965851369 1 1
0.888124105712688 0.845034165911209 1 1
1.35307798935635 1.29112902797189 1 1
0.866214739818099 0.820647629112933 1 1
1.10408682887054 1.0516048522671 1 1
1.10004613892613 1.03979881486222 1 1
0.67756123093461 0.648315104522545 0 0
0.977097758582813 0.931208969375216 1 1
1.09931948360629 1.03601293960279 1 1
0.938177841531712 0.894678413874265 1 1
1.2397817511347 1.17943143503821 1 1
1.06733213833609 1.01767820021032 1 1
0.829504974473149 0.783958783381606 1 1
1.17427759247119 1.12306931788748 1 1
1.13584872396978 1.08062554442486 1 1
1.09051801512911 1.03611109395317 1 1
0.712415160659785 0.679959923824337 1 1
1.26526730400484 1.19681870315537 1 1
0.896147983197701 0.860515266940963 1 1
1.16392831085301 1.10893988829774 1 1
0.874667412935583 0.824936326691707 1 1
1.0014636946449 0.958868589154283 1 1
0.712243524611826 0.675044333599735 1 1
0.886059880862387 0.849737356330213 1 1
1.15027002802295 1.09498517807692 1 1
0.790093327137974 0.75031563312586 1 1
0.98425292356142 0.941391416405024 1 1
0.957183890307773 0.912148503701548 1 1
0.880543985562591 0.84090133953514 1 1
1.01934653416778 0.978369721066527 1 1
1.27358024906354 1.21278941775908 1 1
1.07092763932422 1.01759284748173 1 1
0.909544884560249 0.8570608803198 1 1
0.85734671191137 0.819640305445577 1 1
0.898274519520425 0.85647651414697 1 1
0.760521633657636 0.728262915879519 1 1
0.926167038576005 0.882318919061708 1 1
1.12264487698453 1.07091223395834 1 1
0.920780931620509 0.881858277086906 1 1
0.762098791758928 0.72911529060887 1 1
1.39986728190694 1.32860014908797 0 1
1.1579262970466 1.1045410880408 1 1
1.03554844633279 0.988442914976383 1 1
0.637203213212612 0.622422502695237 1 1
1.05031386706275 0.99142953878045 1 1
1.04120426061351 0.984011756470054 1 1
1.60824426412048 1.508231510544 1 1
0.947377402939378 0.898556563658918 1 1
0.955481570166272 0.912813309601737 1 1
0.896055748553155 0.847128223492197 1 1
0.850852950694757 0.808356517174152 1 1
0.851416158426014 0.802847704639508 1 1
0.880242527028881 0.83732286583579 1 1
1.25533060771099 1.19459555017749 1 1
1.05223344908266 1.00775521163497 1 1
1.27964626001065 1.20402564458151 1 1
0.961649605667583 0.914255361717082 1 1
0.889448460831977 0.848001250939156 1 1
0.876802959177097 0.84296790358585 1 1
1.26167109435287 1.20256038738788 1 1
1.06727637493691 1.01041362551491 1 1
1.1104952445715 1.0596453078874 1 1
1.14942642241519 1.08656021527987 1 1
1.26844848021601 1.21520791785999 1 1
0.572752679136501 0.543712427051717 0 0
0.684764694738342 0.655661106817465 1 0
0.970098190535809 0.918928322823223 1 1
1.14550412788805 1.09139920911517 1 1
1.14230650188852 1.08285173762446 1 1
0.854006545033121 0.814676327727104 1 1
1.0803441685853 1.02568248471004 1 1
0.753368989975669 0.719302187293367 1 1
1.07484303065266 1.01844446662076 1 1
1.10597073443615 1.04855161788472 1 1
1.0238796214162 0.976829306545683 1 1
1.19591748407306 1.1430437560458 1 1
1.31177646888556 1.25185201327591 1 1
0.762702879438373 0.728029484425694 1 1
0.841582344740791 0.800084587065783 1 1
1.01241664131557 0.967419413416175 1 1
1.20036485019235 1.1466801592458 1 1
0.91412185497993 0.874294485803298 1 1
1.17138778996348 1.11569528876951 1 1
1.21142785329388 1.14969079085466 1 1
1.09966058364117 1.04740302807533 1 1
0.916006465498407 0.880840468619475 1 1
0.809566264542861 0.774379321543782 1 1
1.15513755972144 1.09629352765444 1 1
0.723524545353829 0.688748043440181 1 1
1.09219012952854 1.03793393910529 1 1
1.08377311740793 1.03302381722733 1 1
0.806118228079682 0.769437450171438 1 1
0.897499179445121 0.855504637588484 1 1
0.861647104647181 0.826519964293928 1 1
0.832395737197012 0.787118142427484 1 1
1.3525057573758 1.28792056783227 1 1
0.78887572321475 0.754197038716747 1 1
1.21701628064381 1.1550673678397 1 1
0.895215574545806 0.85371753679735 1 1
0.825844100421276 0.784183132908055 1 1
0.866878547507517 0.822205253425425 1 1
1.202159584236 1.13645485108278 1 1
0.712947505984464 0.680156498383891 1 1
0.869743023661491 0.82909151390297 1 1
1.11013481099356 1.05831068625887 1 1
1.06375504271699 1.0177407569757 1 1
0.941348856859257 0.891962276138455 1 1
0.897247283658822 0.855764094292043 1 1
1.20251819932274 1.14822677868235 1 1
0.937557945075367 0.897937805050399 1 1
1.16670342294414 1.11827604374613 1 1
0.891991028121352 0.845044595446179 1 1
1.38442352884263 1.32500675033235 1 1
0.98512807224112 0.937628614512174 1 1
0.75299080945535 0.719326958772019 1 1
1.10462080455291 1.04512492304358 1 1
1.16397596326349 1.11150884164217 1 1
0.865744108147299 0.825182103525123 1 1
1.51191357838757 1.4386454819975 0 0
0.856868491143608 0.819109884118591 1 1
0.722731868186431 0.675446062232937 1 1
0.624890822205824 0.600343623989071 1 1
1.26758730455053 1.19600207129867 1 1
0.725351732554866 0.693042297539886 1 1
0.949659667770634 0.901686667425593 1 1
0.84850369993199 0.810921733060635 1 1
0.976191671605831 0.934334328358896 1 1
0.900577556232484 0.843907026195977 1 1
0.990892543311708 0.953102681463892 1 1
0.715849847528926 0.68663855780099 1 1
0.677445206629316 0.638892847266233 1 0
1.13452842698886 1.07994659056494 1 1
0.959989288189642 0.919825937014364 1 1
1.27995417022134 1.21044477950259 1 1
0.800324562437961 0.762771473184241 1 1
0.787757900507278 0.752113911703912 1 1
0.854604407063773 0.811921588112897 1 1
1.27273013375637 1.21340970957826 1 1
0.890539354745098 0.852651249616879 1 1
0.908968295071977 0.855068242957359 1 1
0.817214502574754 0.78053424486639 1 1
0.87987263826904 0.830732988751846 1 1
1.09824729390982 1.04753398824318 1 1
0.963103982737833 0.919000453484298 1 1
0.918253354808043 0.871290404329523 1 1
0.893720275554827 0.845660466929175 1 1
0.490335929576514 0.474879772652575 0 0
1.40942124498838 1.35047756546926 0 1
0.894491074272 0.854805862128563 1 1
0.952402886756359 0.904645278016934 1 1
0.783673979829091 0.748085044709494 1 1
1.18978205055671 1.12672566701798 1 1
0.946980977441222 0.895105768471976 1 1
0.858242113670826 0.826314819075699 1 1
0.873608049598268 0.835278158062006 1 1
0.923835386711395 0.881036862211741 1 1
1.05517413281794 1.00946457375939 1 1
1.02013890451741 0.978994283817002 1 1
0.983748315600361 0.933530928140359 1 1
0.926057383734684 0.883382141656912 1 1
0.736878623131859 0.701806106141326 1 1
1.04124534626321 0.989198974597752 1 1
1.09618900291429 1.04215909345331 1 1
0.906327521962244 0.86670515418873 1 1
0.890697574953183 0.848230695041526 1 1
0.977348202958898 0.933133473996967 1 1
0.677166456675259 0.641550254428743 1 0
1.24117494282922 1.18329270895845 1 1
0.941193266328559 0.924260543426695 1 1
0.848267591333015 0.80267022636339 1 1
0.808926835488234 0.769112086492171 1 1
0.867826164696833 0.840299140606526 1 1
0.838671572092141 0.799796896953244 1 1
1.06228784484183 1.00300554678809 1 1
1.11521334101358 1.05720218717364 1 1
1.18870024349463 1.12174122234618 1 1
1.13307459412203 1.08068280592492 1 1
0.974223427216013 0.927717881800424 1 1
0.980143178475227 0.935242732567305 1 1
1.26714968262578 1.21127817415539 1 1
1.07853479699532 1.02934389746891 1 1
0.992857926581103 0.942975143213736 1 1
1.02792617334669 0.965656451055594 1 1
1.02566411052164 0.974075209828959 1 1
1.14070677903526 1.08480245186445 1 1
1.30761486553502 1.24188566885864 1 1
1.06468328028978 1.00320289829367 1 1
1.24982549485289 1.18269362809231 1 1
0.930920775721236 0.889127591042464 1 1
1.24943813974708 1.18556948931063 1 1
1.12327780312526 1.06175357596646 1 1
1.0243260889901 0.968869623354043 1 1
0.578837345921294 0.5529288619935 0 0
1.2948691420885 1.23495833352936 1 1
0.864169895091434 0.815207772541831 1 1
1.02134541076199 0.970179434389067 1 1
0.846380253786276 0.805570697376423 1 1
0.933072681844362 0.878569600251642 1 1
0.859975455531574 0.820276178179819 1 1
1.20072200713777 1.1401991704153 1 1
1.20710550501109 1.1504479485876 1 1
1.10711786447938 1.0532110490029 1 1
1.27740213405499 1.21002805496703 1 1
1.15068409565701 1.09898446880269 1 1
1.09413732764302 1.04016001728864 1 1
0.976474620423124 0.928781050801997 1 1
0.924447325248049 0.878646171708289 1 1
0.787693421611535 0.759533127804178 1 1
1.14047906548077 1.08387100121182 1 1
1.03515143711441 0.984510217254686 1 1
1.13212708522277 1.07771997595582 1 1
1.16297068891436 1.10118617105806 1 1
1.08079952575285 1.03134534231183 1 1
1.27500419439117 1.21040800050826 1 1
1.28831945874418 1.23182342580419 1 1
0.756174019874439 0.719135524834124 1 1
1.00193741957661 0.958958150655674 1 1
0.675771334838503 0.639703410694091 1 0
0.640709957260129 0.609138561891502 0 0
0.916908923930184 0.878209278207824 1 1
1.12601240176544 1.06708922247965 1 1
1.03325791460355 0.986989845217769 1 1
0.980591788839298 0.933073257950869 1 1
0.957953183729209 0.912076076740077 1 1
1.06448332570319 1.01275602546632 1 1
0.942465990583842 0.90357755165146 1 1
1.22894787548295 1.15261752384222 1 1
0.977975840614152 0.930097943907112 1 1
1.23391681406614 1.16769075674237 1 1
1.02608220884777 0.979560650054074 1 1
0.978712050955646 0.92765875869187 1 1
0.606353803279804 0.579083899186308 0 0
0.973759866311164 0.930778579605959 1 1
1.07107129085929 1.01936175421563 1 1
0.923543626419761 0.881409170478243 1 1
1.02613394160929 0.975599186396381 1 1
0.915494544670427 0.865340929930307 1 1
0.931981876775579 0.892831410228876 1 1
1.21011960749785 1.15072982957273 1 1
0.907982391435598 0.869927935962033 1 1
0.921826391517448 0.876262291172864 1 1
1.0375201679046 0.988815178780821 1 1
1.22138405138522 1.16154904726479 1 1
1.12130043914161 1.06091296243869 1 1
0.889966508715405 0.843348136919251 1 1
1.00319655366427 0.952747166577322 1 1
0.882774386421036 0.839307150266277 1 1
0.868670901080721 0.817011080740385 1 1
0.918251945108323 0.867466183776833 1 1
0.918591881821844 0.876913790252435 1 1
1.32380267429073 1.26068952658731 1 1
1.01591631327881 0.964337451042174 1 1
1.35783799107369 1.28319676138304 1 1
1.06419619786088 1.01332990924346 1 1
1.28738101024539 1.21940323068989 1 1
1.05219476101083 1.00098118797082 1 1
0.863393205665431 0.820841022860587 1 1
0.811208663924787 0.762123479773161 1 1
1.06338828972386 1.01814536220478 1 1
0.85554420034667 0.812955693626609 1 1
1.36567944664926 1.30310884236646 1 1
0.627633586408148 0.599223844934195 0 0
1.4121665204955 1.34412440775171 0 1
1.07397033754172 1.02515669619585 1 1
0.99471255698782 0.947954175702799 1 1
1.13093750460769 1.0767247815523 1 1
1.22169234804526 1.1632514674815 1 1
1.19840997886192 1.1449292280118 1 1
0.90350411566501 0.856350197626164 1 1
0.856037457398451 0.820199019689368 1 1
1.14007104906497 1.09431092794303 1 1
0.929081250823274 0.875387179952373 1 1
0.938733877049327 0.884469582814654 1 1
1.00086611991021 0.955092633058897 1 1
0.825480701088769 0.785728256570393 1 1
1.04895241909973 1.00263306297764 1 1
0.847439762492935 0.806549490065582 1 1
1.00881301188614 0.96466301704744 1 1
1.02763146745149 0.964490409791541 1 1
0.904215609342115 0.86674376152298 1 1
1.10053562293131 1.04099774468853 1 1
0.892885456345115 0.85032818421147 1 1
0.947697361384554 0.908221909878778 1 1
1.3739917103362 1.2957694853615 1 1
0.512495010113872 0.49041107124643 0 0
0.634419788734799 0.60189815031456 0 0
0.95449492165018 0.911952793360628 1 1
0.854679015700959 0.809627188503952 1 1
1.28021275682012 1.22185223623446 1 1
0.812187805297623 0.772023834449296 1 1
0.939739441273203 0.890424519582102 1 1
1.07410287649666 1.02296962138235 1 1
1.48462545870888 1.40879254816876 0 0
0.920819818931606 0.87436894050167 1 1
0.67489484745333 0.637684427450629 1 0
1.29372019642732 1.21363847967762 1 1
0.967711320623853 0.921655958140898 1 1
0.844780627204769 0.8024813320674 1 1
1.01651516112926 0.971601588403635 1 1
0.861408851018429 0.815303900192133 1 1
0.966509692113991 0.904472113974824 1 1
0.980358840890498 0.936569544667481 1 1
0.901164783856531 0.854323875702516 1 1
1.21946421560548 1.15795747257388 1 1
1.23672882638016 1.18569055686887 1 1
0.94974492007031 0.911712426978203 1 1
0.961187588734857 0.909197738450993 1 1
0.90771986070366 0.865106700346779 1 1
0.809593617547745 0.760348074649677 1 1
1.55273212437172 1.4772659102084 1 1
1.14140880011533 1.07525146289195 1 1
0.982414680486447 0.939379512910045 1 1
0.610611090390849 0.576778650708549 0 0
0.957868281058641 0.914891279512752 1 1
1.24755624936859 1.19330085194459 1 1
0.856920084227643 0.803628906842646 1 1
0.995005144471044 0.937807202647087 1 1
1.11316648967085 1.06319290660315 1 1
1.0318049022032 0.979201061990873 1 1
1.15677356969673 1.10591650270337 1 1
1.28104293516979 1.21115164868604 1 1
0.742956836027412 0.705261941577247 1 1
0.581444250024318 0.54861892218748 0 0
0.765236707535194 0.725703966505409 1 1
0.948389253182787 0.908176337339324 1 1
1.26666971897322 1.1929482723563 1 1
0.686446184145763 0.653797269437146 1 0
0.739650636535541 0.705347073638973 1 1
1.13107914300734 1.07184531243409 1 1
1.06788601362248 1.0168510018232 1 1
1.06842937020006 1.01325814653518 1 1
1.10090824575623 1.04699977086819 1 1
0.863985811835396 0.827357801862393 1 1
0.9562009007514 0.905856364866436 1 1
0.951944490621532 0.901412040056399 1 1
1.13450600986756 1.07301035389056 1 1
1.48227877017926 1.40237512302805 0 1
0.986807985613159 0.936165377495212 1 1
1.01574491209871 0.966175766432524 1 1
0.789080861829667 0.750132037977327 1 1
1.22624762784876 1.16210168454348 1 1
1.27545016481877 1.21315939568044 1 1
1.23317104564968 1.17201456189394 1 1
0.978038042074731 0.931926553474381 1 1
1.01894391408524 0.969355977209047 1 1
0.699833968673281 0.667112588924193 1 1
0.838851495962149 0.797854886894264 1 1
1.0423454088576 0.989517015763737 1 1
0.805573066550213 0.765243752990219 1 1
1.09910781636905 1.05926573950147 1 1
0.753603640541427 0.724646131929758 1 1
0.859577602747976 0.822606670489268 1 1
0.699104412211802 0.665341088665636 1 1
1.02005420277238 0.973639108273306 1 1
1.54048791442003 1.473461014006 0 0
0.932842471335051 0.881194444976954 1 1
0.773317438411868 0.737896107437269 1 1
1.25140595480165 1.19707816381761 1 1
1.02166058020449 0.975623076628343 1 1
1.1646555423267 1.10175759771359 1 1
1.2155119198465 1.1428357975731 1 1
0.882395649323011 0.839331593479844 1 1
1.04423358943244 1.00282659128544 1 1
0.930211486665641 0.886429002484566 1 1
0.7511826691263 0.715527541092071 1 1
0.902728477425035 0.85609669741568 1 1
1.11018569335764 1.04480256391145 1 1
0.956666190965887 0.91737684435643 1 1
0.999950325871675 0.95014554077542 1 1
1.04208362523793 0.993277376147947 1 1
0.898442382567621 0.846116803863909 1 1
1.01551641475784 0.971044962459806 1 1
0.926660633377203 0.886834832294934 1 1
1.35407727962955 1.28615705797348 1 1
0.963839124173787 0.912511260793955 1 1
0.636282997516608 0.608226506497232 0 0
1.1048453371161 1.05032106476637 1 1
1.01502472809891 0.969280366139891 1 1
0.83103322920708 0.791854475659007 1 1
1.05481892731122 0.989173204345075 1 1
0.874289948879729 0.83501599395958 1 1
0.832888134769912 0.791448557117111 1 1
0.953896307315505 0.908984556285478 1 1
1.23985896679527 1.16190501596993 1 1
1.16279875731133 1.09732266808803 1 1
0.635670602021439 0.608648151480205 1 1
1.35888650399539 1.30353831256365 1 1
0.885842631333241 0.844852431184465 1 1
1.11418112661404 1.05929588579353 1 1
0.817114069340915 0.781114747211791 1 1
1.26830475412583 1.20220279967415 1 1
0.759796891894457 0.728478434897744 1 1
0.739013923702954 0.685934562065569 1 1
1.04379630819252 0.983743823504617 1 1
0.926887477490186 0.873179669331461 1 1
0.825081707347809 0.786779762072952 1 1
0.880761606401976 0.831416373116827 1 1
1.17487929887604 1.12978077595047 1 1
0.985231860845475 0.932537302066147 1 1
0.759616716668656 0.719867331524519 1 1
0.889542873768855 0.845519178888769 1 1
0.887745607776693 0.841330109961927 1 1
0.900404216071082 0.859652120881854 1 1
0.862221413481374 0.814039109797235 1 1
1.11049230571012 1.05115697304372 1 1
1.31816944969397 1.25327642449733 1 1
0.764641942766662 0.727843377742471 1 1
1.08084056029245 1.02797043944962 1 1
0.698996329642551 0.66699613002188 1 0
0.965730781794502 0.924849360499765 1 1
1.19167674893024 1.14052645180238 1 1
1.16001827692773 1.09883429453169 1 1
0.577069302978688 0.55103519013664 0 0
0.969808915892161 0.912166753876941 1 1
0.880786730007611 0.838143046879788 1 1
0.727823582945088 0.695725854755187 1 1
1.22350869764282 1.16657061507582 1 1
0.63141406390915 0.598293806105702 0 0
1.03153275035222 0.978408218396917 1 1
0.816587470337546 0.777025979337382 1 1
1.04587073517376 0.997735436570753 1 1
1.24156485114035 1.18166339289795 1 1
1.07831221941016 1.02660101191741 1 1
0.898390518210921 0.853487758311205 1 1
1.04390280380462 0.998200045247981 1 1
1.04173032445471 0.986952747585676 1 1
1.059374554695 0.999181813596724 1 1
1.15125641663024 1.09277793959097 1 1
1.09405918929579 1.03360139471024 1 1
0.813481732924922 0.776421616863587 1 1
0.991958668857423 0.943171517909736 1 1
1.26774297985314 1.2021653128893 1 1
0.50554347714314 0.480534568174501 0 0
1.04318808609805 1.00334726820495 1 1
1.29743862062028 1.23428210241761 1 1
0.989001494705378 0.939700195235605 1 1
1.0820349580191 1.03355276243816 1 1
0.77412243009811 0.736152196428063 1 1
1.18505792495609 1.12184360342021 1 1
0.995332025894354 0.942845544994412 1 1
0.663033863613075 0.635238202013798 1 0
1.19978002921078 1.14037487284832 1 1
0.750281177703026 0.7172174030069 1 1
0.55156536064113 0.526612568635442 0 0
1.02379397299917 0.976768092598106 1 1
1.09774935485138 1.05152952302747 1 1
0.82279320023302 0.783166683512546 1 1
0.885013835574369 0.842583133762361 1 1
0.954933820652875 0.906723737051744 1 1
0.962385258567656 0.908240166309562 1 1
0.929710749081023 0.887798498780214 1 1
0.654754693947791 0.62019873935249 0 0
1.05862945727072 1.01426102896173 1 1
0.939576922356573 0.895326108863536 1 1
1.0415874550266 0.983224001827741 1 1
1.06894268737801 1.01722149120124 1 1
1.37713255228159 1.31337091541472 1 1
0.939922544875053 0.895295225768284 1 1
0.878972232171999 0.831437648349926 1 1
1.44531565330924 1.36911522685495 0 0
1.39109664933348 1.32344925968103 1 1
1.03626645722311 0.978255088299996 1 1
0.690287902446745 0.654845573391678 1 0
1.06208529437249 1.00699465733469 1 1
1.35809011440963 1.29420044079652 1 1
1.05048478270313 0.996366575560279 1 1
1.16356831669773 1.10701704300361 1 1
1.09493478328909 1.03728509569804 1 1
1.07968969867847 1.03138572590773 1 1
1.07405983723006 1.02392417180772 1 1
0.911454638909325 0.857695175595215 1 1
1.1593997118648 1.09332490501306 1 1
1.22628563209389 1.16641194125125 1 1
1.36535524206202 1.29894307247946 0 1
0.903673546415602 0.861179579645237 1 1
0.804326106127358 0.773165364176171 1 1
1.00674788673456 0.955509213576664 1 1
1.05547986734134 0.993253246221667 1 1
0.848896196330341 0.81265561986647 1 1
1.20436736400245 1.13413361998775 1 1
1.25020016600422 1.1898981448928 1 1
0.968701521761582 0.920517526779869 1 1
1.00078374326741 0.939443446438951 1 1
0.643174187912664 0.619267956231239 0 0
1.0031908878401 0.955604733246103 1 1
1.17616536931121 1.1242075869774 1 1
1.04441824667543 0.997710214645384 1 1
1.01792409945117 0.970425069666243 1 1
0.83208510327365 0.786382678300323 1 1
1.04558802434046 0.994127583028599 1 1
1.11905691026473 1.06290691184846 1 1
1.02109068202338 0.971705514660258 1 1
0.936761936325387 0.905283821538231 1 1
0.840681091284006 0.810834237971562 1 1
0.96607245723958 0.919470641837658 1 1
1.20845908554077 1.14148648488162 1 1
0.577574064042993 0.553388858205304 0 0
0.782668672269543 0.737852954543154 1 1
0.809677242177793 0.769663384406979 1 1
0.887603034790917 0.850723777158895 1 1
0.789976081820307 0.753981925745972 1 1
0.839077467206456 0.80045664212203 1 1
1.05911420004027 1.01107282238076 1 1
0.907727414497721 0.863660787226575 1 1
0.905130958125188 0.843064574726359 1 1
1.23058335107643 1.17088805760448 1 1
0.825586712831852 0.791437381982676 1 1
0.926457922496637 0.882776117416416 1 1
0.967636592395923 0.920794232798661 1 1
0.720992086499359 0.690992078845066 1 1
1.42812309286828 1.36004265084571 0 1
0.80844338578675 0.768779285274814 1 1
1.04025754750233 0.994340291938104 1 1
1.1382800702378 1.07841795406398 1 1
0.598260064266152 0.567241524294579 0 0
1.13838479392307 1.08014845641588 1 1
0.817337498356296 0.762194946797387 1 1
0.744800034152344 0.714079354235503 1 1
0.846769771353955 0.806589716286371 1 1
1.14745772853751 1.09377147786776 1 1
0.90117347711655 0.853226610484299 1 1
1.0495668378717 0.993298884436356 1 1
0.944591541860402 0.897415167070013 1 1
0.856619011903207 0.818185821201178 1 1
0.808272273418226 0.766363081535668 1 1
0.993614427767602 0.943648395917444 1 1
1.12887820630329 1.07382015041988 1 1
0.789207595896059 0.757140901641479 1 1
0.978518226693107 0.929965049151153 1 1
0.94851779703426 0.904567108500861 1 1
1.24554998582656 1.1810460187045 1 1
1.30317240062481 1.23139899552367 1 1
1.23845927828454 1.17141577998208 1 1
0.882811144741275 0.831864024256108 1 1
0.487730618001495 0.46601173676821 0 0
0.928162233436076 0.887133444443627 1 1
0.827075964444167 0.786127117763022 1 1
1.03175293415389 0.984304365505569 1 1
0.857258831632071 0.825864567509591 1 1
1.18009026726692 1.12179041115008 1 1
0.712754318663117 0.673801376085249 1 1
0.805789761724316 0.771050139808851 1 1
1.02603016846285 0.971927191182001 1 1
1.02174838639504 0.978938808855928 1 1
1.2204952991888 1.16314503242808 1 1
0.807369588587567 0.770469974299671 1 1
0.962218544853901 0.915805039888052 1 1
0.964327522983412 0.922583422799116 1 1
0.97666594313723 0.930253769164116 1 1
0.930362623727495 0.870786456772934 1 1
0.642868009675762 0.615073437713707 1 0
0.805398021251538 0.76499531572928 1 1
1.0057754643838 0.950501563184401 1 1
0.961583960440938 0.914956155069317 1 1
0.734585434239445 0.69884381070606 1 1
1.13316858789834 1.07330286882345 1 1
1.22140376399823 1.1541937277707 1 1
0.861558815792788 0.818119757352734 1 1
0.860484559252685 0.82204316264068 1 1
1.02253982430167 0.973598433262878 1 1
0.888966052125593 0.850176576016356 1 1
0.731376068826556 0.696406724276025 1 1
1.11769946209356 1.0687795446099 1 1
0.686171301201598 0.651606314405616 1 0
1.31368695677589 1.24030540410533 1 1
0.823643703177347 0.784622497213828 1 1
0.956151235779107 0.91207722320103 1 1
0.895931837550311 0.849380942146045 1 1
1.21344200265756 1.16214553947707 1 1
1.14171581960562 1.09265678930094 1 1
1.03866732707286 0.989610567415661 1 1
1.10210040431564 1.04948743010913 1 1
1.02273158585433 0.963126899267772 1 1
1.46071309891291 1.40813640507694 1 1
0.911881706830987 0.871260780992282 1 1
1.0058912298964 0.963500563896963 1 1
1.09663686079421 1.04975898735825 1 1
1.25611795861108 1.18981651910816 1 1
0.716677046741058 0.68518843394913 1 1
1.17375682182425 1.12842291269462 1 1
0.894054807325038 0.849662841874139 1 1
1.10957559514303 1.05126927027814 1 1
1.03033729097351 0.978492430751826 1 1
0.774408324756939 0.743250443970218 1 1
1.19046711635128 1.12890633527895 1 1
1.33584076208327 1.26764853197074 1 1
0.832651624005047 0.791863197531768 1 1
1.00205639198188 0.952264709991768 1 1
1.40724554927751 1.33528323552846 1 1
1.04477489061376 0.988905218153608 1 1
1.20981100268546 1.15486688957679 1 1
1.10698605553942 1.04033804830211 1 1
0.663454448224603 0.627209310626487 1 0
1.19191896136394 1.13073572830485 1 1
1.08095812959151 1.03577675290837 1 1
0.739292446703709 0.70649398381091 1 1
0.86087084559976 0.820091306968171 1 1
1.00887322176291 0.960738451548986 1 1
1.0137637551228 0.961061913289374 1 1
1.05552037158436 1.01113640384377 1 1
1.32096028241906 1.25973455464069 1 1
1.10585794391471 1.05464566172147 1 1
1.31308761570412 1.24903066008074 1 1
1.02104689170974 0.977030055228641 1 1
1.15389486026154 1.10246323712535 1 1
0.848030885027229 0.805517435339046 1 1
0.831731425619845 0.793486628774428 1 1
0.917986434680932 0.872519988420804 1 1
0.967770754827875 0.912035405665981 1 1
1.07671493156994 1.02287284523088 1 1
0.841341962497835 0.802534754972665 1 1
0.958379156933547 0.910731059164561 1 1
0.802756223297597 0.761469471283994 1 1
1.30530074411154 1.23852941135348 1 1
0.938292530472477 0.886924260504303 1 1
1.13506659086323 1.08271753461276 1 1
0.98340394854474 0.943288394217355 1 1
0.638265214617608 0.606036582416898 0 0
1.237435495832 1.1759412542361 1 1
