# Supplementary material for: Bias caused by sampling error in meta-analysis with small sample sizes
Source: PLoS One. 2018 Sep 13;13(9):e0204056. doi: 10.1371/journal.pone.0204056 (PMC6136825; doi:10.1371/journal.pone.0204056)
Supplement: S4 File — (ZIP) [file pone.0204056.s004.zip › results N = 10 theta = 1 tau = 0.2 sz = 100-500.txt]

"cohen.dl.theta" "hedges.dl.theta" "cohen.dl.cp" "hedges.dl.cp"
0.892931891337545 0.890761770083869 1 1
0.917545120232413 0.915156351216295 1 1
1.01455665280703 1.01221583501985 1 1
0.958934441755446 0.956333877004049 1 1
0.966658919757621 0.964262761490779 1 1
0.981255269572043 0.978902885089099 1 1
0.905235865772981 0.902534158615919 1 1
0.990362595232658 0.986562391781992 1 1
0.907387503435895 0.904214813157266 1 1
1.0548587407793 1.05174978041938 1 1
1.01881808079629 1.01594899990893 1 1
0.977677375886549 0.975400809655398 1 1
1.05482468146804 1.05145167194132 1 1
1.02299919164102 1.02022471733688 1 1
1.1189137827366 1.11607913777868 1 1
0.96615784167149 0.963525829903446 1 1
1.05551170131654 1.05271741994177 1 1
0.938583277616701 0.936388552630296 1 1
0.92164392930639 0.919210538955681 1 1
0.983625291807761 0.980864516628568 1 1
1.08278823926287 1.08025409304314 1 1
1.02579788764035 1.02169328680653 1 1
1.02811763159591 1.02486230970539 1 1
0.936582258940648 0.933700321947812 1 1
0.937420473646297 0.934574632572949 1 1
1.12723852446178 1.12409512512711 1 1
1.16484206608188 1.16132367379901 0 0
0.994546592543295 0.991977181192413 1 1
0.988140648522961 0.985118604066205 1 1
0.928529397419585 0.926256353121341 1 1
0.990874364815618 0.988721636774999 1 1
0.947457639288649 0.945168290139335 1 1
0.945431812242146 0.942621639004174 1 1
0.946593872464934 0.944186474531171 1 1
1.14640862019913 1.14348319558204 1 1
0.934939687972466 0.932492459069163 1 1
0.954379133142509 0.951867642003961 1 1
0.990640907755352 0.987779081564634 1 1
1.12024145357738 1.11683565126164 1 1
0.968389883361466 0.966354035972047 1 1
0.994069037196738 0.991304073941884 1 1
0.866838005681047 0.864737323915973 1 0
0.991779671121994 0.988727557571291 1 1
0.957718298385575 0.955879177530782 1 1
0.911763862458056 0.909291670083564 1 1
0.977217212444934 0.97433366506417 1 1
1.11925857426391 1.11628144194828 1 1
0.946280143522992 0.943825270715324 1 1
0.948466008603568 0.94506822548117 1 1
1.11333710394544 1.10896167333603 1 1
1.11730797451845 1.11466605979886 1 1
0.936088451512642 0.932684276470807 1 1
0.927249715226777 0.925312665649412 1 1
1.14521702230225 1.14219964639184 1 1
0.978277712207685 0.975261815323175 1 1
1.1383554441726 1.1344899904781 1 1
0.929557184492499 0.926718699417414 1 1
1.03060994028044 1.02736766873733 1 1
0.98968224519584 0.98730350948423 1 1
0.924586631968352 0.922128825570305 1 1
0.907727968672185 0.904758416722599 1 1
0.936541801553122 0.934094509111543 1 1
0.939627028167009 0.936988511591078 1 1
1.01805654225985 1.01413290448401 1 1
0.889342558647479 0.886793413037344 0 0
1.09649692309426 1.09325934103466 1 1
1.02968450358044 1.0262883598816 1 1
0.913195859397614 0.910529662948898 1 1
1.08452764126886 1.08152762320247 1 1
0.902668573131799 0.900111504156977 1 1
1.11022031939258 1.10574295135311 1 1
0.975449784362986 0.973340580971753 1 1
1.0177227210794 1.01467926309999 1 1
0.939097313609241 0.936539001505805 1 1
0.872626041646975 0.870464558358174 0 0
0.976682426852287 0.974108248356523 1 1
1.05001734298283 1.04722892142307 1 1
1.11085396822361 1.1085125830568 0 0
1.03819505032222 1.03541412862317 1 1
0.98681281531248 0.984111859567858 1 1
1.02969267607726 1.0267520971717 1 1
0.902930185747062 0.8999901485919 1 1
1.04723179806708 1.04378144062269 1 1
1.01481323026132 1.01138072316547 1 1
1.07144155271897 1.06815830104411 1 1
0.949706833274345 0.947036642428672 1 1
0.993677162355871 0.991645924619619 1 1
0.961956137733443 0.959400886040326 1 1
1.09925320928801 1.09536592955853 1 1
1.02081252351347 1.01831130624442 1 1
1.01073299785653 1.00792119461861 1 1
1.03124440559371 1.02884033178963 1 1
0.988516676710979 0.985691487560336 1 1
1.08285835359479 1.0802559395854 1 1
0.892892921871621 0.890642779025001 1 1
0.97997026700068 0.977346814486465 1 1
0.970286489417211 0.967657000836718 1 1
0.99902952814871 0.996284870163645 1 1
1.03022648882896 1.02710619389892 1 1
0.893827221465466 0.890604878168093 1 1
1.11167988399117 1.10854946819903 1 1
1.01318305730917 1.01038436138783 1 1
1.08052368103537 1.07748174396744 1 1
0.949558965064836 0.947224358256328 1 1
1.05497218808959 1.05227778880913 1 1
1.06226873848313 1.05971358575321 1 1
0.946736004160349 0.943942185848834 1 1
0.9394576196543 0.937106060228541 1 1
0.806655674891846 0.804505857466977 0 0
0.938826908813648 0.936850922895351 1 1
1.10327541389365 1.09937656758016 1 1
1.08486568361817 1.08147468132064 1 1
0.870472528407257 0.868235446238641 0 0
1.0674103812201 1.0646940053464 1 1
1.1405128523648 1.13761319321085 0 0
1.04386439145985 1.04113421252866 1 1
1.02716666442936 1.02422497904557 1 1
1.04883783352017 1.04611473313569 1 1
1.03303325306119 1.03031762617694 1 1
0.902297207353644 0.899699376307995 1 0
0.933892941704591 0.931123181913991 1 1
0.976897954536895 0.973884098867612 1 1
1.07159834106257 1.06828319052089 1 1
1.08090836411264 1.07822815869541 1 1
0.856551133236353 0.854254292326683 0 0
1.0523867746526 1.04904811376179 1 1
0.991045414408074 0.988085387419866 1 1
0.831170960966737 0.82859812188936 0 0
0.95042327055666 0.948229592318224 1 1
0.999826159778382 0.997238783904717 1 1
0.953301047154856 0.950783526287466 1 1
1.16714692754542 1.16424484750258 0 0
1.13073279934305 1.12730139649007 1 1
0.930950752856491 0.927037594561132 1 1
0.923837049380733 0.921386581584491 1 1
0.87281507583905 0.870443963207979 1 1
0.918709370097722 0.916394294835413 1 1
0.970886529277894 0.968744681574803 1 1
1.02843035873917 1.02540657132052 1 1
0.985397456966117 0.982506718577487 1 1
1.01484557214489 1.01164445200474 1 1
1.17252761474905 1.17002992269949 0 0
1.02510183604829 1.02219780136049 1 1
1.13464681171158 1.13189103617821 1 1
1.06880618877775 1.06622931362361 1 1
0.930221635021212 0.92813951789935 1 1
1.03341992163239 1.03079358404342 1 1
1.00142311189052 0.998916035168814 1 1
1.0027310658498 0.9997661047772 1 1
0.991331025775667 0.988321722128077 1 1
1.10962127541557 1.10638085474076 0 0
0.9615285302336 0.958904720919314 1 1
1.03269368839285 1.02995014738634 1 1
0.967510923824697 0.965104774077475 1 1
0.893706104563944 0.890760076334663 1 1
0.969465565245487 0.966891905095765 1 1
0.950967375189877 0.948103844863415 1 1
1.0262492355579 1.02296909217683 1 1
1.11001275121472 1.10659773261141 0 0
1.07349383539717 1.0693943731314 1 1
0.958666007725177 0.955752477496857 1 1
0.907460564444313 0.905397571086024 1 1
1.02473456246327 1.02201824942495 1 1
0.950187307004634 0.947609636609112 1 1
0.969361455572656 0.96654946993335 1 1
1.00957513004265 1.00619846824218 1 1
1.18470872840891 1.18187333613897 0 0
0.990898217437577 0.988248149507742 1 1
0.980663068320422 0.978047624237444 1 1
0.957193286228469 0.954169836163453 1 1
0.956700853119587 0.95421919452713 1 1
0.988099418164845 0.984951556638658 1 1
0.99547821251566 0.991950663648459 1 1
1.07178729653661 1.06941970530939 1 1
0.985276045519886 0.983053365013641 1 1
0.99644545770395 0.993783062075643 1 1
0.941403593084599 0.938611245497013 1 1
0.990133565283611 0.986617754951839 1 1
0.953566347133466 0.951452609605404 1 1
0.868094889093082 0.865993586687913 0 0
0.924571947789776 0.921562378404964 1 1
0.944840647807725 0.942371440362492 1 1
1.05667534820355 1.05311090222879 1 1
0.973812694432973 0.971710983388321 1 1
0.985820253900397 0.983231248656041 1 1
1.03715904532784 1.03432448667828 1 1
1.04415587405519 1.04131753200193 1 1
1.00288604313756 0.999821040190144 1 1
1.08744941287315 1.08485301653926 1 1
1.05245555544751 1.04911896707044 1 1
0.917470187832531 0.91564923642138 1 1
1.01299196049343 1.01036080833824 1 1
0.989601438694888 0.986773000796623 1 1
1.08408239031294 1.08176910820219 1 1
1.07347362111362 1.07054497606785 1 1
1.07191389867707 1.06888930363662 1 1
1.02552134781337 1.0224313765295 1 1
0.954882301621396 0.952230920285789 1 1
0.998212276715724 0.995265527994206 1 1
0.980407961884642 0.978495958654226 1 1
0.928371580510436 0.925948236298894 1 1
0.888898188211869 0.88595256542079 1 1
1.0338808186597 1.03133260164978 1 1
1.03846265318501 1.03455970161903 1 1
0.955496674698482 0.952598461001223 1 1
1.01542965543971 1.01288783696327 1 1
1.01964746088226 1.01678390213992 1 1
1.01080934026438 1.00867627907223 1 1
0.984955817828648 0.982250013390194 1 1
0.878643467922627 0.876327525851744 0 0
1.13385884439942 1.13098955434794 1 1
1.1273797093106 1.12438936548955 1 1
0.865847489443506 0.863865238904773 1 1
0.949137865703653 0.946740433026894 1 1
1.04100957399396 1.03823686599123 1 1
1.08343292892986 1.08011677753376 1 1
1.07625389836211 1.07266758064459 1 1
1.07070640148245 1.06793658401143 1 1
0.884337894997989 0.881866173397562 1 1
1.07266650245172 1.07042766786005 1 1
0.935937871663367 0.933213995452156 1 1
0.973734275736592 0.971472576640102 1 1
0.95128843547422 0.948284626796315 1 1
0.863848719445712 0.861313118602317 1 0
0.981064733564954 0.97836918640289 1 1
1.02154491008689 1.01883586534918 1 1
0.993472928031804 0.991085492169592 1 1
0.990866066410265 0.98756197066392 1 1
1.03489139254706 1.03271908698871 1 1
1.01714042393101 1.01368220026993 1 1
1.07672825045069 1.07439988131804 1 1
1.08793483319225 1.08483178221011 1 1
0.93043127124939 0.928295132527318 1 1
0.94460806201064 0.941812220011718 1 1
1.03210910040523 1.02905839388105 1 1
1.07430781209944 1.07136078030369 1 1
1.04762703578707 1.04527513582413 1 1
0.971759251404614 0.969210572666646 1 1
1.09797201362464 1.09532988432331 1 1
0.998947185094561 0.996374175338117 1 1
1.02192912263121 1.01910307775459 1 1
0.959991616778887 0.956557913301775 1 1
1.00679715422309 1.00423119823649 1 1
0.914554727143375 0.912188818903569 0 0
1.09279775492471 1.09014176283807 1 1
1.03869185552329 1.03526144889428 1 1
0.987565653614171 0.985186353640766 1 1
1.00656143474102 1.00438095755308 1 1
1.11648782160258 1.11221937596741 1 1
0.949886019970098 0.947216125721596 1 1
0.996365804804224 0.993441655405692 1 1
0.992151710109154 0.988847793473003 1 1
0.962269446338257 0.959864978814848 1 1
1.07266048593971 1.06994766467415 1 1
1.07757992008412 1.07448862045484 1 1
1.11906880855419 1.11509860982721 1 1
1.05569786399019 1.05183751693543 1 1
0.912230866924282 0.907695553814351 1 1
1.04308340823606 1.04034458444809 1 1
0.928806699614947 0.926207157873143 1 1
1.03155368862916 1.02874069123005 1 1
1.01098090371515 1.00878268881192 1 1
0.890380059584911 0.887724296270008 0 0
1.07570259135804 1.07299990230928 1 1
1.02611362031989 1.02307958513272 1 1
1.02021157182627 1.01730449501988 1 1
1.00783397959804 1.00508935763467 1 1
1.03474088465897 1.03090003329913 1 1
0.964002902271913 0.960564899915044 1 1
0.981672123052038 0.9791592790451 1 1
0.968327971912073 0.965505092381193 1 1
1.1345131314891 1.13099970264486 0 1
0.954755862714793 0.95229125168184 1 1
0.980458257445056 0.977468284348385 1 1
1.09650276045866 1.0927556462531 1 1
0.966929901770436 0.964278267280551 1 1
1.01357546874771 1.01096849083197 1 1
0.995204573420477 0.992234435617701 1 1
1.14480553285689 1.14221203688741 0 0
0.92806580895754 0.926219362263775 1 1
0.863623894240852 0.861149672815991 0 0
1.02241386308047 1.01902939167752 1 1
1.04266836225132 1.04012797279861 1 1
1.10951438138429 1.10612688475053 1 1
0.939177208666964 0.936419709562152 1 1
1.07201172254522 1.06934783632893 1 1
0.957570440088062 0.954747903518593 1 1
1.01100339951364 1.00813691871873 1 1
0.971366010645615 0.968815454117137 1 1
1.05576740775934 1.05301688203771 1 1
1.02969272373305 1.02600746402837 1 1
0.991082136178977 0.988779117484042 1 1
0.925242759573888 0.922035038830647 1 1
1.07676223428483 1.07331389310943 1 1
0.933299685748036 0.930731848403866 1 1
0.868714907224454 0.866229588121819 1 1
1.04185770932695 1.03897931226181 1 1
0.897778046256534 0.894680631188183 1 1
1.04716240001225 1.0438499379487 1 1
1.05790757090082 1.05506254667023 1 1
1.07083989587095 1.06816123407366 1 1
0.983723486394799 0.980265717042291 1 1
1.11684948902688 1.11348683611327 1 1
0.987834257498244 0.985083096881733 1 1
1.01645324798583 1.01324700399023 1 1
1.0466029212976 1.04455686610932 1 1
0.947977773700962 0.944840845582812 1 1
1.073352778978 1.0701815844061 1 1
0.968774273761774 0.965817247663984 1 1
1.09947234248811 1.09609067845104 1 1
1.15932160597161 1.15588384958483 0 0
1.0213149006191 1.01873813436236 1 1
1.10478698527457 1.10213014551509 1 1
1.09115490835921 1.08763526860636 1 1
0.926837832435205 0.924506318575031 1 1
1.00329254994107 1.00071366914631 1 1
1.03662634008083 1.03365914841364 1 1
1.01311860883864 1.00951432584228 1 1
0.840111478940301 0.838147681357629 0 0
0.920764308576498 0.917502635147982 1 1
0.930795248052433 0.927988902152548 1 1
0.920804995709282 0.918251565601802 1 1
1.10658172880577 1.10389383165615 1 1
1.22482907291666 1.2205683905442 0 0
1.06523061577546 1.06294013656964 1 1
1.1353311701266 1.13234933287548 1 1
1.03314509296496 1.0295706153903 1 1
1.07836497489663 1.07581341695992 1 1
1.18383545557265 1.17988508835465 0 0
1.01479227212553 1.01246978456828 1 1
0.994062390085143 0.991447200634167 1 1
1.03215400418913 1.02968128384087 1 1
1.17053672165613 1.16652150901906 1 1
1.00572194853472 1.00283543403245 1 1
1.01571710079296 1.01285513987287 1 1
1.11931313965221 1.11622494649507 1 1
1.01231233286031 1.01015773693205 1 1
0.942209906402176 0.940028615703847 1 1
1.06450307185649 1.06187501941725 1 1
1.11059388836411 1.10683785133404 1 1
0.97736163621967 0.974543555823049 1 1
1.00445031366603 1.001774156935 1 1
0.859052648851168 0.856568321497117 0 0
1.05876491916097 1.05676792124279 1 1
1.01613080529807 1.01304620875648 1 1
1.06921189497563 1.06628510289045 1 1
0.902509324409568 0.900545891332106 0 0
0.837871277304149 0.835287453509814 0 0
1.00382208814081 1.00069877638062 1 1
1.06473508321871 1.06161213598348 1 1
0.983297936636915 0.981166807266464 1 1
0.941776887990739 0.938864339723261 1 1
0.937889503349251 0.934708548232902 1 1
0.854815986933032 0.852522095127379 0 0
0.836829957646887 0.834308033352225 0 0
1.05300473729205 1.04970147788796 1 1
0.975553723505219 0.972685268733916 1 1
1.00510466610345 1.00151373743417 1 1
1.0326839468335 1.03010772640089 1 1
0.889536993537036 0.88731701758288 1 1
0.98006181880745 0.977780928729086 1 1
1.14914719213463 1.14611639945183 1 1
0.996767720836257 0.994517310096101 1 1
0.904815998232137 0.902731750241609 1 1
0.959908617433681 0.957380922927707 1 1
0.922110346042746 0.91929156952413 1 1
0.918229087667402 0.915628115608804 1 1
1.00742479050151 1.0048819339215 1 1
1.08388490953332 1.0805902706187 1 1
0.960968067836191 0.958647754614875 1 1
0.876263783088133 0.873651360665178 1 1
0.965848683932015 0.962980629450454 1 1
0.990942525126776 0.988533260073663 1 1
1.03791667631759 1.03460635864565 1 1
0.909666661964679 0.907268239700562 1 1
1.00414570569391 1.00118711401504 1 1
1.00029147863901 0.99754989462122 1 1
0.927158774115634 0.924910998804178 1 1
0.999176675987828 0.99624717556259 1 1
0.971810693544639 0.969193055690634 1 1
0.991324171147873 0.988954447324382 1 1
0.99656109470078 0.993255271930181 1 1
1.04118374950813 1.0385514121303 1 1
0.904644687630795 0.902727521498288 1 1
1.02032178538083 1.01746193184659 1 1
1.01194088855676 1.00842540974425 1 1
1.05457979024274 1.05083523873171 1 1
1.05842334196599 1.05518109069413 1 1
0.949970105229316 0.946955426017845 1 1
1.03326556478195 1.0300743389845 1 1
0.983907885738545 0.981015363798964 1 1
0.982445145613951 0.979663791011186 1 1
1.00717454613015 1.00437700476145 1 1
1.03318390860833 1.02967534419309 1 1
1.04484734571042 1.04130475525134 1 1
0.980340532004357 0.9772525934978 1 1
1.00208513622174 0.99885849918296 1 1
0.970315774653689 0.96821729901054 1 1
0.965993424259515 0.963789405065414 1 1
0.976134037019044 0.973144829426418 1 1
0.994905654413005 0.991941803225965 1 1
0.98180216795526 0.978994171514794 1 1
0.966262192848513 0.963787695043431 1 1
1.04946049219276 1.04667068411599 1 1
0.998755972887992 0.994787281284387 1 1
1.06809874647142 1.06435895509629 1 1
0.956382586430729 0.952818213566428 1 1
0.961528897201683 0.95904407811539 1 1
0.960684251570086 0.957984069696954 1 1
1.05332323537848 1.05081648383461 1 1
1.06023278352847 1.05707994458657 1 1
0.957374702426785 0.955228275355563 1 1
1.00777387914059 1.00505638684535 1 1
0.885928016681405 0.883017514009493 1 1
1.05615762725552 1.05356241092382 1 1
1.03264601971144 1.02949633175984 1 1
1.04715983051111 1.04488235424401 1 1
1.03764104520615 1.03384546013674 1 1
0.941934363497387 0.938817073603639 1 1
1.00422719860336 1.00039780151328 1 1
1.02146176344869 1.01856570496061 1 1
1.11252479705365 1.10959251521845 1 1
0.993273143535841 0.991296566337476 1 1
1.00294915430605 1.00052032583888 1 1
0.964111617346435 0.960787134880303 1 1
0.935636506929196 0.933205332944336 1 1
1.03271850260786 1.03016225041259 1 1
0.950108999598834 0.947736223052623 1 1
0.972008682474753 0.969760686009614 1 1
0.98180729832941 0.97881121580881 1 1
0.906789030990265 0.904072615689626 1 1
0.817388356897517 0.81548875311966 0 0
1.00089816439737 0.997491501168744 1 1
1.01938066189201 1.01620995483495 1 1
1.0578011969139 1.05475551963558 1 1
1.1954608599971 1.19176858620965 0 0
0.941510227517977 0.938757590063233 1 1
0.980660383752842 0.977855350225061 1 1
1.06466368998868 1.06118197301062 1 1
0.944834168457352 0.942034811126779 1 1
1.10297013676133 1.10002331940997 0 0
0.957385006872913 0.954903719952953 1 1
0.936580148285664 0.933980832503224 1 1
1.13147320075641 1.12799836506552 1 1
1.07952275503312 1.07663470207101 1 1
1.09545551367563 1.09112870334032 1 1
1.10108558443237 1.09784983685319 1 1
0.947815720630549 0.945107059803531 1 1
1.00714490047105 1.00419358918489 1 1
0.95186485787443 0.949422697076939 1 1
0.983576198074701 0.981149798782524 1 1
1.01430613075143 1.01103493338801 1 1
1.06450348109712 1.06178445420656 1 1
0.959715211820189 0.957509405765304 1 1
0.944927599980646 0.942641389932043 1 1
0.925669814891702 0.92338017084329 1 1
0.940469761992838 0.937921890955737 1 1
1.11118888008815 1.1080174510655 1 1
1.09610424743966 1.09217964105368 1 1
1.14808154983091 1.14531233882585 0 0
0.99539690635314 0.992847561748015 1 1
0.998968689640777 0.996285117218302 1 1
1.02274340656412 1.0201835416138 1 1
0.926703366570604 0.924603162499331 1 1
0.922107446126817 0.919197173157497 1 1
1.02374190075741 1.02078125264887 1 1
0.991728141444507 0.989159745722744 1 1
0.921906939948766 0.917947870674084 1 1
0.958998858943942 0.956192361800351 1 1
1.07230280382204 1.06875574928101 1 1
1.01101519055377 1.00710690466237 1 1
1.18792938056279 1.18360332727402 1 1
1.04528769160796 1.04280691582494 1 1
0.942719329304709 0.940451824481437 1 1
0.893959993334149 0.891398722877608 1 1
0.985505528500274 0.982736994681864 1 1
0.800943817507945 0.798990898074046 0 0
1.01571196059687 1.01222513848756 1 1
0.981116035477674 0.978330293559045 1 1
1.04946436803957 1.04678518321721 1 1
0.942789438998757 0.940283448539812 1 1
1.07034034627836 1.06718880188799 1 1
0.856234814139599 0.853937959677167 1 1
0.879482105746403 0.876996856204443 1 1
0.907538653248489 0.904185486982126 1 1
1.03113851289092 1.02832099199948 1 1
1.01355426000095 1.01139464054039 1 1
0.952890984741089 0.950359814246318 1 1
1.02568290351736 1.02290106720147 1 1
0.989385351902293 0.986649836810444 1 1
1.02135879084863 1.01918415991772 1 1
1.14794501853086 1.14459271723732 0 0
0.914692328264487 0.911881828087284 1 1
0.86679507330729 0.864599982343575 1 1
0.956958272496052 0.954438752372166 1 1
1.03842784428734 1.03587627743507 1 1
0.987075505795775 0.984353216052916 1 1
1.05419019244388 1.05117570448663 1 1
0.931634884329987 0.929371430795028 1 1
1.12085933006258 1.11695959810853 1 1
0.906988313145503 0.904424055971988 1 1
0.906226358324017 0.902408331475892 1 1
0.816112433579399 0.81355497597524 0 0
1.01916266782625 1.01626666629365 1 1
0.952348846295954 0.949559697083174 1 1
0.942885794296866 0.939966244764798 1 1
1.0141286723164 1.01127295486568 1 1
0.987139612625903 0.984386432072564 1 1
1.0284129234979 1.02600675845989 1 1
0.949774116759265 0.947576241035858 1 1
1.01083836049892 1.00673226919544 1 1
0.902821968047257 0.899897952156985 1 1
0.988444301057892 0.985582858741924 1 1
0.970431028133859 0.967667856423777 1 1
1.01347412448138 1.01052533520966 1 1
1.10964493106174 1.1068502188287 1 1
1.08028367860667 1.07750339458791 1 1
0.953529470894001 0.951195358954485 1 1
0.926762602788283 0.924296167491081 1 1
1.09626445350608 1.0932971710587 1 1
1.02302571825057 1.02062595176743 1 1
1.02970666424026 1.02732496559783 1 1
0.890715880252997 0.888136498481542 1 1
1.0767821905061 1.0728604454271 1 1
0.898732866679574 0.895825576854961 1 1
0.997923716325796 0.995216148978232 1 1
0.989408424331128 0.986320730511979 1 1
1.04476325657292 1.04201210644191 1 1
1.02146359135977 1.0190105938656 1 1
1.00286993641567 1.00004750076537 1 1
0.960608543074633 0.956724433336766 1 1
0.997871067871311 0.994995157530212 1 1
0.964239356891927 0.961444303387282 1 1
0.947690751745092 0.945200528508503 1 1
1.01692459948324 1.0135199904033 1 1
0.84406713771399 0.841425206515597 1 1
1.0926840988669 1.08980561367869 1 1
1.04549131664994 1.04179820327499 1 1
0.911765776121032 0.907984586631599 1 1
0.910028732961323 0.907513113625825 1 1
0.958400785329153 0.955759402674842 1 1
1.05492299041697 1.05227874197748 1 1
1.06400261812226 1.06097651721868 1 1
0.930069877106535 0.927911961760926 1 1
1.00569971281135 1.00241864356667 1 1
0.994024723068106 0.991204802378833 1 1
0.886565251337962 0.88450282363115 1 1
1.00269076839471 0.999643957172786 1 1
1.00748392288844 1.0044250380385 1 1
0.858434739207893 0.856208277883055 0 0
0.982322052564381 0.978908427209504 1 1
1.03572853937052 1.03317097153358 1 1
0.965011937097798 0.961766445546974 1 1
1.11368286861056 1.11060340874892 0 0
0.906085780146236 0.903898436243481 1 1
0.865440685463613 0.863181034549257 1 1
1.04365378232381 1.04166988397583 1 1
0.832407695352445 0.830506830590089 0 0
1.03926584313754 1.03578395608046 1 1
1.01422398741456 1.0111894593804 1 1
1.13302087940493 1.12977447350409 0 0
1.03664211829769 1.03339627315589 1 1
1.03282265377908 1.02987314364044 1 1
0.992940824320597 0.989470717364557 1 1
1.05781920737109 1.05521078938339 1 1
1.10686737481944 1.10254734877515 1 1
1.04059086213458 1.03771407106575 1 1
1.07331359499164 1.07033257617274 1 1
0.941233913278066 0.939052164259312 1 1
0.890241721028732 0.888079427792852 1 1
1.06001696635732 1.05623749418789 1 1
0.89650435837842 0.893470419933743 1 1
0.908425852199169 0.905741643001967 1 1
0.905106966831186 0.902348861566796 1 0
1.0573955246908 1.05486509661071 1 1
1.00460904469525 1.00182881825316 1 1
1.08826773794652 1.08541651268287 1 1
0.94690171883799 0.943387177804998 1 1
0.897068172504249 0.894651517938351 1 1
1.09273437099052 1.08962118400905 1 1
1.05857253996599 1.05512280577513 1 1
0.820790370941016 0.818029060482214 1 0
1.03814218729284 1.03474295866864 1 1
0.98645246248859 0.983960350247785 1 1
0.93830394379942 0.935891003450203 1 1
1.06574040738121 1.0619032167471 1 1
1.01874909309114 1.01579960374121 1 1
0.902344488403611 0.899720977943886 1 1
1.10834388464057 1.10530655640102 1 1
1.00091674214531 0.998000967210071 1 1
0.897103710965863 0.894890281269027 1 1
1.06487367034918 1.06101132260796 1 1
0.875989319294339 0.87325184212527 1 1
1.09548754402325 1.09265915073459 1 1
0.905295701751442 0.902653699773392 1 1
0.929035612192067 0.926815209000596 1 1
0.946506296902933 0.943649137623432 1 1
0.992976399445587 0.990013448515898 1 1
1.00105001181915 0.997909621276644 1 1
0.990829139467724 0.987803259060883 1 1
1.06880763759372 1.06623418802189 1 1
0.880436785140475 0.877136699631538 1 1
1.09317996511931 1.08972296558636 1 1
1.10007125865149 1.09641723146038 1 1
1.03051059519272 1.02772151843002 1 1
1.07624354061158 1.0726720153921 1 1
0.883949222241197 0.881333882426684 1 1
0.943178053253734 0.940571188588822 1 1
1.08175199173058 1.07866276941111 1 1
1.07292513479472 1.06955156991656 1 1
1.13299637369882 1.12973801454505 1 1
0.973183768093336 0.970839884410176 1 1
1.05192336809268 1.04939324645647 1 1
1.01639217319701 1.01341099209136 1 1
1.00697887235386 1.00411429975841 1 1
0.978954732425133 0.975377793953392 1 1
1.01816578044141 1.01547045703318 1 1
1.053927712075 1.05122270117549 1 1
0.988467457083603 0.985609402278917 1 1
0.976723072461511 0.97416119946542 1 1
1.06215531505787 1.05898561545853 1 1
1.02992885533798 1.02731828863249 1 1
1.07705205518291 1.07402451360423 1 1
0.968996601512938 0.966358543552739 1 1
0.999346983521946 0.997183970854989 1 1
0.922471790888744 0.919939419764057 1 1
0.94271826968088 0.939880646830755 1 1
1.0421524527417 1.03948824201716 1 1
1.07922391398882 1.07668734390019 1 1
1.02996592544764 1.02700696135766 1 1
1.00900922667002 1.00613268343085 1 1
1.09954189412101 1.09651876404975 1 1
1.07587118160395 1.07274524540007 1 1
1.0253989676614 1.02298190525207 1 1
1.09914272667557 1.09596572600293 1 1
1.02667223311601 1.02303354069732 1 1
0.971849841989065 0.969476032621641 1 1
0.986335078591737 0.983893145067557 1 1
1.04471480663582 1.04191846512944 1 1
0.908734653311466 0.905451352259894 0 0
0.958792388829799 0.955414680755308 1 1
0.973491928187952 0.970885063305858 1 1
1.16904242696649 1.16651048747372 0 0
1.02049346288202 1.01819862848248 1 1
0.999721233985065 0.996877033926587 1 1
1.04713314995738 1.04402081296443 1 1
0.911160270944067 0.908817698646957 1 1
1.04066720037974 1.03795209093545 1 1
0.946099861435731 0.943548538371873 1 1
0.834208960654339 0.832215986788918 1 1
1.01679971109528 1.01436522326745 1 1
1.08549956690254 1.08272756850209 1 1
1.07793527075617 1.07421738938932 1 1
1.00789374826952 1.00484616045181 1 1
0.998241979196619 0.995413174352826 1 1
1.06025521516944 1.05709634370569 1 1
0.944919935535884 0.942097695661664 1 1
0.947904880547345 0.944882510954254 1 1
0.960897694872447 0.9585993976057 1 1
1.01001063492531 1.0074188284974 1 1
1.0473581494456 1.0444816445071 1 1
0.800219060018404 0.79835971721729 0 0
0.914460248495568 0.911522220757132 1 1
1.03484889378967 1.03198942505688 1 1
0.974781726616843 0.971908255247572 1 1
0.887635908242033 0.884684052367302 0 0
1.02426481953786 1.02157527606117 1 1
1.12252833666481 1.11904567722213 0 0
1.03208397768493 1.02964565843642 1 1
0.97734626669187 0.974808184689151 1 1
1.01921174079423 1.01653826726317 1 1
0.97454066743861 0.972119159705618 1 1
0.809055688427503 0.806989096778592 0 0
1.10378280463405 1.100536770975 1 1
0.858247211477929 0.855696326798175 0 0
1.10764742975488 1.10411445916332 1 1
0.923619429931652 0.92130353370576 1 1
0.956667269958305 0.954278654681642 1 1
0.967204051173179 0.963712751173679 1 1
0.982863362647996 0.979996506846208 1 1
0.93876926941186 0.936568749571938 1 1
0.995892780116416 0.992673764965758 1 1
0.993866582608343 0.991169324367276 1 1
0.950472412341727 0.947614728383538 1 1
0.91653060199309 0.914493616962246 1 1
1.04412328288634 1.04125492602308 1 1
0.942528334529923 0.939412210580313 1 1
0.957423963381823 0.954679519551729 1 1
0.961240057495398 0.958147615540172 1 1
1.00020460510778 0.997559029269289 1 1
0.923767606728982 0.921230583133871 1 1
1.03480143955074 1.03189988480387 1 1
1.05671380835407 1.05418166084804 1 1
0.957246505923184 0.95475189269505 1 1
1.06573701570254 1.06261915385548 1 1
0.965113284818286 0.962205045269201 1 1
0.907186580108924 0.9050186613885 1 1
0.966499653165712 0.964045701053138 1 1
1.06266003193554 1.05995159875293 1 1
0.904697535801124 0.901988180477461 0 0
0.97252222041394 0.96967549023283 1 1
1.08646035973477 1.0837455425168 1 1
1.00482360355999 1.00227017140225 1 1
0.980194704591096 0.977348287772889 1 1
0.968437934392368 0.966239840131874 1 1
1.10091448496412 1.09810904587522 1 1
1.0325394958865 1.03046623369627 1 1
1.01956134468432 1.01670138357359 1 1
0.974621618694473 0.971688826884803 1 1
1.02230997373474 1.02007979991233 1 1
1.01680345792563 1.01356195855418 1 1
1.13440098172751 1.13026471671966 1 1
0.838048035525243 0.835785241936361 0 0
1.017042660889 1.01421956267907 1 1
1.07816994170636 1.07476252018503 1 1
0.916321296490069 0.913909953265096 1 1
1.05975593727648 1.05655647721327 1 1
1.05846503574485 1.05550113537179 1 1
1.04362136092385 1.04054355519386 1 1
1.16226002474369 1.15833332547975 0 0
1.03197878419802 1.02901214343023 1 1
0.912356832366664 0.909530245382115 1 1
0.901900603389604 0.899128497445734 0 0
0.872489000981669 0.869690744936056 1 1
0.935220418944923 0.933134271793675 1 1
1.00718691263078 1.00460416160247 1 1
1.00036393383288 0.997056704592816 1 1
0.94613325428045 0.943600491703705 1 1
1.07727226591635 1.07429900751311 1 1
0.889497022978726 0.887089445167016 1 1
1.11777500128912 1.11376096858973 1 1
0.991886300408793 0.989364666769227 1 1
0.909081740876957 0.906186562079895 1 1
0.931109895802985 0.9286664086577 1 1
1.16142805610429 1.15795969030085 0 0
0.975330440224676 0.972372670087848 1 1
1.01394987592984 1.01127667566149 1 1
0.973273190368086 0.970488474503588 1 1
0.943192665090338 0.940547223547148 1 1
0.996869358294049 0.994236438098588 1 1
0.966195313877534 0.963533416294839 1 1
0.961093480545905 0.958955894211611 1 1
0.958153910493343 0.955449706752897 1 1
0.957849194775172 0.955526831219069 1 1
1.02300690647942 1.01995461275372 1 1
1.06082136548537 1.05833180580309 1 1
1.01110429125377 1.00860767847204 1 1
1.21761723011815 1.21306485277783 0 0
0.978681005565041 0.976253681076102 1 1
1.03610829106447 1.03334623660084 1 1
1.12506299857476 1.12183177825982 0 0
0.986932060901137 0.98412241931246 1 1
1.05749454874432 1.05476628052425 1 1
0.999764571620379 0.997652161442951 1 1
1.04588103135891 1.04349109300102 1 1
0.977065279857051 0.974138445432714 1 1
1.0906234908635 1.08767717709267 1 1
0.827744381402601 0.824882778948092 0 0
0.903435223066099 0.90079635803733 1 1
0.868744103832892 0.866474992173709 0 0
0.951685314920427 0.949437886671495 1 1
1.01189050534788 1.00906577430989 1 1
0.940575043927019 0.938590246461529 1 1
0.978537742599858 0.97601940483711 1 1
1.08018719986721 1.0765411814115 1 1
0.933402224722031 0.930772418533803 1 1
0.920608526569163 0.917720152833842 1 1
1.00815523745999 1.00564704545613 1 1
0.91950677204064 0.916739955274148 1 1
0.888667243236956 0.886582227073306 1 1
0.955705529874992 0.952967163469601 1 1
1.01904489537738 1.0155664132846 1 1
1.12000810617697 1.11690092128182 0 0
1.05101664411158 1.04796160446952 1 1
0.93747405867969 0.933865022296154 1 1
0.866375875614241 0.864099381773397 1 1
1.15242185128523 1.14820910320309 0 0
1.08192215426559 1.07857009187373 1 1
0.986679185692949 0.984049738243982 1 1
1.03883645215143 1.03593224239469 1 1
0.981349455968165 0.978939587922005 1 1
1.00643936700526 1.00369548347384 1 1
1.02830490526546 1.02592445296817 1 1
1.01680335230098 1.01387777456033 1 1
0.967929324800766 0.965800954197978 1 1
1.05024359624409 1.046554364542 1 1
1.06603967409244 1.06313303000095 1 1
0.902185949904649 0.900288025713929 1 1
1.00082488510413 0.997627358222948 1 1
1.0034139375226 1.00076318476248 1 1
1.04363112576481 1.04062304721489 1 1
1.14168549778117 1.13880711540814 0 0
0.992531897969923 0.989304054366574 1 1
1.10926816165293 1.10672937642875 1 1
1.05603442984411 1.05397604752344 1 1
1.00352745933387 1.00092974691793 1 1
0.987687097849993 0.984870340108728 1 1
0.974558415497938 0.970988586932819 1 1
0.84141412307591 0.838344962259661 0 0
0.938909752636994 0.936098415846906 1 1
0.892604342920121 0.890294422955392 0 0
1.00318482256833 1.00029930829682 1 1
0.902461180985951 0.900154815591509 1 1
1.02477068279088 1.02256592012403 1 1
0.944268100235164 0.94143689842311 1 1
1.12116547352352 1.11836439406741 1 1
0.928939421788682 0.926449670061897 1 1
1.05847752760033 1.05548607398705 1 1
1.15666878666435 1.15363048625533 0 0
0.958405948887568 0.95636719125909 1 1
0.861367655594034 0.859143184575988 0 0
1.00084977862238 0.998697316136285 1 1
1.06561224166312 1.06331062150118 1 1
0.984643439099806 0.981582427880393 1 1
0.968707643635324 0.966249556841048 1 1
0.936592291981348 0.93393434482323 1 1
0.882058631766114 0.879648952728813 0 0
0.893582101824075 0.891432077991213 1 1
1.00953491350619 1.00614118135271 1 1
1.06934715612492 1.06618480132684 1 1
0.89569955637927 0.893047441417495 0 0
0.837652680792542 0.835502397291616 0 0
1.11626133827108 1.11327910070545 1 1
0.930932307096204 0.928452361755711 1 1
1.03189123541346 1.02918994590355 1 1
1.07022623835279 1.06735323682632 1 1
0.903505784015831 0.900941038698615 1 1
0.982317948731463 0.97923639111551 1 1
1.03196264966468 1.0289157339158 1 1
1.11441339495739 1.11150660422141 1 1
1.09298496982784 1.08942706240813 1 1
1.02468881655002 1.0221219177757 1 1
1.01069265958584 1.00779279816161 1 1
0.828567956848552 0.825581452124284 0 0
0.966880668936754 0.964382881323114 1 1
1.10356304669728 1.1010529929249 0 0
1.20574065815305 1.20218944233114 0 0
0.960748675536394 0.957773160583833 1 1
0.949569471859959 0.946616206109987 1 1
0.934835383032385 0.932092938655992 1 1
0.923253926502543 0.920520484383205 1 1
0.870494576334934 0.86760434113419 1 1
1.06015124377542 1.05736116298461 1 1
0.865792690901295 0.86319044224816 1 1
0.899988395463692 0.897046250887438 1 1
0.897128961747135 0.894541753201986 1 1
1.06552995686366 1.06171927354909 1 1
1.15703248365786 1.15340452072811 1 1
1.08029671876936 1.07754474030413 1 1
0.933363883973101 0.931051269144957 1 1
1.12552198683657 1.12273073954344 1 1
0.881207955974995 0.878085743711653 1 1
1.07413331432673 1.07106023056628 1 1
0.997730948189537 0.99555013095137 1 1
1.00883964094243 1.00654429611819 1 1
0.974621857740412 0.97188101709659 1 1
1.02373338721213 1.02048909373614 1 1
0.953453725571781 0.950865293258471 1 1
0.922728126326246 0.920367058637477 1 1
1.09170159666453 1.08909537146121 1 1
0.921070936413038 0.918499242620286 1 1
1.14298007977139 1.14033169806657 0 0
0.851685709109241 0.849109814049414 1 1
0.953208056113825 0.950778757637451 1 1
1.02932982609299 1.02648919722172 1 1
0.877579875124145 0.874992847915939 1 1
0.952506322347307 0.949779273177185 1 1
0.933795314648464 0.931597759393735 1 1
1.06972133017953 1.06714003779812 1 1
1.00617944909377 1.00328832361644 1 1
0.869488161370184 0.867300211237308 0 0
1.0634371839637 1.06082609114587 1 1
1.00345330729147 1.00116001541573 1 1
0.877536192337653 0.875179381036926 1 1
0.986997976047154 0.983969767825434 1 1
1.1110194492437 1.10763691437142 1 1
1.09198010019701 1.08919623241003 1 1
1.12870522204384 1.12528982689798 1 1
0.917755870104829 0.915666589498798 0 0
1.02163497210253 1.01935168659406 1 1
1.01290807694465 1.01012723297015 1 1
0.895763544144641 0.892641524197744 1 1
0.997998956248586 0.994163803601688 1 1
0.99775355773342 0.994870887828543 1 1
0.976757819873238 0.974156115873355 1 1
0.895118422617621 0.892795329767561 1 1
0.85635628490139 0.854219660962528 1 1
1.00792749261369 1.00541824387404 1 1
0.943132610635675 0.939882127210442 1 1
0.919659233704252 0.916492512282971 1 1
1.12598438462915 1.12128423033802 1 1
1.02235436316938 1.01977291705189 1 1
1.05701196996669 1.05390233834399 1 1
0.919536409227349 0.917258060409489 1 1
0.975699227461347 0.972211457928514 1 1
1.05221941266324 1.04937309061105 1 1
0.962075227483182 0.959209629944049 1 1
1.01735874209847 1.01471038816027 1 1
1.08812565919424 1.08588981266407 1 1
1.06776535802753 1.064380712964 1 1
0.986672909424154 0.983939643748367 1 1
0.970501731742333 0.967441592217184 1 1
1.00513434309261 1.00230648229511 1 1
0.991313189552619 0.987797063522385 1 1
1.02543468845309 1.02298908948583 1 1
1.04470004490385 1.04142831144276 1 1
0.936058854472617 0.933184030467357 1 1
0.951968845107898 0.94949135192804 1 1
1.08950010906481 1.08662204284722 1 1
0.97152236705588 0.968634801589455 1 1
0.850635037520675 0.847830783480322 0 0
0.97998228657185 0.977237894553952 1 1
1.04870786009067 1.04640170576305 1 1
0.925808966489137 0.923283799042024 1 1
0.900169620568308 0.897367197326848 1 1
1.010296932663 1.00794356457133 1 1
1.07281143400324 1.06939378279694 1 1
0.87245891558786 0.870169041707683 1 1
1.05124363730295 1.04782248979782 1 1
1.10156104415404 1.09847755158342 1 1
0.972348856613482 0.969980543224167 1 1
0.973595296164903 0.97122759293012 1 1
0.883660411855693 0.881699657264014 1 1
0.997484108699906 0.994538429218214 1 1
0.862410961143883 0.860015928083397 0 0
1.01206131682327 1.00864841426147 1 1
1.0353680589226 1.0322632496097 1 1
0.98302676995033 0.979846367893196 1 1
1.06366822319041 1.06096315022836 1 1
0.964759272426393 0.961718067888726 1 1
0.908827663294605 0.905921890241506 1 1
0.962918823793509 0.960135421665021 1 1
1.11197860552335 1.10855371813594 1 1
0.852364040646005 0.849499415321562 1 1
0.934376232449249 0.931651796324478 1 1
0.942581690971472 0.940029774291276 1 1
1.01722437215623 1.01433287746306 1 1
1.08805855293279 1.08507102943287 1 1
1.03143230249009 1.02829697612237 1 1
0.748582293968324 0.746276134067637 0 0
1.02847988881198 1.02566963129216 1 1
0.935701215476298 0.932872034511138 1 1
1.0734182793008 1.07009749150805 1 1
1.01249843685637 1.00945612807912 1 1
1.11224122796495 1.10879765757055 1 1
1.11918803534944 1.11588357538391 1 1
0.980316712376798 0.977492006827295 1 1
0.888014696412592 0.885937629451655 1 1
0.943252984353408 0.940807371596026 1 1
1.05715746002586 1.05408087590018 1 1
0.897891821073598 0.895584164475555 1 1
1.02111146867788 1.01896050313439 1 1
1.1099427616058 1.10703589337888 0 0
1.07396318779385 1.071626189869 1 1
1.0088767891844 1.0058493050646 1 1
1.08046698983575 1.07759259188795 1 1
1.20181733714296 1.19816387648931 0 0
0.937994919851645 0.934542350681264 1 1
1.03020799658274 1.02714627296431 1 1
1.05638784844318 1.05336823340304 1 1
1.04598818665409 1.04263316294149 1 1
0.910455509836618 0.907701028412625 1 1
1.02937304402915 1.02687814514325 1 1
0.933355878083535 0.931107210385617 1 1
1.0400275124767 1.03766053585649 1 1
1.10097583152298 1.09873468924195 1 1
0.990470542169954 0.987615019456098 1 1
0.900075182536587 0.897676623224269 1 0
1.03133349764379 1.02807168630662 1 1
1.0069750264271 1.00424250621043 1 1
1.00225740401268 0.999484656213937 1 1
1.02682532351498 1.0238276952834 1 1
0.971431099006821 0.968852961251095 1 1
1.11785949275695 1.11507666514988 1 1
0.904879260549735 0.902350061484845 1 1
0.9844616103751 0.981621955758692 1 1
0.96806360559872 0.965271805377807 1 1
0.938028171398272 0.935329258613765 1 1
1.11898421007077 1.11537936525212 1 1
1.05516860429173 1.05191448478577 1 1
1.02236438582147 1.02027400885383 1 1
1.14194563181044 1.13856251942016 1 1
1.05913467231129 1.05659855471908 1 1
1.06925114544915 1.06616769501607 1 1
0.869048297377663 0.866793101006226 1 1
1.00761835008013 1.00490827405024 1 1
0.934690323935714 0.932310923476262 1 1
0.854527054439121 0.851870751659776 1 1
1.13803509576366 1.13488521007077 0 0
0.912272858530085 0.909875162553002 1 1
0.947150320432631 0.945001356182937 1 1
0.964173612049491 0.961093287348051 1 1
0.961684288966136 0.958947617947236 1 1
0.970741116173616 0.968069502966597 1 1
0.911972216800479 0.909665894931434 1 1
1.04131813364479 1.03831825929681 1 1
0.987473904828378 0.984933537157968 1 1
0.884864346903152 0.881541110157832 0 0
1.07696140080318 1.07383076532112 1 1
1.10392747676453 1.10025503460739 1 1
1.01816466342515 1.01554622603961 1 1
1.02407993804804 1.02155740998088 1 1
1.03914141524989 1.03644079960335 1 1
0.933289735565133 0.930111735760596 1 1
1.11598097199191 1.11285740042274 1 1
1.16093654495646 1.15715800948377 1 1
0.883262197628261 0.880669480573245 0 0
1.15924951301407 1.15576182454702 1 1
0.950368522908725 0.947972506792937 1 1
1.09025612844165 1.08722834948681 1 1
0.995331162071916 0.992630730470262 1 1
1.14362791502789 1.14081392978263 0 0
0.804095838009116 0.801671921661557 0 0
1.00439452927414 1.00182296366172 1 1
0.963258566520425 0.960367785313485 1 1
1.09976739232353 1.09667216143715 0 0
1.02892954105684 1.02622998491105 1 1
1.12705823572853 1.12356232411761 1 1
0.885024495990829 0.882903999769357 0 0
0.975264511446969 0.972079017353672 1 1
1.06859540802952 1.06642947820644 1 1
1.03517909340962 1.03109273621622 1 1
0.980572274378745 0.976793436129519 1 1
0.93884075380408 0.936043356143566 1 1
0.921733030944832 0.919318332072905 1 1
1.09026591521702 1.08723165368382 1 1
0.928603395700686 0.926661030470586 1 1
1.03242277264294 1.02910559845387 1 1
0.853097244133664 0.850953832624232 0 0
0.973287164759007 0.970405099783631 1 1
0.914294028448827 0.911640166750347 1 1
1.11798777203871 1.11516391351069 1 1
0.994719345260304 0.992200900867445 1 1
1.04653809162151 1.04349779897774 1 1
1.07773306965162 1.07508302294221 1 1
1.05425607518231 1.05202885769348 1 1
0.991874779367536 0.989562146166188 1 1
0.978092808209087 0.975129558151462 1 1
0.928219949066856 0.925671983335647 1 1
1.03471276308731 1.03120746183597 1 1
1.05237892653161 1.04930412428404 1 1
0.923431393595953 0.921173270551765 1 1
1.12019608159996 1.11582614005549 1 1
1.00137557902379 0.997763642508901 1 1
0.988556034270842 0.985895829896495 1 1
1.07445223230276 1.07109948782027 1 1
0.929032088486405 0.925863662522154 1 1
0.916292936131349 0.913685932734711 1 1
0.88626438188786 0.883801198501652 1 1
1.10081732856719 1.09759879243206 1 1
1.03058658816442 1.02761707106214 1 1
1.114799670435 1.11285209223427 1 1
0.901051784272625 0.898535039787105 1 1
0.957590178786705 0.954948093376025 1 1
1.05334472680741 1.04951087435198 1 1
1.15617225191159 1.15246176262149 1 1
1.09802450991854 1.0952177322315 1 1
0.932161167644421 0.929199873111895 1 1
1.04226981972699 1.03959783233225 1 1
1.01445328139794 1.01150644450824 1 1
1.01049855027594 1.00802094813737 1 1
1.04424415515416 1.04078421009774 1 1
0.98710568091005 0.984596889183363 1 1
0.884395246116675 0.882030423604563 0 0
0.89973672239815 0.895955339180056 1 1
1.01687327969023 1.01407246917791 1 1
0.987078212150058 0.984597293775592 1 1
0.904938644474172 0.90263111541124 1 1
1.00030820549134 0.997648289323179 1 1
0.991888556521883 0.988984226353898 1 1
1.01368416977539 1.0111110664161 1 1
0.983472010475123 0.980444554908764 1 1
1.09825786308851 1.09488750048407 1 1
0.841820442205814 0.839890623385892 0 0
1.1927955831398 1.18916792572502 0 0
0.905728181255677 0.902611934420208 1 1
1.02791852230752 1.0254606550598 1 1
0.900313068930183 0.89815237693648 0 0
1.00112802606858 0.998280452059741 1 1
0.994376276816583 0.991835333296498 1 1
1.06023867190774 1.05792276561417 1 1
1.02245911225569 1.01858991673503 1 1
1.04045800295678 1.03742084114455 1 1
1.02199660999514 1.0184081292409 1 1
1.13879280076709 1.13531725921361 0 0
0.994234349975607 0.991543148401156 1 1
0.98171901353596 0.979384618096432 1 1
0.998350046248333 0.995234916769795 1 1
0.930737548398854 0.927856470589558 1 1
0.983944496533488 0.981394755717422 1 1
1.03286940156797 1.02966248764697 1 1
0.978774227935453 0.975869156637447 1 1
1.02108999263998 1.0186043881436 1 1
1.06221160478558 1.05860445054417 1 1
0.980951704591489 0.978087064933977 1 1
1.05050844666401 1.04778564628462 1 1
1.04967617512446 1.04730343827331 1 1
0.963176611644386 0.960720044347169 1 1
1.07493155119067 1.07175503037463 1 1
1.00179667857782 0.999008261629247 1 1
1.0085368079545 1.00608062713151 1 1
0.881946086762758 0.879353890125077 0 0
1.08309770565655 1.08064801260767 1 1
1.0223954178371 1.02004891160707 1 1
0.874587329506823 0.872066896316587 1 1
1.00538101954491 1.00255770179676 1 1
0.935604658889074 0.932971715865654 1 1
1.0130357001941 1.00901245342881 1 1
1.06781414402838 1.06502719247402 1 1
1.06206209386882 1.05937006523203 1 1
1.04154191313641 1.03782494597223 1 1
0.971836696346606 0.969223676251686 1 1
0.814314662623374 0.812007866208734 0 0
1.11389400139625 1.11079847872114 1 1
1.0387434085086 1.036342032202 1 1
1.03910071837229 1.03661792898021 1 1
0.941012819469931 0.938373293292476 1 1
0.929228878003802 0.926671867240366 1 1
0.965269958464342 0.961908028172279 1 1
0.958472134790812 0.956143099387928 1 1
1.02829594204816 1.02528617307567 1 1
0.904532042380828 0.901996165378256 1 1
1.07771823624222 1.07533322617625 0 0
1.00055981167959 0.998161334791938 1 1
0.935782280582787 0.933438916385863 1 1
1.17319473578775 1.16924357843664 0 1
0.876704584326728 0.874069841768216 1 1
0.986940823764127 0.984185546477097 1 1
1.01177054458437 1.00891335413033 1 1
1.04971053453732 1.04721639516963 1 1
0.927395887099123 0.924868754897687 1 1
1.01576530803836 1.01268462038801 1 1
1.0428127196765 1.03932091917564 1 1
0.841677456192237 0.838369635047465 1 1
1.02288463532429 1.0198349264214 1 1
0.953587900572067 0.951189961318427 1 1
0.963895953216562 0.960750212455305 1 1
0.939145137559964 0.936995602228548 1 1
1.09465077414419 1.09161253880108 1 1
0.972682558665461 0.969747679445649 1 1
1.02947404947869 1.02642409202591 1 1
1.09120539566263 1.08819502835396 1 1
1.0290255426575 1.0264222626924 1 1
1.03197532789047 1.02920765546435 1 1
1.00273753821087 1.00003186113662 1 1
0.987729932205009 0.985349970106757 1 1
1.05622519116324 1.05274243503138 1 1
1.10628361254154 1.10301850887091 1 1
0.972437711784176 0.969434767423351 1 1
0.970415578968909 0.967358764048401 1 1
1.08181704978763 1.07884010339175 1 1
0.901787368526109 0.899579174047436 1 0
1.07807590077047 1.07505449411872 1 1
1.02621772778071 1.02416888815763 1 1
0.962364078189287 0.960040661814305 1 1
0.897231002251269 0.895160487536923 1 1
0.916836582866979 0.913886381305243 1 1
0.867571582162251 0.865133737183452 1 1
1.1646905449504 1.16133653074727 1 1
0.956814581360939 0.953506638063078 1 1
0.964611980114552 0.962274453559965 1 1
0.96719111704592 0.964401276787758 1 1
0.924914455767521 0.922645828589243 1 1
0.952799113614365 0.950061420091767 1 1
0.995458457963011 0.992618741503111 1 1
0.968367057168132 0.96619848902725 1 1
0.997837661620014 0.995584993120119 1 1
0.879970715097859 0.877788326811993 1 1
0.963548611660293 0.960413278966975 1 1
1.07353341801595 1.0709174743357 1 1
1.06307642264089 1.05960297596457 1 1
0.971696543892384 0.968870866502252 1 1
0.98452036516743 0.98135150722885 1 1
1.19599172331337 1.19213577121884 0 0
0.958283348937524 0.954540779928191 1 1
0.947119754705941 0.943430159002613 1 1
0.877120209242573 0.874631311856086 1 1
0.965427766095848 0.962386096907215 1 1
0.972958552335575 0.969515846116581 1 1
0.99425072241778 0.991684060533971 1 1
1.00011932266016 0.997313110775623 1 1
1.03953052339949 1.03618248015023 1 1
0.933119898473743 0.930435139804113 1 1
0.967923192288116 0.964758957964103 1 1
1.07757679120097 1.0749631597983 1 1
0.977575734952942 0.975013774587094 1 1
0.899915379032785 0.897719765142485 1 1
1.10222609032063 1.09971591271748 1 1
0.975037998421525 0.971684554967733 1 1
0.895752273273044 0.892803961257339 1 1
0.997484453575234 0.994809022311083 1 1
0.973206464336587 0.969995897314459 1 1
1.03049763180595 1.0282617128896 1 1
1.14391756798555 1.14086766582775 1 1
0.949344915907158 0.947440128312735 1 1
1.10917877698626 1.10579341736245 1 1
0.967923013433004 0.965185761272726 1 1
1.02927896205931 1.02665744228999 1 1
1.03605801383946 1.03319731361529 1 1
0.983451494779213 0.980786938634701 1 1
0.991347849907237 0.988581799751641 1 1
0.782459656833917 0.779786755500665 0 0
1.03475690635345 1.03193419358947 1 1
1.06671648820879 1.06393621505801 1 1
0.936767153446477 0.934267908358507 1 1
0.944904081302294 0.942421929680589 1 1
0.965888006889111 0.963528496343608 1 1
0.939070406542732 0.936602467168721 1 1
0.934839844488727 0.932747731645059 1 1
1.06349619342981 1.06026314815693 1 1
0.933142443741198 0.93086514876826 1 1
0.926533902657696 0.924025453754082 1 1
1.11344621689953 1.11078734058061 1 1
0.920306017583555 0.918209420899918 1 1
1.01343170180695 1.00993278159217 1 1
0.950879385976779 0.948813785455923 1 1
0.879223820186976 0.876394912682607 1 1
0.996071775620527 0.993207101819841 1 1
1.00757515668562 1.00460160671881 1 1
0.949577471540302 0.946668592903097 1 1
1.18031305131983 1.17648348219568 0 0
1.01983702092828 1.01697396451307 1 1
0.94109473733634 0.93810695181748 1 1
1.09390381563842 1.09118849711027 1 1
0.99042105053947 0.988339759530512 1 1
0.9856284630763 0.982901632599014 1 1
0.987670326901318 0.985356788283594 1 1
1.14180156111202 1.13854406073878 0 0
0.95142301860292 0.948894236614129 1 1
1.03252546103952 1.02878859948851 1 1
1.09729726913487 1.09402042249923 1 1
1.13694984971423 1.13338053436761 1 1
0.883222781505585 0.881236902359089 0 0
0.884439055003459 0.881399141952511 1 1
0.871116457552169 0.868453077232773 0 0
1.01194469360464 1.00923154191813 1 1
0.898803552978472 0.895987553483107 1 1
0.984467431910003 0.98225111130225 1 1
1.08312969328234 1.07987013756016 1 1
1.00498148168187 1.0017797624967 1 1
0.932118697688888 0.929388860267212 1 1
1.04859859654387 1.04613389568618 1 1
1.0059632697774 1.00336925515612 1 1
1.02017998237293 1.01770751946164 1 1
0.924611960312284 0.922107924153251 1 1
0.95944133697527 0.956152730624732 1 1
0.942033119060638 0.939135334334324 1 1
1.09707529113706 1.09399696353122 1 1
0.882428249230023 0.879527624531586 1 1
0.96469748215544 0.962237893497082 1 1
1.06447708929416 1.06074122587619 1 1
0.903985856486531 0.901563103673273 1 1
1.03426421718177 1.03154345922459 1 1
1.02510245596113 1.0223667860197 1 1
1.10149189883141 1.09725017427604 1 1
1.11527794054776 1.11136927213297 1 1
1.08410533095362 1.08038210655095 1 1
0.945203149652848 0.942232413150417 1 1
0.976410307616059 0.973625785616788 1 1
0.923534183838738 0.921087646930426 1 1
0.868671835763231 0.866488509545444 0 0
1.03651413578979 1.03368353875715 1 1
1.13159061584422 1.12867688276745 0 0
0.958197503008992 0.955810097132376 1 1
1.02817303103556 1.02576897725439 1 1
0.932798323535377 0.930457266046802 1 1
1.04195347061345 1.03792916325094 1 1
1.10418621409801 1.10131745370877 1 1
1.00803402472696 1.00554899040001 1 1
1.06892897175171 1.06611935555204 1 1
1.09431495828766 1.09191982296776 0 0
0.996072457517408 0.994150363721397 1 1
0.995118145289938 0.992111536903486 1 1
1.11004716515235 1.10660043966875 1 1
0.954418414228217 0.951394206929889 1 1
1.02619469957142 1.02276816690542 1 1
0.939995367776913 0.937624497617027 1 1
1.07538621062357 1.07238736784774 1 1
0.954226084949778 0.950588243641798 1 1
0.854028058341325 0.851710753283934 1 1
1.00067837240578 0.997582758066052 1 1
0.791854231671291 0.788706404647761 0 0
1.15519655037455 1.15213955557597 0 0
1.05482467668811 1.05142027049161 1 1
0.961379543798234 0.958924755029379 1 1
1.10324864425294 1.10109084945654 0 0
1.05776660298111 1.05497990722196 1 1
0.952190813777436 0.949107494722992 1 1
0.929774195295813 0.926476336451488 1 1
1.01093535989518 1.00828615556402 1 1
0.865675283899914 0.863241129375863 0 0
0.984415256865166 0.981306202222108 1 1
1.02907227251962 1.02600656694045 1 1
0.995054025402412 0.992036874840647 1 1
1.02742866865544 1.02512134833347 1 1
0.964555716705009 0.961806977987199 1 1
0.961420685349656 0.95900863844842 1 1
0.996763578912496 0.994205684736886 1 1
1.04097648109006 1.0385699096894 1 1
1.02051413910629 1.01740486679358 1 1
0.939682131919651 0.937738990684174 1 1
1.10872898814854 1.10506656837234 1 1
1.08477730476287 1.08140882017993 1 1
0.965165635247841 0.962713624930122 1 1
0.973895760760749 0.971540083563065 1 1
1.07789380867788 1.0751343378337 1 1
1.05559293379938 1.05303694663602 1 1
1.01974961374317 1.01705849734165 1 1
0.965473916972559 0.962647531548514 1 1
0.935543806751826 0.933061378016186 1 1
1.03909252120579 1.03583118684542 1 1
1.04589979064195 1.04349199140186 1 1
1.10517681439192 1.1025679227948 1 1
1.08052849256061 1.07694032638804 1 1
1.10551219894043 1.10168699203517 1 1
1.10864394221391 1.10528359388647 0 0
1.10384138229767 1.09985454586633 1 1
0.924342094177626 0.921714340833034 1 1
1.13874625433565 1.1351867783517 1 1
0.961096490830272 0.959049753317537 1 1
0.941285244061041 0.938793530187113 1 1
1.06105519076095 1.05806708054631 1 1
0.896850504977859 0.89430025083362 1 1
0.99740328342577 0.993600205476945 1 1
0.991957085541509 0.989577893832869 1 1
1.05274845264392 1.04955909709559 1 1
0.93065613820613 0.928393609716573 1 1
1.05986879919044 1.05712859296954 1 1
0.970124674440153 0.967140389992991 1 1
0.923875211005784 0.921278608568912 1 1
0.865697416788287 0.863215294590279 1 1
1.00265198592188 1.0001034529293 1 1
1.02720683363031 1.02484259851784 1 1
1.06562191642571 1.06269034724336 1 1
0.756837826682098 0.754612296421151 0 0
0.903165129843395 0.900556595196504 1 1
0.976441086260992 0.973288593295948 1 1
0.914227052258456 0.911440819125073 1 1
1.02788079234305 1.02505589123953 1 1
0.95026207674087 0.948223072926476 1 1
0.931396027512052 0.929184911706275 1 1
0.982006608867271 0.979163303074545 1 1
1.14854425026451 1.14602155772457 1 1
0.805079291027872 0.802905363182212 0 0
0.893531796672736 0.890647160530798 1 1
1.04762823627904 1.04318610462739 1 1
1.10939838587564 1.10654816615852 0 0
1.09015466795141 1.0869326644828 1 1
1.01153915233429 1.0083912190355 1 1
0.973672936323143 0.97092118320184 1 1
0.993494575027212 0.991171715261607 1 1
1.05821009564899 1.05555488593902 1 1
1.04434129544114 1.04156501245337 1 1
0.951343480465303 0.947989005270012 1 1
1.11497311403701 1.11238878777317 0 0
0.96473587649368 0.961904409392682 1 1
1.00425866387404 1.00096477228494 1 1
0.833801483191032 0.831747814817974 1 1
0.961498975401762 0.958474602858854 1 1
1.00077841514821 0.9975338938427 1 1
0.998700614247656 0.995724739623149 1 1
1.07601789596006 1.07230636935088 1 1
0.925537879919113 0.923230885085187 1 0
1.00504177971269 1.00234403706362 1 1
1.04976352812501 1.04709611220276 1 1
0.932044671363408 0.929445998842191 1 1
0.983702491773987 0.98098026243469 1 1
0.936905679488194 0.93359126941606 1 1
1.00797830748648 1.00490920826776 1 1
0.908419832329298 0.906111115994482 1 1
1.12355676003023 1.12021504578568 1 1
1.19574613882305 1.19193659590295 0 0
0.925032344550258 0.922167777589263 1 1
0.951187956995488 0.948507345042231 1 1
1.04151859276202 1.03827260661042 1 1
0.951301028285824 0.948824812019174 1 1
1.027123649077 1.024352927492 1 1
0.958273241100681 0.956286829004338 1 1
1.05986211833066 1.0553928700174 1 1
0.986501588112104 0.983633131423239 1 1
1.01711704158074 1.01495119843039 1 1
1.01323823938131 1.01006599359795 1 1
1.18422149345898 1.18195126463651 0 0
1.08926843027729 1.08632976170894 0 0
0.922714711238858 0.920269941815884 1 1
1.09078902120642 1.08690446698334 1 1
1.08932307553323 1.08632742002084 1 1
0.953577406563054 0.950700342669392 1 1
0.903852236587868 0.901588257655872 1 1
1.01204094175188 1.00961789500341 1 1
1.13551541441131 1.13233073550764 0 0
1.12179410772796 1.11795889499818 1 1
0.97127585313107 0.96830811343558 1 1
0.99957098277625 0.997449684992935 1 1
0.915409139790499 0.912959170402696 1 1
0.968534241366321 0.965783476217822 1 1
0.936208496180247 0.934208551817019 1 1
0.941287877787835 0.938496356924802 1 1
0.871791499094654 0.868915866930683 1 1
1.02079431045802 1.01760353046795 1 1
1.06082502281387 1.05781159616156 1 1
0.997633553818332 0.994563896615565 1 1
1.07228003738146 1.06875491102848 1 1
0.963794566563143 0.961689987647866 1 1
0.97788019691922 0.975178415088657 1 1
0.991129591208179 0.988427062063178 1 1
1.03919892126735 1.03537012129831 1 1
0.967965893660275 0.965216464428263 1 1
1.02914370164112 1.02648989867292 1 1
1.08772904341562 1.08466255880156 1 1
0.977935082210378 0.975203548252004 1 1
0.902239461826195 0.898990910323009 1 1
1.09361830082986 1.09097064056789 1 1
1.07747112082463 1.07512177499755 1 1
0.924065054694607 0.921051272034792 1 1
1.08775825105544 1.08467796309012 1 1
1.02324424934762 1.02042043630748 1 1
1.03670279437548 1.03312851513256 1 1
1.00714733465657 1.00400399050601 1 1
1.00837336245453 1.00474275854985 1 1
1.02440947311704 1.0215722631773 1 1
1.0994733975273 1.09667142530321 1 1
0.98661712368483 0.983741645063344 1 1
0.999391759819202 0.997313640617979 1 1
0.894263190334956 0.89220872169073 0 0
1.0583571788734 1.05518132718273 1 1
0.962340225926837 0.958885100852181 1 1
0.881423471960463 0.878972866298451 1 1
1.05438670044685 1.05041930831518 1 1
1.05313562631342 1.05037256760044 1 1
0.946893881910216 0.944450479695655 1 1
0.960932216670455 0.957955093766516 1 1
0.954867072753247 0.95095260406016 1 1
0.952177873805361 0.948573846709536 1 1
1.01077137555116 1.00804390119917 1 1
0.856950235912097 0.854675098791214 1 1
0.956211041733805 0.954191886204083 1 1
0.948732818995978 0.946293017263297 1 1
1.03869128890523 1.03579738904823 1 1
1.07220404004527 1.06960238040129 1 1
0.938737935572962 0.936299008966991 1 1
0.939172255787873 0.937300560515226 1 1
1.03278020124424 1.02977288457248 1 1
0.913296849067688 0.910657659378774 1 1
0.983413736882406 0.979975324107976 1 1
0.948324719970119 0.945350955096588 1 1
0.991400039709825 0.988526490559244 1 1
1.11158849404032 1.10889032662665 1 1
1.08610818275502 1.08251622410535 1 1
1.09461872320349 1.09184664150787 1 1
1.00061415939138 0.997544932314756 1 1
1.09204026091081 1.08893454133017 1 1
0.933986632435072 0.930770345277229 1 1
1.1733728959371 1.17054657725761 0 0
0.869791995905778 0.867609006349453 1 1
0.943594895610287 0.941318207682229 1 1
1.11167729480191 1.10841683629277 1 1
1.13620818571275 1.13315146884403 0 0
1.02417868819691 1.02138409194414 1 1
0.933872555860816 0.931185997515024 1 1
1.04038219704501 1.03656980473478 1 1
1.02544874806563 1.02211814361934 1 1
1.06367190690611 1.06078446937773 1 1
0.970768317827826 0.967875271119853 1 1
0.901005985881305 0.898154462799021 0 0
1.07521056541773 1.07217386133943 1 1
1.01334401422995 1.0106614289225 1 1
1.00270189385861 1.00031555504904 1 1
1.02093082531142 1.01770694075284 1 1
1.09620290383152 1.09301443079545 1 1
1.0138594613224 1.01135737482635 1 1
1.00877480043726 1.00563177248127 1 1
1.03107755472185 1.02837064070079 1 1
1.03262615516307 1.02929772401278 1 1
0.94379760372667 0.941273380503383 1 1
0.82911270725283 0.826686182659267 0 0
0.934132816879105 0.93177152751517 1 1
1.06898694131589 1.06596593137647 1 1
1.0063547140681 1.00362940399785 1 1
1.05004917667005 1.04690420612582 1 1
1.01225754464701 1.00972487476209 1 1
1.11535751783509 1.1124310847623 1 1
0.989733918889595 0.986900155890444 1 1
1.08605947391364 1.08271404340259 1 1
1.06529195394929 1.06141209113118 1 1
1.01579156239851 1.01259354906797 1 1
0.924911928083239 0.922347468052848 1 1
1.06726706106124 1.06396287697665 1 1
1.02455418388898 1.02156947692435 1 1
1.049368041454 1.04699649940186 1 1
1.04385343409216 1.04114472098458 1 1
1.01278775334666 1.01042266513473 1 1
0.9048517660565 0.902427307044387 1 1
1.00544734183315 1.00270044363658 1 1
1.13736515046315 1.13430771050786 1 1
0.983961380061115 0.980912887477769 1 1
0.923176506269663 0.919548593136266 1 1
0.902932641009065 0.899737659254469 1 1
1.01824868863084 1.01503936586592 1 1
1.06731370029453 1.06433103625412 1 1
1.08181291028595 1.07879385360123 1 1
1.09653217006159 1.09343538609673 1 1
0.977397602361507 0.974374673736026 1 1
1.12591143229878 1.12282508724924 1 1
0.947088173128664 0.944174661000061 1 1
1.03735793682244 1.03461778782308 1 1
0.9255071193923 0.922588993481347 1 1
0.982242651789618 0.979258129360832 1 1
0.905438455590563 0.902674036341328 1 1
1.04842033298851 1.04553619006947 1 1
0.889071454351568 0.886601071528749 1 1
1.00226995852247 0.999609843998374 1 1
0.985490530300834 0.982148963172876 1 1
0.977862860993241 0.975647650598648 1 1
1.10302531833349 1.09964368569363 1 1
0.941862141736369 0.939680068874241 1 1
1.04858297530665 1.04550038114169 1 1
0.910236121160105 0.907923496317359 1 1
0.999477948146336 0.996389152082038 1 1
0.93002460657647 0.927442542820688 1 1
0.956836755774643 0.953928735212396 1 1
1.05448032510163 1.05144207695202 1 1
1.08176346409654 1.07860702941425 1 1
1.08682129432778 1.08389635267685 1 1
1.01519174100035 1.01253703508355 1 1
0.814308112186896 0.812008742673103 0 0
1.1230709921183 1.11994493859699 1 1
1.05730928641386 1.05474959676467 1 1
1.01732101848899 1.01450738518553 1 1
0.946706448296486 0.944770453508911 1 1
1.05138746465104 1.04879238917848 1 1
0.959888896385273 0.956687065704589 1 1
0.979383297407826 0.976168705187245 1 1
1.03207673227367 1.02862660835542 1 1
1.04892505554857 1.04659579825346 1 1
0.973793890658051 0.970370993747171 1 1
1.00090948567537 0.998209261217883 1 1
1.08469491468889 1.0819621470739 1 1
1.01246599751969 1.00955426233941 1 1
0.958740157875276 0.956175848622102 1 1
0.869967343329381 0.867276494901526 1 1
0.77635736122957 0.774206166104898 0 0
0.940519171452 0.93764361999575 1 1
1.05084567445939 1.04844381184719 1 1
0.974028932252814 0.971375464655424 1 1
0.96448087485752 0.961774686265428 1 1
0.930215218828321 0.927327639924346 1 1
0.993023903293125 0.989117057452527 1 1
0.953058720299624 0.950458681802026 1 1
1.03169707651594 1.02936099868097 1 1
1.23738595029598 1.23466496029471 0 0
1.11370526050168 1.11138793464758 1 1
0.951923123858738 0.949272712588129 1 1
1.02339621349684 1.01955627320098 1 1
1.06066945004189 1.05787516802545 1 1
1.03133887730211 1.02822746507799 1 1
1.06079852114773 1.0579780392197 1 1
1.04761180980164 1.04392170719614 1 1
1.07205031515498 1.06914040619534 1 1
1.03863519464382 1.03606280506649 1 1
1.007011677345 1.00468309437825 1 1
1.02891412716307 1.02611593549799 1 1
0.977037631598983 0.974535559706306 1 1
1.01920353407 1.01644875801038 1 1
0.946171575597553 0.943809068293128 1 1
1.05388648423946 1.0515762256687 1 1
0.89251265010625 0.890129481513757 1 1
0.990435436643068 0.987460343799145 1 1
0.987018083067863 0.984292665994025 1 1
0.965410755927067 0.963019269212857 1 1
1.00347413473768 1.00110097957112 1 1
1.03276680977814 1.02960513268618 1 1
1.03078797583325 1.02747514283382 1 1
0.991321427131395 0.98887959985511 1 1
1.08562602191073 1.08264376174775 1 1
1.09223669481008 1.08910070167514 1 1
0.922805202637073 0.920312556069003 1 1
0.955445498964295 0.953132164551302 1 1
0.96687072904451 0.963843557811477 1 1
0.925032407401092 0.922759046003453 1 1
1.00105299503576 0.997915401854026 1 1
1.15390713624409 1.15040557774556 0 0
0.937528416352623 0.935175051903548 1 1
0.878555083380278 0.875939048912571 1 1
0.947264330454387 0.944285947009942 1 1
1.00044117426574 0.997724848320402 1 1
1.00432190247092 1.0007542639105 1 1
0.981338428066503 0.978730457992664 1 1
1.03630807217104 1.03305959678626 1 1
1.00360768080829 1.00096228429146 1 1
0.997148843230276 0.994049531099583 1 1
1.04131881049318 1.03811546225606 1 1
1.01660491883178 1.01391673331248 1 1
1.00700438944982 1.00443405672744 1 1
0.932729194225486 0.929083498749123 1 1
0.891333902196342 0.888494375022265 1 1
1.02156123108638 1.01926832500187 1 1
0.974523273245614 0.971672856845185 1 1
0.875032779307254 0.871512204158407 1 1
0.989151204157845 0.986507935917991 1 1
1.04835410710365 1.04496650196712 1 1
0.969234536739405 0.966252231089729 1 1
1.10662448807814 1.10399020906666 0 0
1.16202818474058 1.15834892966059 0 0
0.961420426365917 0.958023794567335 1 1
0.918515203194686 0.915879311320482 1 1
0.914251369462211 0.912256386247383 1 1
1.14826874799211 1.14508047825112 0 0
1.03337523588645 1.03079253828667 1 1
0.983569094598875 0.98029925025663 1 1
1.11087379645369 1.10745791833142 1 1
0.933100953406579 0.930559708431665 1 1
0.944124774454612 0.941286668504254 1 1
1.05613478644455 1.05344219600054 1 1
0.998964037013138 0.996474730831397 1 1
1.02811773926022 1.02506649694847 1 1
1.02885715278679 1.02630499717891 1 1
0.850913395891718 0.848601530936743 1 1
1.01535933822246 1.01290489577617 1 1
0.862935714954388 0.860519217489935 0 0
1.0431378344279 1.04033215192928 1 1
1.00247551835318 0.999524523936872 1 1
0.954288034810175 0.951562752890641 1 1
1.12129863256959 1.11681352852652 1 1
1.02801753791684 1.02578646559218 1 1
1.01726038482036 1.01426001759368 1 1
0.945216060291039 0.941134845332059 1 1
1.04231123808198 1.03903829401192 1 1
0.879340507521744 0.877225319303803 1 1
0.979801217660593 0.977026696485453 1 1
0.91930868127737 0.917148457503521 1 1
1.07327066069603 1.06998223530736 1 1
0.998979621531971 0.994299277277071 1 1
1.06306314053316 1.05969366711149 1 1
1.16208604803156 1.15836968507629 1 1
0.86850473556379 0.866811119702049 0 0
1.08690085126146 1.08402640712787 1 1
0.901329248611222 0.898318565715438 1 1
0.994273546206634 0.991627479232685 1 1
0.919731869340222 0.91676783524806 1 1
1.02417016111472 1.02122713626614 1 1
0.97566671501214 0.972368689385374 1 1
1.02114968563289 1.01869698742025 1 1
1.10794172888748 1.10496220755877 1 1
1.02877635483995 1.02597135690275 1 1
0.989307129648754 0.985660031792951 1 1
1.12183785918848 1.11793287240233 1 1
1.0046599282567 1.0021788258752 1 1
1.05523855052711 1.05223061588677 1 1
1.05456426418749 1.0519518354772 1 1
1.03414348785416 1.03166071553135 1 1
0.934361173413885 0.932055078964697 1 1
1.04784974319453 1.04470614477105 1 1
1.04078505344075 1.03814282692993 1 1
0.974163240425109 0.972008120571061 1 1
1.03311879640477 1.03027195059488 1 1
1.00474520827632 1.00196988940418 1 1
1.07337502652872 1.07007001288168 1 1
0.807902909186341 0.805743132304959 0 0
0.945009587817629 0.942240444919691 1 1
0.86214529144351 0.859936905445989 1 1
0.937555381277658 0.934854208775409 1 1
1.01778557705037 1.01516406913305 1 1
1.0614366564362 1.05681047952637 1 1
1.04688982309105 1.04425647746406 1 1
0.908774115135701 0.906512237640077 1 1
1.00869454681579 1.00564058586785 1 1
1.0852466683945 1.08283118130818 1 1
1.03011288959324 1.02663104263554 1 1
1.02088286932548 1.01678025399532 1 1
0.931475462133513 0.928707099990528 1 1
0.999840263695292 0.997377188137664 1 1
0.905385749290956 0.902761506690343 1 1
1.12878488886599 1.12536143839473 0 0
1.07557562091261 1.07291953050881 1 1
1.06815907629652 1.06512680751774 1 1
0.953680093928773 0.951806775975791 1 1
1.06217670042153 1.05969021320551 1 1
1.1416484394748 1.13887387295393 1 1
1.10159886209199 1.09858814498611 1 1
1.01720679645155 1.01419393915774 1 1
0.968668478408952 0.966320731455844 1 1
1.05016216062433 1.04677790086697 1 1
1.03242907549921 1.03022242134837 1 1
1.09064772235096 1.08762901483954 1 1
1.03442044599674 1.03139998823528 1 1
1.16036410229586 1.15631908224532 0 0
1.00452846071218 1.00168440146162 1 1
0.923868547111668 0.921508767269015 1 1
0.91891138982277 0.916105316946976 1 1
1.06607916521365 1.06351855831805 1 1
1.07359247441465 1.07120593929417 1 1
1.00834765827416 1.0061488246083 1 1
0.976901240973738 0.974738377604633 1 1
1.06329830078788 1.06068314321741 1 1
0.964707231171083 0.962202428541145 1 1
1.07570575854832 1.07294332883091 1 1
1.02224432555929 1.01902829634044 1 1
0.967783581333334 0.965145497715876 1 1
0.948235922824495 0.944643133138095 1 1
1.11602798798428 1.113241026709 1 1
1.02263938998875 1.01974585456485 1 1
0.967906893161316 0.96568576632125 1 1
0.96424208654213 0.961922872502322 1 1
0.887944326239791 0.88590492048497 1 1
0.974311395462856 0.971615941653193 1 1
1.11075797076195 1.1079474979905 1 1
0.832124457616704 0.829978599009638 0 0
0.980827985621564 0.977731536526615 1 1
0.929870297080061 0.927321207037932 1 1
0.894480828683625 0.891963313373992 1 1
1.05977226755079 1.05571526106107 1 1
0.984517854434541 0.981678585463024 1 1
1.00433172891976 1.00171337170829 1 1
0.862612822380608 0.859944583099857 0 0
1.10271715068921 1.10000937663836 1 1
0.984218446303223 0.981981519012669 1 1
0.890146877150571 0.887957417937921 1 1
0.982551930556971 0.97916225860341 1 1
0.973429206522613 0.971187505536049 1 1
1.02487023757731 1.02135702773136 1 1
0.968069557664047 0.964905956354564 1 1
1.14167332326331 1.13821478992182 0 0
0.966805148069311 0.964039806966717 1 1
1.09430982304248 1.09093613532297 1 1
1.0560587583879 1.05230669571417 1 1
1.09810779638553 1.0949633270763 1 1
0.919827207430525 0.917830759603676 1 1
1.08575274657138 1.08263441625952 1 1
1.00081735516028 0.9981063370257 1 1
1.06392747534557 1.06140015991292 1 1
0.98091809384139 0.977206007440033 1 1
1.07928607494622 1.07570603255962 1 1
1.04500513644645 1.04263042119931 1 1
1.02759126950217 1.02490514230169 1 1
1.02650944661026 1.02411866696498 1 1
0.956682325290312 0.953841864964344 1 1
1.04744783016129 1.04450812889842 1 1
1.13067269889654 1.1274521232161 1 1
1.06795939965648 1.06507619335805 1 1
1.16693224257862 1.16383764191253 0 0
0.836855937845908 0.833648562479614 0 0
0.912475942934031 0.910334372327978 1 1
1.04912089121879 1.04543678514546 1 1
0.935247882466534 0.932138593875443 1 1
1.09508528452931 1.09208917639769 1 1
1.08410919354423 1.08103880738227 1 1
1.02609079193024 1.02247060010625 1 1
0.938872076393503 0.936596186720973 1 1
0.956138139562357 0.953535463526667 1 1
1.02476238362516 1.0217736848654 1 1
1.09599255039618 1.09234029810476 1 1
0.997271954903496 0.994655513745616 1 1
1.23083109638822 1.22815077434659 0 0
0.943345907547656 0.940651856088061 1 1
1.05353476611207 1.05023354853334 1 1
0.960765162519315 0.957875530147041 1 1
0.941576238952249 0.938971379739742 1 1
1.0466638405947 1.04346684069273 1 1
1.03496120550133 1.03199389665971 1 1
1.13380959775964 1.13064037884529 1 1
0.949032993827721 0.946045715253525 1 1
1.001336364341 0.999089189858808 1 1
0.954825794813108 0.952478743488693 1 1
1.0661932923978 1.06376982370453 1 1
0.971450446845784 0.968482925015203 1 1
0.871016223150237 0.869075118706577 1 1
1.07240258897825 1.06945102976879 1 1
1.03421240931912 1.03113026411467 1 1
0.986910032088255 0.983540409590689 1 1
0.905939197742256 0.902656572115826 1 1
1.05793488801604 1.05540405346423 1 1
1.04242132316771 1.03973237164413 1 1
0.903295507848513 0.89968999703923 1 1
0.955974606813532 0.953438254758931 1 1
1.04644389254784 1.04425456719126 1 1
0.898510363536125 0.895774129097781 1 1
1.0488134371197 1.04605591951628 1 1
0.943664888459176 0.941490936804702 1 1
0.994685576545411 0.991587463994341 1 1
1.13405864745596 1.13094399169096 1 1
1.03963398086047 1.0369813063477 1 1
0.991764684299478 0.989164590362863 1 1
0.960867194873853 0.958236561554584 1 1
0.97243617286141 0.969761872070713 1 1
1.05573070853305 1.05321316805384 1 1
0.991751902036818 0.988978281482193 1 1
1.04388542799162 1.04161950129136 1 1
0.892241323541436 0.889533876411693 1 1
0.863366741349268 0.860629579388328 1 1
1.01194906017406 1.00896367677363 1 1
1.14095756800638 1.13778169250358 1 1
0.966770254669725 0.964583205657918 1 1
0.95222967766231 0.949529773502313 1 1
0.882434396601766 0.880353129251058 1 1
1.0752106433691 1.07289912070783 1 1
0.939227983660212 0.935948520335554 1 1
1.05940833409196 1.05676496210148 1 1
0.972173946217973 0.970198087510858 1 1
1.14546019681295 1.14155624844415 0 0
1.05647200133623 1.05371649586139 1 1
1.03319421714181 1.0302968463566 1 1
1.02750817581942 1.02485950066976 1 1
1.13870095150772 1.13552488893962 1 1
0.898301686032187 0.895701759795163 1 1
0.951570055643052 0.949258223359645 1 1
0.834535273464594 0.831805983061427 0 0
0.900852101103912 0.898423885636959 1 1
0.899169620344697 0.89670868087535 1 1
0.857548454997989 0.8542438403102 1 1
0.915354587397564 0.91190924896005 1 1
1.07646276420281 1.07411366236637 1 1
0.9226133872573 0.919946803658533 1 1
1.06368155146101 1.06075398627728 1 1
1.05469443024033 1.05241568172602 1 1
0.960449434221904 0.957634798411035 1 1
0.894928544600283 0.891642277888561 1 1
1.01948780227133 1.01563797707187 1 1
0.85909819592277 0.856680215266158 0 0
0.947883883626535 0.945322948211108 1 1
1.00757400674977 1.00502404525219 1 1
0.935996195701273 0.933230713415888 1 1
1.06408750470956 1.06160824142736 1 1
1.00251783346272 1.00009492942401 1 1
1.07983586232859 1.07560791317413 1 1
0.920645130654891 0.918276018170632 1 1
0.967613735268616 0.965082224350326 1 1
1.04683882044849 1.04351773086339 1 1
1.03826442435721 1.03594529335894 1 1
1.00241684419765 0.9986375343759 1 1
1.00805950305497 1.00512712164203 1 1
0.821532519572955 0.818478675801158 0 0
0.930711448494797 0.927418628084654 1 1
1.0485443460119 1.04581717526218 1 1
1.06530015505277 1.06287043418076 1 1
0.929252980222744 0.927071066562726 1 1
1.02833538532743 1.02481738182834 1 1
0.889637999033242 0.886585572572129 1 1
1.00442757259227 1.00134554655687 1 1
1.04517366585526 1.0419798048167 1 1
0.942872078151438 0.93985391655058 1 1
0.985130149267879 0.981016730224229 1 1
1.01899374016371 1.01643293827417 1 1
1.06314846988134 1.06032275567116 1 1
0.988431406676285 0.985906940574362 1 1
0.911683174075894 0.909114633759768 1 1
1.16347872731115 1.16056956751761 0 0
1.01388895094868 1.01108313157331 1 1
1.01700504884946 1.01478953632924 1 1
1.04601557234723 1.04348454027415 1 1
0.992986828634806 0.991121751604252 1 1
0.982408864042161 0.980088022360959 1 1
1.0472973401111 1.04417449567209 1 1
1.12937736397391 1.12558881662468 1 1
1.05100347417324 1.04857106630589 1 1
1.00217060480693 0.999609863778942 1 1
1.03341449366785 1.03065985155254 1 1
1.05604034487446 1.05299601874979 1 1
1.0560188208408 1.05387512483665 1 1
0.922125305229121 0.919683183697743 1 1
1.06692092418214 1.06421476156713 1 1
1.00593027844199 1.00306939081961 1 1
0.853653585777441 0.850812906161274 1 1
0.902935096544881 0.900068661954786 1 1
0.971621128609073 0.968493150260743 1 1
0.889420449981592 0.886541334203255 1 1
0.963874333186568 0.960748855687287 1 1
0.942469950298279 0.939976179510221 1 1
1.05751447146509 1.05437834485059 1 1
1.02708807765734 1.02432178794307 1 1
0.94409375522474 0.941338099031388 1 1
1.03902387082837 1.03619054112083 1 1
0.907344590572704 0.905405147922787 1 1
1.00725137194438 1.00421196187539 1 1
1.02365701902972 1.02018024024987 1 1
0.959074676145041 0.956969083245685 1 1
1.05575702016507 1.05226434391383 1 1
0.970830754997274 0.968767163399161 1 1
1.03246521432814 1.02853604000161 1 1
0.837903119959413 0.8347003794743 1 1
0.994552402260043 0.992255403878153 1 1
1.08262030255421 1.07884208122379 1 1
1.06786272078418 1.06520965836968 1 1
0.885395097072208 0.882345359667786 1 1
0.941410572710992 0.938128989123908 1 1
0.886948073455752 0.884248722288153 0 0
0.823526852176844 0.821005220406292 1 0
1.01794378072861 1.01537077150628 1 1
0.941925856979126 0.939058386741086 1 1
1.10698740069902 1.10359055153505 1 1
0.949906815741118 0.946881650749595 1 1
0.852341239444873 0.84973948145371 0 0
0.915181511198597 0.912557109436487 1 1
0.955484541191693 0.952881435334697 1 1
1.11058564902413 1.10694059969431 0 0
1.0824510894764 1.079812367396 1 1
1.01594479845815 1.01246041647724 1 1
0.869879613394571 0.867321841819538 1 1
0.864050071766896 0.861662712607767 1 1
1.00291816392311 1.00013946662555 1 1
0.988719100703738 0.986086538045558 1 1
1.05995128700687 1.05709083825967 1 1
0.934265798216128 0.930865318532353 1 1
0.961506822501509 0.958193092170252 1 1
1.05031913040546 1.04725348672214 1 1
1.00492919879171 1.00184328462086 1 1
0.928560859581135 0.924651087116167 1 1
1.03607787559043 1.0333787896279 1 1
1.04960853045754 1.04677755301584 1 1
0.88630120762185 0.883487811284556 1 1
1.0159329852293 1.01367140306954 1 1
1.02410227708901 1.02135980307457 1 1
0.991969886751203 0.989318123909858 1 1
1.03499753175442 1.03260201245185 1 1
0.99713981651829 0.99422254933813 1 1
1.09576289630219 1.09283253721808 1 1
0.891686287574347 0.888774070881287 1 1
0.98868621989539 0.986626699685425 1 1
0.890556011000806 0.886989916378049 1 1
1.04755993824066 1.04351038700004 1 1
0.885645162910592 0.883128199510952 1 1
1.09542902899347 1.09256919977037 1 1
0.967442502897781 0.964889202880297 1 1
0.964080511138342 0.961934537231305 1 1
1.13163786432241 1.12799638305024 1 1
1.04419728289565 1.04171576984385 1 1
1.09753632416333 1.09402430448621 1 1
0.919099305209189 0.916789313760402 1 1
0.864613961989246 0.861892333735184 0 0
0.993258868849467 0.990716662067814 1 1
0.950482456047048 0.948386766539385 1 1
1.03752566084158 1.03403034027114 1 1
1.04241019492802 1.03932650542705 1 1
0.866050988900305 0.86363025540404 0 0
1.04780349557564 1.04463378368555 1 1
0.937234616837023 0.934419929637781 1 1
1.16859263315333 1.16454290354198 1 1
0.922482431743493 0.920339194605365 1 1
0.91908597797715 0.916844952027045 1 1
0.96409881536994 0.961672434944535 1 1
0.986422707532149 0.98393930649392 1 1
0.934893591484705 0.932342132742336 1 1
1.02711275844525 1.02479193872065 1 1
0.943531063948671 0.940930511395685 1 1
0.961812467478863 0.959631972102197 1 1
0.967990037637063 0.965685518184877 1 1
0.945627240120469 0.94265441056663 1 1
0.985497917994237 0.983214745387575 1 1
0.932754793104299 0.930264649504129 1 1
0.956844098936364 0.953658807983846 1 1
1.09943176909444 1.09624739810898 1 1
1.05654553234196 1.0539760435207 1 1
0.9456655669424 0.942697221706364 1 1
1.20559078982479 1.20119136416373 0 0
0.840371643990189 0.838011555641095 1 1
1.13055240544633 1.12774919856819 0 0
0.963034410816523 0.960889690927426 1 1
0.995637118943194 0.992566469858092 1 1
0.954383308858216 0.951454624817145 1 1
0.956792414138635 0.953659683029105 1 1
0.987520515849785 0.984419529701845 1 1
0.964021167226477 0.961525478937755 1 1
0.954339518185047 0.950496815279092 1 1
0.932872826965527 0.929592446212411 1 1
0.854820079736932 0.851952336325806 1 1
0.940804508511981 0.937769823260678 1 1
0.973545485850651 0.969983195984458 1 1
1.0036830019981 1.00110748701538 1 1
1.11630005978273 1.11286678995308 1 1
0.919718651994499 0.917333172265064 1 1
1.0000435708275 0.997715954536538 1 1
1.09529255865959 1.09259700767752 1 1
0.980392432640521 0.978287084613028 1 1
1.03659625307029 1.03361171611206 1 1
0.931068522901975 0.929350033064808 1 1
0.946011542556318 0.943856549157731 1 1
1.04510733581453 1.04236847473994 1 1
0.979700014142283 0.976799486214763 1 1
0.999690413360205 0.997051027819973 1 1
0.925409530854207 0.923324438206048 1 1
0.962003558284011 0.958904016700804 1 1
0.807968408750314 0.805718010975582 1 1
0.977789747694853 0.975387286680199 1 1
0.971886696342999 0.968960691929328 1 1
1.11365286179479 1.11062311846171 1 1
0.88250810280519 0.879318083932067 1 1
0.922584459530261 0.920539259730331 1 1
0.941955116953029 0.939143739027421 1 1
1.0456153223085 1.04308961989778 1 1
1.06022033313785 1.0573829674667 1 1
0.909039074833432 0.906267120916799 1 1
0.898081268043147 0.89557837343866 1 1
1.01935887962667 1.01624975338623 1 1
0.979861754451719 0.976401689381162 1 1
1.03610813457586 1.03343166441112 1 1
0.983736151157006 0.981046187424524 1 1
0.945591972035936 0.942517810348334 1 1
1.10379141110199 1.10031974531171 1 1
0.945044865945271 0.942506585122126 1 1
1.05564934726078 1.05284967341476 1 1
1.03712129065999 1.03476181783943 1 1
1.00708687146432 1.00428972378262 1 1
0.90709370137323 0.904551780581227 1 1
1.01062160865214 1.00794201983156 1 1
0.983751127427966 0.980524261595466 1 1
0.842365311110459 0.840572586919173 0 0
0.937394858142556 0.935035844922467 1 1
1.06089902274122 1.05837538815699 1 1
1.06511428757558 1.06256888057573 1 1
0.970563688234071 0.967881259047213 1 1
1.02427931791849 1.02127898812093 1 1
0.988493004887758 0.985590396266896 1 1
1.11396079555631 1.11094855245573 1 1
1.0186979730958 1.01515818393497 1 1
0.906024484732718 0.902905438193582 1 1
0.891744494830961 0.889243784237424 1 1
1.17622894475409 1.17329935831546 0 0
1.04843646452548 1.04619786307366 1 1
1.0805026053642 1.07734728649933 1 1
1.15043791597992 1.14709401917574 0 0
0.954125897092222 0.951316045465915 1 1
0.937444088376331 0.934601577927496 1 1
1.23527903104031 1.23192671419762 0 0
0.901391201492987 0.898714046729696 0 0
0.945874932925913 0.943009156608348 1 1
1.16765809310981 1.16451947037597 0 0
0.946610906412986 0.944122844723889 1 1
1.02250648335648 1.01907105757416 1 1
1.01989947166416 1.01708079851204 1 1
1.03921955107635 1.03598933370246 1 1
1.04865666290481 1.04539227980354 1 1
0.988419752737686 0.985181886559352 1 1
1.13126755470819 1.12838036010356 1 1
1.05810624942589 1.05562200521388 1 1
0.956130546591679 0.95382352298086 1 1
1.0491131315534 1.04578343054311 1 1
1.10796641576555 1.10528513959835 0 0
1.06102116405657 1.05799557192439 1 1
1.09701588164746 1.09378065197943 1 1
0.923602468358259 0.921620602502132 1 1
1.08406216559963 1.08120158456922 1 1
1.09349261594932 1.0906807674345 1 1
0.925267621862682 0.92284191243191 1 1
1.01972437409694 1.01674216837639 1 1
1.01892609193296 1.0162370893273 1 1
0.948574754568603 0.945805173293766 1 1
1.03287565265982 1.02985363182806 1 1
0.984745875887774 0.981779513160391 1 1
1.08456761771005 1.08178913709203 1 1
0.828239570428951 0.825051428443094 0 0
0.891770550523388 0.888643675825252 1 1
1.00999121127615 1.00726571776123 1 1
1.02736460431746 1.02422441673064 1 1
1.07921140884566 1.07645667827969 1 1
0.857749483688169 0.854917040700501 0 0
0.918679045026336 0.916064674867355 1 1
1.05684517022467 1.05337893676344 1 1
0.910903766746454 0.907706363137861 1 1
1.1220488222114 1.11903549456969 1 1
1.02118332281229 1.0184934711323 1 1
0.987493394351149 0.985118671670021 1 1
1.08697528968716 1.08440319424083 0 0
0.996902816362646 0.992530630128151 1 1
0.945800869715617 0.943621809828907 1 1
1.11688423695645 1.11351260501656 1 1
1.03509295889068 1.03236347160486 1 1
1.04858611013132 1.0465080955681 1 1
1.06993236614594 1.06748136434876 1 1
0.862913138125214 0.860642052165482 0 0
1.01944434026126 1.01726827550594 1 1
1.01304662953046 1.01047107109601 1 1
0.957357222227688 0.953922190924147 1 1
1.00596253766059 1.00192505519949 1 1
0.975134030693807 0.97255042248793 1 1
0.920906965987088 0.918435114467332 1 1
1.12608196999909 1.12329342697173 0 0
0.964244872295819 0.961528952422532 1 1
1.00818519148294 1.00580503733203 1 1
0.994170150169474 0.991504689266506 1 1
1.05670416810723 1.05378558454372 1 1
0.840959436979656 0.838449017043515 0 0
1.0055235777677 1.0031760100547 1 1
0.912769087821881 0.909881071574647 1 1
1.00454003710715 1.00185764793854 1 1
1.13829480777879 1.13556773638696 0 0
0.859546477382107 0.857004702169698 0 0
0.927784515990619 0.924963565321228 1 1
1.07276045083566 1.06976000179009 1 1
1.01596715296977 1.01362556332375 1 1
0.84414394446297 0.842219049182684 0 0
1.02647212029163 1.02336347694231 1 1
1.00858912379873 1.00638796720373 1 1
1.06334474766338 1.05948629436559 1 1
0.968108859485603 0.965281653561572 1 1
1.05562665896809 1.05256478730631 1 1
1.05493263951861 1.05162188780902 1 1
0.867589522431436 0.865215875470268 1 1
1.00671495840006 1.00401924763236 1 1
0.93564633354176 0.933322015873395 1 1
1.09549714197659 1.09307882923018 1 1
0.987293267511092 0.984565854902321 1 1
0.986182256748061 0.983399216440107 1 1
0.945124737586466 0.942364688289415 1 1
0.957081440804119 0.955189124215589 1 1
1.03071290780497 1.02830386567063 1 1
1.00978696477211 1.00747867580669 1 1
1.06585727127345 1.06310345795905 1 1
0.987386664317173 0.98475921035578 1 1
1.06849475216004 1.06500870275275 1 1
0.963183182278156 0.960991260170351 1 1
1.01918551400462 1.01555315467055 1 1
0.986405142279764 0.983110372306773 1 1
0.94702634866875 0.944709479714491 1 1
0.886698872502005 0.883064679327762 1 1
1.1336856191937 1.13128525682249 0 0
1.03635568966816 1.03388300014894 1 1
1.00408024029721 1.00118292186337 1 1
1.00819067492954 1.00489426591686 1 1
1.04670419567316 1.04420905498069 1 1
0.925181536472343 0.922969480004765 1 1
1.02855994387061 1.02567719892414 1 1
0.768480618619898 0.766564416149409 0 0
1.06058099395888 1.05808229553202 1 1
0.979137986404353 0.976316078930402 1 1
0.875374512769066 0.872863735871945 0 0
1.01952709544583 1.01679506625246 1 1
1.08424667891891 1.08167851493264 1 1
1.0156128802285 1.01253595290412 1 1
0.899369673129287 0.896340998098521 1 1
0.906615183985735 0.904224326973754 1 1
0.975244033910669 0.971856879597908 1 1
1.04861838756396 1.04592322091633 1 1
0.934295077223739 0.93069080089668 1 1
1.0749087856665 1.07190891560431 1 1
0.97431734324964 0.971472278046119 1 1
1.07521125309798 1.07249955497309 1 1
1.01184169028376 1.00918066357813 1 1
1.11261822166362 1.11034839614315 1 1
1.1581495944769 1.15487051399908 0 0
0.883188709257282 0.881403537620387 1 1
1.03512038360467 1.03221491825834 1 1
1.03295439030404 1.0303228239839 1 1
1.02136352847145 1.01828647038 1 1
1.03752687477144 1.03478838095267 1 1
0.9923149146678 0.989941086985154 1 1
1.01856584741029 1.01591022882184 1 1
1.05221972809064 1.04934164533615 1 1
1.05696574859257 1.05424031378984 1 1
1.10474843762957 1.10199953516435 1 1
0.924117909093231 0.92138916894773 1 1
0.96015211941077 0.956968002155751 1 1
0.964006532618341 0.961633142207289 1 1
1.03035128879708 1.0276230178406 1 1
0.981917728349642 0.978866841557511 1 1
1.02849626047414 1.02548652614181 1 1
0.812591681530471 0.809659430830569 0 0
1.11992019243718 1.1162526861656 1 1
1.04805717157469 1.04531708662675 1 1
1.06316793204535 1.05965771598623 1 1
1.11925264980924 1.11637057776478 1 1
0.943236417913673 0.940374446773376 1 1
1.20335354624615 1.20063911181984 0 0
1.04505886635609 1.04243145897708 1 1
1.13943049892701 1.13562309782185 0 0
1.14305456973578 1.14052557545348 1 1
1.05597933255224 1.05290570117085 1 1
1.00401282637858 1.0017626024324 1 1
1.02224735979904 1.01948993057006 1 1
1.0513312308453 1.0487994435704 1 1
1.16053754237853 1.15756035180894 0 0
1.08402269980861 1.08128063237821 1 1
0.978268331165989 0.975190273378111 1 1
0.829987839454272 0.827801193588316 1 1
0.783043941509155 0.78130348878061 0 0
1.02228028348359 1.01889147312179 1 1
1.12398604370467 1.12072291982315 1 1
1.03408992758558 1.03053874481892 1 1
0.982717995730526 0.980048684118637 1 1
0.947995569051559 0.945277801558932 1 1
1.00463830109441 1.00212201348055 1 1
1.02046059526387 1.0171398881835 1 1
0.991219255327581 0.988769478610591 1 1
1.05748321394235 1.05415771544375 1 1
0.928257223445047 0.926160980972982 1 1
0.918745450045022 0.915489699536057 1 1
1.02197857097304 1.01940404222571 1 1
0.937074011873284 0.934906499187087 1 1
1.03892484472502 1.03568063184607 1 1
0.934243341160697 0.931947206886054 1 1
0.900338707092328 0.89822564339548 1 1
0.950794497750321 0.9477996954044 1 1
0.930840984837266 0.928540012119572 1 1
0.863646573700743 0.860931714010676 0 0
0.985887542301013 0.982557348078258 1 1
1.10017888713521 1.09677914121872 1 1
1.01682371197991 1.01426043657203 1 1
0.968611423249834 0.965563812076175 1 1
1.05040743153705 1.04713278557026 1 1
0.97556960748242 0.972896221287211 1 1
1.04930929379871 1.04628208438223 1 1
0.983413541482355 0.980208800861748 1 1
1.0274190718699 1.02463687306944 1 1
0.985675133858074 0.982291194509506 1 1
1.02749396647215 1.02457276956905 1 1
1.04982675605812 1.04621929430721 1 1
1.01441228285633 1.01169827651572 1 1
0.951581783990174 0.948741410023301 1 1
0.969844003070116 0.966486310576401 1 1
1.07884366562438 1.07615085017713 1 1
1.01366712372393 1.01111517873815 1 1
0.993719711101358 0.990420625060558 1 1
1.08885946682622 1.08603089444148 1 1
0.964953784924241 0.962222842229703 1 1
0.901659499212612 0.899286711312287 1 1
1.12233660008561 1.11924707891663 1 1
0.834949948791151 0.832927283803455 0 0
0.993201620322044 0.990465163534013 1 1
1.00222059018728 0.998998073258862 1 1
0.914327121129732 0.911350106791764 1 1
1.08540433467745 1.08282487113701 1 1
1.03331897054439 1.03067727993239 1 1
1.11553291273704 1.11260949736536 1 1
0.98594095692832 0.983078571670883 1 1
0.997623674171883 0.99444554968822 1 1
0.931034171642945 0.928403081694511 1 1
1.13369965366644 1.13115210948373 1 1
1.02974405948546 1.02675886317211 1 1
1.04040909916483 1.03784085844349 1 1
1.03101320814627 1.02865912594338 1 1
0.997198354426852 0.994091195332289 1 1
1.00018926413629 0.997231615252659 1 1
1.02810837441572 1.02471823903622 1 1
0.87342828758614 0.870982461350024 1 1
0.987595460182934 0.984735387296052 1 1
0.958803318496997 0.956420079286175 1 1
1.0513044586607 1.04803372686915 1 1
1.07999872239926 1.07638408668761 1 1
0.982661286618254 0.980041215470718 1 1
0.914054916835444 0.911252977458382 1 1
1.0126713603714 1.01017523605042 1 1
1.08287511841408 1.07985267133754 1 1
1.00999205397894 1.00668688483663 1 1
0.969081348363698 0.966412075446373 1 1
1.03441658338425 1.03090251110361 1 1
0.869079856850027 0.866225504467373 1 1
0.964939054771925 0.961976469735648 1 1
0.971515013971793 0.968683106037052 1 1
1.06066370211259 1.05688671806904 1 1
0.973424626294785 0.971070653362638 1 1
0.971500093599719 0.9688052278867 1 1
1.00650210378686 1.00365139729549 1 1
1.01342980502288 1.01032013858521 1 1
1.02856295154697 1.02541310108485 1 1
1.07812115052728 1.07548483269648 1 1
1.01021109060354 1.00748669901457 1 1
1.04617517110608 1.04292201809754 1 1
0.900916012356973 0.898433995360784 1 1
0.979201156038894 0.976845533386147 1 1
1.1230841370425 1.11919041845463 1 1
1.0259855509057 1.02319821818524 1 1
1.01180244544488 1.00967535916305 1 1
0.962812033674392 0.959994536149051 1 1
1.03583627500857 1.0323107206249 1 1
1.10924301396922 1.10645703090914 1 1
0.858269245543832 0.855053288725849 1 1
1.01360976815052 1.01005419380516 1 1
0.933070117863155 0.930714219515248 1 1
1.01750994413049 1.01393510445285 1 1
1.03114256144511 1.02742558030444 1 1
1.04120931123271 1.03832103841638 1 1
1.03147229100448 1.0289905000025 1 1
1.02828074030998 1.02564549026134 1 1
1.01260239886492 1.00995289494584 1 1
1.00232118336794 0.999503273471649 1 1
1.13345184372806 1.12929401902792 0 0
0.970460756480769 0.968192055523677 1 1
1.05435588706106 1.05164119750075 1 1
1.02798823263844 1.02432368664172 1 1
0.984201804723961 0.982046943780395 1 1
1.04190004306938 1.03889560642206 1 1
1.03155513051034 1.02810905679393 1 1
0.938567703603403 0.935436838199374 1 1
0.998841446384851 0.996664687780793 1 1
1.09729089413443 1.09415773190413 1 1
1.02081001722886 1.0181538592164 1 1
1.03506422157197 1.03308956961414 1 1
0.966859320389617 0.964506917953563 1 1
0.994492235364559 0.9914834119518 1 1
1.02991145132602 1.02764393089276 1 1
0.995980461659881 0.99317230744526 1 1
0.957404210047995 0.954566221705297 1 1
0.842487062102949 0.839531472775385 0 0
0.989941715019861 0.987252695903168 1 1
0.948917839746039 0.945953576978707 1 1
1.11023407095833 1.1070010095206 1 1
1.01955676794618 1.01652912493664 1 1
1.00821252879324 1.00483682933561 1 1
0.979654697228132 0.976669846191219 1 1
1.02240344420279 1.01885075385993 1 1
0.962289773294483 0.95911934777719 1 1
1.09769398315763 1.0948390074443 1 1
1.0068714813885 1.00466430234224 1 1
1.12095366230125 1.1168208602127 0 0
1.10682664529749 1.1034351096431 1 1
1.07732063102142 1.07461180581183 1 1
0.961803171259103 0.958941516487469 1 1
1.04224768712006 1.03945461844375 1 1
1.05324666357832 1.05063173983455 1 1
0.955706609937397 0.953303142146194 1 1
1.08068055360553 1.07811696234604 1 1
0.922265658461946 0.919547781647068 1 1
1.03791217323728 1.03507113478662 1 1
1.06384839225924 1.06123357723466 1 1
0.880190529470968 0.876982016473347 1 1
1.01954092444779 1.01713178716108 1 1
0.913158721960944 0.910372654907522 1 1
0.918298521751736 0.915628186420599 1 1
0.985616791534969 0.98288663189116 1 1
0.889795287303275 0.888053722799183 1 1
1.00579217402237 1.00340949230797 1 1
1.08513354770191 1.08237097845137 1 1
0.932219397404256 0.929517600545256 1 1
1.05425873968866 1.05119305453266 1 1
0.898286977824949 0.896253466154734 1 1
0.992155004061126 0.989489109443732 1 1
0.983350438141339 0.980746244687349 1 1
0.938446517716074 0.936154903381234 1 1
1.06771762429089 1.06457232183895 1 1
0.954084192785628 0.950592351335044 1 1
0.974006572014988 0.97103333988955 1 1
1.07907418932528 1.07625006848576 1 1
0.929949791322548 0.926489939227586 1 1
0.909011909358612 0.906304943939763 1 1
1.09280260586709 1.08969143673986 1 1
0.911036763955692 0.907994558086677 1 1
1.0174118028263 1.01393607954173 1 1
1.02640227412552 1.02307735964199 1 1
1.01799630598688 1.01553830635533 1 1
0.996233372913663 0.993428416693744 1 1
1.08200256849968 1.07956155163727 1 1
0.902435031475553 0.899659606061163 1 1
0.99664747488128 0.994262056807543 1 1
0.872957508711463 0.870384536817383 1 1
1.13918643130947 1.13641477910386 0 0
0.979444214546935 0.976926993203951 1 1
0.818352481013326 0.815346390911558 0 0
1.11562971340846 1.11218088808392 0 0
1.02235280112638 1.01973032710392 1 1
1.00056632543505 0.997894581324862 1 1
0.939270045868397 0.936827618611177 1 1
0.916546926205309 0.913494544678974 1 1
0.995387849986371 0.9928010653413 1 1
0.951932773762557 0.94980620805979 1 1
1.00901361695009 1.00666058084061 1 1
1.08212829258199 1.07974285074854 1 1
1.02765898981596 1.02508952680233 1 1
0.999978901052924 0.997312753972918 1 1
0.940722978693727 0.938269265878319 1 1
0.980320523580638 0.978126385188098 1 1
1.10733247128229 1.10460375712213 1 1
0.997528400964524 0.994726881647156 1 1
1.10286683363275 1.09983230497463 1 1
0.992312215567705 0.989703067565944 1 1
0.978805821280038 0.976647660824851 1 1
1.0421450225602 1.03907827469442 1 1
1.00721627935909 1.00449085144353 1 1
0.978235190931807 0.975370178528443 1 1
1.0891716014791 1.08638060803433 1 1
1.00382547386788 1.00046839171476 1 1
0.981290184305653 0.978952514848586 1 1
0.922091649606574 0.919832149542517 1 1
1.06298708885503 1.05950070246123 1 1
0.942023894067033 0.939944116125936 1 1
0.965232535082496 0.962766806822248 1 1
0.892720936753047 0.889219357330786 1 1
1.01032566381301 1.00798598490086 1 1
1.10074989430693 1.09702652867412 1 1
1.01780465048179 1.01470475099109 1 1
0.997393018094895 0.995048122169003 1 1
0.894677728277888 0.892307368517941 0 0
1.19242734054027 1.18964522181172 0 0
0.954728809513399 0.951280865389729 1 1
1.03909312884759 1.03663585789506 1 1
0.941999977519726 0.939033890058087 1 1
0.977444168731886 0.974729971921319 1 1
0.925240345813295 0.922843874858623 1 1
1.06085120844782 1.058298417833 1 1
0.885544026389153 0.882773483099209 1 1
1.02588900387433 1.02229606623759 1 1
0.974304434908283 0.971729475685907 1 1
1.03437450043516 1.03156692852009 1 1
1.05903666789589 1.05542354113687 1 1
0.930724739844647 0.928108474929388 1 1
0.994545736387271 0.992211604160116 1 1
0.953815919755078 0.951139364308654 1 1
0.966755976654544 0.963706725038045 1 1
1.10002517616452 1.09784430881555 1 1
0.881149901852857 0.878575638236482 0 0
1.06376023221934 1.06115285948002 1 1
1.00169854522633 0.998637109327358 1 1
0.939395945578583 0.935799445820173 1 1
1.03442605689262 1.03147293741205 1 1
1.05615087469962 1.05323339963036 1 1
0.917049040864359 0.914419644405453 1 1
0.841355978237454 0.83934150296993 1 1
1.06941314472567 1.06636999825542 1 1
1.10355886134045 1.10020718201859 1 1
1.04823021311663 1.04567813390924 1 1
0.964024767301261 0.959836592533325 1 1
1.00648136654539 1.00370172451375 1 1
1.03680267564997 1.03445904031313 1 1
1.07004211139042 1.06675099788616 1 1
0.973592824907281 0.971140613347654 1 1
1.04200804131353 1.03877129315731 1 1
1.11510696946729 1.11198345891518 1 1
0.953481989357421 0.950529412375816 1 1
0.986297932658801 0.983664249339428 1 1
0.984100921804506 0.98151227897094 1 1
1.04706436806187 1.04420000713514 1 1
1.02362409319886 1.02109898873386 1 1
0.94453129317233 0.94152375125188 1 1
1.00242533798326 0.999826000251746 1 1
0.909181115294753 0.906428600161148 1 1
1.07011141268756 1.06775297968968 1 1
0.981098737651209 0.978394537757088 1 1
1.01036441318089 1.00740866580859 1 1
0.908307181443302 0.905876603639432 1 1
0.975813442348436 0.972079964250211 1 1
0.897710730335894 0.895093721138496 1 1
0.992333230158401 0.989815512210413 1 1
0.940984127141433 0.938786729453163 1 1
1.09299129973031 1.08937532190782 1 1
0.835119019503886 0.832470395940134 0 0
0.994902871131109 0.992260578441884 1 1
0.975314942990548 0.973048051593224 1 1
0.994270462689583 0.991067007151606 1 1
1.01259213098265 1.00905859345666 1 1
1.00826883655996 1.00564623707275 1 1
0.971792503130685 0.968545655315137 1 1
1.07369355008544 1.07107315380577 1 1
1.00949820271383 1.00726015914435 1 1
1.05784201864393 1.05479954172037 1 1
1.02190239843369 1.01890312961932 1 1
1.05145302218922 1.04855507363313 1 1
1.10367712897339 1.10022953598534 1 1
0.918435594590979 0.916186745897349 1 1
0.972476844540313 0.969866972392718 1 1
1.08197804414529 1.07852593224455 1 1
1.02604690049277 1.02366633332033 1 1
1.1958494031194 1.19248373300023 0 0
1.07224809142728 1.06933126545708 1 1
1.03546965019412 1.0320464762222 1 1
1.03314485160542 1.03060951750978 1 1
0.933406304455127 0.930832700020331 1 1
1.00665528427691 1.00416730658618 1 1
0.948921215407558 0.946694470709422 1 1
0.983583038685326 0.981120223500818 1 1
0.813239198426098 0.81032142708573 0 0
1.02717235948529 1.02462228715477 1 1
1.06083363365137 1.05830008284926 1 1
0.88889967490361 0.885744155490733 0 0
0.976231575634044 0.973430778140541 1 1
1.00282171205725 0.999821691893001 1 1
0.901585591795891 0.898845660107867 1 1
1.07067970092006 1.06707093784602 1 1
0.989820273414747 0.986297740287166 1 1
1.00813953862577 1.00546178180622 1 1
0.966571999989873 0.964124821060224 1 1
0.98978924331918 0.987123015324724 1 1
1.04612328368965 1.04282005166155 1 1
0.937952851179773 0.935631883595024 1 1
1.14551032853649 1.14205957144599 0 1
0.989640799867782 0.986394604354064 1 1
1.0954682575318 1.09309894545418 1 1
0.961881500822327 0.959872253978891 1 1
1.15421241137307 1.1511924978173 0 0
0.893392346166313 0.890643171067322 1 1
1.07034399298476 1.06739606038233 1 1
0.957179994278208 0.954874445643192 1 1
0.954593970505365 0.952215467195837 1 1
0.977923978068524 0.975179652068025 1 1
1.06282801988552 1.06023341408443 1 1
1.06245341765346 1.05882395469404 1 1
1.02445173098328 1.02204029996653 1 1
0.904308089853587 0.901807563994654 1 1
1.01369519705393 1.01079879802742 1 1
1.00651547254557 1.00303446759865 1 1
1.04439379214378 1.04137733475149 1 1
0.923304020239796 0.920988861180403 1 1
1.05509660876337 1.05114987387066 1 1
1.07599202754488 1.07245662681379 1 1
1.01031469107468 1.00750873957404 1 1
0.967371332484361 0.964614950178825 1 1
0.957566974857116 0.954001942870138 1 1
1.03958158978154 1.03690686822109 1 1
1.15343678150787 1.15004091872684 1 1
0.987108868780117 0.984528004175114 1 1
0.970012665286726 0.966787369662524 1 1
0.897142762420501 0.894776096514363 1 1
1.01063258026093 1.00795509733724 1 1
1.12240141594462 1.11912312476294 1 1
1.03057287292228 1.02742931997134 1 1
1.08518129812191 1.08262389977759 1 1
0.868919205893626 0.866545612098909 0 0
0.965751181823825 0.962444654799532 1 1
1.07342001106748 1.07071996315345 1 1
1.04953430283471 1.04693080898978 1 1
1.05770089069867 1.05512407987607 1 1
0.861413438239782 0.858910867911634 0 0
1.0508233312358 1.04659302896966 1 1
1.01886156823517 1.01615631549893 1 1
1.01326398615468 1.01089500368545 1 1
0.983247508474495 0.980730889424574 1 1
1.12618343845173 1.12327954321572 1 1
0.98947332344137 0.987061024773786 1 1
0.902763367165886 0.89948235707894 1 1
1.02444743189793 1.02120831051507 1 1
0.950825905745678 0.948428352744114 1 1
1.06700959190844 1.06425173390601 1 1
0.862611038251975 0.859825387625276 1 1
0.98157732752301 0.977678022163835 1 1
0.92321881728053 0.92094533578185 1 1
0.932501473812867 0.929230687256534 1 1
1.12157575765782 1.11762687837161 1 1
1.0245050526436 1.02168516633452 1 1
1.02615460809219 1.02315711394453 1 1
0.908084115091156 0.905310165631068 1 1
1.02440783787391 1.02138454550623 1 1
0.99269082844956 0.989637421611762 1 1
1.08513828697269 1.08253303012573 1 1
0.99957990463455 0.996836745649591 1 1
0.983676385683736 0.980335029712874 1 1
0.949145290601841 0.945984405050883 1 1
1.11768546032401 1.11492257074088 1 1
0.997946998444639 0.995208094373317 1 1
0.962991199610022 0.960111987308416 1 1
1.04386309169458 1.04116712878173 1 1
0.978984314952858 0.976340303657779 1 1
1.00437566796651 1.00145168198433 1 1
1.05320554844533 1.05045386153975 1 1
0.849935244389451 0.847300554979319 0 0
1.01008370143117 1.00722208658167 1 1
0.984417271194271 0.980996878653642 1 1
1.09269368821767 1.08969954059787 1 1
0.964320542990409 0.961938896650514 1 1
0.982162344890223 0.97946374862819 1 1
1.0062800559012 1.00422864703368 1 1
0.933029529634379 0.930191516469927 1 1
0.956355482042387 0.953373802417504 1 1
1.07178641708879 1.06852951677494 1 1
0.972356165559549 0.969605659531866 1 1
0.931437813697487 0.929247597920599 1 1
0.996412044055915 0.993782197977674 1 1
0.948311455652414 0.945809279668941 1 1
0.954674331986459 0.952560904803161 1 1
1.03774098996369 1.03485571140224 1 1
1.07093544534821 1.06814660620099 1 1
1.16586235112037 1.1621650709258 0 0
1.05698694802362 1.05418367108112 1 1
0.980079882984856 0.976988660035663 1 1
1.06610201589192 1.06227203018571 1 1
1.07683362962435 1.07324545874174 1 1
0.971908686739324 0.969071387751466 1 1
0.931409305685103 0.928919094246188 1 1
1.06041073524685 1.05735385671779 1 1
1.08316333285599 1.0805550607519 1 1
0.917398508173429 0.915235212964246 1 1
1.10442005816395 1.10016407255354 1 1
1.03145670927706 1.02836413814029 1 1
0.807935788546586 0.805913048142559 0 0
0.928314871353286 0.925134514803311 1 1
1.08318689846087 1.07911472919518 1 1
0.964043277621978 0.961736382228405 1 1
0.874355782805894 0.871769289681826 0 0
1.05061024436613 1.04737287691165 1 1
1.0329329862726 1.03051879447842 1 1
1.15704648632552 1.15402892467421 1 1
1.09235248690354 1.08884733656213 1 1
0.96781706135291 0.96549422428292 1 1
0.948392892740864 0.945682575146576 1 1
0.940665136302994 0.938096914846749 1 1
0.881888038104926 0.879456933410489 1 1
0.901533320492413 0.899029705050652 1 1
0.978389177132561 0.975065484016397 1 1
0.98460757738176 0.981956992584572 1 1
1.03292738797172 1.0303306731181 1 1
0.954139161226367 0.951214483721846 1 1
1.03027921584773 1.02729478631851 1 1
0.994179592560793 0.99132296326321 1 1
1.08118167917856 1.077158940084 1 1
1.05842564385774 1.05574202366706 1 1
1.14494538467965 1.14131182699399 0 0
1.00184351649809 0.999058444156541 1 1
0.961423950743845 0.959161685015153 1 1
0.895910984093632 0.892011159280077 1 1
1.01639501567076 1.0131051570911 1 1
1.03413387001867 1.03133577938292 1 1
0.970397600178879 0.967916384526303 1 1
0.978871890602609 0.976649174154564 1 1
0.946491350260261 0.944004575008581 1 1
1.0920189845495 1.08943262077218 1 1
1.11030442785725 1.10632231930904 1 1
1.00821121097636 1.00546953186128 1 1
0.940715314420027 0.938405433538161 1 1
1.04955595406185 1.04613828810117 1 1
1.041711990706 1.03878929021065 1 1
0.97009407162262 0.967268636138722 1 1
0.982701774984442 0.980264889087622 1 1
1.01364906778205 1.0110908355289 1 1
0.97671588031887 0.974043154633442 1 1
0.980714511633604 0.978116180709008 1 1
0.897392919417566 0.894762928624375 1 1
0.901535648598226 0.898480655299155 1 1
1.02534488472466 1.02277191727656 1 1
1.03862787447833 1.03604334464101 1 1
1.05096843155906 1.04874048396433 1 1
1.07025451462029 1.06728699609043 1 1
1.0256249772379 1.02186044289673 1 1
0.993452383219984 0.990934293202763 1 1
0.999055595480055 0.996159729354802 1 1
1.04909750528715 1.04606154746263 1 1
1.07873981928772 1.07582461148268 1 1
1.12742525913349 1.12486697721182 1 1
1.05441917541561 1.05088636582803 1 1
1.14229295925004 1.13923415927585 1 1
1.00028235451379 0.997919982314981 1 1
0.942680230803905 0.939562448835711 1 1
0.869055126046565 0.866371134660291 1 1
1.01606311492239 1.01351305340111 1 1
0.997403594816028 0.994797330194011 1 1
0.920296656906615 0.917880929390486 1 1
0.995650122749806 0.993418864063377 1 1
0.936157060887407 0.932887357151752 1 1
0.877190927884601 0.874767916650011 1 1
0.956920310925291 0.954088851859427 1 1
1.03072615354126 1.02838101077811 1 1
0.875594781051068 0.872565557643181 0 0
0.906200729724158 0.903527233729856 1 1
0.994807326434444 0.992167454607868 1 1
1.11095511598126 1.10716053769899 1 1
0.98294145082951 0.980364773864007 1 1
0.916792206453026 0.914172116003223 1 1
1.11047908447798 1.10792677004251 0 0
1.09359795391405 1.09056320342513 1 1
1.10401250655926 1.10176471911388 1 1
0.860748756022702 0.858180588369882 0 0
1.04625840130171 1.04351129269271 1 1
0.926938726876684 0.924205080968655 1 1
0.944565827064237 0.942152828538589 1 1
0.951005089167208 0.948255399136026 1 1
0.935847072816527 0.933529747344886 1 1
1.01277895265035 1.01022796070938 1 1
0.96400241365955 0.9613598205703 1 1
0.986204999776432 0.983267180610157 1 1
1.0068847856818 1.00384685731818 1 1
0.898600240296417 0.895915879416763 1 1
1.05165731656188 1.04800931450941 1 1
1.07404495231342 1.07110143413317 1 1
0.921299140982125 0.919115567164248 1 1
1.06087578345279 1.05776694355189 1 1
0.964190562772507 0.962278968347674 1 1
1.02010604586133 1.01751286656045 1 1
0.978227392601223 0.975709296104221 1 1
0.974993565029932 0.971423626072749 1 1
1.03376439252672 1.03061095235643 1 1
0.934658813223062 0.932172271745013 1 1
0.967014287519616 0.964022800400418 1 1
0.981175092446629 0.977886974098276 1 1
1.21286087367451 1.21001460543453 0 0
1.03184054981061 1.02879145823528 1 1
1.09304799008057 1.08999657751925 1 1
0.993695413345392 0.991196637423886 1 1
1.00289721768095 1.00003268797958 1 1
0.936329629510962 0.934297680190422 1 1
0.989177400666364 0.986250709798037 1 1
0.921590000763336 0.919432004511426 1 1
1.04314356444922 1.03964047463548 1 1
0.961943345375572 0.958371060677258 1 1
1.07045253536362 1.0677886269051 1 1
0.985510597584244 0.982992565250793 1 1
1.07025783693491 1.0668462267504 1 1
1.00195635541916 0.999862800357177 1 1
0.948332868763432 0.945920045144947 1 1
1.07496955756126 1.07196304968455 1 1
1.00833003842088 1.00576293224619 1 1
0.952419844188139 0.950070788528794 1 1
0.992389342876681 0.989132731171951 1 1
1.1100904019229 1.10769281073225 0 0
0.990864212195529 0.988111631652877 1 1
0.928114579768786 0.925706554850774 1 1
1.18546634178053 1.18192473577096 0 0
1.09881346847063 1.09634547214781 0 0
1.04426351002373 1.04044150948464 1 1
1.16722793007789 1.16352692344259 1 1
0.958671347100156 0.956255634712609 1 1
1.04340614885768 1.04088491250385 1 1
0.934983066199435 0.932785079940087 1 1
1.20035705272402 1.19653415718755 0 0
0.917484331000579 0.914571498008632 1 1
0.978044928752792 0.974991151693964 1 1
1.00936107771653 1.00658524089458 1 1
0.969097772591553 0.966249432663238 1 1
1.03609142613341 1.0327156434926 1 1
1.04260270488348 1.03931283755746 1 1
1.04886636663083 1.04572670859131 1 1
0.86155551705724 0.859651072473394 0 0
1.06600283932411 1.06274690376979 1 1
0.987560766159716 0.984778391505305 1 1
0.969358169347173 0.965849072332865 1 1
0.99498877647953 0.991847693565329 1 1
1.12281222479565 1.11990977611337 1 1
1.10388073889885 1.10073126681799 1 1
1.06709255099642 1.06376417702928 1 1
1.0240388597739 1.02132261843035 1 1
0.938336945261724 0.935704607276065 1 1
0.899192589886561 0.896326378845349 1 1
1.0300939184723 1.02722646991562 1 1
1.05009409066633 1.04697859164532 1 1
1.02733858983375 1.02495614520584 1 1
0.898264698798467 0.895359009050491 1 0
0.948956679958468 0.946094886190091 1 1
0.927770360213846 0.924356732055378 1 1
0.946591255501555 0.943402862032935 1 1
1.04582162322778 1.04277141541142 1 1
1.06520346275514 1.0618959593123 1 1
0.895687756195976 0.893175501492944 1 1
1.044214300869 1.04035810313468 1 1
1.11340366722276 1.1100848283815 1 1
1.08616702106665 1.08332227545601 1 1
1.01948351651032 1.01682839820754 1 1
0.864660595518984 0.861561393283911 1 1
0.94693890458148 0.94458306695467 1 1
1.06314915822068 1.06026701809227 1 1
1.09029092496535 1.08741381285427 1 1
1.00606821443583 1.00310678842492 1 1
0.889042365249061 0.885544389248429 1 1
1.09150709594324 1.08864052637193 1 1
0.974796162165357 0.972138074798324 1 1
1.15864032122207 1.15547398526696 0 0
0.864660285391195 0.862139948819419 1 1
1.02386828988583 1.020511933504 1 1
1.07538176823662 1.07253667316272 1 1
0.852205651905376 0.850139924293011 0 0
1.00040856537531 0.997260572234841 1 1
1.04241387459826 1.03958565774696 1 1
0.911154674050109 0.908390665715922 0 0
1.07040021897696 1.0677630406314 1 1
1.0070205239219 1.00447888059519 1 1
0.980128497815852 0.97689949767781 1 1
1.0540885685283 1.05077616155377 1 1
0.926597267244597 0.924245542138602 1 1
0.970127764484905 0.966499850934912 1 1
0.807579793904349 0.805298753754377 0 0
1.01501189415547 1.01201592605406 1 1
1.08437259118988 1.08079269012277 1 1
1.12005729025458 1.11667036513618 1 1
0.976295216741031 0.972989591099939 1 1
1.03397696496586 1.03063200506428 1 1
0.932163363628915 0.929785966806448 1 1
0.991792682768796 0.989094263721967 1 1
0.963873496182227 0.960858323512967 1 1
0.979908829995568 0.976950538739029 1 1
0.839972673550283 0.837214142691139 1 0
0.881874768868367 0.879209862619191 1 1
1.05409987962007 1.05140149260977 1 1
1.03041570237629 1.0276957804691 1 1
0.96396911327865 0.960549879554181 1 1
1.03170039157757 1.02877468869718 1 1
0.924529774900851 0.921264891837281 1 1
0.98156165568026 0.978313958220818 1 1
0.988246263511286 0.985872537589407 1 1
1.05685532620837 1.05405714978173 1 1
1.0552980207333 1.05265509769705 1 1
1.02087725182438 1.01708216799473 1 1
1.05301180775148 1.05059525496488 1 1
1.11555311066351 1.11297085939004 1 1
0.999003375709145 0.996537972265882 1 1
1.12125889213345 1.11807949942566 1 1
0.97937295846264 0.976768491610086 1 1
0.982880471579242 0.980255592508414 1 1
0.969453113943188 0.966626002511245 1 1
1.09788291385498 1.09503114408061 1 1
0.947789997856505 0.945470732834445 1 1
0.982120101809812 0.978761799305169 1 1
1.02071289550665 1.0175154562019 1 1
1.1102799218076 1.10725386160402 1 1
1.08242936143599 1.07996800628331 1 1
0.905357136020494 0.902941170628537 1 1
1.03665663290711 1.03377429218047 1 1
1.03439659810445 1.03125029175051 1 1
1.05318097795847 1.04912210637347 1 1
0.978709530135389 0.976875195455665 1 1
1.09864802973022 1.0954821079538 1 1
0.965242238219771 0.963001656655839 1 1
0.929371422079571 0.926127666860954 1 1
1.03237375682794 1.02870059143881 1 1
0.940590052967271 0.9378099057293 1 1
0.990991298582765 0.987901262260286 1 1
0.910782162369397 0.908070230635381 1 1
0.953396869383686 0.950140965261267 1 1
1.05630126602856 1.05382027246162 1 1
0.898424882471278 0.894068864870675 1 1
0.959826972310234 0.956809805897911 1 1
0.975713029496882 0.972986228391916 1 1
0.99806022221714 0.995636958243998 1 1
1.03225005751767 1.0298035344499 1 1
1.10549052038329 1.10283350311508 0 0
1.10024198722121 1.09746378751244 1 1
1.11494653376245 1.11197281021577 0 0
0.919336540184054 0.917392875930427 1 1
1.00519340262929 1.00263898570259 1 1
0.987185342883415 0.984742020322168 1 1
1.01244292989782 1.00920542674547 1 1
0.9165923069937 0.914246315104327 1 1
1.19495131562221 1.19123304916886 0 0
0.992578552394809 0.990046564031182 1 1
1.13287375852538 1.12937422007266 0 0
0.994002969237126 0.990233485865279 1 1
1.10802930207681 1.10546011356001 0 0
1.01095591394969 1.00831801037987 1 1
1.02472641324091 1.02243044925557 1 1
0.889628151643377 0.887630908081424 1 1
1.02129187366383 1.01812102457048 1 1
0.901878336170898 0.899328030698441 1 1
1.11867898271859 1.11509136301404 1 1
0.91921815390964 0.916372848091843 1 1
1.06603882860359 1.06312757519064 1 1
0.870263746462524 0.867922894623416 1 1
0.993869758115806 0.991270568450554 1 1
0.955237996728896 0.953294981075757 1 1
1.08077928861656 1.07853029466152 1 1
0.972715445137934 0.970673124360492 1 1
0.953393881929765 0.950734922337209 1 1
1.05357902611421 1.04882764665832 1 1
0.998529072426124 0.995945306272214 1 1
0.989677631618647 0.987544859537713 1 1
0.867974375227666 0.864452104646252 1 1
0.9367187464499 0.934183889272472 1 1
1.05009133908199 1.04740543828477 1 1
1.07679045302422 1.07396302129524 1 1
1.13622880209616 1.13328685647979 1 1
1.03427074711807 1.03133525747163 1 1
0.878664522761111 0.876809107068867 0 0
0.942987646560777 0.940547341610151 1 1
0.978891309281673 0.975814636565977 1 1
0.98715175116781 0.98425798171645 1 1
1.02708596678202 1.02411789688948 1 1
0.933978875535336 0.931691332350681 1 1
0.977407905868528 0.974035781133598 1 1
0.979282442104133 0.976267726517104 1 1
1.06044240378068 1.05805582132175 1 1
1.01907658738368 1.01596498978519 1 1
1.12451099437454 1.12116024726188 0 0
0.998323885683767 0.995558437139316 1 1
1.04221337266668 1.03870296841278 1 1
0.940218855862183 0.937300529584697 1 1
1.06185008120252 1.05830156522148 1 1
0.903134841755053 0.9003473322262 1 1
0.955701043150175 0.953373570975158 1 1
0.942871314070488 0.940374734586214 1 1
0.91418199049992 0.911447170794331 1 1
0.924061216976087 0.921271870876205 1 1
1.00418459416446 1.00220818116419 1 1
1.15057737491362 1.14710412054997 1 1
0.940040356564269 0.935947740427179 1 1
1.12682750628456 1.12407903700523 1 1
0.910436327903089 0.907646236296763 1 1
1.06798243461436 1.0652589224801 1 1
0.976987244557838 0.974400876702891 1 1
1.10863869095237 1.10548928561786 1 1
1.04840922438567 1.04552148493428 1 1
1.05329123373601 1.04956812714285 1 1
0.894632674756345 0.891694430745773 1 1
0.973400418805078 0.97118895875649 1 1
1.16327241518313 1.15997705387307 0 1
0.937932311100738 0.935720669498201 1 1
1.01801685283506 1.01428127667075 1 1
1.16871706774857 1.16463336005557 1 1
0.890713222728573 0.88723157119257 1 1
0.911603063761419 0.908893690036948 1 1
0.89550689596649 0.892706833849767 1 1
1.03048908948137 1.02666174839667 1 1
0.986478062098023 0.983139293957609 1 1
0.965176454065952 0.962370648494473 1 1
1.00901257332969 1.00665501408742 1 1
1.0840349769264 1.08139198929064 1 1
1.03554091602697 1.03242622577337 1 1
1.09819544875825 1.09445730356788 1 1
1.01622437994033 1.01364500357434 1 1
1.01814640225788 1.01510367110845 1 1
0.94714584610707 0.9443332563637 1 1
0.989565802202275 0.98673340901903 1 1
0.995882378584072 0.992848338155344 1 1
1.00392670840084 1.00147505239644 1 1
0.96571660914499 0.963150801897773 1 1
0.92203460024526 0.919847022079168 1 1
1.09996215849478 1.09731104517987 1 1
1.0543928859336 1.05148688053766 1 1
0.910787925834118 0.908817075801485 1 1
1.13272006749708 1.12949081227091 0 0
1.05838177492506 1.05544714679307 1 1
1.02604058203864 1.02338993849677 1 1
1.02221447058832 1.0196102183757 1 1
1.07204147635681 1.06937615476853 1 1
0.994879003488947 0.992402283666908 1 1
0.997252285945184 0.994451597745593 1 1
0.982539708180085 0.978737836471781 1 1
0.796538973950414 0.793755755234666 0 0
0.990581069401218 0.98829665058235 1 1
0.946628883746056 0.944400639141672 1 1
0.940755927210526 0.938095527718295 1 1
1.02646730514873 1.02380898702769 1 1
1.01952350084638 1.01707243810777 1 1
1.04260001237804 1.04002115161931 1 1
0.970842651811715 0.967738933481578 1 1
1.0718105882522 1.06956682710673 1 1
0.944093367616132 0.941690803271504 1 1
1.10026814204953 1.09760194344843 1 1
0.918303031740904 0.916219933021889 0 0
0.986965334378279 0.984874365080141 1 1
0.896099161563675 0.893596029265709 1 1
0.919261948927378 0.916839170106795 0 0
0.86217929388133 0.860233902730452 0 0
0.991951513025666 0.989138885204361 1 1
0.935777872483543 0.932946684997191 1 1
1.1411715929278 1.13799307824537 0 0
0.905645661057871 0.90270234142131 0 0
0.987354272462796 0.98493293277698 1 1
1.17917018515229 1.17543891406106 1 1
1.02344983543186 1.02068849054199 1 1
0.977433325102918 0.973863906788065 1 1
1.01137990199133 1.00855298529378 1 1
0.998607833184927 0.995734448845185 1 1
0.947975181858776 0.945615052019524 1 1
1.0559683687618 1.05309452704074 1 1
0.925170344564938 0.922812480147345 1 1
0.96831499323358 0.965522799824974 1 1
1.00576986206108 1.00215922483296 1 1
1.0780905138273 1.07492471880437 1 1
1.01015380231836 1.00600110848008 1 1
0.944303180149657 0.941153775832217 1 1
1.05177786720982 1.04803902898218 1 1
1.03612889306971 1.03332812523685 1 1
0.931191875131045 0.928667245181185 1 1
0.97191103560517 0.969063271081438 1 1
1.02576741941099 1.02336061974882 1 1
1.13548791573945 1.1319681488057 1 1
0.961980571554098 0.95916692714249 1 1
1.12576685910431 1.12226614641738 1 1
1.02386695207477 1.02139460422906 1 1
0.899772454535571 0.897678332223336 1 1
0.949865004933435 0.947012141036071 1 1
1.03258292855055 1.0294346107898 1 1
0.950784959009885 0.948397299925422 1 1
1.01188886495561 1.00876493215715 1 1
0.992313834854208 0.989614880931778 1 1
1.07148248602814 1.06817717109605 1 1
0.979783677499441 0.97687184097979 1 1
1.04787773500059 1.04503671781583 1 1
1.06505341742007 1.06216229830929 1 1
0.957738594517239 0.954671829244156 1 1
0.928410574400127 0.92632692439586 1 1
0.951528027042806 0.949277999828164 1 1
0.90167977188906 0.898609001918804 1 1
1.18111415255026 1.17863610826036 0 0
0.939759555612377 0.937477757786905 1 1
0.984697624565467 0.981650103694885 1 1
0.991795524909808 0.989279885382915 1 1
0.967270827221744 0.964695393786624 1 1
0.973975626206384 0.971205797070413 1 1
0.965583772259408 0.962371367891124 1 1
1.14226122600163 1.13896188787696 1 1
1.02078805732966 1.01832206933407 1 1
1.04849346736642 1.04539569347034 1 1
1.02098444065086 1.01860298218594 1 1
1.0912379444183 1.08673630007328 1 1
0.959821659197941 0.95708274381898 1 1
1.10096407594124 1.09765398532791 1 1
0.957400046399716 0.954114192911122 1 1
0.997806352471402 0.99542948819524 1 1
1.01464884369088 1.0120949144205 1 1
0.981545278991832 0.978893748932056 1 1
1.04731620873428 1.04312876445609 1 1
0.850104655155474 0.847498573363659 1 1
0.928920539409236 0.926255839605502 1 1
1.07471173233186 1.07142113993601 1 1
1.06781473755975 1.06462822919794 1 1
0.924372299283346 0.921698640267613 1 1
1.13720701930605 1.13393143879568 1 1
1.00773802993955 1.00492893796143 1 1
0.956509290081544 0.954376969080317 1 1
1.02730916352331 1.02402955083641 1 1
1.08626636782552 1.08371848273158 1 1
0.939831332717186 0.937698071874621 1 1
1.00000342057044 0.9975249116467 1 1
0.975736500197209 0.973328107998615 1 1
0.911457293644855 0.908807905491992 1 1
0.907174243066659 0.905026564670264 0 0
1.04839910264123 1.0440736947006 1 1
0.976807385447738 0.974348060923761 1 1
0.949886597831876 0.947281040016934 1 1
0.98585530952296 0.98306964195665 1 1
0.979014183562135 0.976698019197197 1 1
0.982402528300468 0.978569953332123 1 1
0.979915306892409 0.976760960226948 1 1
0.858843090044084 0.856537537273951 0 0
1.05810062064067 1.05537968646911 1 1
1.00673413860727 1.00404246480407 1 1
1.0618925594473 1.05818587028568 1 1
0.990385541834552 0.987967867354296 1 1
0.918327513966892 0.91531989715536 1 1
1.07793655199591 1.07487629431139 1 1
1.09362322869339 1.09064000255014 1 1
1.0087513308603 1.00631612283897 1 1
0.829153350359061 0.82702556850468 0 0
1.05499886355059 1.05083261353864 1 1
0.870112827276929 0.867942929621385 1 1
1.04904557780291 1.04655125377639 1 1
1.02381207843818 1.02148735989991 1 1
0.896825293786157 0.894227661000924 1 1
0.994916182475955 0.991630432616105 1 1
1.06094819811439 1.05841617116339 1 1
1.0599999581629 1.05664951258962 1 1
0.865531829960411 0.863195823927048 0 0
1.14627024343204 1.14304401491397 0 0
1.00631321220766 1.00283336855914 1 1
1.07377790993178 1.07108072190431 1 1
0.958642233485169 0.955933534048646 1 1
0.917816280845028 0.914348515781347 1 1
0.956341026625045 0.954071257111288 1 1
1.0348104050757 1.0320417893207 1 1
1.09773936284546 1.09444156782795 1 1
1.04167945653557 1.03877412489917 1 1
0.968571327000144 0.966264591516857 1 1
0.931931227354132 0.929292987261366 1 1
1.08318415699688 1.0802923688757 1 1
1.0449711424972 1.04193212722579 1 1
0.955748226920758 0.953625642732544 1 1
1.11799216214698 1.11408526175677 1 1
0.873852931854056 0.870592627731665 1 1
0.977583227002914 0.974774748882048 1 1
0.912736515677262 0.909586486348385 1 1
1.13265933370755 1.13023155821388 1 1
1.08304483032418 1.07968222320113 1 1
1.04380712810471 1.04077648279433 1 1
0.911217751075063 0.909054385431299 1 1
0.97730512057004 0.974979092119884 1 1
0.944907230190154 0.941899637329008 1 1
0.943956045334936 0.941119972961543 1 1
0.957237185090664 0.954183874749486 1 1
1.06537249544428 1.06332622687753 1 1
0.983348341406319 0.980620166775741 1 1
0.937823352269215 0.93504523801004 1 1
0.878233329251653 0.876049030588492 0 0
0.921802886515966 0.919262999762943 1 1
0.990426140201472 0.987700011563922 1 1
0.923499140735603 0.9210572729234 1 1
0.943729307411792 0.941351848727329 1 1
1.03920915312155 1.03583356018034 1 1
1.02050110408576 1.01675805509235 1 1
0.972404541921465 0.969681376242715 1 1
0.904428863474242 0.902177459175062 1 1
1.09421940832412 1.09137626335019 1 1
0.952270436917968 0.949223188205255 1 1
1.04997531938581 1.04681724309606 1 1
1.01099970540402 1.00877971263673 1 1
1.10016934220548 1.09723690443124 1 1
1.03516602074762 1.03214483325358 1 1
0.931747763004591 0.928833155812901 1 1
1.13075603652481 1.12729145457834 1 1
1.09728048990755 1.0944665814807 1 1
0.937146873481608 0.93435626221926 1 1
0.921936444756558 0.919563029811294 1 1
0.929491530478824 0.926166909493701 1 1
1.0101588134643 1.00718258631411 1 1
0.921283196439631 0.918315130892471 1 1
0.988624594718133 0.984338607986153 1 1
0.796623480816576 0.794288493014584 0 0
0.986784615912814 0.984376742647821 1 1
0.967070343222247 0.964546690713718 1 1
0.909448127179476 0.906533399663318 1 1
1.00498908852622 1.00133292114988 1 1
1.0972526487616 1.093789692847 1 1
1.0220042796084 1.01858863709202 1 1
1.09409475057832 1.09082676769988 1 1
0.771196605953188 0.769600634895452 0 0
1.0650886661177 1.06198315842005 1 1
0.989058637341887 0.985717179573077 1 1
1.01401018015271 1.01064728877873 1 1
1.01462341090631 1.01216796254869 1 1
0.978864510240504 0.976426024847358 1 1
1.00867741130003 1.0063561977268 1 1
1.03002187582901 1.02652285221354 1 1
0.946923502800962 0.944578318442679 1 1
1.02414279803199 1.02147923800394 1 1
0.926675143734133 0.924166582160694 1 1
1.03261335826481 1.02952684532588 1 1
1.10676719772893 1.10352108025443 1 1
0.924225920027884 0.920992847899961 1 1
0.85154119166963 0.84909115701637 0 0
0.869781220400826 0.867074871432395 1 1
0.912587175208985 0.908616889509154 1 1
1.04576616663357 1.04271873363423 1 1
0.941164387312948 0.938292086458159 1 1
1.11045739967265 1.10685790430083 1 1
1.1085043477839 1.10420753944123 1 1
0.875349181345656 0.873026391000669 1 1
0.963429706337206 0.960980376586162 1 1
0.883039974144838 0.880586247097045 1 1
1.04277636007306 1.04004546168356 1 1
1.04978946911416 1.04741180585627 1 1
0.980377863473102 0.977524791675252 1 1
1.09070714837877 1.08763222277648 1 1
0.819569134823572 0.817488875774464 0 0
0.921152186957735 0.919214260542523 1 1
1.07562732157764 1.07213663192532 1 1
1.00333430945873 1.00025086042089 1 1
0.908861918257326 0.905841321905 1 1
0.902039798566813 0.899371425736456 1 1
1.05666818292402 1.05393220924086 1 1
1.10606227395376 1.10324187085155 0 0
0.967809247460621 0.964782887100731 1 1
1.01842398443564 1.01606636277857 1 1
0.853220977761584 0.849854620842111 1 1
0.977064753476547 0.974358591434467 1 1
0.926629830097555 0.923292776092871 1 1
0.841189973479001 0.839105263098656 0 0
1.08467016195511 1.08213187412558 1 1
1.04421985687297 1.04065701986007 1 1
1.03103425236963 1.02837652855996 1 1
0.928104671076777 0.92458251634813 1 1
1.09783583657924 1.09410595804722 1 1
1.00350122098868 1.00082853066179 1 1
1.09409797518278 1.09106008098069 1 1
1.06235568510956 1.05930380838427 1 1
1.1104886861083 1.1068549305704 1 1
0.8070057962644 0.805042137227309 0 0
1.01454772366137 1.01175411924232 1 1
1.11390825882275 1.1114501043754 0 0
1.06132790113668 1.05824586113494 1 1
1.14583053889306 1.14302572920042 0 0
0.948504889068897 0.94566516638059 1 1
1.06984999448951 1.06643789557563 1 1
0.954666140422761 0.952400801797898 1 1
1.00082417099545 0.998106281605994 1 1
0.882045378278967 0.878611624471626 1 1
0.966352003888831 0.963685077305456 1 1
1.00885488429015 1.00638891164673 1 1
0.968320236992339 0.964979636225519 1 1
1.2267018644874 1.22316239783759 0 0
1.08766210168372 1.08517926434481 0 0
1.02171051541589 1.01929801578797 1 1
0.892482314539653 0.889508968070658 1 1
1.05513822133042 1.05110404907656 1 1
1.06677288695453 1.06319573618831 1 1
0.985950850622267 0.982847480349695 1 1
0.954869627376637 0.952210904444419 1 1
1.02576402478512 1.02349832953358 1 1
0.998812212632459 0.995901129347761 1 1
1.24952923969782 1.24426635828461 0 0
0.969089535810704 0.966682766331442 1 1
0.948954665330154 0.946484081100394 1 1
0.999585584379089 0.997263568796276 1 1
1.03073486072274 1.02833299935668 1 1
0.89113091611497 0.888716228073373 1 1
1.07951150992697 1.07648934753258 1 1
1.01466829633056 1.01172326629275 1 1
1.00250311973606 0.998720855580852 1 1
1.03677415436015 1.03313388393457 1 1
0.972349543086729 0.969085448200048 1 1
1.05975237842219 1.05744333748356 1 1
1.01509251550666 1.01149460465081 1 1
1.07002766835557 1.06662877047735 1 1
0.976107132113843 0.974024772931374 1 1
0.918593418190543 0.916651278231459 1 1
0.93988111618493 0.935686722730486 1 1
1.0823259113469 1.07943750054315 1 1
1.04131413420405 1.03916277766283 1 1
1.06767861375876 1.06536397867451 1 1
0.998915041886313 0.99601928344646 1 1
1.08723730738127 1.08432100440887 1 1
0.982926347977133 0.980105892276232 1 1
1.02438250585103 1.02195902346864 1 1
1.07069706554971 1.0673596160662 1 1
1.06168031093158 1.05874217486714 1 1
1.03728520509993 1.03400910989657 1 1
0.961670507562288 0.958764446174654 1 1
0.914226240692884 0.911298935110283 1 1
0.970567025040588 0.967060189125541 1 1
1.00603476577027 1.00332370020798 1 1
0.946117042112259 0.943340968590431 1 1
1.05206559502826 1.0482551798368 1 1
1.05148359263361 1.04841979284533 1 1
0.863787414728868 0.861728456270704 1 1
0.940706811418836 0.938359166996096 1 1
1.08549352845144 1.08238438405259 1 1
0.99198454624526 0.989486473048134 1 1
1.05836385377095 1.05551656334412 1 1
1.14381683550851 1.14066558580851 1 1
1.04314443908503 1.04013473158702 1 1
0.990210081204396 0.98718473415963 1 1
1.03570408085711 1.03225048784071 1 1
0.9991687253881 0.996401689060265 1 1
1.06599763471314 1.06233683002653 1 1
0.998919830780795 0.996349778559534 1 1
0.895996916394154 0.89368350615518 0 0
1.01406989674549 1.01047198755226 1 1
1.01382468819129 1.0108026240621 1 1
1.00339762717836 1.00076258267926 1 1
0.923054400772915 0.920151490487209 1 1
0.948734052114451 0.946631910069691 1 1
0.906931687555005 0.904640452682238 1 1
1.06861193889709 1.06594918062505 1 1
1.00697058691043 1.00422064858166 1 1
1.06279852040964 1.05943822992392 1 1
1.0522708370412 1.04835410528551 1 1
0.921422721667439 0.918387298671397 1 1
0.926830405810148 0.924243340295914 1 1
0.920485735561038 0.917969004499543 1 1
1.05735531977851 1.05318785806144 1 1
0.982673865136772 0.98005937611111 1 1
0.744501822792453 0.742291680869556 0 0
1.08587871088986 1.08309745374655 1 1
0.901460591395804 0.898877354206092 1 1
1.00919897567397 1.00697346659589 1 1
0.909936115923839 0.907313532994669 1 1
1.05363827769354 1.05079574296684 1 1
1.01336923000475 1.01050156102521 1 1
1.06925269632253 1.06604332105109 1 1
0.957568997808506 0.954636575849011 1 1
0.921214997121005 0.91784792899973 1 1
0.88748328387348 0.885177549083076 1 1
1.09131054790741 1.08794496287733 1 1
0.993760648885378 0.990661428540228 1 1
0.960923135167835 0.957355522686529 1 1
1.09133138473989 1.08875019384916 1 1
0.995915869181824 0.992063039178455 1 1
1.01352058467469 1.01076054039524 1 1
0.877485200465336 0.874600927434921 0 0
0.960019578713748 0.95738028954784 1 1
0.981953662873391 0.97834056176377 1 1
0.914828547458208 0.912218038755793 1 1
1.1141900749923 1.11137403267087 1 1
0.916185280715378 0.913543896719865 1 1
0.943858328577724 0.940954666762753 1 1
1.05540408750029 1.05257167828288 1 1
1.03526186302137 1.03328237563866 1 1
1.06405632468406 1.0611179585749 1 1
1.00072786348532 0.997774153185274 1 1
1.02178399636741 1.01848570173137 1 1
0.981292605677642 0.978047380773067 1 1
0.841519091104693 0.839008681847682 0 0
0.960601418977928 0.958362601658718 1 1
0.926021360636141 0.922888263241451 1 1
0.944666183475972 0.941706599969024 1 1
0.942776723470257 0.940036419066572 1 1
1.14545577546656 1.14254250574531 0 0
1.02242432079165 1.01942019035918 1 1
1.05040202413418 1.04764405993861 1 1
1.08866732813235 1.08551274744256 1 1
1.01827493867054 1.01603731980042 1 1
1.06672269928739 1.06376968764072 1 1
1.05380519303417 1.04979721352421 1 1
0.969216722178635 0.966280102211081 1 1
1.09956469212211 1.09681819966411 1 1
1.15915493406898 1.15566318788833 1 1
0.980404869686507 0.977893693262474 1 1
0.96920537858893 0.96639036833049 1 1
0.873555292215008 0.870700249204221 1 1
0.979214803124376 0.976510006650883 1 1
1.0022171335955 0.999460459728796 1 1
0.95668074920757 0.953840251340297 1 1
0.967299735824807 0.964708417025739 1 1
0.919504880730402 0.916384924806991 1 1
0.999268112598388 0.996001445547907 1 1
0.934259045232168 0.93168409968829 1 1
1.04431932119205 1.0418169021045 1 1
0.980765439964758 0.978154043631796 1 1
0.934883494338425 0.932224835743083 1 1
0.944802798481268 0.941713337027342 1 1
1.11292948586273 1.11027500021419 1 1
1.00420636015528 1.0004110569012 1 1
0.959236544359848 0.957077296386807 1 1
1.0251941035277 1.02235852811429 1 1
0.939471976256439 0.936537963440627 1 1
1.17199090863298 1.16884635848612 0 0
0.958801565340906 0.955140329890003 1 1
0.958541168349395 0.95604491806844 1 1
0.931616469547645 0.929027448330721 1 1
1.03252527090728 1.03026832269629 1 1
1.13712261737788 1.13412728149078 0 0
1.01790812729344 1.01542449349293 1 1
1.07168008332732 1.06805469383464 1 1
0.889818048776423 0.887070907655713 0 0
0.950810473133622 0.948750209678437 1 1
1.00134501227874 0.998547104854672 1 1
0.913151058525682 0.910947616062581 1 1
1.07109411039773 1.06755883101514 1 1
1.18992928312793 1.1866923531546 0 0
1.06678311628911 1.06402593907805 1 1
1.11428109617208 1.11148675804695 1 1
0.991833099855023 0.988948419747822 1 1
1.00147339140954 0.997993752142516 1 1
1.1316952280165 1.12849907185808 0 0
1.09243979573611 1.08941588301719 1 1
1.10426045568145 1.10197499364554 1 1
1.06283147654297 1.05980536655778 1 1
1.16181052222673 1.15749209383367 0 0
1.11311310665469 1.11038651915188 0 0
1.07507626655371 1.07190496470685 1 1
0.91601866840877 0.913583547763772 1 1
0.973723440778255 0.970153633231801 1 1
0.98988886001727 0.986501538614804 1 1
1.040667235037 1.03714223236347 1 1
1.07873774547398 1.0752788169001 1 1
0.988567638426563 0.986208180727499 1 1
0.924509849928985 0.921946479848022 1 1
1.03168712219102 1.02918358711675 1 1
0.970823346927873 0.968046100217921 1 1
0.980474170435072 0.978197584626298 1 1
1.07034428652999 1.06755620954637 1 1
0.995897127795548 0.99334153458985 1 1
0.956925939747375 0.954629377698335 1 1
0.873545303316389 0.870889589102735 0 0
1.0694446518644 1.06616189122359 1 1
1.12011299679462 1.11692643178813 1 1
1.08602478921881 1.08294202573288 1 1
1.06185669343858 1.05873943048298 1 1
1.01838232657224 1.01566410006848 1 1
0.981207740539447 0.978322314263842 1 1
1.00751276148026 1.00542513995383 1 1
0.795731286556441 0.794016141001615 0 0
1.0240972598738 1.02041032447487 1 1
0.914818761546751 0.912555904836348 1 1
0.930954067847918 0.928241586758515 1 1
1.18769527882998 1.18434741514918 0 0
1.04998820447308 1.04794854728025 1 1
0.995280235847186 0.992356513883308 1 1
0.969977017559994 0.967029482028036 1 1
1.07427825080106 1.07041751646333 1 1
0.99899516349703 0.995220359325051 1 1
1.1642017686467 1.16137502455922 0 0
1.02038748021246 1.01669914982777 1 1
1.01678537100097 1.01429858847174 1 1
0.979537039072511 0.977115248599416 1 1
0.84410708203124 0.841726733600679 0 0
0.978240006032671 0.974720880016557 1 1
1.04758438680948 1.04476257494452 1 1
1.08055261146116 1.07707507576083 1 1
0.884437420848037 0.881963218115111 0 0
1.12880610303433 1.12476863301042 0 0
1.02376687553374 1.02068405384003 1 1
0.992679524245924 0.990132885854525 1 1
0.980322008967656 0.977964128507912 1 1
0.950577632752008 0.948157960915173 1 1
0.870289350375734 0.867441600370102 0 0
1.18588749060146 1.18195202255276 0 0
0.95788615200393 0.955269614088422 1 1
1.09142895164485 1.08814329994654 1 1
1.06733895175806 1.06361863927131 1 1
1.0950657403698 1.09164934106578 1 1
1.05207072634908 1.04877109183645 1 1
1.07709717370563 1.07441296887025 1 1
0.942731287786917 0.94006324391947 1 1
0.9262316342536 0.924053141520754 1 1
1.02258120690416 1.02054791780905 1 1
1.07048801791302 1.06786445041485 1 1
0.954512591892646 0.952150276947815 1 1
0.936325166803707 0.933453017911016 1 1
0.982474047155981 0.97987938851878 1 1
1.05797089365484 1.05530089506422 1 1
0.982332074468214 0.979600427661737 1 1
1.01616916250058 1.01200270563903 1 1
1.0338988463109 1.03164097879344 1 1
0.889998957485513 0.887180329985971 1 1
0.930782952827992 0.927858536921145 1 1
1.00691800880479 1.00430764102038 1 1
0.875093833198979 0.872384741063919 1 1
1.04345809660039 1.04101521660875 1 1
1.05207360485121 1.04852660664855 1 1
0.982007657384742 0.979416512420468 1 1
1.02553284228046 1.02290620714417 1 1
0.977630049684497 0.974989119677045 1 1
0.894392549329084 0.891851814822847 1 1
1.05652922326745 1.0533072521515 1 1
0.917021745616278 0.914858306203519 1 1
1.08613188065301 1.08348907318014 1 1
0.995026271593736 0.991470898410523 1 1
1.01284887309487 1.0103579464399 1 1
0.961535554393098 0.959033665247818 1 1
1.0194946043443 1.01711278363907 1 1
0.980422666013391 0.977186750905733 1 1
0.949864988039321 0.947369223185869 1 1
0.974750721329368 0.972446331572115 1 1
1.0713322706709 1.06769884352369 1 1
1.03879024736444 1.0359634476354 1 1
0.984486332747893 0.982006262859016 1 1
1.08682397821282 1.08380502495322 1 1
0.954732964458484 0.952220494099075 1 1
0.993453961175648 0.990840303039879 1 1
0.983240935403443 0.980022451745985 1 1
1.12388521646799 1.12005267188247 0 0
0.918471079021232 0.915940931641081 1 1
0.962390608292032 0.959381547955011 1 1
1.04816559997966 1.04518083305552 1 1
0.985036742231344 0.982502968432215 1 1
1.08690612837923 1.0845293753262 0 0
0.889422757906829 0.886831728245942 1 1
0.873032269408473 0.870546076964851 1 1
0.976365214033925 0.973120362570458 1 1
1.10691571353548 1.10406761067306 1 1
0.776536089283847 0.774079519735082 0 0
0.949253848033289 0.946736508915085 1 1
0.830839704719308 0.828080723508743 0 0
1.01280812852624 1.00965549757823 1 1
1.04552204694595 1.04289312731617 1 1
0.999378096738196 0.99691420915758 1 1
1.01944823708638 1.01669332934857 1 1
1.02254845196182 1.01917980901677 1 1
1.02083837097984 1.01828677875441 1 1
0.955563141196713 0.953532266736161 1 1
0.89050758931474 0.888333197966476 1 1
0.99089726157955 0.987250262972574 1 1
1.01769907958139 1.01543460429797 1 1
1.00967556903353 1.00658784118105 1 1
1.02165877216218 1.01874401588235 1 1
0.950818747369279 0.94883751513297 1 1
0.911321430841408 0.908577659671256 1 1
1.04112685148218 1.03828686970641 1 1
1.0064093474101 1.00396361604156 1 1
1.04108517928607 1.03722865497435 1 1
1.02769139399026 1.02440279649434 1 1
0.969431305558078 0.966128924057332 1 1
0.998988248851084 0.995656264145448 1 1
1.02427459060598 1.02027983977886 1 1
1.02098799576139 1.01710466521647 1 1
0.923307505371755 0.921256831637762 1 1
1.05299355950423 1.0500964337696 1 1
1.20116082225465 1.19849781445291 0 0
1.12407554275488 1.12085688246944 0 0
0.96433456062664 0.962149074566028 1 1
1.04743982104349 1.04457586145156 1 1
0.981687522429164 0.979530390231926 1 1
1.02842127034091 1.02520170524293 1 1
0.993017947478227 0.990128049747933 1 1
0.97382989221167 0.971052621279336 1 1
0.929716449888352 0.927657429855711 1 1
0.962053295930193 0.959811989107352 1 1
0.948867434833409 0.946247071567661 1 1
1.0093718988172 1.00666959914878 1 1
1.1151959648729 1.1116450191397 0 0
1.04208493600074 1.03944550597565 1 1
1.07867704609792 1.07572831153307 1 1
1.00761848807865 1.00504872114203 1 1
1.01404525840018 1.0117955730494 1 1
0.778190354225273 0.776491204041412 0 0
0.973696872997679 0.971237401416917 1 1
1.00985374277003 1.00715894945957 1 1
0.896928646991738 0.894520844025389 1 1
1.07825699292746 1.07501571924104 1 1
1.01764494127752 1.01464623387546 1 1
1.10626880912032 1.10242673992173 1 1
0.927769672613881 0.924428417335446 1 1
1.10933326145657 1.10483551963904 1 1
0.962234446261521 0.959182308672615 1 1
1.07528049135996 1.07282896377977 1 1
1.05165282146773 1.0486650083241 1 1
0.9199453702744 0.917500864407268 1 1
1.03469765997392 1.0315178992449 1 1
0.958936526880936 0.956408012411141 1 1
1.05856577808233 1.05548066699164 1 1
0.932081717784219 0.929497951488304 1 1
0.899386649566216 0.8965217497534 1 1
0.983913629430297 0.981473090489075 1 1
0.916769637602893 0.912911189891754 1 1
0.976285628747696 0.973292122943132 1 1
0.82128274882899 0.819008700729142 0 0
1.02757866368223 1.02437446284833 1 1
1.06726819938446 1.06489257934696 1 1
1.08691767782664 1.08412305310266 1 1
0.958673447455175 0.955881516659506 1 1
1.05212603895565 1.04945028081746 1 1
0.918353425275563 0.915946425557755 1 1
1.00013822052097 0.996979526506494 1 1
1.03326788911585 1.03024961261033 1 1
1.0337889065626 1.03062183475074 1 1
0.853596894302947 0.850841516038158 0 0
1.08700001477153 1.08419252022916 1 1
0.872055760849306 0.869386111515914 0 0
1.08275092474151 1.07953546101204 1 1
0.956700753837678 0.954001352548296 1 1
0.991336799637654 0.988826537149127 1 1
1.14318622211418 1.13987912154639 0 0
0.938909681730353 0.936379466666901 1 1
0.881906977492529 0.878867001097794 1 1
1.00569001726654 1.00249558006353 1 1
1.05545273782681 1.05172902861383 1 1
1.02413990111452 1.02117864035804 1 1
0.950999482644384 0.947635091861253 1 1
1.04767328531952 1.04430152161982 1 1
1.0203561682965 1.01719973917121 1 1
0.952523261298236 0.94939179134621 1 1
0.926166275376637 0.923528259456846 1 1
0.997128201316577 0.993901537468002 1 1
0.902281481600567 0.899873410164379 1 1
1.05054968251015 1.04736973795965 1 1
0.95118399556959 0.948802126530112 1 1
1.1469960866474 1.1438408279948 0 0
0.900056249621197 0.8975904039011 1 1
0.936947789791934 0.934270895778617 1 1
1.02814352887022 1.02597409298365 1 1
0.970842311651518 0.968085565710088 1 1
1.08208863292884 1.07895364586466 1 1
0.950939054855681 0.947595871696984 1 1
0.934965228578111 0.932583506266382 1 1
1.05138824099608 1.04832914535957 1 1
1.02195273981003 1.01978325967358 1 1
1.05782974476452 1.0554334162919 1 1
1.06545078805419 1.0623231355624 1 1
1.11887066941981 1.11360825164915 1 1
0.816753325055958 0.814361150583506 0 0
1.03740878999689 1.03400087914313 1 1
0.929070850757802 0.92655944648034 1 1
1.08769106058044 1.08460188680901 1 1
1.07599285439955 1.07294942511091 1 1
1.02849664179581 1.02616525026116 1 1
1.02727907774891 1.02461486400408 1 1
0.973839069454031 0.971402172371702 1 1
0.959897896959563 0.957176753554564 1 1
0.919087943663634 0.916500594748432 1 1
1.0435904831553 1.04077464914814 1 1
1.01150334060382 1.00844161376747 1 1
1.11908266706633 1.11496575738387 1 1
1.04762393794099 1.04424160173724 1 1
0.951704541250153 0.948618567713755 1 1
1.07956220218951 1.07562780878684 1 1
1.09765469068017 1.09508104540051 1 1
1.01369733142142 1.01077471572191 1 1
1.03016804632993 1.0270971628541 1 1
1.06225905505783 1.05938636160611 1 1
1.01297121013187 1.01009124681242 1 1
1.08355525838705 1.08021549631387 1 1
1.04900738434644 1.04674563156176 1 1
0.915178757568277 0.912855125187856 1 1
1.02942664116072 1.02622781236656 1 1
1.03326352933646 1.02937991549673 1 1
0.862600027520112 0.859995588549609 0 0
1.11855953119537 1.11517169654059 1 1
1.13782484382822 1.13484520521659 0 0
1.10805978138332 1.10476230331204 1 1
0.867864946256588 0.865559159206781 0 0
0.937365975074354 0.934650092384992 1 1
0.928918876335315 0.925310509054996 1 1
1.08316845459735 1.08057390211728 1 1
0.883998289897505 0.881987623342866 0 0
1.10010881779408 1.0968125213876 1 1
0.922076661955992 0.920322339010875 0 0
0.941152803277959 0.938221310953916 1 1
0.867070433119522 0.865012886417726 0 0
0.946355333864722 0.943942166778195 1 1
1.05256587080823 1.05011822691957 1 1
1.13174965168924 1.12705720480194 1 1
0.906185302384783 0.902969928129097 1 1
0.958543619074511 0.95583151890816 1 1
1.06694145305451 1.06375750193469 1 1
0.842742981811622 0.840393538737564 0 0
1.03128333808138 1.02872573874959 1 1
0.941755130916347 0.939539281730562 1 1
0.995886830506586 0.992974065659836 1 1
0.967355140268887 0.96489999370149 1 1
0.925096333317601 0.922406050191229 1 1
1.04070591926098 1.03837094752013 1 1
1.19800975406924 1.19494520753113 0 0
1.02830143667788 1.02537418298086 1 1
1.01915485978619 1.01613525964583 1 1
0.969729166931019 0.966648533195173 1 1
1.0030115712167 0.999844601748646 1 1
1.08882901767335 1.08559259090883 1 1
0.940105458416687 0.937487879376904 1 1
0.963459769002055 0.96067609772388 1 1
0.890537043536521 0.887688009048663 1 1
0.901235502259473 0.898843853810386 1 1
0.942507238385024 0.939240029250934 1 1
1.13166714175543 1.12830798697241 0 0
1.0282377150891 1.02591826332829 1 1
1.01564035597642 1.01294153528858 1 1
0.932105835151918 0.929826935012969 1 1
0.953292296389159 0.950924758965636 1 1
1.01770709324765 1.01497197670162 1 1
1.24923009512157 1.24595350804671 0 0
1.10582302497231 1.10305124595472 1 1
1.12259282777547 1.11910473282845 1 1
0.95109486275889 0.948410861409478 1 1
0.989696866963622 0.987019489458495 1 1
1.04617267647332 1.04302855744113 1 1
0.994252526567288 0.991452718679153 1 1
1.02920883543809 1.02684209475715 1 1
0.935855878246775 0.932211793549149 1 1
0.879662131923712 0.876870769450821 1 1
0.909038982062675 0.906939515949337 1 1
0.990671748240995 0.988751942415346 1 1
0.950345381498182 0.947308862675231 1 1
0.874591300563407 0.87228543727063 1 1
1.00263460868793 0.999430347940038 1 1
1.06991117036591 1.06704964240654 1 1
0.888208320313376 0.885528725063653 1 1
1.15499640250905 1.1517670051165 1 1
0.952994133651154 0.950906516379635 1 1
0.972477977555473 0.970192041469127 1 1
1.02961521787799 1.0263642970351 1 1
1.07245293539222 1.06878515518384 1 1
0.997145503777598 0.993155245502984 1 1
0.911203845304634 0.908362909262715 1 1
1.09939783619653 1.09560355686711 0 1
1.1734872028616 1.16972113224451 0 0
1.01817224160811 1.01592081577588 1 1
1.01232279561577 1.00958492887868 1 1
0.873077919202616 0.870893597047364 1 1
1.0583543640967 1.0557064270922 1 1
1.01472623083359 1.01220897642946 1 1
0.998063132293079 0.994790154359017 1 1
0.938213831355514 0.934711069462303 1 1
1.10938558982138 1.10598295510835 1 1
1.02856939444616 1.02621789868661 1 1
0.953368260364558 0.950096234669958 1 1
0.935963679636634 0.93364986750459 1 1
0.97874973416781 0.975553813669405 1 1
0.86121711426678 0.858612408869528 0 0
0.991392654054899 0.98912758355647 1 1
1.11333983501432 1.11024056919976 1 1
0.92855224803648 0.926033085322736 1 1
0.90672809988204 0.904490164898084 1 1
0.975483589535253 0.97305093109158 1 1
0.886022386968112 0.883740051355115 1 1
0.997302373970067 0.994561325791631 1 1
0.984520097279838 0.981335182072901 1 1
0.911679728545088 0.909506354183218 1 1
0.959307114126906 0.957170286125684 1 1
1.11585369053772 1.11274563884404 0 0
1.00881225071411 1.00614911664642 1 1
0.872370627082273 0.870388757857697 0 0
0.929972051140334 0.927443776258847 1 1
1.04778208809194 1.04500947710685 1 1
1.09241459917726 1.08917067012187 1 1
0.997177723967669 0.994712724339599 1 1
1.15147908562514 1.14838263143059 0 0
0.995970359496697 0.99305993732254 1 1
0.90812045092677 0.905414453978393 1 1
0.935733879966298 0.932784462404308 1 1
0.963270144987039 0.960554595352546 1 1
1.05150185344958 1.04778378860511 1 1
1.0702793037521 1.0667678654307 1 1
0.887214820824824 0.884337458199253 1 1
0.977993208145414 0.974281540255225 1 1
0.976582865957604 0.973707906485747 1 1
0.83010748739535 0.827432341825061 0 0
0.925904425246566 0.923362240494497 1 1
1.07979677601051 1.07729216038467 1 1
1.09902171505677 1.09504230008592 1 1
0.922292108567649 0.919652881507233 1 1
1.02864370273147 1.0257466647292 1 1
0.970206082112133 0.967773089233321 1 1
0.80342400800913 0.801471147921548 0 0
0.975310171549857 0.97250985738836 1 1
0.977504975004736 0.974587314315206 1 1
0.994014197920236 0.991357449619915 1 1
0.961826941799635 0.95973304478269 1 1
0.805626763071512 0.802247328419164 0 0
0.950287995746097 0.947900602741338 1 1
0.984430526484637 0.981742506720364 1 1
0.971543153087585 0.969031879658285 1 1
1.12943486194449 1.12593909173648 0 0
0.812932903355346 0.809212584026554 1 1
1.15259429123519 1.14897283652172 0 0
0.958070434280619 0.955217487710589 1 1
1.08461405600362 1.08113141338553 1 1
0.978871857180309 0.975449448006855 1 1
1.02168425919655 1.01902888278332 1 1
1.17598602117087 1.17263838820155 0 0
0.904956231537661 0.902943596654093 1 1
0.86780871880101 0.864864430359665 1 1
1.03878880823827 1.0349007941966 1 1
1.12354441932807 1.12076938507566 0 0
0.909057102100323 0.905740948611044 1 1
1.04047969476945 1.03710502243948 1 1
1.05891884852745 1.05628855391269 1 1
0.867496989483901 0.864726528057109 1 1
0.922887480267528 0.919789323592899 1 1
0.99818161058264 0.995127069174775 1 1
0.985251299142471 0.982910479887869 1 1
0.957025365389281 0.954290136749756 1 1
0.958342065252622 0.955856483214754 1 1
1.05046727294578 1.04709101340431 1 1
0.985486334469511 0.983001795829117 1 1
0.999211388549995 0.996602563162518 1 1
0.990365562516996 0.98752274538284 1 1
0.998616263974347 0.995901519278145 1 1
1.11729546978551 1.1148714433668 1 1
0.900861884011672 0.898489989929208 1 1
1.06094705106222 1.05842450631861 1 1
0.979679216834954 0.977138530413275 1 1
1.06061340744573 1.05704716985537 1 1
0.959085510440059 0.956648469122536 1 1
1.06941437085466 1.06592522894427 1 1
1.04143598197855 1.03914739087357 1 1
1.02951356766507 1.02677362842003 1 1
1.10783793208644 1.10528923533563 0 0
1.03573959718676 1.03313706487291 1 1
0.960633844929764 0.957947758710475 1 1
0.945292146944644 0.941787572735269 1 1
1.09772624733109 1.09474437627933 1 1
1.01298839609856 1.00988986390949 1 1
0.929944565506247 0.927244983446759 1 1
0.976651940206602 0.973530082883683 1 1
1.08207363546871 1.07771372679923 1 1
1.01791695074053 1.01408542657201 1 1
1.04483823892786 1.04100108480102 1 1
0.983175389729835 0.979780079247402 1 1
1.03175918226361 1.0277792970942 1 1
1.08252493192873 1.0788531579817 1 1
1.02290632733125 1.02052534054025 1 1
1.00566340988286 1.0030314674472 1 1
0.993680191518845 0.991389116242986 1 1
1.0626685739611 1.06014899286211 1 1
1.01794653718706 1.01572346573704 1 1
0.962205580222921 0.959832959227648 1 1
0.995455844242004 0.992424108319256 1 1
1.06954306419584 1.06673105817754 1 1
0.964783090996294 0.962651767401312 1 1
0.974596853351918 0.971731313230872 1 1
0.905292492201198 0.902789611349896 1 1
1.13219232633946 1.12922042560963 1 1
1.02608929228284 1.02294789837415 1 1
0.928050286695774 0.925589260381002 1 1
0.975004294035656 0.9721796852284 1 1
1.07525228710404 1.07193496748435 1 1
0.973972031020505 0.971418383028949 1 1
1.04763453117413 1.04483970035071 1 1
0.977162400036662 0.974188110699782 1 1
1.06150565584163 1.05824510028882 1 1
1.0561352438123 1.05379567659401 1 1
1.03249960509625 1.03023815094588 1 1
1.08174349486064 1.07858258949654 1 1
0.908164961229938 0.905502636801978 1 1
1.04214747299947 1.03921616599605 1 1
0.997923692663818 0.995565654631026 1 1
1.04395736936082 1.04082921554137 1 1
0.884711287979684 0.881576128966068 0 0
1.11866543619971 1.11468479552774 1 1
0.911590577450419 0.909116259992674 1 1
0.960794521253128 0.958754314618902 1 1
0.943387241041873 0.941334677659335 1 1
0.973712304471547 0.970458299902803 1 1
0.998975065057369 0.996319041251031 1 1
1.00599668364596 1.00373526715632 1 1
1.10398013906862 1.10054642604169 1 1
0.950576167033023 0.947168401421608 1 1
1.0685007618557 1.06591857474909 1 1
0.965292581113335 0.962847763261893 1 1
0.785011490430995 0.781929819974759 0 0
0.836627728067374 0.834129874687424 0 0
0.93096222457217 0.928610517086521 1 1
0.998117962345708 0.995721893169084 1 1
1.13214195410341 1.12939755109342 1 1
0.986848502425354 0.984144492691592 1 1
1.05299222877119 1.05031678143523 1 1
0.945703784301457 0.942666960675798 1 1
1.05889338024872 1.05617427213324 1 1
0.992102399166172 0.98990126130871 1 1
0.935672542908193 0.932645317191945 1 1
0.929202487023407 0.926344445091903 1 1
0.905090762938639 0.902193584103535 1 1
0.856846035379529 0.853302933633469 1 1
1.02437789367352 1.02200122959469 1 1
1.02004920661398 1.01722487149754 1 1
0.976174111149626 0.972563830248637 1 1
1.05410745144787 1.05121284270149 1 1
1.04394793346136 1.04055117632609 1 1
1.03216216701745 1.02918720274549 1 1
1.0847022373441 1.08171534515557 1 1
0.907531961079661 0.904419029940723 1 1
0.928192504375282 0.925719648074273 1 1
1.04844226669618 1.04542930802862 1 1
1.00581163443951 1.00195349517779 1 1
1.02486101066968 1.02214793717065 1 1
0.919482068097924 0.916886461385802 1 1
0.941728599518967 0.939101484552773 1 1
0.989470825326638 0.985878757223201 1 1
1.16269711578708 1.15978093838587 0 0
0.8826502885978 0.880548993164726 1 1
1.04744516338319 1.04477873763146 1 1
0.956280775932396 0.954312461833446 1 1
0.965850832510413 0.962906616570123 1 1
0.974314056500462 0.971974593286183 1 1
0.954972107400176 0.951648587072588 1 1
0.988960078296343 0.986199418094323 1 1
1.07170655567422 1.06934187042923 1 1
0.910636027039279 0.90866629212817 0 0
0.886921250394537 0.884031826391921 1 1
1.01981473193285 1.01690307598583 1 1
1.05794064393769 1.05379278534803 1 1
0.967248007831474 0.964374684847506 1 1
0.956073417454715 0.953742702585598 1 1
1.04819407732724 1.04547554488853 1 1
0.995174701601497 0.991576328041574 1 1
1.0688390513391 1.06604403151077 1 1
1.02507773490143 1.0218090005954 1 1
1.09508942117184 1.09215531718097 0 1
1.13729983909021 1.13415853350317 0 0
1.02287928882392 1.0208858843923 1 1
1.05412583480331 1.0511426726859 1 1
1.00956081615056 1.0067029393087 1 1
1.04925824317213 1.04652832670046 1 1
1.01876570805265 1.01649116583181 1 1
1.15675580468234 1.1533704609102 0 0
1.11358483788623 1.11035524557642 1 1
0.980647230416262 0.978339980164487 1 1
1.06611915266015 1.06238864263472 1 1
0.95140539966525 0.948751635352842 1 1
1.05217361949402 1.04954651637296 1 1
0.923746368737893 0.921268187698863 1 1
1.00597885539672 1.00354595750586 1 1
0.983071683890049 0.980519460200639 1 1
1.02684102359673 1.02342553468475 1 1
0.979590868483397 0.977062857671896 1 1
0.850501857468308 0.84837476843778 0 0
1.09811426540505 1.09509274801084 1 1
1.00566028741489 1.00393891872155 1 1
1.08478156207002 1.08141168273508 1 1
1.0108208489569 1.00755649606363 1 1
0.941782972460909 0.93933498792832 1 1
1.02395387732036 1.02166226432897 1 1
1.01152943183964 1.00789604938295 1 1
1.05804431054305 1.05517131075811 1 1
0.978774316266876 0.975198046950109 1 1
1.03864006451507 1.03499774977283 1 1
1.04650157730658 1.04313698748518 1 1
1.10557386668786 1.1033618657826 1 1
0.934561684121106 0.932039100420232 1 1
1.25074116460506 1.2456948605976 0 0
1.0414106206637 1.03844676404605 1 1
1.08998024337306 1.08685591912 1 1
0.855965748901525 0.85341013878612 1 1
1.07387615192805 1.0709273146317 1 1
0.939169916872813 0.936926167015862 1 1
0.9314279793979 0.928851495288339 1 1
0.983509926447595 0.980724245635063 1 1
0.908059858960089 0.905702106323873 1 1
0.877516254009764 0.874581767395109 0 0
0.968172742629074 0.96555950376611 1 1
0.938078447441768 0.935285436081514 1 1
0.99576189744899 0.993053484873173 1 1
1.05614236217542 1.05323267364526 1 1
1.00342060990209 1.0000227583019 1 1
1.04340499697183 1.04088192037558 1 1
0.918329322645615 0.915892342715424 1 1
1.16396142564065 1.16036979383159 1 1
1.06663162700211 1.0637849505107 1 1
0.88053486670234 0.877814023901972 1 1
0.961201459679982 0.95787844101628 1 1
0.938288751791043 0.935936391226704 1 1
1.05603047452696 1.05252986642781 1 1
0.983813008459957 0.981207999928107 1 1
0.987075036151419 0.984003942743245 1 1
0.939716451435685 0.936918682226681 1 1
1.03070740353311 1.02824436691636 1 1
0.755737936244178 0.753849721010711 0 0
0.968647723484533 0.96657981931788 1 1
1.22207132052877 1.21760137725251 0 0
1.07246753570053 1.06866070036851 1 1
1.00546872419697 1.00239669843265 1 1
1.01950016741013 1.01690351415903 1 1
0.999082311065156 0.996494145855524 1 1
0.904567125013725 0.901917902267442 1 1
0.934841938587871 0.931766332814819 1 1
1.07496970823308 1.07222684965797 1 1
1.03855384584844 1.03530135070404 1 1
1.05068102416023 1.04733786589165 1 1
1.1660917184835 1.1626882117215 0 0
1.06423343102425 1.06169834544028 1 1
1.04483086387042 1.04175587931747 1 1
0.960472786517603 0.957731012112549 1 1
1.04865982770555 1.04559274157245 1 1
1.14168240742308 1.13839944818477 0 0
1.03202349991865 1.02966680037726 1 1
1.20071120547702 1.1981277777696 0 0
1.08438808071136 1.08145510331846 1 1
0.999073222380262 0.996378709440441 1 1
0.837744584966865 0.835456782061681 0 0
1.02488086424278 1.02172577171356 1 1
0.937985626602817 0.935373336119134 1 1
1.1594970666905 1.15668707177822 0 0
0.816631825080804 0.814395532111451 0 0
1.08868851343844 1.08567623044603 1 1
0.975152449373285 0.973038732957356 1 1
1.01343393266314 1.01082651231767 1 1
1.05667614252555 1.05396322536239 1 1
0.994705031314183 0.991688125429603 1 1
1.02632013717516 1.02339447425694 1 1
1.04313938335944 1.04024361876881 1 1
1.00211114989488 0.999142209689091 1 1
1.02065781677162 1.01804648866311 1 1
0.902507340787807 0.900611179868207 1 1
0.929798371822704 0.927288401272491 1 1
1.1140953278894 1.11024525645115 1 1
1.03680619807702 1.03371309531401 1 1
0.963574764066387 0.960929624883624 1 1
0.939395121486179 0.937014346795788 1 1
0.995659362972902 0.992402420576837 1 1
1.16487667553594 1.16158602802538 0 0
0.995276723487144 0.992731200069465 1 1
1.0311600622844 1.0276555243753 1 1
1.11002992528213 1.10637857829792 1 1
1.03073170365474 1.02771773042718 1 1
1.05311247404285 1.05018113576662 1 1
0.942681255604586 0.939286189752882 1 1
0.903821529500657 0.901352273319756 1 1
1.01705707355843 1.01425746967756 1 1
0.965676830604015 0.963281759051611 1 1
1.06681414748111 1.06322395109985 1 1
0.994108327552789 0.991694059549385 1 1
0.999975716145 0.998144102713404 1 1
0.874403347847567 0.871887750366704 1 1
1.0226291957562 1.01975360919005 1 1
0.96566363143156 0.962578618796182 1 1
0.999917305402148 0.997307705167604 1 1
0.996268033902077 0.993811433701318 1 1
0.972308004618926 0.969266182640512 1 1
1.06333441294311 1.06035853487352 1 1
1.16222442437676 1.15829153083977 0 1
0.93524057700346 0.93252449003485 1 1
1.0753293717539 1.07181287282838 1 1
1.08393631325912 1.08056696174363 1 1
1.02784016857456 1.02516530378911 1 1
0.923286367775615 0.920377902148294 1 1
0.979489748802352 0.976031293108795 1 1
1.00915680788563 1.00649252539222 1 1
0.95240188518328 0.949839648919714 1 1
1.01830175326349 1.01453683256862 1 1
0.942019930929956 0.939097836699742 1 1
1.16674857628281 1.16384382527822 1 1
1.09648027668915 1.09388185427145 1 1
1.02180672228409 1.01966583731934 1 1
1.02263724449143 1.02070117438928 1 1
1.06105790108884 1.05855210785656 1 1
1.06997859661934 1.06667341602441 1 1
0.853483430144065 0.851086704155186 0 0
1.08600534741962 1.08336099007978 1 1
1.11535980726795 1.1122165519684 1 1
1.01323020288631 1.0104980581264 1 1
1.02633274603584 1.02417868679131 1 1
1.15402493769694 1.15116179096634 0 0
1.0197718230346 1.01697950109446 1 1
1.0652256362245 1.0622032969408 1 1
0.969777924173098 0.96688488517594 1 1
1.05211746107492 1.04924004262786 1 1
0.922611694698539 0.919788590310663 1 1
0.954574375914861 0.95133291769219 1 1
0.952708981475157 0.949943800814774 1 1
0.975242887610549 0.973374128809266 1 1
1.14971402535685 1.14635624628661 0 0
1.05149575177512 1.04799036660009 1 1
1.07258806754932 1.06889975000022 1 1
0.925159933233974 0.922662608582734 1 1
1.04643101776887 1.0433451329442 1 1
1.0630412283076 1.06061640430954 1 1
0.984091365490631 0.981127142852713 1 1
0.974360261452206 0.970788628431716 1 1
0.932660940291444 0.929995045070157 1 1
0.974105758036189 0.971641597843021 1 1
0.910258187534122 0.907969160524484 1 1
0.977377266050846 0.974851754112197 1 1
0.948072926385214 0.945170823503458 1 1
1.07235831903113 1.06860272641122 1 1
0.928965852493489 0.926417917399884 1 1
0.776636491419495 0.774725546248596 0 0
1.13327071995507 1.12985345348511 0 0
1.10227909150887 1.0992632230824 1 1
0.99120083479941 0.988067164387383 1 1
1.0821120725697 1.0786073287041 1 1
1.03756125156741 1.03432802802395 1 1
0.938461521170147 0.936344863639619 1 1
1.09844960118829 1.09491596024985 1 1
1.09781805244476 1.09488903036668 1 1
1.05791303831897 1.05472175238432 1 1
1.05697661062378 1.05369501958862 1 1
1.01710024724398 1.01386823729367 1 1
1.01451225776467 1.01179748650759 1 1
1.02451357475209 1.02148572628091 1 1
1.04517154237227 1.04208833328725 1 1
0.983985375114877 0.980820767501712 1 1
1.01962437293491 1.01666949968454 1 1
1.09873976551226 1.09498922954909 1 1
1.06354822347493 1.05992713787147 1 1
0.989960065773147 0.98696232174284 1 1
1.05079803532192 1.04721926931911 1 1
0.951409317407047 0.948668595557023 1 1
0.963522815939875 0.96130987204173 1 1
0.894130066284388 0.891326170946056 1 1
0.930250695615734 0.927218272968955 1 1
0.977631487621906 0.975362335058837 1 1
1.05875979823708 1.05527840129248 1 1
1.09336106338578 1.09011436160643 1 1
1.06065130968797 1.05718163172704 1 1
1.08333936930166 1.07899990626841 1 1
1.11755482278017 1.11418826274876 0 0
0.929776947120701 0.926705590177182 1 1
0.914305058560266 0.911659262275868 1 1
1.02407237420554 1.02143442117394 1 1
1.03868328026804 1.0359866070339 1 1
0.957155281656131 0.953720485618196 1 1
0.999179737353468 0.995755606320375 1 1
1.04114747413661 1.03847391865516 1 1
0.979578809263996 0.977520432675637 1 1
0.962033420399286 0.958958316580605 1 1
1.03113718470323 1.02906640275994 1 1
0.954028167540596 0.951729655048836 1 1
0.883779411964213 0.881403943451463 1 1
0.849569744081001 0.846956746175173 1 1
0.970803804588452 0.967150293488119 1 1
1.15160066911785 1.14749138007848 0 0
0.9703531273896 0.968151201988177 1 1
0.968782282486465 0.96608430558624 1 1
0.936366304962605 0.933248821397014 1 1
1.02517057460285 1.02177677365533 1 1
0.923502191300694 0.921028219549859 1 1
0.9835924949081 0.980880598202877 1 1
1.04723283569229 1.04362232562946 1 1
1.1031397983715 1.10035193685218 1 1
0.988460200225955 0.986033581787497 1 1
1.04419346767307 1.04043521658794 1 1
1.05049206622801 1.04749959615937 1 1
1.04145312685961 1.03847700332154 1 1
1.02582266387896 1.02219917977167 1 1
0.963695176359138 0.961654937679212 1 1
1.18231195937776 1.17987022205662 0 0
0.961494919226183 0.958676049566838 1 1
1.1510593949449 1.14840935999842 0 0
1.03782838123783 1.03478719824734 1 1
0.939929857339948 0.937436159029765 1 1
1.03986198370159 1.03718308524552 1 1
0.901121736828417 0.898333658034381 1 1
0.990597242555239 0.988010048754972 1 1
0.980521159231816 0.977277548873607 1 1
0.996903459245911 0.994466817768053 1 1
0.956404233177462 0.953420123260002 1 1
1.0530042855092 1.05024145694993 1 1
1.08347821151048 1.08100461972296 1 1
1.00608184072047 1.00275366200082 1 1
1.01376002519945 1.01028067296414 1 1
0.999275249349614 0.996552139455044 1 1
1.06899675389947 1.06562786802191 1 1
0.93868823664831 0.935931671716813 1 1
0.936407590648431 0.934254594873262 1 1
0.937361036154413 0.935423754663679 1 1
0.835596110935382 0.832361268396799 0 0
1.01292759103878 1.0100012889877 1 1
0.991547922962121 0.989285076743127 1 1
0.976237484972261 0.97388989092154 1 1
0.884400500661752 0.882067138140095 0 0
1.02318918510363 1.02059667035007 1 1
0.973619866847806 0.971163335842471 1 1
1.09804908436627 1.09458854097422 1 1
0.992089328966747 0.989078963086697 1 1
0.841834960839527 0.838890422992632 1 1
1.09160465319986 1.08842888238846 1 1
1.14404037141763 1.14031548871258 0 0
1.04024704329388 1.0363399736512 1 1
0.947588740018712 0.945047461070962 1 1
0.842747605320559 0.840490484891992 0 0
0.967686908428387 0.964115188013476 1 1
0.916371319055663 0.913108599764415 1 1
0.897596792199148 0.895605430893454 1 1
1.06708502647566 1.06472295654576 1 1
0.985227402480638 0.982522845806031 1 1
0.992802629975584 0.989541693898943 1 1
1.06404071546544 1.06160668795077 1 1
1.09034728107584 1.08735766038268 1 1
1.08301285861498 1.08015632416863 1 1
1.09229748133589 1.08914797320066 1 1
0.937837356409897 0.935226847968698 1 1
1.09121037235444 1.08850758942741 1 1
1.0981331476284 1.09529028202321 1 1
0.838514254380639 0.836638642529298 0 0
0.988872559751487 0.98632142200175 1 1
0.867676868513992 0.864952510497407 0 0
1.00825052645574 1.00568430599959 1 1
0.926388621730786 0.923318269552889 1 1
0.94156018524956 0.938728453491107 1 1
0.841994012831596 0.839555126575237 0 0
1.01145392139359 1.00871181311677 1 1
1.00966034314079 1.00671548237136 1 1
1.00960626846638 1.00584281304971 1 1
0.947363782151971 0.944651644008688 1 1
0.997538320372084 0.994865529254627 1 1
0.954045898008801 0.950950407773332 1 1
1.12856041722746 1.12401080321559 1 1
1.00026762246439 0.997060532854859 1 1
0.982729031091387 0.979885220035017 1 1
1.02220823078528 1.01969024167436 1 1
0.961499327147916 0.95897978968029 1 1
1.06041778838772 1.05724523898289 1 1
0.935344948470672 0.933108225742185 1 1
0.915950348904495 0.913450316097074 1 1
1.21642003101374 1.21321932094285 0 0
1.02037983624481 1.01788675974309 1 1
1.00398071471785 1.00117828644081 1 1
1.06828926230046 1.06501757484047 1 1
0.910062095491108 0.907962286300368 1 1
0.956932000750103 0.954092708679407 1 1
1.07820325093474 1.0755556522058 1 1
1.08052025749914 1.07746848632438 1 1
1.05374278702373 1.05056190420376 1 1
1.27044735257383 1.26740999889309 0 0
1.10307598497433 1.10021242734631 1 1
0.986091885342554 0.98330041421069 1 1
1.01406762196166 1.01123487343489 1 1
0.957508104359225 0.95515403892663 1 1
0.999320827707699 0.996770443108443 1 1
1.10362034968606 1.10015346985505 1 1
1.02323587292019 1.02020568805781 1 1
1.00871194740391 1.00565767874552 1 1
0.902509705240184 0.899842187561985 1 1
0.961333951385925 0.958969279189446 1 1
1.07317747503131 1.07093538713454 1 1
0.901502281855868 0.899587495990847 1 1
0.943188920040471 0.941004092278747 1 1
1.01305557420213 1.01051196837164 1 1
0.944959824616694 0.942396155948779 1 1
0.936637372409578 0.932394508899907 1 1
1.02519571366821 1.02242649729188 1 1
0.881873272746921 0.87945030244323 1 1
0.815678322681107 0.813465514605593 0 0
0.99304290642323 0.989988446198627 1 1
0.926104811585239 0.923494919090162 1 1
0.990303514495283 0.986586932560957 1 1
0.932960861794403 0.930268022002773 1 1
1.00174737253784 0.999339793603592 1 1
1.0652241538927 1.0627570445647 1 1
0.926524239811093 0.923922246477527 1 1
0.981505360426627 0.978589160848209 1 1
0.941186392793142 0.938586336823203 1 1
0.946226667994031 0.943612727785605 1 1
0.91501669625723 0.912732006830678 1 1
1.04378321227578 1.04117151362741 1 1
0.946863752189356 0.943362050789123 1 1
1.03030651944368 1.02689528759004 1 1
1.09000777801858 1.08703421397556 1 1
0.989725618194177 0.986866388418153 1 1
0.944217013768927 0.941426396284278 1 1
0.960576362737562 0.958175034646327 1 1
0.906633755623147 0.904080282961709 1 1
1.00198205620118 0.99890093759355 1 1
1.07525064709266 1.07116817549082 1 1
0.828484638705959 0.825279220728111 1 1
1.07859484874697 1.07589304396513 1 1
0.93144456394989 0.928990404753299 1 1
1.06807119457036 1.06487446723146 1 1
1.0568045353449 1.05387734778479 1 1
0.981754775361935 0.97892134104079 1 1
1.10714413751827 1.10321183560839 1 1
1.09723040234033 1.09397168749222 1 1
0.978438952587706 0.97597806456454 1 1
1.00869270290168 1.00573001306502 1 1
0.813911614044525 0.811784428395537 0 0
1.09177580673807 1.08945925587285 1 1
0.931833744421073 0.929307064584446 1 1
0.907210088595966 0.90507043475305 0 0
1.004211068712 1.00113385213257 1 1
0.875486459798177 0.873493191912004 1 1
1.04767486338779 1.04502004898806 1 1
1.07511383776753 1.07218381968999 1 1
1.12327016782803 1.11985741896829 0 0
1.01256778759995 1.00923832158333 1 1
0.892886342138043 0.889818489397422 1 1
1.00892791825135 1.00460450739006 1 1
0.972684389317792 0.96952742599226 1 1
0.952658787759532 0.949983260949178 1 1
1.02812786625429 1.02567583890285 1 1
1.04746460814541 1.04524869497887 1 1
0.947719089565472 0.945387989695879 1 1
0.99658862664371 0.993945239503043 1 1
0.998129077240835 0.995691929999431 1 1
1.05445850004375 1.05147061525222 1 1
0.949696297889192 0.94690220868185 1 1
0.945644885430692 0.943103825711977 1 1
0.98832067505428 0.985190413265135 1 1
1.07560978647643 1.07276269418045 1 1
0.989852677641335 0.987223057218247 1 1
0.958040415772703 0.955795564120158 1 1
0.929219856536932 0.926709555301066 1 1
0.924461637265458 0.921868776455485 1 1
0.95891473752252 0.956352617791369 1 1
0.96899112522137 0.966679770133986 1 1
1.1007243531708 1.0967360707985 1 1
1.07284846616382 1.06970795624686 1 1
0.930330402596434 0.927461960159174 1 1
0.946212351951987 0.943080237955642 1 1
1.1372329941623 1.13379338821918 0 0
1.04518348429844 1.04192071998624 1 1
0.956962104501347 0.954568209878384 1 1
1.06830285632673 1.0654936118975 1 1
1.01428056071678 1.01189560891951 1 1
0.951591447327237 0.949285947388111 1 1
0.930228641100252 0.927482856991249 1 1
0.927135082281229 0.925181213320075 1 1
0.967377409968484 0.96455205873694 1 1
1.12156149291789 1.11841556302104 1 1
1.0230054248014 1.02018189741507 1 1
1.0376482345703 1.03474710685571 1 1
1.11332567216437 1.10999886731149 1 1
1.05315854043051 1.04996604083668 1 1
1.0287063613186 1.02526706935505 1 1
1.0060718233832 1.0038846670934 1 1
1.07568019311012 1.07248984420983 1 1
1.10922865744161 1.10586138628925 1 1
1.00384834039571 1.00090975065887 1 1
1.16348855258802 1.15987793114114 1 1
1.06394444876367 1.06145677156486 1 1
0.970430269819905 0.968453650263927 1 1
1.0727735732809 1.07047093245761 1 1
1.08190279295074 1.0790528595798 1 1
1.01158449739168 1.00801674683076 1 1
1.02035165749051 1.0180103388008 1 1
1.06807551020304 1.06546045506287 1 1
1.17508727751326 1.17176955463961 0 0
1.04896022933179 1.04619198261661 1 1
0.971076000124263 0.96802860762696 1 1
0.756055456130758 0.754007774589435 0 0
0.902974075791324 0.900888313347704 0 0
1.09503493302818 1.09194827640265 1 1
0.984472825470724 0.981058233896065 1 1
0.89588266651818 0.893511383764178 0 0
0.975931158119335 0.972919209911595 1 1
1.06647147431087 1.06339437774437 1 1
0.90775137399416 0.905067061090894 1 1
0.91338297979066 0.911065848929132 1 1
0.949931558423795 0.947401231723356 1 1
1.07508508880595 1.07234131371962 1 1
1.03746360113471 1.03407786732339 1 1
0.981888314330391 0.979556735701424 1 1
1.07321687603546 1.06984611661597 1 1
0.886818128429111 0.882933091740127 1 1
1.06548515428267 1.06252710708145 1 1
1.11084295985641 1.10787064126872 1 1
1.03458466426552 1.03169397124871 1 1
0.778587950602797 0.776341120591084 0 0
1.10826980915357 1.1041593672939 1 1
0.958310022359017 0.955589770716353 1 1
1.10345319856647 1.10080527670503 1 1
1.0351632788157 1.03248775790143 1 1
1.02809505477964 1.0249367534112 1 1
0.969466213546947 0.966369347036264 1 1
0.811787459790283 0.808152564042586 0 0
0.909871257743955 0.907632248704611 1 1
1.06226428023436 1.05953019021766 1 1
1.03750820906615 1.03468345629994 1 1
1.05066375542616 1.0477434581327 1 1
1.19642730917885 1.19348318859379 0 0
1.02792074614651 1.0251269264752 1 1
1.05032300539423 1.04717136475515 1 1
1.05041753371709 1.04671232784953 1 1
0.992887349828005 0.99036963897466 1 1
1.07057980040205 1.06721368541537 1 1
0.959740926770821 0.957530955983464 1 1
1.01281937129979 1.01014800611765 1 1
1.0244042335626 1.02157256552077 1 1
0.99886219944643 0.996041287833999 1 1
1.11193048604502 1.10906483708726 1 1
1.01892683417427 1.01574861774039 1 1
0.816165879450651 0.813905291193204 0 0
1.07321253787699 1.07018878456738 1 1
1.01432031536788 1.01127937206652 1 1
0.860595292107267 0.858469458598555 1 1
0.883405050664434 0.88080041931428 1 1
1.00068286852375 0.997627396604989 1 1
0.923777948960752 0.921191413006755 1 1
0.984956676273586 0.981655953464784 1 1
0.928697172128811 0.925991586079205 1 1
0.941004482333343 0.938520838949158 1 1
1.04938309143307 1.04614799992247 1 1
1.06060392432755 1.05747603870514 1 1
1.00894968929773 1.00625707553101 1 1
1.17001323745457 1.16696850597114 0 0
0.994143799975168 0.99184521509605 1 1
0.977883278876048 0.975851844107419 1 1
1.14972802318738 1.14635124363009 1 1
1.01961985834702 1.01687345940922 1 1
1.01156765326955 1.00904890045137 1 1
1.02389447367616 1.02109452250432 1 1
0.83876841525921 0.837009321558779 0 0
0.952033912446888 0.949301403256285 1 1
1.06720612505767 1.06400699939409 1 1
0.975084285659169 0.972905743599149 1 1
1.12653700028101 1.12378075137712 0 0
1.04678808316698 1.04386573415097 1 1
1.05513172692791 1.05283292349558 1 1
1.038655475899 1.03644495966411 1 1
0.982251595047355 0.9794669416353 1 1
0.991550295256092 0.988771016476489 1 1
0.95458850075509 0.952184108687188 1 1
0.929898718038719 0.927909340414244 1 1
1.03030999538177 1.02773768014802 1 1
0.937158423774857 0.934594367049281 1 1
0.854701109615277 0.852572736420581 0 0
0.942915066622557 0.940462999540588 1 1
0.952267605003882 0.949159130460538 1 1
0.907079535973124 0.904169525920784 1 1
0.922595624509453 0.920139550127935 1 1
0.948761444159375 0.945727660471123 1 1
0.939200682923885 0.936788568069429 1 1
0.94856406861578 0.94625767787614 1 1
0.902083200853627 0.899140348990915 1 1
0.959191765069105 0.956883933702317 1 1
1.11955368150885 1.11604333760898 1 1
0.992735331414417 0.989653070659545 1 1
0.906771649260958 0.904185612343642 1 1
1.08979139108736 1.08742616726702 1 1
1.03089184911854 1.02788464820203 1 1
1.11767043221799 1.1146477997513 1 1
0.912659475798856 0.910649242563671 1 1
1.00744509099253 1.00433864241133 1 1
1.01619585827996 1.0140153765501 1 1
0.983894495641865 0.981397394975989 1 1
0.775444040510983 0.772536544994061 0 0
0.903894975026898 0.901106558526487 1 1
0.905584859951166 0.903383792165983 0 0
1.03774920868993 1.03459327425339 1 1
0.997765834183166 0.995069249490542 1 1
0.988177378073063 0.985169731049898 1 1
1.14255728587914 1.13907267640209 1 1
1.05549277767423 1.05271182933725 1 1
0.95551039789634 0.952530076450508 1 1
0.969869868971154 0.967552516907972 1 1
0.961396912082546 0.958926095104222 1 1
0.844136512897078 0.840999724804604 0 0
0.928123479691777 0.925560448745141 1 1
0.981155951417653 0.978856556211111 1 1
0.949377182825657 0.946686896499802 1 1
1.04070393026803 1.03787352714762 1 1
1.07409983773011 1.07103965368982 1 1
1.00171722750608 0.998890166431804 1 1
0.928860354746017 0.926792128406694 1 1
0.997901533081028 0.995011084675478 1 1
1.06305793123797 1.05909563137228 1 1
1.18543573188554 1.18133185404453 0 0
1.02364013754355 1.02070954591541 1 1
0.868998303253122 0.866657162394465 1 1
0.992022521006657 0.988642812637335 1 1
0.967256925883903 0.964296707366421 1 1
1.04062230590681 1.03803203683422 1 1
1.03991584752822 1.03709527731214 1 1
1.04346902104602 1.04050674273489 1 1
0.967346996569823 0.964866913221208 1 1
0.925921118216052 0.924013236209599 1 1
0.913935339680949 0.911918274709923 1 1
1.01801991307564 1.01520586788897 1 1
1.08947693128135 1.08610855741752 1 1
1.09042753749741 1.08757330202951 1 1
0.994271827645914 0.991303732974876 1 1
1.07421785585578 1.07057537148408 1 1
0.907565241629072 0.905106310042635 1 1
1.0724131399136 1.07004100007871 1 1
1.04068768481795 1.0379582997115 1 1
1.13606723253405 1.13299424859525 0 0
0.968207770284718 0.96576317124099 1 1
1.026371592764 1.02327102069265 1 1
0.999954576070204 0.997682959639834 1 1
0.97203974690401 0.969488428793501 1 1
0.988042041722549 0.984579906334877 1 1
0.974521139935119 0.971329837017356 1 1
0.96034040728638 0.958016103917187 1 1
0.84727157258584 0.844349809147559 1 1
1.05969888525409 1.05718534261293 1 1
0.967759846469655 0.96405446206581 1 1
1.04477883781235 1.04115349383537 1 1
1.04319000148569 1.04058394876586 1 1
1.02687236698642 1.02369644970444 1 1
0.836064145230612 0.833717137891285 0 0
0.896097999065509 0.892994201890398 1 1
1.06644346586582 1.06392465933175 1 1
1.0623365657015 1.05891212806339 1 1
1.14826247981755 1.14554709125346 0 0
1.09604398531943 1.0933719808675 1 1
0.934217037869954 0.931824073590132 1 1
0.870609372988527 0.868507943877646 1 1
0.896733160292333 0.893591468252808 1 1
0.92995236601395 0.927120550584692 1 1
1.06711513720497 1.06366818408553 1 1
0.931995204381959 0.929713244376158 1 1
1.06867834826922 1.06628673023729 1 1
0.982421591030476 0.97941972254729 1 1
1.03501729873823 1.03182262525405 1 1
0.932018806445171 0.92917743818149 1 1
0.894211354478511 0.891371624623254 1 1
0.943528261551304 0.941258081543592 1 1
0.952199333211986 0.949769869084871 1 1
0.986491433817264 0.984267829817688 1 1
0.998694512977621 0.996265673082882 1 1
1.04397157776417 1.04124347113527 1 1
1.07541125360077 1.07194981462165 1 1
0.926294083442328 0.923770415962067 1 1
1.07276611103626 1.06878826961217 1 1
1.12999485627467 1.12722756445695 0 0
1.12590090710435 1.12248243261235 1 1
1.09641363188461 1.09305756114379 1 1
0.978185390022772 0.976056010978552 1 1
0.987272990690546 0.984314172260803 1 1
0.913619090077811 0.9109398691126 1 1
0.992667220719505 0.990216767967869 1 1
1.12153350197084 1.1188781974296 0 0
1.14154627521349 1.13850140815716 1 1
1.03899516183045 1.03597040807515 1 1
0.991766795962969 0.989188539009289 1 1
1.14075684416073 1.13789726816504 1 1
0.833048586523773 0.831257947732985 0 0
0.883889792962189 0.881348785205596 1 1
0.995789347410867 0.993213097133573 1 1
1.00571842395245 1.00302761598121 1 1
0.923200541705817 0.920676658951444 1 1
1.11057893196052 1.1069474428324 1 1
1.12932830504118 1.1259690800719 1 1
1.02365360286154 1.02100524699204 1 1
0.89553267337532 0.892648910563518 1 1
0.963583381321216 0.960827028719389 1 1
1.09444375043592 1.09157510315448 1 1
0.937314653546152 0.934423630957025 1 1
1.05356286992791 1.05045972709587 1 1
1.02734457072019 1.02351443108514 1 1
0.996995103833251 0.99443387078621 1 1
0.901913904440182 0.899448171711229 1 1
1.02652533635128 1.02324613603867 1 1
0.985810574896941 0.98345669941762 1 1
0.821018201656096 0.818297887638657 0 0
0.875691840465844 0.873607656007721 0 0
1.04914618366565 1.04547591987713 1 1
1.02235975546701 1.01951399277962 1 1
0.965433968587509 0.963261941916364 1 1
0.808903452906067 0.806602061104748 0 0
1.08770199453856 1.08450417278447 1 1
1.16676269194401 1.16378643561458 0 0
0.825720228224577 0.823464727410243 0 0
1.04596479822659 1.04307693189325 1 1
0.926014285522984 0.92381003386067 1 1
0.975807516413647 0.97347523223803 1 1
0.862067650643871 0.859464181690036 1 1
1.07708400767708 1.07446828990823 1 1
1.028533799341 1.0243285375777 1 1
0.944834736365172 0.942222066556952 1 1
0.901913100000685 0.89985373630308 1 1
0.9002528174063 0.897160616226425 1 1
1.02997085973339 1.02710645507107 1 1
0.830884289473038 0.828919461929085 0 0
1.05069516561373 1.04711965797034 1 1
0.996129476036516 0.99384832134692 1 1
0.960571916019155 0.957289948219181 1 1
1.05943208016454 1.05576676945894 1 1
0.973883612127155 0.97051720055109 1 1
0.930721967313588 0.928325319317147 1 1
1.02706881308451 1.02439763695147 1 1
0.995799888463369 0.992224065708539 1 1
1.05568094667771 1.05273611492793 1 1
1.03188136419856 1.02950812422446 1 1
0.819774969535254 0.817550819560531 0 0
0.947355601801606 0.944855184582285 1 1
0.969845944657152 0.96731275755935 1 1
0.951964171599196 0.949111153676847 1 1
1.04101606174647 1.03858585724042 1 1
0.971364972071273 0.968873066797484 1 1
0.987490771908394 0.984247840863133 1 1
0.942885767417764 0.940206612977641 1 1
1.02341273282504 1.02043008653866 1 1
1.01643464506985 1.01375405413441 1 1
0.915136038824674 0.912664951667468 1 1
0.957861700376965 0.954634815544248 1 1
1.07059199960488 1.06671583426595 1 1
1.17226714655267 1.16915008882455 0 0
0.955943765481993 0.953118787388283 1 1
0.92203204419895 0.918840589109513 1 1
0.872179569155762 0.869802031416575 1 1
1.01486588047849 1.01097712775157 1 1
0.985896747172776 0.983219105539629 1 1
1.06806647652704 1.06570027962169 1 1
0.964689951011944 0.962542528419616 1 1
0.867963205569386 0.865134402541645 0 0
1.06349240743552 1.06041538263921 1 1
1.10138946792857 1.09800290957803 1 1
1.01078040148767 1.00746993347784 1 1
1.01315040902594 1.01076753877334 1 1
0.872155472844142 0.869867752240982 1 1
0.873220154209255 0.870900693429232 0 0
0.956011981349063 0.952942363278692 1 1
0.887306738436319 0.884903478891965 1 1
0.883346825823444 0.881333983946498 0 0
0.94648929830095 0.943696116203659 1 1
1.02911274878344 1.0256045696422 1 1
1.08892804622417 1.08535725242922 1 1
0.925422778224503 0.922305587311873 1 1
1.07302297193773 1.07025654259362 1 1
1.20267632847222 1.19802985389369 0 0
0.99767507467114 0.995100932987332 1 1
0.928210969885412 0.925063077024015 1 1
0.974845585264174 0.972010587858193 1 1
0.910015862204264 0.907134560350281 0 0
0.973405688597742 0.970751021132878 1 1
0.907909281685006 0.905634753676249 1 1
1.03225285494375 1.02967459953145 1 1
1.06913923717318 1.0665365761766 1 1
0.98268340998223 0.979453269786594 1 1
0.880070018584534 0.877686282292154 0 0
0.86144391357191 0.859331424249608 1 1
1.04912505562161 1.04595630536528 1 1
1.10574518337866 1.10293973472454 1 1
1.00737205235757 1.00449089034091 1 1
1.15872089176706 1.15515929441641 0 0
0.974735118104481 0.971997363383927 1 1
1.13380358450213 1.13106430317544 0 0
0.893438040093492 0.890489880215418 1 1
1.08720570781791 1.08425498543163 1 1
0.881653153065392 0.879439611690602 1 1
0.996780103829655 0.993536476166645 1 1
1.04831206051456 1.0453998047949 1 1
0.858963499628886 0.856493705789472 1 1
0.880479680960712 0.878059728707029 1 1
1.01978724317664 1.01656448543632 1 1
1.05270971798886 1.04958668705162 1 1
0.938517674136437 0.936301545475549 1 1
1.12369597702495 1.11982788807703 1 1
0.948576967416439 0.945433283991826 1 1
1.08183609401076 1.07812481314398 1 1
1.04703472367138 1.04477135905902 1 1
0.847509513453428 0.844549719372496 1 1
0.910620913326452 0.90806205023699 1 1
1.01216620099603 1.00919338666142 1 1
0.954424875672526 0.952255213854624 1 1
0.960060262485572 0.957347414371277 1 1
0.974304635749577 0.972079632116809 1 1
1.05751173713416 1.05413354795807 1 1
1.044381893539 1.04108836249608 1 1
1.07648076201403 1.07396874846629 1 1
1.02717222934414 1.0237271144851 1 1
0.914764793038131 0.913003280254132 1 1
0.931508921258209 0.928815439141181 1 1
1.1382961331793 1.13481838916661 0 0
0.953410607905134 0.950373273654775 1 1
0.997701032691253 0.995214470579669 1 1
0.851058885017662 0.848826642363991 1 1
0.987899769207317 0.985595286876407 1 1
0.95285605567733 0.949832679853276 1 1
0.917493505421726 0.915190442623299 1 1
0.961618628009947 0.958761679145568 1 1
0.971451577209365 0.968879902652668 1 1
0.890502107111651 0.887106076773816 1 1
1.06901330214368 1.06616007118953 1 1
0.929462142373518 0.927184576628518 1 1
0.997069706342241 0.9946130616241 1 1
0.922611666403769 0.919596819926719 1 1
0.865845973842872 0.863108747861787 0 0
1.17581828262005 1.17249673255331 0 0
1.0252939410594 1.02254017510662 1 1
0.846533738649496 0.843708847456753 0 0
1.07670986428675 1.07395683609929 1 1
0.912417592147646 0.909671642781385 1 1
1.01630451895114 1.01353249962605 1 1
1.02932460434348 1.02637152939987 1 1
0.968985813475813 0.966096192532624 1 1
0.88052904425296 0.877553343788177 1 1
0.993579914373434 0.990827721100414 1 1
0.982080732295954 0.979980999256564 1 1
1.03359972632908 1.03069813054889 1 1
1.03071757916881 1.02726846424685 1 1
0.999442916754662 0.99652382923733 1 1
0.91833573221065 0.916272048624937 1 1
1.10902999288288 1.10622251673476 1 1
1.01501226743603 1.01157756127909 1 1
0.92218418802009 0.919973661085369 1 1
0.961450577899555 0.958509851032349 1 1
1.05282862263642 1.05031320001162 1 1
1.01235585393598 1.00948543330238 1 1
1.10292309456045 1.10032115672307 1 1
1.0009875318773 0.998412779843795 1 1
1.06085684363609 1.05804677212235 1 1
1.04055402928139 1.03794559231303 1 1
0.904714111341929 0.902273837575759 1 1
1.19759582997102 1.19423215278442 0 0
1.19402725722461 1.19105397638219 0 0
0.998072405282059 0.994420789742967 1 1
1.09277836979602 1.08983674343477 1 1
0.956008405082647 0.952664841198279 1 1
0.980187945246643 0.977327489039053 1 1
0.914762697326681 0.912470211847083 1 1
1.09118217820129 1.08835383936442 1 1
1.00907595898399 1.00599719163296 1 1
0.854956442079287 0.852322468262549 1 1
1.0590705974256 1.055627707797 1 1
0.969381614753264 0.966597674694539 1 1
1.03144636770967 1.02801458618496 1 1
1.00088844992601 0.997877756602246 1 1
0.994079330861814 0.99134647245555 1 1
0.954585706426999 0.95111990319575 1 1
1.07347533769925 1.07065250972977 1 1
0.919689924107973 0.917612052112515 1 1
1.0688015821167 1.0655763612025 1 1
1.0038562076482 1.00119284068209 1 1
1.02931723069139 1.02702671878855 1 1
1.03268455684239 1.02999615589652 1 1
1.02741638800603 1.0250920733275 1 1
1.00950966468677 1.00668290952476 1 1
0.956895557599951 0.954808042861984 1 1
1.03519892413485 1.03223084397594 1 1
1.03549112738094 1.03219715478448 1 1
0.979980100852863 0.977699195667241 1 1
1.06835650763314 1.06501667801687 1 1
1.09873639705032 1.09598079574029 0 1
0.936451457977236 0.934113057039279 1 1
0.845367790845811 0.843755331129792 1 1
0.892224528009333 0.889945072637199 1 1
0.9629657777859 0.959750709983729 1 1
1.03991477750584 1.03633597019152 1 1
0.987395475941208 0.985083222162106 1 1
1.00356244379784 1.0008079649283 1 1
0.994672480811607 0.991584607998484 1 1
1.0142949528092 1.01107224537636 1 1
0.999712063711975 0.996338323143122 1 1
0.976315565366738 0.974130648293259 1 1
1.09500913536996 1.09242549173865 1 1
0.97617319031516 0.973837602847306 1 1
1.05433239558366 1.05112537537252 1 1
1.14321424865274 1.1401675142318 1 1
0.978677805380842 0.975499750551084 1 1
0.896380018029279 0.894407196941154 1 1
1.02524488463035 1.02222274220799 1 1
1.02248935782958 1.01943958274009 1 1
1.08518916744697 1.08194676274816 1 1
0.951921113992234 0.94847890856684 1 1
0.859711724130669 0.85688441191773 0 0
1.03648160386206 1.03306109040016 1 1
0.968088052110145 0.965227479426318 1 1
1.01941486448721 1.01634576910425 1 1
0.935771186087875 0.93315389415699 1 1
0.989290205502068 0.986581515155664 1 1
0.973609067447993 0.970933530094611 1 1
0.994906284379211 0.991905016237163 1 1
0.946102963207226 0.943401978072564 1 1
0.975284207012422 0.971821201591526 1 1
1.02177879091442 1.01939404770023 1 1
0.849838422842234 0.847463423745169 1 1
1.07141394078074 1.06790593758301 1 1
1.02479351926925 1.02116648694743 1 1
1.01043894060243 1.00769223594837 1 1
1.05325874890778 1.05076217082914 1 1
0.849961805213695 0.847958702582059 0 0
1.00389740546624 1.00120606623089 1 1
0.991925482362251 0.988829079860571 1 1
1.0496337206117 1.04688842780262 1 1
0.992026791345517 0.988944455471199 1 1
1.04661281147111 1.04326354120014 1 1
0.951069097306072 0.948124056780091 1 1
0.930000308128514 0.926943639827557 1 1
1.07207365683884 1.06912910182902 1 1
0.879865496814089 0.877825811495651 0 0
1.04114498856699 1.03792066650286 1 1
0.930850698848675 0.928124213650189 1 1
0.967526108966184 0.964816441364572 1 1
1.01823634836359 1.01536931523151 1 1
1.05010063399201 1.04754926615195 1 1
0.843957187004099 0.841439356550454 1 1
0.958808279528022 0.95565515908969 1 1
1.02642067099086 1.02324187622691 1 1
0.924070248359179 0.921174355401861 1 1
1.01266817191149 1.01036449983388 1 1
1.0449134781632 1.04180199337628 1 1
0.949822953247014 0.94706015734442 1 1
0.922736010477622 0.919898539126566 1 1
0.978874152747852 0.974967706562049 1 1
1.076170045185 1.07316548409452 1 1
0.988514028732138 0.985946828375656 1 1
0.985182454177287 0.98279578144825 1 1
1.15640955087481 1.1528753454763 1 1
0.956753051756244 0.953968713129271 1 1
0.93743817515587 0.934538146259344 1 1
0.932666697950289 0.929941160828244 1 1
1.04526595731226 1.0420438852125 1 1
1.00374659565109 1.00129957716804 1 1
0.977228361036413 0.974404045833562 1 1
1.1579831204593 1.15407819838081 0 0
0.89095575535758 0.888483205058527 1 1
1.01222017752609 1.00901185666911 1 1
0.910599730432634 0.907858379584784 0 0
1.01540519248402 1.01284588618423 1 1
1.02662900272772 1.02356098235048 1 1
0.935746031908744 0.932404772497785 1 1
1.07202920912978 1.06932018572485 1 1
1.03415232954612 1.02966773438996 1 1
0.947102471030716 0.944608614538654 1 1
0.981606997439938 0.9786437363024 1 1
1.0272781860262 1.02457904146863 1 1
0.884095027737185 0.882078158572645 0 0
0.947304055133416 0.944639944107265 1 1
1.19618588724098 1.19264066369515 0 0
1.11303084388172 1.11022023840078 1 1
0.975848451878145 0.972934156625873 1 1
0.958749990183816 0.956321493924675 1 1
1.06443614930146 1.06184561319774 1 1
0.940809070610302 0.938116220556388 1 1
1.01230491296301 1.01007823288857 1 1
1.00171844900078 0.998393194157817 1 1
0.968172847643027 0.965686623643787 1 1
1.05916960042386 1.05604008987475 1 1
0.89091776341509 0.887967820401246 1 1
1.007532072965 1.00521609028533 1 1
1.04256619371069 1.03962758175945 1 1
1.06804413423566 1.06457342942961 1 1
1.09172649354824 1.08903987589457 1 1
0.91320274023868 0.910997292520628 1 1
0.990545100726321 0.98802256952159 1 1
0.996953076224624 0.994191009734339 1 1
1.14930911132608 1.146132883913 1 1
0.972906713562041 0.970471136632789 1 1
1.0134867085059 1.0106427325774 1 1
0.985781259427756 0.983193293860513 1 1
0.975942533884199 0.972906556762704 1 1
1.01796515531482 1.01475981429132 1 1
0.857161656254595 0.854227213372944 1 1
1.04301731049394 1.03999688731596 1 1
1.04443900522169 1.0413457153493 1 1
0.898181587642535 0.895422049201051 1 1
1.1598509961311 1.15591451786199 0 0
0.876104401058424 0.873811832972243 1 1
0.948460565973439 0.945934810300123 1 1
0.987442702148956 0.98419074055776 1 1
0.998068156533085 0.995082880317 1 1
0.898958080112347 0.896050023412756 0 0
0.945389386645752 0.942513821907861 1 1
0.981482471808189 0.97929255189759 1 1
0.902737100711842 0.900248102986007 1 1
1.11927205802705 1.11583974891901 1 1
1.07206401845886 1.06969674082558 1 1
1.10888547190721 1.1057911915928 1 1
0.957176678508138 0.953874195948256 1 1
1.14361969917619 1.14037113383549 0 0
0.854589862938854 0.852256464356586 0 0
0.882996899090152 0.880731952134134 1 1
0.949302063456433 0.946809078646418 1 1
1.1576021403822 1.15445829502088 1 1
1.15736548313814 1.15392995438451 0 0
1.06872909007292 1.06551617461879 1 1
1.01004591344733 1.00738643313378 1 1
1.06802478641278 1.06566221269694 1 1
1.00411553205507 1.0011115758543 1 1
0.964365869540873 0.961737214238835 1 1
1.11749667317823 1.11455052066712 0 0
0.985164827717714 0.981484657268782 1 1
0.944337862354903 0.941940511674813 1 1
1.09242736763188 1.08957742372551 1 1
0.922268692556756 0.918641589808713 1 1
0.963660217246518 0.961177157969812 1 1
1.0192386450326 1.01631108525077 1 1
1.0645637492541 1.06134927433334 1 1
1.02847791785555 1.02595936672842 1 1
0.960557146696239 0.958375145653744 1 1
1.02759451382745 1.02509492359087 1 1
1.01093836395193 1.00834142192606 1 1
0.953841394653397 0.951171733544046 1 1
1.00767170811841 1.00471788382072 1 1
1.06181459966617 1.05944549706419 1 1
1.10325791636618 1.10016525977265 1 1
1.06881417892522 1.06564983617528 1 1
0.966660393612126 0.964527611751281 1 1
0.88923023844958 0.887320494515502 1 1
1.09381818794054 1.09088711547429 1 1
0.941045565418452 0.937973457613908 1 1
1.01097655317196 1.00802777374979 1 1
1.13775424381631 1.13493699650198 0 0
0.98217447835302 0.97958222353014 1 1
1.07931330377839 1.07693056751554 1 1
0.931168402123193 0.928030334871243 1 1
1.04804456228623 1.04442627317398 1 1
0.950909841464565 0.94807451280131 1 1
0.978251977267469 0.975144525409558 1 1
0.998625334000833 0.996547397608373 1 1
0.928089811128637 0.925840884793415 1 1
1.07579115167836 1.07220218955899 1 1
0.865659340000681 0.862863612391577 0 0
0.932467723451004 0.930562114157571 1 1
1.06163980923496 1.05837400579108 1 1
0.961342352927061 0.958539720607249 1 1
0.923795248896202 0.921435360500032 1 1
0.92693166231764 0.924886324532521 1 1
0.954964816958268 0.952094776049023 1 1
0.838019527041246 0.835425207094011 0 0
0.946758945997866 0.943831140914545 1 1
1.12536515911252 1.12253095698075 0 0
0.99551648738085 0.992788177553904 1 1
1.01973493131277 1.01634165993688 1 1
1.00846850145907 1.00488526295925 1 1
0.972745883543658 0.970299240235317 1 1
0.876723389457651 0.874741631312789 1 1
0.930232914277819 0.927828193791009 1 1
0.910255698346182 0.908032591546458 1 1
1.10072110509945 1.09559127254283 1 1
0.906838571341072 0.904173279448203 1 1
0.825257760781848 0.822606798221618 0 0
0.967013095621407 0.964266932661969 1 1
1.00441134090674 1.00089248948204 1 1
0.938261757186839 0.935207305551081 1 1
0.975108607493058 0.972715715256931 1 1
0.931709469995126 0.928901177051962 1 1
0.900507699725647 0.898404981379373 1 1
0.919452531910037 0.916757713715639 1 1
0.949196552131827 0.946953976705662 1 1
0.96167338588253 0.959396759635057 1 1
0.987568339268486 0.984736748826858 1 1
0.949795519058093 0.947340305457734 1 1
0.948710008802411 0.945892056373408 1 1
0.865215525806025 0.862169537635383 1 0
0.99918823710127 0.996274235751873 1 1
1.10474150157235 1.1017102827765 1 1
0.831116508813198 0.82854175730235 0 0
0.987834116356874 0.984629634618925 1 1
0.977570472871729 0.975070413148541 1 1
0.983883220904073 0.981113473733117 1 1
0.949647766133883 0.946978167651521 1 1
1.04267053955111 1.04009817077605 1 1
0.939685579325928 0.936889071578252 1 1
0.97781076041515 0.974644431952657 1 1
1.15967939649682 1.15636757351004 1 1
0.945506147254473 0.942419540923632 1 1
0.897993174589354 0.895512396496044 0 0
0.917246693971548 0.915020195111281 1 1
0.905606886844781 0.903531656213325 1 1
1.16988227022276 1.16678874025108 0 0
1.02850726263096 1.02500439360205 1 1
1.04109311476913 1.03826739830631 1 1
0.975001147076906 0.97230933051896 1 1
0.960087117121476 0.957579870989387 1 1
1.01987177797997 1.01725109756348 1 1
0.899187996058672 0.896768946358689 1 1
1.0051200213704 1.00249511183709 1 1
0.957176694018559 0.954835811905454 1 1
0.865192250633283 0.862439579162446 1 1
0.995406564507578 0.99245436146018 1 1
0.902161599581429 0.899504119135561 1 1
1.14637617845504 1.14328623996427 0 0
1.02692939464425 1.02412336655623 1 1
1.1181298218989 1.1150987034427 1 1
0.991853360594735 0.988876124726364 1 1
1.0895059045168 1.08686103189669 1 1
0.948593457725621 0.945943310015998 1 1
0.995337232615235 0.992012121438683 1 1
0.954477449655583 0.951875652001404 1 1
0.95913070793145 0.956874718011264 1 1
0.910441102850496 0.908350646490967 1 1
1.04103485994843 1.0383335643623 1 1
1.01294383195614 1.00915460296989 1 1
1.03797742596308 1.03522091888547 1 1
1.0647114007139 1.0598021655599 1 1
0.982552918397429 0.978996138083258 1 1
1.05997797678985 1.05670513785113 1 1
0.932017187567239 0.929121563913367 1 1
0.89182827805163 0.889100244266624 1 1
0.959461140678811 0.956706463236998 1 1
0.837668132580548 0.835293551805396 1 1
1.03232552385913 1.02916339414211 1 1
1.00780400202675 1.00551583355595 1 1
1.05260475892332 1.04976960210196 1 1
1.00296537066465 1.00049130919494 1 1
1.00061950688606 0.998024368651024 1 1
0.977124773017188 0.973477174917401 1 1
0.927043152743133 0.924076838367433 1 1
0.94910321439049 0.946118058883699 1 1
1.05324389579271 1.05035337017035 1 1
1.05643556840907 1.05349832122403 1 1
1.06705368624736 1.06369205480348 1 1
0.876397646056135 0.874027186048344 1 1
1.08922637778745 1.08636040070084 1 1
0.925862183484944 0.922627959470983 1 1
0.964757171090668 0.962401234940471 1 1
0.972074445337529 0.969249500984106 1 1
1.02577589403148 1.02316542419937 1 1
0.940716980120047 0.937586798120946 1 1
1.0319871626555 1.02923661289048 1 1
0.896015804478292 0.894066107582848 1 1
0.954109246992953 0.951823961752181 1 1
1.00590760326356 1.00250592274326 1 1
1.01591360269623 1.01360247625884 1 1
0.940863296180773 0.938473233235599 1 1
0.944376709568924 0.940957640531005 1 1
1.07317075457325 1.06915879683206 1 1
1.09275080268533 1.08933455915241 1 1
1.10834956245579 1.10554142307391 1 1
0.920251469237316 0.918062725838697 1 1
1.00288458832953 0.999676516717075 1 1
0.811779477376787 0.809759668410116 0 0
1.04469523800687 1.04182427858482 1 1
1.00105114534291 0.998235300246571 1 1
1.0360468805917 1.03319577785269 1 1
1.07001390950502 1.06740346777692 1 1
1.07276351116338 1.06898411840271 1 1
1.03839952269842 1.03545221784154 1 1
1.09510931303395 1.09220582493292 1 1
1.14938566980407 1.14619412717536 1 1
1.01176162310476 1.00898252752007 1 1
0.978784560773104 0.976596666325658 1 1
1.16677582810621 1.16349277004223 0 0
1.10593097120317 1.10183442808045 1 1
0.951706964392235 0.949648314742749 1 1
1.09997032465919 1.09682573122134 1 1
1.11016683113113 1.10695000165308 1 1
1.09788418690838 1.09433673321961 1 1
0.874319201855243 0.871748452283698 1 1
0.918561335810335 0.915469800036882 1 1
0.992002834814284 0.989048089032483 1 1
1.08199893364998 1.07940964055037 1 1
1.01302791558049 1.00957211404548 1 1
0.984862492072815 0.981881593408792 1 1
1.1620114031482 1.15841544084943 0 0
0.991936014580205 0.989046590401559 1 1
0.973410872510117 0.969887777889423 1 1
1.14339336863693 1.14105014469106 1 1
1.04115492864544 1.03870596854223 1 1
0.964312344688336 0.961866047229573 1 1
0.903173377999886 0.900713124009856 1 1
1.01471290009695 1.01230271274548 1 1
1.05620151925483 1.05281263759959 1 1
1.05179926840469 1.04872462391722 1 1
0.941979771928862 0.939095627136457 1 1
1.0136503339374 1.01106817321674 1 1
1.02933865145559 1.02678326714422 1 1
0.915647491042671 0.912854269281664 1 1
0.959298297183107 0.955533450549407 1 1
1.08371589258864 1.08084324331677 1 1
0.979188788641802 0.975967647612471 1 1
0.959957505574511 0.956163264066506 1 1
1.15519787238804 1.15194252199131 0 0
1.07018982558549 1.06693657136725 1 1
0.943778618783809 0.941012173489382 1 1
1.02230171727503 1.01927120338297 1 1
0.907696786212781 0.905451076532717 1 1
0.963066051134276 0.960399365943414 1 1
0.840150711947912 0.837650171814871 1 1
0.900055366546487 0.897444075063407 1 0
1.03397919152071 1.03135257090091 1 1
1.03862822935711 1.03562557082204 1 1
1.12180483660339 1.1191237175696 1 1
0.904098776645807 0.901962903711373 1 1
1.1121495326748 1.1087189605619 1 1
1.00394567107543 1.00152815605378 1 1
0.984010834563226 0.981629314933092 1 1
1.00413654708319 1.00138100386844 1 1
1.02277819303614 1.02018275358845 1 1
1.08036268882059 1.07793507987424 1 1
0.923650098659223 0.920916782193053 1 1
1.04351709243409 1.04137161624559 1 1
0.910426518534338 0.907740218919111 1 1
0.915650872924384 0.913217448536917 1 1
0.928320050465677 0.925255130473806 1 1
0.937487582570083 0.934462007984268 1 1
0.97416927053584 0.971732547128063 1 1
0.961622878344392 0.957938093378787 1 1
0.938534163238661 0.935837181648187 1 1
1.1150610690728 1.11102872264207 1 1
1.05989660050681 1.05727228201165 1 1
0.950937644174211 0.948411470605206 1 1
1.04317488203415 1.03988765766802 1 1
1.13494808408284 1.13183618733952 1 1
1.0882046134055 1.08500467897997 1 1
0.888043988041383 0.885136917298743 1 1
0.984682500103369 0.981723153232722 1 1
1.04599069443653 1.04343464089078 1 1
0.976751660405341 0.973800709201272 1 1
0.96909354788967 0.965725414462085 1 1
1.06537515351647 1.06245378928471 1 1
1.09017793248298 1.08712827031188 1 1
1.0707678894122 1.0677724341197 1 1
0.912715268965074 0.910526431474763 1 1
0.926503836884588 0.924166181431013 1 1
0.963680312337396 0.961496069485852 1 1
1.01423994280906 1.01186832814833 1 1
1.09162357670269 1.08906457463355 1 1
0.906542101520859 0.903969994989647 1 1
1.00335613895811 1.0012915990674 1 1
1.07935727382298 1.07532625242002 1 1
1.07770023825228 1.07440826828976 1 1
1.02737983044199 1.02444392251637 1 1
1.04381193430997 1.04124795738663 1 1
0.98159562233939 0.978690321358494 1 1
1.07335091027605 1.07074952768109 1 1
0.978056222502965 0.975664576012475 1 1
0.966091786661247 0.963408663820238 1 1
0.924567733077416 0.921720081112019 1 1
1.04839827905711 1.04587995030606 1 1
0.91840831422726 0.915682868142035 1 0
0.985164495749172 0.982632923404088 1 1
1.01274369307819 1.01001954267718 1 1
1.06865279813963 1.06580794560586 1 1
1.00783805083262 1.00497944084837 1 1
0.899181942205942 0.896143325260482 1 1
0.932429822763035 0.929714863641978 1 1
0.926156104677738 0.922109410212383 1 1
0.861977540298556 0.859466508544041 1 1
1.06750003033334 1.06470314800506 1 1
1.18078378781668 1.17737499264546 1 1
0.981823328176154 0.979080136778486 1 1
1.04617290893965 1.04282320316659 1 1
0.870781266941731 0.868670785970506 1 1
0.986756070567391 0.983317511472234 1 1
1.09598546795109 1.0929704535025 1 1
0.94146844864832 0.938337909085752 1 1
0.892696967139882 0.889949637853271 1 1
1.07494309288691 1.07216516788821 1 1
0.96892543909847 0.965808092571548 1 1
1.10428064276971 1.10129183870086 0 0
1.12226403444452 1.11921230139571 0 1
1.02417150564494 1.02095723039231 1 1
0.932549787209374 0.929412718982006 1 1
0.912564455443367 0.910069327693005 1 1
1.0256570892025 1.02295767156831 1 1
0.871192911305807 0.868947099460391 1 1
1.03267150636404 1.029290697517 1 1
0.968320849238396 0.965056970933626 1 1
1.13563938910823 1.1326455430464 1 1
0.943913328245863 0.940805056047284 1 1
1.01160027158181 1.00896327954556 1 1
1.10842271382722 1.10516909723277 1 1
0.995743419548894 0.993118163852046 1 1
0.980706620552763 0.977623534498775 1 1
0.912654857012898 0.909803518296829 1 1
1.06202176680455 1.05825050753274 1 1
0.972399207365805 0.969891853162719 1 1
0.926368831247034 0.922382800441476 1 1
1.02375477101297 1.02114910444108 1 1
0.897382728869692 0.895313260161684 1 1
1.0813687101167 1.07799458516369 1 1
0.969156741766723 0.966267712582974 1 1
0.887564845487759 0.885451763794152 1 1
1.00693484086915 1.00389518822808 1 1
0.966007014510322 0.962134231285108 1 1
1.03518980122048 1.03262609484116 1 1
0.92937149641849 0.92671575302885 1 1
1.02487383183916 1.02211192792694 1 1
1.08657374076971 1.0837958349694 1 1
1.03877467022099 1.03604947233425 1 1
1.02773019159612 1.02531014758609 1 1
0.965438921851159 0.962768423302606 1 1
0.846097315387464 0.843385675052809 0 0
0.901372741505571 0.899350075684066 0 0
0.993638240356316 0.990577710811595 1 1
1.11012929924492 1.10734983220073 0 0
1.13643515965429 1.13323478469397 0 1
0.951998503186803 0.949586466377372 1 1
0.940313393532928 0.93786788379429 1 1
0.951939006752635 0.949752515122517 1 1
1.0308171270296 1.02843408015305 1 1
1.03688506858293 1.0339058167789 1 1
0.800773879221784 0.798507552465178 0 0
1.03626960750544 1.03331129355177 1 1
0.959301477295064 0.957046035288131 1 1
1.02835891969055 1.02555419851966 1 1
0.914523098338688 0.912417050123009 1 1
0.985818761721504 0.982591390279524 1 1
0.986502171889324 0.983710393044816 1 1
1.04207165502544 1.03909378529838 1 1
0.996836104925721 0.993695073871999 1 1
1.09771071760021 1.09464044806941 1 1
0.960936642422114 0.958425800149887 1 1
0.993046032530808 0.989909684086837 1 1
0.944335103653374 0.941897157013229 1 1
0.984005737567517 0.981263718364013 1 1
0.929202567829122 0.926765070052586 1 1
0.953911773936669 0.951042471172423 1 1
1.02735574201002 1.02355347887254 1 1
0.974390631292014 0.971295156243341 1 1
0.996421306615762 0.993863720933862 1 1
0.908329384108526 0.90583905341486 1 1
1.02830490012931 1.02508690728857 1 1
1.06069766133323 1.05717384360024 1 1
0.981259936162188 0.978407877761135 1 1
0.989611172903958 0.987068356722775 1 1
1.01489747941461 1.01192917094848 1 1
1.00448046890755 1.00188681929408 1 1
1.05762262140332 1.05470041148178 1 1
0.958520877432657 0.955559395021334 1 1
1.10132288576613 1.09772879713813 1 1
0.941340349146206 0.938688480006669 1 1
1.0097013982601 1.00682657814315 1 1
1.10928965522434 1.10566193854332 1 1
0.878332850086118 0.876096782374249 1 1
1.06160434882076 1.05851549068165 1 1
1.03770867265886 1.03547769460817 1 1
0.932223234118588 0.929067811656504 1 1
0.96086723769261 0.958356028314781 1 1
0.957104199105769 0.954264830858431 1 1
1.12416013571666 1.12124016016055 1 1
1.05626546682426 1.05370555548126 1 1
1.08670463247044 1.08358782995569 1 1
0.996626070102078 0.993840736833234 1 1
1.11214073567136 1.10918679645176 1 1
1.16695047866621 1.16278076863631 1 1
0.952008421187936 0.949279960959359 1 1
1.05005866329101 1.04709444544706 1 1
1.10075572741565 1.09754600885919 1 1
1.06238753860258 1.05915702330188 1 1
1.03730535415712 1.03423999064251 1 1
1.12567950272547 1.12187805182471 1 1
1.00477901539527 1.00187224458813 1 1
0.910963417196374 0.908133169651496 1 1
0.925917027650327 0.923336520487087 1 1
1.1236952608966 1.11995097337044 1 1
0.948370588157121 0.945885128468433 1 1
0.933274116058294 0.930789026424988 1 1
0.869283847169321 0.866995308568537 1 1
0.974820807622755 0.971886559949872 1 1
1.01007892354303 1.00778817766652 1 1
0.985447049822637 0.982453444596198 1 1
1.14544905356691 1.14278841385757 1 1
1.01790591308674 1.01426940925926 1 1
0.949901794108497 0.946695306306644 1 1
0.985393415251547 0.982820507511367 1 1
0.968071965962004 0.965618826599913 1 1
0.972618749818707 0.969367857931228 1 1
0.907226603730222 0.904712428236089 1 1
0.959136593344142 0.956634022160354 1 1
1.04273428657101 1.0404063995069 1 1
1.04335948504795 1.04033465427716 1 1
1.02249949456834 1.01980667361304 1 1
0.978880135990718 0.975902530936275 1 1
0.897635452128733 0.894994440337572 1 1
0.989779847112462 0.987157527206598 1 1
1.02204986537483 1.01851675895925 1 1
1.04887985884797 1.04555662202353 1 1
0.924326439158041 0.921519084795599 1 1
1.05680293789843 1.05439041507849 1 1
0.87401408057093 0.871253671133923 1 1
0.9477516552723 0.945335375510464 1 1
0.848264650627995 0.845338289791074 0 0
1.06774801212238 1.06504060131318 1 1
0.968185342265745 0.965868311794031 1 1
1.02432019324541 1.02107181506385 1 1
1.01653484262953 1.01301462411857 1 1
0.930807568211421 0.927551313254047 1 1
0.942507327170226 0.939947729341944 1 1
0.883870650945964 0.881583010924698 1 1
1.05516047709986 1.05194266247766 1 1
1.02818185314177 1.02515932902749 1 1
0.994970953067605 0.992263463878225 1 1
1.03269265411521 1.02884633138052 1 1
1.05511568752498 1.05134705701262 1 1
1.13437741088876 1.13056030389484 1 1
1.00452416818604 1.00188958674179 1 1
1.06816682157444 1.06529356301644 1 1
1.01805505722908 1.01465829296411 1 1
1.02442983724828 1.02146882865523 1 1
0.942620533147685 0.940694421126924 1 1
0.951706570137942 0.948689603883033 1 1
1.09729289355807 1.09365271063378 1 1
0.996429712193331 0.993212709116918 1 1
1.03973774168778 1.03738630917206 1 1
1.14992482987232 1.14614982291218 1 1
1.0612564410419 1.05791820972331 1 1
0.99186501794842 0.989152636195097 1 1
0.998688404417248 0.995512082486198 1 1
1.01950830672227 1.01561324043531 1 1
0.94475170949114 0.94201627898322 1 1
1.0319763611568 1.02905018480581 1 1
1.04292338329485 1.03979106734314 1 1
1.02667783765316 1.02409195960943 1 1
0.936250284367126 0.933139044312809 1 1
1.08006246780599 1.07759748428268 1 1
1.06596677530277 1.06273263831374 1 1
0.996436542672686 0.992941680572358 1 1
0.982158584845149 0.979975706246613 1 1
1.05130975955006 1.04848862866007 1 1
0.996626552301995 0.993566463361868 1 1
0.932489409003045 0.930094644911052 1 1
1.00375896818545 0.999965696988291 1 1
0.971741036225961 0.968952109180141 1 1
0.918272674608485 0.915450617870902 1 1
0.999554540601278 0.997118438584226 1 1
0.967208585550033 0.96441866581234 1 1
0.93390796905171 0.931969664411543 1 1
0.921326038367327 0.918381922173839 1 1
0.98641944717756 0.98382851198761 1 1
0.947117949829214 0.943617646719103 1 1
0.994281867870927 0.991844116082771 1 1
1.11817966701158 1.11460531814079 1 1
1.01602162465744 1.01356199283412 1 1
0.925070935072056 0.922443223499749 1 1
0.919937980561418 0.916789785739977 1 1
1.01179356903733 1.00840929417578 1 1
1.04440590919201 1.04174995509243 1 1
0.937972875902637 0.935226489552474 1 1
1.00473874655679 1.00162693626765 1 1
0.964048176090505 0.961360963093 1 1
1.02104882829444 1.01812332948132 1 1
1.08020601250876 1.07682894328273 1 1
1.0299192927773 1.02644311678124 1 1
1.01878177416005 1.01618367241148 1 1
1.00514224680597 1.00211578696299 1 1
1.12549908447272 1.12268679910321 1 1
1.09672439207393 1.09426626747886 1 1
1.01957147795465 1.01690781719224 1 1
1.00184295811962 0.999230564814261 1 1
0.841430950476364 0.83966433356593 0 0
0.960337265976229 0.957589336720785 1 1
0.90233824081809 0.900008538798307 1 1
1.02537999353043 1.02213432598111 1 1
1.0866329345474 1.08390067382626 1 1
1.11931797339932 1.115227224586 1 1
1.06050249995974 1.05743344905224 1 1
0.978671175250759 0.97628430039502 1 1
0.984922997023287 0.982681697767689 1 1
1.00747507572445 1.00456956319541 1 1
1.02424395298211 1.02152105012077 1 1
1.05304582620185 1.05016227213364 1 1
0.975068847714317 0.971819149647145 1 1
0.992007967454028 0.988987311139801 1 1
1.03045174460226 1.02783989137099 1 1
1.07735731740253 1.07471205888287 1 1
0.933782059295449 0.930918082247625 1 1
1.00596285914433 1.00262839008552 1 1
0.963322411418358 0.9611896510211 1 1
0.996291748446882 0.993231835722196 1 1
0.989261087675897 0.986427079216815 1 1
0.995344835059142 0.992915191145427 1 1
0.983354153130098 0.98038164399649 1 1
1.02025175844623 1.01754431121571 1 1
1.06066514304927 1.05762293548069 1 1
1.12974744841293 1.12689400066752 1 1
0.937717034607469 0.935167823216576 1 1
0.884312938546518 0.881812193911052 1 1
1.11637792640335 1.11311308066074 1 1
0.948153800306248 0.945578510671353 1 1
1.0415444337384 1.03828487933469 1 1
0.936590822884755 0.934360716442888 1 1
0.929778345771438 0.927422007840336 1 1
0.998041535160084 0.995406901579197 1 1
1.06831357108509 1.0653241761588 1 1
1.20504473006196 1.202273240989 0 0
0.973525298060789 0.970907952946045 1 1
1.04935986113563 1.04625993609418 1 1
0.916431319144928 0.91395428376685 1 1
0.969724730533753 0.967145860021165 1 1
0.992796667936396 0.990105701099179 1 1
1.10572009509019 1.10246218388324 1 1
1.07778053455842 1.07466645957183 1 1
1.08177778654929 1.07811885240087 1 1
0.932629690697953 0.930109815003356 1 1
1.17222129266053 1.16832686615889 0 0
1.13585133983731 1.13256347483075 1 1
1.03457020998676 1.03173779899617 1 1
1.08582224996836 1.08282056889111 1 1
0.996008990572499 0.993055757970731 1 1
1.03193356993832 1.02890081943394 1 1
1.02379116808954 1.02093591001063 1 1
1.05727403225207 1.05300186191003 1 1
0.859456827622349 0.856787108226446 0 0
1.04073409634475 1.03753385774134 1 1
1.01436909730567 1.01166117010803 1 1
1.01476293685983 1.01174909633383 1 1
1.12635079241511 1.12306649818606 1 1
1.03006622817266 1.02707634570093 1 1
0.95670231933276 0.954333724172434 1 1
1.0388757224575 1.0357969382799 1 1
1.070795462133 1.06762383655212 1 1
1.05523138958925 1.05200522661999 1 1
0.884072487457765 0.881609804419245 0 0
0.975661916690892 0.973600729476507 1 1
1.09527469647585 1.09248066578129 1 1
0.932140060454415 0.92951994132124 1 1
0.987068159381336 0.984690663138657 1 1
1.03650126020463 1.03314032818641 1 1
1.03430093887206 1.03101772663991 1 1
0.942648967475009 0.939239770405324 1 1
0.952593642903036 0.949906649908219 1 1
1.06425311449667 1.06059129089507 1 1
0.916597577141086 0.91319858536358 1 1
1.00621564093957 1.002924857331 1 1
1.09294277833562 1.08788420139598 1 1
0.974532720933778 0.972763029760389 1 1
1.01278196234101 1.01002827080716 1 1
0.966630041830813 0.963527155429382 1 1
0.961261316537926 0.958910265759005 1 1
1.12580277669912 1.12264755940496 1 1
0.93494537877863 0.932234928045896 1 1
1.05306800840333 1.04961946648008 1 1
0.899403160713561 0.89686257814674 0 0
0.986258037617251 0.983417563156225 1 1
0.934031920144734 0.931256089523232 1 1
0.962891015890012 0.959590378828077 1 1
1.05544079515415 1.05331600156003 1 1
0.99675391282468 0.993642242660833 1 1
1.03793041611537 1.03417936679396 1 1
0.93215332192584 0.929270406009702 1 1
0.925128454798858 0.92265653811293 1 1
0.94072464973524 0.93891810763786 1 1
0.997648240033647 0.995090272597429 1 1
1.0285245452544 1.02632319965078 1 1
1.10875024921929 1.10556229373838 1 1
0.832378939660425 0.829675029055069 0 0
1.0594572082504 1.05600492373518 1 1
0.909494673041406 0.907485522812547 1 1
0.986520654063884 0.98286862133531 1 1
1.00861985500734 1.0051045248778 1 1
0.909463496660234 0.906487369247096 1 1
1.02512392523825 1.02226274701365 1 1
1.09108209464676 1.08829954234663 0 0
1.05987107864806 1.05683579429468 1 1
1.14898968145931 1.14569625333024 1 1
0.984219226005162 0.981483121627577 1 1
1.0096440316732 1.00702931316612 1 1
1.0826704882291 1.07988103064663 1 1
0.957705934877939 0.954793183692492 1 1
0.960397398002328 0.958225044792369 1 1
1.06178003729993 1.0582600536019 1 1
1.00642308559049 1.00341898632617 1 1
1.02260546902061 1.01907875855205 1 1
0.963973332467419 0.961635858537166 1 1
1.15011521926544 1.14757974526179 1 1
1.04004333307464 1.03761073192771 1 1
1.03699652941222 1.03440847595993 1 1
0.991455057579069 0.988708626557452 1 1
0.909201554339221 0.906264518455581 1 1
1.02642775130814 1.02383320197123 1 1
0.936928516159701 0.934606930819382 1 1
0.929721725046636 0.92700991198791 1 1
1.0801640074485 1.07773778074683 1 1
0.854470787204564 0.851815973949749 0 0
0.971278137487271 0.968360073745617 1 1
1.01930795176186 1.01700051266626 1 1
0.883268847952338 0.880511948187671 1 1
1.00212618815956 0.999626350870715 1 1
1.01680148731352 1.01318133706099 1 1
0.944740475315956 0.942291157368287 1 1
1.0853833668651 1.08167561305837 1 1
0.916979786438527 0.914593384732808 1 1
1.03473797253835 1.03243725989735 1 1
0.954975495219188 0.952147620615613 1 1
1.0399690894243 1.03712187477405 1 1
0.977183517684339 0.97374133606604 1 1
1.02626921385281 1.02275947749332 1 1
0.947052666703439 0.944218693447888 1 1
1.02020184150394 1.01807163233763 1 1
1.01605250234384 1.01297346451825 1 1
1.07897126196488 1.07542854338641 1 1
0.932324752666467 0.929793764169304 1 1
1.07425530413263 1.07136501938812 1 1
1.08009980396753 1.07524796654004 1 1
0.971093284143988 0.96829418162371 1 1
1.05519210240914 1.05249678790727 1 1
0.882957835325225 0.880369975747969 1 1
1.09041494425157 1.0874833416962 1 1
0.908297381925261 0.906193169065197 1 1
1.06698467069682 1.06405992788125 1 1
1.03010377918166 1.0276023495871 1 1
0.990127303928223 0.987188649661822 1 1
0.979673231097722 0.976427231602044 1 1
0.997407925662289 0.995023915672695 1 1
1.04183096108026 1.03901747579798 1 1
0.995069224736242 0.992181597156488 1 1
1.19028064106387 1.18699158250962 0 0
1.02159230474055 1.01861270205679 1 1
0.807867767283416 0.805701465715057 0 0
0.945023316948709 0.942516178111794 1 1
1.03015224481314 1.02738320108106 1 1
1.00293409017769 1.00010002615815 1 1
0.92645851037456 0.923845589124022 1 1
0.915836270532611 0.913138822867541 1 1
1.04512200695735 1.04217226872008 1 1
1.10498527754856 1.10234474896168 1 1
0.98967209070343 0.987072898527816 1 1
0.899839478449304 0.897556644937372 0 0
0.950094170611582 0.947443209446949 1 1
0.939626724061593 0.937567244672286 1 1
1.01233071799702 1.0097591429926 1 1
0.974789561908259 0.97196218082818 1 1
0.983971105178159 0.980724620546869 1 1
0.953199884328424 0.95066262312324 1 1
0.969250207387805 0.966484884136639 1 1
0.942789604531836 0.939530438007221 1 1
0.989898506544358 0.986853703582703 1 1
0.929265081389702 0.927186312461484 1 1
0.853150218274494 0.850407044759987 0 0
1.05179286706242 1.0481064033518 1 1
1.07102268047201 1.06805442668897 1 1
0.996712851634862 0.993761220275808 1 1
0.976697027945658 0.974369862507678 1 1
0.958775981349244 0.955659548516822 1 1
0.998811628574616 0.995882106049048 1 1
1.06052105349952 1.05813441564692 1 1
1.02921654273525 1.02663273602353 1 1
1.00623960536648 1.0034750733071 1 1
0.921661668823715 0.918760999256897 1 1
0.974475136306906 0.971437868217817 1 1
0.975126211193757 0.972649194217883 1 1
1.02342354878889 1.01988852742516 1 1
0.955791188762832 0.953576743572472 1 1
0.982590642152048 0.980095155398818 1 1
0.978268487683664 0.975580384022731 1 1
0.952458456411254 0.949956611019222 1 1
0.982081182431156 0.979399326027621 1 1
1.01643452555083 1.01365904715607 1 1
0.950823952366682 0.947874374765151 1 1
0.990102858253984 0.98801695508912 1 1
0.932976951214489 0.930668333953975 1 1
0.915418035579389 0.912329717610098 1 1
1.03033775410766 1.02721582601441 1 1
1.02403038623906 1.02107566244435 1 1
1.01252762235839 1.00963519979728 1 1
1.00012542880945 0.997318234923657 1 1
0.899872194545337 0.89712627174177 1 1
0.952711517519855 0.949922736035022 1 1
1.04645341154957 1.04364719252885 1 1
1.07377633305736 1.07017997317324 1 1
1.14913164714743 1.14646923673359 0 0
0.996276815031792 0.993437711137952 1 1
1.16587788613167 1.16159712167336 0 0
1.03029324025889 1.02732929324364 1 1
0.966546858365266 0.964160599285635 1 1
1.02020358457066 1.01764329312648 1 1
0.843162162317996 0.840706448681602 0 0
1.03465290605328 1.03219195869273 1 1
1.07538371144773 1.07244034381092 1 1
1.00531168184871 1.00283376533105 1 1
1.10130297758528 1.09791807798894 1 1
0.918925539474811 0.916643186986879 1 1
1.03134217109305 1.02804901606652 1 1
1.07304132097512 1.07023434890217 1 1
0.995388970272709 0.992997596610515 1 1
1.00107161398113 0.997958761340211 1 1
0.958400193413547 0.956044316565789 1 1
1.14667120429268 1.14273505423978 1 1
0.892376749775222 0.890443288883043 1 1
1.01526544999014 1.01292504340311 1 1
1.02147207010585 1.01818112355986 1 1
0.916459657502142 0.913552771785478 1 1
0.92761961987209 0.925089205266689 1 1
0.990202795652154 0.987865966164146 1 1
0.994332266230941 0.991668629827568 1 1
1.14267425580683 1.13964116177716 0 0
1.03260477059152 1.0300816067874 1 1
0.98701422394546 0.984389905183545 1 1
1.11951947894494 1.11631906604498 0 0
1.07133354647555 1.06809210699884 1 1
0.782979322992999 0.78012990363768 0 0
1.04119271039901 1.03826618587582 1 1
0.951554583090211 0.948296528521981 1 1
1.10370711071549 1.10094481319872 1 1
1.01098177315105 1.00768865604622 1 1
1.05418738843379 1.05090870445418 1 1
1.14996761425824 1.14749161405951 0 0
0.806773586345743 0.805165172386644 0 0
0.830628501319232 0.828461279908044 0 0
0.907854867184582 0.904571811819466 1 1
0.984425969176799 0.982127093468825 1 1
0.940770908944485 0.937882364932481 1 1
1.00048204468407 0.998201174587916 1 1
1.00314324915709 1.00016584183205 1 1
0.910269610596295 0.907830882281432 1 1
1.01684930959403 1.01397466435606 1 1
1.02208758225858 1.01960011567078 1 1
1.00928775174199 1.00685888770123 1 1
0.997832647466015 0.994932599239015 1 1
1.01887295822559 1.01506243625777 1 1
0.960381294764255 0.956317123312159 1 1
0.908214932100861 0.906179173373635 1 1
1.02198046891836 1.01943841440737 1 1
0.927476224450687 0.924370420526327 1 1
1.05833163612716 1.05561636757118 1 1
1.00602553353623 1.00368325087139 1 1
1.0602733020357 1.0570026064733 1 1
0.944466186159827 0.942203550153497 1 1
1.01949474520998 1.01691156250548 1 1
0.97712480477033 0.97465658349828 1 1
0.912244102758445 0.909698495689906 1 1
1.11724289760546 1.11401130342517 1 1
1.12325805455375 1.11958149654915 0 0
1.01589295335902 1.01296869077229 1 1
0.991204422135722 0.988531760740813 1 1
0.950913069236245 0.948678715919608 1 1
1.08550811698465 1.08217604486326 1 1
1.06708816021866 1.06350527178979 1 1
0.97894466957572 0.97571344072272 1 1
1.07352719578349 1.07046333598181 1 1
0.973390368970062 0.970860872041209 1 1
1.04948487895181 1.04667239818105 1 1
0.920276309853422 0.917254543912384 1 1
0.971115766971107 0.968865046300487 1 1
1.02527728281254 1.02259252979212 1 1
1.13164335975732 1.12894831473291 1 1
0.891388237081465 0.888980264153362 1 1
0.948577316521401 0.946203708488446 1 1
1.07856369468507 1.07536122002679 1 1
0.95988018208529 0.957089240646422 1 1
0.948065294181352 0.946029576000501 1 1
0.911244004208108 0.908736190494003 1 1
1.02891619810184 1.02671046081867 1 1
0.928076151607218 0.925047155809303 1 1
1.0423113116909 1.03876704490608 1 1
0.88615936632814 0.883131240244557 1 1
0.970541487795642 0.96801052990942 1 1
1.01349661476605 1.00912777096573 1 1
1.00745077957962 1.00415219499001 1 1
1.03001572502888 1.02631630843731 1 1
1.02202128105657 1.01878947100226 1 1
1.02377116288277 1.0214409546499 1 1
0.993282860727521 0.98926587251214 1 1
0.986103719110317 0.983979330760667 1 1
0.905291184933353 0.902168772575902 1 1
1.06629596783092 1.06338185449298 1 1
0.920860080524734 0.91838607039889 1 1
1.12018396130568 1.11725052844725 1 1
0.942965323069526 0.940218833362735 1 1
1.03422036763118 1.03099644801928 1 1
1.08644437177202 1.08312628346359 1 1
1.02045572502161 1.01764028253339 1 1
1.08519358800786 1.08146964073958 1 1
1.02520269855819 1.02168195039703 1 1
1.03610916342332 1.03300598888573 1 1
0.965903536835464 0.963163299465561 1 1
1.09754882137155 1.09523646406715 1 1
0.93995970543532 0.937268238364127 1 1
1.12085205470372 1.1179554161185 1 1
1.05831478969734 1.05540127418256 1 1
1.08412458179198 1.08140180201493 1 1
0.937512710722259 0.935405864105781 1 1
0.987591825540085 0.985282470754892 1 1
1.03392598836998 1.02941594932545 1 1
0.947243336258537 0.944998978533529 1 1
1.14419952458787 1.14007086607269 1 1
0.951407638199322 0.948117173661162 1 1
0.986980936140169 0.984775612457985 1 1
0.989932874724051 0.987668851143182 1 1
1.08560026955433 1.08328097335016 1 1
0.994598503227932 0.991952573216655 1 1
1.01072549962502 1.00772607339641 1 1
0.909001094416051 0.906434090107019 1 1
0.939671049964632 0.937223353080998 1 1
1.0401462495662 1.03559884915695 1 1
1.05366893829967 1.05091126955072 1 1
1.00444719585997 1.00164569530503 1 1
0.955597926910161 0.953439274698727 1 1
1.14068236360311 1.13792712274908 0 0
1.00423196723168 1.00115481256366 1 1
1.10801531070773 1.10504415451198 1 1
0.956489595617087 0.953758771429516 1 1
0.993291682566431 0.990595845576683 1 1
1.07225139769719 1.06844036282247 1 1
0.870358078146224 0.867865633825129 0 0
0.887330810056405 0.88488375442089 1 1
1.05540670577038 1.05317051026377 1 1
1.00140712924555 0.998489742796911 1 1
1.18737991854256 1.18456633866213 0 0
1.10473238245779 1.10175609055863 1 1
0.951798128761962 0.949543875383224 1 1
0.980698140610981 0.977511368567127 1 1
1.09495978611998 1.09153519175855 1 1
0.97521684444312 0.971999240339632 1 1
0.937933204696406 0.935252880488854 1 1
0.993022798335851 0.989817432722724 1 1
1.05265211062928 1.04937695975903 1 1
0.949765590577983 0.946717191030825 1 1
1.11353168850119 1.11085903569563 1 1
1.04364307903177 1.0409724048506 1 1
0.863886495666336 0.861942501687395 0 0
0.983217269312504 0.980505082912366 1 1
1.06227684627317 1.0581924016184 1 1
0.982190208401801 0.979536053416246 1 1
0.979888930727795 0.977952814877336 1 1
1.03991620816829 1.03679208649643 1 1
0.936542903032469 0.934364758027924 1 1
0.993415775251789 0.990430127877969 1 1
1.04975924873712 1.0468832156525 1 1
0.825062998379615 0.822857542900477 0 0
1.11138419841044 1.10838120798208 1 1
1.12680227485022 1.12324594765314 1 1
0.921562334496152 0.919250452357032 1 1
0.981859432147563 0.979281026775074 1 1
0.948231534284727 0.945421775780387 1 1
0.978829969978107 0.97614325444249 1 1
0.93921803586856 0.936742120802589 1 1
0.985505194929669 0.983327586687082 1 1
1.03310659847026 1.03069290586828 1 1
0.960324752279924 0.957752558759303 1 1
0.969654599048116 0.967441577762595 1 1
0.907413532934439 0.904878980636713 1 1
1.20116745318459 1.19749701278631 0 0
0.910789964467756 0.908246719525781 1 1
1.03015788362457 1.02720048150457 1 1
1.01110666905329 1.00772546310669 1 1
0.907284438822027 0.904345870670049 1 1
0.910784986642149 0.908093141368882 1 1
0.875953666525023 0.873534365223621 1 1
1.02681134109594 1.02408358507551 1 1
0.99628860425 0.993378195157415 1 1
1.2232005143322 1.21941300074015 0 0
1.09068563969284 1.08824641706459 1 1
1.11287583025967 1.11000979823794 1 1
1.05270754101906 1.05036553363245 1 1
1.02445348833564 1.02126401924096 1 1
0.862355084087832 0.859374170588492 1 1
1.10865563624873 1.10554897436374 1 1
1.0576876056091 1.05399343727855 1 1
0.947219437997678 0.944821726611083 1 1
0.937826209792379 0.935336448320883 1 1
0.946636093803565 0.943940850738342 1 1
1.01473845075407 1.01197421493629 1 1
1.05039995043346 1.04676572114356 1 1
1.10116191336389 1.09851591700815 1 1
1.07158444305871 1.06916539354495 1 1
0.98183236431076 0.979462754690987 1 1
0.964926935196154 0.962065992788154 1 1
0.970106463583252 0.967666088990372 1 1
1.00752647885458 1.00354956016892 1 1
1.0494246625959 1.04709624018026 1 1
0.977417352193936 0.974561572096792 1 1
0.931496184479019 0.929394564281997 1 1
1.03786529462321 1.03503722424586 1 1
0.933975433754292 0.931445960431981 1 1
1.04723559046835 1.04301713959318 1 1
0.879108573683285 0.876938075685948 1 1
1.06679727089184 1.06448418970311 1 1
1.04170101246607 1.03850338105473 1 1
0.980257822827795 0.977489690678812 1 1
1.03533197238007 1.03264268327885 1 1
0.973168679115871 0.970115063549815 1 1
1.00948176502312 1.00664767457042 1 1
0.963720589781395 0.961024269412244 1 1
1.0331337379948 1.03057611165137 1 1
0.940926131516479 0.938050409784907 1 1
0.944381353954851 0.941974886105109 1 1
1.04127548220571 1.03851100624613 1 1
0.994468262116844 0.991877266347566 1 1
0.969704585775066 0.967240045686427 1 1
0.973399189431319 0.97108586092578 1 1
1.0005990817791 0.998121771424978 1 1
0.954067165333095 0.951018938632781 1 1
0.996308069449663 0.993528183184183 1 1
1.01039891265223 1.00696923737726 1 1
0.984236260309673 0.980349938433657 1 1
0.998083664835005 0.995241960428642 1 1
1.00855041910313 1.00588458540984 1 1
1.00290157992652 1.00047095314286 1 1
0.883070607054849 0.880634316303594 1 1
0.949884708652216 0.947554111755751 1 1
1.04784493241288 1.04447938923197 1 1
0.938550375456849 0.935445001476152 1 1
1.08667912689616 1.08411215594274 1 1
0.95586015406287 0.952955888399062 1 1
1.01493949713168 1.01219328855186 1 1
0.967344957409577 0.964530183803627 1 1
0.995793533265809 0.993367809333199 1 1
0.998519157057 0.996084485650162 1 1
0.910707874235987 0.908154289827182 1 1
1.0058665567754 1.00333598301021 1 1
0.971139837984103 0.969101995291961 1 1
0.983977856326729 0.98125002311 1 1
0.955089461002621 0.952417882465438 1 1
1.0303998681799 1.02764824160707 1 1
1.00174179469251 0.999033819301715 1 1
1.01214693111403 1.00973859413716 1 1
0.941827141037443 0.93899394675215 1 1
1.00683119903609 1.0043134802337 1 1
0.973187023124783 0.97062719364889 1 1
0.952057250957479 0.949455399775718 1 1
0.963537902827198 0.961243213354396 1 1
0.893398356783105 0.890696570379718 1 1
0.9121598138936 0.909298268635769 1 1
0.960695482563556 0.957524974852194 1 1
1.09457639546664 1.09198943124011 1 1
1.01130825576698 1.00862293546072 1 1
1.09738686449109 1.09362213843133 1 1
1.09165019413044 1.08895573456204 1 1
0.988501399396379 0.985000201424827 1 1
1.00388480481532 1.00070172221828 1 1
0.956178677699575 0.953099482124623 1 1
0.983468439537398 0.98020267004163 1 1
1.02791853650198 1.02507412921329 1 1
0.952720217844301 0.949822268241267 1 1
1.04341686004578 1.04025316865509 1 1
1.05842231719479 1.05517350855723 1 1
0.897363351017093 0.894647843886159 1 1
0.965501530773024 0.962680706072361 1 1
0.984083536982453 0.981530178014074 1 1
0.966244771997168 0.963798688594917 1 1
1.12892738020295 1.12595584416596 0 0
0.998061150020791 0.995713125608447 1 1
1.16604541431177 1.1624642608566 1 1
1.14523173593578 1.14159794384206 1 1
0.925045606567685 0.922010327565341 1 1
0.872995105751329 0.870032171110198 1 1
0.922869886630629 0.920505803172437 1 1
1.05526187089591 1.05244361189716 1 1
0.996555652478826 0.994332358826913 1 1
0.937742270519378 0.935499965727441 1 1
0.948645214444128 0.946044179899766 1 1
1.15258103960909 1.14842003493962 1 1
0.929811073320241 0.927570216055001 1 1
0.893352857195456 0.89140752376542 1 1
1.03806894165692 1.03585020660509 1 1
0.899165582113525 0.896439010639246 1 1
0.967090688698105 0.963969952691073 1 1
0.948383201172202 0.945648192412874 1 1
1.14811935014846 1.14509118382652 1 1
0.926244563872678 0.923346243217005 1 1
0.922413201867597 0.919862060317109 1 1
1.0614738460557 1.05814003077826 1 1
1.15299499467924 1.14905036481608 1 1
0.888941914564363 0.886351997612432 1 1
1.03068601911366 1.02826027381289 1 1
1.02326234712514 1.02046263358772 1 1
1.04814189248691 1.04509989297901 1 1
0.877455405107272 0.87517889412803 1 1
1.07330158618368 1.06971968484458 1 1
1.06766139184632 1.06462581781764 1 1
1.06528677176561 1.06246044656314 1 1
0.844779598602441 0.842261972689864 1 1
0.954866876275623 0.951020892267273 1 1
1.01846568712734 1.01521772875783 1 1
1.0676501944434 1.06540637425177 1 1
1.15291356024561 1.15010521110483 0 0
1.07470137713147 1.07178010325655 1 1
1.07847062559854 1.07594201182823 1 1
0.975047063531161 0.972784874564111 1 1
1.02229606441024 1.01991224904875 1 1
0.95706514460323 0.954894677160419 1 1
1.08696811890483 1.08354549821569 1 1
0.948806156086214 0.945875141160896 1 1
0.997714798471097 0.995127675207729 1 1
1.02761975870825 1.02428739320395 1 1
0.932842072555385 0.930695908331059 1 1
1.08709499123684 1.08402139665616 1 1
1.12283943980656 1.11861359438455 1 1
1.08319291040284 1.080595980943 1 1
1.013713054653 1.01097218267229 1 1
1.03752656503421 1.0340701807715 1 1
0.901682649240122 0.899118563129746 1 1
1.03993714807679 1.0369498635356 1 1
1.03662099574886 1.03403689279262 1 1
1.00143978851577 0.998505681269542 1 1
0.873468383095876 0.870831328029539 1 1
1.11561725523614 1.1128848401682 1 1
0.992778780229989 0.990526377706156 1 1
1.11665339889005 1.11335707087777 0 0
1.02000813002406 1.01745691154671 1 1
0.996491074339839 0.993839300387587 1 1
1.02271334334853 1.01950354917972 1 1
0.96728252340521 0.964963911553152 1 1
1.08161075724577 1.07846952938225 1 1
0.979143948873917 0.975965414506815 1 1
0.9917252193526 0.988535669397472 1 1
0.919631823425114 0.916984248873575 1 1
0.95376648858805 0.951429504697481 1 1
1.08110644841458 1.07818666816402 1 1
0.949576626594738 0.946504881902501 1 1
0.95399973878446 0.951087843279191 1 1
1.13604072060847 1.13294895826253 0 0
1.02654682662538 1.02344339214389 1 1
0.936930250435198 0.935126338008726 1 1
0.934681798190389 0.929655413391825 1 1
0.936456219698608 0.933652872182589 1 1
1.06574582012451 1.06298227695961 1 1
1.00010898050711 0.996766533669978 1 1
1.05334296197447 1.05067615609283 1 1
1.00709108854246 1.00398449037418 1 1
1.0547000219399 1.05017556814485 1 1
1.04006247259317 1.03654341026957 1 1
1.11362915680998 1.11078812326188 0 0
1.05395351774559 1.04994793686218 1 1
1.09480403299389 1.09103338358426 1 1
0.982316590823352 0.979927099739673 1 1
1.00535696090483 1.00343543108704 1 1
0.905553472038837 0.903077323935844 1 1
1.04200058555006 1.03841617156125 1 1
0.935159440196307 0.932478174770142 1 1
1.05591947976226 1.05346578982919 1 1
0.9490161618375 0.946251274987808 1 1
0.969098833459009 0.966138416059111 1 1
0.992939172062687 0.990423575892795 1 1
1.00073950746305 0.998422628918689 1 1
0.979149874022436 0.976242596345973 1 1
0.991094719712973 0.988246523322959 1 1
0.945703912371405 0.943125452586871 1 1
0.990477164160953 0.98835288478492 1 1
0.996028095929321 0.993497147139798 1 1
1.20382325600282 1.1999793204146 0 0
0.881730993834263 0.878984645454065 1 1
1.10041684560889 1.09773323265839 1 1
0.95390744424026 0.95119462435496 1 1
1.00542454372944 1.00283913493623 1 1
0.999427130572331 0.995857600363387 1 1
0.811990403198788 0.809917057136164 0 0
0.917245498948457 0.914256311557645 1 1
1.03443366292167 1.03162778036515 1 1
0.89331271281294 0.890430831949769 1 1
0.954078927313008 0.951098395108072 1 1
0.993951672984643 0.991251202175562 1 1
0.927046720212271 0.924578195836967 1 1
0.910062803855022 0.90777528225344 1 1
0.942208220299657 0.939585844254708 1 1
0.979843831144538 0.977043008120966 1 1
0.867206098478997 0.865130644410289 0 0
1.0038044456083 1.00126339559183 1 1
1.08959035105049 1.08561206625497 1 1
0.962393432703696 0.959712570127479 1 1
0.939936483343487 0.937390617988498 1 1
1.00322808765005 0.999744918145931 1 1
0.950460926135553 0.94813178446518 1 1
0.942489879853365 0.939547375617204 1 1
0.980696135761474 0.977640335156247 1 1
1.01853126029658 1.01575544070477 1 1
0.979785349548353 0.97703031748341 1 1
0.971043350172465 0.967972277128388 1 1
1.06841287033641 1.06539820466581 1 1
0.966383138304505 0.963008340772013 1 1
1.00778706973197 1.00504685076734 1 1
0.997602211818818 0.993961216358225 1 1
0.996462738990386 0.994102865546109 1 1
0.996317381889205 0.993769929466304 1 1
0.976395548378992 0.973109874491303 1 1
0.86543901049073 0.863307823328743 0 0
0.911143790947052 0.908341512083367 1 1
1.00080151020269 0.998401168744863 1 1
0.998137460159563 0.995451911821891 1 1
1.02170370749558 1.01839537214956 1 1
1.0487981447596 1.04585876640938 1 1
1.01853064122366 1.01610078068565 1 1
1.09213528414538 1.08935922143702 1 1
0.908309117068169 0.905914046205705 1 1
1.07798729615753 1.07480746840867 1 1
0.913516309638301 0.910608390146998 1 1
1.05309434837464 1.0508315559007 1 1
0.971021172175009 0.968774013931861 1 1
1.05706384290663 1.05377471170709 1 1
0.943290094138658 0.941269139065355 1 1
1.01679258876319 1.01385187984236 1 1
0.96759769039341 0.965087327046207 1 1
1.0949092635433 1.09138399332154 1 1
1.09220988214987 1.08895836254334 1 1
1.01929316413481 1.01567841040441 1 1
1.03513428059823 1.03254334306948 1 1
0.947605299986968 0.945324857698972 1 1
1.13609683783463 1.13200449589171 1 1
0.975907068671519 0.973628558933479 1 1
0.94277808035994 0.940867369569817 1 1
0.891828387342441 0.889038966750355 1 1
0.8834070910024 0.880770762209145 1 1
0.91848742855567 0.915981440510245 1 1
1.20621437422829 1.20289961274956 0 0
1.06463145447767 1.06172174133523 1 1
1.1180160485101 1.11430671784612 1 1
0.981194003365914 0.978822764102116 1 1
0.950330994717875 0.947996984888608 1 1
0.998920379618193 0.995525756582705 1 1
1.00865047680849 1.00618324786414 1 1
0.938365146807648 0.936277907581803 1 1
1.03128348350469 1.02857572944466 1 1
1.05735262259313 1.05425843545444 1 1
1.04330878057237 1.04095910966943 1 1
1.0275041517578 1.02468272487602 1 1
1.06788905441779 1.06495029304867 1 1
0.987196116337023 0.984845667878922 1 1
0.881108707936541 0.878662476959335 1 1
0.971300196387873 0.968537630013755 1 1
0.950813172097973 0.948736125705676 1 1
0.963002955409795 0.960067710801619 1 1
1.00905941590876 1.00562590462939 1 1
0.88823012534308 0.885582024665273 1 1
1.06741972489634 1.0637097306693 1 1
0.923101009539254 0.920473482535463 1 1
0.874039604276734 0.872024161915495 0 0
0.994000657860298 0.991340095330329 1 1
0.887490189790727 0.885166801865288 1 1
1.0184603303433 1.01561467516869 1 1
0.932315395858093 0.929486464031454 1 1
0.981128690613638 0.97855033924301 1 1
1.03605026810712 1.03245582795 1 1
0.942040788700854 0.939729848105238 1 1
0.927997904366221 0.924847696213352 1 1
1.00556552528619 1.00262382221855 1 1
1.07588398653773 1.07320450072498 1 1
1.10463563226839 1.10170505449262 0 0
1.00351032326085 1.00075473020353 1 1
0.986349629654547 0.983534286858452 1 1
1.09520514334765 1.09254893579834 1 1
0.977186139203319 0.973762420029173 1 1
1.07453850306259 1.07077878557085 1 1
0.974876978232406 0.972081087128078 1 1
0.9859516073505 0.98333964507616 1 1
0.963997678907384 0.961734960282754 1 1
0.979774988589149 0.976851507362046 1 1
0.866029269647417 0.863710854142571 1 1
1.04401282459584 1.04124768247592 1 1
0.919891973109032 0.917604318288274 1 1
1.05193133596441 1.04826747566738 1 1
0.995232831529523 0.992358625646452 1 1
0.976208983030629 0.973852084650205 1 1
0.93461157829308 0.932072762540091 1 1
1.06981779619193 1.06654200453719 1 1
0.957895369752121 0.955482343900478 1 1
0.865509366995941 0.863524298621596 1 1
0.945672482830337 0.943518236114749 1 1
0.90478316113663 0.902048360531943 0 0
1.02983732298525 1.02651946843752 1 1
1.07799354727624 1.0753287155286 1 1
1.09599227193049 1.09302905653515 0 0
0.923169800748749 0.918840524958233 1 1
0.983584830450128 0.981305374160107 1 1
1.19880703107553 1.19645156335817 0 0
1.04446986853266 1.0411251826846 1 1
1.01960681327956 1.01680979171017 1 1
1.01880951230304 1.01630887655194 1 1
0.936362211388985 0.933810720151109 1 1
0.915200873838692 0.9128382355151 1 1
1.16634602498058 1.16388012442631 0 0
1.04385149054192 1.04045300926096 1 1
1.01710848831294 1.01467348249217 1 1
1.12244916573892 1.11798080467021 1 1
1.01334077682905 1.0092337167657 1 1
1.05030430597374 1.04796675368123 1 1
0.931908540307781 0.929899571221227 1 1
1.04998246583879 1.0465807046164 1 1
1.08299199724986 1.07960408282893 1 1
1.09833923722056 1.09453751611266 1 1
0.862929822745234 0.860628294571716 0 0
1.05120274976394 1.04884588128417 1 1
1.02479394038361 1.02167785993082 1 1
0.865554683334652 0.863413791879288 0 0
0.96046387255158 0.958230496972152 1 1
0.880569069734546 0.878479632216651 1 1
0.919263894466141 0.9166858869404 1 1
1.12454888080957 1.1215474117062 1 1
0.946871364578018 0.943556206589962 1 1
0.991724628522221 0.989527694821503 1 1
0.974256556554127 0.972058367894999 1 1
0.919109715791584 0.916759113856266 1 1
0.959897389935775 0.957271731164567 1 1
1.02826472984561 1.02531752129183 1 1
1.04713314833661 1.04475132139908 1 1
0.916951970324732 0.914039537941597 1 1
0.952268249487055 0.949020895271461 1 1
0.960025657164617 0.957191348488835 1 1
1.09709313890638 1.0941484193694 1 1
0.943640381460032 0.9407186202523 1 1
1.05198121220944 1.04918210698869 1 1
1.07633790275119 1.0728303857825 1 1
1.00315474586589 1.00042530027082 1 1
0.98604547786028 0.983642415800303 1 1
0.962656877203969 0.960242675581242 1 1
0.982441656152175 0.978961975213808 1 1
0.984143178389714 0.981297981344256 1 1
0.885629488145033 0.883169687802875 1 1
1.0839672572878 1.08083875571891 1 1
1.0787665634433 1.07552803150136 1 1
1.01102312184363 1.00798783307496 1 1
1.01023706411607 1.00767767079627 1 1
1.01354875432823 1.01036133019696 1 1
0.993163651437783 0.990124473122924 1 1
1.04185158837743 1.0387440861442 1 1
0.890314096764947 0.887682265796388 0 0
0.983524472066036 0.98097375594329 1 1
1.03710395508327 1.03436669601442 1 1
0.988974941268171 0.985356750060155 1 1
1.0180834514586 1.01564773944609 1 1
0.948306448773062 0.945641232114298 1 1
0.983535888948376 0.980843456595721 1 1
1.02447084242829 1.02150041604214 1 1
1.00464344423483 1.00231843801856 1 1
0.98582760481544 0.983266389104943 1 1
1.11321847992901 1.110581231571 1 1
0.964525198610881 0.961718277993465 1 1
0.985587928701021 0.982587443649289 1 1
0.911358935317747 0.908953181747746 1 1
0.985237432937576 0.982152397408524 1 1
0.916463878376183 0.913378616443734 1 1
1.0988819514841 1.09642309557677 1 1
1.04455119846262 1.04041536741713 1 1
1.05326754361244 1.0504655431312 1 1
1.01031057790282 1.00783893202791 1 1
0.997748980898583 0.995362740346073 1 1
0.963808653009502 0.961418265916792 1 1
0.761148917812902 0.759231865629893 0 0
0.922959963816131 0.920487931881371 1 1
1.05550961360162 1.05248243086562 1 1
1.01185348038884 1.00854307666598 1 1
1.05859489268282 1.05558835886379 1 1
1.0743609112885 1.07075962609725 1 1
1.01028348506531 1.00735423242045 1 1
1.03730187763942 1.0339405624305 1 1
0.964453429812622 0.961724738407592 1 1
0.973839415093361 0.970726103694106 1 1
1.12880762695767 1.12594668626992 1 1
1.05916506403337 1.05590368367465 1 1
0.922504799766104 0.920481698329929 1 1
0.942389484587603 0.94035532959887 1 1
1.00947459663534 1.00661709716407 1 1
1.05261887715607 1.04963586471874 1 1
1.11331377879001 1.11044166582056 1 1
1.10312998594286 1.10015014370037 1 1
0.871478871210408 0.869540346403591 0 0
0.995475090533725 0.992762915494396 1 1
0.996397531431661 0.992787993754202 1 1
0.984034341580103 0.980284232691858 1 1
0.92422456180393 0.921408101241322 1 1
0.937902159030275 0.935215686654953 1 1
1.0883477061512 1.08591008911827 1 1
1.0033388862764 1.00072733236356 1 1
1.05099862620771 1.04760532388161 1 1
1.01274816104588 1.009853446819 1 1
1.10491691683712 1.10215496539925 1 1
0.984415885337828 0.982390067410192 1 1
1.009110952076 1.00607596303287 1 1
1.0225168826622 1.02026685505606 1 1
0.890321341247151 0.887537423109524 1 1
0.88409129091901 0.881597375886997 1 1
1.06637114999007 1.0637434518189 1 1
1.08464754030567 1.08154231802357 1 1
1.16183961736424 1.15863456778932 1 1
0.968072352164884 0.964638637621833 1 1
1.06471827306089 1.06241939948988 1 1
1.01984478461589 1.01742258142775 1 1
0.966852276235087 0.964236178176764 1 1
1.00500939097564 1.00192555804138 1 1
1.01989541022653 1.01660515682803 1 1
1.08784669237614 1.08373861508904 1 1
0.936350047795796 0.933638434967035 1 1
0.973891156589353 0.971696105370705 1 1
1.0766243089717 1.0725501009439 1 1
0.947765297275285 0.94450069459072 1 1
1.06161179783428 1.05819472307252 1 1
1.02432285907439 1.02153336270049 1 1
0.884700662636851 0.881631762591072 0 0
0.870096806227602 0.867836165606438 1 1
0.954047782189217 0.951455449261752 1 1
1.08802754150423 1.08488286288103 1 1
1.01457476565979 1.01183673299351 1 1
0.9612383829947 0.958983836050233 1 1
1.09150988918476 1.08814687163884 1 1
0.961685642279651 0.957075459974171 1 1
1.09760347007021 1.09502533731248 1 1
0.954705509811223 0.951414119343474 1 1
0.99969322174877 0.995896831589393 1 1
1.04831995804677 1.04543808188934 1 1
0.94144253407657 0.939176078690342 1 1
1.01124078239351 1.00743622252687 1 1
0.998379634413817 0.995405606035563 1 1
0.845143747472656 0.843037575073499 0 0
1.13020175671514 1.12753859538957 0 0
1.01006276210868 1.00723802224994 1 1
0.964494198071166 0.961682788451379 1 1
0.993784880953615 0.991025300243449 1 1
0.970147296317199 0.968198710407615 1 1
0.906787051314762 0.904671991346167 1 1
0.877479498043677 0.875671239803377 0 0
0.92024646424317 0.91745383093378 1 1
0.92858113396968 0.926141332528369 1 1
1.08410957148822 1.08121738072396 1 1
0.89624322598419 0.893728132772835 1 1
1.03814940275479 1.03561226002633 1 1
1.02389000770784 1.02010541636782 1 1
1.00646536878533 1.00343106784747 1 1
1.06896020166201 1.06559167034288 1 1
1.10616776059573 1.10341046746439 1 1
1.05625050306537 1.05312511291811 1 1
0.884629953213147 0.882169789910389 1 1
0.929891424998587 0.927811426394341 1 1
1.09013217090899 1.08689786215419 1 1
1.15123390312017 1.14769843956498 1 1
0.977512922430754 0.974815312353847 1 1
1.04124111925711 1.03795796928685 1 1
1.12570710256074 1.12194879185859 1 1
0.844259770424803 0.841650662679485 1 1
1.02416133560403 1.02130999394221 1 1
1.07724108214602 1.07415026267802 1 1
0.98581799570695 0.982842645931237 1 1
0.910392744434599 0.907706720212923 1 1
1.08944687929168 1.08668783193512 0 0
1.13608676722634 1.13329965271937 0 0
1.14803983846896 1.14536355387311 1 1
1.0884284079119 1.0854863463686 1 1
1.08609123186573 1.08254289888708 1 1
1.04358702674833 1.04126027195944 1 1
1.02652399770808 1.02326477762181 1 1
1.02422110847715 1.02104217054346 1 1
1.02131260472455 1.01871729028469 1 1
1.06928207628478 1.06670515654137 1 1
0.958470829396596 0.954846194794255 1 1
1.01809334841374 1.01460044456602 1 1
1.00874842360931 1.00549568381719 1 1
1.10298640806925 1.09996845731778 0 0
1.02114878248193 1.01819778537284 1 1
0.900125621277408 0.897507430615924 1 1
1.14959400776153 1.14578650653562 0 0
0.964678515475179 0.962015126876551 1 1
1.01369723550292 1.01081855603519 1 1
0.893444498834007 0.891497172284486 1 1
1.11269062956002 1.10926001351397 1 1
1.02217920756167 1.01882221349547 1 1
1.06540702955887 1.06231519685466 1 1
1.00602405969601 1.0028891693856 1 1
1.05543639538017 1.052415889952 1 1
0.983633047331159 0.981175205440598 1 1
1.02114857995678 1.01815342437965 1 1
1.07835127044335 1.07510128143048 1 1
0.982334023661819 0.9790050093893 1 1
0.862923030051257 0.859497810977477 1 1
1.05459455832561 1.05166245860578 1 1
1.09244136372347 1.08832479338503 1 1
1.17163933570415 1.16780215732806 0 0
1.1003677918905 1.09714313430741 1 1
0.973218156555486 0.970558617597426 1 1
1.07499512669486 1.07213049448128 1 1
1.08591976339168 1.08300366420371 1 1
1.00950955604232 1.00700456869758 1 1
0.996664862344889 0.993738757320703 1 1
0.872761689401258 0.869947747666649 1 1
0.999387252881331 0.997115897993293 1 1
0.97000869074878 0.966933050564871 1 1
0.99268680621429 0.989579578139391 1 1
0.990734834663833 0.988440687699084 1 1
1.02681364417168 1.02384662841758 1 1
0.861161076999414 0.857961953169149 1 1
1.10815125332601 1.10538690917152 0 0
1.00120464785373 0.998631046389135 1 1
1.01773513545287 1.01477267148051 1 1
1.01782803277814 1.01520208101807 1 1
0.992498734207832 0.989839049203769 1 1
1.11879360278063 1.11574025685271 1 1
1.05624463554219 1.053298463349 1 1
1.03178609493388 1.02915712173624 1 1
1.01232115241408 1.00931552191252 1 1
0.99820333460348 0.995050532951574 1 1
1.00938650613974 1.00632780150952 1 1
0.974392202931677 0.971299296985288 1 1
0.946194167741263 0.943759681158226 1 1
1.00472526131782 1.00143753233182 1 1
1.1021742859927 1.09969519565931 1 1
0.990931525987957 0.987857524361966 1 1
0.989526152440956 0.986754080609328 1 1
0.895655005307357 0.892870290552785 1 1
1.17227091676942 1.16908732840294 0 0
1.07764936960578 1.07488900720967 1 1
0.999115658220454 0.99644416824089 1 1
0.87636597047289 0.873560535433658 1 1
0.938185806397792 0.934879802611128 1 1
0.972128685989034 0.969464770966161 1 1
0.95911839995588 0.956308655745407 1 1
0.939988104091758 0.937251687008558 1 1
1.10425319882462 1.10132815864106 1 1
1.05689243641482 1.05411516392769 1 1
1.07908956498328 1.07657066730383 1 1
0.993100273715566 0.991027121361429 1 1
1.14188668004674 1.13694501029412 1 1
0.806858584100799 0.804946289294092 0 0
0.934395700540994 0.931806518012715 1 1
0.910841235782967 0.908883210926961 1 1
0.938200849338438 0.935546353420806 1 1
1.04594334964125 1.04318437443754 1 1
1.03757982726277 1.03528805950104 1 1
1.00637301081098 1.00369337094172 1 1
1.08251928331759 1.07888790902144 1 1
1.01484029885827 1.01230096656242 1 1
0.831430125094335 0.828981502853018 0 0
0.977887626431511 0.975141612831344 1 1
1.08122528171542 1.07839687558215 1 1
1.02187006512162 1.01943229159066 1 1
0.95783573604746 0.954711986969726 1 1
0.976332874604374 0.973785509243389 1 1
1.07005909077519 1.06723395386267 1 1
0.984175354437121 0.980680624670819 1 1
1.05210324731334 1.04967244313843 1 1
0.978949247957876 0.976548148593926 1 1
0.931010667855401 0.927930499099216 1 1
1.08914153453434 1.08604509470726 1 1
0.929468918504265 0.926410140525588 1 1
1.00446210679981 1.0013914140694 1 1
0.983661505424028 0.980749642593235 1 1
1.14545628156363 1.14145102094337 1 1
0.971086965670641 0.968064570286757 1 1
0.952508188705904 0.949799957547098 1 1
0.907344679475798 0.904817394190708 1 1
1.12535222550932 1.12239523437408 0 0
1.08012184046923 1.07725256058983 1 1
1.07381840225204 1.07016663863755 1 1
1.01970296212979 1.01631846398807 1 1
1.00608958924476 1.00368140755979 1 1
1.00776364570972 1.00455298744577 1 1
1.02605528686422 1.02380223944368 1 1
1.03437106377601 1.03155832014862 1 1
1.0537646580019 1.05120530607951 1 1
0.874999917905544 0.872570068139355 0 0
1.01574658761345 1.01352928841836 1 1
1.09860149249722 1.09563730441735 0 0
0.906174562666921 0.903617126104794 1 1
0.990701993946992 0.987539887670988 1 1
1.02032066171369 1.01775960485033 1 1
1.13472486255659 1.13140294116046 1 1
0.974758278515761 0.972173192503499 1 1
1.06112211976103 1.05783055727936 1 1
0.950452962396089 0.948337956740554 1 1
1.08477859178902 1.08148689151257 1 1
0.775675479639247 0.773493288172977 0 0
1.00863064987123 1.00606576525374 1 1
0.945839687969604 0.943786914045428 1 1
0.951669382565482 0.949276990081001 1 1
0.990702397883511 0.988057007148895 1 1
1.01340922886201 1.01053286390796 1 1
1.01804804650848 1.01579130114677 1 1
0.999204822124011 0.996622052563349 1 1
0.99319712589611 0.990559319761571 1 1
0.910885310957232 0.907506546049281 1 1
0.949093545685999 0.946720578138835 1 1
1.02298344979727 1.02026043346222 1 1
1.00985810379625 1.00735010690288 1 1
1.10300125422353 1.10016982013972 1 1
1.00406624316375 1.0016380780891 1 1
1.03994176871395 1.0375771164715 1 1
0.853268926674866 0.851018023775576 0 0
1.19369014800321 1.19123074474342 0 0
1.0073897919482 1.00496384404133 1 1
1.08620326056996 1.08328349487979 1 1
1.05670739511928 1.05361426388584 1 1
1.01163513112249 1.00844193751254 1 1
0.926496026281749 0.923933270487029 1 1
0.950212861417498 0.947946590576438 1 1
0.942579140435811 0.940062735049957 1 1
0.919489260474603 0.916677631014574 1 1
1.00121693828999 0.998790280790767 1 1
1.09214886623538 1.08912543607078 1 1
0.921912702221988 0.919375758438861 1 1
0.96935953048355 0.966422955873544 1 1
1.01874982134065 1.01582714097119 1 1
1.10969428843471 1.10618917510156 1 1
1.05540809694548 1.05248421843236 1 1
0.902433037703405 0.9001872821966 1 1
1.06501490636468 1.06144452369343 1 1
1.01868633779261 1.01534251618648 1 1
1.04379277967274 1.04135031992207 1 1
1.00863118108404 1.00601292235004 1 1
1.00555214072294 1.00327851029547 1 1
0.974157923545695 0.971242277831212 1 1
0.97141243424887 0.968092906092864 1 1
0.944941297718972 0.942086984145998 1 1
1.1520049322281 1.14941500060207 1 1
1.10380568146721 1.10010990224793 0 0
1.0399855875335 1.03679534405185 1 1
0.996864960846776 0.993561660962644 1 1
1.0542998161357 1.05012703353357 1 1
1.02735871195675 1.02492606728267 1 1
0.993564347870579 0.990578564868603 1 1
0.81394481481323 0.811267767438192 0 0
0.966676313603731 0.964488718057814 1 1
0.995833100927358 0.993679604501386 1 1
0.97405729244899 0.971632688117883 1 1
0.838314134438931 0.836147149827402 1 0
0.855803286909721 0.853040064456095 0 0
1.0145529913095 1.01184808504484 1 1
1.1467811034701 1.14441541733801 0 0
0.961950264093706 0.958889866267384 1 1
1.04894260824298 1.04651454177898 1 1
0.914886634983189 0.911955755404637 1 1
0.965068211667671 0.962193416418305 1 1
0.963921073523237 0.961410532150781 1 1
1.00388189101165 1.00153468978862 1 1
0.870814952370238 0.868365394574134 1 1
0.995311525047951 0.992895094136334 1 1
0.97790862174615 0.974802453323439 1 1
0.96392310756338 0.960896676987658 1 1
0.996352402332048 0.993619403622228 1 1
0.937069131797631 0.934589376944237 1 1
1.05050521644964 1.04701805767129 1 1
1.11134830478064 1.10866894216731 1 1
0.998564619385849 0.995756157118109 1 1
1.00077075264127 0.997614332868271 1 1
1.01545088125071 1.01181949975582 1 1
0.972131161671764 0.969130968775313 1 1
0.987675675134158 0.984172144492824 1 1
0.946479992517327 0.943764935301682 1 1
1.07279192120515 1.06941144665012 1 1
0.949213583799178 0.946898272931408 1 1
1.03468409379807 1.03223304809132 1 1
1.01726716358682 1.01488456573042 1 1
0.898805582904496 0.895575368545274 1 1
1.11665181478762 1.11375519902616 1 1
1.05373098525767 1.0507844760588 1 1
0.919382297823547 0.916879560260134 1 1
0.975448606130605 0.973272454919791 1 1
0.869584133453158 0.866682072018736 0 0
0.893530073042595 0.890290956829901 1 1
1.07617825680813 1.07324592218686 1 1
1.05589129077696 1.05209651853697 1 1
0.985235684861132 0.982843977622999 1 1
1.06784419427036 1.06514854806459 1 1
1.09837719510897 1.09549515972257 1 1
1.16886901527263 1.16580032783597 0 0
1.10404546606229 1.10075858855894 1 1
1.02954449616171 1.02706091253537 1 1
0.886920098621263 0.884327008384326 1 1
0.936206850087761 0.932293385901071 1 1
1.14044088445005 1.13752211029039 0 0
0.937283549659178 0.934791515986116 1 1
1.07262784044258 1.06944727394037 1 1
0.975261462496099 0.972196914977792 1 1
0.950693360554667 0.948187884188209 1 1
0.971024835319809 0.968222057088697 1 1
0.978030130393385 0.975523061369103 1 1
1.03989776338734 1.0368863879331 1 1
0.97688891367978 0.973699035524622 1 1
0.992320502024431 0.989059281569007 1 1
0.916915304580157 0.914585190022442 1 1
0.958309967513607 0.954918632316823 1 1
1.06954226593657 1.06627415122687 1 1
1.07870316043611 1.07576169925239 1 1
1.01053470327728 1.00785663080271 1 1
1.09332751896218 1.09011634836389 1 1
1.10344259838477 1.10044112867941 1 1
0.954619260028251 0.951887649773595 1 1
0.947131680168794 0.9445096759977 1 1
0.990267777564857 0.987074384358842 1 1
1.0378752628175 1.03487228957392 1 1
0.877901871700413 0.875353894664776 1 1
0.927350607745327 0.924953524028814 1 1
1.08129470350569 1.0780107099149 1 1
0.987088363931423 0.983888544514483 1 1
0.938707319611185 0.936245200754787 1 1
0.978623210511052 0.975904175659319 1 1
1.03299028119155 1.02951077775299 1 1
1.01315433349343 1.00974760036632 1 1
1.00674351983269 1.0036547803026 1 1
0.971410761717738 0.969186337513627 1 1
0.984096091010525 0.981428883519796 1 1
1.18959535829251 1.18532148888178 1 1
1.0673951533412 1.06468455746918 1 1
1.00463522980817 1.00219769368978 1 1
1.15606405114086 1.15235751367675 0 0
0.913417628630163 0.91109999123373 1 1
0.88584601865977 0.883144153596456 1 1
0.992000280230414 0.988662811062295 1 1
1.06644538399962 1.06365196558335 1 1
1.08438255147291 1.08095060878076 1 1
0.965863782495376 0.962506683875866 1 1
0.957842486561679 0.955295204803638 1 1
0.973182247830403 0.97083614395927 1 1
0.938325685777253 0.935876616509594 1 1
0.867117359261413 0.864530484082809 1 1
0.865168712232567 0.86249811280551 0 0
0.948379794027638 0.94558928950524 1 1
0.831808985005172 0.829591183730851 0 0
1.06754820978912 1.06387211465427 1 1
1.08770673786209 1.08494527263706 1 1
1.06401095898221 1.06123026907336 1 1
0.857372580429326 0.85459268664687 0 0
1.12030758927416 1.11699243652832 0 1
0.991392961258217 0.988837805362247 1 1
1.01912571041694 1.01646232534956 1 1
0.99530513934414 0.993005419719519 1 1
1.01619683174118 1.01388522880782 1 1
0.966415203441356 0.963929049165939 1 1
1.05958595148518 1.05700837023195 1 1
1.05065155353604 1.04700927660894 1 1
1.16796783916793 1.16473637148549 0 0
1.01318714703933 1.01011322221469 1 1
0.93979548176415 0.937234950553055 1 1
0.972634224782874 0.969020132904154 1 1
0.927035348641312 0.924215783925718 1 1
0.92430366349406 0.922222322500161 1 1
1.12081210765305 1.11797278039155 0 0
1.00479828718211 1.00209443363792 1 1
0.807270050224967 0.804179056252049 0 0
0.956872595528859 0.954429881015069 1 1
1.11570034030623 1.11246847611803 1 1
0.871307294466198 0.868885472058849 1 1
1.03850337091893 1.03584432762952 1 1
1.01162271079146 1.0090108060963 1 1
1.02077633732939 1.01814985863242 1 1
0.950984518904683 0.948119291947335 1 1
0.970166450675268 0.967586112958034 1 1
1.0010644398949 0.998579509571296 1 1
1.08293235860307 1.07951784911819 1 1
1.03844058268121 1.03544341557079 1 1
0.959151499132172 0.95682183698243 1 1
0.951669545465997 0.94965520363957 1 1
1.03984399050914 1.03736773974468 1 1
0.931277180596697 0.929088716309613 1 1
0.899948070049348 0.897365444306345 0 0
0.967895639364528 0.963961386783695 1 1
0.980984456082886 0.97840435501881 1 1
0.922576878812378 0.920255206996095 1 1
0.980045418197528 0.977733732016838 1 1
0.908649642099851 0.906166810192768 1 1
1.02269195191626 1.01922543448382 1 1
0.847677013197445 0.84464504909726 1 1
0.803804589833599 0.801414897014355 1 1
0.980027487544723 0.977520208762654 1 1
0.843562753045289 0.84057220637448 0 0
0.946870582007976 0.943771882601936 1 1
0.903383166050317 0.900908320218292 1 1
1.01341446666634 1.01059747333815 1 1
1.05541921186243 1.05190685027255 1 1
0.90326801096429 0.900787476493067 1 1
1.02693308549063 1.02449174090859 1 1
0.984179644611514 0.981838018996144 1 1
1.05235735484859 1.05011737924057 1 1
1.09395468379271 1.09050726085618 1 1
1.02649986502657 1.0239309714566 1 1
0.913907256307402 0.911273984685151 1 1
0.929111410276342 0.92535566481323 1 1
1.01016599107731 1.00686536861414 1 1
1.08120409041686 1.07738780223134 1 1
0.9157633018955 0.912807535990898 1 1
1.01983205869848 1.01626599591457 1 1
0.904905729925597 0.902897608078749 1 1
1.07240284299535 1.06898261216055 1 1
0.938905957591962 0.936075695772949 1 1
0.941561320473448 0.938894512567453 1 1
0.931897953239016 0.928780681113346 1 1
0.993209592780223 0.990565372359335 1 1
0.968789048044631 0.966258761605862 1 1
0.939765699288319 0.937465246239281 1 1
0.930738713513075 0.928339157856556 1 1
1.10293647898795 1.10033092382874 1 1
0.982386826203346 0.980220049689835 1 1
1.01818951454977 1.01586325663535 1 1
0.846110599059318 0.843870078975057 0 0
0.968530342631722 0.965404287521475 1 1
0.946560747332635 0.944031724642762 1 1
1.05511328549613 1.05278872305426 1 1
0.982019069413793 0.979093655745524 1 1
0.992893445746265 0.989867669761183 1 1
0.971552628362519 0.968774574213531 1 1
0.982084108071947 0.979873253389166 1 1
1.15236581720364 1.14917437334339 1 1
1.0754900060823 1.07238988732283 1 1
0.930320771272924 0.927671729712975 1 1
0.892141340221893 0.889673485381084 1 1
1.07164280134095 1.06846694434197 1 1
1.0210265311599 1.01778926261208 1 1
1.05071545034485 1.04747150175328 1 1
1.00246173099971 0.99981576108056 1 1
1.06695912908168 1.06379439183847 1 1
1.05131050730048 1.04801860894259 1 1
0.99727298261059 0.994722427816222 1 1
1.03845287643507 1.03441384229022 1 1
1.06208275466505 1.05851455710411 1 1
0.906875480290571 0.904557333430922 1 1
0.992470744882998 0.990133823646394 1 1
0.895500501172694 0.892896341297711 1 1
1.14943488877053 1.14619995966159 0 0
1.09659026307298 1.09361744731901 1 1
1.11390528693084 1.11094958838276 1 1
1.1616947113707 1.15814144841617 0 0
1.01255022341006 1.01031716461116 1 1
1.04874177806213 1.0452900151078 1 1
1.01880806611613 1.01634583464162 1 1
1.06872441390416 1.06588573061117 1 1
0.923481724415693 0.921083337909867 1 1
1.05208581349468 1.04881396357366 1 1
0.967435493540253 0.964811962056167 1 1
0.962712169549706 0.959967102625026 1 1
0.863921659465322 0.861964298437833 0 0
0.939565949921209 0.937438438481197 1 1
0.890120280904036 0.88732279319722 1 1
1.11877996896864 1.11528590273969 1 1
0.961324749038583 0.958569165469079 1 1
1.09557793477632 1.09275059486309 1 1
1.02803014547777 1.02461800111103 1 1
1.01836618115134 1.0158793523904 1 1
1.01624956653153 1.01274325017715 1 1
1.04572933078291 1.04261268110358 1 1
0.966056762872501 0.963291463890389 1 1
1.07069549758431 1.06621219538079 1 1
0.83833784042948 0.836349102986753 0 0
0.921639626721104 0.918555089130008 1 1
0.953187557277952 0.950216406685389 1 1
1.00145194782585 0.998963087650832 1 1
0.980222469370018 0.978083692646798 1 1
1.00822977399232 1.00536843084023 1 1
0.921616630190289 0.918547072333437 1 1
0.993411647959577 0.990514243920981 1 1
0.943903691189986 0.941592529589092 1 1
0.960605388749764 0.957844071367271 1 1
0.950009385761779 0.94724431447942 1 1
1.00313856401717 1.00083866691958 1 1
0.978222550121727 0.97564533882843 1 1
1.11657038711253 1.11353761695727 1 1
1.0001185311373 0.997920307734588 1 1
1.03260646944147 1.02932700939538 1 1
0.938745426522668 0.935013640401808 1 1
0.993499907217559 0.990492736513977 1 1
0.873468389117058 0.871279631864635 1 1
1.03970466720501 1.03649977412334 1 1
1.14022716295683 1.13671622123422 0 0
0.951080550473556 0.947077460922421 1 1
0.956647897277895 0.953047221890047 1 1
0.917151430506126 0.914719985859295 1 1
1.03323056888065 1.03066625694864 1 1
0.990093570863378 0.987753985933884 1 1
0.982633845435666 0.979124663996436 1 1
1.00071546595144 0.998186560117355 1 1
0.99451559005772 0.990332155475871 1 1
0.977012713220859 0.974154860578994 1 1
0.865574069415298 0.863161660654928 0 0
1.08200312802659 1.07936212378448 1 1
0.991801785661586 0.98798919533215 1 1
0.941203499942647 0.938327590320036 1 1
0.983928103905941 0.981403251408228 1 1
1.05950173838451 1.05671773724138 1 1
1.02104923349718 1.01781954046574 1 1
1.25468228225718 1.25116248755689 0 0
1.09752185337504 1.09525887696077 1 1
0.893124464765913 0.890472627644035 1 1
0.944929092350847 0.942468298236703 1 1
0.90504542842743 0.902440264281043 1 1
1.07892127960305 1.07567124743026 1 1
0.980552522798502 0.977052146227171 1 1
0.993490605968845 0.990552344079825 1 1
0.861799864370813 0.859525938348097 1 1
1.0406535963784 1.03785091733817 1 1
1.06220636380299 1.05969950286568 1 1
1.02049130412104 1.01806501499794 1 1
0.883472924669554 0.880927526903921 1 1
1.05560081331813 1.0534680842017 1 1
0.944534951547133 0.941218050591553 1 1
0.996106311940326 0.992902754663784 1 1
1.01197046279895 1.00867476639063 1 1
1.00843833608254 1.005164199739 1 1
1.01746979621755 1.01529561693552 1 1
0.968804098669108 0.966329105533412 1 1
1.01798062382701 1.01590182681243 1 1
0.848755473822603 0.846421440336954 0 0
1.01025319124251 1.00811372788087 1 1
0.994758019316199 0.991578449783263 1 1
0.961835164569163 0.959026690026764 1 1
1.07859233828811 1.07569360431983 1 1
1.04776373076927 1.04542596749253 1 1
1.08382457662631 1.081395217302 1 1
1.11909673512283 1.11533304900771 1 1
0.915517810284351 0.912910588170961 1 1
1.043561374026 1.04122428852188 1 1
1.09287080685226 1.09012655827822 1 1
1.06754066891655 1.06458291576775 1 1
0.817203344951042 0.814757629618804 0 0
1.08914518083693 1.08671783407342 0 0
1.05923200693305 1.05597609191762 1 1
0.992722712022 0.989949857696791 1 1
0.906089588299937 0.903514441701092 1 0
1.01981439757174 1.01676861119493 1 1
1.02098794614339 1.01835302465674 1 1
0.998881872548475 0.995797028004841 1 1
1.0947774290303 1.09217209062314 1 1
1.11079990944746 1.10802574987324 0 0
0.958677707011774 0.956509599616979 1 1
1.04844464106482 1.0454224254215 1 1
0.912484652489946 0.909608954375887 1 1
0.969956363224915 0.966265834872903 1 1
0.941575460266035 0.938903775645095 1 1
1.01884512084193 1.01584237495095 1 1
1.11019330603323 1.10758819024317 1 1
0.929930671348333 0.926907183090573 1 1
1.06332034977895 1.06095135473741 1 1
1.07032378294658 1.06797922408736 1 1
1.08746940957931 1.08474828478122 0 0
0.81866626498787 0.81675969698426 0 0
1.0287543099363 1.02608845686668 1 1
0.952918213840894 0.950483512335039 1 1
1.04293108845444 1.04037938901091 1 1
0.879096731430969 0.87623364804133 1 1
1.00655334569143 1.00401974073949 1 1
0.923974425772715 0.920292376410826 1 1
1.0040339657774 1.00101561000318 1 1
0.999254454030332 0.996110011271026 1 1
1.05744518075047 1.05430754175518 1 1
0.968525578242616 0.965225741695472 1 1
1.00053483944725 0.997616961122193 1 1
1.05692605358586 1.05458668389509 1 1
1.03565049454613 1.0321741579064 1 1
0.913770207609786 0.911029410624437 1 1
1.02634277464064 1.02307875180158 1 1
0.972142973631997 0.969654014227089 1 1
0.994463182569677 0.9899731650912 1 1
0.988611902053791 0.985193146989828 1 1
0.907536859793089 0.904492195229343 1 1
0.993619791986372 0.991036920222754 1 1
1.05875414212727 1.056008247722 1 1
0.943293438538998 0.940601327664014 1 1
0.880622426837016 0.878507095818018 1 1
0.828999065754792 0.826730030343033 0 0
0.916869955741696 0.914046544492246 1 0
1.04744914679846 1.04334739775561 1 1
1.11970494474257 1.11654147832365 1 1
0.928522296228985 0.926222758147812 1 1
0.962292116595299 0.96007044058483 1 1
0.870810068372905 0.868434017617867 1 1
0.935331721696431 0.932462929002912 1 1
0.98945489560949 0.987053378235903 1 1
1.05083201192605 1.04795545665793 1 1
1.03614477031845 1.03362918239773 1 1
1.04399102170253 1.04109775589647 1 1
0.944296503542537 0.941670076493738 1 1
1.07941306220631 1.07669834249732 1 1
1.06010247397687 1.05637908114998 1 1
1.06070631989239 1.05787950393499 1 1
1.09634614565996 1.09313438823522 1 1
0.848970962024267 0.846705346628025 0 0
1.09923118602751 1.09651110797702 1 1
1.0134729193211 1.01105967483335 1 1
1.00091962657716 0.997940238125949 1 1
1.103441713621 1.10031854237716 1 1
1.10352105810432 1.09953637567557 1 1
0.888179493895192 0.886182131643122 1 1
0.973487469632557 0.971070522700584 1 1
1.12124700738306 1.11824379338313 0 0
0.925575004769797 0.922414459771768 1 1
1.02824655496919 1.02553431648233 1 1
0.943851775794232 0.939727653333651 1 1
1.12852015283625 1.1250997864217 0 0
0.9443222765732 0.940911194362555 1 1
0.966710929032511 0.963816368664746 1 1
0.880196396034215 0.878288123839401 0 0
1.06993577399093 1.0673457765215 1 1
0.922503208894099 0.919509713731945 1 1
1.04193652785664 1.03877459574415 1 1
1.01810055034588 1.01557133086213 1 1
0.970098388480442 0.967301642830425 1 1
1.11465819459366 1.11161603495327 1 1
0.922131220126606 0.919637747504131 1 1
0.923940025312724 0.920701034148439 1 1
1.02235051411451 1.02041686979094 1 1
1.0293647712442 1.02617050094607 1 1
1.03243885581079 1.03025214991759 1 1
1.04412643596809 1.04148680291377 1 1
0.944489683687816 0.941672670271703 1 1
1.11063875952709 1.10789033750735 0 0
0.973794582178316 0.970457773384799 1 1
0.988103391860651 0.985871065903648 1 1
0.918962015674905 0.916860472900472 1 1
0.92463131914037 0.92188225841149 1 1
1.02628145105914 1.02246048141281 1 1
0.942825880133037 0.939701831034085 1 1
1.0408795554469 1.03693064193984 1 1
0.909798638122989 0.907021813084792 1 1
1.0186726835085 1.01565111959782 1 1
0.898561223175614 0.896029442219553 1 1
0.997005543646883 0.994067755175214 1 1
0.971515251763914 0.968744051185662 1 1
1.00142579359845 0.999055815881734 1 1
0.949039896606991 0.946265282320984 1 1
1.03852946180507 1.0352519871643 1 1
0.94679222616754 0.943419896732408 1 1
1.08118741794488 1.07757077047457 1 1
0.86491271936662 0.862637712939334 1 1
0.944771381842806 0.941954955535752 1 1
1.0306661727282 1.02747122030635 1 1
1.06704018401345 1.0643810327991 1 1
0.935534338914632 0.933264189113177 1 1
1.10547731656872 1.10281402588191 1 1
0.906498297007223 0.903054279901405 0 0
0.909664252667008 0.90708920309808 1 1
0.999387235097692 0.997029284917905 1 1
0.933648335405466 0.930925211382508 1 1
0.973139741980656 0.97101638677178 1 1
0.956491773365861 0.953117732122128 1 1
0.984882906015327 0.98235851340828 1 1
1.04313785717519 1.0395341763221 1 1
0.977104041923107 0.97445147378946 1 1
1.08186449170582 1.07933969012109 0 0
1.08773381564114 1.08474624705522 1 1
1.02595739551316 1.02317203693608 1 1
0.957473083487783 0.954839534269596 1 1
0.951335365800519 0.94871873320431 1 1
1.10532006818764 1.10291387429512 1 1
0.964798111307533 0.962814461285608 1 1
0.948714774081423 0.946332881579447 1 1
0.933628551554791 0.930694103287912 1 1
0.978103742175988 0.97581242126586 1 1
1.17719545210941 1.17419949839137 0 0
0.986668331382783 0.983740339076364 1 1
0.9963848681119 0.993618798043481 1 1
0.931652484689272 0.929255435302777 1 1
1.11298317065728 1.10949789889502 1 1
0.864460461291979 0.862560625174898 1 1
0.923531832986545 0.920820101943904 1 1
0.929818655492606 0.926943296300025 1 1
0.935818032955571 0.933433213828517 1 1
0.93725395878487 0.934590274691113 1 1
1.13730038635998 1.13412294160951 0 0
1.00175682906813 0.999369177148329 1 1
1.12511912251084 1.12288617230813 0 0
0.956478802007981 0.954092745438144 1 1
1.11268574010962 1.10924089825947 1 1
0.991582070934549 0.989017704712691 1 1
1.00350442349202 1.0006793659927 1 1
1.08086553602166 1.07767722218503 1 1
1.00751721330827 1.00515640181837 1 1
0.89913866600461 0.896065603735537 1 1
0.989100384566892 0.986714917333978 1 1
1.06958664772575 1.06688080765727 1 1
1.06811928308423 1.06542727881485 1 1
0.973976536448164 0.971031104026882 1 1
1.00039550555329 0.997693744912282 1 1
1.03869527846233 1.03571200164927 1 1
0.940905364911259 0.93791912263286 1 1
1.05296581920637 1.05000378672824 1 1
0.921711600119906 0.918876389957291 1 1
0.978031318951237 0.975661840511571 1 1
0.977444156152812 0.974745979864455 1 1
1.08730159339533 1.08366485440493 1 1
1.0192817769419 1.01603167878366 1 1
0.916951035673474 0.915016306192427 1 1
1.08613170873416 1.08348584998638 1 1
1.08581845824467 1.08267652947856 1 1
0.957496437477866 0.954620467989825 1 1
1.11596060338957 1.11197484011832 1 1
1.00261425738437 1.00001404188742 1 1
0.942711422039146 0.939956066782141 1 1
0.93026016173177 0.927809027818394 1 1
0.980906653628832 0.978422607819828 1 1
1.00342280231899 1.00091892387165 1 1
0.997483153533438 0.995144093087611 1 1
1.09065664533049 1.08752306146046 1 1
0.89538537108948 0.892073287203203 1 1
0.993566484227857 0.99072103743396 1 1
0.969043042856381 0.966119483194538 1 1
0.881788757535932 0.878991975599309 1 1
0.811577005752881 0.809106511597272 0 0
1.08705551514436 1.08345086746013 1 1
0.976591222036454 0.974322746719602 1 1
0.868615640437395 0.866692179890996 0 0
0.930269016777968 0.927859327044306 1 1
0.99744987151414 0.994778585428216 1 1
1.00267579328866 1.00029741405643 1 1
0.807264008018586 0.804913703258002 0 0
0.894825642064759 0.891468632440092 1 1
0.999625235567747 0.996433109102403 1 1
1.04089412097721 1.03787405848741 1 1
0.989857179178806 0.987295871902218 1 1
1.02575851007503 1.0225055000964 1 1
0.938632203211222 0.9359929029834 1 1
1.08740141415725 1.08434351401459 1 1
1.08100478062419 1.07796366775108 1 1
0.9244223592384 0.921782945597114 1 1
0.987976854106137 0.984709732445762 1 1
1.09225034646041 1.08920721997311 1 1
0.905383570147291 0.903133409331948 1 1
1.00199135361185 0.998972268478746 1 1
1.0605490992237 1.05755274832313 1 1
1.14679227630027 1.1437443149048 0 0
1.07358009141279 1.06968632707664 1 1
1.03517665164971 1.03242781176277 1 1
1.0441321303211 1.04104694690299 1 1
1.05790134643245 1.05509869467648 1 1
0.986936718865689 0.984658401100696 1 1
0.898041487607377 0.895590121646392 1 1
0.942413250649847 0.93959000353173 1 1
1.08351285310318 1.08098028320624 1 1
1.04340921655702 1.03997556946372 1 1
0.955159509083707 0.952694233278166 1 1
1.03708473412016 1.03381684812778 1 1
1.03924275104933 1.03636725431037 1 1
1.0530418549731 1.05017414229981 1 1
0.883049009373297 0.880863998526977 1 1
0.928896559400946 0.926776030871215 1 1
1.05186608594865 1.04924975372971 1 1
1.07145901141036 1.06901634019499 1 1
0.97983390690109 0.977917060384142 1 1
0.993392461048138 0.990410948541334 1 1
0.984786686593503 0.982523937859714 1 1
0.971218081653859 0.968647134010795 1 1
0.995317906214316 0.992197745560138 1 1
0.921301596996197 0.918302132613193 1 1
0.954654405831334 0.951607037987969 1 1
1.1075012898859 1.1042805132547 1 1
0.861602631227751 0.859494857182282 1 1
0.948745369585557 0.94623655661004 1 1
1.03471541285794 1.03157440069163 1 1
1.0009144784137 0.998183613337378 1 1
0.932350306946068 0.930042645476382 1 1
1.08327526746292 1.08044587095199 1 1
1.11264687694027 1.10877038291087 1 1
1.00313745385981 1.00062445981752 1 1
1.00485747541234 1.00219829775082 1 1
0.99368120592687 0.990944257493568 1 1
1.11452082763307 1.11165217337758 1 1
1.06334684379041 1.06077441061071 1 1
1.01825799855914 1.01594256195559 1 1
0.961608262978311 0.959267969991569 1 1
1.03156725483849 1.02856671164555 1 1
0.933720017893755 0.931439783073468 1 1
0.791570507284633 0.789359323590407 0 0
1.02107198622235 1.01782822175566 1 1
0.963777604076319 0.961451743603036 1 1
1.1492273732823 1.14556162276535 1 1
0.967049720253041 0.964371445770739 1 1
0.955068782265614 0.952504976359593 1 1
1.06678770182605 1.06428391179144 1 1
1.08441293103501 1.0814288232964 1 1
0.955289474210643 0.952936392763206 1 1
0.985416682733893 0.982427801126358 1 1
1.02116680423377 1.01783617683699 1 1
0.837335780630538 0.834882504860533 0 0
0.91826514668071 0.915864563642372 1 1
1.04365457383325 1.04064307046548 1 1
1.01254461165689 1.00869909961647 1 1
0.990597310312752 0.987096365561913 1 1
0.921074668132578 0.918895928432548 1 1
0.98704627472912 0.983741204859076 1 1
0.951362707708293 0.948229726331593 1 1
1.02172919556749 1.01861392949421 1 1
1.07936119421034 1.07696495202469 1 1
0.894788845296499 0.892309585610638 1 1
1.09053141596013 1.08797691739194 0 0
0.952489461889935 0.949405456197225 1 1
1.01571859668353 1.01367845494512 1 1
0.922042879991531 0.919460266106836 1 1
0.924404664468734 0.921974417290619 1 1
1.1196774478657 1.11699035023435 0 0
0.933804025214256 0.929989923702442 1 1
0.923834824479252 0.921133305205888 1 1
1.02778428757446 1.02446745642432 1 1
0.982915297357655 0.979798996557017 1 1
0.899896410889611 0.897767929558758 1 1
1.03928196804779 1.03637194221775 1 1
0.779976782089929 0.777648534075796 0 0
1.00145936690184 0.998712340975429 1 1
0.890652470159922 0.888601792479339 1 1
1.02686981385725 1.02402169534008 1 1
1.02228154636564 1.01903151910135 1 1
0.933747338736194 0.931539763193761 1 1
0.825014372778148 0.822053431299458 1 1
0.990262866169527 0.986854686640777 1 1
1.06890618174701 1.06521800027017 1 1
1.02432054943756 1.02128586214356 1 1
0.95302242692081 0.950279012601803 1 1
0.891843202622307 0.889322232515468 1 1
1.01395297683633 1.0116088527832 1 1
1.03349977397221 1.03045540447734 1 1
0.992178863138152 0.989140463797602 1 1
1.0445576866585 1.04133578944229 1 1
0.911099551652593 0.908129933299261 1 1
1.03103817917909 1.02806587780929 1 1
0.974122165162645 0.971386261466593 1 1
0.994731674434188 0.991676612251688 1 1
0.983535490949817 0.981318163504247 1 1
1.05819499058033 1.0552788754761 1 1
0.986925992475109 0.9843349417536 1 1
1.02589249629618 1.02244229583769 1 1
1.15386945525299 1.15124798510018 1 1
0.974821941437283 0.971481116231589 1 1
0.879050996754287 0.876675645740453 1 1
0.993503243612038 0.990222156553949 1 1
0.978106323752969 0.975104094167281 1 1
0.977536856224839 0.97438324673497 1 1
1.04333194965835 1.04070702108526 1 1
1.07213228844263 1.06941899053895 1 1
0.911878809528918 0.909196972691385 1 1
0.838042990563302 0.836019213755093 1 1
1.11965405187651 1.11709077419744 1 1
1.09942631004085 1.09661498439467 1 1
1.14205618031455 1.13831178146758 1 1
0.970237142726903 0.967020158828891 1 1
1.05921368004925 1.05690964279634 1 1
0.926940887087016 0.923381990965722 1 1
1.01034490813112 1.00735522302594 1 1
1.09857376543218 1.09550851205623 1 1
1.01533245600112 1.01280453070014 1 1
1.09231766395444 1.08930127915824 1 1
1.11736971613649 1.11344561402734 1 1
1.02133499120813 1.01906943537447 1 1
1.09366810435973 1.09084336601273 1 1
0.960244614934061 0.957910161755069 1 1
0.918458393524804 0.916275196586175 1 1
1.11522438367697 1.11256063928927 0 0
0.970214776395091 0.967859094443236 1 1
0.913941746551252 0.911070419037188 1 1
1.06026441589573 1.05742825023741 1 1
0.932306251499435 0.929066317176707 1 1
1.09344555645372 1.09014998869274 1 1
0.99992269845829 0.997507225170256 1 1
1.06731084053206 1.06466057769618 1 1
1.08832299516494 1.08399807824129 1 1
1.12736963347613 1.12405042778065 0 0
0.992184120876337 0.989060115331567 1 1
0.970199658123712 0.967561475054346 1 1
0.854643411808999 0.8520232589914 0 0
1.1446191683151 1.14152656495535 0 0
1.06862229016505 1.06577243531856 1 1
1.1284754215723 1.12584548289759 0 0
0.965831291505145 0.96317125756981 1 1
1.03681139584828 1.0342388548028 1 1
0.994577985908858 0.991658472947662 1 1
1.06550227682534 1.06151573568238 1 1
0.937665967337203 0.934362902978668 1 1
1.00543768721417 1.00301138239789 1 1
1.02763681740379 1.02455929622842 1 1
0.970689910180268 0.967913861005489 1 1
0.947375627463258 0.945230659001776 1 1
0.896528955344811 0.893928201699181 1 1
1.08715957609565 1.08366480865743 1 1
0.978630488187914 0.975912793873126 1 1
1.03163162230657 1.02897502698237 1 1
1.07031323533091 1.06732742164109 1 1
1.17956168220656 1.17640556182931 0 0
1.04560850712352 1.04345395865261 1 1
1.07838046292136 1.07540837657824 1 1
1.13561778393586 1.13260484746038 0 0
0.978020208869057 0.976113968519994 1 1
0.949845855898219 0.946185535567626 1 1
0.993513455767284 0.991123090694385 1 1
0.951311773532402 0.947282283427164 1 1
0.979687865694527 0.977301300667694 1 1
0.979192287409534 0.976490470176145 1 1
1.09470441812641 1.09180796201211 1 1
1.06897448009321 1.06604017406766 1 1
0.929600925464378 0.927217279732286 1 1
1.01032951480386 1.00773768417097 1 1
1.02661007421407 1.02361062176289 1 1
0.98644115091775 0.983741471310691 1 1
0.986759518040437 0.98446494352043 1 1
1.11364895876996 1.10966261623127 1 1
1.02403871703949 1.02123182929775 1 1
0.994075474452257 0.990936795971338 1 1
0.960795946545506 0.957691251934581 1 1
1.07914726763318 1.07594823077218 1 1
0.988176126062637 0.985396543154965 1 1
1.06654384081603 1.06357483067114 1 1
1.07441785910699 1.07087957580579 1 1
0.978194800384228 0.975373577793886 1 1
1.02271828128638 1.01992057864553 1 1
0.937650093242338 0.935406717010364 1 1
0.938147597724586 0.935652907915982 1 1
1.03698642021193 1.03435915604669 1 1
0.945315219559879 0.942413868873169 1 1
0.984672858296529 0.982301755633745 1 1
0.864211583770573 0.86175445083565 1 0
0.994010897515127 0.991393401050957 1 1
1.09625935273043 1.09344710946815 1 1
1.07026832165838 1.06669558839978 1 1
0.849130132249624 0.845790203819541 1 0
0.941450914489788 0.938248191535427 1 1
1.0456372756511 1.04236957482246 1 1
0.96188520764899 0.959370558725362 1 1
1.04043828763016 1.03794882050363 1 1
1.04070195095152 1.03805098596602 1 1
1.03644436321888 1.03324847104188 1 1
1.08679087682782 1.08423813031317 1 1
1.01469964877023 1.01150919142461 1 1
1.11578057837524 1.11232562786321 0 0
0.938807681113432 0.936583488266126 1 1
0.99900665249876 0.99605711946446 1 1
0.945158045129439 0.942964145130552 1 1
1.0204484343194 1.01746797182937 1 1
1.00587860324774 1.00294891746838 1 1
0.866113523472422 0.863869522161361 1 1
1.00277071261508 0.999956074259278 1 1
1.06305671375183 1.05872642640666 1 1
1.02752281213717 1.02446351997874 1 1
0.893885803709789 0.890317136983105 1 1
0.937683490067201 0.935490397732348 1 1
0.972499979823541 0.96941253397773 1 1
1.06431915379767 1.06191374716459 1 1
0.921852839927052 0.919550228842712 1 1
0.97596079152382 0.973165888202041 1 1
0.982137827192478 0.979128416720681 1 1
1.09271124083909 1.08935707300384 1 1
1.10731574678381 1.1045926847131 1 1
0.96396365438848 0.9610414395471 1 1
1.03849795184121 1.03604175199481 1 1
1.00746106004472 1.00404291723537 1 1
1.13599216990502 1.13314074860577 0 0
0.989839330185635 0.987077533680888 1 1
0.926136309085842 0.92396236984596 1 1
1.02179191745378 1.01822992588496 1 1
0.950156929407659 0.947468196878063 1 1
0.879100220045133 0.876694992834343 0 0
0.936929460769067 0.933843348642171 1 1
0.954690503187083 0.951872087178006 1 1
0.996240030728307 0.993211046363083 1 1
1.03034692996532 1.02819164219518 1 1
0.940847282284095 0.937318447087586 1 1
0.979562537555707 0.977012251628804 1 1
1.03790089369355 1.03481771869303 1 1
1.00774077646134 1.00460798876855 1 1
0.952827462404176 0.950270806742415 1 1
1.01588555533172 1.01315239897374 1 1
0.962086407621301 0.959669542464951 1 1
0.895781726967791 0.893686604745583 1 1
0.963285781457875 0.960633371720055 1 1
0.95036004873132 0.947922752996002 1 1
0.951119797238359 0.94794557945518 1 1
0.991333301988582 0.988069722087889 1 1
1.12025245822962 1.11690298879034 0 0
0.976640505779159 0.974200221876872 1 1
0.917832511892376 0.91469356850237 1 1
0.911411599929814 0.908852905765531 1 1
0.941714746989085 0.939552159867216 1 1
0.903916957334989 0.902145868254263 1 1
1.00795924704274 1.00542360111281 1 1
0.967084959845568 0.964103334119035 1 1
0.879284376615863 0.877106469941633 1 1
1.00247760626057 0.998814894042254 1 1
1.05839578091933 1.05458895149677 1 1
0.922942700108061 0.92049208141371 1 1
0.87225828606938 0.869511161446493 1 1
1.01281490919498 1.00841795922216 1 1
0.896520512198495 0.894086406659542 1 1
0.977159348868774 0.974260213752727 1 1
0.937421427112778 0.934728194183081 1 1
1.10762624802048 1.10465761980762 1 1
1.11459328044625 1.11209674618843 1 1
0.865183421961155 0.863045018409349 1 1
0.94217458380927 0.939550820750955 1 1
0.895323112695121 0.892401630422112 1 1
1.03539238051567 1.0317054415326 1 1
1.07618086372276 1.07328251654487 1 1
0.925174460282446 0.923317951065582 1 1
1.13847075207178 1.13397819754257 1 1
0.861346409163107 0.859033887293374 0 0
0.963917690725832 0.961830882142132 1 1
1.02029107512001 1.01786176617877 1 1
1.13891914968711 1.13581968079794 1 1
1.034312772898 1.03192262756162 1 1
0.951032406685043 0.948615762967462 1 1
1.00196732123542 0.998348194177566 1 1
1.07176802876158 1.06850272066207 1 1
1.04871405129153 1.04539067323101 1 1
0.947624653618461 0.944941779535593 1 1
0.983485239283276 0.9806743493501 1 1
0.884916058445488 0.881956130660303 1 1
0.912557233779672 0.909663409743801 1 1
0.992672342278763 0.990357653665328 1 1
1.04287058727365 1.0401346595492 1 1
0.96136464925516 0.958746018389842 1 1
1.051196390647 1.04823489457039 1 1
0.991632313726177 0.989183215373491 1 1
0.991653416019425 0.988524317221625 1 1
0.999367960925585 0.997078519812542 1 1
1.02635889181703 1.02376034302788 1 1
1.10789550621693 1.10493585306728 1 1
0.974762773307045 0.971845573579718 1 1
0.896408281219688 0.893989182426183 1 1
0.874199498313555 0.872036562395054 1 1
0.935098739303018 0.931528852516532 1 1
1.01379591626155 1.01077559510736 1 1
0.999037093713962 0.995506809022961 1 1
1.04242570809423 1.04003426890412 1 1
0.852014996993315 0.849125177722414 0 0
1.0642161683965 1.06121659280813 1 1
0.990915822426638 0.987747780722358 1 1
0.989521169824421 0.985987180920125 1 1
1.08735866971564 1.08455418120452 1 1
1.10131281779986 1.09796986789576 1 1
0.965660208558502 0.962941782536957 1 1
0.90655557990206 0.904107208495389 1 1
0.962084638623782 0.959579595041918 1 1
1.02594509086011 1.02271717280996 1 1
0.926450964332554 0.924345832344353 1 1
0.918713356885413 0.915590652535549 1 1
0.851289583559939 0.849442012077785 1 1
1.04411143045665 1.04131874130232 1 1
1.05024956838799 1.04642237893978 1 1
1.00235363727024 0.999713710185453 1 1
0.99013624477205 0.986760385721498 1 1
1.12009315995313 1.11731488817261 0 0
1.04773943286503 1.04498935098039 1 1
0.987855389896821 0.985675778217409 1 1
0.94817947406196 0.945447748041742 1 1
1.05895717744632 1.05565604244365 1 1
1.03812825355231 1.03459572995397 1 1
1.10442279837045 1.1018664656573 1 1
1.01375274431979 1.01072118964685 1 1
0.957530702348586 0.954135419991193 1 1
0.871058545794949 0.868026408350247 1 1
1.02586947420613 1.02250131645645 1 1
0.990989910940878 0.988897531396208 1 1
0.947489845013132 0.944986100842769 1 1
1.09745716494535 1.09429245375797 1 1
0.931484051497112 0.928980089342571 1 1
0.962752154597656 0.960745325027816 1 1
0.902972194851206 0.900621151857646 1 1
1.07512827810411 1.07233451620077 1 1
0.845799109866294 0.843218975779579 0 0
0.996385391414087 0.993710076195494 1 1
0.915218190085053 0.9123754740516 1 1
0.961226292749685 0.958514047245416 1 1
0.967787358510124 0.965680413966325 1 1
1.03832703004608 1.03479361961215 1 1
0.954868437740574 0.95173755908835 1 1
1.08416418163149 1.08091850110662 1 1
0.855340551407553 0.853020987238302 0 0
1.09077953804132 1.08678748338835 1 1
0.987910331141419 0.985038451041494 1 1
1.02841101404647 1.0261589411235 1 1
0.911982936307727 0.908439657087954 1 1
1.01669404659143 1.01413104391594 1 1
1.00195511437768 0.998552864229355 1 1
0.975607760424997 0.972701554925513 1 1
1.05377882054158 1.05119593687196 1 1
0.920992112629877 0.918457550156621 1 1
1.01081052117288 1.0081519841301 1 1
0.976760173003269 0.974188982547911 1 1
0.939201965618094 0.936668969404803 1 1
0.963934624749973 0.961657630579363 1 1
1.02766736639933 1.02465364667596 1 1
1.04483215069607 1.04235148699143 1 1
0.969758201722161 0.967676387483867 1 1
0.982527865682425 0.980482079192142 1 1
0.977423984745991 0.974171708625563 1 1
0.988703593428627 0.985167458302964 1 1
0.91632876437939 0.913698630351468 1 1
1.00942986652577 1.00729392537964 1 1
0.957919866204335 0.955016937064997 1 1
0.976915814866843 0.972899248703193 1 1
0.939527078777672 0.935918747082918 1 1
0.9359291912522 0.933606254607061 1 1
1.03642421403843 1.03352145433769 1 1
0.916846506809398 0.914112774505089 1 1
1.07820746783792 1.07551031902929 1 1
0.92484009359354 0.922244949676887 1 1
1.01701649719601 1.01440314019216 1 1
0.898111917142228 0.895775624151733 1 1
1.11339516360095 1.11073146595576 0 0
1.06140668274652 1.05903310635459 1 1
1.0663070939536 1.06377274146357 1 1
1.02952738771784 1.02494547929981 1 1
1.05229060886647 1.04898851121463 1 1
0.928700122598698 0.926193250012139 1 1
1.02586419507137 1.0226115829858 1 1
1.13658610702824 1.13388206100364 1 1
1.14679682285629 1.14374496633865 1 1
1.0750479990361 1.0720942348818 1 1
0.960547242435157 0.957817133037174 1 1
0.921151111820043 0.918564264074415 1 0
1.09198608138313 1.08879878322863 1 1
1.10608838096193 1.10256435586644 1 1
1.0189685553703 1.01598727575905 1 1
1.08151800762776 1.07852024649842 1 1
1.1235001317605 1.12045526381619 1 1
1.03650055192326 1.03383186956203 1 1
0.941919014445852 0.939292586482515 1 1
1.01516589225486 1.01253287278561 1 1
1.04080580042598 1.03763733959877 1 1
0.97453857118616 0.97175273712765 1 1
0.940203388847988 0.938288380989109 1 1
0.999125322515629 0.995338623581699 1 1
1.0335415356477 1.03055717348383 1 1
0.997614094366329 0.995187595116226 1 1
0.839567237195362 0.83715590934895 0 0
0.937641517718654 0.935291884439329 1 1
1.01133031264047 1.00843860198699 1 1
1.02097966101735 1.01827515498805 1 1
0.944931655095638 0.942936939307031 1 1
0.995466103182352 0.993319379284664 1 1
1.00493566997647 1.00249091909987 1 1
1.04429058216493 1.04190834947103 1 1
1.01383881074619 1.0109266513049 1 1
1.05473291792438 1.05192105522112 1 1
0.945451003376847 0.941168943223578 1 1
0.940825824193843 0.93795097295227 1 1
0.906803394926332 0.903411734598055 1 1
1.10331957951883 1.10061446356941 0 0
1.09473056245746 1.09190907950939 1 1
0.940670982887314 0.937941553297067 1 1
0.918916514130615 0.915441811353837 1 1
1.10025677818931 1.09733742685962 1 1
1.04413404800139 1.04106055257092 1 1
1.03450611642416 1.03089290154629 1 1
1.20496869242082 1.20127503209075 0 0
0.949161933134433 0.94658403730098 1 1
1.0084612439405 1.00554713757079 1 1
0.96551007230183 0.961956103892953 1 1
1.05274241498552 1.05018804573106 1 1
0.969665311340152 0.96673625105389 1 1
1.02552862109937 1.02260436453234 1 1
1.09018728973886 1.08688519114559 1 1
0.999787756129033 0.996996804812711 1 1
1.01568745565386 1.01286724265909 1 1
0.977852524565525 0.974763212179624 1 1
1.00626848581302 1.00397856193964 1 1
1.04501854275823 1.04195112027886 1 1
0.996301639167104 0.993512807896145 1 1
1.0377898510171 1.03444426429227 1 1
0.998817789165509 0.996186469272348 1 1
0.958508347132472 0.955818579710796 1 1
1.0135196343052 1.01071138905032 1 1
1.02629884083676 1.02280607792952 1 1
0.971768226135236 0.969601828758863 1 1
0.911871501822045 0.909127675322454 1 1
1.04413898509527 1.04084774695069 1 1
1.0350845961107 1.03270350412457 1 1
1.09268992809805 1.09008735370783 1 1
1.01890504609387 1.01541529483978 1 1
1.10524054494218 1.10148071499916 1 1
0.99154981952295 0.987918904116002 1 1
1.05068400409997 1.04745846513674 1 1
0.998590543358107 0.996054816384016 1 1
0.983258229559278 0.981039167896268 1 1
1.12301259773364 1.12015029954428 0 0
0.947136991118383 0.944893637268159 1 1
1.12017867871242 1.11717489831446 1 1
0.975215800902249 0.97255978948629 1 1
0.988856193613844 0.986026099679383 1 1
1.12657216106055 1.12366717650936 1 1
1.07321788524056 1.07032565621111 1 1
0.964365348096216 0.961139184210034 1 1
0.979911089183083 0.977769696043162 1 1
0.970308333679859 0.967450749219078 1 1
1.0139798138856 1.01165913765677 1 1
0.866078217468033 0.864095566696178 0 0
1.03771811893066 1.0346733581961 1 1
0.911433460055466 0.909139268808069 1 1
1.10380139542056 1.10083961814342 1 1
0.971165367624538 0.968097602455684 1 1
0.958635663234775 0.956138741631272 1 1
0.955639255621788 0.953112810951414 1 1
1.00047750713467 0.998034349183977 1 1
1.14373894083141 1.139706188797 1 1
1.03336584171292 1.03073244778101 1 1
1.05467922616474 1.05145376780354 1 1
1.15469806414284 1.15223557707892 0 0
0.968839053604362 0.966305084744677 1 1
1.02833911779094 1.02475130496932 1 1
0.902481672088212 0.899766800231331 1 1
1.00339334683753 1.00096665565347 1 1
0.919628826068353 0.917150113917312 1 1
0.951922259835429 0.94962012249839 1 1
1.09950588134835 1.09649250114289 1 1
0.828025399675253 0.825990171265003 0 0
0.965697978027598 0.962361180889489 1 1
0.973927919322402 0.971868181683312 1 1
1.05596059485443 1.05280602482916 1 1
0.988884513929674 0.986449114199518 1 1
0.909283284792266 0.90683776606604 1 1
0.933985202202481 0.93138180046487 1 1
0.965116511856514 0.962769165677315 1 1
0.964583863381708 0.961798069050336 1 1
0.909229308475181 0.906407743040704 1 1
1.0138736542657 1.0112487900043 1 1
0.884479796306929 0.881942825585348 1 1
0.809769312071523 0.80749178403131 0 0
1.044074374213 1.04116297046471 1 1
1.02497419000583 1.021492808062 1 1
0.984785654124391 0.9823700600761 1 1
0.991969784660552 0.989682689461949 1 1
0.933355251684008 0.930975446135676 1 1
1.00658789411449 1.00358516342486 1 1
1.14328164882922 1.1404321445856 1 1
1.01745639104271 1.013708028864 1 1
0.941725307078952 0.938565987433709 1 1
1.02701405966975 1.02480524868627 1 1
0.958933821593224 0.95588884745968 1 1
1.05937552441246 1.05577324464117 1 1
1.08361928720472 1.08078073011507 1 1
0.860118465449281 0.858046663504933 0 0
0.954402212116044 0.951879566449071 1 1
1.00356446792097 1.00066329435211 1 1
1.08962265042248 1.0863946712446 1 1
1.05538130949484 1.05260675122689 1 1
1.08592240611948 1.08292520933201 1 1
0.900218579202823 0.897493544765992 1 1
0.837938981663442 0.835866344099384 0 0
1.0209992639097 1.01775579332693 1 1
1.02274924467827 1.01946003676633 1 1
0.991418320778701 0.989166627660532 1 1
0.957371855096076 0.954990368027969 1 1
1.09139908946157 1.08854984700877 1 1
0.951942589690331 0.948782745317156 1 1
0.989725703366703 0.987373513395119 1 1
0.964636468785818 0.961262601759953 1 1
1.06977055795348 1.067126427364 1 1
0.919386763241465 0.916639657414497 1 1
0.920881728234367 0.918418355735135 1 1
0.952033301047367 0.949048610546095 1 1
0.992737025487482 0.989701228466244 1 1
0.960376916380972 0.958062196548336 1 1
1.08508069319236 1.08245520934054 1 1
1.02212842047409 1.01895967596177 1 1
1.01314908145357 1.01054542136917 1 1
0.849508585139401 0.846938979423283 1 1
0.905135495752599 0.902684869636283 1 1
0.902354015555469 0.899838197342267 1 1
0.998364984255218 0.995780442446738 1 1
0.997260124600054 0.994700761150333 1 1
0.958278406020673 0.955002561364835 1 1
0.989135295466006 0.986774638104717 1 1
0.902528218595921 0.900049641798783 0 0
1.05595660794517 1.05327980221258 1 1
1.1491705435913 1.14568304246359 1 1
1.05566646539252 1.05224640110139 1 1
0.973164168915243 0.970650834350094 1 1
0.813434319798573 0.810991538508652 0 0
1.05688927439728 1.05411682963763 1 1
1.05137870450255 1.04837721754926 1 1
0.984760157660889 0.981921002568286 1 1
1.00435010929546 1.00090802591849 1 1
1.15454862173973 1.15084224698752 0 0
0.95495132624544 0.952260201289859 1 1
0.899295142082844 0.89697134275021 1 1
0.981744336992954 0.97915624590927 1 1
1.01505032316855 1.01252101684893 1 1
0.996606084610627 0.994097602964302 1 1
0.855821246136439 0.853621410528303 1 1
1.03492037339104 1.03202387244255 1 1
1.05737810770405 1.05441811751385 1 1
1.06582561982431 1.06314338428561 1 1
1.05520612371273 1.05103698697194 1 1
1.05244521571231 1.04856069129349 1 1
1.05064056889855 1.04763204492723 1 1
1.00183458284432 0.999261274477927 1 1
1.0230110067588 1.02065950926229 1 1
0.94675135393079 0.94368381186632 1 1
1.15029636177149 1.14795641454135 0 0
0.971438394278323 0.968842796571787 1 1
0.942410910945659 0.939192632855568 1 1
1.01898930424107 1.01620023972369 1 1
1.00454099010899 1.000892099 1 1
1.076459302911 1.07275421146576 1 1
1.06454233614005 1.06215238020309 1 1
1.02942856891727 1.02702201985596 1 1
1.0224199404334 1.01990886979495 1 1
0.956010455829808 0.954020420754448 1 1
0.852634991065874 0.85006693992607 1 0
1.03302417916324 1.02954803092514 1 1
0.86601079821858 0.863631245191825 1 1
0.97597997099983 0.973040863747745 1 1
0.919556676660095 0.916468044002842 1 1
0.934712117348185 0.931850916417101 1 1
1.03698605317284 1.03458714025596 1 1
0.954194591566844 0.950327350796864 1 1
0.875597006195891 0.873231318194527 1 1
0.940266010003577 0.936710957435821 1 1
0.960987452874082 0.958156100183747 1 1
0.969628616669258 0.966823759905718 1 1
0.901226416965604 0.898526521541437 1 1
0.965119228862017 0.962031691964551 1 1
1.22854921610501 1.22361170290032 1 1
0.971277252642762 0.967829887268419 1 1
1.04903971137827 1.0461906047404 1 1
0.954794325716022 0.951935343362612 1 1
0.951121228431303 0.948498381397423 1 1
1.02400389243335 1.0217245210136 1 1
1.01631781567119 1.01404591564904 1 1
1.04021637696948 1.03714786709164 1 1
1.0730827048541 1.07041522214541 1 1
0.996679348420399 0.993576381150624 1 1
1.16024540375525 1.15715142061775 0 0
1.00951772298815 1.00680563524828 1 1
0.914612204529998 0.91213220180515 1 1
0.988110462346464 0.985528777596824 1 1
1.06706386424472 1.06408829963148 1 1
0.89248591984105 0.889899886723285 1 1
0.986406531077015 0.984225049410135 1 1
1.00835324942959 1.00461809079238 1 1
0.923925140685403 0.921954902182926 1 1
1.05058392044021 1.04801389690167 1 1
0.876206983730572 0.873911627287055 1 1
1.03267558017651 1.02988203275555 1 1
1.11007389758751 1.10587745601023 1 1
1.06275234208951 1.05994204423785 1 1
0.991940524582322 0.988738648775261 1 1
1.06013189586261 1.057233027816 1 1
1.00203939687926 0.999526275573066 1 1
1.07757039164776 1.07492265880733 1 1
0.98941216387949 0.986558931868556 1 1
1.01961234799434 1.016916115704 1 1
1.04994992617391 1.04645932987804 1 1
0.979232114519289 0.976384869875908 1 1
0.970200814336025 0.96761624370977 1 1
0.95570132239172 0.952623578188686 1 1
0.930057182518456 0.927457539839975 1 1
0.981948194028527 0.979129823266388 1 1
1.10314666813328 1.09981732687365 1 1
1.00260739680603 0.999776436666684 1 1
1.03090900144964 1.02763625663266 1 1
1.07646715934242 1.07360156245976 1 1
0.935820411767325 0.93282740970797 1 1
1.02348478401774 1.02076476701005 1 1
0.952583325159957 0.949376739337044 1 1
1.05964417340092 1.05620257705734 1 1
1.05325815956529 1.04982245607255 1 1
1.02761194710183 1.0250603795925 1 1
1.14535292504882 1.14209348730561 0 0
0.956430621860355 0.953158089996694 1 1
0.969378411415672 0.966858175285193 1 1
0.934844406657877 0.932085113351695 1 1
1.03016696316163 1.02645400964712 1 1
0.961606441619167 0.958408364628251 1 1
1.13374940062417 1.12994084747113 1 1
0.931785712287388 0.928723809065855 1 1
0.957986771989042 0.954501108056876 1 1
0.969471244133381 0.966356109044229 1 1
0.991430686422249 0.988196854411446 1 1
1.0682562872414 1.06525784103503 1 1
1.02604503634165 1.02350868664285 1 1
1.01233249883456 1.01012449092324 1 1
1.02198183344621 1.01904044767892 1 1
0.840359301915677 0.838287984660827 1 1
1.0660476041083 1.06290149972307 1 1
1.08436199948334 1.08106841877978 1 1
1.14833892433318 1.14439928637572 0 0
0.865998933925568 0.863774462273888 0 0
0.823949557432457 0.82104065921841 0 0
0.974896390599138 0.972638431734734 1 1
1.08975674648239 1.08690913228373 0 0
0.785399439896711 0.782932707278376 0 0
1.08105317340529 1.07819705049368 1 1
1.09489281945482 1.0921051315209 1 1
0.972600476712518 0.970129530321116 1 1
0.907798541689946 0.905328420877901 1 1
1.02739646012405 1.02509267523557 1 1
1.04926077425817 1.046797706705 1 1
0.969023007896789 0.966321704497879 1 1
0.916612640273192 0.913827797656488 1 1
0.944132673429059 0.941578743537763 1 1
0.981813624062528 0.978292738264299 1 1
0.96944018326376 0.967509964377335 1 1
0.96124130131348 0.958491885832532 1 1
0.912867081583115 0.910526751707999 1 1
0.841021563953206 0.838549473497778 1 1
1.0206907210541 1.01811202356979 1 1
1.07262748641052 1.06943203793068 1 1
1.00246230922653 0.999609228166728 1 1
0.922270058304245 0.920379399891449 1 1
1.05765705275724 1.05518094780042 1 1
1.06017776188678 1.05661920486342 1 1
0.922158383399182 0.919193305615774 1 1
1.03930356524825 1.0369170769826 1 1
1.10410450688464 1.10029407726716 1 1
0.851375599930894 0.849194652119406 1 1
1.03729197822401 1.03456825743177 1 1
1.2282192248123 1.22510861750346 0 0
1.12188560958292 1.11896493684971 1 1
1.11840353688524 1.11545978450841 1 1
0.995019883862058 0.99269690503296 1 1
1.0476761950964 1.04454373264995 1 1
0.945356563277525 0.942666784463105 1 1
1.07488260561368 1.07222039645202 1 1
1.06436874558012 1.06184000426489 1 1
0.912107743460545 0.909936241619151 1 1
1.00330927890475 1.00022466960765 1 1
0.975051074987497 0.972587666248831 1 1
1.04599016247817 1.04319137627499 1 1
1.08017049566139 1.07687170467503 1 1
0.92031893347814 0.917494242803567 1 1
1.10513111270521 1.10182348397894 0 0
1.10118044934039 1.09834405022655 1 1
1.015758586838 1.01316352409794 1 1
0.954580731259046 0.951871186442166 1 1
1.00051366220947 0.998045376513789 1 1
0.999993626853584 0.997281694300809 1 1
0.933680778358229 0.931519580584174 1 1
0.745607128532834 0.743414052253425 0 0
0.935193153441359 0.932661993146178 1 1
0.97397430317476 0.970570123242426 1 1
1.05897633331204 1.05653343777921 1 1
0.807965130578746 0.805450150090085 1 1
0.98898322568604 0.986323767764045 1 1
0.986383069192437 0.983539873837826 1 1
0.987303151892734 0.983983949935254 1 1
0.893973111279721 0.891786903483613 1 1
1.04803465264516 1.04446639598584 1 1
0.988520492938395 0.986159911802611 1 1
1.0409538857215 1.0381630239307 1 1
0.916635674687408 0.91404554114223 1 1
0.920796614003029 0.91824629741136 1 1
0.989916466919527 0.987694172427772 1 1
1.03561353026549 1.03328031742927 1 1
1.02036146646484 1.01788045808967 1 1
0.997743642354 0.995332774910227 1 1
0.973984357554067 0.970969781752601 1 1
0.907684889133105 0.905468253171776 1 1
0.967840455445734 0.965429677361395 1 1
0.985601981174369 0.982942212790363 1 1
0.992795577706591 0.990005955155428 1 1
1.0346631135174 1.0315778698651 1 1
1.01582684446263 1.01190801307178 1 1
1.04884764838853 1.04591044239177 1 1
0.888198354858625 0.885584254791026 1 1
1.08811152418306 1.08396519641831 1 1
1.01735525135331 1.01450341215962 1 1
1.02955029582506 1.02584985582027 1 1
1.05775738439203 1.05506647279278 1 1
1.15225639571659 1.14884269438447 1 1
1.02584519743234 1.02348497792245 1 1
0.982790639740441 0.980236762981775 1 1
0.900085719053014 0.89757262712762 0 0
0.986413875721224 0.984150778032761 1 1
1.15116023107711 1.14798612251607 0 0
1.00756656313122 1.00449292966352 1 1
1.10639421045005 1.10297506958097 1 1
0.771140317531799 0.769040191356784 0 0
0.988069078207159 0.98431174487196 1 1
1.13570119100307 1.13317621131951 1 1
0.995636160635467 0.99325656588686 1 1
0.987302705393112 0.984569088456684 1 1
0.967091013505087 0.964714497618522 1 1
0.908715828754354 0.906457226180958 1 1
1.04157884592814 1.0384288052914 1 1
0.98961082862306 0.986968536172707 1 1
0.979065331385954 0.976413871503849 1 1
0.862617420126667 0.860443309995334 0 0
0.83293222147671 0.830445718355421 0 0
1.04604042047742 1.04273706122581 1 1
1.00785222645294 1.0051728134154 1 1
0.85524162860659 0.852423592728607 1 1
1.06269570063972 1.05988022803547 1 1
1.0291780024421 1.02603023498229 1 1
0.898424849835641 0.89585822871582 0 0
0.90571738094806 0.903311271509211 1 1
0.950121442724416 0.94761192640399 1 1
0.91868836972565 0.916093520849933 1 1
1.02181283297571 1.01939356791228 1 1
1.13714782927249 1.13414029339331 1 1
1.06762798984142 1.06440639771951 1 1
1.05846794686206 1.05524339630349 1 1
0.947994485637382 0.945544139985506 1 1
0.970207142644461 0.967839820182438 1 1
0.9974582237228 0.994531381802358 1 1
0.952604448287869 0.948700028101791 1 1
1.09721833041424 1.09412729539491 1 1
0.953848471285682 0.950859843339155 1 1
1.01207766240628 1.00885914725774 1 1
1.05981891659387 1.05695778625068 1 1
1.05741758520945 1.05440209392544 1 1
1.01528191237219 1.01310490896965 1 1
0.891249043339285 0.889184785906475 1 1
1.09069370778022 1.08693137063058 1 1
1.00168177215384 0.99884543716063 1 1
1.13437437212393 1.13151537513996 1 1
1.05037992290435 1.04727937256768 1 1
1.12588528267271 1.12259269054595 0 0
1.05406350847099 1.05112895507774 1 1
1.0361993735103 1.03370087867504 1 1
0.884241801750685 0.881986913530977 0 0
0.984261746287392 0.981763493870459 1 1
0.973032989830553 0.970473497352021 1 1
1.06135032431917 1.05830536410914 1 1
0.925279614498865 0.92273730734336 1 1
0.993943094623729 0.991223457147084 1 1
1.06059369352606 1.0572738691695 1 1
1.02021484698021 1.01691569093213 1 1
0.903833553856967 0.901646937806757 1 1
0.868490920252479 0.866009720852936 0 0
1.20264994682176 1.19913475288146 0 0
1.03346282807102 1.03121643434997 1 1
1.10332945763549 1.10063258585033 0 1
1.0313851784137 1.02856531398376 1 1
1.02289591353877 1.02007687956601 1 1
0.962198458389555 0.95979311227705 1 1
0.979032619363382 0.976157911898292 1 1
1.10127890932216 1.09728999210545 1 1
0.807271975582493 0.804388931924694 0 0
0.969577639983981 0.96697366630649 1 1
1.11919517014697 1.11617893260206 1 1
1.03715187527201 1.0334602745647 1 1
1.07959325687759 1.07605621445774 1 1
0.959148621171011 0.956941806317396 1 1
1.00399487239701 1.00142876448528 1 1
1.03418519823136 1.03156205149667 1 1
1.09468227837795 1.09116848271023 1 1
1.00415975388444 1.00193347784826 1 1
1.09255745555124 1.08937891042195 1 1
0.850908821841186 0.847329487879583 1 1
0.971680628151584 0.969352098981009 1 1
1.03297802205684 1.03067175268731 1 1
0.986563136840667 0.984455517214664 1 1
0.959952775814566 0.957488251306241 1 1
0.886662115817227 0.884034677253937 1 0
1.03317624569872 1.03017433663139 1 1
0.979946691367709 0.977231622111065 1 1
0.944331359372158 0.941572093640372 1 1
1.03918381803078 1.03691249410076 1 1
1.04798009698927 1.04458067344597 1 1
0.958658229686477 0.955997876169736 1 1
0.943858547402433 0.940539288522283 1 1
0.995492395907639 0.993063333458134 1 1
0.867463572260007 0.864998298258992 1 1
1.07103455644439 1.06795790271811 1 1
1.10476321903676 1.10159103265246 1 1
0.89609218654833 0.892866602508529 1 1
0.95680816802238 0.953425324207191 1 1
1.00641888764732 1.0041315218823 1 1
0.934104596177222 0.932074023693093 1 1
0.949758992871269 0.946490405064504 1 1
1.04347116659782 1.0405524272047 1 1
1.09523293637552 1.09193486458308 1 1
0.946195987610566 0.943415621881978 1 1
0.939155490946397 0.936619693112729 1 1
1.08307889997106 1.08046140511207 1 1
0.921989901829209 0.91935945285388 1 1
0.956286581357209 0.953558740781 1 1
0.961591409469974 0.958417001496874 1 1
1.02619167397503 1.02366068962657 1 1
1.10986590943624 1.10575598115061 1 1
0.924983768031991 0.922402442544928 1 1
1.00917200456335 1.00679864821254 1 1
1.08809746093176 1.08575447379165 1 1
0.770468323075965 0.76843571272683 0 0
1.04168191241031 1.03882039410913 1 1
0.950182814657599 0.94789893645594 1 1
1.09964056814896 1.09760805895043 1 1
1.01201302549596 1.00875087554083 1 1
1.07986793938198 1.0767889585605 1 1
0.859946991475731 0.857300442642961 1 1
0.894182010641247 0.891536314309394 1 1
1.08519308290231 1.0823077354172 1 1
1.16625913670888 1.16284977514279 1 1
0.894083234449805 0.891900002664812 0 0
1.07008628455287 1.06728451484898 1 1
0.99133489746593 0.988264242698758 1 1
1.03638525266922 1.03293068289425 1 1
1.03648563137996 1.03391649346898 1 1
1.01158041504172 1.00930176588241 1 1
0.953903674462336 0.951486615125739 1 1
0.935509005464704 0.933228249237051 1 1
0.997261117775601 0.995051265347852 1 1
1.19739830842998 1.19438123462813 0 0
0.896694576154308 0.894500957965427 1 1
0.920551667904822 0.917422830635812 1 1
1.02786399571033 1.0245949385361 1 1
0.907327988951613 0.904999785403457 1 1
1.10476266324348 1.10143052117792 0 0
1.02341031465741 1.02004573405049 1 1
0.934603737574295 0.931651483961524 1 1
1.01983986517378 1.01669989406835 1 1
0.921929036424797 0.918850667223649 1 1
1.03980309076134 1.03751237990688 1 1
1.07499536705217 1.07167094552127 1 1
0.966754846715782 0.963752086880794 1 1
1.00433678518956 1.00060346094838 1 1
0.941979655962656 0.939796115456636 1 1
0.873484696987084 0.87126015665292 1 1
1.04333467994177 1.04017242948263 1 1
1.14278600005991 1.13993783641985 0 0
0.957295424183169 0.954822698068849 1 1
1.10487281468711 1.10178774884009 1 1
0.984909479455511 0.981736110081553 1 1
0.915808817869905 0.913610232976415 1 1
1.08351310436718 1.07982761266873 1 1
0.864675828076201 0.86207406755534 0 0
0.89647173477079 0.894027712319028 1 1
0.924559080207259 0.92231683418039 1 1
0.894513142041444 0.892020854215754 1 1
0.979040346474334 0.976073490942835 1 1
1.10436703370488 1.10094180971963 1 1
0.985787944772918 0.982820568669315 1 1
1.0011265459251 0.998244915173824 1 1
0.878237597905152 0.875458974902824 1 1
0.892350857585322 0.88946078300618 1 1
1.04358607999691 1.04016827612082 1 1
0.937107480927097 0.934991007572187 1 1
0.937431677950014 0.934949271060158 1 1
1.02121316838702 1.01789329078746 1 1
1.13531866938774 1.13209536472881 0 0
1.08208171110687 1.07912769952796 1 1
1.05025202055736 1.04740453548877 1 1
1.02886001404118 1.02535228882775 1 1
0.949513545672405 0.946574076245092 1 1
0.872180403420701 0.869884329068297 1 1
1.04991377447819 1.04696433695281 1 1
1.00073354596865 0.997804671162186 1 1
0.973856219185959 0.970961748169314 1 1
1.03331221224939 1.0297123461714 1 1
0.98344432022711 0.980711364060694 1 1
1.12350258817403 1.11978152991828 0 0
0.977854460613348 0.974233382550384 1 1
0.938357573243765 0.934741997689158 1 1
0.996427945049108 0.99420270726662 1 1
0.983727332240675 0.980095132988394 1 1
1.00609323294984 1.00217203554331 1 1
1.1291420057829 1.12611332553297 1 1
0.991349479737484 0.988153300634375 1 1
1.20378429091402 1.1991266197384 0 0
1.03790818486607 1.0347936722144 1 1
1.12636693894793 1.12417936103005 1 1
1.0353875633659 1.03321601598193 1 1
0.891087721826487 0.888942365402367 1 1
0.920786425150056 0.91835313608444 1 1
1.05696833549912 1.05373829431336 1 1
0.962786487101992 0.959931033324438 1 1
0.969910466861776 0.967457902475952 1 1
0.957863551112343 0.954310567966383 1 1
0.909062915353944 0.906369527538048 1 1
1.01757794925507 1.01493206567515 1 1
1.0335735842272 1.03033930939984 1 1
1.02722599535541 1.02391662554139 1 1
1.00753492537041 1.00459957603442 1 1
1.11172021289916 1.10880693078581 1 1
0.964029171414556 0.961456913268263 1 1
1.18570427036372 1.18171937493135 0 0
0.854844612756979 0.852831486837146 0 0
1.03958294459021 1.03588536693217 1 1
0.974710352731015 0.97196299943781 1 1
0.904153852852572 0.901812835855353 1 1
0.954451914227889 0.95219107774091 1 1
1.05427750556272 1.05174402433587 1 1
0.975713260116319 0.97313928770781 1 1
1.01497856063563 1.01217807370189 1 1
0.880181273281932 0.877860140411007 0 0
1.18204542264713 1.1790950795972 0 0
1.06647777354464 1.06392373958241 1 1
0.956567931541625 0.954221520345801 1 1
1.01492277044743 1.01235677601856 1 1
0.991286327026875 0.988340859895431 1 1
1.03009311554173 1.0271201547633 1 1
1.06938012725142 1.06547099219232 1 1
0.996554226121068 0.994111435725722 1 1
0.917474570323511 0.915156230180726 1 1
1.06320532499812 1.06062297396178 1 1
1.1194207156942 1.11573868661119 1 1
0.988656489456382 0.985662121506875 1 1
0.891337468615131 0.88923626160218 1 1
0.926976269831467 0.923695746638538 1 1
0.982530359348373 0.979977671564805 1 1
0.983377221824924 0.980813178113954 1 1
0.897082179468726 0.894346946651701 1 1
0.984158016481734 0.981520179046575 1 1
1.0087209072905 1.0056274101738 1 1
1.00233751477441 0.998507253089514 1 1
1.16370854291656 1.15968587513404 1 1
0.94738547276532 0.944752855237015 1 1
0.917455619198433 0.915043627639284 1 1
1.08847931883246 1.0851416175232 1 1
0.941477912040727 0.93923292169314 1 1
1.07220257017314 1.06908079009006 1 1
0.95844643931046 0.95558683578563 1 1
0.933561960472313 0.93099163572237 1 1
0.954544301632696 0.952350541396329 1 1
0.98480729220679 0.981969063624976 1 1
0.974388785394233 0.97126429527024 1 1
0.985443372132043 0.983159530040699 1 1
1.0334125525196 1.03111306079737 1 1
0.959803386229438 0.957482525441368 1 1
1.07205866108411 1.06882897916729 1 1
1.05935965125999 1.05663243605577 1 1
1.08569143426073 1.08263740293586 1 1
1.0124674341441 1.00965001688529 1 1
1.05828666326626 1.05413859512404 1 1
1.04110184348383 1.03847466444956 1 1
0.921864919731978 0.919360189478919 1 1
0.997366172277357 0.994745135563755 1 1
1.16179829854943 1.15832735827601 0 0
1.00483027762966 1.00244696430837 1 1
0.930275854868862 0.927743114281296 1 1
1.00614277764722 1.00338827934037 1 1
1.00326972158409 1.0002372641353 1 1
1.11727404854469 1.11387186735827 1 1
0.846410952106216 0.844410134672588 0 0
0.946513536609525 0.943551462397431 1 1
1.00797491427374 1.00463577970703 1 1
0.956256652403355 0.953535347607272 1 1
1.12543874491228 1.12230739904986 1 1
1.1161344144979 1.11253740879674 1 1
1.01176716926699 1.00933108025961 1 1
0.915544844858196 0.913398617653365 1 1
0.868087884770501 0.866111919700865 1 1
1.02796844791961 1.02507193266338 1 1
0.979708784083174 0.977655160355575 1 1
1.03050199816341 1.02811822696787 1 1
1.07795804735688 1.07536459329361 1 1
1.02525845102647 1.02262822041318 1 1
1.09283120095498 1.08923413282549 1 1
0.876434869136251 0.873031296607302 1 1
1.07642283921234 1.07341122928133 1 1
0.930473874530475 0.927580863416196 1 1
0.89943790586747 0.897167310890377 1 1
1.17466284501474 1.17178382136756 0 0
0.993539758426286 0.991343473007808 1 1
0.892051884739233 0.889326952732562 1 1
1.04393109876435 1.04107141399621 1 1
0.914590502268936 0.911989483826274 1 1
0.959018853329973 0.956680992940492 1 1
1.08421498705148 1.08083387285351 1 1
1.11581351431748 1.11251995851565 1 1
1.01696849307054 1.01457444659913 1 1
0.984625852818107 0.981661486710852 1 1
0.985109549746922 0.98300409324216 1 1
1.10933460364322 1.10693322536274 1 1
0.922229586092389 0.919156594182093 1 1
0.996775062624812 0.994166641035298 1 1
0.934161247063241 0.931324140641373 1 1
0.943010649004051 0.940936481457404 1 1
1.03321957692468 1.03076654108895 1 1
1.09293325273741 1.08994021292914 1 1
1.07330505012436 1.07101982597415 1 1
0.993047533485072 0.990365538923151 1 1
0.941908769856095 0.939579919515115 1 1
1.04671036606656 1.04394864109667 1 1
0.945355035469241 0.943234642637594 1 1
1.02553438223381 1.02316081961599 1 1
0.972065488856888 0.968978983839987 1 1
0.977190530637305 0.974320888549337 1 1
0.971844289726328 0.969931436535792 1 1
1.11277524470598 1.1088508309789 1 1
1.03925337293774 1.03652641310359 1 1
1.00881716371915 1.00568791518854 1 1
0.992479165542588 0.989898640708103 1 1
1.08224468520639 1.07817265406812 1 1
0.950311181725553 0.947541660413005 1 1
1.00151132639591 0.998561607012841 1 1
1.06417404604523 1.06111399052556 1 1
1.06642940301135 1.06345699956453 1 1
0.918111760203723 0.915114446367327 1 1
0.977375314824312 0.974068530474919 1 1
1.12570042791039 1.12317618769227 1 1
0.897905014070004 0.895015046805655 1 1
0.89113486735518 0.888289782874284 1 1
1.13164421164874 1.12878845576852 0 0
1.09961890246126 1.09656916336044 1 1
1.07369620518606 1.07104583762162 1 1
0.900213941370005 0.897548255312508 1 1
1.07953247631721 1.07648253209612 1 1
0.900091941766142 0.897412751567104 1 1
1.12512626414046 1.12232334805575 1 1
0.991803486864484 0.989200398813692 1 1
0.852617945320779 0.850444694651748 0 0
1.09046590044676 1.08780152342673 1 1
0.925465319019686 0.922488123340429 1 1
1.01346736783881 1.0105043429509 1 1
0.952397497287976 0.949821141746359 1 1
0.999777807936514 0.995843986113068 1 1
1.04312603642702 1.03955903983689 1 1
0.99357503107792 0.990937810777254 1 1
1.07887221675779 1.07551967077955 1 1
0.933263087008648 0.931244836567174 1 1
0.925016836526383 0.92265671085242 1 1
1.07137581079374 1.06844882258498 1 1
1.02359519383588 1.02015397056312 1 1
1.08302416395688 1.07938610553119 1 1
0.95122752176357 0.948447269371143 1 1
1.03225699257428 1.02951243491611 1 1
1.03407881891811 1.03164580423842 1 1
1.08732062568105 1.08396800041395 1 1
0.968778990994554 0.96657487802764 1 1
1.01778779371702 1.01515100262691 1 1
1.04576507633964 1.04321872708991 1 1
1.12981701561782 1.12693969995719 0 0
0.992418298975964 0.989764546394389 1 1
1.03764814964219 1.03494619780707 1 1
1.04125874534413 1.0385853792511 1 1
1.06713189148159 1.0643687435873 1 1
1.03669066660508 1.03445071121551 1 1
1.04404356699706 1.04141438009695 1 1
1.00678013761122 1.00445643119353 1 1
0.960533311686994 0.958080254073101 1 1
0.99125366843612 0.987521792995686 1 1
0.989849554495636 0.987177196224551 1 1
1.04562253997685 1.04329341649569 1 1
0.957764046916415 0.955264165298212 1 1
0.962512843843486 0.960504875938941 1 1
1.03520795478498 1.03314437841987 1 1
0.941405922926951 0.93908531258524 1 1
1.09388881746182 1.08997995784613 1 1
1.06575337842931 1.06226250845467 1 1
0.835933278154931 0.833750088900103 0 0
0.948213640133869 0.945517453634956 1 1
1.01806229789365 1.01504942892619 1 1
1.10892290449429 1.10613201984746 1 1
1.02833996335368 1.02558817495746 1 1
0.993404347298325 0.990632939608831 1 1
1.07547403007086 1.0729019440241 1 1
1.12728163647318 1.12339313050395 0 0
0.865786277735995 0.863596014026421 1 1
0.952835486926075 0.950376388307295 1 1
0.924463408669252 0.922529205997655 1 1
0.903583766225757 0.901461915492307 1 1
0.975255399099147 0.97229784364274 1 1
1.02466049301498 1.02166234231793 1 1
1.16772043715788 1.16445706720759 0 0
1.02876139180217 1.02513858800805 1 1
1.09373380749781 1.09044722474627 1 1
0.995715828825655 0.992813609424381 1 1
1.07041449371926 1.06738929541868 1 1
0.999665734127562 0.997067169628297 1 1
0.969556541810336 0.967384078563833 1 1
1.01529680069459 1.01279487743961 1 1
0.996512208983549 0.993300845758639 1 1
0.983431512992128 0.981255799203514 1 1
0.858873403573871 0.856570141663137 1 1
1.02164269506098 1.01795142071104 1 1
0.956289956876939 0.953213354952161 1 1
0.918661227805115 0.915588105424194 1 1
1.04435731138263 1.0417604813001 1 1
0.929499499162544 0.927298545219218 1 1
1.03158954771863 1.0286788005708 1 1
0.835861914661481 0.833842217064776 0 0
1.06135294518403 1.05878937078851 1 1
0.865526891375239 0.862993226894322 0 0
1.06817112996319 1.06586668427683 1 1
1.03551772746136 1.03219441176573 1 1
1.04152700152633 1.03825011221662 1 1
1.02580914505672 1.02218828235027 1 1
0.962739274034949 0.96016743896086 1 1
1.01494881123504 1.01257276213762 1 1
0.985316267005201 0.982234658505344 1 1
0.964011984002741 0.960533461510553 1 1
1.12567116136814 1.1227733895212 1 1
0.941253265041591 0.938680289778626 1 1
1.03967030697772 1.03563505036633 1 1
1.0291626562661 1.02598530704606 1 1
1.05558027187684 1.0529769707869 1 1
1.07011684658295 1.06712805644707 1 1
1.13903203720994 1.13621762374703 1 1
1.00664240704547 1.00338566556285 1 1
1.01998759444702 1.01676158124036 1 1
0.986749089333424 0.984442127457763 1 1
1.0643627383764 1.06119250315541 1 1
0.914982095044132 0.912308767529739 1 1
0.917643594391138 0.914923099373915 1 1
0.977309513374313 0.974834387050143 1 1
0.926044789098958 0.923508900939421 1 1
1.08501162974534 1.08178072709173 1 1
1.01341984917793 1.01092822919298 1 1
0.926633994497637 0.92399981199202 1 1
0.975413784614392 0.972146946033016 1 1
0.906274138438107 0.902586620017358 1 1
1.08268107464874 1.07996419695054 1 1
1.12899883273239 1.12533053435027 1 1
1.05031356294987 1.04720754618882 1 1
1.10630928068023 1.10293576949341 1 1
1.04839991598063 1.04530651769277 1 1
0.988195749272156 0.985254018544627 1 1
1.04474359292719 1.04120900611859 1 1
1.04802268409275 1.04566069643713 1 1
1.06791110808245 1.06536963661143 1 1
0.790555054202612 0.78775779385805 0 0
0.980434102077832 0.977352842848479 1 1
1.08628101729182 1.08335371638716 1 1
1.05031255158432 1.04735299745537 1 1
0.884650783020629 0.882044224482601 1 1
0.985472109261652 0.982329117846656 1 1
0.968464385047642 0.965571251630459 1 1
0.94608008581578 0.943566448840055 1 1
1.07975786486596 1.07681572492669 1 1
0.886922295347844 0.884651153533234 0 0
0.901961009072046 0.899311983245469 1 1
0.953645107295988 0.950681919433791 1 1
0.949351708386938 0.946348227897694 1 1
0.977515596781364 0.974431014708334 1 1
0.987103556021317 0.984708345331864 1 1
0.927119157837769 0.925098828592397 1 1
1.1341001158071 1.13108066688733 1 1
1.02231096863267 1.01944263248886 1 1
1.06021737191545 1.05749135064875 1 1
0.766752331043952 0.764313815107124 0 0
1.02781519838686 1.02480141194534 1 1
1.08140861617251 1.07832324271105 1 1
0.960650610041285 0.957322156175465 1 1
1.00244589378182 0.998791724249288 1 1
0.964902180293708 0.962061844114026 1 1
0.973720304862245 0.970898814500471 1 1
0.989398679066496 0.986965921974734 1 1
0.991723697388928 0.989227060693787 1 1
1.11691601967057 1.11414963462076 1 1
1.05146328915945 1.04855148156124 1 1
1.08891791284919 1.08557003108181 1 1
0.986489655024057 0.984105393476643 1 1
1.03703904055965 1.03352232429157 1 1
0.920295565868202 0.917686993978901 1 1
1.01352114422333 1.01045344317967 1 1
1.0602798271089 1.057690086161 1 1
1.0204257141405 1.01776219838701 1 1
1.10164796646284 1.0991974908889 1 1
0.84943543518409 0.846927699246183 1 0
1.11248690616799 1.11000550345001 1 1
1.04426396775631 1.04098331839378 1 1
0.870234408895611 0.868430925997952 0 0
1.02307464843265 1.02022661777185 1 1
1.00650853069396 1.00316002396976 1 1
0.977886717718515 0.974435700091291 1 1
0.949458282703967 0.946912334919761 1 1
1.03466382602373 1.03190273054579 1 1
0.93868172634647 0.935816428347341 1 1
1.05946762348936 1.05666489972488 1 1
0.983124695977257 0.980333012631377 1 1
0.97013993430118 0.967946722134723 1 1
1.11639373548215 1.11421881818888 1 1
0.97225794529871 0.970019353956562 1 1
1.0104362531645 1.00707280687896 1 1
1.05437284868191 1.05104615793513 1 1
1.1156198770833 1.11194687415514 0 1
0.966627773333751 0.964204489030521 1 1
1.03014153069656 1.02656916296683 1 1
0.796186151622064 0.794221485092564 0 0
1.12449520376675 1.12189023532049 0 0
0.866522185765713 0.864087117409609 0 0
0.9045703114258 0.902337455997285 1 1
0.965555743646336 0.962772890132541 1 1
0.947743031701093 0.944225501834349 1 1
1.02442139014929 1.02202310915042 1 1
1.002243069761 0.998608083835482 1 1
1.03862143493182 1.03516327214444 1 1
1.0038451427007 1.00126104609254 1 1
0.97994581853241 0.976624407110042 1 1
0.792882141418456 0.790800353841301 0 0
1.03882610183309 1.03591970986203 1 1
1.02499690658629 1.02246108111001 1 1
0.938214933028756 0.93483068015692 1 1
0.83415904321818 0.831529355532938 0 0
0.972635375414672 0.970220176618844 1 1
1.03270950617681 1.03024198079879 1 1
1.1282980203438 1.12529851538136 0 0
0.93633082971188 0.934037972102719 1 1
1.3306677082932 1.32706553326094 0 0
0.947943100342581 0.945771164080206 1 1
1.13324525275862 1.13032855672084 0 0
0.960054448712184 0.957658417094678 1 1
1.03979926932123 1.03710602512129 1 1
0.974124592342465 0.971457090685475 1 1
1.00430709102226 1.00094705607872 1 1
0.892606542343497 0.890158416513218 1 1
1.06128202692329 1.05798236263183 1 1
0.970326034251081 0.967254124844574 1 1
0.974375992483724 0.971278213227513 1 1
1.07267025185911 1.06931059334006 1 1
1.05371978899561 1.05133052966216 1 1
0.963117451287037 0.960800244331732 1 1
1.02798251514277 1.0247278442934 1 1
0.922555717372502 0.919418626324003 1 1
0.803519049130926 0.800603451105749 0 0
1.03987051142201 1.03750457957121 1 1
0.754675226318241 0.752292917575957 0 0
0.989869985902727 0.986904781289918 1 1
0.967252870059539 0.964611489882 1 1
0.915649876001271 0.913213174925491 1 1
0.992793759116642 0.989488604614328 1 1
0.979422448574568 0.977339521935828 1 1
1.06721385766468 1.06459472260775 1 1
1.08508776952698 1.08203262047081 1 1
0.85814799347761 0.855716827317452 0 0
1.16018925360346 1.15662650335519 1 1
1.05878348470753 1.05561384810694 1 1
0.968980054526203 0.966404116263642 1 1
1.0741733500233 1.07103419701582 1 1
0.952577317341479 0.949467573714644 1 1
0.845892714470331 0.843766113059353 0 0
1.1737770560907 1.17075243569683 0 0
0.966648617742713 0.964305646643149 1 1
1.04699556435343 1.04404335049011 1 1
0.921842340609426 0.919105614280099 1 1
0.947813808260361 0.944474515623262 1 1
1.15349120818818 1.15051653537619 1 1
1.07480213823593 1.0715415410619 1 1
1.02571912136466 1.02160112758982 1 1
1.11009185851178 1.10739748282295 0 0
0.956035019183762 0.952749162421013 1 1
1.08250673863797 1.07785604452029 1 1
0.852659722040613 0.850431798936882 0 0
1.08431696780035 1.08178132809399 1 1
0.841132082486616 0.838575264144995 0 0
1.02105816560694 1.01760314945252 1 1
0.95164699324083 0.948920337913205 1 1
1.03581693530727 1.03343229599129 1 1
1.08861291597926 1.08547008102596 1 1
0.995410001373496 0.992021053377912 1 1
1.1746133086714 1.17111411466784 0 0
1.10037855868806 1.0976214571086 1 1
1.00386285145448 1.00138207756441 1 1
1.01827198800022 1.01523251345524 1 1
0.957524880397888 0.954900596344832 1 1
0.98952930333486 0.98732064064122 1 1
0.887043376062857 0.884569909871749 1 1
0.998491239659699 0.995679253496508 1 1
1.03874056196583 1.03626583027019 1 1
1.06499538197806 1.06235410893609 1 1
0.904909519151339 0.901727982262488 1 1
1.09056903388153 1.087453160225 1 1
0.867705863207517 0.865374678653755 0 0
0.945618020285217 0.942657404842324 1 1
0.985852659121416 0.983028305638926 1 1
1.02056963080561 1.01724835094626 1 1
0.986816982828891 0.984399775948566 1 1
0.954305875690672 0.95185114303418 1 1
1.04557891286106 1.04295633818056 1 1
1.14523501186862 1.14093603483157 0 0
1.02741245066961 1.02475213527045 1 1
1.01151060293213 1.00875189372129 1 1
1.04461983179628 1.04137837041233 1 1
1.07919437930966 1.07612401835465 1 1
1.02319027682157 1.02048597108757 1 1
0.995465304952486 0.992852469616249 1 1
0.829908573429927 0.827143101556879 1 1
0.812784772479926 0.810482182909211 1 1
1.06268010834826 1.05973448907184 1 1
1.05232263381898 1.04919194439735 1 1
0.974575866258145 0.972078089609009 1 1
0.973737451667221 0.970101832052359 1 1
1.0446168151173 1.04213790734174 1 1
1.02175766787458 1.01899017180544 1 1
1.00043819113658 0.997189444129704 1 1
0.954705936127469 0.952453130095761 1 1
0.904394131969234 0.902056986418556 1 1
1.09152982656378 1.08722214016039 1 1
1.16149499723302 1.15844167245839 0 0
0.971941569067145 0.96924182373282 1 1
1.01121688856255 1.00832932900265 1 1
1.00415293166758 1.00129566930416 1 1
1.09890269775835 1.09597493178199 1 1
0.965053981925627 0.961907522713968 1 1
1.02464667105758 1.02178383854539 1 1
1.00642444213518 1.00391529041321 1 1
0.91866301767189 0.916166079605754 1 1
0.961340912762775 0.959077920177382 1 1
1.02085125784104 1.01835450607736 1 1
0.982117697460316 0.979486071657632 1 1
0.925326932428769 0.922996199601427 1 1
0.935860790943746 0.933939441802945 1 1
1.22939647508995 1.22596984107823 0 0
0.942726804981824 0.940276434750714 1 1
1.05838462140822 1.05504207854844 1 1
1.00485155157155 1.00152876388899 1 1
1.04159832178036 1.03855474491213 1 1
0.968541308465443 0.965942701677828 1 1
0.971780167907536 0.969302383616902 1 1
1.03215015691525 1.02926197063734 1 1
0.970368967912177 0.967923332543091 1 1
1.03873484258962 1.03561137854586 1 1
1.11887210521466 1.11568977241757 1 1
1.10932025906888 1.10604688384265 1 1
0.994499020405413 0.99178732197674 1 1
1.00179756023799 0.998922220383062 1 1
0.961898066241017 0.958964040141805 1 1
0.84081672580497 0.838483111704734 0 0
1.02028953722874 1.01809424574224 1 1
1.03959238962443 1.03570254334466 1 1
1.0837148987001 1.08057576427922 1 1
0.939021403400908 0.93637703673593 1 1
1.03686926399585 1.03343772794555 1 1
1.09385433462483 1.09132752805253 1 1
0.848980135789757 0.846406359182891 0 0
0.974821805472195 0.972272836555249 1 1
0.976662602648731 0.973149706157981 1 1
0.963974591882008 0.960867228544411 1 1
0.953988955715262 0.951407229831768 1 1
0.849775315349297 0.847071644756591 0 0
0.992536332750632 0.989477674399532 1 1
1.06159818740284 1.05903939108754 1 1
0.96703317508833 0.964322096493708 1 1
0.893675429313172 0.890979605480313 1 1
1.03710787075473 1.03427039249697 1 1
0.924376181888722 0.921487203577998 1 1
0.97647117853628 0.974367321880964 1 1
0.932839911134855 0.930121094892632 1 1
0.938053221660957 0.935489680446351 1 1
0.815652430497977 0.813249558836386 0 0
1.0378607297091 1.03471808990376 1 1
0.879795257507516 0.877431898064983 1 1
1.03279401948467 1.02887127209117 1 1
1.08549996797972 1.08238212510206 1 1
1.11807776485349 1.11491249133709 1 1
0.912952401878158 0.910188954345917 1 1
1.07544564151782 1.07238085607265 1 1
0.831042345107341 0.829076825654594 0 0
1.04779480534835 1.04546487255343 1 1
0.998320701664129 0.99505429774724 1 1
0.854173264105368 0.851646239213069 0 0
0.957634565987841 0.955131863209036 1 1
0.992226588529369 0.98947767565551 1 1
1.07965604458385 1.07694646681352 1 1
0.963661909357295 0.961551404982828 1 1
0.88838016263115 0.885830958535732 1 1
0.92375174583281 0.921038148719887 1 1
1.04480418469318 1.04207069283111 1 1
0.976035327293279 0.972460271249023 1 1
1.07457118133108 1.07225378613167 1 1
0.879707477748682 0.877425478527823 1 1
1.15972860687509 1.15620688036094 0 0
0.908077222023745 0.90521141062788 1 0
0.847617166807366 0.84519784816301 0 0
1.15455187520699 1.15100308565715 1 1
0.932009595114225 0.928844129792987 1 1
1.0874163167584 1.08339572423414 1 1
0.875612270723292 0.872781298990886 1 1
0.898247267675323 0.896026574110965 1 1
0.948717327150047 0.946078536402467 1 1
0.997418958894543 0.99511115222586 1 1
1.05566644717545 1.05295382146785 1 1
1.08536660949659 1.081775733856 1 1
1.01542591621934 1.01215701988222 1 1
1.04286655166252 1.04037198885976 1 1
1.09114543018029 1.08838645008464 1 1
0.922232539864779 0.919990461803703 0 0
1.20949191078873 1.20549239026845 0 0
0.852827779867324 0.850415007797505 1 1
0.941855713561111 0.939353977786815 1 1
0.9565519659381 0.953424433821601 1 1
1.11780740241555 1.11457402381181 0 0
1.02559291851034 1.02276835223263 1 1
1.12506216894426 1.1217600623368 1 1
0.984737277542835 0.982532015732945 1 1
0.972158423805036 0.969698135304506 1 1
0.785875423582416 0.783461783910823 0 0
0.948282865877389 0.945423896403548 1 1
1.06147424380085 1.05835885599866 1 1
0.978240947636718 0.976036365732342 1 1
1.05362488940636 1.05119165491634 1 1
1.01848962798245 1.01605631865492 1 1
0.939331350344352 0.936490623826564 1 1
1.13618735266155 1.13309827715011 1 1
0.962398724256639 0.959846623567877 1 1
1.0183850533599 1.01538183944148 1 1
1.01106558764125 1.00890061369297 1 1
1.0210623294468 1.01819803114914 1 1
1.09109037842404 1.08845807236128 1 1
0.985596315707372 0.98288835723894 1 1
0.929233180041192 0.926497449001921 1 1
1.06739283421333 1.06513709125933 1 1
0.995437027548483 0.992811862075747 1 1
0.938352015996982 0.935845715214232 1 1
0.97787059537671 0.975104085388503 1 1
1.079174788096 1.07628904147819 1 1
1.11374726668662 1.11090105307065 1 1
1.06933485449075 1.06590713681179 1 1
1.10180878375051 1.09845303174996 1 1
0.974308730110906 0.970002710724553 1 1
0.863520989563608 0.861589610547928 0 0
1.09834950688247 1.0949756548542 1 1
1.04204728646187 1.04012225939993 1 1
0.978643219284955 0.976034333695247 1 1
1.02252968601491 1.01960897468884 1 1
1.10344098097156 1.0992429565948 1 1
0.91593853809689 0.913102818734834 1 1
0.97968359216657 0.976958708935181 1 1
0.971551726436973 0.968849194096381 1 1
1.10232239259619 1.09839553659349 1 1
0.968634891091223 0.966336546366287 1 1
1.0581986305457 1.05541614386658 1 1
0.973729261105601 0.971031831061037 1 1
1.16080706759826 1.15682913358209 0 0
1.03559522652474 1.03228095316674 1 1
1.05359421267244 1.05061204600732 1 1
0.99545618931918 0.992159703387061 1 1
0.843869458780176 0.841952761055638 0 0
1.00599163908684 1.00308856412244 1 1
0.972219660834881 0.969545398458601 1 1
1.09596364014079 1.0935842087281 1 1
0.957659279410771 0.955340157664871 1 1
1.0671189206078 1.06434104107235 1 1
0.999986793233817 0.997144261079937 1 1
0.906557898413583 0.904570049475427 1 1
0.960369132110612 0.956808086167849 1 1
0.952367504941089 0.949343316088871 1 1
1.067283600455 1.06453668124246 1 1
0.869526014720812 0.866581328867647 1 0
0.933873631480591 0.931731778969717 1 1
0.987312059109235 0.984434566795297 1 1
1.14078117302971 1.13786902025599 1 1
0.904817186353253 0.902404821685397 1 1
0.938335875178002 0.935385624110628 1 1
1.07763138757567 1.07520463282386 1 1
0.981641571717757 0.977299748360266 1 1
1.04079649090891 1.03809338177462 1 1
1.07612774631412 1.07290048242374 1 1
0.899739306104175 0.897498970314536 1 1
1.06380236344121 1.06096677013041 1 1
0.988421559821473 0.985772361171816 1 1
0.922291506164769 0.920058278845316 1 1
0.984286246178331 0.981061864394685 1 1
1.02810348125129 1.02511219525117 1 1
1.05961505159098 1.05675974756281 1 1
1.0130885294037 1.01073461640461 1 1
1.06162398217754 1.05904685726042 1 1
1.05537291433146 1.05268911761134 1 1
1.15426718983295 1.15121515277723 0 0
1.05780371169219 1.05507295126858 1 1
0.961909078800375 0.958872503391059 1 1
0.86201630958547 0.859989994222008 1 1
0.979157728146419 0.975980589113493 1 1
1.04518727087568 1.04195099375599 1 1
0.946959234034904 0.944162168389029 1 1
1.00010866917382 0.997862843105729 1 1
1.06492768855186 1.06194867348744 1 1
1.01390000971324 1.01139778670017 1 1
1.07533816377198 1.07163779961583 1 1
1.06394292630886 1.06066175419783 1 1
1.04342630394621 1.04099094201418 1 1
0.981060036667766 0.977667204639938 1 1
1.08003575277312 1.07656654290997 1 1
0.892683613916543 0.89044457280558 1 1
0.933096568873472 0.92960563886959 1 1
1.07396416114824 1.07128463958648 1 1
1.05630041474959 1.05339375746847 1 1
0.944962516641301 0.941655427179855 1 1
0.917261207052724 0.914327961646978 1 1
0.96276973019204 0.960363565040833 1 1
1.04236627966109 1.03915263133213 1 1
1.07340548270545 1.07046079503963 1 1
1.06306946691603 1.06060068180078 1 1
0.888111366908539 0.885687081552732 0 0
0.91077720798812 0.908732083439724 0 0
0.941036176111562 0.939013393195006 1 1
0.984235300893774 0.981572263731629 1 1
1.00620042544698 1.00371678870988 1 1
1.04687039861813 1.04323074906973 1 1
1.14789979543565 1.14399515765844 1 1
1.04930576180521 1.04615110633683 1 1
0.951078234534861 0.948836610492366 1 1
1.09804279487077 1.09505991862662 1 1
1.00161268609005 0.99872004240813 1 1
0.938663258970468 0.935668768724184 1 1
0.899407222668351 0.896542046110004 1 1
1.030744273934 1.02775785928181 1 1
1.10257457249935 1.09868834545086 1 1
1.03018996138614 1.02718100672865 1 1
1.08636669691812 1.08257908215427 1 1
0.959965249438718 0.957776847054384 1 1
1.00672582964802 1.00430188283417 1 1
1.03184679610291 1.0295540415526 1 1
0.995665433346051 0.993007432782561 1 1
1.05449783378997 1.05117505208483 1 1
0.968690237098003 0.965639822724088 1 1
1.23460606582847 1.23151143237253 0 0
1.13279319099596 1.13002636858844 1 1
0.918736044543096 0.916657835701265 1 1
1.12200258652275 1.1190752026856 1 1
1.04291794459473 1.04048263982073 1 1
1.06202619251219 1.05936962900326 1 1
0.930499514822913 0.928153206986774 1 1
0.935951938572198 0.933289951125248 1 1
0.991722280207292 0.989344521673353 1 1
1.02706131334618 1.02391656723635 1 1
0.945674501877444 0.943485745001092 1 1
0.985143667753364 0.982456820061237 1 1
1.02215204842022 1.01982828011285 1 1
0.985560880342958 0.983317267015849 1 1
1.00775601925188 1.0052722599676 1 1
1.00418325605806 1.00128362476935 1 1
0.940915688214218 0.938301949686878 1 1
1.16806270725601 1.16574165054081 0 0
0.849434480547188 0.847022942007968 0 0
1.09090481620954 1.08767734401319 1 1
0.993620176742733 0.990717501656897 1 1
1.0337743161376 1.03080803329165 1 1
1.10458751426531 1.10125650877231 1 1
1.03780175475121 1.03413967996986 1 1
1.08542269142829 1.0828628013525 1 1
1.09105866660994 1.08836701639931 0 0
1.04326899297154 1.04075120299481 1 1
1.07855298978989 1.0751821242278 1 1
1.05907799957181 1.05532449188084 1 1
0.978192056153196 0.975430411835252 1 1
0.973525742024975 0.971270717589352 1 1
1.02877577949785 1.0256473691036 1 1
0.995025977568919 0.992606012853958 1 1
0.974716795398676 0.971999197273485 1 1
0.947547643698983 0.94433076602944 1 1
0.950575553300881 0.947909120311714 1 1
0.99564511085342 0.992947814114607 1 1
1.02900794528999 1.02642301723844 1 1
1.0236891599089 1.02117396265079 1 1
1.0639051944093 1.06049689727979 1 1
1.01329043538741 1.01043720106832 1 1
0.958081462708389 0.955495050743787 1 1
1.05015458475951 1.04703830230164 1 1
0.859922449592161 0.857587279327804 1 1
1.20873827837353 1.20534147837381 0 0
0.923996617104526 0.921451129077009 1 1
1.01144968548172 1.00760523096166 1 1
1.11463645735949 1.11124899587952 1 1
1.12436461003185 1.12165202596589 0 0
0.985948429925755 0.983389380884679 1 1
1.05139577422801 1.04879459256925 1 1
1.09530393503232 1.0927398748262 1 1
0.998169982227056 0.995595087580486 1 1
1.04688239935681 1.04454109599656 1 1
0.990093315074757 0.986949068307904 1 1
0.953219852100609 0.950530911355383 1 1
0.960842998172695 0.957483483958258 1 1
1.14621366176244 1.14350927239953 0 0
0.93132866282797 0.92877959100557 1 1
0.888305632348285 0.886350317699714 0 0
1.00101303031279 0.998363668285801 1 1
0.964936892784975 0.962406383288655 1 1
0.98336515096743 0.980295264157786 1 1
1.01918169197547 1.01562933188935 1 1
0.911703669550441 0.909019538965319 1 1
1.05236983922947 1.04926439696466 1 1
1.12681577957578 1.12360814530406 0 0
0.874531694144041 0.872647141613549 1 1
0.95731601278724 0.954424702672742 1 1
1.00302586800875 1.00004688843485 1 1
1.0671955091728 1.06383415555536 1 1
1.08192158954757 1.07873663886775 1 1
0.908851082148353 0.906569920376614 1 1
0.940672705636778 0.937627888070917 1 1
0.918488624269622 0.916088164785856 1 1
0.88579389540222 0.883248265485121 1 1
1.03248387612047 1.02889265163947 1 1
0.983241361496945 0.980065481828505 1 1
1.03744842854629 1.03451205457356 1 1
0.976512719620078 0.974211077085888 1 1
1.03026092152573 1.02768142700469 1 1
0.969019044041604 0.966480647326187 1 1
0.99693656864146 0.994404574930092 1 1
1.05806780618748 1.05527821707906 1 1
1.04904975234617 1.04645537985498 1 1
0.96961409940059 0.966694502962691 1 1
0.944450501076157 0.941872705725924 1 1
1.05055753111562 1.04804495427364 1 1
0.971542159835917 0.967247384640179 1 1
1.07793029877858 1.07461038901487 1 1
0.898159967307634 0.895154615244105 1 1
1.06424971734871 1.06150798699069 1 1
1.0161286153237 1.01302034954178 1 1
1.05388070224882 1.05103936805575 1 1
1.07869724787938 1.07468185656405 1 1
0.947124490809644 0.944296886032102 1 1
1.05526142428758 1.05234465791292 1 1
0.987991792086269 0.98515316317268 1 1
1.00692968101371 1.00362946213151 1 1
0.950001059299311 0.946689953365635 1 1
0.910007426748649 0.907497379481421 1 1
0.845417344294153 0.842640624680513 1 1
1.08628329984626 1.0837660576648 1 1
0.992860394485567 0.99009958591195 1 1
1.03216909729621 1.02928482688153 1 1
0.984455109206442 0.981831654051088 1 1
1.00479886692424 1.00247753504247 1 1
1.01478161994246 1.01280015206083 1 1
0.968293964279204 0.964986820310124 1 1
0.918888156578597 0.916467393058166 1 1
1.01721661312847 1.01443074670161 1 1
0.800303659350398 0.798414328888815 0 0
1.15625720510065 1.15345502978442 1 1
1.05406078584719 1.05175491750732 1 1
1.0571215362539 1.05449774772136 1 1
1.08193204674918 1.07920662747363 1 1
1.05410083095824 1.05116229722806 1 1
0.941049959973714 0.938485660721892 1 1
1.09933736313189 1.0961824550593 1 1
0.907505696944068 0.905249484816528 1 1
1.02395599823236 1.02137762832892 1 1
1.03013500402477 1.02759069997032 1 1
1.0820580827731 1.07958161184654 1 1
0.950306098177265 0.947603108217764 1 1
1.05734069072827 1.05426883958549 1 1
1.00699392946289 1.00381221716212 1 1
1.01057619698693 1.00762644539869 1 1
1.03880911773545 1.03575590372204 1 1
1.06176403371628 1.05876745221043 1 1
0.959508565758583 0.957119447645618 1 1
1.10810408688195 1.10537979459171 1 1
0.948787790182809 0.946322764036793 1 1
1.00587766238646 1.00325859644804 1 1
0.963519719075387 0.960381402990798 1 1
1.06136078389638 1.05815640864873 1 1
0.977066061580848 0.974388952589176 1 1
0.931789259105162 0.92936096967763 1 1
0.97753284825302 0.973974478424986 1 1
1.00057648303435 0.998090924607676 1 1
1.08474246112649 1.08194123373447 1 1
0.992402570707889 0.98899918969568 1 1
1.00253571757552 0.999341229546671 1 1
1.04333013585407 1.04061221304148 1 1
0.893991918790498 0.89177238979596 1 1
0.976783339474225 0.974651152430869 1 1
1.07319411428679 1.06988404002144 1 1
1.00083842395598 0.99838954644831 1 1
0.944123056868187 0.941649214200977 1 1
1.05059331740661 1.0476610030615 1 1
1.10196342609523 1.09827014993596 1 1
0.98436515202667 0.982033273607438 1 1
1.0513616139739 1.0484074979088 1 1
0.989950203337841 0.986892378387944 1 1
1.05320621988757 1.04968306240948 1 1
1.1404547117672 1.13725203022623 1 1
1.15636724802787 1.15224376252078 1 1
0.969041767102002 0.966341796379788 1 1
1.11396522840135 1.11023832319638 0 0
0.982055903070929 0.97863460713015 1 1
1.0787747719889 1.07611287006782 1 1
1.08487517611589 1.08174803832962 1 1
0.901506778352602 0.89905776310975 1 1
1.04808011059279 1.0443334986941 1 1
1.01170210983229 1.00936056395958 1 1
1.04836123874823 1.04555464374815 1 1
1.06089799758991 1.05818644633307 1 1
0.959918289959071 0.957064092090065 1 1
0.963644533901951 0.961195187515452 1 1
1.03682454658931 1.03378433093052 1 1
0.965631954553828 0.963372649995059 1 1
1.0981837823078 1.09534056672521 1 1
1.00010922458903 0.997239224772302 1 1
0.889169818983046 0.886275720191521 1 0
0.913338806089322 0.910891935316774 1 1
1.0749495443296 1.07186609039841 1 1
0.956448272419374 0.953998934644931 1 1
0.854505976383229 0.851882282476246 1 1
0.901755668134593 0.899126162993676 1 1
0.962334970769559 0.959853407848684 1 1
0.920277321129416 0.917794627608608 1 1
0.961224132452654 0.958556316337266 1 1
1.06982260136385 1.06739362341889 1 1
0.944866774177994 0.943011072645622 1 1
0.84942524027568 0.846754549984064 1 1
0.971500458813164 0.968224599961128 1 1
0.956138267456601 0.952472248565364 1 1
1.03643755961255 1.03312396682903 1 1
1.04279414706766 1.04029309195291 1 1
1.02255301217523 1.02018428280649 1 1
1.04909378885093 1.04577785208873 1 1
0.977943736757895 0.974649397645357 1 1
0.998148404291905 0.995790391690717 1 1
0.990315058067055 0.987709797447732 1 1
1.14821592869196 1.14500522385842 0 0
0.98829424586621 0.985104541619373 1 1
0.975946728626072 0.973234007677957 1 1
0.972526107005172 0.969279501701014 1 1
0.772007735890013 0.770142087519703 0 0
0.992873682065344 0.989651327824713 1 1
0.915682037969663 0.913146137817335 1 1
0.991097447710312 0.988872388743359 1 1
1.02525369314744 1.02250316356202 1 1
0.957204636041852 0.953965258029478 1 1
1.06894278295488 1.06520796438355 1 1
0.942098462960352 0.939398006648538 1 1
0.953222451006493 0.950515696628045 1 1
0.91839224459766 0.915557016356019 1 1
1.05732203338636 1.05394091609928 1 1
1.11821562627993 1.11483422985415 1 1
0.950064352863431 0.94796410384397 1 1
0.878779267588678 0.876826558858279 0 0
1.08029053661928 1.07686623485078 1 1
1.07356094736139 1.07006853006563 1 1
0.985211006024679 0.98152486609216 1 1
0.93460389163142 0.93260381120777 1 1
1.00740316984144 1.00462826319738 1 1
1.08557039839191 1.08244865287617 1 1
1.10103567898304 1.09788588521095 1 1
0.924496039616705 0.921284006624545 1 1
0.960564738320505 0.958037755319073 1 1
1.09954869953986 1.09654967355083 1 1
1.0616357573314 1.05885486766064 1 1
0.981826127628121 0.978624449865641 1 1
0.829955405598741 0.827945621472584 0 0
0.88672000341615 0.884405803692286 1 1
1.01611515472457 1.01324316533725 1 1
1.00847824144028 1.00522863762984 1 1
0.995536330209951 0.993000801534876 1 1
1.10979334243686 1.10676855983625 1 1
1.06386877280774 1.06099758222969 1 1
1.06157937968802 1.05923818405404 1 1
1.0370013264237 1.03409287646043 1 1
0.811376897070364 0.809060650262379 0 0
1.00989924601948 1.00778742914243 1 1
0.90743245424347 0.904558897285609 1 1
1.1051175911056 1.10185315327549 1 1
1.05160334291301 1.04919026012766 1 1
0.935688541756072 0.933325823233913 1 1
1.03033833378948 1.02753107366745 1 1
0.965993799279176 0.963662309932785 1 1
0.968220178941312 0.965465856420359 1 1
0.896028744188207 0.893198295273932 1 1
1.09173269606254 1.08907151791939 1 1
1.05252592415579 1.04978272789995 1 1
0.933881316400154 0.930946070205283 1 1
0.969919310231704 0.967604750177647 1 1
0.878861544301689 0.876659151980701 0 0
1.11333345159039 1.10987563615298 1 1
0.943117847394039 0.940541537808243 1 1
0.883962701541057 0.881614183804449 1 0
0.90040844486515 0.897835071445608 1 1
1.02158371544636 1.01868161780771 1 1
0.975123095888806 0.972910776576574 1 1
1.08359533466187 1.08067849028347 1 1
1.02980339904865 1.02629182468962 1 1
1.05753188352533 1.05369502949149 1 1
1.05833640421976 1.05575922497645 1 1
1.02711398679039 1.02430441964969 1 1
1.10733154312785 1.10403139576231 1 1
0.937779772726708 0.935618239823001 1 1
1.04353149828065 1.04112538781946 1 1
0.989275913667448 0.986057919112149 1 1
0.840898430628187 0.838731484012426 1 1
0.943320768710573 0.940687828230027 1 1
0.927077522908285 0.923909075767881 1 1
1.04155647972334 1.03891323462354 1 1
0.908791973744668 0.905588135308137 1 1
1.05797403060182 1.05498145484971 1 1
0.88698648921479 0.884765851727826 1 1
1.0085222997065 1.00552147901281 1 1
1.05541843852045 1.05245170592186 1 1
1.00742283193229 1.00486642466231 1 1
0.965116379592422 0.962709545845797 1 1
0.957411466788554 0.95468045387262 1 1
0.898670003573345 0.895319533693713 1 1
1.01675285329311 1.01369134485041 1 1
0.988552564699388 0.98655815271711 1 1
1.08540339057915 1.0822758093123 1 1
0.9478720160867 0.944749559461408 1 1
1.00026464574245 0.997751592784576 1 1
0.987444569856785 0.985344458383618 1 1
0.968040575844537 0.96517529726436 1 1
1.05264182686097 1.04997072272956 1 1
1.08341831256738 1.08073143745966 1 1
0.911406843390576 0.908359975894747 1 1
0.896945933798696 0.894959675506407 0 0
1.04702634413617 1.04438440118955 1 1
1.12809354141068 1.12460379604781 1 1
1.13783369464092 1.13510865649128 1 1
1.05303468024147 1.04955373266667 1 1
0.940627019472598 0.937702649268896 1 1
0.883337418900523 0.881118919377255 1 1
1.01847545390695 1.01586017735147 1 1
1.03000213150514 1.02755643128355 1 1
1.06206723323232 1.0594298471736 1 1
0.909496923140593 0.907202631178428 1 1
1.00059200119607 0.997467088946245 1 1
0.983977713011816 0.981180604856819 1 1
1.05932239289448 1.05616984086762 1 1
1.01344240147267 1.01068175629246 1 1
1.00148929977981 0.999281590707021 1 1
1.03043189137103 1.02719955101065 1 1
0.974735854817105 0.972430020234723 1 1
1.03670064538023 1.03411142001727 1 1
1.06808751751769 1.06503107838093 1 1
1.08712472379987 1.08421407288264 1 1
1.05733286310328 1.05476714119432 1 1
1.04157430443967 1.03780028424362 1 1
0.867053477740056 0.864511189659646 1 0
1.06457155334657 1.06209455208497 1 1
1.04677306446347 1.04308580410222 1 1
1.01357793158895 1.01120092923698 1 1
1.08911257188934 1.08586503289016 1 1
1.06392942931333 1.06093984325366 1 1
1.12334846640049 1.12031320262468 1 1
1.1213717392888 1.11806379334983 1 1
1.08692640330061 1.08394695319695 1 1
0.959505768303088 0.956681081415723 1 1
1.09534686388693 1.09275095500084 1 1
0.978603748149342 0.976379746091634 1 1
0.912643105653497 0.909471418417698 1 1
1.0250480486747 1.02192540725099 1 1
1.17070769300728 1.16768497288956 0 0
0.972637984713439 0.969893520363621 1 1
1.00004996392542 0.997326376231073 1 1
1.05212883345879 1.0494221721071 1 1
0.911050744568765 0.908952609552726 1 1
1.07398797131891 1.07082236977176 1 1
1.14932785486819 1.14651984095569 1 1
1.13835325464686 1.13476419273437 1 1
1.01112353836222 1.00804061943116 1 1
0.991201400272014 0.988785739162426 1 1
0.970603549089782 0.968167680911145 1 1
1.05636660431399 1.05376317933279 1 1
0.940074327669688 0.937399448350176 1 1
0.984990402947782 0.981240322700844 1 1
0.872911364276396 0.871128689311705 1 1
0.972423012787319 0.969568298349071 1 1
1.08739019825287 1.0844483032007 1 1
0.880257323804861 0.878093717947144 1 1
1.09291706899326 1.08900759165023 1 1
1.06745014854103 1.06410246019252 1 1
0.998062265030438 0.99462354963803 1 1
1.00747069862712 1.00467030397879 1 1
1.01964769497976 1.01693223633852 1 1
0.953345644060499 0.95070348473985 1 1
0.949319758514933 0.945652766035344 1 1
1.18779931486231 1.18387303803846 0 0
0.969005795883316 0.966113137443186 1 1
0.99667383457502 0.994534544893007 1 1
1.04796675217701 1.04574901625642 1 1
0.984964854704729 0.98192719096864 1 1
1.12190434730228 1.11833485738953 1 1
1.01017172310323 1.00763769875941 1 1
1.18603648455996 1.1821677391887 0 0
1.00830208513187 1.00509651686557 1 1
1.00136429805856 0.998831223565805 1 1
1.07671272282782 1.07387779169584 1 1
0.985428337165668 0.98211206483517 1 1
0.847911150568931 0.845291095024572 0 0
0.997812610575347 0.995093283641461 1 1
1.08572626647274 1.08295529539335 1 1
0.952513894734685 0.949302066968445 1 1
0.939870312998138 0.937281742126223 1 1
1.08052111337541 1.07768256078068 1 1
0.939931011820361 0.937728696013247 1 1
1.05912516069998 1.05567803238367 1 1
0.940719784002425 0.93689959544016 1 1
0.93390822259337 0.931799357666457 1 1
1.00547565931777 1.0022953970038 1 1
1.06498640980965 1.06267640949941 1 1
0.984403977564838 0.98227459274849 1 1
0.95357714918487 0.950814155436161 1 1
0.887461800821088 0.884559206780259 1 1
1.13409501433832 1.13078661334308 0 0
0.954210237826949 0.951675136014146 1 1
1.10678621720267 1.10399972524623 1 1
1.17370454273152 1.17099146358376 0 0
1.04099495544368 1.03840581905301 1 1
0.886011745371025 0.883379858605009 1 1
1.00817692248002 1.00554937607947 1 1
1.03285001450728 1.02922477607865 1 1
1.07131109483185 1.06879413434712 1 1
0.93509644502703 0.932353880149411 1 1
1.09127728623266 1.0881450994931 1 1
0.878027478163171 0.87586972528217 0 0
0.887050264106949 0.884972441132542 0 0
1.10436083667772 1.10167381427736 1 1
1.00651288356405 1.00224138017628 1 1
1.01702178158683 1.01405697056137 1 1
1.00641318404698 1.00371475207847 1 1
1.27088070864671 1.26814054403775 0 0
0.924044762153982 0.920561258347034 1 1
1.00705717851763 1.00391780481384 1 1
0.963061384160219 0.961004056254889 1 1
0.998868431243292 0.996422987057587 1 1
0.965413548850129 0.961640334266782 1 1
0.803384206982561 0.801215848461963 0 0
1.058784348195 1.05555452587687 1 1
0.968813968130603 0.965950107076847 1 1
1.05924057491512 1.05617289199354 1 1
0.948949693559733 0.946529390570499 1 1
1.00252955996002 0.999737774351423 1 1
0.963509061104597 0.961454265864599 1 1
0.961619293865248 0.958714904984656 1 1
0.974188170537481 0.971910553368413 1 1
1.01898913979755 1.01560621191605 1 1
0.932814795362795 0.9300013321487 1 1
1.04084358363402 1.03793983820347 1 1
1.09184716422576 1.08894341347444 1 1
0.948968180774665 0.946275489623195 1 1
1.00741821675129 1.00410970061812 1 1
1.04703900451939 1.04398205293644 1 1
0.9022787705539 0.89983009371211 1 1
0.997713028684079 0.995230941094675 1 1
1.03590206070954 1.03188470304237 1 1
1.03668863402141 1.0333845791522 1 1
0.891720899261081 0.889664811167226 1 1
0.985992898257408 0.983463297438264 1 1
0.967840010280871 0.965119447287159 1 1
0.923278501232342 0.920762759253772 1 1
0.945116837532273 0.941812031469422 1 1
0.938458076996536 0.935367205956912 1 1
0.977714776349239 0.974779235307291 1 1
0.890248649645134 0.887305343044143 0 0
0.898733307277771 0.896321668513658 0 0
1.19469857995082 1.19074080685724 0 0
1.02767766302186 1.02502859144467 1 1
1.01360760711006 1.01061027279921 1 1
1.04095950582279 1.03745494310754 1 1
1.08557813419139 1.08271902771524 1 1
1.06896008033251 1.06622711645413 1 1
1.05134949343692 1.04832274131231 1 1
0.944206472946409 0.941711960677158 1 1
1.03926456922835 1.03524500768209 1 1
0.932353233578407 0.92985807534993 1 1
0.998988680693109 0.996069531644491 1 1
0.818216911538641 0.815664017678577 0 0
0.978747400719509 0.976174498025047 1 1
0.968660307492738 0.966166568921935 1 1
1.07219145361693 1.06918444861133 1 1
0.906880232663162 0.903891601837333 1 1
1.09248299107255 1.08964957094305 1 1
0.965768044444266 0.963370432363796 1 1
0.980613796984708 0.977287571382053 1 1
1.12612916010218 1.12330518406085 1 1
0.92859366399442 0.926039403194821 1 1
0.881718869205035 0.879787372728909 0 0
1.0569252914553 1.05281012413121 1 1
1.08132291824981 1.07878213726051 1 1
0.973891130228947 0.970934513857714 1 1
1.10135796646948 1.09715305663574 1 1
0.963816841034673 0.960715389734924 1 1
1.01157998156746 1.00877578516705 1 1
0.946102714181556 0.943850342229212 1 1
1.06375736841547 1.0603093121936 1 1
1.03644317437936 1.0325941542909 1 1
1.02702765341409 1.024081357814 1 1
0.937541924169389 0.93420960949462 1 1
1.04934039203444 1.04617270726074 1 1
0.896726145702619 0.894502769070547 1 1
0.925881882950643 0.923660683037625 1 1
0.99972464831186 0.99623695439176 1 1
1.05059045186071 1.04794073887129 1 1
0.890364027409712 0.8878707840312 0 0
0.94407010686505 0.941848442171894 1 1
0.90224871189256 0.899754037455425 1 1
0.933362622208535 0.931054047511941 1 1
1.05467475890528 1.05199299929457 1 1
0.878763166874317 0.875836073957716 1 1
0.967385347545868 0.963941813336283 1 1
0.940447070456712 0.938009325271235 1 1
1.01825289265129 1.01586688211191 1 1
0.997637770589938 0.995090421825555 1 1
0.856188118782611 0.853774776256409 1 1
0.977037518819376 0.974326281525414 1 1
1.00005048135617 0.997481623417454 1 1
1.00007525675056 0.99726136216258 1 1
0.883652379859053 0.881248245515323 1 1
1.03044597040121 1.02764243102285 1 1
0.975354688550962 0.972285394805781 1 1
0.938948214948088 0.935980058698122 1 1
1.07920063626345 1.0749038525109 1 1
0.97193552677538 0.969023775218896 1 1
0.942539206494114 0.940428692645861 1 1
0.998088831931373 0.995280510970152 1 1
0.949040714491628 0.945840645773494 1 1
0.987059847855186 0.98423057804865 1 1
1.05235416820163 1.05002437913383 1 1
0.968126355169961 0.965840050560624 1 1
0.998634270231893 0.995569684996708 1 1
0.995806098316688 0.992901153557369 1 1
1.0713067717789 1.0675118183006 1 1
1.00649906759729 1.00361927859705 1 1
0.818112178643512 0.816474168115342 0 0
0.925891596607233 0.922586568937093 1 1
0.933838764448755 0.931437000417131 1 1
0.874296342026434 0.872269581461668 1 1
1.0146350909447 1.01116702766094 1 1
0.870591924503059 0.868542937371467 0 0
1.02541297376078 1.02181958190635 1 1
1.00875631221405 1.00588936375037 1 1
0.907949678321055 0.905532244787184 1 1
1.16149238214956 1.15794286219588 0 0
0.969867746079228 0.967557464818462 1 1
0.953837340462013 0.951418621195504 1 1
1.01137794993475 1.00820563699639 1 1
0.880044000763212 0.878152651312525 0 0
1.15903171594812 1.15520432094367 0 0
1.06650070002122 1.06372407435383 1 1
1.03337347100247 1.03080033076222 1 1
1.15482350501592 1.15177237523146 1 1
1.05917445510052 1.05641396609932 1 1
1.03417176532717 1.03184525557001 1 1
0.956933617091342 0.953917494835818 1 1
1.07716741670923 1.07355372286979 1 1
0.97891793683881 0.976544232810111 1 1
0.881334067683703 0.878878565130104 0 0
0.979970632476207 0.976954924969088 1 1
0.978357185386301 0.975463704024362 1 1
0.940380897194057 0.93723209398146 1 1
0.904575885477754 0.902069174267163 0 0
1.01485993774194 1.01200234759655 1 1
1.09344282119518 1.08983482748531 1 1
1.01916542176162 1.01603173703631 1 1
1.0243175914194 1.02204902313825 1 1
1.0050608159534 1.00248457834117 1 1
1.00450846907273 1.0014258841735 1 1
1.04907044977165 1.04586057778492 1 1
1.03798256853515 1.03513338778153 1 1
0.927116901717351 0.924447264342081 1 1
1.03229497729533 1.02957355234844 1 1
0.878074580700609 0.875361092159046 1 1
0.861644844316086 0.859027864144023 1 1
0.999482835514488 0.997101873001637 1 1
1.20351890184941 1.20082239692375 0 0
0.982497460818825 0.979638259316236 1 1
1.03548034132754 1.03260588181762 1 1
0.905356103862058 0.902328154288544 1 1
0.957864565150429 0.955832799656317 1 1
1.13593869125474 1.13333491396467 0 0
0.901014573200474 0.898565820465694 1 1
0.960074663022408 0.957546796145199 1 1
0.877698985902332 0.875240866433225 1 1
0.909937508567215 0.907020698642428 1 1
0.909744250680981 0.906791582687553 1 1
1.0370965016874 1.03415893014098 1 1
0.960287814895667 0.957718125478263 1 1
0.975952912462036 0.972145166374915 1 1
1.1338983135537 1.13062153252588 0 0
1.0598553617649 1.05683695695281 1 1
1.10366283038861 1.10113633918135 1 1
1.0114019568175 1.00923163588679 1 1
1.05584641774025 1.05321395501617 1 1
1.03452544322841 1.03080195585231 1 1
1.00577794808605 1.00353548094934 1 1
1.12589029699559 1.12255251191265 1 1
0.878216397644309 0.875966161658557 1 1
1.13327708357226 1.13016603945652 1 1
1.13415544809097 1.13030849579465 1 1
0.976282471466908 0.973477656857406 1 1
0.946107270576111 0.944058768058105 1 1
0.984852515020123 0.981702667543672 1 1
1.06633986660795 1.06256499095969 1 1
1.0298793150725 1.02763053877477 1 1
0.938803367085138 0.936136723164107 1 1
0.968902669961907 0.96619235131265 1 1
0.978594423451884 0.975791964306172 1 1
1.04358990402574 1.04041978671316 1 1
0.985525125595967 0.982813576146 1 1
1.04917612739594 1.04553778413545 1 1
0.856705987143737 0.854543085494727 0 0
0.920678937800415 0.918046908940047 1 1
1.06664352166188 1.06309729746055 1 1
0.95627538187204 0.953440914899402 1 1
1.03224440076191 1.0297585072809 1 1
1.0629482854773 1.05944142806481 1 1
1.11111942409304 1.10835702168663 1 1
1.02777217811469 1.02534785049201 1 1
1.02013451516338 1.01776110621262 1 1
1.06928404083035 1.06636460997896 1 1
1.05935385784289 1.05620895041768 1 1
1.03014419161927 1.02725776972952 1 1
0.980140873916093 0.976917017762294 1 1
1.02935051842521 1.02738988700587 1 1
0.953124796545651 0.94981217017651 1 1
0.931761405448341 0.929503751935658 1 1
0.86240411530389 0.859718459239991 1 1
0.908574075624559 0.906183366755148 1 1
0.982018518537764 0.97927018592233 1 1
1.10892101932346 1.10614656689414 1 1
0.863787051654438 0.861446340910533 0 0
1.07022481176044 1.06781322192034 1 1
1.01898582037624 1.01628072420762 1 1
0.968321470458285 0.965593932243681 1 1
1.02854400833086 1.02590259754707 1 1
1.02875657240843 1.02543585644662 1 1
1.11473632131233 1.11174990929867 1 1
1.0060877111683 1.00362339763567 1 1
1.20355868920161 1.199678603942 0 0
0.974446325090053 0.971965247679508 1 1
0.978441574863965 0.975555835597362 1 1
1.04457998318311 1.04174088283398 1 1
0.890957945448793 0.887927201361105 1 1
0.958780808037993 0.955849261261452 1 1
1.20108166577916 1.19723114718473 0 0
0.961723986136195 0.959352619151879 1 1
1.1205888607863 1.11712171145286 1 1
1.01680241596834 1.01332471261129 1 1
1.04921234265152 1.04663589919816 1 1
0.997655921383184 0.995183664985268 1 1
0.973720542148213 0.971170268100193 1 1
1.01583687277385 1.01327115222352 1 1
1.01515808856126 1.01260415488704 1 1
1.04065834859616 1.03777394511138 1 1
0.935381644903647 0.933152123899426 1 1
0.899620058381383 0.897013949775613 1 1
1.00167564220457 0.998623252643264 1 1
0.93875181189135 0.935951272091018 1 1
0.987762838725386 0.984788514816562 1 1
1.03971520379548 1.0358495319952 1 1
1.0175490881001 1.01464791729405 1 1
0.898801029001829 0.896141978626754 1 1
0.980226315211283 0.977578725342294 1 1
1.09483796071026 1.09183423812211 1 1
1.03324260954429 1.03020827601995 1 1
0.999868960648523 0.996381523166787 1 1
0.996226432645495 0.993162465382356 1 1
1.09754783057308 1.09359074999001 1 1
0.936806044173581 0.93423482163781 1 1
0.958348702008392 0.955710264227626 1 1
0.951278967244058 0.949131937559116 1 1
0.988861376438048 0.985903703692747 1 1
1.06071714857955 1.05822484162723 1 1
0.778087610411321 0.775840529649329 0 0
0.9873287368267 0.98463098431409 1 1
0.950180892518706 0.947592114169017 1 1
1.06762645044474 1.06448664205177 1 1
1.10737520213649 1.10387427474234 1 1
1.00979340314761 1.00709558496573 1 1
0.855581482972166 0.853140453181645 0 0
0.936510755469586 0.934528094327031 1 1
0.999311478591265 0.996202776276412 1 1
0.981474608305534 0.978511790208934 1 1
0.975602139871861 0.973321364224406 1 1
0.975875655174376 0.973120388696675 1 1
0.962955080724171 0.96057807332901 1 1
1.12969431067862 1.12591888048963 1 1
1.04314302117958 1.04035132270611 1 1
1.0476415301825 1.04479437439106 1 1
0.875677449211368 0.873461310279535 0 0
0.918326358395719 0.915786073908653 1 1
1.07061282441163 1.06770458742763 1 1
1.07890183249124 1.07619119264285 1 1
0.963226008354446 0.960453465583321 1 1
0.953038824651104 0.949552354090877 1 1
1.11070530345461 1.10661006055177 1 1
0.982676575217808 0.979452548634057 1 1
1.04050840938112 1.03808785409057 1 1
0.909407133079852 0.906422448091948 1 1
0.987665739090022 0.984544874609776 1 1
1.00985092091582 1.00739471272953 1 1
0.984525965061885 0.98210356923109 1 1
1.00941896537206 1.00627859729246 1 1
1.0233633351168 1.01998200828432 1 1
0.955726745771171 0.952153643384578 1 1
1.01753621250307 1.01425984804318 1 1
0.988755576769111 0.98612303780129 1 1
0.972806599012154 0.970289664977056 1 1
0.951867991821463 0.949735827632306 1 1
0.932778370604404 0.930545655236167 1 1
0.917077704929165 0.914554385467568 1 1
1.28007380137278 1.27669984124485 0 0
1.01297198657251 1.01010745116225 1 1
1.10878106552987 1.10597663539595 1 1
1.05282065254033 1.04965693753348 1 1
1.02287167833084 1.02020158245783 1 1
0.834393176807491 0.832260620516568 0 0
1.06181292438712 1.05905923658804 1 1
1.0458202853561 1.0426303475352 1 1
1.07923629671509 1.07595179402403 1 1
0.934582142405579 0.932283656191114 1 1
0.992285003593273 0.99011164090909 1 1
0.951597376493024 0.948820877251162 1 1
0.983482613168703 0.98037806101784 1 1
1.01224384611445 1.00941822005326 1 1
1.07083424458566 1.06814123645632 1 1
0.905331372324448 0.902811097845581 1 1
1.0554345753489 1.05178250070668 1 1
1.01905192735169 1.0155562498739 1 1
1.11063243749152 1.10801664951144 1 1
1.05876456740353 1.05482285413289 1 1
1.1156080775623 1.11255965363493 1 1
1.05684194930982 1.05448906069577 1 1
0.988005258980107 0.984762554258422 1 1
1.2206484001187 1.21786746233126 0 0
0.977005677095232 0.974105774517339 1 1
0.93000300766813 0.927671877318307 1 1
1.06918254260838 1.06587860924008 1 1
1.06056097525703 1.05729996654008 1 1
0.983260275314753 0.980118958805477 1 1
0.950282049461475 0.947646525867181 1 1
0.968910935138085 0.966235980099316 1 1
0.840230925696636 0.837130014073148 1 1
0.994903783800037 0.991613628725257 1 1
1.08965259311825 1.08655874256842 1 1
1.00237740163176 0.999692425104954 1 1
1.01564479569108 1.01371506815615 1 1
1.1016466309031 1.09868465869549 1 1
0.992620947422675 0.989596446034519 1 1
0.971576771903178 0.968538889751372 1 1
0.950829266090128 0.947792950136987 1 1
1.06843097330301 1.06591198949597 1 1
1.06923008646783 1.0665115543235 1 1
1.05312079853104 1.05048249245593 1 1
0.894139993877655 0.89138475073546 1 1
0.874029221280166 0.871363835250815 0 0
1.03430020538313 1.03111534236507 1 1
1.03121913483386 1.02872888551525 1 1
0.947452533168569 0.945042887803272 1 1
0.984579169729218 0.981660290954891 1 1
0.985872651363533 0.983526558906206 1 1
0.907739616773279 0.905349402491285 1 1
1.00043073138013 0.997563565665134 1 1
0.925571966365616 0.923009110653838 1 1
0.924468550150015 0.922408399262478 1 1
1.09637014765172 1.09314355394885 1 1
0.915671600749889 0.913330797923543 0 0
0.923682620788278 0.921054869646635 1 1
0.982183344535965 0.979165772020199 1 1
1.06173377658642 1.05926108240696 1 1
1.00523040187642 1.00178437025035 1 1
0.958558357369572 0.955412628934781 1 1
1.00891981985394 1.00665372215473 1 1
0.905575154580674 0.902854565564161 1 1
0.936383117400219 0.934019671016179 1 1
0.936582169417661 0.933829176489426 1 1
0.81700479894001 0.81483844672272 0 0
1.09054807433515 1.08760443325 0 0
1.04178814744387 1.03931202763254 1 1
0.96389190080559 0.96132575786084 1 1
0.939999048394189 0.937922725429809 1 1
1.03271837973594 1.02977271818213 1 1
1.07372232616357 1.07014933584736 1 1
1.0606987573908 1.05820989233265 1 1
0.996390623958382 0.994203465414618 1 1
0.983095430972006 0.980856326548677 1 1
1.0388378632351 1.03587389818619 1 1
1.03719728450616 1.03477336077931 1 1
0.994549737945852 0.991837791563468 1 1
0.919243027583219 0.916714572315058 1 1
0.890046748963186 0.887705670977812 0 0
1.07172544332266 1.06921740811059 1 1
0.981387677355249 0.978463971066911 1 1
0.895633032825514 0.893520427784682 1 1
1.03102039090278 1.0278463085056 1 1
1.02103685857362 1.01794338537152 1 1
0.929027936058352 0.926800689997341 1 1
1.01230626293042 1.00918139529092 1 1
1.15495369807879 1.15137001180192 1 1
0.873816946328131 0.871780683432942 0 0
1.01165170081379 1.008713935571 1 1
1.02199330554441 1.01885072336998 1 1
1.01284804301948 1.00994230591463 1 1
1.03578164672939 1.03238803768315 1 1
1.02599672924305 1.02351342359312 1 1
0.936298519681823 0.933466600539878 1 1
1.02070803380613 1.01826694931135 1 1
1.002594290005 1.00007399973377 1 1
1.15944532371888 1.15566459396432 0 0
1.13827092572935 1.13428043985325 1 1
0.91934528504687 0.916679414928084 1 1
0.984818685326469 0.981886264503009 1 1
0.837506641044454 0.835585887406318 0 0
1.0455949469211 1.04305399868095 1 1
1.01539885380342 1.01186266106499 1 1
1.09536715253385 1.09298736642183 1 1
0.779603182183248 0.77751065298741 0 0
0.979062730756721 0.976135451263863 1 1
1.03903049314255 1.03689531429557 1 1
1.0127496764069 1.01006836963358 1 1
1.0018262634278 0.999385437632238 1 1
0.903138932226435 0.901044833772696 1 1
1.04393124326205 1.04090582749275 1 1
0.980245446508102 0.977029064699441 1 1
0.940691247105501 0.937596288583736 1 1
1.01772204177556 1.01544152218948 1 1
0.979618657749546 0.976613699164368 1 1
0.986623335866721 0.984148933800883 1 1
1.20441522918977 1.20077932196767 1 1
0.953142289626843 0.950252674853976 1 1
1.00361893532751 1.00068808189691 1 1
1.05740297573016 1.05443488101328 1 1
1.04060693233625 1.0377300574214 1 1
1.05479290489022 1.05226155800726 1 1
1.0745183940192 1.07083123111666 1 1
0.89311634964001 0.890775390491403 1 1
1.08410879552791 1.08117135886924 1 1
0.834900406329592 0.832658175348379 0 0
0.927467139224175 0.925060063608979 1 1
1.09131373526642 1.08845819177601 1 1
1.00349369862676 1.0008387827839 1 1
1.03624657615096 1.03343025697586 1 1
0.922321503685151 0.919357392243731 1 1
0.941430207458488 0.938958700221587 1 1
0.984360068633727 0.981480260450469 1 1
0.995584185976298 0.993036188762526 1 1
1.02789222692361 1.02507470932584 1 1
1.06307182260497 1.06082020534346 1 1
0.932096995346416 0.928499094543436 1 1
0.995475733137793 0.993206455618465 1 1
1.07915721916347 1.07572610852285 1 1
0.949635009786515 0.946955955502964 1 1
1.09354468651721 1.09047205410743 1 1
0.977908659484364 0.975836043752868 1 1
0.933851929927132 0.93081408653504 1 1
1.02839304664555 1.02526521868183 1 1
0.781458937654235 0.779002085581938 0 0
1.05959186201629 1.0565763034 1 1
1.10898607962785 1.10589691410428 1 1
0.972205582491954 0.969484594477583 1 1
0.985363879400447 0.98267257127675 1 1
1.07561252891651 1.07315982243343 1 1
1.08846830623473 1.08541498512435 1 1
0.959414678323353 0.956765404035435 1 1
1.00320720522237 1.00120989412119 1 1
0.956998829151617 0.954678981153228 1 1
1.0860602577776 1.08270833212765 1 1
1.10226402812366 1.09777549551991 1 1
0.975517002468634 0.97252131808666 1 1
0.971871969775068 0.969053476420532 1 1
0.910995540787408 0.908261082896833 1 1
1.04122821002822 1.03829763393199 1 1
1.07726165735936 1.07395472651447 1 1
0.911327048562508 0.909013875919742 1 1
1.11287476514274 1.10983500945977 1 1
1.10247677589182 1.0992944805424 1 1
0.97518381843566 0.972311279796379 1 1
0.947280140507257 0.944375332911689 1 1
0.987290570258432 0.984070718409934 1 1
1.09313214682082 1.09062972301341 1 1
1.00853763240159 1.00499338826311 1 1
0.957130940543892 0.954225123049125 1 1
0.960486548509055 0.957038230543899 1 1
1.00503281800186 1.00166438860079 1 1
1.08886537421027 1.08551971593693 1 1
0.92804554571782 0.925561722656202 1 1
1.10811152361882 1.10506908430441 0 0
0.935195247126065 0.932405736992461 1 1
1.01501379915873 1.01224665926684 1 1
0.947284986808308 0.944080121057654 1 1
1.14802692053393 1.14524614293021 0 0
0.960492230978133 0.957377346557193 1 1
1.04864850121102 1.04577075337454 1 1
0.90413051473284 0.90179843303729 1 1
1.0941826651174 1.09116507869239 1 1
1.02063018951799 1.01763837794274 1 1
1.0632250983938 1.05965011744727 1 1
0.948985776939254 0.946455806146458 1 1
1.10398904798806 1.10072271930996 1 1
1.03706906209397 1.0340178582653 1 1
0.85141788779232 0.849043369952818 0 0
1.02693987812973 1.02370882010013 1 1
0.967556500344757 0.964891126054735 1 1
1.07989670280467 1.0757779788526 1 1
0.90459635089436 0.901890973824768 1 1
0.986895420227619 0.984116094628795 1 1
0.926959723249226 0.924474738038203 1 1
1.02346288213712 1.01994650161887 1 1
1.04595492687686 1.04317378407169 1 1
1.06103243661733 1.05758544686327 1 1
0.906518218434192 0.904613868193454 1 1
1.09686733104551 1.09445893811733 1 1
0.874862574916553 0.871816680437282 1 1
0.898567007558531 0.895777352146078 1 1
1.09958542678465 1.09680735371505 1 1
1.01168238173066 1.00896376945955 1 1
1.01433657139643 1.01068177851799 1 1
1.05335319720338 1.05055512562642 1 1
0.973654655882082 0.970759022878601 1 1
1.152081299911 1.14823343671448 0 0
1.07469418801047 1.07198806661163 1 1
1.0456991495278 1.04292641838444 1 1
0.967872742153187 0.96494619561091 1 1
0.973749370831039 0.97064028030447 1 1
0.907945970571337 0.905969137273762 1 1
1.11968021518721 1.11640108125147 1 1
0.969068505559689 0.966576733995091 1 1
0.924778778470203 0.922028134566316 1 1
1.02450622157661 1.02222278865983 1 1
0.949239058259411 0.946795955566843 1 1
0.95629000692277 0.953539946133107 1 1
0.9192852053118 0.917053441546966 1 1
0.931845457740617 0.929216631710323 1 1
1.07873703683572 1.07600348020794 1 1
0.935692699301074 0.933368088724539 1 1
0.953096130684912 0.95056843626058 1 1
1.12548070112673 1.12205776821267 0 0
0.874199025574965 0.871723205587294 1 1
0.853802370339643 0.851158566329473 1 1
1.02663019028889 1.02366599199012 1 1
1.05897202428107 1.05643764574898 1 1
1.06029186406529 1.05774710333849 1 1
0.943457241645482 0.941030163009472 1 1
0.931903800910693 0.929364652656664 1 1
0.995989782184834 0.993031377027412 1 1
1.00000470842444 0.997336418767316 1 1
0.955306049610614 0.952520191516663 1 1
0.974296055053037 0.971707379677775 1 1
1.06584292389242 1.06291075794087 1 1
0.965949361498654 0.962715144147373 1 1
1.04032375850384 1.0378333126238 1 1
1.00050036676489 0.997543167027414 1 1
0.976892078481781 0.973282617547468 1 1
0.936166345653383 0.934057055397214 1 1
0.955396606702528 0.953008547803201 1 1
0.974480937491216 0.97196454126133 1 1
1.03531300270376 1.03241902825759 1 1
1.10796037180338 1.10340008870856 1 1
1.03929349717854 1.03686446954141 1 1
0.929550955920676 0.927188060537024 1 1
1.00821311382303 1.00551178650349 1 1
1.11564010640821 1.11272682403105 1 1
0.896543933059263 0.893403813115706 1 1
0.902892428893072 0.900218134838357 1 1
1.01852685010962 1.01598887380708 1 1
1.01243873439334 1.00934493347288 1 1
1.03352117212975 1.02975020331627 1 1
0.955566202686667 0.953030010687427 1 1
1.10021565869154 1.09713003606922 1 1
0.98914692934003 0.986795984962461 1 1
1.16930361277709 1.165356813602 0 0
1.12222208662743 1.11919102200759 1 1
0.991034303882977 0.988422445503159 1 1
0.947103319275308 0.944456601524958 1 1
0.914705058283768 0.911566110647516 1 1
1.10548338173141 1.10195325645356 1 1
1.00508307833089 1.00275687791003 1 1
1.03303365895741 1.03045170170539 1 1
0.991014538799831 0.98796207153913 1 1
1.02493539011411 1.02223787904837 1 1
0.87747893993771 0.875337622738665 0 0
1.01231702781425 1.00978152668187 1 1
1.00120872523252 0.998946818684926 1 1
0.971342257499868 0.968806750683157 1 1
1.11563466430389 1.11261008956542 1 1
1.07447985950229 1.07144291216661 1 1
0.997244747235579 0.994588627907942 1 1
1.12624349987291 1.12281637571942 1 1
1.07216600461516 1.06911723218782 1 1
0.997613898983162 0.995606719491369 1 1
0.97106042344427 0.968589042873098 1 1
0.9990407534629 0.994477922618375 1 1
0.8614139920378 0.859434766390039 1 1
1.14511457937153 1.14253902602658 0 1
1.00956183889673 1.00660353173951 1 1
0.863765691497498 0.861512536830423 1 1
0.965727882360606 0.962836125700448 1 1
1.10012370262588 1.09703394528143 1 1
0.902842619705171 0.900243787724688 1 1
0.928756313955402 0.92590565872892 1 1
0.946359108004897 0.944226953327392 1 1
1.09290291507116 1.08992173930489 0 0
0.978331685576658 0.975951866443654 1 1
0.999249006755167 0.997054381604087 1 1
1.0680918329795 1.06476677329059 1 1
1.10274471997305 1.09879093016328 1 1
0.963531621156844 0.960276426103474 1 1
1.03991267161732 1.03727473008536 1 1
1.17007201724994 1.16626212001207 0 0
0.958521817611956 0.955942356390371 1 1
1.11541328423689 1.11146565461471 1 1
1.15191412871155 1.14750199645131 1 1
0.946972814890736 0.944248825798753 1 1
1.090586826427 1.08752773679126 1 1
0.920562990963831 0.918460727757355 1 1
1.02135670669562 1.01837074128552 1 1
1.03523283946797 1.03290111595665 1 1
1.0281137511404 1.0254066197641 1 1
1.05176947240774 1.04854236889354 1 1
0.863789719245123 0.861128835254777 0 0
0.960996615397797 0.958658446485957 1 1
0.882620407136128 0.879554878949813 1 1
1.04757132347441 1.04461390968169 1 1
0.9494164424498 0.946763992591248 1 1
0.887043819558285 0.883989225561959 1 1
1.09524948883251 1.09216813167762 1 1
1.19109527652362 1.18707754865965 1 1
1.02307847217396 1.02052226684162 1 1
1.07451853698172 1.0711988375456 1 1
1.16696620315262 1.16410789283126 0 0
1.0374343115802 1.0344208200086 1 1
0.900836061701059 0.898576290496442 1 1
1.02430161275631 1.02087591090363 1 1
0.870237385242126 0.867889724380068 0 0
0.956000857261307 0.953003293892481 1 1
1.02881424534371 1.026072957844 1 1
1.08072405211669 1.07727334669853 1 1
1.07821605886902 1.07508507361346 1 1
0.922245925101137 0.920072607895464 1 1
1.01392166128498 1.01063131931687 1 1
0.984675622403303 0.982227449387301 1 1
1.06684886494634 1.06300045687978 1 1
0.957321340084957 0.955002354424014 1 1
1.01169460266494 1.00826145790485 1 1
0.873399566765094 0.870734432640304 1 1
1.00233495305787 0.999380694841933 1 1
0.970603624537973 0.968285960007628 1 1
0.978074327733475 0.975492119465104 1 1
1.14328898294609 1.14091113401934 0 0
0.833677565559553 0.831510212653006 0 0
1.00750935513509 1.00499750117739 1 1
1.15603106129748 1.15267031231619 0 0
1.08621891849168 1.08282592988416 1 1
1.05267540440679 1.05027203077296 1 1
0.949140572472507 0.946206759865085 1 1
1.06159553922025 1.05879165330746 1 1
0.929625671450081 0.927006863854853 1 1
0.893057695672994 0.890045450215254 1 1
1.03833976793128 1.03479410988588 1 1
0.975503036741151 0.972807152324441 1 1
1.09310560888836 1.0901321701978 1 1
0.970589587889153 0.968064621364545 1 1
1.02846308651098 1.02549389723423 1 1
0.949859700323777 0.947396850278301 1 1
0.997901623010508 0.995660458939329 1 1
0.971353688206175 0.968168081798803 1 1
1.05127823360887 1.04858378577187 1 1
1.06328667164779 1.06064504089784 1 1
0.962414837503535 0.959654621027767 1 1
0.968311621105378 0.96543082371049 1 1
1.06485694915125 1.06196527783543 1 1
1.12595472142073 1.12347355472429 0 0
0.904871720656435 0.90258746134186 1 1
0.932158036295401 0.929505683971077 1 1
1.05975828022663 1.05674060847671 1 1
0.9062901351915 0.904115374207094 1 0
0.956964143506263 0.954276203438862 1 1
1.03204409684613 1.02933168286817 1 1
0.943527725535124 0.940379762528986 1 1
0.931564356929484 0.929062532903194 1 1
1.02850978779306 1.02584353956168 1 1
1.06336086028787 1.06040486226459 1 1
1.11168934278735 1.10789959001273 1 1
1.07826887120305 1.07519796247484 1 1
0.838235842271537 0.836362935236134 0 0
0.917161944422281 0.914444424344612 1 1
0.966872064777019 0.964058423376125 1 1
0.903648483628982 0.90159451506479 1 1
1.02957458196191 1.02652877712698 1 1
1.05392745558561 1.05101125063168 1 1
0.859777440869828 0.857335333280939 1 1
1.06481186295539 1.06212456040589 1 1
1.09792718230407 1.09491536632582 1 1
0.990330782662845 0.988164400739132 1 1
0.971862458705572 0.969836210806003 1 1
1.07061819108947 1.06746601932828 1 1
0.908916503596147 0.906937118446612 1 1
0.999556796512751 0.997155466616007 1 1
0.978511616320539 0.975722798342427 1 1
0.962977868397869 0.960666500266442 1 1
1.03845809347067 1.03507264291067 1 1
1.12086563935186 1.11783062146913 0 0
1.12522250894699 1.12188655131412 1 1
1.05355606278593 1.05064061997622 1 1
0.921657334870637 0.918422733400241 1 1
1.07902992125541 1.07544259948097 1 1
0.993280864855589 0.990199738148922 1 1
0.980246256563595 0.977830234471639 1 1
0.941397045395337 0.938063908938848 1 1
0.976012654913795 0.973558287810182 1 1
1.14139438487497 1.13854501438531 0 0
0.934376068850898 0.932284286822724 1 1
0.989203746086393 0.986696136193608 1 1
0.990517586891648 0.987744607496463 1 1
1.04355170307273 1.04033639037276 1 1
1.10853463872408 1.10543523506186 1 1
0.951363719587402 0.949209010085425 1 1
0.975071981582922 0.972273433953993 1 1
1.00791341947764 1.00487541727892 1 1
1.01770192534342 1.01515686187655 1 1
1.05753494620807 1.05479352751819 1 1
1.04564633397284 1.04283978819308 1 1
0.842247810766025 0.839058060295078 1 1
0.932335062538373 0.929269393403327 1 1
1.05392849595971 1.05073910358831 1 1
1.01953898696125 1.01617985711723 1 1
0.999029848990946 0.996706617330188 1 1
1.09846748885658 1.09556629635574 1 1
0.925749840269416 0.923141395150656 1 1
0.94488738457426 0.942685603377052 1 1
0.904477659176161 0.901466622559935 1 0
1.06656029172319 1.06386939507816 1 1
0.911072690499817 0.908683224089265 1 1
0.970242312387575 0.967756134759226 1 1
1.00546233712491 1.00265148634973 1 1
0.89959382668981 0.89697623323722 1 1
1.06364261155178 1.06116528913908 1 1
1.05635573830794 1.05273031122307 1 1
1.05065784783829 1.04837346291331 1 1
0.962562797218488 0.960372963528219 1 1
0.976822138585386 0.974520335143751 1 1
1.14726522942184 1.14452776089034 0 0
1.01173082377566 1.00806688147797 1 1
0.943262518821272 0.941258655975991 1 1
0.922626420906407 0.920209063256767 1 1
0.955847672231853 0.953626742418803 1 1
0.97124625394143 0.968538770174648 1 1
0.95141255379406 0.949064950874548 1 1
0.836932421925219 0.834737846735455 0 0
0.977478312142737 0.974924905374326 1 1
1.04290534291136 1.04009712381897 1 1
0.982345946874459 0.979814762309612 1 1
1.02941276419904 1.02725682707619 1 1
0.96133477922196 0.957582253780167 1 1
1.04219531106867 1.03912569828328 1 1
0.964998833501818 0.961989340369315 1 1
1.05256517881399 1.04816896345361 1 1
0.940301126117373 0.937908042719556 1 1
0.999680450460981 0.997073999014843 1 1
1.14995342728419 1.14627352176416 0 0
0.968893004743728 0.966507943719228 1 1
1.13312238426417 1.12987649993167 0 0
0.938675027730677 0.935776446439322 1 1
1.17606819081487 1.17297567591192 0 0
0.981983348144284 0.979205057528195 1 1
1.08810852019995 1.08515980084626 1 1
1.05299798297148 1.04983590685929 1 1
0.917186916898407 0.914084375905164 1 1
1.0748278119629 1.07273131369746 1 1
0.911545160893655 0.908998515499517 1 1
1.00322335420393 1.00026912751989 1 1
1.02510882433868 1.02214769868441 1 1
0.992693374471086 0.989925737304507 1 1
1.02441302805163 1.02197072515681 1 1
0.868516775565938 0.866362623011269 1 1
1.09502930489496 1.09149408861563 1 1
0.915670995903099 0.912857333973892 1 1
1.02015941501244 1.01750640860786 1 1
1.05065616881229 1.04770962793205 1 1
0.918259247474286 0.915635125210541 1 1
1.02241260820661 1.0192071190724 1 1
0.991340151426074 0.988733521064618 1 1
0.802333763698078 0.799927364688662 0 0
0.976755171443676 0.974016377676135 1 1
0.950871954875423 0.948232189946525 1 1
1.05694753470064 1.05467052126406 1 1
0.979379754762955 0.977027022071159 1 1
0.882570553260059 0.880113143866849 1 1
0.922282597822069 0.919898251150527 1 1
0.934545627233872 0.932349999929371 1 1
1.00135123268213 0.998358830218767 1 1
1.04857729057074 1.04552503669765 1 1
1.08836421495788 1.08531444037508 1 1
0.942862783513751 0.93998579393767 1 1
1.03709629262141 1.0344816679995 1 1
0.893873848243134 0.89202505145121 1 1
0.826106543782625 0.823779871388301 1 1
1.0382165179213 1.03559461867424 1 1
0.899051905888317 0.896723423853737 1 1
1.02313657537141 1.02001880925457 1 1
1.09575561719434 1.092817479621 1 1
1.15665145566773 1.1535453426535 0 1
1.03251945878585 1.02870577760719 1 1
0.970388491293458 0.967647488926071 1 1
0.896736929333339 0.894123324006481 1 1
1.05739879242006 1.05437771280868 1 1
0.956672241864683 0.954547525527965 1 1
0.996539821739235 0.993571924983594 1 1
0.955142738052698 0.952105693051632 1 1
0.908440975280973 0.906451779356645 1 1
1.10009915489629 1.09740434375829 0 0
1.01836203224931 1.01557192478084 1 1
0.849767367788222 0.847424787582554 0 0
1.0458952667636 1.04316245681307 1 1
0.844265254285691 0.842212293513616 1 1
1.04121506202063 1.03866702380507 1 1
0.896877206599032 0.894237037023627 1 1
0.912557788452423 0.909620049362027 1 1
0.984458661323625 0.982239423420421 1 1
0.902549147045896 0.900143872605953 1 1
1.05407691118045 1.05169548138578 1 1
0.936387418281293 0.933006159810413 1 1
1.09511239296838 1.09199173812949 1 1
0.998281554406379 0.995724397837355 1 1
0.924910508573404 0.922257404057929 1 1
0.962326604861388 0.959654519327774 1 1
1.03037871489446 1.02803370215055 1 1
1.00209463967095 0.999645396908171 1 1
1.00250665205898 0.999829573596442 1 1
0.888884051459413 0.886735242697216 1 1
0.828792524476157 0.825521108640115 0 0
0.944125582330612 0.94139971178634 1 1
1.05356973043268 1.05000967727548 1 1
0.872941455314424 0.870715074685351 0 0
0.9068424109982 0.904035644225963 1 1
0.920903700341267 0.918618467520169 1 1
1.04246208703415 1.03930415100178 1 1
0.980588127974711 0.977354975636344 1 1
1.0512830783245 1.04867198776287 1 1
0.978095173047977 0.975551933653331 1 1
0.904604074336085 0.90139262203071 1 1
0.941762063112948 0.939198595837333 1 1
1.12891304667634 1.12633283412534 1 1
1.02247856508249 1.01975136138691 1 1
0.87747816343625 0.874858035352653 1 0
1.02555809249676 1.02227490486636 1 1
0.953696738848994 0.950609266097432 1 1
1.003646882703 1.00096452076101 1 1
0.969028412085177 0.966274182534616 1 1
0.97576946006723 0.972771858284257 1 1
0.951466518707169 0.948667280861899 1 1
0.966247020397153 0.962158280720147 1 1
0.964870697194843 0.962126902572181 1 1
1.0513669535902 1.04913697186008 1 1
1.07329909040087 1.06953421629095 1 1
1.02363730549016 1.02082003167997 1 1
0.895579632756181 0.893524210615814 1 1
1.12947234990222 1.12704269165073 0 0
0.926600946688763 0.92452624183511 1 1
1.0045605595187 1.0018180146726 1 1
0.872719077135046 0.870446154717774 1 1
1.00230747889999 0.99930489029595 1 1
0.959461409156165 0.956808719912339 1 1
0.991219510385137 0.988127790434297 1 1
1.04492285205977 1.04176423695673 1 1
1.03097897591948 1.02846406973186 1 1
0.950438945005417 0.947896000407582 1 1
1.03374691519583 1.03114804510069 1 1
1.07584199966532 1.07338181271315 1 1
1.2154180431493 1.2121551863699 0 0
1.01335813350488 1.01093159675969 1 1
1.0542607734518 1.0510621644288 1 1
1.01561060848654 1.01253152683737 1 1
1.07369115209516 1.07088816168035 1 1
1.10143542207991 1.09864914858488 0 0
0.983881914925435 0.980938951873443 1 1
0.882127144375535 0.879943968736705 0 0
1.05671430761233 1.05403969773981 1 1
0.911610521466049 0.909044630748922 1 1
1.04159309390356 1.038335652133 1 1
0.954375555647744 0.950281614083436 1 1
1.05505069100871 1.05110842345693 1 1
0.951037891387706 0.948125130001003 1 1
1.18092758988961 1.17645167447209 0 0
1.00844670042195 1.00499802529808 1 1
0.967860108321988 0.964388623245697 1 1
0.888324400593173 0.885903241029984 1 1
0.942934189778107 0.940774390500624 1 1
0.987879711692839 0.984903604687188 1 1
0.983913646013922 0.981589096230848 1 1
1.03551540697385 1.0327183487008 1 1
1.07221641108772 1.06952267933841 1 1
1.08845359410566 1.0853608972109 1 1
0.959327408168763 0.956371567717882 1 1
0.966952796859982 0.964122274958143 1 1
1.02590432620082 1.02348032296379 1 1
1.10496972039339 1.1015293518572 1 1
0.998305606946823 0.995357916701764 1 1
1.00908113360238 1.00674784280785 1 1
0.967582822768321 0.965215696929994 1 1
1.10055668155811 1.0970315907687 1 1
1.00196009131568 0.999099733339341 1 1
0.928978722543809 0.925869216669914 1 1
0.982945948598203 0.980654806980133 1 1
1.15168946510297 1.14793589307886 0 1
0.995079920094833 0.992309248628835 1 1
1.17979557006054 1.17648769996226 0 0
0.97714026374942 0.974459194276791 1 1
0.996311023436604 0.993766143386122 1 1
1.11409878630642 1.1110082649246 1 1
1.01241042735502 1.00992812554933 1 1
0.873341739189843 0.870640907739904 1 1
1.16995504673067 1.16650022217737 0 0
0.993133160478784 0.990858458869289 1 1
0.987837618525301 0.984426978823026 1 1
1.09528662124681 1.09241228234856 0 0
1.00296808398476 0.999355323087784 1 1
1.07719509865615 1.07285428816483 1 1
1.00208691774398 0.99907152245636 1 1
1.05508995461445 1.05196276749887 1 1
1.03396886590779 1.03065635866816 1 1
1.1804734499215 1.17703986532511 1 1
0.995151757692958 0.992989943597766 1 1
0.983995127600056 0.981309044515602 1 1
1.09711732638207 1.09426562214241 1 1
0.851856263064399 0.849611846599422 0 0
0.994575690920418 0.992236019620784 1 1
1.03057176782732 1.02769012832424 1 1
1.02704487993607 1.02367272773866 1 1
1.04885201242842 1.04562578958246 1 1
1.14123825523152 1.13802459603663 0 0
0.900054543911692 0.897695528933924 1 1
0.989051254629327 0.986664276909701 1 1
0.990880022371591 0.988123027105675 1 1
1.00702529996015 1.00346394046881 1 1
0.886827895600046 0.884082116094098 0 0
1.03080063164628 1.02711028485011 1 1
0.946938616105571 0.9440809126506 1 1
1.05055973333751 1.04795998478807 1 1
0.852899676917985 0.850658845412614 0 0
1.0408332640855 1.0380918674351 1 1
1.01766045154204 1.01459761259659 1 1
1.03226044751447 1.02939573424211 1 1
0.987994187109525 0.984750939770239 1 1
0.910262626384324 0.907875255571437 1 1
1.06897257218399 1.06584114831297 1 1
1.1714829883367 1.16732792421095 0 0
0.975698569835559 0.972404549988058 1 1
1.11522142194162 1.11246355928165 1 1
0.89339129714428 0.890593245185059 1 1
1.10663323464313 1.1034187623824 1 1
1.07340655181923 1.07042729648839 1 1
0.934762723798127 0.93197348528247 1 1
0.970837662274059 0.968183099327455 1 1
1.10160793652269 1.09852459583926 1 1
1.00225464986609 0.998887218377656 1 1
0.795536817257187 0.793550611316252 0 0
1.00695400697457 1.00439395506271 1 1
0.992272814012474 0.988881891848538 1 1
1.08007509921134 1.07749447122807 1 1
1.20775956914886 1.20434188942859 0 0
1.07789372571347 1.07527384148351 1 1
1.09196834290112 1.08842333832561 1 1
0.972209665975553 0.969710383721061 1 1
0.964893911869218 0.96214948993522 1 1
0.931334573545899 0.92867012400384 1 1
0.970688187015691 0.968301392978403 1 1
0.927594418770989 0.924414933214616 1 1
1.09003909579078 1.08725653566416 1 1
0.920428267132785 0.918235147825124 1 1
1.08494275601778 1.08233771375606 1 1
1.04777630876004 1.0453125380165 1 1
1.1672564825104 1.16351441465953 0 0
0.998092925603828 0.995738086200243 1 1
0.96000333167971 0.957502867124397 1 1
0.975042188977149 0.972747527840154 1 1
1.15837893120517 1.15531270149886 0 0
1.06651720136309 1.06402782691904 1 1
1.0030087297928 1.00061668561966 1 1
0.91043694099703 0.907584924301349 1 1
1.00065872441719 0.997900092630848 1 1
1.14347229479203 1.13984718141959 0 0
0.964377250692844 0.961029294698562 1 1
0.925572997671487 0.923258322821948 1 1
0.847247555510383 0.844121206474342 1 1
0.954693725296086 0.952592059324255 1 1
0.871749422017252 0.869087942163529 1 1
1.03278983565711 1.02992516092213 1 1
0.898737348883701 0.895906095270526 1 1
0.950904906407952 0.948857108943257 1 1
0.914230771250055 0.911985410745526 1 1
1.02004809777599 1.01734587928275 1 1
1.07621619524233 1.07361276932581 1 1
0.919934389402934 0.917201428778705 1 1
1.01089727027294 1.00846993170593 1 1
0.964337502352434 0.961690612666129 1 1
0.905382298063542 0.90326101302424 1 1
1.04630852765993 1.04322461518379 1 1
1.01658818779116 1.01352591207688 1 1
1.01657485080524 1.01409603363426 1 1
1.05463799367326 1.05176777824033 1 1
0.968584596818805 0.965770713879442 1 1
1.17751232217591 1.17412437098788 0 0
0.904906454402029 0.902624063959848 1 1
0.998765527394604 0.99551943314856 1 1
1.10759934674193 1.10383166568985 1 1
1.07632429954501 1.07391047178081 1 1
0.933853462826599 0.931613138567785 1 1
0.956550017602342 0.954251321117318 1 1
0.924216632694912 0.921637135852497 1 1
1.07692976077607 1.07254056399509 1 1
1.0246937546607 1.02204696029913 1 1
0.970097455055656 0.967493017797738 1 1
1.01041936976069 1.00785897083337 1 1
1.02957206535381 1.02684425558535 1 1
0.940628475382056 0.938543409699759 1 1
0.992809690885357 0.989786256536185 1 1
1.01984886544025 1.01742268415342 1 1
1.0010296537512 0.997318668600976 1 1
0.900200528844018 0.897714944127554 1 1
1.02934171488958 1.02611775130715 1 1
0.98422117363778 0.981626956630848 1 1
0.96137651639046 0.958356342688327 1 1
1.02064644504271 1.01807065516375 1 1
1.01975283341206 1.01760338107953 1 1
0.977646767199013 0.974268330078659 1 1
1.06936279328193 1.06631118987469 1 1
0.977369130534977 0.97458101643814 1 1
1.01642124987943 1.01302435581845 1 1
0.977422267931477 0.975060865690922 1 1
0.871243221350271 0.868593551753878 1 1
0.866104630682804 0.86353700983091 0 0
0.918093593217056 0.915366160517965 1 1
1.14088478840895 1.13752500258964 1 1
1.00777809885369 1.00550523725062 1 1
1.12892054221739 1.12488834124356 1 1
0.896266973564885 0.894023235125863 1 1
0.911476187110095 0.908481423858608 1 1
1.03620188460512 1.03362575063699 1 1
1.01908931301251 1.01616679000422 1 1
1.08871038533079 1.08573291624214 1 1
1.07326689475285 1.0688407977129 1 1
0.987194959348066 0.984558381413556 1 1
0.986523664655959 0.983689614246451 1 1
1.00956104197888 1.00646965243817 1 1
0.918702073075886 0.915173128753899 1 1
1.13032336234215 1.12676411541195 1 1
1.00821651550003 1.00554914877923 1 1
1.00129578189223 0.998522986898577 1 1
0.977669991590266 0.974331205706331 1 1
1.20018911128218 1.19680645176616 0 0
1.01982733306888 1.01622932795735 1 1
0.864604353591645 0.862250182787165 1 1
1.03267158284578 1.03026011063702 1 1
0.855521310964004 0.853307378023518 1 0
1.04436139205679 1.04151592754084 1 1
0.936960164979785 0.933639142301182 1 1
1.04856326967489 1.04570827424367 1 1
1.04014848385079 1.03728878478245 1 1
0.990679249875343 0.987659669717505 1 1
0.915200396814153 0.9129409348132 1 1
1.08961692489484 1.08627401272394 1 1
0.976212123706944 0.972880470217365 1 1
1.10953522265553 1.1065833243606 0 0
1.02591010743682 1.02338165843393 1 1
0.94152420319887 0.938148855955208 1 1
0.928584453829673 0.925940253095223 1 1
1.06110752188951 1.0585675018627 1 1
1.09608239537283 1.09348094755628 0 0
0.963827789927244 0.961101306487677 1 1
1.17445080129735 1.17027646872697 0 0
0.9778503041163 0.975544319079397 1 1
1.01585475657462 1.01328783891414 1 1
1.07190454513759 1.06844021291148 1 1
0.980488417866389 0.978261581429512 1 1
1.01158921869542 1.00853282727032 1 1
0.88654002993115 0.883682076753302 1 1
0.99887860770319 0.99665960779424 1 1
1.07617743753686 1.07267938129924 1 1
1.04444733826145 1.04196148818648 1 1
0.925407967810307 0.922133036883353 1 1
1.05868902564534 1.05610483649564 1 1
0.929949182098234 0.927716531901359 1 1
1.00004374451147 0.997146384613337 1 1
0.925137402185592 0.922070708632915 1 1
1.03455723889415 1.03175682279246 1 1
1.03607467753208 1.03303746875014 1 1
0.999868317809974 0.997233509789857 1 1
1.00745420038236 1.00520940197745 1 1
1.07132245775907 1.06761932065084 1 1
0.788652503751902 0.786982954526021 0 0
1.06705763407457 1.06371097829407 1 1
0.945848320068912 0.942790198701181 1 1
1.17039649254114 1.16637758065723 1 1
1.02261346453536 1.01941267068158 1 1
0.891356582046199 0.889085798260413 1 1
1.02226421738614 1.01907935499394 1 1
0.825325076678038 0.822827153503998 0 0
0.946372211667292 0.943774265804404 1 1
1.01612659681146 1.01264149701293 1 1
1.0077721662427 1.00492634482517 1 1
0.962190643506233 0.959926533682336 1 1
1.01391637957997 1.01052691271617 1 1
1.09949236506034 1.09573614486618 1 1
0.933207196449883 0.9300499327027 1 1
0.911054125838666 0.908638689336309 1 1
0.991725859961039 0.989040914833775 1 1
0.91609835681434 0.914167824141425 1 1
0.944020998435096 0.940920402310018 1 1
0.98835532154926 0.98552868065063 1 1
0.996543065081575 0.994041670173058 1 1
0.956882246253514 0.953969694132163 1 1
1.1077039306567 1.1047146790959 1 1
0.983697766863037 0.979937415856393 1 1
1.07048180634129 1.06690082900827 1 1
0.945077285796013 0.942354164235147 1 1
0.918543188133507 0.915897693810001 1 1
0.961456417019335 0.959262389030414 1 1
0.937097254908518 0.934786770805862 1 1
0.920358999801755 0.917987013218742 1 1
1.10233466975194 1.09969265332175 1 1
1.03606371775711 1.03308440235861 1 1
1.00614126616329 1.00261993664857 1 1
1.03303100910029 1.02926860446232 1 1
0.882236897668717 0.87971937188046 1 1
1.01260749509076 1.00991203535078 1 1
1.10002590888925 1.09723484497429 1 1
0.897228902173803 0.894777452694785 1 1
0.932750722541147 0.930365016503914 1 1
0.972690103379892 0.969622306588502 1 1
0.959442865765908 0.95727058400187 1 1
1.09727675079772 1.09420224812069 1 1
0.990819248183454 0.988352616512572 1 1
0.942177454605518 0.93946526090948 1 1
1.03411427904149 1.03212111603036 1 1
0.958235611627451 0.955565907518996 1 1
1.08203028251696 1.07862925857892 1 1
0.954616405562737 0.952098415112614 1 1
1.03500052430659 1.03201254405128 1 1
0.94702847021411 0.94362379288222 1 1
0.898978667257573 0.896722122422402 1 1
1.06266683656328 1.05917358812019 1 1
0.968910915836327 0.966757216241692 1 1
0.888135863144583 0.885958843056346 1 1
1.13886598446296 1.13584016954211 0 0
0.994779192958289 0.99176179398562 1 1
1.03670399927616 1.03438200957545 1 1
0.971086553602376 0.96858967499018 1 1
0.987670772293456 0.984496758422064 1 1
0.983647756310856 0.980872262903267 1 1
0.894816704766665 0.892121279882104 1 1
1.03655240132702 1.0341167982467 1 1
1.02805683841088 1.02525242872045 1 1
1.01583291387104 1.01351195793925 1 1
0.917546222812454 0.915652220340029 1 1
1.0584971981251 1.05631966828848 1 1
1.03972549999493 1.03694794107746 1 1
0.880486904386304 0.878295347016559 1 1
0.959663358327476 0.956953393996251 1 1
0.933580170515361 0.931001821528849 1 1
0.989740965434284 0.986864514993463 1 1
0.927072380219903 0.924481017149476 1 1
1.01247173225909 1.01013860079743 1 1
1.01956123997102 1.01697753379264 1 1
1.00016936617464 0.997163876096995 1 1
0.958763109592091 0.955795123534353 1 1
0.999975982440551 0.997525374308489 1 1
1.01279117709324 1.0092787879941 1 1
0.923986063739261 0.921430601580485 1 1
0.962056435699258 0.959185078843064 1 1
0.977483758535219 0.975256646202255 1 1
1.08875553502118 1.08558452348426 1 1
0.937153713081446 0.934752328075485 1 1
0.929400106822072 0.926867345214929 1 1
1.03384999723665 1.03072401205781 1 1
1.03357672008877 1.02998725456519 1 1
0.918055482334914 0.914944024858984 1 1
1.05192789632738 1.04879656485208 1 1
1.21269260813359 1.20932890257811 0 0
1.06672350085725 1.06391469277886 1 1
0.907259284317493 0.904492499501406 1 1
1.04466674464644 1.0413254235958 1 1
0.957006489431118 0.95482131778264 1 1
1.07355343315288 1.07098287044318 1 1
0.994169490566084 0.991480329906696 1 1
1.0044154102942 1.00216485864919 1 1
1.01298916219706 1.01027447790854 1 1
0.867157357593082 0.863670279982189 1 1
0.964797578946334 0.962539838947551 1 1
1.10980572453502 1.10611948495836 1 1
0.986189137741351 0.983948867047138 1 1
0.963664417555147 0.96047733614738 1 1
0.959578989868879 0.956916278049045 1 1
0.904497509019439 0.901928857174301 1 1
1.01657462797631 1.01353728946905 1 1
1.22224836123075 1.21940878366858 0 0
1.01246946556985 1.01014416181977 1 1
0.879466255176172 0.877126958451653 1 1
0.998325826753915 0.994084067707376 1 1
1.10398273170846 1.10099964939621 0 0
1.09457337644615 1.0909783525802 1 1
1.01506175085475 1.01262594572807 1 1
0.922439825745646 0.920186924975079 1 1
1.04517044383219 1.04244306368435 1 1
1.01742452755091 1.01463066039765 1 1
1.00437968135835 1.00128664853508 1 1
0.949634947185174 0.946499847073937 1 1
0.854695785518091 0.851680775634165 1 1
0.984229392757337 0.981730827388357 1 1
0.990922671196832 0.988570641608277 1 1
0.963451883787129 0.960718235234469 1 1
0.878123656060476 0.875846788924677 0 0
1.03903330397373 1.03652874081855 1 1
0.871590907738225 0.869297998709686 1 1
0.95151287351212 0.947694201437514 1 1
1.05790952367211 1.05492642585421 1 1
1.03310156217214 1.03043442093777 1 1
0.999462342193477 0.99740671300584 1 1
0.946130331658623 0.943886987218698 1 1
0.932128169419244 0.930121977367902 1 1
1.01108707132429 1.00817708924589 1 1
1.16046141195643 1.15734605924749 0 0
0.910571672559619 0.908344940020527 1 1
1.02765958169248 1.02437398855451 1 1
1.06550172320222 1.06223800448679 1 1
1.0966929744763 1.09274519166142 1 1
1.03152366434781 1.02777637086292 1 1
0.883535081423337 0.881382847809536 1 1
0.971036072035446 0.968649031718943 1 1
1.05207248627607 1.04938047284369 1 1
0.921800622116789 0.918648587670594 1 1
1.1606331932813 1.15715029099225 0 0
1.02894975464036 1.02590917730534 1 1
1.04094981687349 1.03831085978927 1 1
0.834807562726873 0.832307216697801 1 1
0.96743697914079 0.964909187024668 1 1
1.01063697601192 1.00810977607785 1 1
0.884865649134429 0.883170244813232 1 1
1.08029811091544 1.07688835978154 1 1
1.05681044998487 1.05460872538791 1 1
1.00990953833965 1.00666562654858 1 1
1.05031727631523 1.04722512486597 1 1
1.00473283510546 1.0021691043696 1 1
1.04547479192174 1.04216825631069 1 1
1.04516309464342 1.04164776497008 1 1
0.966123361863196 0.964003529855303 1 1
1.00215083377916 0.999362537432488 1 1
0.979391659127833 0.976565473525205 1 1
1.07539442371704 1.07262677207213 1 1
0.924499449219123 0.921868798130816 1 1
0.821546765781245 0.818609229486319 0 0
1.00626971326097 1.00360676344198 1 1
1.03365551076954 1.0310398268168 1 1
0.967256429242815 0.965108024778579 1 1
0.981882123186741 0.979411523034171 1 1
1.02005016266685 1.01704626043728 1 1
1.04330474495995 1.04038688438871 1 1
1.01271587118425 1.01014869302907 1 1
0.950268528800482 0.947634089461884 1 1
0.918750830130167 0.916059678921809 1 1
0.975855034772433 0.973337905803367 1 1
0.928746060351014 0.925465965340217 1 1
1.09033461049367 1.0872601491835 1 1
1.08858735297194 1.08577229069455 0 0
0.952586639464443 0.949393506720035 1 1
1.01573741903098 1.01309716656032 1 1
0.908167424455044 0.90522991555486 1 1
1.01921173321446 1.01640550293824 1 1
1.03240808934354 1.02881738904219 1 1
1.05255518982933 1.04955052021387 1 1
0.953273896349554 0.951213034275084 1 1
0.975937465020188 0.973038221635067 1 1
0.955789112012102 0.952964412270515 1 1
0.834030793544262 0.831656482423651 0 0
0.899791810465564 0.896769502615152 1 1
0.975000827971276 0.972534214801927 1 1
0.908018035399785 0.905431355010847 1 1
0.919093502985767 0.915730133923398 1 1
0.907404696653251 0.905081351531442 1 1
1.10708228570594 1.10452368241886 1 1
1.07983267980442 1.07739812545155 1 1
0.940086263265195 0.93767569499181 1 1
0.842757249514769 0.840502576674717 0 0
1.17922183248362 1.17551787610853 0 0
0.929846637177609 0.927141803316753 1 1
0.965259414529543 0.963058630801301 1 1
1.04298089181016 1.04063370033047 1 1
0.923730501566001 0.921101946772094 1 1
0.919975217565229 0.917747253695839 1 1
1.07938291193726 1.07621762522675 1 1
1.00105360498159 0.997823817227707 1 1
1.01614984688187 1.01311844949025 1 1
1.01814238768908 1.01521609923117 1 1
0.870186051745468 0.868366202512811 1 1
0.984671821568627 0.9814703983324 1 1
0.958961371122703 0.956169972103952 1 1
0.977787081381744 0.975000231381857 1 1
0.981282499287915 0.978521767963839 1 1
1.09357449949421 1.08967932390694 1 1
1.05370700053628 1.05001230558244 1 1
0.991778446746276 0.989386127932161 1 1
0.890703356051775 0.887048489202572 1 1
0.863603083871795 0.861480409982354 0 0
1.06796274605059 1.06493523804615 1 1
0.991886311259101 0.98971957667962 1 1
0.93393503934667 0.931263347886921 1 1
0.92705989311802 0.923826643392567 1 1
1.11001366881415 1.1070137535699 1 1
0.998710743384009 0.996110007567561 1 1
1.08089174873124 1.0781099819512 1 1
1.1399263003292 1.13689266225868 1 1
1.07927942354674 1.07655585899211 1 1
1.08034626437167 1.07688620246261 1 1
0.988503092890036 0.985974597753052 1 1
1.03118085387166 1.0285566705764 1 1
0.887010667431421 0.884657917845112 1 1
0.95523450566269 0.952110217365451 1 1
1.00563429740733 1.00303272882035 1 1
0.971334645146991 0.968481436988519 1 1
1.07546699999177 1.07221743362154 1 1
1.08187156356398 1.07915590800485 1 1
1.00153998608389 0.998213096383113 1 1
0.983383734036106 0.980683733101271 1 1
1.08175316383911 1.07864815145032 1 1
1.07404907698848 1.07085264313134 1 1
0.95887948033709 0.956489652237562 1 1
1.07185233202426 1.06913784751766 1 1
0.908279445054115 0.906028829179086 1 1
1.09720846185407 1.09423473523828 1 1
