# Supplementary material for: Bias caused by sampling error in meta-analysis with small sample sizes
Source: PLoS One. 2018 Sep 13;13(9):e0204056. doi: 10.1371/journal.pone.0204056 (PMC6136825; doi:10.1371/journal.pone.0204056)
Supplement: S4 File — (ZIP) [file pone.0204056.s004.zip › results N = 10 theta = 1 tau = 0.2 sz = 20-30.txt]

"cohen.dl.theta" "hedges.dl.theta" "cohen.dl.cp" "hedges.dl.cp"
1.02558588390373 0.996597110047523 1 1
0.833111710441786 0.807736101344123 1 1
0.823335656807218 0.799876150933658 1 1
1.24258091810652 1.20532258173452 1 1
0.867630856824344 0.842763174858815 1 1
1.03709377865976 1.00634388463061 1 1
0.902255632770536 0.875993169615196 1 1
0.961450182203162 0.932148007094813 1 1
0.854162376654534 0.829416396651149 1 1
1.1241644470369 1.09176630713872 1 1
0.927521423042185 0.899945676851509 1 1
1.19651471284277 1.16454192756679 1 1
0.975149327492323 0.946218015845847 1 1
0.832091149297549 0.809013844585944 1 1
1.11518975781875 1.08311211859386 1 1
0.875359478529666 0.849326054682447 1 1
1.02434106115079 0.99244849520092 1 1
0.995508618809215 0.966396454119801 1 1
0.880947353852619 0.854456230966252 1 1
1.12547360060698 1.09411716422622 1 1
1.06798183304934 1.0381515891492 1 1
0.945699928602159 0.916100236143906 1 1
1.12819049599296 1.09441835435643 1 1
1.00287850830538 0.972426690750957 1 1
0.626818785276067 0.607150378836155 0 0
1.11046350835868 1.07548221217358 1 1
1.06310732461051 1.03098952003323 1 1
0.980255594224837 0.952726735815074 1 1
1.08742868310823 1.05512674453624 1 1
1.03160528869384 1.00244339997856 1 1
1.16845788663245 1.13523725557666 1 1
0.86277349676191 0.836919797792756 1 1
1.12409772779799 1.09168727933799 1 1
1.1664186813249 1.13266128209546 1 1
1.35636678797811 1.31550817959704 0 0
1.04751909603487 1.01668023479133 1 1
0.914478918396534 0.887858443925675 1 1
0.950590629146387 0.917600902889222 1 1
1.08407045456444 1.05016259746354 1 1
1.13307686557728 1.102656583481 1 1
0.923032411048505 0.895929776781614 1 1
0.642754194232418 0.623814013790103 0 0
0.851030148232922 0.823965545040006 1 1
1.02639764281488 0.998032211723696 1 1
0.791736720283394 0.769453490244764 1 1
1.12702812029776 1.09423252473648 1 1
1.12490052159189 1.09085441512321 1 1
0.77127859349837 0.748416441287131 1 1
1.04953856522639 1.01564298043468 1 1
1.0349734601231 0.998941865194535 1 1
0.991711017311466 0.962994422639601 1 1
1.07114934482132 1.03406204451931 1 1
0.796144907602099 0.772971923554408 1 1
1.02926876820188 1.00129898186553 1 1
0.825252946641667 0.801704174170998 1 1
1.16319025051646 1.12798480875024 1 1
1.05324777611889 1.02100677705767 1 1
1.31488127814494 1.27514179772385 0 1
0.996235390547429 0.966578955877205 1 1
0.941896068492092 0.914155450989594 1 1
0.80541816542349 0.780211761273599 1 1
1.11396939990323 1.08202780129023 1 1
0.607650303470819 0.588988614335781 0 0
0.998224552215066 0.963667682432163 1 1
0.743913707453356 0.721696420575629 1 0
1.0021720082436 0.973666236817405 1 1
1.26217644590212 1.22135160161644 1 1
0.777386842857216 0.753959248987617 1 1
1.31418771421783 1.27729692308379 1 1
0.702613466995706 0.683131164383801 1 1
1.1228062497277 1.08504887030642 1 1
1.06018110562599 1.03091632038687 1 1
1.18834554561852 1.15395393748898 1 1
0.919237897750419 0.892330974581991 1 1
0.865339770449645 0.841622207903939 1 1
0.717695601873207 0.692929284707026 1 0
1.02605320109079 0.996153047079767 1 1
1.18744193087793 1.15315188469961 1 1
1.08167152047411 1.05095177518242 1 1
0.81304974936653 0.787823279856121 1 1
1.25172823360415 1.21580268582913 1 1
0.947008397307262 0.919179288333121 1 1
1.0320607413436 0.999371519084004 1 1
0.881440737543195 0.851579857263629 1 1
1.06902167158175 1.03664266744861 1 1
0.857163261606904 0.83075748660982 1 1
1.06302244774873 1.03364543975032 1 1
1.15469541690084 1.11931680058873 1 1
0.887982267514324 0.858760949023998 1 1
1.04535445495637 1.01521531698242 1 1
0.808717841017151 0.784749018629478 1 1
0.855021743488232 0.830187717307803 1 1
1.06812483587841 1.03705612017876 1 1
1.04828246867095 1.01758789193415 1 1
0.833175050775053 0.810150657501918 1 1
0.879553814074213 0.855271754094087 1 1
0.770981879599199 0.750215837546837 1 1
1.12201869945552 1.0895850419124 1 1
0.831072955569773 0.807208728466738 1 1
0.935344998270702 0.906153074628144 1 1
1.00190689461062 0.971086780645742 1 1
1.34551562338877 1.30560798209414 0 0
1.04753270082896 1.01719802307074 1 1
0.914513629766358 0.887809519424116 1 1
0.990815204587781 0.962511608790632 1 1
0.920308273210968 0.894226258776468 1 1
0.884296123919023 0.855651074777184 1 1
0.886318342633665 0.861006746951622 1 1
0.905989409125922 0.881552259871417 1 1
0.781329079878632 0.75972351948716 1 1
1.19553130718955 1.15888183554155 1 1
1.02737650224207 0.996250191989584 1 1
0.900202344293515 0.872394711252537 1 1
1.2036450418727 1.16847366021124 1 1
1.19021777492233 1.15533058325311 1 1
1.06588065468603 1.03610831535918 1 1
1.06255512295192 1.03182052614131 1 1
1.13158692329447 1.09914557886699 1 1
1.06319147834952 1.03224898813936 1 1
0.835288970136018 0.811159952403431 1 1
1.04450580618 1.0115425263528 1 1
0.888411076046859 0.860600587173515 1 1
1.03205570980252 1.00173686517514 1 1
0.830244833749511 0.805483488543971 1 1
0.894059752203402 0.86542761388397 1 1
1.13797594794825 1.10311553874722 1 1
1.03213657986497 0.999628051857084 1 1
0.71096413179439 0.689820813796918 0 0
1.09580205216229 1.06502237942094 1 1
1.32407869358427 1.28537638422537 0 0
0.956437623794541 0.929762903660908 1 1
1.26847537571946 1.23102721712806 1 1
1.32742073357876 1.28701279028566 1 1
0.870734879444313 0.841010218108346 1 1
0.851631928034582 0.826849031371997 1 1
1.00198691450857 0.972847600683403 1 1
0.890841135372647 0.864774535914572 1 1
1.16427822865967 1.13249667406015 1 1
0.786590489185864 0.760223216969499 1 1
1.13647603395197 1.10029613431093 1 1
0.904386314080338 0.875857970780285 1 1
1.1303662718066 1.09932246983474 1 1
1.05468492838106 1.02330726742567 1 1
1.29979550623851 1.26214751826939 0 1
0.982316579865351 0.954853967888984 1 1
1.12384868357986 1.09064754536009 1 1
0.992647409534286 0.965381782192254 1 1
0.993856447667272 0.965269363673301 1 1
0.938588129710769 0.911144174236053 1 1
0.852547448747839 0.826277940396696 1 1
0.973860201752618 0.947682851963768 1 1
0.82302964283838 0.798081253252904 1 1
1.17128991251066 1.13906772070971 1 1
0.964752710589325 0.936940638404963 1 1
0.753849902643184 0.731052692041025 1 0
1.26433443628551 1.22675653148329 1 1
0.77416793658216 0.749270964179914 1 1
0.870234087944286 0.84416931375424 1 1
1.01605963508208 0.985412170617789 1 1
1.04453438423078 1.01257296190198 1 1
0.684012017459734 0.665298253680846 0 0
0.898047501856212 0.871519289123482 1 1
1.07715250437971 1.04535505650723 1 1
0.863699931065341 0.838838242028555 1 1
1.03106313079631 0.998226208261432 1 1
0.715265041427486 0.693697359292057 0 0
1.14562736450229 1.11231448607445 1 1
1.14289726365761 1.11090313675569 1 1
1.08635627454646 1.05497634223005 1 1
0.855156901920552 0.830771893483101 1 1
1.02329527564878 0.99344245243346 1 1
0.759873338848865 0.736587467963987 1 0
0.890308941469714 0.861508636509143 1 1
1.14740145854752 1.11595446653621 1 1
1.3149759722075 1.2784997309161 1 1
1.05642922264979 1.02601454099012 1 1
0.841644872406662 0.817357605009209 1 1
1.06776787240193 1.03212184691196 1 1
0.9260284090712 0.899552637107031 1 1
0.610562513879525 0.591725802511635 0 0
0.78317343968685 0.758308024594987 1 1
0.864032262634138 0.839416371754641 1 1
1.02189150991881 0.990796969590613 1 1
0.913846055649876 0.888169625646909 1 1
1.01844078097149 0.98837486157471 1 1
1.22067904121868 1.18520882196195 1 1
0.98321691644906 0.955334315899682 1 1
1.09807801125334 1.06656137399023 1 1
1.29176781099167 1.2558343016491 0 1
1.10108894413384 1.06547698573506 1 1
0.891178888914993 0.868045349835481 1 1
1.02256278190898 0.990979347685455 1 1
0.988861610223577 0.958803745599286 1 1
1.10797986708276 1.07852017651017 1 1
0.893457374601137 0.865699663616636 1 1
1.07198372932163 1.04024009657005 1 1
0.649916391116624 0.631928382146015 0 0
0.952330258539836 0.920591188535964 1 1
1.11638331308678 1.08430468163472 1 1
1.12890995798236 1.0984208401771 1 1
0.883979930143955 0.857399070039269 1 1
0.839737340528437 0.81294431873965 1 1
1.20159363157527 1.16709553106505 1 1
1.18130235268599 1.14380800837926 1 1
1.1109856077174 1.0758990207433 1 1
1.26421722018449 1.22886458662158 1 1
0.961697644451512 0.934133643280982 1 1
1.12269104293706 1.09024602215731 1 1
0.888717269996448 0.862448610601397 1 1
0.879379406089634 0.851795848399021 1 1
1.21360547547772 1.17930148083578 1 1
0.949048890001551 0.918893023985742 1 1
1.0735953497108 1.0423661504345 1 1
0.782729429060327 0.759848848794434 1 1
1.22643854313159 1.19189901614186 1 1
0.954181850012805 0.924415020169475 1 1
1.21096184682744 1.17331048464988 1 1
0.976401813451321 0.947045448503486 1 1
1.01119105170379 0.979448539437342 1 1
1.07872621131998 1.05091610789997 1 1
1.06048752325064 1.02943186147433 1 1
0.881935222074799 0.854780757572915 1 1
0.986472970532401 0.956423900600807 1 1
0.968336687221287 0.939055127792861 1 1
0.832984305863611 0.807233744405836 1 1
1.04824338464391 1.01840308609678 1 1
1.2358720978226 1.20091571786115 1 1
1.09860674848987 1.06610253822642 1 1
1.17380099799342 1.14230333574219 1 1
1.03580795970244 1.00097763748152 1 1
1.01397573578252 0.987058492651694 1 1
1.27901049416563 1.24130848302919 1 1
0.752422116048083 0.733867258801997 1 1
1.0176290912833 0.98565520898931 1 1
0.925778140959811 0.898094130098164 1 1
1.52249548693751 1.4770152561706 0 0
0.975453490650604 0.949428101582192 1 1
1.0798344273286 1.04622689051249 1 1
1.29997348121127 1.26269295409491 0 1
0.837732262564232 0.814027246479705 1 1
1.11499060856216 1.08144876287397 1 1
1.22498701773384 1.18745627663112 1 1
0.932748510166942 0.905592381040456 1 1
0.539454009129097 0.525026569420644 0 0
1.3033984587516 1.26469740946627 0 1
0.963716163330153 0.935650272467675 1 1
1.13327633721687 1.0994136951536 1 1
0.899133082649677 0.872855907562697 1 1
1.18608450968504 1.14846511162268 1 1
0.93594189094916 0.90985953074261 1 1
1.10370925198085 1.06993092423434 1 1
0.70306495884788 0.681832597607423 0 0
0.942779558852093 0.915409114960156 1 1
0.974779561590912 0.946658708648915 1 1
1.04044407111483 1.00921612266828 1 1
0.952959714274634 0.925812931946157 1 1
1.07763836229396 1.04401546654969 1 1
0.881129718937102 0.853944440325312 1 1
1.00347353734741 0.975215993042278 1 1
0.711718802653802 0.691538589941903 0 0
1.06422678687418 1.030342416167 1 1
1.18965915260378 1.15628176537328 1 1
0.720572123039932 0.700055759393292 0 0
1.29942404338514 1.2618030068049 1 1
1.093691906089 1.06208500929368 1 1
0.818923740468532 0.794404778573133 1 1
1.16207800603588 1.12812158000308 1 1
0.785852801782276 0.760963827815992 1 1
0.900888643003498 0.871428239560435 1 1
1.253750520003 1.21607718833078 1 1
1.03496319812185 1.00312518426151 1 1
1.06075977541917 1.02870141271695 1 1
1.02587318608814 0.996755723525777 1 1
0.841458597397674 0.815820252918219 1 1
0.864483519222697 0.837442942457545 1 1
0.985728205668048 0.956516140434784 1 1
1.0625250530233 1.03272745776927 1 1
0.912792508650676 0.884560016364331 1 1
1.12093690302756 1.08948802628913 1 1
1.09752547820455 1.06830452405695 1 1
0.868123873652528 0.841395147948365 1 1
0.939708888298516 0.910898671174027 1 1
1.0600713410291 1.03037799339707 1 1
1.147143736363 1.11226967037319 1 1
0.740449047539437 0.716288710568431 1 1
1.18392813218249 1.14856100241471 1 1
1.03582111852253 1.00608723232258 1 1
0.933156245087042 0.903819812961543 1 1
1.13409839541381 1.10125028355129 1 1
0.891472891353064 0.868208909009268 1 1
0.984065154124619 0.954516779399001 1 1
0.913725003314631 0.888106920804773 1 1
0.923378901215961 0.896970202546609 1 1
1.1368426671584 1.10002125151475 1 1
0.722400066947267 0.700709105877042 1 1
1.294691909457 1.25436430404297 1 1
1.09436559007643 1.06228891315665 1 1
1.01981360257393 0.98557206937375 1 1
1.06896002262159 1.03590595756739 1 1
0.835068318523212 0.809536589978791 1 1
0.797833616794468 0.775075620261368 1 1
0.929429637520187 0.897796904581614 1 1
1.19303747563805 1.15702435892136 1 1
0.808114543097304 0.785052902885429 1 1
1.10127732827972 1.06841484972855 1 1
0.982376712258616 0.95592769613954 1 1
0.788465266112913 0.763145739144437 1 1
0.803028784070421 0.777878180889973 1 1
0.968622791309667 0.939637431268887 1 1
1.14752413514625 1.11310207592934 1 1
1.21331206391693 1.17719958690619 1 1
1.16534620771034 1.13055016602768 1 1
0.927967884058714 0.90191889495495 1 1
1.08571059722202 1.05339967097561 1 1
1.05095186906862 1.02044800599541 1 1
1.24639398675297 1.21049626667038 1 1
1.15793028347529 1.1227249810393 1 1
1.02563032090895 0.992914480972108 1 1
0.824426013782013 0.800388392777036 1 1
0.748424187697543 0.724149177016776 1 0
1.02032505009858 0.990478305150252 1 1
0.95879654665466 0.928791052632387 1 1
1.137358717292 1.10390262060841 1 1
1.11082996900249 1.07450556185109 1 1
0.877086589383129 0.851342919455451 1 1
0.965935937327591 0.938601706086114 1 1
0.816610767933069 0.791153902356445 1 1
0.988156285525174 0.961031918421939 1 1
1.04471355092591 1.01086245000178 1 1
1.15902950082786 1.12495376035788 1 1
0.842422887530092 0.819271442826741 1 1
0.941700237800463 0.913871905300129 1 1
1.06542863256838 1.0316868573729 1 1
1.19723019895144 1.15950291995207 1 1
0.977352472658646 0.94959136158778 1 1
1.04584060241146 1.01492961561328 1 1
0.70446820426516 0.686061470794332 1 1
1.09477895510466 1.06385144707042 1 1
0.993804180376952 0.964210293616354 1 1
0.99427974919044 0.965516065929548 1 1
1.18251493005881 1.14906396895402 1 1
0.902689816033615 0.874839441280108 1 1
0.777844738898421 0.753642582108034 1 1
0.966714835273582 0.941787477901681 1 1
0.897938959226443 0.871675587631122 1 1
1.30760496330718 1.26945973993969 1 1
1.07149130864426 1.04127404874052 1 1
1.04534437007264 1.01223937111216 1 1
1.20037806740188 1.1641473575149 1 1
0.96414667583594 0.936192771563491 1 1
1.06080109685136 1.0310320429305 1 1
0.878993984957323 0.851063819631001 1 1
0.994007639803717 0.961449806018733 1 1
0.963236460091504 0.935111008912262 1 1
0.996818711631398 0.96463818480114 1 1
1.10707950842853 1.07397517724806 1 1
1.16136473327168 1.12455999381484 1 1
0.873155577470565 0.848326095360021 1 1
1.090127426651 1.05886308587524 1 1
0.968555986668015 0.940283098717327 1 1
0.98287445213218 0.953993965120839 1 1
1.24576093220149 1.20991743713018 1 1
0.85786103995294 0.834935528548701 1 1
1.14084729311615 1.10538961086667 1 1
0.809678903354946 0.787362299321781 1 1
0.767774121446499 0.744369297078582 1 1
0.91474953994192 0.886912293806543 1 1
1.1409666981183 1.10795654276929 1 1
1.03452720896872 1.00366437034176 1 1
0.975302647715435 0.94676938200924 1 1
0.695382126726391 0.673840778620334 1 1
0.810817166720935 0.78604254876563 1 1
0.90518433962706 0.879427967885996 1 1
0.865071983551399 0.838281581974166 1 1
0.992363783601566 0.965370328118194 1 1
1.09595609331963 1.06391034085923 1 1
0.976230438492985 0.946928608047882 1 1
1.11318812934504 1.08329939433923 1 1
1.06477690531597 1.03396424229416 1 1
0.951417608583441 0.923080043582218 1 1
1.18876461290538 1.15488666120346 1 1
0.847608737766909 0.821384263931243 1 1
0.833106912230606 0.807584270825682 1 1
0.933711559996635 0.907920131449301 1 1
1.08639449014987 1.05099183111113 1 1
1.21388652619268 1.17738155569652 1 1
1.0199206233243 0.987280418301729 1 1
0.81173472960693 0.786947039524556 1 1
0.666133507629962 0.644547980235982 0 0
0.969995443133874 0.940444560680065 1 1
0.951218722881133 0.922195576791589 1 1
1.05784793299355 1.02625564830899 1 1
1.00378871492876 0.974237535236405 1 1
1.14563671021517 1.11042342260806 1 1
1.07267461812345 1.03967830734311 1 1
1.16658772779453 1.13214010601497 1 1
0.895241231940208 0.868058122704901 1 1
0.907952419842477 0.883498347848837 1 1
0.858867288147694 0.834692255644829 1 1
1.06458370105102 1.03191064739173 1 1
0.826170839663239 0.801156197735923 1 1
1.03813611311946 1.00767615787853 1 1
1.06384363232968 1.03129673784819 1 1
0.91226178525383 0.884071094687983 1 1
1.00603382480018 0.973669229893399 1 1
0.946926384781724 0.919321866366999 1 1
0.902862802791493 0.874153971986066 1 1
0.882696782767178 0.855490932897964 1 1
1.00764747772026 0.977938368536292 1 1
0.981890396079789 0.955225409128102 1 1
1.15949618801214 1.12590474257496 1 1
0.985099852206807 0.958128893491825 1 1
0.989209876070433 0.961333578969432 1 1
0.891646663770934 0.862997809658602 1 1
1.09133928836867 1.0593821074203 1 1
1.07722681859584 1.04644805091555 1 1
0.903339435921606 0.878832459433076 1 1
1.05243809152781 1.01785381842456 1 1
0.823571082680748 0.799351936129785 1 1
1.01371107560401 0.981484224392002 1 1
1.06155937063537 1.03212193306782 1 1
1.39376650689606 1.35163031533959 0 0
0.72691145783606 0.708187805088521 1 1
1.07854309313416 1.04815105700471 1 1
0.827384203594068 0.802177055523593 1 1
0.913794413978484 0.888916044872785 1 1
0.800543867190755 0.776074397899022 1 1
0.783266644408188 0.761467946346242 1 1
1.12917646718478 1.09520993108263 1 1
0.942379648546048 0.914526227614434 1 1
1.01522754507294 0.984460877465987 1 1
0.867520858680814 0.842211665540872 1 1
1.01651994180335 0.985289557994782 1 1
0.972322359555147 0.940161221985377 1 1
0.904719482564227 0.878598260041745 1 1
1.06240811421483 1.02896305837614 1 1
0.804612177460775 0.779154049290968 1 1
0.762324293978399 0.739720237576972 1 1
1.11650459052129 1.0805669247234 1 1
0.684756982289487 0.664231867844101 1 0
1.04993104553981 1.01916513903569 1 1
0.959947317745673 0.932707912603213 1 1
0.739468376719703 0.717280741113752 1 1
0.969908362131766 0.937292193747197 1 1
0.862224129472569 0.837601796282949 1 1
0.978951059423322 0.944074797971725 1 1
1.00967730974379 0.979572465934984 1 1
0.996561002309756 0.966012330169387 1 1
0.950791136016245 0.921293188919011 1 1
1.10290458062339 1.07055377937623 1 1
0.924757180112631 0.901370040235814 1 1
0.818816562990404 0.792312282907496 1 1
1.20553140029921 1.17166008303986 1 1
0.992195614461724 0.962456742427732 1 1
0.912600503480399 0.8846381461539 1 1
1.15352356065363 1.11921794304089 1 1
1.16279949904474 1.12720177479938 1 1
1.06406432251669 1.03390691649216 1 1
1.29400843472753 1.25649106701391 1 1
0.957548062018453 0.929037095225805 1 1
1.01028458094181 0.978700211792939 1 1
1.10841436119827 1.0781984955259 1 1
1.02804702659834 0.998427900558144 1 1
0.994051814382655 0.96437744511272 1 1
0.847961095006026 0.823688765629613 1 1
0.955312117985303 0.926212871221479 1 1
0.98750300228032 0.957254134801125 1 1
0.999062196675336 0.963350074909838 1 1
1.05127140344597 1.01942160484746 1 1
0.884405130552513 0.85485813807641 1 1
1.0976872582226 1.06137909767793 1 1
1.1701253002887 1.13168087423035 1 1
1.12739953837553 1.09615793176708 1 1
0.969175660915015 0.941616177239805 1 1
1.18590873971188 1.15074723979525 1 1
0.833091961109452 0.808443972364797 1 1
1.03809336491838 1.00871823526568 1 1
1.21507219331757 1.17482983323312 1 1
1.21924672119989 1.1844112681068 1 1
1.07551162528971 1.04217167268728 1 1
0.979295440856528 0.952389077412041 1 1
1.01138377368768 0.980526050296567 1 1
0.946378386468249 0.918725625139821 1 1
0.877211930874123 0.85112114019284 1 1
1.14043202746419 1.10318748865423 1 1
0.87000904538703 0.845499495698019 1 1
1.06538103641378 1.03618331092583 1 1
0.92734877092936 0.901701302455983 1 1
0.727509759404499 0.708851141614394 1 1
1.06037316718768 1.02954426212503 1 1
0.926261892936694 0.901515009169684 1 1
0.949242335840719 0.921129805820862 1 1
1.04598590291138 1.01209049815212 1 1
0.807263009031643 0.782716353949097 1 1
0.899171880222375 0.870583644382334 1 1
0.789127877460791 0.766801160917918 1 1
0.791754438816967 0.768089096496894 1 1
1.01654643323553 0.987117359623848 1 1
1.02001025019103 0.989745638805506 1 1
0.910789161559616 0.883996208060488 1 1
0.728735156182977 0.707246191015351 0 0
0.999377337529125 0.968211009075858 1 1
1.13778744753741 1.10238826868458 1 1
0.936836857267288 0.906543930135521 1 1
0.891362124713698 0.865400392569343 1 1
1.12158523589306 1.08741051072845 1 1
1.02638409999376 0.994612087826001 1 1
1.00398663926718 0.976354529023883 1 1
1.10973475639357 1.07896723395508 1 1
1.12027789594223 1.0885972151275 1 1
1.09211408592588 1.05610121794111 1 1
0.832553468350169 0.809789876620915 1 1
1.06992488574075 1.0366482186663 1 1
1.10453158275619 1.07294332939301 1 1
1.20610552366465 1.17197486961312 1 1
0.79527532451212 0.773604195570098 1 1
1.00790704875988 0.977499126811555 1 1
0.955118197780836 0.927508684344989 1 1
0.817682349872734 0.795146553909047 1 1
1.15262478432224 1.11649341257162 1 1
1.05831414189249 1.02815820002438 1 1
1.06690826645104 1.03638774921286 1 1
1.42259086646357 1.37806689458892 1 1
0.937083107909318 0.907321634675786 1 1
0.944401104855687 0.914358697892974 1 1
0.911073107590327 0.88420229268203 1 1
0.853054969889945 0.82498145130606 1 1
1.22775905808698 1.1914164058848 1 1
0.804320594278896 0.781776058238916 1 1
0.950175507041889 0.920671140750347 1 1
1.02526430690958 0.992400756467883 1 1
0.993044754351772 0.963907720980859 1 1
1.01262047009443 0.982429005421935 1 1
1.00413312321568 0.972495948073762 1 1
1.04008826859701 1.00768438208203 1 1
0.784255555332871 0.759559222282965 1 1
1.31663957465918 1.27894920073645 1 1
0.848937462907526 0.82318931995263 1 1
1.12616818670596 1.09066642843636 1 1
0.799781370432542 0.773808472726523 1 1
1.13099095552163 1.09770047964709 1 1
1.08996007095518 1.05518624076386 1 1
0.90396797590974 0.878195503234858 1 1
1.08181805348194 1.04977693055587 1 1
0.986875975927646 0.957715424294405 1 1
1.01410029620366 0.985153076764428 1 1
0.949025608756541 0.921738442080456 1 1
1.04038188316964 1.00678340603069 1 1
1.12452263323986 1.09015548478335 1 1
0.825011133317146 0.801871262805582 1 1
0.71561649909617 0.691884766840095 1 1
1.13663424293877 1.10502971898455 1 1
1.01663458457187 0.985048595499211 1 1
1.03886155953069 1.00885665225033 1 1
0.844204052982275 0.821779907079749 1 1
0.785892249411546 0.762935915385553 1 1
0.936680630568028 0.911311418152745 1 1
0.888872458537733 0.864519180957381 1 1
1.04414309590381 1.01270988121372 1 1
0.918904071605528 0.892362079746194 1 1
0.934497707750545 0.906455493863036 1 1
1.35548945040873 1.31491350030737 0 0
0.963673207501548 0.932972840062966 1 1
0.762579023191471 0.740172541373136 1 1
1.00270965696192 0.973866040911138 1 1
1.02259460350547 0.986220057037081 1 1
1.14343448506667 1.11088007359921 1 1
0.89807359529786 0.871731288879483 1 1
0.921013543876455 0.894913946192523 1 1
0.9867068027997 0.957970115186431 1 1
0.962314797313062 0.93296734167589 1 1
1.05138064597395 1.01899408171226 1 1
0.660742165075407 0.641326975821074 0 0
0.872565990654456 0.846356186261258 1 1
1.29969107295631 1.26394245692299 0 1
0.990375508694863 0.959675049184402 1 1
0.821537122207273 0.797889473093317 1 1
0.931252775539914 0.900688858882031 1 1
0.965479403000225 0.937068405473314 1 1
1.00376185927719 0.977087672898018 1 1
0.895166188151975 0.867953920030595 1 1
0.638992144310975 0.620982627270593 0 0
0.848251358539026 0.8222425568786 1 1
1.10059428102978 1.06892651063808 1 1
0.93992105723021 0.912146082550627 1 1
1.05472399310448 1.02331501292023 1 1
1.20903455696096 1.17112868511814 1 1
0.992247657128575 0.961938034217805 1 1
1.44452101097822 1.39846029029949 0 0
0.948740958452553 0.922581247490776 1 1
0.931574667979342 0.904537359670051 1 1
1.08501111313701 1.05378200425717 1 1
0.701329807488726 0.677254611958074 1 1
1.05480349716035 1.02462167936411 1 1
1.11156030087613 1.07934763059893 1 1
0.931715877498897 0.903912478984695 1 1
0.996307571344918 0.96373773112875 1 1
1.06869263701474 1.03594988240172 1 1
0.89456526926473 0.867880984321533 1 1
1.21331690741616 1.17668471721914 1 1
0.826794772630835 0.802180506416007 1 1
0.97058071992162 0.938750349902272 1 1
1.11954654493635 1.08579546764113 1 1
1.09236883102219 1.05596855211131 1 1
0.950583896347936 0.922447430394524 1 1
1.03055022141628 0.998640511572776 1 1
0.847558267638103 0.822938759231181 1 1
0.822127775782048 0.799133972341692 1 1
0.989198747461411 0.958130058475738 1 1
1.17381202251424 1.13566072940742 1 1
0.962819388129858 0.936109110049143 1 1
0.781862491965806 0.75824829867705 1 1
0.970528937730897 0.941902100943314 1 1
1.2711744940599 1.23283412982136 1 1
1.02705068237596 0.996493983584705 1 1
1.31662492638152 1.27459065702295 0 1
0.943273722346851 0.915893350219117 1 1
1.11387435607707 1.08237332934523 1 1
1.17223496885283 1.13653099665881 1 1
1.16156418100766 1.12689970649742 1 1
0.896340692504901 0.86868129790304 1 1
1.14658466385031 1.11301467682967 1 1
1.06517458380782 1.0347207264281 1 1
1.25590833171272 1.21997737158672 1 1
0.941382473054506 0.915575762153155 1 1
1.17065852307192 1.13628731998316 1 1
0.903744198931998 0.877216900229879 1 1
1.20323478927598 1.16946772551353 1 1
1.11082630440829 1.07920049087226 1 1
0.994242681314291 0.963959811922312 1 1
1.0343441542694 1.0041502290614 1 1
1.18915540344595 1.15379614977586 1 1
1.08250268624241 1.04925165831226 1 1
1.08301257247166 1.05276625047742 1 1
1.23959072904333 1.2028535322238 1 1
1.01966086913083 0.98875107919026 1 1
1.09058857749486 1.05957806471806 1 1
0.845336052652323 0.82281924282561 1 1
0.997658496335149 0.969158495127947 1 1
1.13931974491589 1.10364752108358 1 1
0.964275788515724 0.934132672102661 1 1
1.08921110314904 1.05726085709115 1 1
1.28602630431483 1.24942412942714 1 1
1.01171242194697 0.983311417808121 1 1
1.06642779626604 1.03547606722448 1 1
1.12068448727236 1.08818542038383 1 1
0.693926475995948 0.672968939177947 0 0
1.21630935336826 1.17828063205458 1 1
0.946509438424305 0.919272895345625 1 1
0.92108871254981 0.893415266185242 1 1
1.20805028613245 1.17393953327432 1 1
0.789390780793141 0.767311367992023 1 1
1.06107446275512 1.02824397559607 1 1
1.13837897668129 1.10480974568004 1 1
0.943368507794114 0.915805150407321 1 1
1.13389462139987 1.09661097951278 1 1
0.863778443573992 0.839231556945996 1 1
0.850059753413346 0.822755728552675 1 1
0.920954920314725 0.894225196775359 1 1
0.916121006916331 0.890357782278046 1 1
1.32398173362752 1.28558814719347 1 1
0.8752485696633 0.851687491345202 1 1
0.967932361322619 0.936685147720945 1 1
1.02833321372865 1.00191590610331 1 1
0.756559941470812 0.73522811359093 1 0
1.24530795986399 1.20722210700707 1 1
1.19451137646046 1.15938142099131 1 1
1.117832582263 1.08054860858565 1 1
1.08229938167082 1.05100373625571 1 1
1.27509130044262 1.23738020335361 1 1
0.939504103742471 0.911775409336435 1 1
0.824190877759999 0.801025974002966 1 1
0.787168133365205 0.764283601362628 1 1
1.03182243368334 1.00185928757388 1 1
0.883127865320941 0.855038359945143 1 1
0.991980464038125 0.961473975254457 1 1
0.981781346731111 0.953927092834113 1 1
0.943358324622604 0.916779981973199 1 1
1.15557232808439 1.11843976113437 1 1
1.04124006952894 1.01088059665345 1 1
1.08721703176807 1.05638798570529 1 1
0.940416573655972 0.912834160343343 1 1
0.727023213708613 0.704900058016133 1 0
0.798780713306951 0.77420651933517 1 1
1.02423182689626 0.996851191218522 1 1
1.07609659775239 1.04309991838333 1 1
0.941914602075389 0.911895170601416 1 1
0.916515787700474 0.888770491574914 1 1
0.920865093005743 0.892977703984166 1 1
0.981487733011785 0.951272983350482 1 1
0.94316661540327 0.915380178086209 1 1
0.974743036664619 0.945076423027824 1 1
1.07891472328448 1.04781163907223 1 1
0.932678291534507 0.905596766568264 1 1
1.10299238577471 1.06835746889979 1 1
1.15835134622563 1.12204063694003 1 1
0.809643106131274 0.785447937542114 1 1
0.93640129778897 0.908594035384981 1 1
1.06374648949257 1.03351044610966 1 1
0.742874672485088 0.71819941966731 1 1
1.08105981011656 1.04916403420001 1 1
0.942612036338747 0.914682885600859 1 1
1.10184081112748 1.06755815042906 1 1
0.776769773603504 0.75360925079949 1 1
0.95797718578449 0.929419450893601 1 1
1.11286553742411 1.08103882674592 1 1
1.10138211809589 1.07041198824429 1 1
0.866643908736261 0.839315929205799 1 1
0.937882549109751 0.911040728991495 1 1
0.754874483101247 0.734516732865503 1 1
1.17173899375304 1.1380015335011 1 1
0.743959724591356 0.720201153078668 1 1
1.03348230493676 1.00337693099025 1 1
0.671582329661587 0.650991003739363 0 0
1.00284810222347 0.971388766645616 1 1
0.660525642049426 0.642191274065287 0 0
0.762671098524606 0.738282140112552 1 1
1.15536415875868 1.12043712525116 1 1
1.00663458621494 0.977470440583899 1 1
1.05947537728693 1.02682624705122 1 1
0.99953699750381 0.969183093422801 1 1
0.741776993573978 0.720789292822035 1 0
1.12448819976941 1.0873957937412 1 1
1.36293231061251 1.3224772222959 1 1
0.929372386027722 0.901095659062718 1 1
1.0700721036786 1.04039426802471 1 1
1.17814061701884 1.1407262384055 1 1
1.21261916054964 1.17688516103163 1 1
1.01896504548154 0.987150112541005 1 1
0.931919628060262 0.905156251991542 1 1
1.47131977803412 1.42500738801571 0 0
1.09579743238114 1.06431279653572 1 1
0.910043819177613 0.880345117184412 1 1
1.07798941388856 1.0472987870235 1 1
1.02946542046657 0.999046904881332 1 1
1.16490888661619 1.13058995448431 1 1
0.982970744850444 0.953731512586854 1 1
0.945971446401967 0.916278661460705 1 1
0.886420867581292 0.859489147451317 1 1
0.997536076338919 0.967055365175025 1 1
0.868271645255101 0.842885390861885 1 1
0.888143089669546 0.863040968776906 1 1
1.09038164265375 1.05616571418889 1 1
0.774511107136512 0.750476080449439 1 1
0.885725705473404 0.857993841450337 1 1
0.959847436794543 0.932876569987893 1 1
0.894734315914383 0.868119433858333 1 1
1.11374212192507 1.07846120128888 1 1
0.99667009034811 0.967887901532011 1 1
0.887585613794165 0.862044159602558 1 1
1.04319423712646 1.01175334409724 1 1
0.8894513239497 0.862368772047701 1 1
1.11124431551176 1.07940577719214 1 1
0.997721697560859 0.969171116015678 1 1
0.949411199139273 0.92172789103776 1 1
1.16742455402019 1.13113064903149 1 1
0.918674417256147 0.890172016031654 1 1
0.846723153332487 0.821207199803313 1 1
0.895273524691693 0.870456487324804 1 1
0.977929105900695 0.950134560300334 1 1
1.02012413740065 0.990852207193218 1 1
1.02499905172814 0.99497487662376 1 1
0.878882878186766 0.854864992301069 1 1
1.01823892504817 0.987884070445675 1 1
1.09098066773059 1.05790205075178 1 1
0.919125063488618 0.892221459829863 1 1
0.806800557017441 0.78206330726627 1 1
0.856646048818812 0.831070489677086 1 1
1.08363185247448 1.04949186318181 1 1
0.840861121632833 0.817135076174733 1 1
1.05347329647639 1.02036244967057 1 1
1.02985756592641 0.999159747668972 1 1
0.915216891355486 0.888207353032332 1 1
1.16980811031595 1.13326147111043 1 1
1.13456149668587 1.09807503873553 1 1
0.973855616367722 0.946289116216553 1 1
1.03937532775303 1.00631770246743 1 1
1.21588752359253 1.17971661770713 1 1
1.1969720031144 1.16213170584605 1 1
0.980490794482264 0.951875444580999 1 1
0.768978319083851 0.746687678071346 1 1
1.13827700456186 1.10297705209014 1 1
1.09851698696935 1.06639486772787 1 1
1.02498375517244 0.993293053032617 1 1
1.05511688245638 1.02730950752122 1 1
0.926926756171812 0.89651827824466 1 1
1.07363019904381 1.04236778949761 1 1
1.10631955834616 1.07423796139352 1 1
1.02746377244398 0.995465959678408 1 1
1.15278054536065 1.12024239522841 1 1
0.992580268506987 0.962144411135196 1 1
0.901500086692612 0.875539191560158 1 1
0.98115417840407 0.952239840596368 1 1
1.38708014851991 1.34749164773134 0 0
0.73056229259068 0.711811215681928 1 1
0.947617844181511 0.919459060408765 1 1
1.0171601602832 0.987695483783776 1 1
0.992384194424192 0.962667615037002 1 1
0.71991683464615 0.697489489184025 1 0
1.16778587282453 1.13148940118768 1 1
0.955111885221428 0.926703257267235 1 1
0.808915688931598 0.785882128970981 1 1
1.19244895121162 1.15966022945737 1 1
1.19167541969799 1.15739504117283 1 1
0.863181302382339 0.837522208355651 1 1
1.13032542657007 1.09741078399261 1 1
0.717012965821613 0.693760100946693 1 0
1.11063286450708 1.07773557933865 1 1
1.06201092327685 1.03007516719524 1 1
1.23572996397924 1.20036741192745 1 1
0.668654955808549 0.648842643247429 0 0
1.01341335511377 0.986486404704774 1 1
1.27615727589075 1.24202015818411 0 1
0.984553485500122 0.954210591096574 1 1
0.975989289113624 0.947907513577119 1 1
0.925890818187564 0.899001101963448 1 1
1.01583673535923 0.986888519271798 1 1
0.974586549577092 0.946871579573735 1 1
1.00088304106414 0.970541846545109 1 1
0.76708407525177 0.744601971934836 1 1
0.884673304367416 0.85667022388524 1 1
1.02383579160423 0.993041516516439 1 1
1.14092516080357 1.10653652774975 1 1
0.876228012064947 0.849134436608159 1 1
0.893888349962347 0.867374861242826 1 1
1.04218681893124 1.0113545283498 1 1
0.802529344974818 0.77914253857857 1 1
0.927124999241763 0.90058715604909 1 1
1.16633358624661 1.12870292363417 1 1
1.07890221082866 1.04694612532733 1 1
1.1155890923445 1.08050571241857 1 1
0.924214736109869 0.896875727659289 1 1
0.96782164848416 0.939153149260092 1 1
0.636721036746769 0.616437988346611 0 0
1.11478065321665 1.08397009839851 1 1
1.01431993093296 0.985354175269826 1 1
1.38077033810512 1.33826231351421 0 0
1.08714403439053 1.05615339876154 1 1
1.32170879609331 1.27994240546977 0 0
0.797916560206637 0.773674944878222 1 1
1.14335557984297 1.11005741064515 1 1
0.591164381437613 0.573280667783346 0 0
0.925955845387498 0.900711766000309 1 1
0.764777923915185 0.742120517449619 1 1
0.860577641283887 0.834415250833581 1 1
0.835699138000942 0.809446751202296 1 1
1.22750747130454 1.19116846728793 1 1
1.46511286422701 1.41956416465342 0 0
1.08644639468525 1.05400401866773 1 1
0.840808596432177 0.818000687513067 1 1
1.01961746784585 0.989983834707496 1 1
1.01930607077031 0.987548486224976 1 1
1.02092022322636 0.990052403701401 1 1
0.871651329813588 0.8467809074786 1 1
0.845757626360768 0.821449160331937 1 1
1.10611095223392 1.070979568263 1 1
1.03223115402125 1.00135976578242 1 1
1.17744275320674 1.14399710199782 1 1
0.960026876934556 0.931524362693215 1 1
0.987085605091439 0.959824475620489 1 1
0.798335089648996 0.774088958481861 1 1
0.941177340068651 0.91385663523489 1 1
1.1206928064028 1.08773003140216 1 1
0.854290673186168 0.828771027008139 1 1
1.06834614500407 1.03592757358626 1 1
0.700375467252347 0.680843179102501 1 1
0.929513096546508 0.902296230575674 1 1
0.788189741910384 0.765398410750272 1 1
1.34909401888869 1.30883231685072 0 0
1.13476229158643 1.09967386207099 1 1
0.826422485872387 0.801984111111113 1 1
0.95051780371796 0.921196006651408 1 1
0.937656298574008 0.910009798769051 1 1
0.920274660703029 0.891439286523882 1 1
1.27088054582567 1.23311848717062 1 1
0.893089478862275 0.864705044154037 1 1
1.10427897874684 1.07307290804907 1 1
1.13767293737031 1.10180587273511 1 1
0.921758336832485 0.895682035229355 1 1
0.668725505055048 0.650148085636782 0 0
0.863640207502502 0.838004384867951 1 1
0.867170842588396 0.841356623520435 1 1
0.948395580040339 0.915550862198322 1 1
1.09380450868738 1.06163589747958 1 1
0.942990379029067 0.91641827566359 1 1
0.935831149480806 0.907318156991345 1 1
1.15647479780492 1.12291007143224 1 1
1.0793340701378 1.04905227822544 1 1
0.992167947576935 0.962322841221577 1 1
1.05766418651449 1.0232075618805 1 1
0.836968611576282 0.811894331663899 1 1
1.02736653107901 0.99695057956181 1 1
1.0379598993509 1.00703708231502 1 1
0.947224004339083 0.920088648791847 1 1
0.908190408477993 0.878277263368859 1 1
1.16687895174093 1.13167294474213 1 1
0.830837937426663 0.806515170284062 1 1
1.05091394926182 1.01945568397436 1 1
1.00534193954054 0.978602144928023 1 1
0.909376715650632 0.880119728636374 1 1
1.01846671483704 0.989359535100844 1 1
0.915570150787756 0.886139751069172 1 1
0.911633037953864 0.88409502380448 1 1
1.09790966817978 1.06362458775976 1 1
1.24716870266447 1.21227949804609 1 1
1.01827672934517 0.987413926220269 1 1
0.766929487404527 0.745651041973691 1 1
1.00812616958134 0.979620947937234 1 1
1.04717413922065 1.017180515461 1 1
0.858675844972801 0.83155334991826 1 1
0.807447120407776 0.779023413821487 1 1
1.06894339789615 1.03430082141681 1 1
1.20305231492818 1.16903622479361 1 1
0.85249646359052 0.826643431112415 1 1
1.09647667783926 1.06188246106745 1 1
0.948094895990069 0.921111894600508 1 1
1.27395450459698 1.23578799692472 1 1
0.867400229581385 0.8426099594927 1 1
1.05060116485932 1.01945080220032 1 1
1.36136036556013 1.3213929745395 0 0
0.882225644679108 0.858547185884153 1 1
1.0560254612004 1.02688126909334 1 1
0.908667188765534 0.883659548529888 1 1
0.830143205985821 0.805490346104718 1 1
0.910512097962033 0.881509684869933 1 1
0.730422349616418 0.708544142334726 1 0
0.95782215844626 0.929047439890456 1 1
0.97562495551731 0.945582706140007 1 1
1.14350625023124 1.11035037252446 1 1
1.039560634073 1.00795168587446 1 1
1.02140546680828 0.990775061926748 1 1
0.907086080608856 0.880710878739899 1 1
1.07349942415749 1.04107592719587 1 1
0.827671149268522 0.800847647887427 1 1
1.07163941915773 1.04046851127043 1 1
1.14027988348865 1.10768720725863 1 1
0.998209461925551 0.96929078458154 1 1
0.867771110211932 0.842896535431086 1 1
1.08874502039027 1.05460684616902 1 1
0.659122644748866 0.637282607684273 0 0
1.04652039735092 1.01390288597505 1 1
0.828545433060332 0.802471912026859 1 1
1.08044052352075 1.04566055671426 1 1
0.981055383135148 0.951459181382665 1 1
1.15595074656951 1.11927451869186 1 1
1.08144997556443 1.04886846534243 1 1
0.939201871740508 0.9123976870963 1 1
0.99643318308438 0.96787208808021 1 1
1.12455400694126 1.09137483327716 1 1
0.82177131949158 0.796686381040842 1 1
0.941290686790262 0.914828479568839 1 1
1.14771624549153 1.11644480659567 1 1
1.17544762843336 1.14167106308154 1 1
1.17864412777174 1.14487891419733 1 1
1.15099719693973 1.114380107115 1 1
1.09965341561753 1.06831617867131 1 1
1.36096561651604 1.32341733119093 1 1
0.892999392487266 0.865097513241684 1 1
1.10399203413151 1.07098476278155 1 1
1.11529687226247 1.08275740433831 1 1
1.08652970778905 1.05422073714554 1 1
0.817904388770782 0.797543947520109 1 1
0.997033221009637 0.968628397602411 1 1
0.844315183330119 0.821346832195141 1 1
1.18817893258725 1.15456814364425 1 1
1.15789181855068 1.12623235694899 1 1
0.847167194205274 0.822088145075056 1 1
1.0331022666573 1.00231591696333 1 1
0.980208183987995 0.949820397017353 1 1
0.782294712490439 0.757664473179692 1 1
0.770588835331642 0.748065916761824 1 1
0.887685362859668 0.863034953137114 1 1
0.953185485881893 0.9240018211226 1 1
1.07404477647376 1.04147424345298 1 1
0.930948133670101 0.90256381678292 1 1
0.97267410095481 0.945569535817037 1 1
0.800913400877961 0.777196592691809 1 1
0.966633277297251 0.93672907762694 1 1
1.26384017593525 1.22592287579268 1 1
0.913734523829453 0.885371888826526 1 1
1.04307048492942 1.01546680369789 1 1
0.871865608978544 0.848801286893467 1 1
1.17409220490551 1.14077239674976 1 1
1.16459610084878 1.13076131606563 1 1
0.791982464640269 0.768700963268571 1 1
0.981694945944196 0.953170943204085 1 1
1.05678049934078 1.02519265486945 1 1
0.728425087835428 0.708316015324912 1 1
0.931110041150349 0.902320201921397 1 1
0.980668961881941 0.950209470648527 1 1
1.01940048512632 0.989529256127845 1 1
1.03671971513348 1.00338396656079 1 1
0.979129101098511 0.949696782608235 1 1
0.7484375539072 0.724590863592721 1 1
1.13379794627393 1.10117169884679 1 1
0.962033157159197 0.932171858214725 1 1
0.941656453166721 0.91430764745688 1 1
0.799320158216496 0.77379539878772 1 1
1.00544142270457 0.974791422541681 1 1
0.942137085793774 0.914992906721723 1 1
0.90573426466754 0.877835738238137 1 1
1.05726982584152 1.02766120846572 1 1
0.877653396694691 0.852809811885144 1 1
0.926900737873113 0.8983519990498 1 1
1.00379526843386 0.972677416497571 1 1
1.20625449400977 1.17210783663822 1 1
0.674493918635088 0.654784141122681 0 0
1.13354346937965 1.099126639611 1 1
0.713394940596793 0.693348868286783 0 0
1.12147524059262 1.08715982720965 1 1
1.10452336415239 1.07356758493983 1 1
0.935518612917989 0.910018333438897 1 1
1.02646907949765 0.99518736950389 1 1
1.01176380154283 0.983135331728313 1 1
1.15039499061007 1.11352758245597 1 1
1.17369086854982 1.13802514550167 1 1
0.815016987136389 0.791340017979837 1 1
1.13567781136264 1.09920880419656 1 1
0.874754241993583 0.850772756920455 1 1
1.10336020237 1.06842723972981 1 1
1.2179146238225 1.18441219979137 1 1
1.02883853932579 0.997461010206136 1 1
1.20768592392183 1.16803429465334 1 1
0.947870325457166 0.918025644248433 1 1
0.729356299100034 0.708899384294788 0 0
1.06961591601462 1.03822039597542 1 1
0.898617373423766 0.874533026228979 1 1
0.764654609704131 0.743648162002179 1 1
0.865329098904751 0.840855076113121 1 1
0.76565037540931 0.742492977660236 1 1
0.703243040669955 0.682731766811999 0 0
0.897821540294242 0.871911336712173 1 1
0.889624345686782 0.863312563137629 1 1
1.07048202149375 1.03884993300292 1 1
0.997459467610845 0.968567708912743 1 1
1.17890889279436 1.14413245921634 1 1
1.00268508229475 0.975189150239493 1 1
0.88803925475852 0.85755784286039 1 1
1.15279267269612 1.11849556484412 1 1
0.814407501530187 0.788294128145567 1 1
1.21433789731466 1.17809131587724 1 1
1.29055346786212 1.25432862088565 1 1
0.888403014617253 0.861851257378367 1 1
0.836821058294066 0.810713931788364 1 1
1.00303906292458 0.973701191135679 1 1
1.35887496786746 1.31856909665024 0 0
0.883215431989059 0.853848653129313 1 1
1.07577659580609 1.04370460636951 1 1
0.889194214105791 0.863059110836952 1 1
1.31006337184493 1.26867266935255 0 1
1.00356737596401 0.97478452902071 1 1
0.975787119318725 0.950740987276925 1 1
0.746867089346853 0.724760795054534 1 1
0.976241474786693 0.945427448608695 1 1
1.04505583477904 1.0120302143974 1 1
1.07039327326659 1.03693842207607 1 1
0.837718322511366 0.814498625375635 1 1
0.917548527776831 0.889541140400733 1 1
1.2791200705124 1.24439610702382 1 1
1.20023349480532 1.16298133953215 1 1
1.20458049307728 1.16870555985683 1 1
0.825613309616719 0.800174913734233 1 1
0.997246100499871 0.969485805332219 1 1
0.774721797063321 0.749842088783709 1 1
1.09438699218319 1.05548962472377 1 1
1.05087612566809 1.01893943645567 1 1
1.20468513620755 1.16888428753935 1 1
1.07433161800466 1.04140485152086 1 1
0.985708142983789 0.956177055032357 1 1
1.1769344443076 1.14091789083877 1 1
1.15726156504018 1.12410091716307 1 1
0.967752927527747 0.937547234778563 1 1
1.15613640089273 1.11935207501207 1 1
1.19588852710564 1.16245733904171 1 1
1.1504180643604 1.11364336307097 1 1
1.01612929285347 0.981639354153181 1 1
0.872871024977361 0.848667411004668 1 1
0.99668191305626 0.967743865685288 1 1
0.996862503531251 0.96775011902256 1 1
1.19937108537563 1.16434392850227 1 1
1.28833824852029 1.25252241857937 1 1
0.866057540917229 0.838134300728269 1 1
1.11524785907186 1.08431608340762 1 1
1.07867810208038 1.04253949740593 1 1
0.932812959783717 0.904804066773108 1 1
0.895819319286288 0.869677093961455 1 1
0.850259019740155 0.826107281211792 1 1
1.00096458911912 0.972326379797429 1 1
1.02506936034081 0.996052120645863 1 1
0.943398297027161 0.917501912573943 1 1
1.14795946930222 1.1111597219059 1 1
1.20951783923992 1.17201414672706 1 1
1.10853623304497 1.07743823879595 1 1
1.02473989188297 0.993837556198521 1 1
1.01620161409719 0.984072328470933 1 1
0.969962783714713 0.942767710225326 1 1
1.17235756455427 1.13978392589877 1 1
1.0132048131092 0.98240595317986 1 1
1.04197166695416 1.0091778678121 1 1
1.09734596890123 1.06377287221251 1 1
1.02738430342554 0.995532210477677 1 1
0.757753000534071 0.736480158093308 1 0
1.08121632249851 1.05202110331512 1 1
0.977212891865137 0.949934607110674 1 1
0.85803054594962 0.83263539746313 1 1
0.991381217239518 0.961094655907963 1 1
0.854011681569836 0.829400474850473 1 1
1.18661673598208 1.1465266447906 1 1
0.920784652649413 0.895878823129088 1 1
0.880739868698641 0.856469572963521 1 1
1.08283298929646 1.04981876012686 1 1
0.760064298078347 0.736803112953891 1 0
0.666585572156507 0.646297811682896 0 0
1.113479072764 1.08042524942412 1 1
0.862412550448672 0.837400031020509 1 1
1.14516127633157 1.11145862373849 1 1
0.870237376096885 0.844919719964457 1 1
0.874512232693322 0.847860818152931 1 1
1.0139245860461 0.982451228369099 1 1
0.756703286127192 0.736505909362229 1 1
1.06017470499948 1.03032771774099 1 1
0.947025844562832 0.918303159786259 1 1
0.994880296997981 0.967174737193801 1 1
1.07904791862088 1.04782296073987 1 1
1.03202785078456 1.00311429297327 1 1
0.985617770411331 0.95631198297274 1 1
1.00004666881566 0.970325355267367 1 1
1.26950364360526 1.23369118445028 1 1
0.88643809157133 0.857472332229142 1 1
1.16924904151385 1.13636828190927 1 1
1.20646458313921 1.16992746290808 1 1
0.844736248570694 0.81846780820451 1 1
0.995619485659719 0.965066020625808 1 1
1.22536514849141 1.18466089124511 1 1
0.868945297136644 0.841661107760088 1 1
0.991233281085428 0.959858481686382 1 1
0.959760664888962 0.93097106408954 1 1
1.15370196275618 1.12061149725793 1 1
1.0012354462481 0.972413691011369 1 1
1.01134388233726 0.9801376041265 1 1
1.11738162416436 1.08204525325568 1 1
1.17107070672685 1.13439454230374 1 1
0.829192395835314 0.80587612068606 1 1
1.1993090609985 1.16171172369561 1 1
1.08714194087061 1.05544508572082 1 1
0.99999126249386 0.971858584516611 1 1
0.92594661363701 0.897245680175326 1 1
1.2678731403563 1.22828467685951 1 1
1.01951869727316 0.987601693084967 1 1
0.974869620182399 0.946518206459923 1 1
0.962808361576549 0.933665927034114 1 1
0.99010272581033 0.963220094041014 1 1
1.17716141790017 1.14074648017944 1 1
1.03390731240988 1.00662739703166 1 1
1.0573111059718 1.02777290354007 1 1
0.589640617773512 0.572788020140591 0 0
1.0888838626004 1.05572355698297 1 1
1.05617134067347 1.02457351594207 1 1
1.03652757229151 1.00684535959387 1 1
0.829934028971517 0.80373218836593 1 1
0.718766037538668 0.69575822583878 0 0
1.10511304190059 1.07107215786964 1 1
1.03937329415137 1.00929250994818 1 1
0.846589140363273 0.821517338666668 1 1
1.04580621542686 1.01507495247586 1 1
1.1828782481091 1.15079827957627 1 1
1.06471402787195 1.03338482675348 1 1
0.861179947886847 0.837906575725151 1 1
0.904547276925624 0.877607723107741 1 1
0.868732049433375 0.843419418603287 1 1
0.94285419296151 0.915853075507454 1 1
1.004578090832 0.97237666242032 1 1
0.705210199755901 0.682372798893157 0 0
0.905473413871914 0.878852958123304 1 1
1.03633824007977 1.00509014805152 1 1
0.845483649719641 0.818458165931989 1 1
0.608459677695228 0.590285944359658 0 0
0.894210069916047 0.863742858861045 1 1
1.05960007352984 1.02466447658621 1 1
0.703972315750521 0.683244227722576 0 0
1.16311584087852 1.12689315879146 1 1
1.20646068943197 1.1701291335945 1 1
0.973784324613391 0.943653817276213 1 1
1.29200960768276 1.25227799924858 0 1
1.17789785913935 1.14650611356656 1 1
0.843363973162963 0.818289562378806 1 1
0.936665183855595 0.908550512167608 1 1
1.11034647672159 1.07928639023441 1 1
1.06760003728874 1.03585673149841 1 1
0.697142732175668 0.674137028620596 1 0
1.08032049821858 1.04861391747768 1 1
1.06673580284106 1.03143288635877 1 1
0.900813447488405 0.876997732021668 1 1
1.10817940664181 1.07550152574216 1 1
1.09460546268525 1.06424027097835 1 1
1.02865690408443 0.999847410708592 1 1
1.12046897655553 1.08811831265936 1 1
1.06781887844723 1.03605053180612 1 1
0.859818692328102 0.835081591876798 1 1
0.988072386989445 0.958131431951543 1 1
0.672133131137904 0.653954054071504 0 0
0.845212327212959 0.820395600010029 1 1
1.05079100284659 1.01936820516353 1 1
0.954750569996259 0.924807346380674 1 1
0.811062004267972 0.787961037593436 1 1
0.837214557467488 0.811703132265426 1 1
0.865479428598334 0.838446107348479 1 1
0.881764958215658 0.854669744795629 1 1
0.8358248066617 0.812047799185492 1 1
1.00611734966991 0.973453597209385 1 1
0.816168221362099 0.792175100607506 1 1
1.08686563759657 1.05411929359422 1 1
0.972896052990673 0.946389094157965 1 1
1.2313108305631 1.19585985530423 1 1
1.02635926656247 0.994725841878144 1 1
0.906635769214275 0.878987854118841 1 1
0.998709113415017 0.968830027536783 1 1
0.823558127390911 0.800304656788546 1 1
1.06396443200248 1.03145595514056 1 1
0.823489017685759 0.799391818043658 1 1
1.26626670786421 1.2245973630663 1 1
0.915914367402801 0.889264467583398 1 1
0.752698578447731 0.73156102458638 1 1
1.05071453517769 1.01918481705799 1 1
1.12908520492469 1.09893361420176 1 1
1.15491545769279 1.12186709020717 1 1
0.863024258391222 0.840013905579618 1 1
1.00550114209815 0.97604255937699 1 1
0.928913778825919 0.90276041057974 1 1
1.14945097196913 1.11394065794049 1 1
1.00744207559019 0.977311568666927 1 1
1.37558424750287 1.33208977561578 0 0
0.755126123771578 0.734836983064316 1 0
0.754934822142535 0.732867094074027 1 1
0.986137251784189 0.95656391454145 1 1
0.993277178555826 0.964877004325497 1 1
0.989107899261742 0.957699921166057 1 1
0.983651581033067 0.957348629657365 1 1
1.03376214391116 1.00028104834168 1 1
1.13747908377715 1.10227573567354 1 1
1.12286127681853 1.08962468075032 1 1
1.05693858707272 1.02728353032745 1 1
1.02595359717897 0.996458607761089 1 1
0.861808223832625 0.837235284572965 1 1
1.02002926217665 0.989667724393784 1 1
0.722405948157773 0.702788285307208 1 1
0.980920023242409 0.952423225599554 1 1
1.22069670711721 1.18563753721893 1 1
0.826468502357868 0.799883238777782 1 1
0.865073970023641 0.840435950169441 1 1
1.02514774075027 0.992637809935009 1 1
0.876111611979049 0.850793732549811 1 1
1.16719968830176 1.13477292505989 1 1
0.698753354618041 0.679279614130012 0 0
1.04400909235809 1.00891018721177 1 1
1.11231974713944 1.07473731712892 1 1
0.968794191250988 0.938336296203438 1 1
1.0558825906882 1.02405467202581 1 1
0.979262877235756 0.948865944059629 1 1
0.777534449063195 0.755673462642623 1 1
0.637502619858701 0.618210645352755 0 0
1.01012578768545 0.978286698346422 1 1
1.2863931477213 1.25025703309616 1 1
1.04974134388923 1.02131762054557 1 1
1.0740742518598 1.04309355529193 1 1
1.06613386105704 1.03523166360393 1 1
0.935117230231497 0.90537299042647 1 1
1.30344914194331 1.26702209587352 1 1
1.15958832344477 1.12714685362857 1 1
0.881959667720546 0.856707609320655 1 1
1.0900840796989 1.05818456025557 1 1
0.846460972462271 0.823817639687166 1 1
0.885308884867495 0.857111756631236 1 1
0.95178210042731 0.923209697702923 1 1
0.988120698425702 0.95793129806326 1 1
1.08103611726708 1.04594416810458 1 1
0.753856631364926 0.731079001795292 1 0
1.02564432990691 0.996643092283872 1 1
0.753932511783884 0.729990038943963 1 1
0.722732884576846 0.702494475330545 0 0
1.00590761592358 0.973522413372219 1 1
0.636044850431908 0.615775932873083 0 0
1.01291419793587 0.983851207059402 1 1
0.843384765489805 0.817973371188591 1 1
0.90612678522003 0.879198536079711 1 1
1.25057200952868 1.21590530751151 1 1
1.12912799781022 1.0950515404839 1 1
0.909541827076036 0.881593223582267 1 1
0.947726467131331 0.91699329677701 1 1
0.999815852656565 0.970978796019131 1 1
0.680842656805511 0.661877903082247 0 0
1.17225702476811 1.13555650727072 1 1
0.967051191429656 0.938349412843615 1 1
0.895869803670656 0.87013310235253 1 1
1.39778176732809 1.35655881859386 0 0
0.708786714720572 0.688184211089807 0 0
1.08676371973483 1.05721096099576 1 1
1.06439675671293 1.0325164439701 1 1
0.955081222456927 0.925417888300627 1 1
1.12106601442531 1.08641245099119 1 1
0.918875988764399 0.8941490422174 1 1
1.10114817815244 1.06659764383591 1 1
1.12478552034275 1.09190287883157 1 1
1.01632295523092 0.988506108252597 1 1
0.846073964485119 0.821975883608236 1 1
1.49305703411915 1.45041427066696 0 0
1.12570134721006 1.09490639312758 1 1
1.02593062616386 0.99437798729151 1 1
1.10403086492465 1.06756388289167 1 1
1.04588208746519 1.01585275398549 1 1
0.774166385971413 0.750553197973948 1 1
1.1539846665099 1.12358446692434 1 1
1.0445957331393 1.01560361264083 1 1
1.23936129200071 1.20039357296151 1 1
1.07153511399657 1.03782536315456 1 1
0.914068930699041 0.882041595797632 1 1
1.19333443614579 1.15504867948746 1 1
0.772212977480841 0.74897709368704 1 1
0.966177396516119 0.936094668040652 1 1
0.816266185547532 0.794459195109254 1 1
0.891334050560093 0.865980608442217 1 1
1.35173830838038 1.31013596153187 0 1
0.655259029618346 0.636754757091133 1 1
0.846741513605551 0.819679484941378 1 1
1.13259022133927 1.10157468385998 1 1
1.1762597623128 1.13828663452677 1 1
0.932290483384771 0.906053396810835 1 1
1.13109096693577 1.09680090853791 1 1
0.910790873757255 0.883123333877745 1 1
0.955358989633469 0.927429686587074 1 1
0.885329004012168 0.859856206941154 1 1
1.01212798649895 0.980321439141901 1 1
0.949686755270225 0.923030149511089 1 1
1.21102837141221 1.17622022277703 1 1
0.854958088053454 0.828473427550956 1 1
0.801823468008136 0.775791777264604 1 1
1.02475102412288 0.991080797732417 1 1
1.13060097163036 1.09655086354188 1 1
1.14776976026815 1.11480141148246 1 1
1.02469804879805 0.997154313338233 1 1
0.924091352480982 0.897875802100557 1 1
0.918683274724325 0.891801605330301 1 1
1.02992740440235 1.00200306120536 1 1
0.938089876287914 0.911302808891299 1 1
0.95067072997273 0.919918288372136 1 1
1.15050697279967 1.11453884662559 1 1
0.965539288240964 0.934753944374071 1 1
0.943867909752028 0.91395264527796 1 1
0.850349089783536 0.825894204659699 1 1
1.07849189929475 1.0470958290219 1 1
1.10325826184733 1.07330297793816 1 1
1.06132799499642 1.03019236905376 1 1
1.1957193618219 1.15873113774595 1 1
1.27858394921723 1.23745722989755 1 1
1.01087247514182 0.983344928629241 1 1
1.09915174849886 1.06679912667445 1 1
1.01691883173339 0.98627554467787 1 1
0.899906994315143 0.873885264772194 1 1
1.0798928257748 1.04872913630845 1 1
1.06696144464489 1.03341216399269 1 1
1.04482941405184 1.01430999619041 1 1
0.991020161793499 0.959514475775931 1 1
1.02125144045165 0.991549396011179 1 1
0.954865369988255 0.927445049645081 1 1
1.03587697677285 1.00543390004053 1 1
1.06802279130839 1.03652323057575 1 1
0.975559224907606 0.947212956305731 1 1
1.04601635612599 1.01178549927417 1 1
1.20393847827111 1.16725357679991 1 1
0.728466973801435 0.70596513719977 0 0
1.07726811479344 1.04619873154653 1 1
1.0268071936607 0.993134399293843 1 1
0.832115102449761 0.806283652780381 1 1
0.929370769643385 0.902421005078113 1 1
0.932949185951033 0.905332299092166 1 1
1.01331407777915 0.982219376647249 1 1
1.11570114106931 1.082296566658 1 1
1.02443333229179 0.998498217486391 1 1
0.893470287283893 0.862235668119833 1 1
0.93166998811836 0.901732175956107 1 1
1.11259723713885 1.08190621898083 1 1
0.843392219742418 0.818662154666925 1 1
1.17743737951167 1.14565484567391 1 1
1.13577823592585 1.10147083936203 1 1
0.818286999711422 0.795777824919975 1 1
1.13589993477393 1.10032875482415 1 1
1.19874234561608 1.16412359664572 1 1
1.20611737118268 1.16826714189887 1 1
1.00519562617974 0.976494472384776 1 1
1.05901617908322 1.03008204525769 1 1
1.10678583470291 1.07374042735288 1 1
1.10577975607323 1.07181597587592 1 1
1.04798988456938 1.01481778926238 1 1
1.20892358753361 1.17817608984465 1 1
0.771422960085519 0.750561232263984 1 1
1.0149828911672 0.9850493744346 1 1
0.87246845745492 0.849867032433128 1 1
0.988327079907804 0.958718165540233 1 1
0.593246653597554 0.572067583650973 0 0
0.905112663192463 0.879216465379468 1 1
1.13004738164283 1.09732552286476 1 1
1.32332458428391 1.28064049587326 0 0
1.04467460920747 1.00862379545047 1 1
1.01789113754769 0.989985696837489 1 1
0.947507100972965 0.920700473510423 1 1
1.0529089686417 1.02147904220558 1 1
1.06578352065683 1.03217479738721 1 1
0.887905667001856 0.862012952384562 1 1
0.833534196422635 0.809859108414038 1 1
1.00642735688275 0.976471725528872 1 1
1.13648455651283 1.10156611221822 1 1
0.973402437103068 0.945466504371481 1 1
0.866074400873133 0.840054667679428 1 1
1.26041780584679 1.22507201619126 1 1
0.95551132942023 0.926411744823594 1 1
1.33270926418619 1.28813993881178 1 1
0.841673090555352 0.816433993278995 1 1
1.17537066244778 1.1379537760119 1 1
1.00662618756345 0.976286616381995 1 1
0.807605932736151 0.779426427633579 1 1
1.47788217096736 1.43348309404964 0 0
1.1609805340437 1.12816014569692 1 1
1.06761491332727 1.03607132923127 1 1
1.12785711420719 1.09658281174754 1 1
1.07090685347266 1.03943286687586 1 1
1.17535648163312 1.14040358084521 1 1
0.973108442168746 0.942092770341937 1 1
0.853449001065005 0.828799146529077 1 1
0.971948012790173 0.941458144368404 1 1
1.15680972631356 1.12137803717654 1 1
0.940002527709691 0.913254031484616 1 1
1.21044192953491 1.17462892580965 1 1
0.978838052454039 0.94548470773816 1 1
1.00416383115014 0.97179794183061 1 1
1.04690791260455 1.0177422152206 1 1
0.73521957823059 0.714121372805976 1 1
0.80609392490752 0.784471057326131 1 1
1.15028807419153 1.11703642860343 1 1
1.31357083756934 1.2768216943425 1 1
0.83776558122921 0.812757685287464 1 1
0.837657262597697 0.81372747294775 1 1
0.960586396104473 0.934403064803028 1 1
1.07059770651857 1.03706409860144 1 1
1.12988066928285 1.10042063003642 1 1
1.15938244609771 1.12167150287716 1 1
0.979526524411013 0.946824201494648 1 1
0.848464085983939 0.823857327386229 1 1
0.942095893774046 0.916585911740468 1 1
0.928631246627692 0.90091486178765 1 1
0.87884200336354 0.854283113962426 1 1
0.796040211678011 0.770452385627159 1 1
1.0360214131417 1.00529377987776 1 1
0.90527320372565 0.874630803108324 1 1
1.29790342326357 1.25807985498003 1 1
0.792787524438862 0.769353304858342 1 1
1.13455098023453 1.1020811766157 1 1
1.16471347255265 1.13029887573064 1 1
1.1510679890102 1.11497260536402 1 1
1.16022393854204 1.1250666747097 1 1
0.791598016527262 0.767747255931481 1 1
1.11945415929969 1.08372194555195 1 1
1.07734725433909 1.04249699261103 1 1
1.18128579843744 1.1468285794007 1 1
0.744847137849828 0.723363011797329 1 0
0.716194146387526 0.692763312260907 0 0
0.952595934331877 0.924890875907575 1 1
0.870522586088156 0.845657121574825 1 1
0.787101730903338 0.765521903754574 1 1
0.989035025190211 0.959495213999663 1 1
0.864994221524682 0.840387899877437 1 1
0.753136356137211 0.732557545607444 1 1
1.24953092613848 1.21063857804027 1 1
1.17482284928988 1.14134136150316 1 1
0.861391465171887 0.834617585976382 1 1
0.846078075450482 0.820828784564162 1 1
0.967152584443173 0.935957634411989 1 1
0.822176885713268 0.798552826270366 1 1
1.06491430847473 1.03061066366637 1 1
1.10491118927291 1.07415377734295 1 1
1.29947696758818 1.25961880431664 1 1
0.920061831266107 0.896138498003092 1 1
1.21561551874528 1.17759768913798 1 1
1.15857716521537 1.12211683464095 1 1
1.0530633292788 1.02162865239287 1 1
0.847522193089132 0.819812944065372 1 1
1.07934578604337 1.04658495182722 1 1
0.920114363717534 0.892925810453768 1 1
1.15664076578129 1.12301319474701 1 1
1.05132804408859 1.0201084017808 1 1
1.17347322725904 1.13971476667465 1 1
1.12221093170118 1.09026391694148 1 1
0.927242845556118 0.901377701354579 1 1
0.97072051197308 0.94162120010477 1 1
1.13059030432153 1.09677355642674 1 1
1.33194019605718 1.29264320242609 1 1
0.964341019366431 0.935070779068048 1 1
0.959707924375412 0.930668405904912 1 1
1.01428245864317 0.982560889007411 1 1
0.947549939300367 0.919204480860673 1 1
0.902111468792107 0.87605563732103 1 1
0.812399640530794 0.789974472496164 1 1
1.03383767458435 1.00177683964651 1 1
0.914146605150147 0.888174483061228 1 1
0.928684040210632 0.901785347177338 1 1
1.13082139662735 1.09559437546468 1 1
0.886472640177911 0.860196943210567 1 1
1.17736955503071 1.1411978588074 1 1
0.718524055693108 0.699587732506949 1 1
0.729353286420947 0.707047963479605 1 1
1.10823293501531 1.07579270905427 1 1
0.820259222308811 0.796075963579877 1 1
1.03402035499262 1.00358281245431 1 1
0.891959672690675 0.864915759647103 1 1
1.20206642258485 1.16847364396369 1 1
0.843229106753648 0.817226493386293 1 1
1.01312721403907 0.985588947399581 1 1
0.877705962643646 0.850764326886915 1 1
0.815383617451467 0.790689576428141 1 1
1.0371440282217 1.00572910644139 1 1
1.00762047786268 0.976481691077158 1 1
0.970948501546531 0.940577921387538 1 1
1.00745035247916 0.978129956542027 1 1
1.13724804841616 1.10395107789059 1 1
0.986704682630656 0.957955649310365 1 1
1.04633932861246 1.01562955670504 1 1
0.858468965474875 0.83097538648886 1 1
1.04439039729805 1.01235187315633 1 1
1.05654431034664 1.02790294826657 1 1
0.719755014778689 0.698026330686534 1 1
0.668676537908415 0.651862555369554 0 0
0.98496142450994 0.957252400056581 1 1
1.07909705559597 1.04645260900593 1 1
0.859049166355897 0.832975576189391 1 1
0.986054036715947 0.956969266317745 1 1
1.17043182985403 1.13579898507352 1 1
0.834701905441235 0.808741574760965 1 1
0.795954015284422 0.771563524091482 1 1
0.988125437611521 0.958954181633527 1 1
1.03984372071858 1.00885008262399 1 1
1.03100672129024 1.0006801466968 1 1
1.08771397080749 1.05513669480432 1 1
0.939134131273006 0.911050677672412 1 1
0.941584567809019 0.912811522090824 1 1
1.12152542898715 1.08972277350308 1 1
0.966865619826871 0.937942314208742 1 1
1.35740275581153 1.31907071995692 1 1
1.09234513270976 1.05783688677398 1 1
0.922782142062284 0.89417234098631 1 1
1.08842607249626 1.05525241717466 1 1
1.28878376388124 1.25380138476172 1 1
1.11229418829758 1.07981607100035 1 1
1.04928323966069 1.02146523327546 1 1
1.08542159188391 1.05408534408166 1 1
0.909759667092947 0.882403727005302 1 1
0.797576228019027 0.776597467253567 1 1
0.773356518602063 0.748075274845911 1 1
1.00385173516911 0.975013658004242 1 1
0.930877015305424 0.901901931647894 1 1
1.1085682135958 1.07553885781573 1 1
0.98326471958561 0.953327979839704 1 1
1.03594010958 1.00669755144816 1 1
1.02158471560654 0.992295815764805 1 1
1.04828904811696 1.01635447836342 1 1
0.910932507937782 0.883513686261121 1 1
1.14252680523857 1.11126276405713 1 1
1.030153646754 1.0025655755316 1 1
0.676491613763283 0.656519525773373 0 0
0.966859302687928 0.937527808490135 1 1
0.8382055124234 0.81257739570611 1 1
0.928215790831607 0.900814377131766 1 1
1.19644588871114 1.16309435607523 1 1
1.02172943723889 0.991348522511941 1 1
1.03005344813933 0.999180609839297 1 1
1.21131758953699 1.17647184370349 1 1
1.36472764250301 1.32298088573581 0 0
0.899193559231627 0.871860512281973 1 1
1.15819760144823 1.12425847942647 1 1
0.814064285379887 0.78962082854831 1 1
0.849438371277712 0.822421723261686 1 1
0.957521165338219 0.928139257045394 1 1
0.893447479403122 0.86594598367866 1 1
1.36916442909917 1.32716181188842 0 0
0.938122913764548 0.910477181274503 1 1
1.10899478420665 1.07315173482111 1 1
1.04874464388058 1.01810524585705 1 1
0.953563309049584 0.923240627684058 1 1
0.929204005058912 0.898627394777959 1 1
0.88592731506153 0.859139889069987 1 1
0.800456267157325 0.777277552382035 1 1
0.934084941310473 0.907030734878527 1 1
1.02887526062185 0.99735054169216 1 1
1.10097641068951 1.06609236276573 1 1
1.18065316564857 1.14617696398881 1 1
1.07330214646299 1.04064580717429 1 1
1.0559774863275 1.02288507404508 1 1
0.899010549184379 0.873666589223595 1 1
0.937102006220702 0.910150939853959 1 1
1.0412936819977 1.01093104581156 1 1
0.975360021679064 0.944790361663167 1 1
0.832372846915994 0.809112004329213 1 1
0.992769768677491 0.963534278673664 1 1
0.876386754531601 0.848221870656938 1 1
1.223658655972 1.18941011581815 1 1
1.0827320307256 1.04802555817207 1 1
0.840045566543855 0.815750631093241 1 1
1.03664874250959 1.00594660939944 1 1
1.09725036133502 1.06679714262311 1 1
1.20079891692148 1.16482232785553 1 1
1.24314279271943 1.20701161511075 1 1
0.994551300530518 0.96356841698212 1 1
1.25410184943288 1.21313304821641 1 1
1.11469098683211 1.08220652063502 1 1
0.852004115847712 0.827854898999475 1 1
1.23041165969792 1.19515530667992 1 1
1.20667290868457 1.1709415076399 1 1
1.02486932205829 0.993144645655667 1 1
1.20609594333613 1.17052249708541 1 1
1.12093512512864 1.08771845515853 1 1
0.859694557589977 0.834740480775515 1 1
0.75185909865844 0.733556645853022 1 1
1.08825005354073 1.05541053113983 1 1
0.968127374180378 0.940285047976357 1 1
0.951110395681463 0.921224774019643 1 1
1.20111629926494 1.16043247520171 1 1
1.07120303237346 1.04086438078494 1 1
1.33436175917342 1.29417771628308 0 1
0.688593561341556 0.665035962101933 1 0
1.24620333384182 1.20963041937789 1 1
1.04467383794889 1.01430440799853 1 1
0.901353008097956 0.87611623498396 1 1
0.956801656316075 0.929518921243026 1 1
0.844227040965109 0.818329284331866 1 1
0.919075817645094 0.889787656611678 1 1
1.03864457756691 1.0096202565013 1 1
0.993710156003429 0.963549994775115 1 1
0.752772455404596 0.733946850263437 1 1
1.00638841426767 0.977972440204727 1 1
0.926345152457923 0.894803275836787 1 1
0.773404464203794 0.749944903885634 1 1
1.14959661913769 1.11244050530526 1 1
0.715986804448694 0.694944637442521 1 0
1.163685270119 1.12699929514932 1 1
1.07312489106552 1.04338128202886 1 1
0.978722198566631 0.95080643694389 1 1
1.00125460043437 0.972188679282271 1 1
0.834754660982866 0.809823762797425 1 1
1.3158187718281 1.27292920212891 0 1
0.939142439639164 0.912493150469599 1 1
1.16284633396545 1.13013059269944 1 1
1.13168288202688 1.098018835092 1 1
0.93181896943647 0.906191188255543 1 1
0.907333480677184 0.880769063188051 1 1
0.819412104265177 0.793325911572966 1 1
1.28662822905901 1.24864184071371 1 1
0.945149432646126 0.918112791916437 1 1
1.03739532644879 1.00716464140243 1 1
0.871174110790036 0.845602095141544 1 1
0.891217422591167 0.864793358594668 1 1
1.19657890153393 1.16130049777981 1 1
0.911278765793279 0.885567875480698 1 1
0.805543698465792 0.781451703159258 1 1
1.10532682112215 1.07111056006435 1 1
1.0234425276172 0.994814493319188 1 1
1.04729337227005 1.0137737306051 1 1
1.20335772187508 1.16736146511562 1 1
0.940631844269926 0.913314274565882 1 1
1.06970947220859 1.03526758409367 1 1
1.06668201249086 1.03691788599486 1 1
1.15595572254999 1.11822075710887 1 1
1.29952480440197 1.25923027710243 0 1
0.669925163469654 0.649099000229856 0 0
0.845226487228285 0.821174412855437 1 1
0.999139868575729 0.96847475979928 1 1
1.07480980002527 1.04307018750734 1 1
1.22062240869816 1.18477675974742 1 1
1.09351844559293 1.06122656944596 1 1
0.846060053063461 0.823026601893054 1 1
1.04374548465386 1.01478928162889 1 1
1.16615169993727 1.1340403487104 1 1
1.17071813908205 1.13578784969763 1 1
1.01275148394035 0.98653698080522 1 1
0.995194506152288 0.966829990081054 1 1
1.14037684971914 1.10449587344551 1 1
0.813861810599453 0.792170221484943 1 1
1.00983207554928 0.981192107476354 1 1
1.11112393351067 1.0789989691656 1 1
0.961673415416764 0.93282455285915 1 1
1.10119923716011 1.07078278514006 1 1
0.685679941640807 0.666234385091747 0 0
0.938048461004857 0.909359426590124 1 1
1.07698195629697 1.04523904966712 1 1
1.02059253659244 0.991358513470122 1 1
1.14924989167485 1.11825056235523 1 1
0.858145975376288 0.834850515789065 1 1
0.982127964054513 0.95396030832009 1 1
0.822795042600801 0.79775224798131 1 1
1.13631155513428 1.10347051106289 1 1
0.883989215480145 0.858912517603259 1 1
1.13806246298388 1.10434739361592 1 1
0.84319787166949 0.818475489385437 1 1
1.2758505013736 1.23860094230802 1 1
0.962811702245379 0.932267738723958 1 1
1.13878702695061 1.10689633410264 1 1
0.960338017137745 0.932375934467343 1 1
0.980002184589071 0.953573816796454 1 1
1.03747246705339 1.00496031985751 1 1
1.09889157078957 1.06584883182854 1 1
0.899989562781353 0.874239202340274 1 1
1.07509974003615 1.0437927516543 1 1
1.12322609550177 1.09083242340765 1 1
0.954977849145924 0.928027998692812 1 1
1.00041458101318 0.969009272095712 1 1
1.1019972076189 1.07033624488718 1 1
0.885190448956321 0.859695262003446 1 1
0.70136169715463 0.680423400545023 1 1
1.28755970533181 1.25112051826787 1 1
0.805643220381665 0.78285276487707 1 1
0.693282403603638 0.672166585752564 0 0
1.08137404660041 1.04766335016867 1 1
0.805021262668222 0.781178706187563 1 1
0.709850696686803 0.687921186240577 0 0
1.0079734021971 0.97725315641344 1 1
1.07472667873467 1.03992424484522 1 1
0.947599857501894 0.920936986542842 1 1
0.890858352528318 0.862253736771743 1 1
0.903176973968427 0.875464720636579 1 1
1.26178643408496 1.22413824368085 1 1
0.942894000855388 0.917964633909902 1 1
1.06242977526728 1.02659786729199 1 1
1.05472957430476 1.02456996756659 1 1
1.11565519021572 1.08429788178875 1 1
1.0388370463193 1.00284621700765 1 1
0.991050322937034 0.960905004352321 1 1
1.06050395280376 1.03105957004522 1 1
1.08315120937269 1.05043055936818 1 1
0.89518422081489 0.868407132658788 1 1
1.36968262744683 1.32899016212727 1 1
1.07032496878033 1.03932945329287 1 1
1.22256025982606 1.18572792871512 1 1
0.910438011964485 0.88315787912264 1 1
1.35271734580431 1.31241920772063 0 0
1.01000912082943 0.980631405011043 1 1
0.941752658736319 0.914283396203007 1 1
0.957502819779949 0.928122242996752 1 1
0.891507516795947 0.862663184545867 1 1
0.898687789828046 0.871563598304417 1 1
1.02110623902024 0.989834438389838 1 1
1.01483139774386 0.984063836371836 1 1
1.40142824565707 1.36141320044701 0 0
1.11261951674237 1.0767046067637 1 1
1.10651308019859 1.07261902712749 1 1
1.04654574580118 1.01531725603422 1 1
1.16969212788211 1.13462010947141 1 1
1.32051462238829 1.28428195197352 0 0
1.16437552778304 1.12991717856266 1 1
1.0200725095033 0.989777994231527 1 1
1.08264115541326 1.04819096338492 1 1
1.00560565572435 0.976658151751922 1 1
0.946814199715127 0.919331417721198 1 1
0.882910387586089 0.856793012803738 1 1
0.946555168366836 0.915786055673473 1 1
1.10576826412138 1.07349661670582 1 1
0.914209610645579 0.889804596276456 1 1
0.805865128028528 0.784247850280192 1 1
1.03836631936306 1.00852426320786 1 1
0.740153941739639 0.718788190338218 0 0
0.66056735233054 0.642205436884599 1 1
0.778083034227255 0.75539292476345 1 1
1.2196873930271 1.18360610257262 1 1
1.02673203007502 0.99521037868302 1 1
0.940540188851388 0.909126758377579 1 1
0.892949942023729 0.868278440983709 1 1
1.20696594597011 1.17269462118471 1 1
0.834146403461381 0.806053684990956 1 1
0.862376008858234 0.83672104530105 1 1
1.03383225492125 1.00547163905984 1 1
1.00309974427238 0.972963420790939 1 1
1.11611398637577 1.08370565617043 1 1
1.15968704118061 1.12599508605968 1 1
0.894145277871251 0.867103394773195 1 1
1.328762691317 1.28805273243999 1 1
0.979620978031336 0.951820072731503 1 1
1.08392550111533 1.05225613569446 1 1
0.937891001272778 0.907636392626419 1 1
0.999490538959451 0.971596728504781 1 1
0.967109940838699 0.939412939673413 1 1
1.05002403384739 1.02002987801303 1 1
1.04057969003913 1.01137538902776 1 1
0.925147692125748 0.89530501908707 1 1
0.78865537997245 0.765198315763357 1 1
1.18749457459449 1.151556989171 1 1
1.02534390895347 0.992713271677683 1 1
1.19911118413617 1.16534601943029 1 1
1.04916312587826 1.01650942048465 1 1
0.957995096610713 0.930094374216268 1 1
1.36130652961632 1.32357909839886 0 0
0.931188040897309 0.902530681766502 1 1
0.975554660113438 0.946717300753629 1 1
0.923244135724643 0.898535048425621 1 1
1.22808759895817 1.18906339583009 1 1
1.02111089814296 0.991390091738731 1 1
0.977821014736269 0.948113515309569 1 1
1.01672469881435 0.986216261912597 1 1
1.05722898654082 1.02525364349443 1 1
0.940172262874191 0.912100033753695 1 1
0.982980196871704 0.955580696387285 1 1
0.832293580072401 0.805002128167847 1 1
1.14682240437606 1.11135389932039 1 1
0.739977778274338 0.719336167774082 1 1
1.11372990802441 1.07673703370335 1 1
1.1505533563899 1.11635278033074 1 1
1.00708106099492 0.978499305841811 1 1
1.08938707202106 1.05712625888691 1 1
0.975013410339757 0.944153655021421 1 1
1.04647810263584 1.01742563120974 1 1
0.882447351685667 0.854742222036718 1 1
0.683043703418123 0.661331281270527 0 0
0.965686761221574 0.935238928033366 1 1
0.975005035611219 0.94380420815705 1 1
0.846497540406944 0.822941910543076 1 1
0.962105892003558 0.935087521243606 1 1
1.07596628266658 1.04364091873361 1 1
0.867468925407268 0.842931378414785 1 1
1.08257449016639 1.05126031422652 1 1
1.28561279677708 1.24080221453708 1 1
1.21633957085978 1.18012137448515 1 1
1.00984300877771 0.980290527499066 1 1
0.920854854346601 0.892725629455035 1 1
1.22721999028127 1.19824068758689 1 1
1.05087839470333 1.01878611845091 1 1
1.07715501848871 1.04355245043323 1 1
1.20672362506316 1.16531127331173 1 1
1.01923897283539 0.987835955959507 1 1
0.966541464500071 0.937173895676859 1 1
0.810256827110486 0.78837524630163 1 1
1.1050082056297 1.07276300491398 1 1
0.98542318343578 0.956045060458444 1 1
1.04845670091743 1.01411286992239 1 1
0.857232339616228 0.830811565750192 1 1
0.768239868542913 0.745033313100709 1 1
1.01218034406083 0.978507647772185 1 1
0.875304370784948 0.848505559606803 1 1
1.07351039814632 1.04091225226228 1 1
1.18333353009548 1.14812115972369 1 1
0.810394837405445 0.785466612343445 1 1
1.06406633895306 1.03241926094403 1 1
0.937518544614162 0.909692924472958 1 1
1.08123000376918 1.04971667928699 1 1
1.09323266648503 1.06238852050227 1 1
1.23063480569009 1.19512108956561 1 1
0.99844594479432 0.971821673684143 1 1
1.02450218017596 0.994796673179462 1 1
1.21347724427066 1.17746658942538 1 1
1.07870390538895 1.04902955264513 1 1
0.96699287864229 0.939934075978203 1 1
0.953129227122249 0.926014221541405 1 1
0.847253213949087 0.822770646210133 1 1
1.06958768375204 1.03716094589795 1 1
1.06960091188222 1.04157163333937 1 1
0.850020104206757 0.825964323141368 1 1
1.02315969205369 0.991804530900188 1 1
0.756682295603454 0.735358774840114 1 0
0.990128694708508 0.960503742622288 1 1
0.84298669298745 0.819161956948089 1 1
0.937942422707073 0.90714923984583 1 1
0.681324932953917 0.660988983581218 0 0
1.19365165865987 1.15639882563314 1 1
0.744118814577496 0.723593942020124 1 1
0.886991329393451 0.862458666796335 1 1
1.14436813825224 1.11020894481097 1 1
0.996011182447974 0.964297518761809 1 1
1.23863217070076 1.20167471664753 1 1
0.937873089935349 0.912879384288226 1 1
0.777863567634852 0.75500631873551 1 1
0.90885487949795 0.880255600845114 1 1
0.956554979345827 0.930294039797065 1 1
1.09249855119638 1.05876408533966 1 1
1.12337198311878 1.09309718915894 1 1
1.05648878646945 1.02584216606807 1 1
0.644933550871321 0.625765883975458 0 0
0.717380252746917 0.696551271694246 0 0
1.04971832392907 1.01870407434371 1 1
1.24583079869142 1.20817842536963 1 1
1.11196807208881 1.0771944041134 1 1
0.874246692805073 0.847580973295549 1 1
1.05369436153672 1.01790340260568 1 1
0.825189371819596 0.800825277681309 1 1
1.03338797989082 1.00330642387758 1 1
0.978531631025772 0.949240271634284 1 1
0.887998556145092 0.860432385640006 1 1
1.13475458948152 1.09876295835413 1 1
0.877147373861451 0.848920317027295 1 1
0.77328886058136 0.748849737718011 1 1
0.897316355875099 0.87063149720045 1 1
1.04286641498293 1.01005285062059 1 1
1.04854012181402 1.01833035474549 1 1
0.974983968273296 0.944150330554712 1 1
0.835677233535868 0.812010103067868 1 1
0.840650068807163 0.816484574157229 1 1
1.01071512591324 0.981844144068661 1 1
0.789557613694023 0.764668353863112 1 1
0.859047189823191 0.832970606643973 1 1
1.0930179069322 1.05837296012906 1 1
0.865011221447677 0.83958395745636 1 1
1.08535204554056 1.05160012593516 1 1
0.948003441411204 0.917518530855679 1 1
0.706297685419763 0.683306859526004 0 0
0.892163002140207 0.865387673026299 1 1
0.966438995913379 0.938286738653781 1 1
0.863081969953437 0.837336566672239 1 1
0.72296467943567 0.703501726977292 0 0
0.857296788573807 0.832162725525799 1 1
1.14275307067764 1.10875206366782 1 1
1.02949486937456 0.99844125309547 1 1
1.05392302474153 1.02053717133806 1 1
1.06245403943452 1.03187527799021 1 1
0.995621868754722 0.964988259257551 1 1
0.858558826186027 0.83546960981189 1 1
0.921436362446996 0.892801662062639 1 1
1.1759420621379 1.13768390549604 1 1
1.0344930292135 1.00412260969929 1 1
1.06972943857849 1.03908925154 1 1
1.24810384538267 1.21075584197138 1 1
1.0446063930045 1.01644987584361 1 1
0.815155576627228 0.790879221203387 1 1
1.02628742126292 0.997449936605389 1 1
0.983476458155769 0.950954451810972 1 1
1.01183702954042 0.983029308027461 1 1
0.829152081717694 0.802260150343606 1 1
0.871415845557933 0.846766903343972 1 1
0.741307041596246 0.721755603216373 1 0
1.11347351126263 1.08252196339006 1 1
0.937410363230389 0.909904509914279 1 1
0.978710661668725 0.949803833439792 1 1
1.24310291853686 1.20513424738141 1 1
1.02479723541521 0.993506600823976 1 1
1.09673519338925 1.0639191143431 1 1
0.865283119717245 0.84151374165804 1 1
0.925657466546011 0.899173807390945 1 1
1.13376465007311 1.10038335017908 1 1
0.855394324185488 0.830881823047007 1 1
0.76669066240189 0.743993693487788 1 1
1.00637483436491 0.979292373809465 1 1
1.03512640291008 1.00210054480508 1 1
1.21585429087779 1.18204551538688 1 1
0.80985294844172 0.786863696343518 1 1
0.929448359344999 0.901485007301597 1 1
1.04338425264088 1.01441927837124 1 1
0.85554229996872 0.828714166506046 1 1
0.839739383353587 0.815556080175626 1 1
1.06559347700982 1.03341763058064 1 1
0.959344352170538 0.931364010682235 1 1
0.93613063150961 0.908279417841057 1 1
1.17453686694685 1.13665428140016 1 1
0.854784033788716 0.828826851721294 1 1
1.18907639964735 1.15428715989425 1 1
0.806022914332577 0.784062204342379 1 1
1.11004508079865 1.07635344576038 1 1
1.07497188657134 1.04067478729514 1 1
0.963985873387365 0.934319708481252 1 1
0.863524804207014 0.837611573671989 1 1
1.20364923833148 1.16681132217325 1 1
0.940926803669507 0.910926847579294 1 1
0.960551402961883 0.928807231696835 1 1
1.08199022842434 1.04838141723137 1 1
1.1926426668708 1.15290707180538 1 1
1.11607082308601 1.08166894627021 1 1
1.04478726570473 1.01472345456988 1 1
0.961337757706868 0.931677286163909 1 1
1.03970715353677 1.00973591030756 1 1
1.1271404994295 1.09555181941717 1 1
1.02826007326395 0.998771691383412 1 1
1.06690856140648 1.03713219969036 1 1
0.999577285176551 0.96788859928447 1 1
0.920999666689302 0.896435973587321 1 1
0.878846077605538 0.851943017585083 1 1
1.046468455869 1.01633324985414 1 1
1.07866723382941 1.04433736641227 1 1
1.06061636224822 1.02780135375047 1 1
0.687098428877411 0.668670391980315 0 0
1.006107188662 0.975967909408619 1 1
0.838433593621943 0.813089199416928 1 1
1.11001267102086 1.07859310683433 1 1
0.777082856507517 0.752971236398258 1 1
1.07658534622865 1.0446334500648 1 1
0.87801885852979 0.849964329131714 1 1
0.854574399267539 0.830462863602407 1 1
0.87754606424574 0.851979495923266 1 1
1.27117461345514 1.23600779136287 1 1
0.995643682388423 0.966352827932051 1 1
1.06657438503399 1.03500208757284 1 1
0.877098877303574 0.849420765773454 1 1
0.866657553096378 0.839881377032571 1 1
1.03436126203061 1.00014328271869 1 1
0.806382980341803 0.783213726287291 1 1
1.01792245042498 0.98857278698579 1 1
0.999807576978681 0.966967896423952 1 1
0.70233500893002 0.681851183179171 1 1
1.20979824651291 1.1727636005313 1 1
1.30340147357701 1.26464148625128 1 1
1.14359372610976 1.1119729880257 1 1
1.20267222017378 1.16793189118437 1 1
0.572756657397381 0.556768827558116 0 0
0.942727616764176 0.914227188710204 1 1
1.00359197743687 0.971333084255581 1 1
0.79371218159553 0.772005334323273 1 1
1.12842299831004 1.09604379683728 1 1
0.903001775797437 0.878440363889816 1 1
0.849470436713843 0.826035988605177 1 1
0.800752063196668 0.775346357280274 1 1
0.784577405410132 0.762103554676057 1 1
0.776442504415699 0.753253074930172 1 1
1.11114933167195 1.07925922852754 1 1
1.01070665246326 0.980334989709099 1 1
1.07186104026374 1.03931777764757 1 1
0.946401290642838 0.916327928876198 1 1
1.17508566699184 1.14270627099176 1 1
0.929474047190346 0.903340855676896 1 1
0.958117625562958 0.929346020718344 1 1
1.01757206745069 0.987448325118047 1 1
0.776804734587767 0.752526002342823 1 1
1.11030283358145 1.07527123122009 1 1
1.13502723737133 1.10278327605706 1 1
0.97743950249386 0.948344650079219 1 1
0.98108900387907 0.954243024704528 1 1
1.17294847330125 1.13863979218825 1 1
0.679704649590031 0.658625541865113 0 0
0.943746624300818 0.912537561153653 1 1
0.938051248727324 0.909151402483584 1 1
1.03771084007885 1.00557991236716 1 1
1.08356932299976 1.05208512203608 1 1
0.884415939367929 0.855967913634169 1 1
1.16704390237488 1.13244082712819 1 1
1.20733068277917 1.17197930906479 1 1
0.618677607586721 0.601418682160973 0 0
1.07467101709013 1.03991982544263 1 1
1.12069210197147 1.08714348555834 1 1
1.05414383194159 1.02192253321855 1 1
1.01431176265015 0.985021553247347 1 1
0.775509653837586 0.753697714631611 1 1
1.16549117220806 1.12982171101674 1 1
0.912669178468773 0.885032415946803 1 1
0.896179284568031 0.870044587383599 1 1
1.14815365482565 1.1141302864703 1 1
1.16274212414475 1.12860761234716 1 1
0.880768072354809 0.854566615504601 1 1
1.09136322198915 1.06039331328928 1 1
0.94574657989829 0.917881005975831 1 1
1.15706780902982 1.12285619295075 1 1
0.905467239513987 0.874370425526418 1 1
0.8302791494789 0.805054598868796 1 1
0.978743341570907 0.951194991877673 1 1
1.07145179594036 1.03942798872915 1 1
0.859890771707459 0.835293176787536 1 1
0.8607793100755 0.83564472940553 1 1
1.06023842449718 1.02930274161168 1 1
0.91926026064091 0.891228583074736 1 1
0.909505036689153 0.881036627303505 1 1
1.18477197100735 1.15123761405574 1 1
1.03632173561699 1.00472181098257 1 1
0.8684994384922 0.842112959638909 1 1
1.01092036405046 0.97933188569231 1 1
0.699645922842319 0.676403194623931 0 0
0.957504148422382 0.930355769139471 1 1
1.10246721435016 1.06915150822158 1 1
0.985061561229429 0.956657072937491 1 1
1.09967663586068 1.07070532713075 1 1
1.00427810093153 0.978225902290844 1 1
0.906377151500243 0.877721037290644 1 1
1.308285754149 1.27191071568678 0 1
0.901158143250193 0.875876412291974 1 1
1.0805179403411 1.04661120954683 1 1
1.18550435311695 1.14870425411966 1 1
1.01681464829984 0.986880214399533 1 1
0.986095033184756 0.954617035959925 1 1
1.20787010566353 1.17283726648222 1 1
1.22866655023261 1.1929642319839 1 1
1.13372324681856 1.10048469312084 1 1
1.16069365026792 1.12588169477199 1 1
1.10327581782124 1.07174393518748 1 1
0.793609267964684 0.770108823183501 1 1
1.04312488903547 1.01492397902965 1 1
0.945337136952661 0.917091550673666 1 1
0.887686523993381 0.861197283924162 1 1
1.22327886423555 1.18743225594765 1 1
0.824910943957275 0.800096838987375 1 1
0.95244702083553 0.922821301998621 1 1
0.931708329524915 0.904176591841638 1 1
0.933234376293446 0.90742223068565 1 1
0.803430537807094 0.780654278682446 1 1
1.14248070381405 1.10726848636225 1 1
0.990796088964864 0.962665965902468 1 1
1.21761833829087 1.17900245180489 1 1
1.1135315861283 1.07891680271625 1 1
1.0905963075362 1.05778292939246 1 1
1.15108967139086 1.11516898662244 1 1
0.861106780563813 0.837202435784084 1 1
1.08980981860463 1.05853998085865 1 1
1.12236482519412 1.09166280030251 1 1
1.08896908485951 1.05865075647743 1 1
0.887730645760095 0.863822672176041 1 1
1.16907620175811 1.13627297159212 1 1
1.03598903641615 1.0051456183727 1 1
0.919102502302927 0.894698519364419 1 1
0.877754767755019 0.852859141128001 1 1
0.930512787960244 0.904300013145105 1 1
1.02594733396385 0.994217807670242 1 1
1.01666592536703 0.987359809026667 1 1
1.22011222802863 1.18370145248363 1 1
1.1168998560669 1.08516893696179 1 1
1.15351801458316 1.11692361637331 1 1
0.879299360992332 0.850655310088331 1 1
0.897037227247745 0.871799706033568 1 1
0.968841271092311 0.934339396814784 1 1
1.03047431188659 1.00249437903202 1 1
0.848616730611636 0.824076093957743 1 1
1.04390216372308 1.0130794268251 1 1
1.26450874658298 1.22372553529496 1 1
1.25770661599783 1.22143437996679 1 1
1.17312741347283 1.14084078935344 1 1
0.987523903730634 0.957446948737483 1 1
0.822794477629099 0.79904742980705 1 1
0.93399760425009 0.908494881319194 1 1
1.05198817314472 1.02055544628455 1 1
1.15488066551382 1.11927144323905 1 1
1.00392145749974 0.97223867744556 1 1
1.13740121022009 1.10500123711089 1 1
0.808758907008854 0.78435291020541 1 1
1.00882292072552 0.977732697229608 1 1
0.85441066350639 0.828820700871822 1 1
0.866506542964135 0.838749446559682 1 1
1.03948651670051 1.00978004138653 1 1
0.872267108417834 0.843011504102081 1 1
0.886802686546771 0.857396494960582 1 1
1.11202803555562 1.07736612312513 1 1
1.16340136389607 1.12931824999079 1 1
1.03948494635284 1.01026480815566 1 1
1.19893155772693 1.16505301047637 1 1
1.10626274981861 1.06967957417319 1 1
0.783576084345102 0.763121101879754 1 1
1.13755956775317 1.1045936607039 1 1
0.866907475689368 0.841194900880922 1 1
1.09570500547117 1.06386785714849 1 1
0.981471065072373 0.951083222329077 1 1
0.958048901463515 0.93165365550199 1 1
1.02422125206343 0.992590052500608 1 1
1.14261133585973 1.10773468571549 1 1
1.201861303988 1.16623074267676 1 1
0.923336887992548 0.895217782608748 1 1
0.887236435235717 0.861158792189611 1 1
1.25122534815895 1.21423435094677 1 1
1.01064613895224 0.98012007041944 1 1
0.985167907209547 0.958251607604767 1 1
0.784643451172301 0.761066696708444 1 1
1.11459954933082 1.07957414859201 1 1
1.0015295815683 0.968536363572824 1 1
0.84830764019726 0.820899017619125 1 1
0.992452669188195 0.961835429615946 1 1
1.1243450117652 1.08924598558813 1 1
1.07228194696221 1.04025165845692 1 1
0.910031999281283 0.883268596097453 1 1
1.01695576943007 0.989980667063838 1 1
0.954460448234032 0.925930232622028 1 1
0.949968844682059 0.920186243655234 1 1
1.05625432813866 1.02699865389113 1 1
0.912071372749831 0.882936208298429 1 1
0.87782749708315 0.853843749678537 1 1
0.887226835828823 0.860472276186054 1 1
1.13715595566735 1.10394711537294 1 1
0.924733200965124 0.89759254584123 1 1
0.992941748688819 0.964877248070508 1 1
1.03132453612555 1.00159655934825 1 1
1.16437345889393 1.13018785501678 1 1
0.929011546259945 0.902068409986677 1 1
1.02938669027067 0.99739217167614 1 1
0.921633776489571 0.893838151390482 1 1
1.1831225657965 1.14655425012388 1 1
1.06267652649733 1.02964464651484 1 1
0.827261424239515 0.803001411116615 1 1
1.27413933814547 1.23683097530197 0 1
1.29566732802495 1.25437820079831 1 1
0.714061916265151 0.694338089422818 1 1
1.014910418896 0.981947593657183 1 1
1.11844898090236 1.08622333176342 1 1
0.951700373120171 0.921650854654102 1 1
0.964378345506689 0.936825209405308 1 1
0.943883054965421 0.916440298767463 1 1
0.818363799711986 0.793602088942032 1 1
0.973299229680066 0.946212761273197 1 1
0.848837592486238 0.824774119974428 1 1
0.864311564547833 0.838872369724728 1 1
0.976590038395766 0.948397262214257 1 1
0.777075887342146 0.753768341560668 1 1
0.939587589702192 0.912482131218135 1 1
0.896222533538536 0.869903860395163 1 1
0.937118355200532 0.911705452337407 1 1
1.08486310807789 1.05033232564682 1 1
1.07659766448182 1.04468930060536 1 1
0.763777071569283 0.74252187030404 1 1
1.04172784555645 1.01211889081284 1 1
0.71992980817291 0.6971037953745 0 0
1.07125062386845 1.03840663462782 1 1
0.828386826696048 0.803931653416354 1 1
1.058436044113 1.02551506333738 1 1
1.07116106222048 1.03781668687784 1 1
0.959845831598791 0.932015778295074 1 1
1.13009304138232 1.09720036696045 1 1
0.991373211158662 0.960199222259726 1 1
1.22696396989718 1.19042848381899 1 1
1.3032522323568 1.26569275928804 1 1
0.962518647379536 0.93212296409268 1 1
1.02359155594142 0.992251999187886 1 1
1.00762415613139 0.976669289144735 1 1
1.0431695914124 1.01251228045932 1 1
1.02970432365449 0.999292649941615 1 1
1.11149912314596 1.07787674041296 1 1
0.733497741143327 0.715572438521808 1 1
1.20580561922608 1.16640719277975 1 1
0.956397965994988 0.926025810580381 1 1
1.09348471579825 1.06225369806164 1 1
1.22728104604279 1.19000203331281 1 1
1.19023908030734 1.15655535721224 1 1
1.02166968634834 0.99042246703095 1 1
0.790296215855119 0.766877436575165 1 1
1.13218369079727 1.09761486924193 1 1
1.08405425223307 1.05331476260377 1 1
1.14481712541614 1.11158800083594 1 1
1.28707606628452 1.24815498771604 1 1
0.947093604566729 0.920382060322903 1 1
1.1896522619626 1.15115964882371 1 1
1.10442646770714 1.07004868921742 1 1
1.15365905629439 1.11716713211676 1 1
1.11309643549652 1.08101076460823 1 1
0.903788963421447 0.877336518060019 1 1
0.83290022310604 0.810266702203659 1 1
1.10541214989386 1.07267228984367 1 1
1.04155521411261 1.00710182407509 1 1
0.903121428782027 0.877025208715292 1 1
0.656901913369491 0.637169646776302 0 0
1.02269359705429 0.992667243456984 1 1
0.912385602940841 0.886935982365701 1 1
0.757108703324249 0.734913939111008 1 1
1.30431557717988 1.26627130131393 1 1
1.25497909284374 1.21493237228646 1 1
0.946129609935679 0.918385567359865 1 1
1.2881953660702 1.24951491939935 1 1
1.04597449075436 1.01435735149827 1 1
1.03982397535565 1.00554216686787 1 1
1.09800905536743 1.0645319005912 1 1
1.03683063667161 1.00358442119026 1 1
1.14508162216628 1.10809799520551 1 1
0.878694665581887 0.853263906371233 1 1
1.31623878539039 1.27668198475055 0 0
0.899374980076579 0.874185701557862 1 1
1.20612288053537 1.17032583952034 1 1
1.12823643532822 1.09401572680192 1 1
1.06334719402448 1.03535678593928 1 1
0.842355712170233 0.817833360875774 1 1
1.06740163785811 1.03209825727365 1 1
1.09398076195507 1.06216807157322 1 1
0.971392919949579 0.944455077638007 1 1
1.02476268071281 0.992610179706777 1 1
1.18425542101206 1.14729325837137 1 1
0.992945824424908 0.965514475268161 1 1
0.998806823339568 0.967453899412083 1 1
1.1539418142969 1.12020454249797 1 1
0.831702709344641 0.806352617952372 1 1
0.895097855786758 0.867861074113757 1 1
1.22295178738479 1.18542187765985 1 1
1.07259128770819 1.04088205398361 1 1
0.950749021084275 0.921644317061571 1 1
1.05463727212524 1.02479819377308 1 1
0.93642540180374 0.908815094974548 1 1
1.10977714792078 1.07488340707059 1 1
1.04570604894335 1.01156699868771 1 1
1.02394812982337 0.995031949438036 1 1
0.85121421413683 0.827520149112701 1 1
1.02650938940132 0.992716469525215 1 1
0.644921967332553 0.626685881054934 0 0
1.25478014763683 1.21583647616697 1 1
1.1178400712275 1.08358293617118 1 1
0.716455532919697 0.693273733288328 0 0
0.91082433344551 0.88448728484458 1 1
0.880952835386232 0.853301683489575 1 1
1.01876548387056 0.988651268243821 1 1
1.00354855491602 0.976883325177322 1 1
0.917541435053306 0.890638562049502 1 1
1.21973984111134 1.18245344319291 1 1
0.992480511343007 0.965493221293362 1 1
0.990017188895002 0.960402888625738 1 1
0.997968858195562 0.968260670635264 1 1
0.971911866244239 0.942981370061179 1 1
0.81241726890518 0.789650527036935 1 1
1.10707914482273 1.0723766185798 1 1
1.21446736173348 1.178134456406 1 1
1.22824342793063 1.18980003039894 1 1
0.981113348531621 0.951262136427169 1 1
0.833763594879132 0.809164812476935 1 1
0.998590675117676 0.965636453320661 1 1
1.26037168671574 1.21829179822886 1 1
1.04505289016823 1.01327355068775 1 1
0.828871083834973 0.806371431342894 1 1
1.05338657231192 1.01939791391621 1 1
1.07940110500507 1.04559042876961 1 1
1.04517062925105 1.01590108223726 1 1
1.03610220588322 1.00516576222235 1 1
1.1672222329551 1.13327198874453 1 1
0.959905950550363 0.933204244056758 1 1
1.04137647200079 1.0130645586326 1 1
1.15072557291082 1.11877249704424 1 1
0.910179918814384 0.881593215398679 1 1
1.05743560189344 1.02632396274625 1 1
0.982350390311768 0.954492341452245 1 1
0.97527776154042 0.939912295755812 1 1
0.931750300983096 0.904842361166438 1 1
0.593014546503367 0.576739978370789 0 0
1.19672253182478 1.16119739319449 1 1
0.675022718098617 0.65537728353917 0 0
0.860494265132367 0.837861701211184 1 1
1.07636162585348 1.04656372807142 1 1
0.893695050395771 0.869854698945295 1 1
1.00266869170203 0.974262439571478 1 1
0.916497094538195 0.891174919781928 1 1
0.964222232880742 0.935562719641971 1 1
1.26770020369979 1.23111349609735 1 1
0.886604280687279 0.859827745950226 1 1
1.0693662194823 1.03916658967703 1 1
0.982581701751976 0.951017119976963 1 1
0.893749178001439 0.866508022564798 1 1
1.01516506990679 0.985604717210533 1 1
1.03538617123877 1.00501573448367 1 1
0.994266521969506 0.961166174417498 1 1
1.03754663339898 1.00545798978289 1 1
0.891267381919829 0.864107785962074 1 1
0.84942873325712 0.824351393794966 1 1
1.05170356675797 1.0200865295681 1 1
1.1685994511933 1.13358247110837 1 1
1.15613783571815 1.1240812781842 1 1
0.853190012499338 0.828091293364832 1 1
1.14221262920591 1.11104172752566 1 1
0.967360758342706 0.939578496196757 1 1
1.05992195095229 1.02782649410944 1 1
0.73206472837012 0.709623566542452 1 0
1.03413912854695 1.00624182991506 1 1
1.17116033929531 1.13544877684575 1 1
0.974121133826336 0.944579166990343 1 1
0.863140265241414 0.836661524361155 1 1
1.02588968068882 0.993838780882067 1 1
0.786960580883176 0.765296759916184 1 1
0.88286274808788 0.858104391516849 1 1
0.987918038759861 0.957450402742817 1 1
1.02659343740995 0.997332780841314 1 1
0.935301999784335 0.908121925078018 1 1
1.13897001542285 1.10622083845136 1 1
0.885887452047184 0.859748949522435 1 1
0.829412918762698 0.805630366795643 1 1
0.969177722453466 0.941708777770176 1 1
0.7439973229204 0.721296677348369 1 0
0.862346352671299 0.838568775114394 1 1
1.05801757892376 1.02585952697487 1 1
1.28555766961913 1.24619001650296 1 1
1.19291628461397 1.15780768243985 1 1
1.00327065227541 0.972802200435487 1 1
1.29715591487329 1.26323999278417 1 1
1.09655102254989 1.06535680818737 1 1
0.871150220266439 0.844113604999673 1 1
1.02680196942797 0.997224148920733 1 1
1.29261324112615 1.25634491353457 0 1
1.0402055332481 1.00834376091524 1 1
1.06046939587744 1.02993930568302 1 1
0.922770331118044 0.895681848693544 1 1
1.04620780754763 1.01362474970155 1 1
1.09280711249768 1.06326556375543 1 1
1.05754353338433 1.03094595422931 1 1
1.14694986401768 1.11171419612706 1 1
1.05762242481683 1.02877725080856 1 1
1.20671051153276 1.1646034524219 1 1
1.03136499203651 1.00071705744303 1 1
1.06638690426901 1.03529366428685 1 1
1.05039842948238 1.01713099949946 1 1
0.98283409675259 0.953166062417364 1 1
1.12802667180607 1.09194322250408 1 1
1.08348040475946 1.05299181573073 1 1
1.11859515023605 1.08109139941565 1 1
1.05017428449664 1.02097286899533 1 1
1.05747121008488 1.02746445965532 1 1
1.17276215861338 1.13970497803272 1 1
0.866129718824506 0.83897373507482 1 1
1.13134922358342 1.09767081623233 1 1
0.696360187477342 0.675308677522948 0 0
0.90680974049154 0.880077676072085 1 1
0.905583889768584 0.878807284798489 1 1
1.01889370625785 0.98920614077525 1 1
0.891310830941747 0.866684864418096 1 1
1.04069536657002 1.01081585634019 1 1
1.11024497558197 1.07670295578331 1 1
1.15396025281915 1.12353898014273 1 1
0.802224250017386 0.778866915721581 1 1
1.12034176332187 1.08650027839951 1 1
1.05805311249971 1.02625081300625 1 1
0.974207216610381 0.94261413589161 1 1
1.08231723446837 1.05003935007312 1 1
0.973131491971351 0.944361385422759 1 1
0.97991844914575 0.951080870340112 1 1
1.06474591715288 1.03507493571091 1 1
0.92298208513217 0.895052724293442 1 1
0.960484638111298 0.930739382708269 1 1
1.18706793537009 1.15360116865963 1 1
0.960822694576678 0.926859013733115 1 1
1.18281178450362 1.14712128806664 1 1
0.942150268641239 0.916444661105989 1 1
1.19496926426674 1.15848175643045 1 1
1.22708846208497 1.19128066261357 1 1
0.933845065198995 0.904606213134579 1 1
1.10170075866394 1.06895300952559 1 1
0.927689665722888 0.89717111735203 1 1
1.05508092453189 1.02385121793872 1 1
1.1097539207735 1.07716481753909 1 1
1.37706911202706 1.33567205494045 0 0
1.08753704064723 1.05543752586838 1 1
0.863576321830463 0.836726320863554 1 1
1.09332536904509 1.06041201472683 1 1
0.845396636755399 0.818857206040188 1 1
0.896644409670925 0.870777988682158 1 1
0.741600197557946 0.720235207711205 1 1
0.854554347623843 0.828792170483917 1 1
0.650266481819045 0.630901792971202 0 0
1.01655165264216 0.983040145465305 1 1
0.793934932829452 0.769625618423712 1 1
1.03906369312278 1.00870898184318 1 1
1.0305693307148 1.00109568520489 1 1
1.154915367234 1.11953271708289 1 1
0.923519418918609 0.894332174403733 1 1
1.08487857535606 1.05441216948455 1 1
1.04179167594034 1.01290462501392 1 1
0.843193959495309 0.816049961263136 1 1
1.03498518519193 1.00250126726082 1 1
0.86642494909963 0.842472344772763 1 1
0.838546275532453 0.812984738829673 1 1
1.11228332413706 1.07901198573787 1 1
0.839279105483842 0.816190999362444 1 1
1.17393915160176 1.13918321703696 1 1
1.10495733818562 1.07279678720552 1 1
0.947499803226655 0.921285781195183 1 1
0.884854707915768 0.856702367324068 1 1
0.968724355905395 0.94171894716947 1 1
1.07027612977022 1.04003909016141 1 1
1.08649184065763 1.05356055087884 1 1
0.976462643684209 0.947561836788235 1 1
1.13952341348836 1.10289728911594 1 1
1.1667844306007 1.13186394954863 1 1
1.09898447709603 1.06449571051442 1 1
1.00115489838223 0.973033386537981 1 1
0.992691507726757 0.96246333163206 1 1
1.06001831050614 1.02920978892679 1 1
1.20706182242731 1.1728956217846 1 1
0.905987807929858 0.880406247203988 1 1
0.765999706613951 0.74028618050959 1 1
1.1037099637501 1.07511382737965 1 1
0.884440461940137 0.859880496358657 1 1
0.780911253820302 0.754731564038485 1 1
1.03332054076982 1.0022035857507 1 1
0.752333966527409 0.729284923119328 1 1
0.946776247281251 0.916530514085938 1 1
0.924651485097086 0.896385616359733 1 1
0.943778639189463 0.912050200850107 1 1
0.997027203821834 0.967671630201788 1 1
1.09715880154533 1.06621499584547 1 1
0.950438189244629 0.921497632476401 1 1
1.29632227585819 1.25732984473877 1 1
0.982035930628555 0.953557872121808 1 1
0.946445259738774 0.917222867487627 1 1
0.989576522223507 0.959808629896134 1 1
1.00555533244212 0.977710635409553 1 1
0.903296963989432 0.878244282839891 1 1
1.24768189731375 1.2127340691494 1 1
0.684757744018383 0.663614522651012 0 0
1.06374005211076 1.03196984483265 1 1
0.99163072610725 0.963045128443577 1 1
1.23160061002699 1.19532900890032 1 1
0.842324193139017 0.818955403586095 1 1
1.15572567589792 1.12282871347209 1 1
1.15550874867497 1.1211764167386 1 1
0.929279831102103 0.902767659614424 1 1
0.855526544877477 0.83117013420214 1 1
0.801559867170121 0.776586454566936 1 1
0.962273006033703 0.930029751435317 1 1
1.19511831689174 1.15897020285206 1 1
1.0213251678743 0.993076083791112 1 1
1.12228062700591 1.08704621187165 1 1
1.03746445925299 1.00489657193451 1 1
0.995391641293999 0.965801175477263 1 1
0.770831680853472 0.74748452909331 1 1
0.921658399908352 0.894426023280438 1 1
1.02900752582506 0.997879999308151 1 1
0.974668621276053 0.94627840874438 1 1
1.05709372741085 1.0271701993479 1 1
1.06401624269015 1.03195223429491 1 1
0.876253035362235 0.849093806065666 1 1
0.99953607803614 0.970367074210274 1 1
1.07715459068832 1.04473193590298 1 1
1.30075367839103 1.261021678016 0 1
1.10895634456296 1.07785245448869 1 1
0.971648193093116 0.946515515769358 1 1
0.967274846821374 0.937351004075796 1 1
1.06649897845984 1.03692864997157 1 1
1.15971730909959 1.12451828818343 1 1
1.01601412517656 0.987189069665653 1 1
0.979693259074192 0.948916041226286 1 1
1.28008813860116 1.23706900293042 1 1
1.10682935509934 1.07351565996483 1 1
1.0031045862093 0.973179673024087 1 1
1.0203363588206 0.990870113371115 1 1
1.3001221905352 1.26457066521543 1 1
1.07128592366054 1.04112250532571 1 1
0.67646825929631 0.654023472411621 1 1
0.981374219999245 0.948462404733752 1 1
1.12456516681562 1.09428504242935 1 1
1.05303156044521 1.02007567335453 1 1
0.960343666773109 0.931447518344419 1 1
0.762937547822737 0.740660829119097 1 1
0.871339694595973 0.84527242206229 1 1
1.00416422304118 0.973225900837984 1 1
1.08942167382882 1.0565855495279 1 1
1.23150437180246 1.19487302801554 1 1
0.833728315626475 0.810158451331311 1 1
0.981157208750571 0.950580459429485 1 1
1.0561358112656 1.0243289129218 1 1
1.05597522710136 1.0234550325036 1 1
0.977958773654749 0.949555001683844 1 1
0.746921797901798 0.722513331005074 1 0
1.39939987404303 1.35654367790658 0 1
0.903523087077999 0.874892543814684 1 1
1.19662646310018 1.16256871277507 1 1
1.04572985208616 1.01557943934655 1 1
1.09122753547577 1.057408890933 1 1
1.22124885344807 1.18685483179284 1 1
0.764401133205969 0.740813018115436 1 0
0.863069531596378 0.83842277540418 1 1
0.837324799094658 0.813207165399894 1 1
0.94248024751197 0.916205476283851 1 1
1.07208465307244 1.04210173587045 1 1
1.04099308178292 1.00798774692969 1 1
1.21206285614602 1.17752529649979 1 1
0.807144349127258 0.781985942043605 1 1
1.06327978877636 1.03226495597408 1 1
1.16714021296933 1.1351208223787 1 1
1.01583374101545 0.984966165091842 1 1
0.799176465245725 0.776109906265774 1 1
1.12529049930418 1.09261022302034 1 1
1.08826360464032 1.05658994275012 1 1
0.845482783703755 0.822100167528064 1 1
0.903439798045432 0.877580174402488 1 1
1.04194880905677 1.01194840865505 1 1
0.955751112580404 0.927641799163277 1 1
0.78396633833257 0.764930832775975 1 1
0.955256912258127 0.928252910999556 1 1
1.43475031882814 1.39097860784164 0 0
1.08383789622536 1.0517388185576 1 1
1.20036395699315 1.16360397935115 1 1
0.86880176161448 0.841229835072693 1 1
1.22210375312712 1.18270994393402 1 1
0.876742128078882 0.850830242870233 1 1
1.2123197732551 1.17497072263263 1 1
0.929345632052355 0.900493311828215 1 1
1.02261543360567 0.993304591680675 1 1
0.835981301918979 0.81393490720801 1 1
0.898908323716674 0.86987504148054 1 1
1.12628394150873 1.09160348992251 1 1
0.699936844521681 0.677856883874721 1 0
0.938684426707755 0.911182660947584 1 1
1.25482974443333 1.21307685649958 1 1
1.03940173515259 1.00879113727099 1 1
0.904635845991276 0.877631140270946 1 1
1.05918221103359 1.02597500119723 1 1
1.0566863462527 1.02543217328842 1 1
1.28625888382886 1.2482513153162 0 1
1.2205547815795 1.18265947996686 1 1
0.668965269652821 0.649661473878479 1 0
0.907754415763206 0.879767416586358 1 1
0.690217130410593 0.667095092544479 1 0
0.963481721549395 0.934165844195314 1 1
1.10398722602047 1.07162331678465 1 1
1.00837384253742 0.97638403009281 1 1
0.921499000948834 0.892444049633179 1 1
0.825126967395985 0.80137440904772 1 1
0.903861017705301 0.87756158817625 1 1
0.956944301217137 0.928118458082278 1 1
0.985738286143144 0.955422807340911 1 1
1.18095265625277 1.14404268681971 1 1
1.16406080794797 1.13157957387818 1 1
1.05778447754053 1.02703091344086 1 1
1.00486435808402 0.975954676280271 1 1
1.03287041741772 1.00226901065103 1 1
0.966258324879604 0.934184208841022 1 1
1.20023233806642 1.16621970729845 1 1
0.856748680333625 0.832718090634271 1 1
1.04967219619339 1.01962400800594 1 1
0.996446308102778 0.968277046681986 1 1
0.990386580509611 0.960987358228913 1 1
0.911581144892885 0.884077571303204 1 1
1.09214657808319 1.05502580030118 1 1
0.982017413808322 0.953170664704827 1 1
0.998087247835231 0.968801080322837 1 1
0.753585869940903 0.731448451442656 1 0
0.875933050949306 0.849963891173586 1 1
0.901585971388202 0.875130327969585 1 1
1.04397168391266 1.01406208286295 1 1
0.818568123577295 0.795342464398638 1 1
0.959660236901223 0.930945954888326 1 1
1.01079632090408 0.982061412510448 1 1
0.853825062383922 0.828350854919514 1 1
0.991565336998885 0.957770125070348 1 1
0.823558987893485 0.799780485931185 1 1
1.20914564572394 1.17575111054919 1 1
1.11910785960698 1.08895412737259 1 1
1.00122340020977 0.971612147229651 1 1
1.08312176562265 1.0469936161305 1 1
1.13419084847776 1.10052443741543 1 1
0.99100900480379 0.959925090547754 1 1
0.876693575323756 0.850588957311159 1 1
1.28863447749342 1.25131525460017 1 1
1.19925974567788 1.16454665015296 1 1
1.05385837020687 1.02325814877767 1 1
1.10921546765673 1.07779388317729 1 1
0.854750567986873 0.831266015601283 1 1
0.839184601015711 0.814752456566805 1 1
0.918540522503699 0.891427731075569 1 1
1.18378202163293 1.14688785901152 1 1
1.10263389156181 1.07305018495804 1 1
1.00999353838215 0.981258754388872 1 1
0.855494378193295 0.831770897291984 1 1
1.03018303165898 0.998395288410764 1 1
0.742864670168591 0.720419748768674 1 1
1.17238879742944 1.13627356362887 1 1
1.09192580898428 1.06224859799228 1 1
0.905754425421189 0.878735827354195 1 1
0.806514655599407 0.783336531434989 1 1
1.2256520533502 1.18737586672737 1 1
1.09322867050238 1.06019768759615 1 1
0.711978490879405 0.691010466303995 1 0
0.922402544525726 0.892823436724142 1 1
1.24749863130597 1.21147162420813 1 1
0.769409461803479 0.746633240636939 1 1
0.887245243512119 0.86370251209631 1 1
1.14719656511729 1.11140585029122 1 1
1.0028151325743 0.972455627816413 1 1
0.802208862080026 0.775949297487589 1 1
0.938177225851074 0.911544748286646 1 1
0.791820215678455 0.769610917677867 1 1
0.8365658228336 0.813552841828154 1 1
0.978353040237439 0.949948502555424 1 1
0.806595614928338 0.783506526331293 1 1
1.31009126944415 1.26770183879689 1 1
0.82075174873587 0.796776653185528 1 1
0.903433234691678 0.876023189431569 1 1
1.13359548083364 1.09762286272791 1 1
1.0779194271854 1.04824272346242 1 1
0.699820643849009 0.678799925618617 1 1
1.29040905635014 1.25189506109509 1 1
1.27780905166947 1.24264635795346 0 1
1.00753904032256 0.977629363389516 1 1
1.03641714684509 1.00665117491029 1 1
0.929726759499265 0.901502964835208 1 1
1.06512969200874 1.03268892660349 1 1
1.01623243697815 0.985771429233461 1 1
1.09793678239268 1.06332922637654 1 1
0.887901847660587 0.861407232481947 1 1
1.49031043907134 1.44438001051526 0 0
1.16232393322737 1.12827212347174 1 1
1.24724093937695 1.21191942495086 1 1
1.02882369538546 0.99699147765087 1 1
0.897967164698834 0.871824837714122 1 1
1.06565895048316 1.03669706608777 1 1
0.957443445144169 0.928224112764148 1 1
0.800313661385629 0.776120748424929 1 1
1.19217981496085 1.15839216856523 1 1
1.13614950742729 1.09929735791193 1 1
1.01733521911676 0.987222629230415 1 1
0.930760371223058 0.903992794896293 1 1
1.01368203925471 0.984226966763209 1 1
0.780233862617484 0.759959697453476 1 1
1.24407265374461 1.20781581174698 1 1
0.919073805474001 0.891545061980304 1 1
1.05992288386471 1.02942731797629 1 1
1.10841722227742 1.07698285121223 1 1
1.13520694218175 1.10329142739994 1 1
1.1740687119908 1.14133269093454 1 1
1.04005402815137 1.01078854157905 1 1
1.08790911573191 1.05775719717477 1 1
1.10344438944579 1.06878703410543 1 1
1.05010359765069 1.0197458513153 1 1
0.96334684263292 0.933689906115372 1 1
1.13247880201761 1.09891893806986 1 1
0.801644369182369 0.778385047279847 1 1
1.08315878169876 1.05371504066741 1 1
0.904638064454287 0.878445349116201 1 1
1.25091772064389 1.20988680058331 1 1
1.14576972988088 1.1101395190018 1 1
0.972033595273715 0.942231876784132 1 1
0.978184694706821 0.949371543837973 1 1
1.0736847355738 1.04279386024402 1 1
1.00391677786069 0.970068278681052 1 1
0.92377566926079 0.89492345412134 1 1
0.946826168729101 0.917721697934578 1 1
0.934837037329885 0.909935697893362 1 1
1.00349238258617 0.973358011633984 1 1
0.970843174787554 0.939785663208904 1 1
0.946570391412694 0.917880011196657 1 1
0.963069676595194 0.933077569622544 1 1
1.300741013487 1.26282246163774 0 1
1.17323800289822 1.13898110569731 1 1
1.10251022732362 1.06923306995984 1 1
0.946683499267762 0.919635778814572 1 1
1.0397259547056 1.00654878841516 1 1
1.00973233386638 0.977311481046136 1 1
1.16550703345203 1.12906076136643 1 1
1.04044200205483 1.00935290987487 1 1
1.04143738858926 1.01163872175398 1 1
1.00167613209646 0.971027182956868 1 1
1.03292084168799 1.00117067915895 1 1
1.07007835152007 1.03419844998256 1 1
1.05832901935921 1.02326138997897 1 1
1.33475534896348 1.29513374651546 1 1
1.05323720886433 1.02321376597908 1 1
0.859067870878731 0.83435451461505 1 1
1.12838997971648 1.09230771983302 1 1
1.08402675313445 1.05199127372945 1 1
1.29888122257431 1.26126854251689 0 1
0.992158667654288 0.962813482714972 1 1
0.860908271047597 0.831560290671744 1 1
1.00926451737946 0.979794298852691 1 1
0.840893815128253 0.815603711243519 1 1
1.15126335810153 1.11831660109127 1 1
0.971012842712959 0.939436168879451 1 1
0.958681205727439 0.926024885969047 1 1
0.89317887866193 0.868041662525483 1 1
1.06803414962267 1.03764632042955 1 1
1.21091753547135 1.172132389995 1 1
0.903734544666593 0.876344959108583 1 1
1.05011251077327 1.01778703912492 1 1
1.03727174063033 1.00701332090747 1 1
0.900908132368714 0.871495537310207 1 1
0.849284329477417 0.822374133229999 1 1
0.935956790119115 0.907420928984369 1 1
0.991677204228096 0.961909250379516 1 1
1.28841367961642 1.25226243706899 0 1
0.661344456164244 0.641848307134628 1 0
1.18347021894493 1.14535740975164 1 1
1.03490515891638 1.00296765296413 1 1
1.1076061331629 1.07461987752983 1 1
1.13398275902832 1.09656987013319 1 1
0.84730651536435 0.819265285604312 1 1
0.927800536549386 0.90130730115011 1 1
0.984100315371248 0.95473462605124 1 1
1.06421680499528 1.03168921131873 1 1
1.04074561312809 1.00923092103504 1 1
1.10694043599887 1.07341275916195 1 1
0.853494398712737 0.824659459597186 1 1
1.03676783589248 1.00486513848168 1 1
0.99906399484772 0.969547555997825 1 1
0.952361116915758 0.923409850238299 1 1
0.672331559841604 0.652293620335255 0 0
0.921761130601224 0.894845322536741 1 1
1.22351073298582 1.18948696292376 1 1
1.24246585889905 1.2063124607665 1 1
0.900685933736076 0.877937148276288 1 1
1.10965436721224 1.0771896360276 1 1
0.907359313543626 0.880335168206106 1 1
0.990552507144665 0.958450944710098 1 1
0.885132935908237 0.860648826030596 1 1
1.03767420275316 1.00703728287178 1 1
0.997922287336486 0.969116678249707 1 1
1.02274779700691 0.989300028458582 1 1
0.878747865285272 0.854824755294734 1 1
1.08734787012715 1.05739451058778 1 1
0.838927690026724 0.814945337629051 1 1
1.07774616465101 1.04770754715841 1 1
1.06208954086412 1.02879117867204 1 1
1.0389022620936 1.00996266636602 1 1
0.978957841741072 0.949950965047793 1 1
1.17199077893549 1.13570777236625 1 1
0.930902227387783 0.904525743385713 1 1
0.771400073464097 0.747809099078034 1 1
0.888349301839925 0.862627725965288 1 1
1.16057980359697 1.12482136982511 1 1
1.17096761592149 1.13714374487618 1 1
0.87583472223123 0.848826096927746 1 1
0.947316933773161 0.919963131946551 1 1
0.985771007193369 0.957663122894786 1 1
1.11491553088447 1.08014375414115 1 1
0.899584689656152 0.876053814940317 1 1
1.24610164884699 1.20913367928281 1 1
1.00210247431438 0.974174931196916 1 1
0.997828461231414 0.968117218358226 1 1
1.11368917739119 1.07780554655536 1 1
0.89389014302508 0.867471104812891 1 1
1.08553580252508 1.04944674822323 1 1
1.04656625006874 1.01522371951927 1 1
0.896246698438159 0.867632047319345 1 1
0.717527315567329 0.698058648542209 0 0
0.976724148280599 0.943013066924784 1 1
1.51460954311683 1.46785654205282 0 0
1.06386454912184 1.03228518876131 1 1
0.965236993687926 0.935641112279197 1 1
1.01518106802144 0.985294067528152 1 1
1.10456438459662 1.07352524322269 1 1
1.16232546064414 1.12827118153517 1 1
1.15654374455434 1.12259028033931 1 1
1.2283159284686 1.19320717637135 1 1
0.889788276890311 0.865317358124481 1 1
0.925729538217916 0.898771388395466 1 1
1.01615221472448 0.986422588583633 1 1
1.06912609069896 1.03865636482627 1 1
1.24897410703643 1.21564887675169 1 1
0.96063209259025 0.931639624786302 1 1
0.976520689291789 0.945541535492088 1 1
0.638411844829455 0.619285038212697 1 0
0.845681774573994 0.821708600600559 1 1
1.00295259693506 0.972935484459257 1 1
0.715443125042324 0.693906989680353 1 0
0.8718364087278 0.849355646375163 1 1
0.951907923274553 0.923319715742464 1 1
1.2145678323069 1.17699725480413 1 1
0.669836422805224 0.648881563132226 0 0
0.793605852269356 0.770505861227564 1 1
0.845269517730278 0.821685928241052 1 1
0.870394398526842 0.844562510035055 1 1
0.922574158891225 0.896016350097598 1 1
1.13277524983076 1.10184839404245 1 1
0.97768243091539 0.9494975732647 1 1
1.02870953791367 1.00135874245753 1 1
0.901835137466073 0.876535205279733 1 1
1.15950479281309 1.1216554483737 1 1
1.16592674399609 1.13282224126873 1 1
1.18353876473573 1.15133834759081 1 1
0.806942926088591 0.779504013484964 1 1
0.964289336725127 0.93522231524862 1 1
0.934680717955101 0.907757815602723 1 1
1.13048338895918 1.09808941931101 1 1
1.06568880855878 1.03596639832403 1 1
0.873279227703222 0.846633971120608 1 1
0.93990075550114 0.913902904793999 1 1
1.02712343033211 0.995878303098953 1 1
1.01840392307193 0.987207386075106 1 1
1.13410063881138 1.09914171158095 1 1
1.09963305294178 1.06688988428508 1 1
1.03767912606579 1.00775422545138 1 1
1.06417940941135 1.03029021119183 1 1
1.01234202947221 0.98033002402232 1 1
0.958073117737564 0.931455919972611 1 1
0.856308425828064 0.829222758275949 1 1
1.12243982899996 1.08748511317458 1 1
1.16775018734438 1.13194475196086 1 1
1.15476416124538 1.11956296794441 1 1
0.916931557625432 0.888032314515537 1 1
1.12636093960302 1.0917227974043 1 1
0.995755328159974 0.965119582841739 1 1
1.02772442021695 0.99628222602454 1 1
0.690514910662965 0.672193651666116 1 1
0.91855573002962 0.890980039766233 1 1
0.928093838883683 0.900201973658149 1 1
0.972748806224946 0.947005073892355 1 1
1.06599518166545 1.03457461722766 1 1
0.99425617603611 0.963746799968567 1 1
0.99672993622278 0.968095876512565 1 1
0.851202829078487 0.825405709449521 1 1
1.08320889283792 1.05217004102684 1 1
1.21308903122567 1.17599920574464 1 1
1.00660913764584 0.976045281050626 1 1
0.832690064113158 0.807991160207692 1 1
1.23424774682026 1.19361800535469 1 1
0.997839920232376 0.964102815879195 1 1
0.993768850214818 0.963675470839388 1 1
1.29863625390365 1.25868285642666 0 1
1.20108319922894 1.16725235019297 1 1
1.10000407746593 1.06618917042455 1 1
0.955136697020326 0.927739753006094 1 1
1.07227222002494 1.03770783479644 1 1
0.994186812425734 0.965780829715388 1 1
0.841860331560886 0.815742001280574 1 1
0.966308845788115 0.940268142519717 1 1
1.0091330897927 0.97590634871933 1 1
0.979193151948809 0.951886239936595 1 1
0.958387189366848 0.933428347074355 1 1
1.11839671935231 1.08620736854488 1 1
1.1997474910025 1.16490489592734 1 1
1.17495128799516 1.13918818452842 1 1
0.992869543219365 0.963639830645535 1 1
0.900961125180449 0.873275761217478 1 1
1.14040050595014 1.10806805837819 1 1
0.91124276833434 0.883848399045383 1 1
1.06419753539184 1.03070321252688 1 1
1.25451038796192 1.21765864031958 1 1
0.826752406990111 0.802290757066786 1 1
0.801145392298036 0.778841060594509 1 1
1.24646696711151 1.21065053767728 1 1
1.10907181275519 1.0758627081856 1 1
0.726390124366463 0.70738573270589 1 0
1.08547404875155 1.05451610904253 1 1
1.04873190307391 1.01594731961336 1 1
0.929048366010724 0.902804657520081 1 1
1.01390203214528 0.9845929994493 1 1
1.16879359873914 1.13492180258458 1 1
1.07952246284082 1.04786700140408 1 1
0.882722478812979 0.856833541132481 1 1
0.765755419949284 0.737544178040956 1 1
1.19295049973592 1.15533313437483 1 1
0.951930214308287 0.923533523905201 1 1
0.954912098524299 0.927138667180219 1 1
0.980599894413671 0.952918114545546 1 1
1.02490581028405 0.995183561535748 1 1
1.04455104591076 1.01453157088121 1 1
0.915283046014302 0.889579356054181 1 1
0.78817392604271 0.766755023750543 1 1
1.20810783765215 1.17512628258432 1 1
1.03013130668728 0.998916763336905 1 1
1.19076710583279 1.15577772136721 1 1
1.00182825304231 0.972006752256986 1 1
0.949720061162413 0.923456002737637 1 1
0.975546871391189 0.946204257607894 1 1
1.06330196712561 1.03044972450474 1 1
0.845163421149912 0.822441345388831 1 1
0.718782229854353 0.694815374832364 0 0
0.813947123044236 0.790381175285396 1 1
0.935643968903314 0.907599628523906 1 1
0.654807970578363 0.6352097945474 0 0
0.845605470767456 0.821392753947447 1 1
1.23809718646835 1.2017076296989 1 1
0.975684176350173 0.94559771965641 1 1
0.856282130004127 0.828819150648413 1 1
1.03563019537175 1.00418359512404 1 1
0.905820099372681 0.877724948486635 1 1
0.945648376782501 0.919565590205301 1 1
1.02708259808868 0.996131772328715 1 1
1.00209616367161 0.971754267624451 1 1
1.06269027697925 1.03132957843931 1 1
0.915141927652621 0.889666517682971 1 1
1.25416887856729 1.21406878519824 1 1
0.984359784857058 0.95188140237828 1 1
0.914484508812394 0.887847031212335 1 1
1.03556863570042 1.00446858320882 1 1
1.01716975727432 0.98513593434119 1 1
1.14491202474056 1.11172212894949 1 1
0.930032856757309 0.90237626966517 1 1
1.02684010519488 0.996385480554687 1 1
1.21587800696145 1.17877354978674 1 1
0.974949976819702 0.946319683056603 1 1
1.08479906040129 1.05195015968442 1 1
1.11498929499435 1.08465893767118 1 1
0.799696846086713 0.776733733506448 1 1
0.693668642772635 0.672989852336347 0 0
1.22891452751535 1.19349369214189 1 1
1.10359009809575 1.07181081490498 1 1
0.652528047367937 0.634973825177146 0 0
0.899777432106427 0.870529668832404 1 1
1.18605682949289 1.151321767387 1 1
1.00075518618672 0.970638201991066 1 1
1.0293697937093 1.00146470120413 1 1
0.953338107714631 0.924122499463926 1 1
1.09441177945443 1.06099512415639 1 1
1.02691043851378 0.999555960721526 1 1
0.835241643275906 0.81275371410861 1 1
1.000725550794 0.970302118423058 1 1
1.08237535251728 1.05189484623766 1 1
1.07358463556103 1.04029525219143 1 1
1.14174531521519 1.10552808909243 1 1
0.959347669313723 0.930282667759072 1 1
1.0546993562771 1.02543092396857 1 1
1.18169883380353 1.14586479090158 1 1
0.84018673356882 0.814614070140981 1 1
1.25553417493429 1.21793959962139 1 1
1.24237926855673 1.20755017235455 1 1
1.16208388081059 1.1303345518714 1 1
0.832992764067615 0.810768507094232 1 1
1.09082686968834 1.05597316350965 1 1
0.909361856286777 0.883513769462177 1 1
1.00033246002436 0.970468631341489 1 1
1.21035218107406 1.17241952761022 1 1
0.946495518510528 0.91986631049718 1 1
0.912013907613455 0.88708019099477 1 1
0.842011810799049 0.816705356738602 1 1
0.853038257192367 0.826114968197065 1 1
0.847090523191959 0.820544044523499 1 1
1.17836580757735 1.14263389955939 1 1
1.04851486286376 1.01640208633527 1 1
0.985483935333052 0.954914733679556 1 1
0.824227762012257 0.800924523372652 1 1
1.21821541513787 1.18302333713274 1 1
0.940700695767837 0.91148105025068 1 1
1.17497094387736 1.14234266028465 1 1
0.721226577309637 0.697985256643563 0 0
1.14433028534817 1.11147848829905 1 1
0.749982767469238 0.728497398912372 1 0
0.786007491925657 0.762566048155261 1 1
0.990270030237854 0.959498659986886 1 1
0.744535931518192 0.721626473618002 1 0
0.69131421494731 0.672694284311387 0 0
0.821903762993863 0.795820467232758 1 1
1.11108716233061 1.07814994354029 1 1
0.809665543712104 0.787149022907733 1 1
1.15372561983652 1.11973780792976 1 1
1.09447336767347 1.06355484190264 1 1
0.831662387897531 0.806095822924593 1 1
1.24511624211222 1.20539356275864 1 1
0.96441813030655 0.937117783043398 1 1
1.05117244211464 1.01934785700398 1 1
0.803217401153385 0.779661152478491 1 1
1.18015381506695 1.1393795235297 1 1
1.11390412837881 1.08250719454363 1 1
0.874724708714487 0.847546778624039 1 1
1.03995193129553 1.00865446199599 1 1
1.0487055393783 1.01613439266023 1 1
0.835338245090953 0.811377885582224 1 1
0.898343011825707 0.872878038528973 1 1
1.0124833643383 0.979305902007814 1 1
0.883644545277182 0.857611681925064 1 1
1.16973088563046 1.13770390227915 1 1
0.915159293980441 0.889360074333708 1 1
0.995000624946002 0.965070812357114 1 1
0.851219405270165 0.82446193129307 1 1
1.13022768227821 1.09890354749144 1 1
0.791896919796205 0.769327041726305 1 1
0.89448231481103 0.869124833585157 1 1
1.19769922740156 1.1607046357928 1 1
0.837237320127805 0.811646512116588 1 1
1.14816904616129 1.11506318595091 1 1
0.976183434696881 0.946004268179994 1 1
0.597223321234102 0.576160401003779 0 0
0.86769460596644 0.842644801680465 1 1
0.965460687731492 0.93581308317988 1 1
1.00783526490587 0.978671813569229 1 1
0.941381354281226 0.912878771260024 1 1
0.993079000248516 0.963433074974859 1 1
0.953737592888687 0.926231932523889 1 1
1.005421082265 0.976657561169031 1 1
1.06279004916911 1.03088513198393 1 1
1.08799193982993 1.05528218994534 1 1
0.837727851438923 0.808969882875525 1 1
0.938005803010569 0.90825296088385 1 1
0.890382329909329 0.863110450337826 1 1
1.08480364625204 1.05040181192713 1 1
1.01513966689844 0.988036851933908 1 1
0.969884921111153 0.936719159820617 1 1
1.08104959262508 1.04681398629105 1 1
1.08384447476456 1.05290240419009 1 1
0.908248666908168 0.883379688036039 1 1
0.967456634238265 0.938357189767574 1 1
0.801248388766715 0.777825723317297 1 1
0.879011138940749 0.852263092379304 1 1
1.25941650111 1.22674411068424 1 1
1.13393265440906 1.09905512768869 1 1
1.04394678147166 1.01237234904014 1 1
0.960550497357839 0.933233936648482 1 1
0.944962448037032 0.915225030182263 1 1
0.935959690904154 0.910284547489501 1 1
0.566169354729438 0.550000293463037 0 0
1.06729576013038 1.0371542686171 1 1
1.18532225539102 1.14850391338814 1 1
1.13247274275999 1.09548099933442 1 1
1.0557918201253 1.0245044706297 1 1
0.850868707853409 0.827434493404268 1 1
1.10579312304839 1.0747267232436 1 1
1.02298067536362 0.991648247334345 1 1
0.980514571367133 0.948421116349981 1 1
0.761390196214917 0.741979699163484 1 1
1.13872003093487 1.10659966886814 1 1
0.833661445129339 0.808344153941802 1 1
0.874594737597287 0.846378986357079 1 1
1.14040196634962 1.10696904083039 1 1
1.08343897942079 1.05118236184841 1 1
0.966705639391036 0.938812033600204 1 1
0.949734876626225 0.922586963678165 1 1
1.1215033292248 1.08468049477157 1 1
1.16061854601009 1.12413811008413 1 1
0.956466892773923 0.92797148824077 1 1
1.16221017314067 1.12244614518233 1 1
0.800666298411089 0.776373748810284 1 1
0.869946688393657 0.845028840101577 1 1
0.973449875702011 0.945077541840773 1 1
0.980918979662589 0.950764797761163 1 1
0.914184852527256 0.885781380980323 1 1
0.917056084868472 0.88761145452572 1 1
0.780041200014265 0.752721993972728 1 1
0.766136953199677 0.743285966607997 1 0
1.07437864343653 1.04591555244989 1 1
1.06928956246499 1.03611335143988 1 1
1.04306756938692 1.01153062437532 1 1
0.965044489760465 0.936387520233587 1 1
1.09239572764602 1.06053903593889 1 1
0.872127529501958 0.848377833156064 1 1
0.861808168224999 0.838408707585645 1 1
0.872430478085587 0.842908422523627 1 1
0.896580387078971 0.871289002103249 1 1
1.3264604423422 1.28888483781189 0 0
0.510274835857678 0.496469902976709 0 0
1.09614494575826 1.06328849210645 1 1
1.3854608859744 1.34570507440321 1 1
1.07715701330662 1.04294399784824 1 1
0.803878518189313 0.78016429630466 1 1
0.867711330935117 0.84192301613737 1 1
0.764669614366816 0.739299399733251 1 1
1.23828191032929 1.1995957313037 1 1
0.971496139590496 0.942258269906383 1 1
1.06596670423012 1.03391191445242 1 1
1.42848715857026 1.3839072355864 1 1
1.08953344846597 1.05924095555584 1 1
1.04484546045412 1.01633427491508 1 1
0.986783090363405 0.957014435860987 1 1
0.95668988935395 0.930289206760992 1 1
1.22737381394964 1.19216207211241 1 1
0.904792136588795 0.878221236422946 1 1
0.947915484157965 0.919998744690121 1 1
0.864893298252526 0.839795473189524 1 1
0.854416606569107 0.829863031952801 1 1
0.88982603109567 0.862517191066187 1 1
0.928993971805981 0.901192336622286 1 1
0.946487700231128 0.916521729789646 1 1
1.07959071173964 1.04809280772564 1 1
1.05583011872316 1.02446319365676 1 1
1.20354401889693 1.16874717050151 1 1
0.815921266910757 0.79201675762235 1 1
0.903611926470352 0.876789521419471 1 1
0.546988297629988 0.529473276740297 0 0
0.936690398788912 0.907611226151219 1 1
0.987246429096528 0.955000331371744 1 1
0.975934367027423 0.949214412708206 1 1
1.09321211260299 1.06287637819729 1 1
0.912523764973488 0.882396153930493 1 1
1.06520879342187 1.03363369322524 1 1
0.826685708187846 0.802481360682488 1 1
1.10694105895741 1.0736030418467 1 1
0.857887088629088 0.833187971536431 1 1
0.882412562830477 0.856128471375755 1 1
1.32350845177766 1.28186061311251 1 1
0.920776126182544 0.889017948274721 1 1
0.904074114417663 0.879071565423237 1 1
0.940335065298846 0.912063762351199 1 1
1.02327760367202 0.995194078674163 1 1
1.38281830283243 1.34225505620092 0 0
0.866513714693959 0.841267877300948 1 1
1.03721928145996 1.00772874371345 1 1
0.920728378286061 0.894473969218268 1 1
1.00661142551777 0.976143539426491 1 1
1.14684641212222 1.11242646919739 1 1
0.954802376980593 0.926675756365697 1 1
0.935176601240658 0.905169251719232 1 1
1.14893014526067 1.11525283561314 1 1
1.06038900682746 1.02604711534109 1 1
1.10382281047338 1.06939051088051 1 1
0.78044305147609 0.757494921660275 1 1
0.980970073022957 0.954331799190842 1 1
0.930020294135374 0.903276723653651 1 1
1.09476002254688 1.05902121324979 1 1
1.07888902586478 1.04928763522262 1 1
1.23282986544326 1.1977444649222 1 1
1.09408056573642 1.0615811569936 1 1
0.966827913296259 0.938510668690929 1 1
1.02514955060596 0.994039912660583 1 1
1.10874817920758 1.07189898602542 1 1
1.29867058393343 1.26111307360363 0 1
0.971747600160852 0.94175724821313 1 1
1.0280408461126 0.999290730882866 1 1
1.07242534053498 1.04311167302797 1 1
0.747272592191111 0.724736054621925 1 0
1.10899752889371 1.07727172881819 1 1
0.752394980876251 0.731746880855604 1 1
0.783071051338773 0.758931968012003 1 1
1.13652277941143 1.10187517539378 1 1
0.860312217931298 0.832522275541576 1 1
1.02471853118284 0.997879548190037 1 1
0.882002830757273 0.854364627690638 1 1
1.20767772234409 1.17117069655724 1 1
0.89482077097889 0.869762479739313 1 1
0.907958948470652 0.883381151408224 1 1
0.926718508720891 0.89424528688823 1 1
1.22345346452027 1.18545708638793 1 1
1.25083377499825 1.215674633775 1 1
0.926677385510308 0.900985278984034 1 1
1.02235714593781 0.991970210347633 1 1
0.92806729166752 0.899981750555581 1 1
0.941915344914649 0.913726420156259 1 1
1.09985974035886 1.0684414301119 1 1
1.39782314792797 1.35351876269533 1 1
1.06363959932728 1.03096110309771 1 1
0.732689360585461 0.710634854091433 0 0
0.834493596669985 0.809297746503089 1 1
0.963404563833983 0.934092890379134 1 1
1.02914352851516 0.997448635309269 1 1
0.868812846941095 0.844279054841239 1 1
0.841802418178873 0.817329835503958 1 1
0.95812567298061 0.928614768009492 1 1
1.43828672411673 1.39694518982859 0 0
0.731469369958844 0.710896806386936 1 0
0.882203911727246 0.855770558834027 1 1
1.19123206504533 1.15676478064849 1 1
1.10397231066714 1.0711587785278 1 1
1.06613409613602 1.03443584779774 1 1
0.773020336845184 0.75010067602767 1 1
1.15739531722611 1.12001132781742 1 1
1.12469952194683 1.09075049609748 1 1
0.959036999728823 0.926078033908799 1 1
0.859306292449279 0.833989609442749 1 1
1.15514965303238 1.11877257921824 1 1
1.11716110360224 1.08332938445992 1 1
0.851864170779119 0.828724931843164 1 1
0.993587553236269 0.96348901312281 1 1
0.985126679980504 0.956663375193707 1 1
0.902504028081009 0.877322290025101 1 1
0.925844972973915 0.896282094875046 1 1
0.81911039478254 0.796228735149589 1 1
0.981650898513055 0.953946101915373 1 1
1.00205159826513 0.973933553181664 1 1
0.982900601507245 0.954860006518851 1 1
0.8706483084645 0.841793186529202 1 1
1.11418260041557 1.08178973901662 1 1
0.997803300169739 0.965805285922898 1 1
0.912946578720955 0.888109909376007 1 1
0.89188127659933 0.865145590053301 1 1
1.35536130440656 1.30999760033877 0 0
0.974544013701933 0.947730466608466 1 1
0.806629116003291 0.781640783398349 1 1
0.937888105659158 0.910354218168376 1 1
1.11326812414087 1.08032553250441 1 1
1.07244902260478 1.04140528172168 1 1
1.30578910253041 1.26694399403879 1 1
1.02736474115282 0.99804253359767 1 1
0.974036176252778 0.943007734746946 1 1
1.45370630585711 1.40767121743471 0 0
0.982195898845381 0.949219150609204 1 1
0.981665123046918 0.95076796797 1 1
0.68081221059503 0.661096525701476 0 0
0.966255029894341 0.935700567176225 1 1
0.932809802191256 0.905840816610589 1 1
1.02076195873335 0.988638560214145 1 1
1.01005128463649 0.981024502782952 1 1
0.984116589911746 0.954207980380265 1 1
0.952528482067407 0.924718197723639 1 1
0.795104890200769 0.771768324755581 1 1
1.02848732487513 0.999914507982856 1 1
0.914025587991528 0.883957872893943 1 1
0.946051825152857 0.917860676282027 1 1
0.991935210199502 0.965300921920941 1 1
0.676776131431132 0.655297780016299 1 1
0.962825748504232 0.93391560923293 1 1
1.00403961591167 0.975830150985895 1 1
1.07653183814888 1.04649620356812 1 1
1.00590484962379 0.976824543323356 1 1
1.41577790958643 1.37705548920623 1 1
0.981722321185414 0.952998837378362 1 1
1.3407357891132 1.30204624960655 1 1
0.576158359251938 0.557952228765308 0 0
1.15953194850298 1.12717104358714 1 1
0.918754946675544 0.890659372886128 1 1
0.960135527099175 0.931210775302177 1 1
1.06099322873668 1.02849327967283 1 1
0.956848774821804 0.928653140293613 1 1
1.15669872814087 1.1225537067302 1 1
1.03151452795717 1.00254608462473 1 1
1.31941810595567 1.28015609986095 0 0
1.00228887821249 0.974044850540279 1 1
1.09674769441119 1.06279911279333 1 1
0.781905355658907 0.75470153780007 1 1
0.86418013236271 0.837374992935372 1 1
1.10902565414924 1.07737581097898 1 1
0.936459808349735 0.908617943222297 1 1
0.714302340100508 0.692549926133844 0 0
0.734270185278899 0.711165847532371 1 0
1.07300567449793 1.03565941836607 1 1
1.19018063541605 1.15486769459245 1 1
0.972212587044012 0.941958882423787 1 1
0.88567199527908 0.859611546757486 1 1
1.1547092764508 1.11937731445576 1 1
0.768156202205573 0.74481683250603 1 1
1.02616347118959 0.996447633837317 1 1
0.927143251803177 0.896426410968306 1 1
1.02215184188973 0.994026820640291 1 1
0.78408614392708 0.761013415553489 1 1
1.11689489854509 1.08230122068146 1 1
0.882192663370402 0.853185910435971 1 1
1.06865260024818 1.03744254982779 1 1
1.05423832796596 1.02055462631682 1 1
0.929029474818382 0.900927854416118 1 1
1.06061031607087 1.0304430531183 1 1
1.51979851057606 1.4730381262536 0 0
0.854066233018161 0.829925793917761 1 1
0.829788079518174 0.804968222185701 1 1
0.770609924638514 0.749040518233771 1 1
0.916597599659755 0.888463421379837 1 1
0.864483607521676 0.840141596197244 1 1
1.39971997706924 1.35797078051011 0 0
1.07409277272068 1.04497470300901 1 1
1.04476033540065 1.01462251438986 1 1
0.998098862140129 0.967273421553869 1 1
0.785061500780464 0.764478049070191 1 1
1.17677419973317 1.14163796299594 1 1
0.834914730394728 0.809702275545032 1 1
0.844948973396784 0.819695953587794 1 1
1.34960154432015 1.31107742706537 0 1
1.08574794073044 1.05315927476926 1 1
1.19753339893613 1.16153204255187 1 1
1.14179408236256 1.10811245872396 1 1
1.05488978297051 1.02201792771075 1 1
1.12833143731267 1.09526572357181 1 1
0.830533937601107 0.805937139204867 1 1
0.917837982689218 0.892450595606188 1 1
0.93476340969616 0.908326479152076 1 1
0.86175825610983 0.835715745321034 1 1
1.00014773671981 0.970525640599803 1 1
0.905520574393806 0.877106985173027 1 1
0.88205936727714 0.856330068756033 1 1
0.973995166811559 0.940855764525215 1 1
1.10527880848371 1.07128003637479 1 1
1.08561453662281 1.0518693790671 1 1
0.996395891382372 0.9671594365831 1 1
1.0524855160706 1.0230155803649 1 1
0.878341908921282 0.850479944127011 1 1
0.954406411783023 0.926838553934008 1 1
0.815496125570682 0.791052392495985 1 1
1.12520876711806 1.09416410951574 1 1
0.99931902329271 0.972547099751289 1 1
0.976207804025236 0.949159707423287 1 1
1.05105962155158 1.02160207038761 1 1
1.25263416737584 1.21420395277633 1 1
1.18961810082811 1.15313152469245 1 1
1.10422343252021 1.07080719544746 1 1
0.952444448018316 0.925339698224299 1 1
0.881435844079035 0.856871477952956 1 1
1.03800654744315 1.00982408871574 1 1
0.973934634326741 0.944980431169835 1 1
1.04497114639031 1.01615017755448 1 1
0.925816321739229 0.899114056587044 1 1
0.82848687757481 0.803045265904975 1 1
0.930103444388694 0.902838605674548 1 1
0.991312987455914 0.959159902160326 1 1
1.20130515176159 1.16769321126148 1 1
1.2234577937225 1.18958305189332 1 1
1.14931177193472 1.11401596233509 1 1
0.899596318252835 0.873835840769401 1 1
1.19045098122414 1.15273244975009 1 1
1.0628539592497 1.02854221996631 1 1
1.22472894017805 1.18989411538158 1 1
0.966164437642298 0.935825887936769 1 1
0.832125913577843 0.807803788605291 1 1
1.1148099498366 1.08303567582489 1 1
0.944265539645534 0.913821380971314 1 1
0.668087290276679 0.647453189046121 0 0
1.22450691960126 1.1881108721831 1 1
1.35185011765094 1.30702918093197 1 1
0.918229805894571 0.891906555349586 1 1
1.01002182622591 0.97814579036854 1 1
0.906447729180919 0.881390666850126 1 1
1.10519351126364 1.07240265883135 1 1
0.684070206453916 0.663868232598093 1 1
0.882786290257248 0.85577277052712 1 1
1.08531361459683 1.04883046123517 1 1
1.07984868365494 1.04640336413315 1 1
1.09819519572727 1.06705186713342 1 1
1.02293953972408 0.992572091532568 1 1
0.969108228699554 0.941242747691683 1 1
0.887076269043798 0.857305915192944 1 1
1.2647205460249 1.22456397816869 1 1
1.37705295038182 1.33983649628693 0 1
0.76472891387235 0.743494993049008 1 0
0.959336427736805 0.931995907337292 1 1
1.08386135383665 1.05275005099401 1 1
0.987054224996339 0.95972563614606 1 1
1.0579024314934 1.02574518658355 1 1
0.861729568241485 0.834601311404289 1 1
1.0610604370845 1.03102514223524 1 1
1.02341025565587 0.994404832347151 1 1
0.956520980486334 0.928339209082507 1 1
0.971028567689402 0.939906760664474 1 1
1.03669849375094 1.00697887186317 1 1
1.00004939791943 0.968713954459906 1 1
0.944258437158711 0.91556509874401 1 1
0.940796785058569 0.912991741349544 1 1
0.879281877339902 0.85283027858985 1 1
1.0488883439899 1.0190507242016 1 1
1.01778113334199 0.984272115631645 1 1
0.903618725888909 0.876786353707388 1 1
0.95457398389134 0.927923103326918 1 1
1.09290417184099 1.06096668037232 1 1
0.934528912395057 0.907174158095343 1 1
1.15458848185356 1.11790841417222 1 1
0.965209502812516 0.935953728350498 1 1
1.1531314150782 1.1195697097426 1 1
1.01215288162798 0.978977744969608 1 1
0.984210861007357 0.957485754144682 1 1
0.997420114439155 0.966062918212434 1 1
1.08504571057351 1.05602195049012 1 1
1.04852272137152 1.01736801233727 1 1
1.03685444963374 1.0051038721446 1 1
1.1794673119857 1.14756489438177 1 1
1.42712521039577 1.38390328790992 0 0
1.07893229508182 1.04719211142537 1 1
0.860838050589572 0.835751757648216 1 1
1.10943448921048 1.07602594034043 1 1
0.71760665785533 0.695609755776754 0 0
0.730835592132704 0.709187507929444 0 0
0.974240684082412 0.94326361103931 1 1
1.01859527846021 0.987033747513999 1 1
0.896707606970625 0.867259036333231 1 1
0.813083181814328 0.788314941543046 1 1
0.867992694866586 0.842136725844149 1 1
0.866424612907961 0.840904267628763 1 1
1.36578288952504 1.32541379744957 0 0
0.908607461600112 0.879741875868224 1 1
0.792622000947682 0.770904626025256 1 1
1.07240301027491 1.03929600470916 1 1
0.97305158301511 0.945964433847956 1 1
0.67795290769353 0.657370990588225 1 0
1.03142218813403 0.99961110539401 1 1
0.944982818183165 0.917035119936565 1 1
1.02912578123093 0.997701483880494 1 1
0.975191100140911 0.948022832954879 1 1
0.936524769452925 0.908153802191225 1 1
0.794461871896721 0.771874597425064 1 1
1.02874909225218 0.995095907176675 1 1
1.03808489786715 1.00795221427649 1 1
0.96925536970439 0.942062795226565 1 1
1.31839275999079 1.28147401331661 1 1
0.773913646017364 0.75091673842587 1 1
0.946608807862998 0.919704577767404 1 1
0.766742344589156 0.742423633436158 1 1
1.00399815858026 0.974289105988793 1 1
0.905718468582668 0.880419885688448 1 1
1.02253132923905 0.991226909902113 1 1
1.12882923290199 1.09556730291806 1 1
0.987953719337567 0.960635958457553 1 1
1.00361263988863 0.972876010617485 1 1
1.07665168348862 1.0435012554931 1 1
1.04271533201425 1.01217966688417 1 1
0.893607587250831 0.864880553773176 1 1
1.18025188148095 1.13845151561058 1 1
0.98041851857988 0.948608805705429 1 1
0.948729120121351 0.922623262977588 1 1
1.09449284848406 1.06239226682254 1 1
1.05058559169514 1.02146799516465 1 1
0.861346091268054 0.836737526900594 1 1
1.02915951959184 0.998953305071754 1 1
1.01619995454956 0.985531234962594 1 1
1.13236838480241 1.09911723992039 1 1
0.890403718083549 0.863797185121295 1 1
0.836312535479249 0.812124926259392 1 1
0.895423432329742 0.867519118440896 1 1
1.10540873317531 1.07513124742163 1 1
0.950389593302279 0.923791134884444 1 1
1.13769913978446 1.10371501503167 1 1
0.949512122862328 0.921001379358965 1 1
1.08574700650272 1.05171474764812 1 1
1.29074466201454 1.25398888183057 0 1
0.8892433624067 0.862069097969035 1 1
0.979027561359262 0.952041661913583 1 1
0.926004775783338 0.898985234198723 1 1
0.622094627176359 0.60466902879398 0 0
0.923659219165381 0.895963408903206 1 1
0.937785553042916 0.910612064823342 1 1
0.870215048412389 0.846185233658681 1 1
1.28135883428992 1.24153649946117 1 1
1.02627893023452 0.995828876732916 1 1
0.797558272506107 0.774659778943281 1 1
0.924833001680679 0.89469648426636 1 1
1.06669860278829 1.03334671920232 1 1
0.916908357384076 0.88977447536644 1 1
1.04958969240278 1.01941378039643 1 1
0.962577517155239 0.935093106507335 1 1
1.22057381514766 1.18344567936279 1 1
1.11644115681322 1.08089287638284 1 1
0.921461657574519 0.892520507591282 1 1
1.07721220082885 1.04589963124096 1 1
0.90441831463886 0.877325915690531 1 1
0.973804118603369 0.942663913211339 1 1
0.812091939518426 0.788563381822016 1 1
1.09490710688984 1.05893851902274 1 1
1.00433327240124 0.972291650143205 1 1
0.942903844479611 0.913980099610049 1 1
1.0285092979343 0.996535439211254 1 1
0.983744953403917 0.954197579624719 1 1
0.955773196051307 0.927467474393408 1 1
1.19837854881486 1.16358303725173 1 1
1.08968396397735 1.05767276972587 1 1
0.893391691651024 0.867866422328034 1 1
1.01336629775172 0.979452150300667 1 1
1.07957445358488 1.0465100089678 1 1
1.03696848602352 1.00318356616647 1 1
1.01497782170304 0.982807812489959 1 1
1.28130517219794 1.2429204352268 1 1
1.19068986215307 1.15546725945481 1 1
1.27207750736799 1.23384799665575 1 1
1.16167483469113 1.12687643635196 1 1
1.23845071626461 1.20154010547228 1 1
1.36131969010314 1.31970986427374 0 0
0.863273076066458 0.83779014295683 1 1
0.89616979816672 0.868382300534458 1 1
1.22201787133583 1.18469640723232 1 1
1.09720883177993 1.0613769620081 1 1
1.26571065158826 1.22864042191529 1 1
0.975927111320745 0.942195938369051 1 1
1.17118375573342 1.1359123059465 1 1
0.993923359877942 0.963736033793934 1 1
0.985128888218581 0.954775922598163 1 1
1.18055875788592 1.1459652947159 1 1
0.77658924772703 0.75317014997116 1 1
1.02206728678267 0.99297011879116 1 1
0.902300653248848 0.875103662854335 1 1
1.03568763576739 1.00412820350293 1 1
0.997279530564284 0.967769871649658 1 1
0.974369527263706 0.946959199161025 1 1
0.918823424699633 0.889957861788296 1 1
0.870499184649873 0.846533069678182 1 1
1.06266111252285 1.03106189450272 1 1
1.14334164484805 1.10947505305276 1 1
0.827482073000642 0.801497174936844 1 1
0.893693519661008 0.869226854368348 1 1
0.970872335949975 0.940662428941473 1 1
0.996205700149802 0.969893182458274 1 1
0.999596951481025 0.971602965544996 1 1
1.0827655670527 1.04970093567125 1 1
0.771413046357386 0.743844492911256 1 1
0.902006083882203 0.875210817873636 1 1
0.803771319653057 0.778884113254215 1 1
1.05437418555809 1.0231038157186 1 1
1.1502825690907 1.11749023404456 1 1
0.874677121427013 0.848351435461505 1 1
1.06550637675046 1.03572422544156 1 1
1.15242605354717 1.12113106070596 1 1
0.86614006815641 0.840193226322446 1 1
1.23041817085517 1.19455194763453 1 1
0.926129976321902 0.89688521149683 1 1
0.890046036152618 0.864842734039183 1 1
1.08385538636465 1.05209514416931 1 1
0.860543452114403 0.835200621101155 1 1
0.923721870165681 0.894364524442866 1 1
0.680309808934788 0.658689598698136 0 0
0.987972870978911 0.955094477506431 1 1
0.955287187196229 0.926605070183633 1 1
0.901099046329784 0.874121830046149 1 1
0.805089691476923 0.78080066202494 1 1
0.796230712631463 0.770459384772182 1 1
0.958400287040525 0.929417167629706 1 1
1.15376187720738 1.11707263445875 1 1
1.14956084162453 1.11663956991146 1 1
0.987725007484754 0.958519303096856 1 1
1.1983196777443 1.16036323409036 1 1
1.11852488865799 1.08484313634271 1 1
0.827604388854625 0.801580663184338 1 1
1.03244938708503 1.00076882916719 1 1
1.10187735253037 1.07132315490015 1 1
1.35924821885034 1.31919920422964 0 0
0.880526603601154 0.852566583555045 1 1
0.944268461218791 0.915520471175408 1 1
0.827470346381839 0.800006156840897 1 1
1.1798726014515 1.14640410325435 1 1
0.820700942507679 0.797362532067468 1 1
1.15813024291484 1.12407703958747 1 1
0.910554101808724 0.886357989014065 1 1
1.08844296602252 1.05625128323598 1 1
0.848149582562971 0.823442818364832 1 1
0.842828021696917 0.817677632935555 1 1
1.22114937825493 1.18787077725726 1 1
1.09503324443244 1.06022057114363 1 1
0.805058802417884 0.778605763682503 1 1
0.859086778844735 0.832839882625022 1 1
1.0464685939639 1.01522638184307 1 1
1.04812329837073 1.01665824700689 1 1
1.04165732851436 1.01028174645082 1 1
0.867183568364036 0.843077510614603 1 1
1.34436661174595 1.30239022890805 1 1
0.935609925320176 0.910350386895126 1 1
1.0586009349853 1.02848435548391 1 1
1.14548092566338 1.11367434415214 1 1
1.32822622865181 1.28924297613137 0 0
0.9032642173934 0.875572732375638 1 1
0.906378155852387 0.878252310734579 1 1
0.970983180000654 0.942136288357172 1 1
1.33277655090522 1.29288809438514 0 1
0.912618139854031 0.884884399503825 1 1
0.987160461886112 0.960136363222467 1 1
1.09273174280881 1.05837979707483 1 1
0.969114901523944 0.938392303971605 1 1
1.01876223537717 0.989126445994448 1 1
0.77443149728869 0.751690533370455 1 1
1.19793143820156 1.16149214369147 1 1
0.873083194384026 0.847936448753825 1 1
1.07665347407345 1.04537128793799 1 1
1.00202345956615 0.974864655088748 1 1
1.20958667105918 1.17476041872768 1 1
1.24715900198739 1.20967115513956 1 1
1.13193407063717 1.09882743536246 1 1
1.27571527718963 1.24054412635556 1 1
0.889762208708675 0.861283001187973 1 1
1.03424227195564 1.0016637401052 1 1
0.870416443008004 0.845568216986978 1 1
0.973462509587661 0.943701124699663 1 1
0.911925620864408 0.884144843119633 1 1
1.06254090090074 1.0329778282288 1 1
0.838161502808854 0.810491164591521 1 1
0.96655748940836 0.936563039612303 1 1
0.95538036001889 0.92776446979457 1 1
1.12920251303634 1.09853228184992 1 1
1.05710901127687 1.02278470050037 1 1
0.808182050293621 0.785616033363218 1 1
0.934837682798316 0.90343979740953 1 1
1.13590827057146 1.10163925505617 1 1
0.808242047264345 0.782215910979924 1 1
1.31576711408738 1.27715287176684 0 1
0.87971064331108 0.854973357075223 1 1
0.825136655819847 0.801513730805442 1 1
0.937844201753727 0.909228279134398 1 1
1.16247421028708 1.12530857217115 1 1
1.24487896569192 1.20238384707143 1 1
0.928399662024525 0.899898575441112 1 1
0.968018085669587 0.934955547944664 1 1
1.42717940289021 1.38531689692185 0 0
0.888291322507476 0.864339815999956 1 1
1.15639324660177 1.11933294836792 1 1
0.990395790966076 0.962853157986574 1 1
1.15829070054358 1.12354433404977 1 1
1.15873871157701 1.1265431049342 1 1
1.03353536668634 1.00126281605386 1 1
1.1205024634601 1.08401672217325 1 1
1.09754159484838 1.0635298190676 1 1
1.02965663351943 1.00007519453431 1 1
0.989194372936734 0.958946382609392 1 1
0.843433767404283 0.816120576314498 1 1
0.886204419779566 0.856608287554627 1 1
0.899380576905756 0.871924941849594 1 1
0.975673297159167 0.94830767110916 1 1
1.07648398976752 1.04533045492134 1 1
0.880316379718142 0.852020034047941 1 1
1.0065823279953 0.979085890547478 1 1
0.713049418050617 0.692582984342361 1 1
0.882931381460968 0.857215181175001 1 1
1.03245454310962 1.00000315553879 1 1
1.1855328857194 1.14964970882982 1 1
1.03567466122623 1.00630075087283 1 1
0.995802161607034 0.96598465678048 1 1
0.715258717660031 0.693095824328768 0 0
1.00922719662147 0.979657253692382 1 1
0.571679736465184 0.554867977312531 0 0
0.949118305709761 0.923020549274712 1 1
0.921565773851475 0.896519340784201 1 1
0.883846686289076 0.858194499176683 1 1
1.1364987013519 1.10639056479987 1 1
1.02392070486826 0.994774712958976 1 1
1.01066161418731 0.979829733074034 1 1
0.756288112219758 0.735296709358256 1 0
0.694533397586174 0.67276527326787 0 0
0.742369710201648 0.719661541893362 1 1
0.645779463251873 0.625914085526047 0 0
1.05402867295815 1.02112246363714 1 1
0.855954301318508 0.829531296183544 1 1
1.02547030355148 0.992214004463986 1 1
1.07351468368344 1.04204478611071 1 1
0.914525797109174 0.883767680513305 1 1
0.88234322759158 0.856603433566001 1 1
0.955668116518156 0.929956026077896 1 1
0.960362798302795 0.931024087481898 1 1
0.973006288872803 0.942970833214274 1 1
1.17829938991546 1.14327669654943 1 1
1.02549051354241 0.995553921409453 1 1
0.920250830937088 0.893482939604059 1 1
1.02237147570865 0.990271973882531 1 1
1.08843637949663 1.0531104781828 1 1
1.00328888876255 0.974648457916853 1 1
0.990717589276266 0.963793173400803 1 1
0.764427773041906 0.738705509340088 1 1
0.899878366470386 0.873154300487217 1 1
1.07713760263531 1.04545521068456 1 1
0.960423823458176 0.932142621183189 1 1
1.14940580168819 1.11279804623845 1 1
0.787110499447883 0.761011455544617 1 1
0.959719642809225 0.931599335122152 1 1
0.997310667746044 0.964199474609707 1 1
1.06682813088022 1.0341259408801 1 1
0.911149323552588 0.882133845881536 1 1
0.920255685892868 0.893210177204458 1 1
1.08154463950683 1.04975589286481 1 1
1.05658231411444 1.02548272733389 1 1
0.943529300025058 0.914304341093564 1 1
0.999058314299956 0.968656225326163 1 1
0.889085026320519 0.864191589431864 1 1
0.969604175251446 0.937864012220199 1 1
1.10132766000804 1.06676180770082 1 1
0.981122825054328 0.952752418171078 1 1
1.02405024536898 0.994646980256984 1 1
1.05477705379369 1.02034202651768 1 1
0.89483137442257 0.866258372404167 1 1
0.957998935305429 0.930608003492042 1 1
1.13032679189377 1.09747665356143 1 1
1.27895057108005 1.24065323564234 1 1
1.10956659408429 1.07545825181851 1 1
0.986889835829977 0.958448900005516 1 1
0.766932369613113 0.744042633516888 1 1
0.884563431681457 0.857399829951489 1 1
1.03185092016795 1.00103602452552 1 1
1.2204713310825 1.1882336065551 1 1
1.0518663040942 1.0229556558491 1 1
1.0989740758924 1.06635665072429 1 1
0.847731199766329 0.823571585945638 1 1
0.929097667744613 0.901199151160802 1 1
1.13335193631402 1.10080700758404 1 1
1.08644513756454 1.05388621760527 1 1
0.861077119757773 0.838546020424206 1 1
0.994188491054461 0.965738527508819 1 1
0.902433264174735 0.876647587574568 1 1
0.913902788443096 0.887968671295549 1 1
0.888248387499374 0.863110082010472 1 1
0.880476089263799 0.851080655295747 1 1
0.828945832779864 0.803210819538898 1 1
1.02597415531489 0.996084600571342 1 1
0.700846589858093 0.679232718569 1 0
0.830358698802291 0.803250660467379 1 1
1.19335145601758 1.15531051909541 1 1
1.20206757451656 1.16516895950001 1 1
0.90540336225231 0.876991204076295 1 1
0.789860758957638 0.764414952395027 1 1
1.23070681268282 1.19113955913296 1 1
0.845764890022964 0.819295717954871 1 1
0.87727661970737 0.851172840205808 1 1
0.743598120881379 0.72314778353681 1 0
0.878146252569503 0.851754752997292 1 1
1.13848495850259 1.10638915723317 1 1
1.10939179503409 1.07618232389156 1 1
0.70911646437054 0.688988236740872 0 0
1.1201356750926 1.08704113185682 1 1
0.957323247797427 0.928970980260237 1 1
0.800124751675449 0.780032584025926 1 1
1.09705240833049 1.06459948739366 1 1
0.941677513256226 0.914079952712721 1 1
1.00270332640032 0.973589259821222 1 1
0.873718485464942 0.849095247127731 1 1
1.03042451714487 0.999485620168552 1 1
0.973941653910953 0.944155551923595 1 1
1.0502506541097 1.01522948039391 1 1
0.800996996902722 0.779357507498606 1 1
1.2144670794937 1.17922099855638 1 1
0.887173694887821 0.857934114157187 1 1
1.29291349064249 1.25355962002888 0 1
0.953618669003078 0.926987694750416 1 1
0.885439112056167 0.861068725152025 1 1
1.07905457138894 1.04540265117145 1 1
0.812526131909226 0.789254562004051 1 1
0.988141570083452 0.95947381548415 1 1
1.11154505146348 1.08022185761138 1 1
1.14237489126091 1.10767908503303 1 1
0.916496937465007 0.887768629538679 1 1
1.10920497721253 1.07445952471348 1 1
0.866924930405981 0.840961999625066 1 1
1.12003816059388 1.08861436528044 1 1
0.925916269672974 0.899813351633756 1 1
0.918555373177891 0.887896397781751 1 1
1.01858094903946 0.988257302464864 1 1
0.866788392259574 0.842155046406537 1 1
0.926304915112577 0.898361611363803 1 1
0.996500681630457 0.965659930328902 1 1
0.80421126340666 0.781563916645542 1 1
0.952263049721515 0.923202855599434 1 1
0.716322859812558 0.692223320383923 0 0
0.70588564017793 0.683119326723922 0 0
0.771969256532549 0.748977754052261 1 1
1.19669281431593 1.16376092207365 1 1
1.14533300648687 1.11327002960435 1 1
1.08331122437266 1.05165643976026 1 1
0.853491032587485 0.828200681215107 1 1
0.819484025792916 0.793983124478634 1 1
0.825765487107121 0.799249373807762 1 1
1.07117835372909 1.03971444711873 1 1
0.808799584628291 0.78442006961037 1 1
1.00954111962646 0.978917267239763 1 1
0.997840466576727 0.96771903754943 1 1
1.14818694308911 1.11262239713277 1 1
0.91832288309512 0.891585356604545 1 1
1.01762975312814 0.989370730536786 1 1
0.742433766678443 0.719658751573655 1 0
0.928943896239413 0.901345458596962 1 1
0.979945232826667 0.949440997228304 1 1
0.990031448906447 0.959219560803564 1 1
1.11354998452222 1.07905094855178 1 1
0.599470411490729 0.581326023122044 0 0
1.22484343617077 1.18929519632546 1 1
1.32932739082824 1.29158766485733 1 1
0.999698458581235 0.968804794350899 1 1
1.00845690795813 0.979183792306417 1 1
1.02138707122933 0.990270293348675 1 1
1.06949410475007 1.0365081819119 1 1
0.908264098518272 0.881161262776514 1 1
1.21021248187039 1.17657772843164 1 1
0.927795547104666 0.899887173074256 1 1
1.10194869870294 1.06967921583621 1 1
1.12833629989761 1.09788215890274 1 1
1.19361899183495 1.15790900946097 1 1
0.945857337899545 0.918682506482175 1 1
0.870762052938385 0.843403321855939 1 1
1.01566063913705 0.986671235955789 1 1
0.930837404659295 0.904554595393358 1 1
0.86993781372206 0.845521091283395 1 1
0.580196384150908 0.563071783575779 0 0
0.926445033922783 0.898045746817914 1 1
0.908068027620426 0.87992724263398 1 1
1.13807315970128 1.10325637463756 1 1
1.12016165582376 1.0871085549716 1 1
1.11719006592999 1.08417317069634 1 1
1.17485061999396 1.13639306197114 1 1
0.879969898779805 0.851386171713472 1 1
0.780386861170286 0.756256475251506 1 1
0.970664010658464 0.940345323002324 1 1
1.16636190748897 1.13268538000815 1 1
0.997599098916388 0.969650297037588 1 1
0.729791845491066 0.708396906037088 0 0
1.13244269361336 1.09762446759337 1 1
1.09705665107862 1.06338271328362 1 1
1.14539007777368 1.11219042287849 1 1
1.16258992090089 1.12833473693305 1 1
1.01339730462198 0.983616370887801 1 1
0.805898174848686 0.782286503456386 1 1
0.764720599407463 0.741619103571662 1 1
1.05266729698839 1.02158869688716 1 1
0.977543818097794 0.950321659765087 1 1
0.891690229043934 0.864809289052068 1 1
0.787030532462471 0.764921028743368 1 1
0.732699289363834 0.711156004441117 1 1
1.10933822970679 1.07469692845683 1 1
1.07955232450374 1.04854834783159 1 1
0.923826732503708 0.895264700993274 1 1
0.764592782556592 0.743089531980823 1 1
0.904030116501789 0.880161907375474 1 1
1.09088706821092 1.05808158885387 1 1
1.04033274893938 1.00710215938786 1 1
1.07228426816597 1.03910521483678 1 1
0.870379218559 0.8456615709295 1 1
1.0958834233629 1.05858992943046 1 1
0.913608579315006 0.888294784904142 1 1
0.994718805924188 0.963537819067656 1 1
1.05523499379122 1.02190548996387 1 1
1.0900299845195 1.05796252195661 1 1
0.975357699951118 0.949977791307845 1 1
0.820110613270262 0.796321329269783 1 1
1.22074987912183 1.1819786306751 1 1
1.09607219017402 1.06322999461077 1 1
1.26379386307981 1.22469153518388 1 1
0.797772346432048 0.772522398739955 1 1
1.06649017154216 1.03637605109347 1 1
1.07019566910586 1.0385749410934 1 1
0.912107242660908 0.885974587504509 1 1
0.92110422903463 0.893314671187005 1 1
0.820001602729978 0.797639016872744 1 1
0.973297132173105 0.945426439437199 1 1
1.00771955632402 0.979105896425709 1 1
0.919857631730072 0.892106216539343 1 1
1.03872955844303 1.00675047042088 1 1
1.12155358973617 1.08845579616915 1 1
1.49857494964893 1.4537216514822 0 0
0.995508074768688 0.967301244848117 1 1
1.08965545703011 1.05738949019857 1 1
1.04051474498619 1.00615762524976 1 1
1.21204881698084 1.17712356401093 1 1
0.847370601602237 0.820183012799882 1 1
0.830310966654569 0.805649515670674 1 1
0.982024537591583 0.951067955089997 1 1
0.998377425486547 0.968475662251919 1 1
0.641673316087409 0.623646605154819 0 0
0.784682461129499 0.760524893405795 1 1
0.948723278783148 0.919711892198327 1 1
1.03907254093329 1.00853257299101 1 1
0.846277830940464 0.821723300228065 1 1
0.866844771022038 0.843735642978013 1 1
1.2039243436663 1.16692691011518 1 1
1.0142244473044 0.981692858869765 1 1
0.639094301023718 0.619705294181871 1 1
1.15330586000178 1.12108762557845 1 1
1.21212467659253 1.17715358077629 1 1
0.901485231440096 0.87577561271725 1 1
0.696787327932694 0.674069882608756 0 0
1.18651453087173 1.15132228983145 1 1
0.982541051170016 0.953567153440972 1 1
1.01362676157195 0.979534613438555 1 1
1.05264891318637 1.02144144955623 1 1
1.10367654975404 1.07321091820012 1 1
1.12529185791037 1.09200676856765 1 1
1.26723007844627 1.22875489050898 1 1
0.973961886372166 0.942918184136926 1 1
1.07805437188021 1.04511938917096 1 1
0.76862013322009 0.747041331548085 1 1
1.32771304573084 1.29053277181018 1 1
0.945476854880999 0.916917157924731 1 1
1.02284287901764 0.993671963419283 1 1
1.00730367994081 0.977575796277817 1 1
1.11824290770119 1.08393577825052 1 1
1.14066216185794 1.10402875877078 1 1
1.06949451519708 1.03947313885192 1 1
0.982930592715041 0.952616483274964 1 1
0.950747940862281 0.923937451030323 1 1
0.993862803768449 0.966228259857416 1 1
0.930791016849363 0.903798788270808 1 1
1.1373003552859 1.10495356707909 1 1
0.810792559243058 0.784166447588279 1 1
1.07419749321877 1.04348806927248 1 1
1.10469945996362 1.07355365598437 1 1
0.888996355261712 0.861855537757813 1 1
1.31790559205544 1.27665806557904 1 1
1.09612384317176 1.0671125570201 1 1
0.871438927687315 0.846583649499993 1 1
1.09267359750372 1.05731438601401 1 1
0.985851721394084 0.955755637267759 1 1
1.16162079552022 1.12585294914493 1 1
0.77706341164432 0.75299600413517 1 1
1.14745674187704 1.11208327897258 1 1
1.14579213598639 1.1118243084239 1 1
1.03857726450357 1.01019212201903 1 1
1.17652618771359 1.14125300314944 1 1
1.01498630120721 0.982509431803625 1 1
0.979203029474431 0.950251616030591 1 1
1.0852808140102 1.05553136192262 1 1
1.02028120880857 0.989874501829808 1 1
0.56423996530804 0.548987639986254 0 0
1.00893129977308 0.978720908224373 1 1
0.870629822913412 0.845939481310071 1 1
1.11749639575002 1.08279490287938 1 1
0.99982905859811 0.970513416852746 1 1
0.998676597699535 0.973250031054305 1 1
0.815308975085107 0.793011851606815 1 1
0.955776046706762 0.924793604493215 1 1
0.821081278384653 0.794188359306144 1 1
0.8799020304712 0.854733250093304 1 1
1.18515582695673 1.15105395385605 1 1
1.05297201664935 1.02185463966946 1 1
1.10751304074381 1.07497897339215 1 1
1.07221077772814 1.0376866343644 1 1
1.09534736774014 1.06190042430569 1 1
0.987110586277162 0.957341378075753 1 1
1.22725997886236 1.18869515231334 1 1
0.657795081504911 0.638870761872782 0 0
1.10325724505201 1.06955156627672 1 1
1.01506759772079 0.979969398475379 1 1
1.0409256632325 1.00990837402836 1 1
1.26856711132301 1.23081178468523 1 1
0.979701027154758 0.947766517140764 1 1
1.00806537060795 0.977172198795562 1 1
1.08341457510987 1.05146378948783 1 1
0.908824774488953 0.883077348280341 1 1
0.907478745290899 0.882196341301097 1 1
1.1779127331708 1.14649278540871 1 1
0.988893439532243 0.961311812177607 1 1
0.951880503721378 0.923868401869622 1 1
0.960881426025049 0.930516138101737 1 1
1.0166796051875 0.987758425392213 1 1
1.07727570173804 1.04574018192294 1 1
0.958681331471439 0.930956288740809 1 1
0.85422456898569 0.831111581778757 1 1
1.0909290479452 1.05939674395609 1 1
0.974975504873139 0.947839097017834 1 1
1.18730787374997 1.15258421493433 1 1
0.973629369580301 0.941229516396916 1 1
1.14182033362024 1.10737279740071 1 1
1.11765969116142 1.08465835543775 1 1
0.839811262930389 0.813005540531356 1 1
0.652775124132166 0.633366782931164 0 0
1.11703562902562 1.08745349562278 1 1
1.13781028412329 1.1033421586523 1 1
0.86465479448307 0.836773085448961 1 1
1.14066965883676 1.10395002258276 1 1
0.718678906230838 0.6982177551645 0 0
1.20799803764696 1.17243220194047 1 1
1.00159201998876 0.973380095249005 1 1
1.1021804038332 1.06925746972262 1 1
0.856155234921617 0.828720617251425 1 1
0.815881901318289 0.793480810034721 1 1
0.864253822022993 0.840317066117108 1 1
1.05966801180143 1.02960020863651 1 1
0.931015456616199 0.904688605494565 1 1
0.901351452879153 0.874463870102483 1 1
1.74314639536349 1.68700576661858 0 0
0.765271707119287 0.743306120506687 1 1
0.869228324980775 0.842630106814687 1 1
1.04704606396413 1.01488871473593 1 1
1.27834183130324 1.23897914003269 1 1
1.00155006330349 0.972352869306075 1 1
1.05162422329927 1.01998312502805 1 1
0.940962820498782 0.913341119390491 1 1
0.945463770151329 0.918332782235768 1 1
1.17523597670145 1.14011766179232 1 1
1.01952656238673 0.98793687322496 1 1
0.714741004756889 0.694013545096588 1 1
0.73749827413669 0.717751439190931 1 1
0.77751338041954 0.753953196912689 1 1
0.942187748213035 0.914622730672285 1 1
0.916307152687091 0.889432792819738 1 1
0.964241608882359 0.93511453017414 1 1
1.11264920725576 1.0764355987334 1 1
0.913795005516698 0.885756520898372 1 1
1.30283846137337 1.2613981604476 1 1
0.880125876993572 0.85118759870237 1 1
1.0645391844057 1.03283289393631 1 1
1.04649835726607 1.01382541049068 1 1
0.941671089541556 0.913190351832095 1 1
1.04661423887035 1.01780260948552 1 1
0.791757676777258 0.765898167863834 1 1
0.934599093510112 0.906586114294792 1 1
1.27737129667436 1.24015859249576 1 1
1.00885686680055 0.97608734655019 1 1
0.958940298698413 0.928779636533552 1 1
0.881662881056977 0.854386442757113 1 1
0.96923123653157 0.935735167868859 1 1
1.52924895219933 1.48059807391878 0 0
1.10816413116835 1.07773398336356 1 1
1.08717238912812 1.05253241722646 1 1
1.03076089618652 0.998547281345882 1 1
0.808808154081791 0.785681204032183 1 1
1.01763296096483 0.986491609484199 1 1
0.979792474574082 0.951048499989925 1 1
1.01217234507939 0.981414155519645 1 1
1.36125107316087 1.32396960722389 0 1
0.861492844507937 0.835427015075655 1 1
0.946533788887008 0.919646266798649 1 1
0.949825452362181 0.923046331669918 1 1
1.23229436463519 1.19651772869211 1 1
1.24545747260784 1.20887951063276 1 1
1.14062107749678 1.10416566080415 1 1
1.21232294164654 1.17419819722701 1 1
1.16448494409932 1.13396355362309 1 1
1.03508397776272 1.00440874268776 1 1
0.977417439656114 0.946135921685929 1 1
0.934699482960064 0.905132608129775 1 1
1.07380954176141 1.04034165069355 1 1
1.00786789795267 0.97740206327418 1 1
0.902105022337659 0.872915286933649 1 1
1.17449485606171 1.13961519065536 1 1
1.04285950181211 1.01376524422859 1 1
0.951352553216324 0.922119464248585 1 1
0.979998415476602 0.953959177626437 1 1
0.996830091623584 0.967451671580137 1 1
0.767117547094856 0.743140084319589 1 1
0.919705080778141 0.892641767029711 1 1
1.19986231055433 1.1648871895611 1 1
0.914999674959983 0.888294434830495 1 1
1.12268640661043 1.09139135814666 1 1
0.896752150916837 0.869401532674811 1 1
0.897317063409184 0.871108876427783 1 1
0.982574105989343 0.954995363389143 1 1
0.893788880469278 0.867232377424569 1 1
0.907081170468221 0.880296950206882 1 1
0.837943357087961 0.812236485744677 1 1
0.998534991378837 0.967724062597473 1 1
0.837958880243414 0.814319009178142 1 1
1.26740539306655 1.23024345291196 1 1
0.97759618047623 0.950628049712475 1 1
1.09639359254394 1.0621422420086 1 1
1.1984722235573 1.16264400554028 1 1
0.978116084381214 0.949188266297156 1 1
1.06801568353845 1.03675330026007 1 1
0.621863352127979 0.603331845855348 0 0
0.820208420925563 0.797209646280755 1 1
0.912949719914199 0.887116258555786 1 1
0.793151922628942 0.767070951100966 1 1
1.20576724008796 1.16883959771372 1 1
1.02514650961799 0.998134147786623 1 1
1.08648772105713 1.05599812241233 1 1
0.767831895062592 0.744586622452328 1 1
1.25514042146553 1.22119914302206 1 1
0.942742360267591 0.916267880535824 1 1
1.14480372393097 1.10546878718039 1 1
1.08919587872176 1.0615251200186 1 1
0.835244060575309 0.805044085942177 1 1
0.805162579135763 0.781423845581274 1 1
1.17456767527765 1.13854075896736 1 1
1.05680331779922 1.02346307150082 1 1
1.05166353452644 1.01926441173657 1 1
1.01186173653787 0.98065970751236 1 1
1.15527630257073 1.11845172900971 1 1
1.17176310291852 1.13651198671342 1 1
1.10593179381163 1.07591628571842 1 1
1.07078568455553 1.04007589405598 1 1
1.04477450105812 1.01513207000594 1 1
0.899000305474957 0.872473391885225 1 1
1.10295784488083 1.07109482339165 1 1
1.09221547380936 1.05895161816688 1 1
1.02872521101379 0.998063490829956 1 1
1.06107157368268 1.03020905912909 1 1
1.03675405545556 1.0037794883137 1 1
1.1934395805756 1.15650756374506 1 1
0.983926267932792 0.956332315335602 1 1
0.808103124639516 0.785556605645843 1 1
0.994398561051076 0.964239122940211 1 1
1.08946937778752 1.05698939925789 1 1
0.983860594324014 0.954380766400647 1 1
0.822922018568759 0.79797637785493 1 1
0.968146288875276 0.939768587838177 1 1
0.986158740129081 0.958190734425365 1 1
0.848373612427623 0.824097916300362 1 1
1.01417378917923 0.98400483463421 1 1
0.840518622770421 0.813985471797458 1 1
0.816955303600228 0.790578137657707 1 1
0.975619814689646 0.947176768315793 1 1
0.771033330705846 0.744981232628315 1 1
1.15492028545251 1.11446790736644 1 1
0.869926498152748 0.843837164765971 1 1
0.870960206431771 0.846064343305431 1 1
0.897426404456553 0.871050278708693 1 1
0.9784563407853 0.949068142643011 1 1
1.01535764222399 0.984306319165931 1 1
1.05988423095769 1.02875195300061 1 1
1.00238694850932 0.973334307007881 1 1
1.23755441859975 1.20125249623957 1 1
0.892637111207655 0.867754790279497 1 1
0.800022923187865 0.774516674105936 1 1
0.811753800219453 0.787411132344401 1 1
0.800843921908071 0.778243582614433 1 1
1.09909958839286 1.06543011204672 1 1
0.985961210317774 0.958205550533974 1 1
1.05747948284085 1.02788555283525 1 1
1.11444190110078 1.08140769480458 1 1
1.22452281612991 1.18911156395042 1 1
1.33912268133919 1.30121997132506 1 1
0.827009746361171 0.802728755348887 1 1
0.922345444465502 0.895046428556076 1 1
1.06649860241316 1.03362759760163 1 1
0.898036892973921 0.870986523285475 1 1
0.987583883928667 0.956469053360751 1 1
0.985844997131315 0.958014532019804 1 1
1.08196914555326 1.04826293508804 1 1
0.941512834612652 0.913188619713957 1 1
0.795215345759066 0.772811219590339 1 1
1.25317041831426 1.2179410705943 1 1
1.19880504572554 1.16636618789339 1 1
0.938914168762509 0.910060134787829 1 1
0.997826539886461 0.970631034747293 1 1
0.73181405655838 0.709057705969946 1 1
0.972902936934528 0.939578060092688 1 1
0.861339653460238 0.835224056110979 1 1
0.856048631573503 0.831139868918087 1 1
1.03506846806393 1.0019765470856 1 1
0.951560867506011 0.921064873953948 1 1
1.13083522295283 1.09552345837595 1 1
1.07202709241757 1.03813841785444 1 1
0.850464786684545 0.825872120667002 1 1
1.13087498335578 1.10028712646611 1 1
0.961126580881644 0.935185238632823 1 1
0.871884550684709 0.847489873984402 1 1
0.955407955799723 0.92474623987249 1 1
0.857424577423718 0.832041136820158 1 1
0.948508980879911 0.922041651283342 1 1
1.14309867926591 1.10820707796048 1 1
1.01728862798184 0.987122689609369 1 1
1.138848023228 1.10292773755002 1 1
1.10069043250018 1.06701347536042 1 1
1.03812210055986 1.00817251701105 1 1
0.961715195483385 0.932612410581906 1 1
1.011046183951 0.980328840462805 1 1
1.05033703403035 1.02115039404206 1 1
0.869782598411028 0.843390941613691 1 1
0.98765372374379 0.95581753021006 1 1
1.00643868939161 0.974787512338015 1 1
0.799800307834326 0.772738946290505 1 1
1.3002110674982 1.2632096178941 0 1
0.871059872484958 0.844268985241644 1 1
1.18422902167372 1.14743850546389 1 1
0.997962518048653 0.969134570467546 1 1
0.902999707581273 0.877683227889096 1 1
1.08173820141991 1.04694826192245 1 1
0.948570419553466 0.917309465560104 1 1
1.10503032968883 1.07225950250664 1 1
0.966950359653814 0.938792889233197 1 1
0.867866383793312 0.843492531864601 1 1
1.09862274025715 1.06917157235988 1 1
0.984499165689607 0.954681710224072 1 1
0.821680991227491 0.796754065223067 1 1
1.19453731520677 1.15694285196307 1 1
0.88386370517013 0.859165133277776 1 1
1.24798931987855 1.21178985491698 1 1
0.852515260311518 0.828233795801271 1 1
0.942381890864452 0.913624048086953 1 1
0.905661884192449 0.878633937763177 1 1
1.09060294208319 1.0567009138084 1 1
1.09394051592306 1.05543158884 1 1
0.789064549408018 0.763168622465128 1 1
0.959680757503767 0.932463878827506 1 1
1.03725702110282 1.00838052546101 1 1
1.0176398387207 0.989048598763839 1 1
0.917697507936332 0.891949272383922 1 1
0.931607001918396 0.902176193181711 1 1
0.896995935930107 0.872618426350291 1 1
1.15856960369232 1.1252459174806 1 1
0.827151350673667 0.803123374474298 1 1
0.749943385386868 0.728479408905423 1 0
1.17411886281362 1.13857329314739 1 1
1.16017975275287 1.12366174108368 1 1
0.925618908808065 0.897333991417636 1 1
0.95920077961368 0.930067536918114 1 1
1.14867395123175 1.1157710819286 1 1
0.847384853087779 0.820692269940768 1 1
0.766452131324585 0.744278005913601 1 1
1.07625009878499 1.04429582642052 1 1
1.1891657030557 1.15347946272447 1 1
1.03826276775073 1.00750915132422 1 1
0.909358870135805 0.883070239354899 1 1
1.13236737570059 1.09737648569303 1 1
1.18483830173656 1.14822629839931 1 1
1.15180346404728 1.1157501249394 1 1
0.941068920010359 0.913108593747882 1 1
1.05801038580569 1.02894705236983 1 1
0.812351821567877 0.789895148225096 1 1
0.910845841196079 0.885420291842133 1 1
1.08270230683668 1.05326619174119 1 1
1.01057859424294 0.982407243088505 1 1
1.1565188236298 1.1215749254056 1 1
1.20568302356912 1.17128112623629 1 1
1.44309771856511 1.39957884334246 0 0
0.882778911406326 0.857068632087392 1 1
1.21809147362796 1.18188914588449 1 1
1.19906102281868 1.15949203955346 1 1
1.07993306182431 1.04625014204956 1 1
0.849268284057118 0.824398064083683 1 1
0.976053759986818 0.947680645220768 1 1
1.26781509851568 1.22889525049161 1 1
1.05447732891305 1.0215056947727 1 1
1.0853292862915 1.05210229397411 1 1
0.996224462668751 0.968511217301025 1 1
0.937425842438204 0.91261573163314 1 1
1.2192462353195 1.18433425199472 1 1
1.04592437953152 1.01535582468714 1 1
0.895360575364907 0.869483434062941 1 1
0.94650829526973 0.920809287472456 1 1
1.22661795995035 1.18918748023519 1 1
1.09480728119923 1.06290354497334 1 1
0.98076525570525 0.952868272782855 1 1
1.08038436252057 1.04888865192597 1 1
0.921896324645368 0.895229551099381 1 1
1.05177057888898 1.02059784366374 1 1
1.22911768426068 1.19190365423083 1 1
0.809017172751377 0.785626789567159 1 1
0.989691722721508 0.957948711939237 1 1
1.23288556236419 1.1947764971227 1 1
0.933551266063433 0.906779760059077 1 1
0.78716776426063 0.764055861818984 1 1
0.970533817078136 0.942823983639321 1 1
0.932529902170528 0.902879337653451 1 1
1.106201087028 1.0741631598235 1 1
0.910340118665441 0.883820216439628 1 1
0.823366327454622 0.800214365061962 1 1
0.873220301587997 0.846881335069845 1 1
0.900527000062218 0.872326742142607 1 1
1.04318751487167 1.01037468736681 1 1
1.15156897164442 1.11748222580321 1 1
1.11637546422887 1.0837560330689 1 1
0.681073585900571 0.65981344796322 0 0
1.03773087985092 1.00496217031483 1 1
0.965090901274914 0.93727640000177 1 1
0.818169063614127 0.794773641520988 1 1
1.15715190993167 1.12315473529822 1 1
1.06824218318779 1.03652803265648 1 1
1.02540529549005 0.993435378195024 1 1
0.884391710026179 0.857657356405914 1 1
0.659116153946574 0.64016923672478 0 0
1.14590058289983 1.1139534160732 1 1
0.867833118289031 0.840300975660709 1 1
1.00589126963717 0.97577598660894 1 1
1.51689770230259 1.47342985950021 0 0
1.1241682960614 1.09012969976197 1 1
1.04773351571728 1.01594377882118 1 1
0.924512826982207 0.893237301073071 1 1
1.11196531795726 1.08009895303143 1 1
1.31272249149809 1.27111152609334 0 1
1.07359364348806 1.04276685173315 1 1
1.05625216107665 1.02360797079608 1 1
0.797813277517151 0.773858454809207 1 1
0.928806109467821 0.900788521954686 1 1
0.846658776124621 0.823176842834374 1 1
0.763603150014367 0.74123383205295 1 1
1.15624629740988 1.12237678411758 1 1
0.97553980745621 0.945736023500779 1 1
0.689625395990808 0.67133111931379 0 0
1.01335657030245 0.985726664732085 1 1
1.05964529402079 1.02638156859793 1 1
0.911320561232366 0.886011450685462 1 1
1.08864184142151 1.05620220563823 1 1
1.15433759316637 1.11948101023718 1 1
0.946971271353379 0.918460635126092 1 1
0.952645090072214 0.926423640022104 1 1
1.0787316303454 1.04590691199138 1 1
1.03133163259345 1.00168372093288 1 1
1.23272441098063 1.19657522376344 1 1
1.13478495073104 1.10128763707804 1 1
1.18449740417831 1.15147741086468 1 1
1.11994608168672 1.08663331380424 1 1
1.28269724827531 1.24301565946576 0 1
0.967540750683848 0.937708439711371 1 1
0.935786117655919 0.909575273035704 1 1
1.18824294345099 1.15342087029078 1 1
0.946780851363856 0.920423042983037 1 1
0.894604134295622 0.866999977777564 1 1
1.18652515758401 1.1512722042045 1 1
1.03482256071436 1.00725035286456 1 1
1.02345900347792 0.992383163876872 1 1
1.12187092689147 1.08873011006757 1 1
1.06326268727467 1.03476276421395 1 1
1.08957744477088 1.05951931828982 1 1
1.06492048582779 1.03359797043159 1 1
0.899305599265453 0.872579166742031 1 1
1.13271796561873 1.0985837814493 1 1
0.835154647886348 0.811234721679089 1 1
0.997839843574102 0.970828887320621 1 1
0.798763823511636 0.776313877341041 1 1
0.930413704115989 0.905228105756582 1 1
0.889866840132119 0.862603417383738 1 1
0.911726708990184 0.884178511570207 1 1
0.981210645916211 0.9505644018897 1 1
0.915705070995783 0.88981098428031 1 1
0.839099049083118 0.812080856033846 1 1
1.1788749580361 1.14488229941685 1 1
1.20384762949655 1.16912495341293 1 1
1.03087577373518 0.995879247519107 1 1
1.00977305233604 0.981686060352552 1 1
0.957363058207004 0.927824777484399 1 1
0.997370952862873 0.968595467624086 1 1
0.938647482730152 0.911825283270743 1 1
1.18664666393309 1.15330615801451 1 1
1.26515583774179 1.22680558454043 1 1
0.85698031000159 0.829424835476809 1 1
0.874014015808337 0.849538423936644 1 1
0.788298121494745 0.763133865885997 1 1
1.07003850855616 1.03891618293957 1 1
1.19362126837371 1.15844303519138 1 1
0.893291756715279 0.866195975185426 1 1
0.88133748533794 0.854970940126717 1 1
0.777011202289937 0.753167234895561 1 1
1.01591776748836 0.984105534942278 1 1
0.798811057640469 0.776805287748987 1 1
1.02934724718093 0.998689307908341 1 1
1.27716065446205 1.23860119928671 1 1
0.751332131912327 0.730833400018562 1 1
1.11425401828076 1.08091380132803 1 1
0.950278061042699 0.922171363316058 1 1
0.996648485469454 0.96935890912573 1 1
0.955562437026584 0.925667777084679 1 1
0.578941494739737 0.562980125051315 0 0
0.992574847395142 0.963163754053711 1 1
0.938247810709949 0.910062728625455 1 1
0.927202403093547 0.897908215285982 1 1
1.14435845380783 1.10840683482031 1 1
0.808554234915714 0.784457794344455 1 1
0.903629213988732 0.875720944766188 1 1
1.11686550593146 1.08339590903276 1 1
0.94530605543669 0.915257348859831 1 1
1.01356229674856 0.984039014994504 1 1
1.0056398128766 0.974220645060418 1 1
0.820472743136107 0.793977185726894 1 1
1.05643931491435 1.02447978702167 1 1
0.804056684638452 0.778199714024279 1 1
1.04187775646727 1.01237401476989 1 1
1.07606909662248 1.04459041780931 1 1
0.948863150036336 0.921548926479993 1 1
0.567866528087101 0.553378890607187 0 0
0.937598529538597 0.912924195869413 1 1
0.92563583032174 0.898809915967714 1 1
0.887898576034587 0.862699202123768 1 1
1.00100673507722 0.967243690202547 1 1
0.95333652669167 0.922925167172245 1 1
0.801529986555916 0.778022659003728 1 1
1.18530310274917 1.14759699436754 1 1
0.665070573181975 0.645053973757001 0 0
1.06695328940395 1.03636217738837 1 1
0.825446908719374 0.800392288707729 1 1
1.1311955519778 1.09707801532599 1 1
1.04811126631035 1.01895422773955 1 1
0.921490175416922 0.891430401462705 1 1
1.10580668040913 1.07406165123323 1 1
1.03995251773298 1.00857232277106 1 1
1.13992121068931 1.10568912957763 1 1
0.839553787437389 0.81507105399103 1 1
0.921046176201835 0.895460174438654 1 1
0.873941454043174 0.847899066830044 1 1
0.851694080848712 0.826328959731137 1 1
1.2150974067086 1.17675573834603 1 1
1.14703515217609 1.11199591833044 1 1
0.979619157346309 0.952707266517322 1 1
1.21868029602048 1.18032675785163 1 1
0.726078658426168 0.703974352474989 0 0
0.870530756694722 0.844146870145956 1 1
1.3037055364757 1.26587502840478 1 1
0.974860765598318 0.945366732623116 1 1
0.837440421696699 0.812203292847977 1 1
1.07142229474142 1.04082547940862 1 1
0.775685124182485 0.752564349042943 1 1
0.937707642757944 0.911454386320472 1 1
1.15144513397814 1.11684668462205 1 1
0.795913773605569 0.77181885829531 1 1
0.998018909231 0.965697549387079 1 1
1.09024664905426 1.0586599896559 1 1
1.06277922342657 1.03261329008114 1 1
1.07178969837907 1.03888435309343 1 1
0.692228309000791 0.670805434344508 0 0
1.11934103906827 1.0854492521578 1 1
1.12972933355609 1.09536600611864 1 1
1.24562773560407 1.21223899097378 1 1
0.850906310844819 0.827222966268564 1 1
0.890980158690705 0.866529675291018 1 1
0.939105712668194 0.911629133298257 1 1
1.04050299792367 1.00948134749416 1 1
1.22619750562877 1.18747899911057 1 1
0.989516212782778 0.961934499353265 1 1
0.808509157506065 0.780378191785489 1 1
0.817998045501099 0.794571070509977 1 1
1.17316391611812 1.13594134268224 1 1
1.09418709649301 1.06107310635059 1 1
0.925056089307414 0.900365727219644 1 1
0.770183126961298 0.747899738374152 1 1
0.946088856120141 0.917399144581213 1 1
0.837038877071395 0.81409077404587 1 1
1.00081047806146 0.97254844221606 1 1
0.909459382475835 0.882634658577113 1 1
0.963255337715594 0.935603425243835 1 1
1.01154145520885 0.982201683557515 1 1
1.23073441113675 1.19757289142465 1 1
0.936115298444276 0.911155960391736 1 1
0.840322008196291 0.81574341089303 1 1
0.739906835519156 0.717009602137732 0 0
0.759187810284197 0.738178700155983 1 1
0.7914463373832 0.769028411268527 1 1
1.26149969346226 1.22030366629807 1 1
1.19382451638457 1.15675212696719 1 1
0.973125377265201 0.944499181907029 1 1
0.877136046392547 0.851405314915209 1 1
1.31461904047677 1.2736102261507 0 1
1.12902307538715 1.09740657055894 1 1
0.793984654312179 0.770002730254754 1 1
1.14186213886691 1.10860260707918 1 1
0.935479307658505 0.90307722727241 1 1
0.998350065299168 0.9698156557673 1 1
0.888956907442807 0.861949377819829 1 1
0.952004512815578 0.923071121472282 1 1
1.23797946210041 1.20225502686621 1 1
0.843170391439438 0.818247026751896 1 1
0.658113525833345 0.638426161708474 0 0
1.16190318286026 1.12536033250405 1 1
1.05524669118199 1.02312283147832 1 1
0.912435297102648 0.886898199773611 1 1
0.63471815162859 0.614758417996488 0 0
0.835577279521207 0.811794722277713 1 1
1.11698209280163 1.08504126503903 1 1
0.879697422653652 0.85220241285155 1 1
0.97974142017986 0.950520682042057 1 1
0.841835893012574 0.816997421509674 1 1
0.888577286195206 0.863564308779211 1 1
0.963361810457847 0.93470493124202 1 1
1.1518804304733 1.11931438445698 1 1
1.20949264586311 1.17035760084752 1 1
0.899478398815921 0.870311374863732 1 1
1.03822360592975 1.01019505364442 1 1
0.895405579284739 0.867784331312362 1 1
1.10447335069862 1.07095882368323 1 1
0.641920434024383 0.623802652359006 0 0
1.15725100181761 1.12013848141276 1 1
1.06570948224067 1.03580752536976 1 1
1.1809880836812 1.14438818854636 1 1
1.09861879326308 1.06336271990186 1 1
0.719174388250273 0.69729215504313 1 1
1.00993858423809 0.979884240533586 1 1
0.940977226209612 0.915567948923563 1 1
1.05118936562625 1.01394628303978 1 1
1.15397550623752 1.12004898318709 1 1
1.11839204833422 1.0863633484682 1 1
0.849444956773763 0.823958696700295 1 1
0.732358106210512 0.710039040806312 1 0
0.824811283966536 0.800558531776165 1 1
1.10824134339683 1.07594897258356 1 1
1.26657070309974 1.23104127029234 1 1
1.09801770080681 1.06516625501313 1 1
1.09883244053379 1.06415234645357 1 1
0.674404573880067 0.653191706066244 0 0
0.962799254858871 0.932450673638156 1 1
0.892592212837677 0.865604163059246 1 1
1.14950979286421 1.11520639777549 1 1
1.03463211136309 1.0021589381348 1 1
1.1948037360563 1.15854263240214 1 1
0.905308872481676 0.879491125534778 1 1
1.01267179766992 0.982654898391623 1 1
1.02773730334656 0.994926082571633 1 1
0.858082924120036 0.831978993023414 1 1
1.0424306788174 1.01072643564207 1 1
1.35497895897167 1.31456227473537 0 0
1.14323271815542 1.11133735459591 1 1
0.81958925181739 0.79764215419205 1 1
1.09345893022919 1.05697207220105 1 1
0.98932178087098 0.9593053465986 1 1
0.811969543484907 0.786933886578848 1 1
0.972088904940671 0.943156938001078 1 1
0.712579921540884 0.693335298827275 0 0
0.830563704124247 0.806592096685719 1 1
1.05500626088529 1.02284583318883 1 1
1.00170151757313 0.970052862539365 1 1
0.804507393794602 0.779798645406061 1 1
0.648647317923493 0.629745659823965 0 0
0.843021300970434 0.821418677108391 1 1
1.05509834935542 1.02366806353659 1 1
1.07887031608324 1.04433606461614 1 1
1.04342190624448 1.01018560699658 1 1
1.19620821768411 1.16206571962397 1 1
1.20683911975786 1.16868120323776 1 1
1.08794121558207 1.05719508709524 1 1
1.1425653376747 1.10766007431872 1 1
0.929064670656745 0.900279850613052 1 1
0.92581592076487 0.894399691018615 1 1
1.0739300530783 1.04236306229837 1 1
1.11237502638482 1.07823564833305 1 1
1.10671365793081 1.07344486845733 1 1
1.12226816601682 1.0895997781973 1 1
0.961522197731082 0.932947848115733 1 1
1.03054865223287 1.00054841163114 1 1
0.792036805058141 0.768812401279858 1 1
0.99639427331125 0.967608165939992 1 1
1.040233472964 1.00931640833425 1 1
1.14461973088345 1.11016114362942 1 1
1.03483333880756 1.00129781047027 1 1
0.985539193607016 0.957114591279005 1 1
1.21722311132991 1.18173418568962 1 1
1.06278929693647 1.03057953386462 1 1
1.16515516349391 1.13033655759265 1 1
0.684450268207117 0.664156107461448 0 0
0.813356183334715 0.789941075012606 1 1
1.18417274858747 1.14861920531271 1 1
0.834631288066857 0.807432315883627 1 1
0.987080398831293 0.956870171479855 1 1
1.01262823251435 0.980034541076174 1 1
1.08201499556668 1.05111183151414 1 1
0.808289520503161 0.78389898836541 1 1
1.43758344198058 1.39510448366344 1 1
0.968117867564182 0.93758217551494 1 1
1.32165943298742 1.27971071075133 1 1
0.950205457875862 0.922558313428533 1 1
0.705389793034818 0.68270477829496 1 0
0.754798013968114 0.732887510793712 1 0
1.22880409059802 1.19198370240385 1 1
1.04990836687971 1.02019061037301 1 1
1.02915998504777 0.998224309919136 1 1
0.811638200538658 0.788400621205877 1 1
0.73105865393506 0.708409127531999 0 0
0.767330581997451 0.743060839327591 1 1
1.09070487499949 1.06027076871292 1 1
1.21376005744828 1.1755841017953 1 1
1.12027576274981 1.09071723728207 1 1
0.81275570827789 0.789931083412912 1 1
1.35952579198212 1.32088527286446 0 0
0.971872086373009 0.942354009426105 1 1
1.00461514186606 0.97517683699979 1 1
0.911126872913302 0.887594251120706 1 1
0.729955946055069 0.706990666723683 1 1
1.1352712020944 1.10032056853313 1 1
1.20533717746481 1.16837512659061 1 1
1.06487642494709 1.03372093436891 1 1
1.17087654377797 1.13619063091231 1 1
0.957950836743778 0.92664921889313 1 1
1.02039945110488 0.990418898072958 1 1
1.1186037271022 1.08699199735702 1 1
1.25870006583166 1.22225018550796 1 1
1.00789665781569 0.977551264471744 1 1
1.07821409885887 1.04512261259736 1 1
0.978635711694685 0.948078387412821 1 1
0.911631665578366 0.886599118509855 1 1
0.842974993950004 0.816152116248977 1 1
0.997356729024067 0.967170560232762 1 1
0.743349414957585 0.718705991405931 1 0
0.930777192720548 0.903823402773959 1 1
1.13472879482158 1.1015961436782 1 1
0.942064266088254 0.914174278578108 1 1
1.0367091024669 1.00469135837918 1 1
1.17803725506724 1.14399874517418 1 1
0.957342802875136 0.932101094478136 1 1
0.996002465248152 0.965689376264878 1 1
1.03754836047339 1.01166440779142 1 1
1.33299162061786 1.29298831206689 1 1
0.871701548881404 0.84854106222147 1 1
1.29047234183509 1.25255202720701 1 1
1.08612811777292 1.05198115875876 1 1
0.66226788582271 0.642927388774515 0 0
1.02620592687643 0.995884222631993 1 1
1.24397685904784 1.20678809855344 1 1
0.958437772479626 0.929580120866716 1 1
1.00024354649362 0.970601346538138 1 1
1.03156663902596 1.0014924174464 1 1
0.938440224319278 0.91019082223145 1 1
1.16403615673027 1.13056112642224 1 1
1.2488960119152 1.21295241110478 1 1
1.16414602648747 1.12884901966241 1 1
0.92720034501359 0.900664907736849 1 1
0.88055911365528 0.85332958610976 1 1
1.09431744660163 1.06345415112815 1 1
1.01165429487533 0.979354453817911 1 1
1.07608262752193 1.0431165047859 1 1
0.81545581169736 0.791822916523042 1 1
1.1330180339228 1.10022686266941 1 1
1.09254102011842 1.05833762211696 1 1
0.970217188825572 0.94095578122072 1 1
0.892570986955936 0.865636090414351 1 1
0.748922083126066 0.728080311784402 1 1
1.16614506408406 1.12875627731503 1 1
0.87035279764234 0.845437203226655 1 1
1.03531701476525 1.00396569192733 1 1
0.909467511817254 0.880361555252753 1 1
1.20152295446605 1.16429149685203 1 1
0.881017356454844 0.856377843651026 1 1
1.18604294483328 1.14990405796649 1 1
1.02249303218986 0.993554338358052 1 1
1.13864047739498 1.10535534192757 1 1
0.78005201398916 0.75879297722854 1 1
0.915362596853078 0.889556565964481 1 1
1.00341561749221 0.974899175443343 1 1
1.00065975647509 0.973058974485162 1 1
0.827682086952312 0.804280645739665 1 1
0.984379989391686 0.956722017909683 1 1
0.89275600221573 0.867842097882942 1 1
1.28309874047704 1.24305212795644 1 1
1.23067692664794 1.19310698823369 1 1
0.934469196792166 0.907400538602318 1 1
0.891653360552141 0.868305825443775 1 1
1.25576158296888 1.2166916396875 1 1
0.951549464388222 0.919211552013568 1 1
0.766619939925476 0.739716700353466 1 1
0.822148385829744 0.797028119059211 1 1
1.02481471317863 0.994448219849796 1 1
0.835322072308888 0.810878708471845 1 1
1.2030947330755 1.16604860416059 1 1
1.00125787059907 0.971266902478783 1 1
0.953760813497036 0.924696894145445 1 1
1.39144760492438 1.3497131250319 0 0
0.989064229706675 0.962147838570121 1 1
0.970280814101335 0.940772508110644 1 1
1.17071289768421 1.1393387915447 1 1
0.891291585844335 0.863732409351594 1 1
0.866446503350795 0.84238705629138 1 1
0.936392844007375 0.910002809324253 1 1
1.0050486692695 0.97446811584791 1 1
0.993422055201938 0.962549097709704 1 1
1.33928076927111 1.29583413498265 0 0
0.870141023884361 0.842787090530293 1 1
1.34241242916762 1.29980711170942 1 1
0.900863047042115 0.873862454802991 1 1
0.977441512251158 0.948617512882254 1 1
1.14887207272999 1.11474773868905 1 1
1.20898179659111 1.1752948420894 1 1
1.0526808478994 1.02266680408461 1 1
0.835928570871957 0.809404147305291 1 1
0.930879149303203 0.902608087508459 1 1
1.06326298679164 1.02820272950279 1 1
0.958276343281844 0.931781644838283 1 1
0.661893994675526 0.641869664498765 0 0
1.20107811580344 1.16204507957656 1 1
0.968001357662331 0.938350561639393 1 1
0.843602553092474 0.819323664790483 1 1
0.931918627350428 0.906527593372504 1 1
0.763780194507009 0.742903939969794 1 1
0.942984830333668 0.915224033761945 1 1
1.05157842512812 1.01866935053714 1 1
1.12996167400486 1.09737421249196 1 1
0.746699591442851 0.725812580374486 1 1
1.14041492745842 1.10599502048661 1 1
0.983293076418901 0.953557697692991 1 1
1.09672445285888 1.06297307786639 1 1
1.1669829916554 1.13278278825915 1 1
0.906977992521395 0.882524064454464 1 1
0.912435926493837 0.884906563153397 1 1
0.77354353218457 0.751729166335222 1 1
0.925997368387126 0.898462159596872 1 1
0.737099960936112 0.713241684927839 1 0
1.00857096798567 0.979064422328079 1 1
0.983721998902405 0.95286919594431 1 1
0.932930171575044 0.901712293599016 1 1
0.81818810466354 0.795054945888932 1 1
1.17184873826048 1.13451365569872 1 1
0.762487843388126 0.740577507706281 1 0
1.1361009808899 1.10195371687916 1 1
1.11698823122268 1.08064849743914 1 1
0.843011776395802 0.816068603721429 1 1
0.785323577558779 0.760360753571505 1 1
0.98251854109481 0.953060730564306 1 1
0.859160170083663 0.835157058990383 1 1
0.864172637142798 0.840016828355231 1 1
1.1193092523988 1.08412582578564 1 1
1.13923823708522 1.10171846745161 1 1
0.935333623186676 0.906986958568958 1 1
0.896592546776309 0.869979621967773 1 1
0.933840100976891 0.90460701659547 1 1
0.88498528721159 0.860260900891536 1 1
1.18260025269887 1.14781870261645 1 1
1.34797316451388 1.30526497206964 1 1
0.941517841076312 0.912460558924882 1 1
1.06421160273333 1.02898693050323 1 1
1.12997729653228 1.09712516244803 1 1
1.09871557031933 1.06713636633331 1 1
1.09456268128241 1.0623853350756 1 1
0.799252272407642 0.776134045105628 1 1
0.969782801840777 0.942392478115051 1 1
0.893511584221417 0.862494548281743 1 1
1.15545438699769 1.12281205817493 1 1
0.920837740801955 0.894429370872361 1 1
0.932614590892062 0.905469611633264 1 1
0.896971432397135 0.871269547253277 1 1
0.894995745476248 0.867891009710529 1 1
0.964221610670769 0.936664009567924 1 1
1.19472008108953 1.15920505761058 1 1
0.880946959432731 0.853170078207495 1 1
0.827407941082822 0.803710568800716 1 1
1.13259212952889 1.1015343733317 1 1
0.768845068507027 0.743656946235156 1 1
0.866884750529114 0.84206692791349 1 1
0.889702386439485 0.865330063385685 1 1
0.840577020503926 0.815135032939352 1 1
1.28195298988816 1.24443865328391 1 1
0.650862663131094 0.630181017787412 0 0
1.0149341224354 0.986480615885416 1 1
0.98814960346633 0.958701660172368 1 1
1.05617726117813 1.02282988517736 1 1
0.982261525215405 0.955074763690938 1 1
1.05389585744226 1.02299989015937 1 1
0.802666668620322 0.778847214885451 1 1
1.03196139585109 1.0018747035555 1 1
1.25285023071543 1.21523383207256 1 1
0.877631594301632 0.853249809469999 1 1
0.925479656539311 0.89665227072474 1 1
1.17103916226704 1.13593880937758 1 1
0.969131993953726 0.93876219603389 1 1
0.76395297824821 0.740873124909734 1 1
0.880852956180725 0.853920368196535 1 1
0.935056287879865 0.906838431016925 1 1
1.15449999212364 1.11828045837121 1 1
0.950910786550368 0.92159059417739 1 1
0.968837154933938 0.937996038798964 1 1
1.16433470565862 1.13265853709975 1 1
0.917264641598598 0.889941985089375 1 1
0.697148687060372 0.675652358457555 0 0
0.855862649801761 0.831109690075777 1 1
1.17898230918126 1.14371674373252 1 1
1.15277553974355 1.11719986659559 1 1
0.860026267641284 0.837589867025272 1 1
0.951553586063997 0.92324342109411 1 1
0.746419234537279 0.72361893807925 1 0
1.02134977756749 0.992235153025549 1 1
1.14851350311184 1.11402641439347 1 1
0.910596671181873 0.882331534287336 1 1
1.29293821565785 1.25408595589129 0 1
0.907311088456184 0.878781407551087 1 1
0.943801414842743 0.916758467940155 1 1
1.01537690908994 0.987671614922699 1 1
1.19203546649134 1.15633200351174 1 1
1.24726133023763 1.20866775529237 1 1
1.1714109471609 1.1364463807165 1 1
1.12199906323334 1.08784041718686 1 1
0.648219305697707 0.62990269257926 0 0
0.916556431803015 0.887837682422739 1 1
0.702082193451972 0.68013160150049 0 0
1.04893251036799 1.01618396536572 1 1
0.936842844497361 0.905726044006415 1 1
0.788677587299593 0.765921218690564 1 1
1.06300184041947 1.03126338672868 1 1
1.10210173702658 1.06941983110233 1 1
0.982610684737562 0.955090725255815 1 1
1.10755954560111 1.07297748277741 1 1
1.03599118109817 1.0013878146209 1 1
0.929061111708468 0.900810581623565 1 1
1.00250714537445 0.974045322097902 1 1
1.12737625562706 1.0950477354339 1 1
0.776552985011189 0.754396762393827 1 1
1.01133758361794 0.982347766944168 1 1
0.994178119091788 0.964115736508896 1 1
0.970419535190649 0.943368202538553 1 1
1.19610204911126 1.1614939933199 1 1
1.15987086248361 1.12608214255864 1 1
1.02793648014971 1.00020763636496 1 1
1.06005758001034 1.02982422679963 1 1
0.814264555124548 0.789282803740288 1 1
1.04760342807386 1.01326761166652 1 1
0.984490247648617 0.95337469408026 1 1
0.870400278003513 0.843813754099265 1 1
0.834124365714641 0.807606282467782 1 1
1.02849801429764 0.998047565834978 1 1
0.872942368560561 0.844192398317726 1 1
1.16802534661373 1.13094173203714 1 1
0.917647769100833 0.89060921816136 1 1
1.23803471611533 1.20009577252252 1 1
0.875941622454865 0.852029669550592 1 1
0.840446164070926 0.818378418576636 1 1
1.14003313693049 1.10560642415787 1 1
0.814936410529102 0.79034471323858 1 1
0.938033409419719 0.913343261470078 1 1
0.934694918770111 0.90506861840981 1 1
0.852816148247281 0.827759780610189 1 1
1.03015905287334 0.999447865551684 1 1
0.813806798349699 0.790813420779808 1 1
1.02053506213659 0.990203595152607 1 1
0.751734642200493 0.728521327358567 1 1
0.896515708359541 0.870617580254359 1 1
1.21733745520588 1.17912292301687 1 1
1.00541649220743 0.973846535991421 1 1
0.991487991294394 0.958695021447556 1 1
0.800360637342867 0.774713238373369 1 1
1.11876708256771 1.08610832186833 1 1
0.998820710352889 0.969877547430895 1 1
1.05169013368964 1.01944224669514 1 1
0.895852029294623 0.872074810469866 1 1
1.17032514014735 1.13184213194633 1 1
0.800228874314842 0.778155556052074 1 1
0.911881452976011 0.88424912988708 1 1
0.887042240002115 0.859838343238825 1 1
1.20990058974988 1.1698130780908 1 1
1.02483909133154 0.991737592999257 1 1
1.03075291912447 1.00097955205584 1 1
1.02637431805437 0.994821023281637 1 1
0.824811183119192 0.799625096930351 1 1
1.24363618437379 1.20731541294606 1 1
0.858347990296297 0.832027983545724 1 1
1.0247252164879 0.99555220514398 1 1
0.788196496136185 0.766116601330553 1 1
0.899283951022589 0.872533229885375 1 1
0.816055231904157 0.791619049454755 1 1
0.912873635996527 0.884834555855828 1 1
0.976759907164037 0.949598882309397 1 1
0.835474389408651 0.811867945565777 1 1
0.676425380514524 0.657098806302826 0 0
1.24532132472696 1.20659071632485 1 1
0.95665807096809 0.928614560312102 1 1
1.18396361767962 1.14770428238863 1 1
1.03308550009543 1.00204031088338 1 1
1.01061086695024 0.979605488075325 1 1
0.903372180063671 0.874650108042753 1 1
1.02395859186641 0.993715310028002 1 1
1.15532893606754 1.12175365595371 1 1
0.766879448722608 0.744018644062148 1 1
0.917670517424971 0.890076085569497 1 1
0.948137684011558 0.920651135092483 1 1
1.12166825153238 1.09090810874351 1 1
1.29781346181153 1.2578611024396 0 1
0.791651838916042 0.767933449558634 1 1
1.14673576787757 1.11180414500627 1 1
1.11986072229661 1.08681982585174 1 1
0.863625460278577 0.838990749645834 1 1
0.9745960780683 0.945652688330461 1 1
0.885798068048455 0.859217991772021 1 1
0.756652273469372 0.734748437377461 1 0
0.847836568629842 0.823131091908994 1 1
0.907802952191143 0.881623776196157 1 1
0.797185124964035 0.773189885345991 1 1
0.839759684536993 0.816359093375154 1 1
1.09632891130212 1.06533377789199 1 1
0.843934915706366 0.81961821173329 1 1
0.977764934306276 0.949103817212036 1 1
1.17007438633097 1.1346047811412 1 1
0.993842310712384 0.966452583645005 1 1
0.888005966847323 0.862658595120372 1 1
1.0245497930897 0.99163593239131 1 1
1.21921800505545 1.18355314699915 1 1
0.770106045499729 0.74923069205315 1 1
1.00998652010666 0.980869836743395 1 1
0.954512409500915 0.924731322593535 1 1
0.883389292724016 0.855216669262834 1 1
0.942079572748703 0.914858464456287 1 1
0.963356618882068 0.927857731438533 1 1
1.13015736646356 1.09437807151173 1 1
1.2341569032547 1.1962872492913 1 1
0.876331121673155 0.847489227355823 1 1
1.19648821802457 1.15843732719883 1 1
0.960141233794838 0.931690479724586 1 1
0.962322449895002 0.934213174710688 1 1
0.960944768913986 0.931214159306908 1 1
1.09241238183236 1.06126081410852 1 1
1.39052352059445 1.34813943462876 1 1
0.881702053310539 0.85665565362326 1 1
1.01398542889869 0.984982195213463 1 1
1.10203820443058 1.06592149998411 1 1
0.776357404583436 0.752214439749525 1 1
0.887257543441754 0.859389158060818 1 1
1.05525140766452 1.02688415361099 1 1
1.22981467928214 1.19295656897848 1 1
0.965985008108706 0.937339058665194 1 1
1.0346544021311 1.00385978948983 1 1
0.877944431292126 0.852778280076319 1 1
0.794016760776882 0.770739200454491 1 1
0.909807793883932 0.882828351766437 1 1
1.07128374822495 1.03699175812119 1 1
0.793475138669987 0.771699485992074 1 1
0.841196596889669 0.816038418271694 1 1
1.21732116665272 1.18058112130494 1 1
0.82805050753004 0.806304580147831 1 1
0.886383549460787 0.861028644158548 1 1
0.721535725777753 0.70071088757912 0 0
0.728359695118116 0.707305311269689 0 0
1.05030005677825 1.0203693221235 1 1
0.869390714983993 0.840623426085036 1 1
1.3832579070235 1.33368916083181 1 1
1.06327398543154 1.03089296524824 1 1
1.27065842129278 1.23452615975847 1 1
1.00663435636513 0.977628411283315 1 1
0.920296028805934 0.892362745800807 1 1
0.849783009105189 0.826897817161431 1 1
0.919851155542227 0.89262189213627 1 1
1.20576163086208 1.16970322838097 1 1
1.01097673851764 0.980845260182949 1 1
1.19551786614754 1.1603647710595 1 1
1.05088806944468 1.01799216738008 1 1
0.953974745218324 0.922832335735098 1 1
1.04659862167402 1.01236847390025 1 1
1.21941120807095 1.18251819845722 1 1
0.925074708328993 0.898077271112351 1 1
0.852874443457013 0.829114923401774 1 1
0.883185554613797 0.85667125547464 1 1
1.16538286097642 1.12791179308512 1 1
1.00248995821796 0.974043887908148 1 1
0.834544454488166 0.809800654106772 1 1
0.952850921792522 0.923267055268195 1 1
1.03145114876332 1.00059457481905 1 1
1.14705092051379 1.11467698427913 1 1
0.716389907991568 0.695677708375045 1 1
1.09976850017056 1.0682424498115 1 1
0.904285994637628 0.877361614855403 1 1
0.96039397444693 0.930896646730784 1 1
0.652746728813505 0.634427686284546 0 0
0.96534124254518 0.93670443708063 1 1
1.08728451295428 1.05474439431451 1 1
0.939919920477366 0.911898135540127 1 1
1.02675365705992 0.999237961641491 1 1
1.02652141077868 0.997697369902777 1 1
0.923506173106772 0.895798039904055 1 1
1.03520228282255 1.00338619467437 1 1
1.13215457088776 1.09969585948399 1 1
1.16731401926821 1.13094609914451 1 1
0.868715974956515 0.843907443327555 1 1
1.03018855690806 0.999229440715905 1 1
0.856200528834155 0.831299702353093 1 1
1.18554809305055 1.15137010994891 1 1
1.08000420337919 1.04853148030784 1 1
0.846572374799032 0.816938542807121 1 1
1.11449685632513 1.08186594451723 1 1
0.879940144795759 0.853272184564294 1 1
0.923478017798342 0.894418854133323 1 1
1.20550774806277 1.16815155332334 1 1
1.09315892665912 1.05921559485582 1 1
0.980006840846171 0.950812624955532 1 1
0.956159162232329 0.927019065113189 1 1
1.10426076415799 1.07128809890751 1 1
1.07688165415677 1.04420768668119 1 1
0.782915293351405 0.761052607198231 1 1
0.681116886328403 0.661693004185734 0 0
1.23993317459004 1.20311155025836 1 1
1.05472861294867 1.02306718229824 1 1
1.00623711996015 0.978280435577434 1 1
0.977616697022177 0.948492394528394 1 1
1.00115375077228 0.968569063385179 1 1
1.0200471556765 0.990575311009783 1 1
1.03978589237337 1.01051347527221 1 1
0.744040270694214 0.719170725373539 1 1
1.13072327310248 1.0982232634528 1 1
0.925104393184749 0.899254743887036 1 1
0.865966171432075 0.838812170988954 1 1
0.978959439509262 0.951766871253613 1 1
1.077220407837 1.04633372876909 1 1
0.999448033599677 0.969614043072541 1 1
0.782735615760684 0.759630846914993 1 1
0.768248711111966 0.745494619366487 1 1
0.893031084962562 0.866022411180556 1 1
0.806097788580864 0.779727549140732 1 1
0.902253684942917 0.875548351695376 1 1
1.01432434834883 0.982478266389026 1 1
1.02590491072379 0.997090482278444 1 1
0.815248095904989 0.791348264883783 1 1
1.04974552435916 1.0182751188921 1 1
1.17794868061019 1.14383729102825 1 1
0.812859498368112 0.789632067530661 1 1
0.874432788130426 0.846515238068468 1 1
0.994214219326385 0.966319346096012 1 1
0.91081607604438 0.883913493921706 1 1
1.06071226368405 1.02816493857721 1 1
0.880412848779583 0.851483848623718 1 1
1.09845097450508 1.06765451518708 1 1
1.09734418384521 1.06201356707493 1 1
0.976193575228447 0.948702735308319 1 1
0.828801169058386 0.805279845115185 1 1
1.10174388130504 1.0694372875001 1 1
0.630235296714817 0.61130129180042 0 0
1.01644422867992 0.988148075648367 1 1
0.940225096384801 0.914479789447525 1 1
0.954503191593681 0.925898961151813 1 1
0.989383034384351 0.963505621622716 1 1
1.13136931590771 1.09411662943402 1 1
1.12080786220738 1.08832871798259 1 1
1.14699876989625 1.11265788457291 1 1
0.996525105131223 0.967978211161699 1 1
0.854912502112281 0.827592032434769 1 1
1.14561370805263 1.11218563778031 1 1
0.933145230025085 0.907132493388489 1 1
1.03670236913526 1.00525411072822 1 1
0.806686574419682 0.783005135112705 1 1
0.868095681804596 0.843682312172305 1 1
0.943073258349677 0.914103276147302 1 1
1.00976711565918 0.980109025806418 1 1
1.08904015894301 1.05483888514202 1 1
1.08854249420512 1.05791969055043 1 1
0.92342432648914 0.896159478684905 1 1
0.714145756789622 0.690175445200454 0 0
1.11106088779412 1.07771580377487 1 1
0.89474532762728 0.86355888450224 1 1
0.986880201016871 0.956788138299636 1 1
1.20023718652065 1.16570046696912 1 1
1.27892354429716 1.24020473175239 0 1
1.06980782707092 1.03741531802421 1 1
1.09679220531661 1.06399133695896 1 1
0.801797276581509 0.780499190830039 1 1
0.960516478989137 0.931004772727653 1 1
1.26706820170839 1.22981408923574 1 1
1.3466918066163 1.30580741872188 0 1
0.978800879872032 0.950444931876156 1 1
1.15114437479314 1.12213481459547 1 1
0.958426591374282 0.928870153503145 1 1
1.06719625199523 1.03563245093779 1 1
0.768969786309875 0.746987804007086 1 1
1.18850699029384 1.15196393925432 1 1
0.672982262287224 0.652004026447981 0 0
0.642118293788046 0.623015874648118 0 0
0.908003264998182 0.882143687858562 1 1
1.04820061828628 1.01593388293007 1 1
0.956797294946904 0.927332139377207 1 1
0.882467508615144 0.854822430259931 1 1
0.913732259160636 0.886187817409893 1 1
0.917315511464505 0.89015783753737 1 1
1.04671878714601 1.01744633971002 1 1
1.11945042450648 1.08574338986617 1 1
0.774043622986858 0.750557693436077 1 1
1.00186057119523 0.971563911806831 1 1
1.07980875234035 1.04764564145237 1 1
1.30421066030811 1.26261576972123 1 1
1.00663818691402 0.976195382773776 1 1
1.15553907169459 1.11806457318785 1 1
0.986382893031619 0.958514979883604 1 1
0.934376844463892 0.907437554964125 1 1
0.898897911714148 0.872622922396878 1 1
0.949279943298327 0.921103005206111 1 1
0.724023547051196 0.704090658335492 0 0
1.145949158145 1.11128525178963 1 1
0.900966655084964 0.872381924493789 1 1
1.11613222897848 1.08419466487204 1 1
1.14685804399459 1.11238042343238 1 1
0.891860185774798 0.865692131554331 1 1
0.87837679789214 0.853642131945008 1 1
1.16541772561649 1.12972480845485 1 1
1.16747780906777 1.13383329974611 1 1
0.925812127035248 0.898866760511308 1 1
0.811310470290254 0.787439808128922 1 1
0.703840356983662 0.683475202916324 1 1
0.994933391641765 0.965350578829016 1 1
0.867728148620121 0.841786198802079 1 1
1.18376745088061 1.14848146841999 1 1
1.06097771569607 1.03093082140179 1 1
1.05836081697129 1.02718711076197 1 1
0.943183946249259 0.915071490417344 1 1
1.01192411191915 0.983716527467661 1 1
0.949066086566275 0.920118583917919 1 1
0.728593926910853 0.704536911309105 1 1
0.761242940162291 0.73684682762742 1 0
0.842435909004941 0.817738134001931 1 1
0.861882178603394 0.837510781157733 1 1
1.0438197506622 1.01320940386505 1 1
1.09774287092775 1.06454000193325 1 1
1.07772865627121 1.04539915343555 1 1
0.903694564495092 0.878526320204456 1 1
0.664511657372334 0.64510576836032 0 0
0.70531918668612 0.68517270147205 0 0
0.922624640266281 0.895674310471434 1 1
1.20374496302007 1.16712941492956 1 1
0.991238468585216 0.964046892718702 1 1
0.826312404990622 0.802196635141741 1 1
1.00668764602494 0.976295660814497 1 1
1.09584071218165 1.06082011339759 1 1
0.600729428027826 0.581943355420368 0 0
0.821224495603149 0.79503701861932 1 1
1.23787764140587 1.20262108031913 1 1
0.823130091196185 0.79999737236217 1 1
0.980786664954117 0.950117373634282 1 1
0.93227537835354 0.901853301597892 1 1
1.07158516784473 1.04015472527752 1 1
1.04259990313554 1.01134360563152 1 1
1.02940111823668 0.999962909830014 1 1
0.982876311076631 0.955426412345779 1 1
0.893645625512798 0.869538614026511 1 1
0.919995955838139 0.891136858027662 1 1
1.01226989706832 0.980414004866883 1 1
0.891998289022277 0.866379655548931 1 1
1.12790848436609 1.0942638605869 1 1
0.920455848045641 0.890189685746925 1 1
0.837902746168571 0.813326006352515 1 1
1.03607846577902 1.00181049742115 1 1
1.10170061296377 1.06921442154437 1 1
0.943869492173552 0.916773155176553 1 1
0.937408965271072 0.910435744954799 1 1
1.03047832738557 0.99862284093158 1 1
1.17029664933504 1.13589594445976 1 1
1.0103025859921 0.981615554851787 1 1
1.11440945274837 1.08072537800581 1 1
0.920214976155374 0.893446992538131 1 1
0.998220677437255 0.968450156034806 1 1
1.04104557675664 1.00933994677917 1 1
0.889952887969251 0.863568217157253 1 1
0.799679904884045 0.776186931210034 1 1
0.905953735428813 0.879716613127334 1 1
1.22519420860041 1.18784118102466 1 1
1.09657501343472 1.06253265031375 1 1
1.01420519009783 0.982602269115295 1 1
0.993141303173662 0.964393017379642 1 1
0.843272264948031 0.819964596410752 1 1
0.915246665740306 0.885811046606299 1 1
1.03635480511888 1.00484865304639 1 1
0.766842226382835 0.743934711625932 1 0
0.822409307978406 0.798172264713704 1 1
1.24717400395769 1.21101408514539 1 1
0.840439001581498 0.814348950264215 1 1
1.14996161975029 1.1173363417921 1 1
1.01743899531345 0.98495803187777 1 1
1.29168939596309 1.2521907080839 1 1
1.15348779391667 1.11909407629877 1 1
0.903188272206977 0.875882879681773 1 1
0.884177141660602 0.85976344093755 1 1
1.19849015677943 1.1637273887133 1 1
0.942789019576158 0.913882744369788 1 1
0.774847000961446 0.751413052688232 1 1
1.03256065967057 1.00098437197529 1 1
0.726038199410866 0.70710292755155 1 0
0.935320750180902 0.906890038615515 1 1
0.999535325955711 0.970666218748028 1 1
0.842014926240461 0.818337874416434 1 1
0.863758442042686 0.839321465122115 1 1
1.069708592468 1.03740676280471 1 1
0.930580685351881 0.899677026133914 1 1
0.93343973362749 0.905388459606211 1 1
0.983465421510741 0.953421195946966 1 1
1.05701539909491 1.02624255490855 1 1
0.776284957299216 0.753597074085407 1 1
0.738926851539215 0.718591409779928 0 0
0.920669101474213 0.891092734389213 1 1
0.92758150311793 0.901271208240783 1 1
1.00465144924352 0.975258184017661 1 1
1.16493593574801 1.12904123034007 1 1
1.28886118590863 1.2514554862198 1 1
0.804774775931551 0.777476655976753 1 1
0.774213648286764 0.751604535119224 1 1
0.937212940394664 0.909964933427935 1 1
1.09227761094288 1.05902878231276 1 1
1.07737093913766 1.04418497850408 1 1
1.00994100101792 0.979622175897677 1 1
0.994081856218037 0.962807476181974 1 1
1.38104939574548 1.33568026988607 0 0
0.946935071878201 0.913887995856587 1 1
0.972356144647499 0.945129207013301 1 1
1.20986746367713 1.17213481976396 1 1
0.827535467535547 0.801682521277101 1 1
0.923007251835067 0.89469112802752 1 1
0.963446975107946 0.93855914041945 1 1
0.931534815473515 0.904153254327332 1 1
0.781081505720804 0.75656824916258 1 1
1.11903514296636 1.0849373690813 1 1
1.06749999489226 1.03849340972294 1 1
1.02614665822911 0.99551039405633 1 1
1.3133619505818 1.27174666547039 0 1
0.889583522455275 0.861484944984476 1 1
1.01302418062641 0.981975254904895 1 1
1.02366564196452 0.994492068197759 1 1
1.14715433634204 1.11100215648403 1 1
1.05110671109051 1.01800119169922 1 1
0.912996289355708 0.883841506194945 1 1
1.03418508327555 1.00357736248247 1 1
1.07794612483963 1.04528768089859 1 1
1.00863290324335 0.982051515425888 1 1
1.19474945385364 1.15689166759721 1 1
1.06942814951833 1.03687889958626 1 1
0.914095101442515 0.887176289754419 1 1
1.07877081280024 1.04665370250756 1 1
0.760992351892951 0.739471208531122 1 1
0.846228969009343 0.820250037401468 1 1
0.861118683038451 0.832573755629387 1 1
1.04896298672761 1.01876197163351 1 1
0.70691394502959 0.687440888726248 1 1
1.00091457860278 0.972592779499704 1 1
1.20612473324621 1.1711132713829 1 1
0.913817254612076 0.887161038278232 1 1
1.05011397727827 1.01843514357614 1 1
0.928477750491405 0.900717770816641 1 1
0.801211212473404 0.775185278868308 1 1
0.922909111004372 0.896214281790967 1 1
1.27819792064177 1.23919159644594 1 1
1.29887382873044 1.26328624725933 0 1
1.10760499622643 1.07582152230863 1 1
0.919773106581692 0.89059602342672 1 1
0.937534604426363 0.907439254219863 1 1
1.11463647348861 1.08149720354416 1 1
0.988867426918719 0.956965533729574 1 1
0.882203420887811 0.857091506261408 1 1
1.12034823773112 1.08855957413965 1 1
0.958197107271787 0.928353801565459 1 1
0.896790663874756 0.866752666705076 1 1
0.621239648774401 0.603936529213414 0 0
0.922322800525644 0.89590769999205 1 1
1.130283503012 1.09469499809872 1 1
1.31153868434367 1.27282240885093 1 1
0.849225601700719 0.826000169402747 1 1
1.14764815252447 1.11413080481799 1 1
0.997022164767309 0.966780720380931 1 1
0.839283152654225 0.816199616035142 1 1
1.11570097074144 1.08223212319948 1 1
0.679514672333065 0.66090345897601 0 0
1.08928806506258 1.05707623829041 1 1
1.22629501106135 1.19135983843875 1 1
1.01541080728222 0.983682171524205 1 1
0.890970449292179 0.865437631773332 1 1
0.938530824701854 0.910353094093876 1 1
1.27728318354823 1.24171576070252 0 1
0.962892956015303 0.934945879031546 1 1
1.10280024688575 1.06975498223358 1 1
0.958839652341623 0.928206137392569 1 1
1.01091989239758 0.979492506181372 1 1
0.989056563860035 0.959415949859888 1 1
0.986009560737933 0.957454588241182 1 1
0.9078443962108 0.879796011592103 1 1
1.2428654779967 1.20231402874124 1 1
0.765293585895007 0.74036073189523 1 1
0.926113006121047 0.900209134780855 1 1
0.912008353622846 0.88329163199602 1 1
0.867739410297715 0.840446628122715 1 1
1.0356456235445 1.00402019267057 1 1
0.929241612145394 0.902842122569573 1 1
0.905023955850492 0.877899169390776 1 1
0.933920223106777 0.906767247844616 1 1
1.37159338777167 1.33082107709311 1 1
0.99793361633026 0.968662582790096 1 1
0.718452604769961 0.69757633164403 1 1
0.924497340018504 0.89501974274706 1 1
0.984111762166624 0.955971828267767 1 1
0.858294892771803 0.83208479303476 1 1
0.925935706403514 0.900157409018668 1 1
0.890983769687363 0.864188095627147 1 1
1.07271139862715 1.04233660752552 1 1
1.11340643317294 1.08196767033799 1 1
1.18140733210409 1.14670428585478 1 1
0.883677871251728 0.856366429820661 1 1
0.868959025483687 0.843306374794117 1 1
1.00657575900217 0.978033936436716 1 1
0.856053139727065 0.832333345596664 1 1
1.32574275323164 1.28837847156209 0 0
1.27209912170816 1.23303214168308 1 1
1.26146738597183 1.22354076777192 1 1
1.24689544005878 1.20829195197456 1 1
0.928604376745188 0.90190374901804 1 1
1.05651560144854 1.02436292552149 1 1
1.09993194405926 1.06907096130166 1 1
1.0601199418553 1.02622224762624 1 1
1.0671600868886 1.03478934844987 1 1
1.11595151944757 1.0828385084462 1 1
1.38046580658775 1.33827568027106 1 1
1.02644546903241 0.996267028974488 1 1
1.28981759591511 1.2455808409605 1 1
0.744486125636809 0.720124423868709 1 0
0.935815124825084 0.907572036113003 1 1
0.985791284740007 0.956810729178648 1 1
0.790361055379346 0.766867765715244 1 1
1.0317527101374 1.00076114478768 1 1
0.838085351309132 0.813913681696988 1 1
0.882139639006728 0.856946848975822 1 1
0.714411208098432 0.692488235722551 0 0
1.00784405842754 0.976747430880255 1 1
1.08437678985149 1.04984090464957 1 1
1.10649747596353 1.07472502192502 1 1
0.963861882399647 0.938684832934571 1 1
1.14197472126503 1.10983863364627 1 1
0.829083573619379 0.804802807259875 1 1
0.861350545295306 0.837280020131812 1 1
0.933023303041373 0.903614944678061 1 1
1.26680274276617 1.22944452534911 1 1
1.15427563298039 1.11680313276373 1 1
0.976084471759992 0.94444145854675 1 1
1.09094328242045 1.058150704715 1 1
0.83280337574072 0.803993920893879 1 1
0.804342537353891 0.78008363764847 1 1
1.23534251521541 1.19550791684657 1 1
0.737017652308399 0.716851712040856 0 0
0.970506147372291 0.942342343949077 1 1
1.00108418707133 0.9692163993987 1 1
1.10005557426853 1.07146433345954 1 1
1.11684829048611 1.08704374004457 1 1
0.953349537289617 0.921121372292603 1 1
0.950100012980955 0.92192769289366 1 1
1.05072406734244 1.01696110887311 1 1
1.02003831612258 0.989707265896076 1 1
1.02367465605929 0.991407925660943 1 1
0.901365504231709 0.871819601690902 1 1
0.943975046134859 0.917263587523926 1 1
1.12551141302105 1.08815478500972 1 1
1.18787999129034 1.14925754184398 1 1
1.06248154518899 1.02903469523652 1 1
1.14670487004885 1.11221694451649 1 1
0.77988727362702 0.759014136415668 1 1
0.911281992893688 0.887885838696134 1 1
0.990872996183566 0.964767154300018 1 1
1.23993655957957 1.20276997624648 1 1
1.02184261476763 0.988225732430921 1 1
0.982794705396437 0.951850349329165 1 1
0.868591642569099 0.844604932462497 1 1
1.17182349906158 1.13761496095488 1 1
0.962563466224429 0.93270059767639 1 1
0.945956183790506 0.916677575900221 1 1
1.09320531457079 1.06092711215428 1 1
1.01222490837859 0.981716220986161 1 1
1.21500861230835 1.17920205291582 1 1
1.20738520633008 1.17348364910137 1 1
0.988704203154696 0.958905780951054 1 1
1.09616158664815 1.0639042232975 1 1
0.972328843620242 0.944290864663854 1 1
0.945868029390017 0.918252094666882 1 1
0.810725260911965 0.789424497591504 1 1
1.13648780166612 1.10137180887881 1 1
0.950741790410035 0.921611726316442 1 1
0.658150070229717 0.637279874771312 0 0
0.805414052515681 0.78229504370479 1 1
1.14676567729112 1.11306558724794 1 1
0.833005755472258 0.808689064915369 1 1
1.00228102381608 0.973350987080876 1 1
0.849970017869789 0.823705471468064 1 1
0.8915157256006 0.864005426129833 1 1
1.36053947748098 1.31969083447685 0 0
0.790906576861731 0.768585905601431 1 1
1.08895930056794 1.05751034279133 1 1
0.915854317958506 0.889999396975566 1 1
0.988817866946027 0.958625500375535 1 1
1.04023504759567 1.00851368706837 1 1
1.01083270265063 0.982776730355497 1 1
1.12047609268235 1.0852366377653 1 1
0.848153742539422 0.824658606572282 1 1
0.786852289852846 0.760933727641667 1 1
1.06813793276117 1.03851017398126 1 1
1.02182647836226 0.991046067343652 1 1
1.03052742636896 1.00078065116781 1 1
1.1209471510027 1.09000953515634 1 1
0.707555786678286 0.684891251656527 1 1
1.45799659776687 1.41598937166253 0 0
1.04049428799798 1.00873794765368 1 1
0.909842389828976 0.881191531431116 1 1
0.917778782601063 0.889715957344503 1 1
1.08044348889703 1.05145843129364 1 1
1.02423766446996 0.994187372022611 1 1
1.24585486785074 1.20670131975737 1 1
0.997656302084197 0.969617860287733 1 1
1.29625243060777 1.25566801575581 1 1
1.00033359155419 0.968871233936141 1 1
0.93872800642172 0.90888510418051 1 1
1.04860080408642 1.01784978454057 1 1
0.865167688466022 0.840150223790695 1 1
1.04182747787003 1.01156144838101 1 1
0.968934219939155 0.941539181590707 1 1
1.1277267603949 1.09419132621758 1 1
0.91269959371665 0.885373766785538 1 1
0.977207495560202 0.948219455919264 1 1
1.00714923195377 0.979181705475629 1 1
0.818663001010634 0.796285668619995 1 1
1.12882505768714 1.09374299131781 1 1
0.850579462128714 0.826009860144179 1 1
1.13287647619216 1.09780712170261 1 1
1.04510239635255 1.01475384575649 1 1
0.695737341065695 0.674556452110239 0 0
1.02648314866886 0.997245540263543 1 1
1.00694617830511 0.977015386970942 1 1
1.06475043155194 1.03862875203617 1 1
0.962676077794139 0.934872693086871 1 1
0.906221114133718 0.877271906540098 1 1
0.883932683319555 0.858240133985837 1 1
0.882721878831284 0.858420513399647 1 1
0.915068020450565 0.888123782391768 1 1
0.711787999509341 0.691044089363106 0 0
0.919770047066976 0.892635937729337 1 1
0.830042689450746 0.807250793581039 1 1
0.870296513745172 0.845253477686839 1 1
0.906444715300863 0.882338803345794 1 1
1.10277084764511 1.06932613507674 1 1
1.00955762614983 0.978520298465417 1 1
0.719227669056231 0.698550622273417 0 0
0.797852736549911 0.771585817531211 1 1
0.952518277749517 0.922517993807722 1 1
1.0693693204584 1.04047157448382 1 1
0.855671806298101 0.828835595216031 1 1
0.968935769984654 0.938374116515442 1 1
1.0030078264442 0.972784825458478 1 1
1.17295718725459 1.13930757752602 1 1
1.03603463457394 1.00682341324016 1 1
1.04692211830094 1.01546035653743 1 1
1.10269795500187 1.06949043917049 1 1
0.958083033403516 0.931728284170474 1 1
1.09546359464477 1.06398278079446 1 1
1.01830998891663 0.988056886597383 1 1
0.977739451066207 0.94806866519713 1 1
0.891321500708212 0.861735884904735 1 1
0.983102614246849 0.954048412445979 1 1
0.914174415341353 0.885351412458013 1 1
0.9121174461817 0.885631772318756 1 1
1.04098707309125 1.00918198528788 1 1
1.2558043785262 1.22217885651919 1 1
0.75046562269224 0.729883735579379 1 1
0.898139102776037 0.870337110442222 1 1
1.02919134761586 0.99980336742734 1 1
0.921759292253379 0.894832716877295 1 1
0.768032298604548 0.747629857900216 1 0
1.09240592065788 1.06064535053938 1 1
0.916223124606167 0.887703719613418 1 1
0.956161055185377 0.92816447978828 1 1
0.865054625201808 0.838141481279105 1 1
0.9568154516801 0.930073363388804 1 1
0.976765300007572 0.948473674185146 1 1
0.868104827419273 0.839985700210599 1 1
1.08166828008298 1.04872568920954 1 1
0.90886943757626 0.880999903452118 1 1
1.46976694590033 1.42078013428559 0 0
1.10021794427709 1.06777192816905 1 1
1.03436958928201 1.00115928096215 1 1
1.26972876314229 1.23117542736447 1 1
1.15383511003098 1.11717529741146 1 1
1.03941341244654 1.01155805144779 1 1
1.06734177772183 1.03610741988241 1 1
0.768243728054402 0.745170676739612 1 1
0.867175280330369 0.841871090377321 1 1
1.15210224242459 1.11722340070219 1 1
0.90736136782054 0.881001072391654 1 1
1.08604976346544 1.05521748556213 1 1
1.10262355369719 1.07192018572282 1 1
1.05653381649655 1.02287938456353 1 1
1.03371755404045 1.00456290436888 1 1
1.14498317553338 1.11310651564608 1 1
1.14727139263057 1.11149482569703 1 1
0.869738637895256 0.846536967527621 1 1
0.905406241898635 0.878003750743531 1 1
1.15546126420465 1.1247082307106 1 1
1.05668424202303 1.0276850466786 1 1
1.23172667999495 1.19363903334292 1 1
0.90527603681715 0.87867276614419 1 1
0.85095873912061 0.825580305560242 1 1
1.13098044006193 1.09964147745787 1 1
1.0210844899148 0.992181747818621 1 1
1.09486114751257 1.06187455174173 1 1
1.2740924249723 1.23747369401376 1 1
1.0734639442254 1.04324494594588 1 1
1.06615629057106 1.03447427840634 1 1
1.02484980803367 0.994745074936623 1 1
0.731647741171641 0.705928793435806 1 1
1.11944431536496 1.0867321388856 1 1
0.999531153472657 0.969259488917223 1 1
1.13843337030397 1.10514109068907 1 1
0.941507794654732 0.908221853521432 1 1
1.38807315437774 1.34648541754455 0 0
1.02448589023719 0.996465723883792 1 1
1.00830983904667 0.98083825514991 1 1
0.977373687975765 0.945359741092299 1 1
1.21822792212703 1.18002486744415 1 1
0.913252733882241 0.888378162552984 1 1
0.99684472975771 0.966671760573021 1 1
0.849811533890775 0.827888050475962 1 1
0.824763096814688 0.800985316179472 1 1
1.02135264361099 0.991657880330499 1 1
0.889125988656757 0.861523777943795 1 1
1.00362839995704 0.976496520232963 1 1
1.1109084676672 1.07881572484008 1 1
1.21336552259079 1.17798969485776 1 1
0.855652868412323 0.825684767887598 1 1
0.872289893880023 0.842713750024497 1 1
0.760644135065302 0.738631723283442 1 1
1.35577805910907 1.31564083147979 0 0
1.09713933774626 1.06088397334466 1 1
0.978182507537641 0.949044026685488 1 1
1.20751799171124 1.17440721824642 1 1
0.818184314886131 0.794258359361768 1 1
0.929848402607711 0.903691687594017 1 1
0.961068277474228 0.932207032433563 1 1
1.10639925966244 1.07606218833794 1 1
0.797024723781547 0.774982580879026 1 1
1.29987054378815 1.2609875457391 0 1
1.12823377805234 1.09205586242263 1 1
0.933074795098204 0.906491938238551 1 1
1.19336117289836 1.15812755278199 1 1
0.998355162470216 0.968854822176867 1 1
1.12511543519553 1.09102827627417 1 1
1.19786527248965 1.16087399663361 1 1
0.816957288343937 0.791658095945278 1 1
1.03922236412618 1.00863657490062 1 1
1.0666771351259 1.03723955173081 1 1
1.21413225761923 1.17982603652024 1 1
0.918951414022471 0.891277817751491 1 1
1.22143691470707 1.18580596175319 1 1
1.04279303170194 1.01352190603948 1 1
1.09204311961446 1.06221286653768 1 1
1.03880812003057 1.00848688414289 1 1
0.744716972721887 0.72399236067904 1 0
1.22166810768068 1.1831360867719 1 1
0.766315367711803 0.744303331525821 1 1
1.18831128566431 1.15516883731275 1 1
0.871353291229687 0.844277976704608 1 1
0.85445624306048 0.831636946874385 1 1
0.856579661318197 0.82797365173733 1 1
0.886732396024242 0.859524600172589 1 1
0.919816445684124 0.891882982108546 1 1
0.835909735541224 0.810700467178096 1 1
1.20962009660968 1.17008264800837 1 1
0.965231913931692 0.936587948549345 1 1
1.11256003737818 1.08063706822136 1 1
1.19890252989697 1.16230758605743 1 1
1.13820118162103 1.10515780728317 1 1
1.18263403819086 1.14867661509364 1 1
0.883518759802883 0.860821903593522 1 1
0.967220359896685 0.938346517262541 1 1
0.862651542067024 0.837934103264155 1 1
0.653434486848907 0.634684211380367 0 0
1.26607112280416 1.22970354309483 1 1
0.991603489019154 0.962873471716242 1 1
1.12650677484155 1.09250396349387 1 1
0.993207179104048 0.961890909496357 1 1
1.01392584212249 0.983763412613574 1 1
1.23376231701211 1.19616479053591 1 1
1.15707363930917 1.12244670471581 1 1
0.922629899183684 0.895610414027563 1 1
1.06674792633411 1.03333298852568 1 1
1.06235460003693 1.0342154063117 1 1
0.857603169472812 0.830998641537974 1 1
0.992980294250627 0.966152358062241 1 1
0.931222886041289 0.903165765042612 1 1
1.04008735983212 1.0108002338323 1 1
0.849061876593947 0.825404229305754 1 1
0.769648127297956 0.747216793191671 1 0
1.04015308092452 1.00411920049032 1 1
0.918842348665306 0.890979440618942 1 1
1.0450050220124 1.01398728210973 1 1
0.83932152262239 0.811199983291058 1 1
1.09337323186009 1.06268553730933 1 1
0.767144319936327 0.746042586593683 1 1
1.0805952639681 1.05045897282464 1 1
0.949056842412302 0.921231826151409 1 1
1.02918938657431 0.999218982608013 1 1
1.03863574435955 1.00865082275435 1 1
1.0260748770036 0.997539483286678 1 1
0.993569935816801 0.962529161782438 1 1
1.14073515724796 1.10899795675934 1 1
0.96796611520348 0.937372888654586 1 1
0.874431261708394 0.850209928805996 1 1
1.2100519664795 1.1752373876654 1 1
1.06223578800186 1.02986844283858 1 1
1.12205265996171 1.09369579830354 1 1
1.22681996463229 1.18950047053415 1 1
0.764660221055951 0.740477996061199 1 1
1.17720290826775 1.14158615913045 1 1
0.845553707614454 0.820090886393535 1 1
0.771688554309176 0.748940622927555 1 1
1.2596345428194 1.22325741002077 1 1
0.97879996451624 0.951042311739061 1 1
1.07470439365182 1.04322573354661 1 1
1.17073022632833 1.13500648455379 1 1
0.916373104082639 0.88892147517074 1 1
0.912698609053602 0.885771459618777 1 1
0.969320047507477 0.938723842448448 1 1
1.09779312565397 1.06478123490949 1 1
0.679231865163618 0.658971403613901 0 0
0.890376040468129 0.862295500332523 1 1
0.949388864634939 0.918346395079677 1 1
1.15029926292303 1.11351078960299 1 1
1.04719884513359 1.01805516490225 1 1
1.12130454468759 1.08861034738134 1 1
0.872805579509558 0.849287640619402 1 1
1.09925548397281 1.06625160470173 1 1
1.01283015246325 0.982800532280724 1 1
0.875633389455775 0.849748850438074 1 1
1.12032323994304 1.09109799439914 1 1
1.10433252911503 1.07265562828107 1 1
0.940817375557185 0.914054627296733 1 1
0.976723615332614 0.947625941400795 1 1
1.14657006629256 1.11301753098476 1 1
0.673078606549308 0.653810566707598 0 0
0.980257385706532 0.95144740704009 1 1
1.16162312870961 1.12669342136396 1 1
0.981066454192818 0.952888839279758 1 1
1.36050313350267 1.32227128580881 0 0
1.09002734009395 1.05724015814553 1 1
0.882354764828747 0.855560629625156 1 1
0.97995909379206 0.951779120653116 1 1
1.18132749673328 1.14753865322778 1 1
0.833232947786657 0.808274362487866 1 1
0.911923592442481 0.884610195390393 1 1
1.08062795027024 1.05140331618518 1 1
0.843359198324402 0.819108948809073 1 1
1.17994273506051 1.14480826708482 1 1
1.01365879655113 0.983265036830475 1 1
1.03907894180524 1.0077590418874 1 1
1.04920809633477 1.01696287137984 1 1
0.95382565544054 0.925280990563941 1 1
0.925932883984395 0.899495749473863 1 1
0.882655577945986 0.857292016642992 1 1
1.15144717328561 1.11635195584365 1 1
0.813354780461041 0.789370034691389 1 1
1.21638154403997 1.17721722908232 1 1
1.03390556419859 1.0047732953943 1 1
1.24576361765918 1.20831263802591 1 1
1.17253185013003 1.14078429899567 1 1
0.957867350638325 0.927398759684764 1 1
0.973381155722902 0.941881691714326 1 1
1.17442659436344 1.1406144204937 1 1
1.08152444958303 1.0466476277407 1 1
0.896168856468593 0.871193670073814 1 1
0.89425721846545 0.868278078605568 1 1
1.06651888280799 1.03393853769062 1 1
0.997563042642044 0.968882189315836 1 1
0.872823775853531 0.847282011860097 1 1
1.06237490397668 1.03229891858446 1 1
1.11677828823169 1.08502446471519 1 1
0.998901452642083 0.968675162574066 1 1
0.835300034233358 0.809188469106834 1 1
0.976514062060283 0.949608616639357 1 1
1.01498096834074 0.980560076062821 1 1
0.896369117015114 0.871766161468723 1 1
0.995714807486447 0.966802923027261 1 1
0.780854790563349 0.760057491171197 1 1
0.92139719710156 0.893088106118247 1 1
0.99357027893551 0.966004139252435 1 1
0.995371074255167 0.964722188453493 1 1
0.847771217639046 0.82398634417151 1 1
1.08376697660054 1.05342798222276 1 1
1.03085513277299 0.999925407848088 1 1
0.888327592766292 0.860663447638204 1 1
0.905536483175584 0.879545703567482 1 1
0.941583208140797 0.913781735265487 1 1
1.06667539952977 1.03351534282623 1 1
1.0263607374304 0.997802429878881 1 1
1.05320965792226 1.02388612986961 1 1
1.04453394658517 1.01445256946514 1 1
0.924103131875803 0.895493058770624 1 1
0.956620583480103 0.929370555501065 1 1
1.10717715622255 1.07670336815482 1 1
0.846575226682164 0.82220290308046 1 1
1.09393478083966 1.06475068067086 1 1
1.1083274610551 1.07565547527944 1 1
1.13940594179262 1.10334061359778 1 1
1.08512223381453 1.0537142274795 1 1
0.986034884058427 0.9566299998666 1 1
0.79841171558246 0.771578498504574 1 1
1.21825409797361 1.18086032866139 1 1
0.984135865620183 0.954400762960174 1 1
1.37112907496554 1.33235594261436 0 0
0.651008234326671 0.630768397776265 0 0
0.876138473785256 0.852296235091789 1 1
1.13558019669579 1.09984794252822 1 1
0.832547728380496 0.807580133102329 1 1
0.814348482296357 0.792844277668628 1 1
1.01848024759004 0.988878165206236 1 1
1.22912101127677 1.19179018962914 1 1
1.35193574854111 1.31204435856978 0 0
1.14972558825027 1.1153458602198 1 1
0.962704200142975 0.935499756259383 1 1
0.982779077543491 0.954671581193416 1 1
1.25031192502555 1.21327138455392 1 1
1.10591112629444 1.07612184092503 1 1
1.09932993517464 1.06388846301486 1 1
0.822095761224045 0.797400040055353 1 1
0.8421279727785 0.815464282901665 1 1
0.835130808721121 0.811136755088206 1 1
0.993294515802668 0.964780330935244 1 1
1.19096259820118 1.15650740784986 1 1
1.09575228505681 1.0634393103718 1 1
0.807816016898528 0.785215796874732 1 1
0.71998011568619 0.698831281079212 0 0
0.770177354439907 0.74873802235076 1 1
0.639475032773057 0.617360373503875 0 0
0.917261823137379 0.889489772494246 1 1
1.01211532174522 0.982181618224452 1 1
1.19838456311764 1.16543900809363 1 1
1.13224848588708 1.09945944157199 1 1
0.867589906393156 0.841275596316552 1 1
1.05543065200011 1.02563177471012 1 1
0.978979572332531 0.94583100881257 1 1
0.836235012367328 0.811961009362289 1 1
1.02122936865377 0.986744401523817 1 1
1.08418768836017 1.05118256957875 1 1
1.02104095188108 0.988929201889737 1 1
1.12728731436549 1.0926613852271 1 1
1.00193971492325 0.971323061958758 1 1
0.989649664242872 0.958527999433612 1 1
0.78985825099873 0.767121725622903 1 1
1.02649164308017 0.995941024418714 1 1
0.822247257987756 0.79983141775697 1 1
0.984132442338329 0.955197482415871 1 1
1.16978033276225 1.13654316866999 1 1
1.14550185013969 1.11207642229134 1 1
1.02463861330953 0.995034749222045 1 1
1.35358145143369 1.31141626518176 0 0
0.865264883314663 0.840252772223912 1 1
0.782479576743837 0.758939068209134 1 1
0.719608398315513 0.697581330003638 0 0
0.901173807834824 0.8753061969234 1 1
1.01510135161355 0.98748175915923 1 1
0.896399918566905 0.871778936459102 1 1
1.04999792534765 1.01974095178069 1 1
1.14509295038958 1.11056644336623 1 1
0.766477516990818 0.745151276321749 1 0
0.66754125497202 0.650647305737428 0 0
0.987987612029385 0.960405528771201 1 1
0.928898930057108 0.902206787943764 1 1
1.12023982862178 1.08644512069121 1 1
0.701033257044047 0.680425871345947 0 0
1.00668931488623 0.977377719474876 1 1
0.985515830776698 0.955453252044223 1 1
0.82094675022908 0.797738226167379 1 1
0.866227722100467 0.840243182963932 1 1
0.959013998162992 0.927905282834975 1 1
1.03353536935886 1.00368812726325 1 1
0.937385829506998 0.909427651993448 1 1
0.969218087165108 0.941566550231825 1 1
0.883022731369942 0.856633227673618 1 1
0.833829743720136 0.809014374132159 1 1
1.18030963144965 1.14258286659427 1 1
0.898116313390089 0.870913730556632 1 1
1.08651304772644 1.05529355627647 1 1
0.943156991798572 0.914386841171107 1 1
0.844158702821532 0.816781533499076 1 1
1.01925654967654 0.987395218559746 1 1
1.17290740013688 1.14152118816282 1 1
0.885462440011013 0.860369715106868 1 1
1.17450829458365 1.13914241550419 1 1
0.960519324137436 0.932748799244255 1 1
1.01905603699108 0.990018218549403 1 1
0.950263137084386 0.922264141185641 1 1
0.981925798697899 0.955236838452998 1 1
1.02357773648221 0.992789840516417 1 1
0.837352437693795 0.812645970299903 1 1
1.07346625418641 1.04181289818157 1 1
0.902158123455991 0.874663643828707 1 1
0.955345252874241 0.930910705635767 1 1
0.8859940021204 0.858909518243596 1 1
1.19605930818383 1.1594690488641 1 1
1.19021294586076 1.15686391564122 1 1
1.09216342679496 1.05932786879932 1 1
1.09024149569706 1.05442555439075 1 1
0.885191201299961 0.855187792496136 1 1
1.11315286635311 1.08222858531916 1 1
0.992087031815188 0.960792188272382 1 1
0.897251482115753 0.872005299870452 1 1
0.756745687893937 0.733180900417256 1 0
1.3042697279484 1.26411290449276 1 1
1.17151814864582 1.13916125778693 1 1
1.07927729594051 1.04564782680476 1 1
1.13632497030674 1.10504071401095 1 1
1.07387927389537 1.04396017824055 1 1
1.0872948934371 1.05348305327895 1 1
1.03546248796981 1.0057053555639 1 1
1.04551705751531 1.01389041213406 1 1
0.949970513027567 0.920103199783817 1 1
0.961885198179331 0.933256944346814 1 1
0.932359133041217 0.90506411522348 1 1
0.990178536132241 0.960875358108337 1 1
0.891194592910694 0.864750175380093 1 1
0.916993625758411 0.889044582043714 1 1
0.934870635991818 0.907566383150659 1 1
1.0396780809183 1.01029194473467 1 1
0.970318107623175 0.939270522950243 1 1
0.913967799512843 0.890143203635192 1 1
1.27841438535532 1.23822972718533 1 1
0.964960568801491 0.935700822644589 1 1
1.05071527396206 1.01827398288539 1 1
0.789377878036009 0.764937424794538 1 1
1.15213092914884 1.11784003759499 1 1
1.14403582979957 1.11037443699746 1 1
0.826235128142692 0.799270457014789 1 1
0.843631450934052 0.817846156247531 1 1
1.62536036517055 1.57470374327769 0 0
1.26053533984515 1.22215615327599 1 1
0.975688006903975 0.945228297793619 1 1
0.968619464947429 0.9407772108704 1 1
1.07567790731083 1.04770622375075 1 1
0.960322303959726 0.932761170654787 1 1
1.18865452453771 1.15054247837416 1 1
0.918601348937621 0.891104220267743 1 1
1.09688845932204 1.06658055733307 1 1
0.810696172327085 0.786385826661556 1 1
1.03057318736404 0.998994879578341 1 1
0.853089227334143 0.828344145417908 1 1
1.08597252155586 1.05326320689194 1 1
1.09153382227136 1.05925976572762 1 1
0.673330643111103 0.654681948474786 0 0
0.75261984654736 0.731926142535909 1 0
0.863302378825118 0.837894029142001 1 1
1.0773184590567 1.04528154220853 1 1
1.16570192462879 1.12880501871819 1 1
0.934843750663005 0.908278575224464 1 1
1.22847953273668 1.19222772791672 1 1
0.79568548989822 0.773841820146645 1 1
1.20741058415264 1.17213203960461 1 1
0.970192957826798 0.941088944035362 1 1
0.822510961801312 0.795217454455759 1 1
0.912287171527415 0.884174547968135 1 1
0.819335626863799 0.794924441276443 1 1
1.03570340853661 1.001961807341 1 1
1.14878738985992 1.11349048986227 1 1
0.848146761721717 0.823699414373596 1 1
1.18908859193173 1.15176306757025 1 1
0.813640751681126 0.790545516576479 1 1
1.00707330594683 0.977876454499008 1 1
0.802557449569931 0.777506693243029 1 1
0.973537559361441 0.945607388747637 1 1
1.02850337199533 0.998116891407577 1 1
0.95333997543065 0.922977461696809 1 1
1.17629095308664 1.14146311490464 1 1
0.965764920132467 0.937075346993286 1 1
0.994934966044089 0.963461131365355 1 1
0.945576931025876 0.918293505158211 1 1
1.08581031394749 1.05423054683202 1 1
1.08139368894104 1.04912942950353 1 1
0.83909355463607 0.815109602006198 1 1
0.920641392946385 0.892616175193322 1 1
0.834993866268415 0.808009973141278 1 1
0.90836296539256 0.882153893986857 1 1
0.88066625269557 0.853506088423915 1 1
0.922281450108375 0.894826391075826 1 1
0.81060288596428 0.7829968752574 1 1
0.908171958991059 0.88303882881495 1 1
1.06903076507458 1.03987843479357 1 1
0.784298405923384 0.75969650809866 1 1
0.951885751453309 0.924564052587654 1 1
0.817593710843049 0.793852847655147 1 1
1.0337402879809 1.00391652034843 1 1
0.765294849966073 0.739366360998146 1 1
1.00809333016068 0.976852803714226 1 1
0.941875867047442 0.913848763105274 1 1
1.01037091982199 0.982577538558311 1 1
0.954382312204394 0.928470091948062 1 1
0.916597948402297 0.889050629121596 1 1
1.11598670054138 1.08268248141895 1 1
1.05096877410299 1.01782442050597 1 1
1.17531292912635 1.14354476741042 1 1
1.12382333522273 1.09331264309392 1 1
1.18636029185559 1.15199450630359 1 1
0.931130906423989 0.905779995955972 1 1
1.24787879667277 1.21115068370491 1 1
0.899048302905164 0.873701879950742 1 1
1.42347726560784 1.37870996101983 0 0
0.940446919773762 0.911785645288898 1 1
1.28453247653782 1.24399379022757 1 1
1.04091820208041 1.01056599618829 1 1
1.21080822512112 1.17596886838232 1 1
1.14859644549619 1.11164544962794 1 1
0.838855736482249 0.815023903342705 1 1
0.852781309980401 0.828634551813686 1 1
0.76012933012913 0.738577631353469 1 1
0.783673611291456 0.758378731495014 1 1
0.902383751702255 0.874341451922354 1 1
1.25904301741637 1.22264841822231 1 1
0.963958636807001 0.933107812602838 1 1
1.07836807729479 1.04732026452533 1 1
0.976438895850857 0.947138129764307 1 1
1.05780283852334 1.02645135941022 1 1
1.04010257931309 1.0091956616148 1 1
1.06170437559816 1.03124045930383 1 1
1.19975659132067 1.16426682450338 1 1
0.911556141343618 0.884447048631666 1 1
0.991432165076506 0.96278755872046 1 1
1.00574709824433 0.977521244278614 1 1
1.08695932313725 1.05460196059438 1 1
1.14069092113587 1.107336081343 1 1
0.959206960105626 0.931744641771098 1 1
0.776367801690883 0.752585435616963 1 1
1.08481283106956 1.0513767491018 1 1
0.917644130172192 0.892876231246692 1 1
0.766448545899672 0.743620792858741 1 1
1.17990626737382 1.14386281243612 1 1
0.82405282379178 0.799221968665816 1 1
0.652284589116268 0.632354406344229 0 0
0.828482817611329 0.805420674900902 1 1
1.00405291744779 0.978647350032207 1 1
1.10882723957511 1.07742893815548 1 1
0.725512588956439 0.704977892178075 1 1
1.16311720063149 1.12702215979086 1 1
0.74938826365391 0.72704586171244 1 0
1.12667567664834 1.09512217374329 1 1
1.00332544252232 0.970209672333398 1 1
1.02259015029211 0.992793222451793 1 1
0.88608161405977 0.858100230611023 1 1
0.91567174688216 0.888773374339613 1 1
1.14309265252151 1.11106071835706 1 1
1.25062738770179 1.21297521510197 1 1
1.31593816531294 1.273557910103 0 0
1.06018205722948 1.02787537547839 1 1
0.788356103958322 0.765052341757519 1 1
0.974485238734517 0.941882101304194 1 1
0.91415806562828 0.887740028533176 1 1
0.983184501380864 0.952828279541447 1 1
0.918810355977975 0.892547840257421 1 1
0.880761257195423 0.856016674768331 1 1
1.01127808376321 0.979302619502144 1 1
0.894289882300956 0.865836313116805 1 1
0.887637434013174 0.862956045909356 1 1
1.11649320378569 1.08431293995426 1 1
1.00856975512473 0.976797006991472 1 1
0.643050427427842 0.62426870471416 0 0
0.740302070014609 0.720733519331258 1 1
1.13354172987814 1.10143666517922 1 1
0.920247996028826 0.892419162998083 1 1
0.960191276434461 0.931135028176082 1 1
1.07271400163809 1.04354406214697 1 1
1.03264610718695 1.00318541661619 1 1
0.84843960935889 0.823460015379238 1 1
1.03005731860689 0.998689762246518 1 1
0.847414275881938 0.823808392204838 1 1
1.26019877003589 1.2229445779405 1 1
0.954367167851536 0.922167281285188 1 1
0.934892689587247 0.909571891956829 1 1
1.14542758774801 1.11417081689395 1 1
1.01851979953228 0.988202305530231 1 1
1.08516760896885 1.0528029660957 1 1
0.878401695803538 0.852995156099132 1 1
0.994080394149443 0.964586707837511 1 1
0.883632660524084 0.858438968950401 1 1
1.1725660519019 1.13965724253596 1 1
1.08516722647371 1.05218324730416 1 1
1.20965011764221 1.17388807057926 1 1
1.40369158519792 1.35788481291206 0 0
1.05828541062145 1.02586462814555 1 1
1.07912104911159 1.04962691688158 1 1
1.01043840407331 0.983429301971996 1 1
0.845400466529487 0.819027990912301 1 1
1.12880357337762 1.09426756122976 1 1
1.22788242805214 1.18914842296192 1 1
0.72687980808357 0.704484841124202 0 0
0.946512512213639 0.921206436724721 1 1
0.884419471852104 0.856718584281977 1 1
0.982019874220233 0.953486816550771 1 1
0.894059699496105 0.870884276951301 1 1
0.927882455048001 0.90242220104341 1 1
0.808452870845245 0.783072113568487 1 1
1.19583470682698 1.15970146217143 1 1
0.768615691152713 0.745305354592292 1 1
0.957288440571055 0.927970453349793 1 1
0.905154091641412 0.879987266925816 1 1
1.00888534807149 0.977428475618708 1 1
0.838134374545195 0.813841037143504 1 1
1.11150161436218 1.07880115180966 1 1
1.07257044659731 1.04276956857931 1 1
1.09593384980919 1.06386823113997 1 1
1.17109320442939 1.13465322044773 1 1
1.00450853477526 0.974040239411131 1 1
0.998218642970984 0.970727455141192 1 1
1.02584909273913 0.994993188724365 1 1
0.845758405834449 0.820614198359595 1 1
1.25282959463403 1.2145877517405 1 1
0.820110808453372 0.796550528782156 1 1
0.851051375346182 0.826594476288827 1 1
0.845020730151773 0.820404864441636 1 1
0.808097354032131 0.783472265460191 1 1
0.966624953361913 0.938110285544589 1 1
0.94390213320995 0.915950888595076 1 1
0.943872810460457 0.915565867810113 1 1
0.937624315365603 0.91110004980158 1 1
1.03104752314272 0.999961333321447 1 1
1.13399095642674 1.10205629528709 1 1
1.1776529824652 1.14270938809743 1 1
0.906717855041498 0.878954906113203 1 1
0.878884280590102 0.851971921015583 1 1
1.10763628357278 1.07390322333982 1 1
0.909261423345994 0.884459204448085 1 1
1.10962427699132 1.0791512841667 1 1
0.845346629248759 0.818347380640754 1 1
0.875286657397799 0.851730524287908 1 1
0.814223867385127 0.79004985879641 1 1
1.1203235549739 1.08637457921975 1 1
1.03018621131489 1.00345359114488 1 1
1.11216944018229 1.08035264740113 1 1
1.11697977624374 1.08486014936249 1 1
1.41815038320661 1.37701533310388 0 0
0.92335866351681 0.895948868806329 1 1
1.04778326257292 1.01344293929012 1 1
0.607485126144228 0.587692746696378 0 0
0.950702714878621 0.920400378075172 1 1
1.20388166234161 1.16498013226673 1 1
1.11997368967193 1.08926425093479 1 1
1.15166851757217 1.11317630180793 1 1
1.05815941877791 1.02680871007266 1 1
0.88180997744343 0.857476260821585 1 1
1.22800044315156 1.19307365394686 1 1
1.07878685100328 1.04784238599285 1 1
1.13705524614746 1.10450090663253 1 1
0.876997276446169 0.849536460302046 1 1
0.848897193139934 0.824913342689063 1 1
0.895959936708447 0.869088017448527 1 1
1.13669239549579 1.10356781848579 1 1
1.00097436648256 0.970221881792911 1 1
1.02241673217327 0.991065523913551 1 1
0.881490894946937 0.853046044684212 1 1
1.21652466515079 1.18130663861054 1 1
0.738652836869097 0.717784213579471 1 1
1.16881264912205 1.13647627684873 1 1
0.863911460404631 0.839040201017864 1 1
0.928628013036665 0.903583294460375 1 1
0.773220649597015 0.753780727189263 1 1
1.03160865991352 1.00062127338199 1 1
1.12797814917199 1.09319989816813 1 1
0.969850915476646 0.941592682863924 1 1
1.21230496182667 1.17714893454076 1 1
0.86063042559963 0.83797983518831 1 1
0.979166201597632 0.950346838564692 1 1
1.07191907361458 1.03691549744466 1 1
0.92909975776347 0.898431390014568 1 1
0.753338729596494 0.730705826886058 1 0
1.11312887287559 1.07939883464853 1 1
0.786043519442675 0.763896198351425 1 1
1.07087048112958 1.04106648965072 1 1
0.957259569932309 0.925983212132328 1 1
1.10357490843171 1.07166505742045 1 1
0.890680653821206 0.863894429144695 1 1
0.882527546017182 0.857504625962539 1 1
1.09797513457277 1.0651406024216 1 1
1.02163721696923 0.993169700557685 1 1
0.992441560137523 0.961116051405566 1 1
0.850028575284382 0.824979548036823 1 1
1.09084515299645 1.05845854780643 1 1
0.952138114873849 0.922717209454782 1 1
1.07112436507621 1.04234355504185 1 1
1.06494607070941 1.03314438824139 1 1
1.06861610883003 1.03942450244141 1 1
1.07996964938695 1.04876657583582 1 1
0.777860589801934 0.753475041642453 1 1
0.987902062437185 0.958886591260131 1 1
1.05294939314698 1.02132153709829 1 1
0.90923252459759 0.880673561842875 1 1
0.926231392604192 0.898555509036432 1 1
1.08097033161072 1.05112443509691 1 1
0.982529989817915 0.950702696593451 1 1
0.943429064113363 0.914962632587166 1 1
1.2901414772775 1.24803340866418 1 1
0.876436170585872 0.851761560869458 1 1
1.05199414056704 1.01882740740609 1 1
0.855099219484192 0.830221115583912 1 1
1.18910887790884 1.15449484677276 1 1
0.890072936031421 0.86368208416289 1 1
0.845648933791838 0.820352740370735 1 1
0.953729074573265 0.92666426131635 1 1
0.946360798356268 0.91572154804718 1 1
0.674903759811675 0.653315345498765 0 0
1.02925485010181 0.999839192213988 1 1
0.741229393860668 0.718025759508972 0 0
0.92828718261248 0.896283262778816 1 1
1.09691648657146 1.06321735238222 1 1
0.722936214445477 0.702714135200854 0 0
1.12111949742253 1.0856126488788 1 1
1.18111658134829 1.14487947763172 1 1
0.927700950600057 0.901239375988124 1 1
1.15512161922168 1.12076557922239 1 1
0.982072635484839 0.950503871251081 1 1
1.21474065408033 1.17750452605276 1 1
1.03213017796216 1.00116085891354 1 1
1.1931711968137 1.16108174138658 1 1
1.18006587149151 1.14603638370687 1 1
0.854591025761485 0.830563491037166 1 1
0.861664260985373 0.833044545711095 1 1
0.817138906956684 0.791642149927682 1 1
1.07102461470585 1.0397905547526 1 1
0.846067132843991 0.822145003030817 1 1
1.02841739607359 0.998961642889056 1 1
1.02277996312983 0.991181295802895 1 1
1.12461704658362 1.09136447304392 1 1
1.16950640206863 1.13201741251025 1 1
1.21779198050934 1.18069113173715 1 1
0.991253432905142 0.961305779847524 1 1
1.00414815504641 0.975741085048072 1 1
0.757827703930623 0.736635001120523 1 0
1.07133332390485 1.03818401091328 1 1
1.15242196669466 1.11534258637229 1 1
1.09928215887113 1.0677837500769 1 1
0.873702904991525 0.845610681489495 1 1
1.2153348173598 1.17848919881067 1 1
0.86963079574739 0.843864596838223 1 1
1.05520382761778 1.02337845711313 1 1
0.881981028187089 0.855666456374718 1 1
0.967574600084331 0.938426821473802 1 1
0.803472373153623 0.777983618527373 1 1
1.05302994116944 1.02299637091926 1 1
1.46107612547645 1.42134330450578 0 0
1.07015503082428 1.04179355354509 1 1
1.09620035345781 1.06511542140893 1 1
0.799178146608531 0.774965704982886 1 1
1.18894445184688 1.15400064209998 1 1
0.963712553709975 0.934892412245642 1 1
0.995631909370923 0.967065193750045 1 1
1.05741362983467 1.02662510427235 1 1
0.92188829596151 0.896292962446088 1 1
0.849797637172151 0.821833954312962 1 1
1.16790579385683 1.13124958942671 1 1
1.07319186400953 1.04182066092102 1 1
0.865541335650792 0.841265268975048 1 1
0.913073379060384 0.885528925904759 1 1
0.600817860340837 0.583214490621528 0 0
1.00084589858616 0.969103188549789 1 1
0.944319469963651 0.917515552490406 1 1
1.05157893086055 1.0200207736845 1 1
1.06742584868363 1.03663527113605 1 1
1.08656538579447 1.05383592677676 1 1
1.1338038097864 1.09840554867878 1 1
1.14830196424427 1.11264675581134 1 1
1.07227004944932 1.04088503032812 1 1
0.96221998555562 0.93466506814219 1 1
1.06604691055352 1.03529526172306 1 1
1.20617028576944 1.17004430181115 1 1
1.04886176613305 1.01648901022776 1 1
1.11098122984459 1.07600447765904 1 1
0.895714651936392 0.866956051276474 1 1
0.961006151689334 0.931244871916155 1 1
1.01342528639242 0.982219487588875 1 1
0.835144799998691 0.809488745474502 1 1
1.13401143767257 1.10038983557239 1 1
1.0072438243354 0.978112033577162 1 1
1.11326472685691 1.07873194003732 1 1
1.0399000634469 1.00909501584328 1 1
0.971104588833066 0.944169417727859 1 1
0.861272715972475 0.83528301802234 1 1
0.845659988028842 0.820510312088579 1 1
0.993232771049547 0.965467885834917 1 1
0.828697821897558 0.803738892985024 1 1
0.969883616728709 0.94178522951018 1 1
0.705272416450897 0.68595749978179 0 0
0.927340576307565 0.900228612827424 1 1
0.920027030042998 0.889954497902528 1 1
0.864424679460327 0.839114573271362 1 1
0.747539269503743 0.726648811836616 1 1
0.95026498433981 0.920270264069936 1 1
0.895446925140469 0.869518289942107 1 1
1.20260284906141 1.16799585929521 1 1
1.13053115601757 1.09513140546026 1 1
1.04585595934421 1.01372910132614 1 1
0.768154440352562 0.744519116808682 1 1
0.979681265409012 0.948015569108968 1 1
0.904298440385054 0.875257471884594 1 1
0.856472977613852 0.828722045725577 1 1
0.839601733836725 0.813692157731998 1 1
0.76588489968435 0.745263492579493 1 1
1.12666707629634 1.09230034550886 1 1
0.951675861566185 0.925571587404322 1 1
0.936879286313114 0.90621655979673 1 1
0.936673156976089 0.911441558954045 1 1
1.23118214904071 1.19400024835214 1 1
1.00328985491318 0.974330449073533 1 1
0.964470035118434 0.935983268881568 1 1
1.07379474270147 1.04324088728937 1 1
0.630342833064931 0.610353945696833 0 0
1.14231172453641 1.10571048540374 1 1
0.905632058971844 0.877749583928172 1 1
0.783390132803135 0.757227566403903 1 1
1.08595015073834 1.05306602179501 1 1
1.04942366895467 1.01876771257102 1 1
0.761130994372403 0.738231223198148 1 1
0.92725537256896 0.900114541353643 1 1
0.975731963750117 0.948429461481382 1 1
0.837318755624634 0.808699241746874 1 1
0.793313090081574 0.771938284356424 1 1
0.921577597128266 0.895332626721252 1 1
0.849022047479467 0.82602504209039 1 1
1.01965484930957 0.988474882342298 1 1
1.26369770959924 1.22499607457025 1 1
1.19249104404664 1.15938807457734 1 1
0.973168681520253 0.945400319248265 1 1
0.996643000764748 0.967145406310478 1 1
0.996523677108537 0.970024401156535 1 1
0.865929841728691 0.840591705157487 1 1
1.01734760031568 0.988233622894323 1 1
0.883637757669642 0.858488725016032 1 1
1.06117697438408 1.0312916079582 1 1
0.878501996854355 0.850396729662187 1 1
1.00026816510014 0.971620946500791 1 1
0.969441353849132 0.940570669241078 1 1
0.980793652506679 0.949381614742533 1 1
1.33228034210682 1.29480433501405 0 0
1.05164736685967 1.02294193213816 1 1
0.914147584279964 0.886194624986553 1 1
0.990155769875291 0.95947000529405 1 1
0.737178872300132 0.715288856543237 1 0
1.1410345946381 1.10492209351262 1 1
1.01479784062917 0.984369168203414 1 1
0.964641736892863 0.935467419746708 1 1
0.868348334068735 0.841381883034512 1 1
1.01605675751222 0.982448539696117 1 1
0.950192922121834 0.922798281282774 1 1
1.14015379028669 1.10856413860913 1 1
1.24664477389683 1.20744433831257 1 1
0.973327678634264 0.942791365952393 1 1
1.13230122361202 1.0966564780137 1 1
1.08655596914906 1.05657739662885 1 1
0.97703769957233 0.948517463891989 1 1
1.05256787794568 1.02288676896424 1 1
1.00482734843105 0.974023455546361 1 1
1.16586249675912 1.13162944386209 1 1
1.03590171313661 1.00476654166826 1 1
0.961789060739193 0.93541352196326 1 1
1.12457590838199 1.09268662997 1 1
1.0880334229495 1.0558376007594 1 1
0.792482439511627 0.7684264996088 1 1
0.958423086632428 0.932093549672387 1 1
1.12008041852914 1.08598876055361 1 1
0.959931938353693 0.930052488692755 1 1
1.16762597251159 1.13297760782235 1 1
1.07229024626493 1.04323635022164 1 1
1.10563504443427 1.07406598040717 1 1
0.567283706577034 0.55183393546624 0 0
1.10992694135805 1.07713100102227 1 1
1.17098884952907 1.13862574376132 1 1
0.792240090124029 0.769148718905515 1 1
1.23890105366326 1.20641489262085 1 1
0.942924617434778 0.915980739934908 1 1
1.224215233834 1.1908086698293 1 1
1.04989102307341 1.01923553750701 1 1
1.04229598241028 1.01129593040313 1 1
1.22638812006567 1.18778390856263 1 1
0.873853147599111 0.849676868363125 1 1
1.02352450223431 0.994144935088376 1 1
0.910002922125291 0.883381043168645 1 1
1.22018680339123 1.18323149889885 1 1
1.08398130765017 1.05430615296765 1 1
1.09801457094297 1.06774721068598 1 1
0.601385079222244 0.584191352600847 0 0
1.25811718497579 1.22247669081931 1 1
0.87949109457387 0.853519424068724 1 1
0.785976960859487 0.761638558421009 1 1
1.18926012288262 1.15869527666409 1 1
0.647754153371917 0.629156431879239 0 0
1.10352164074919 1.07065974592792 1 1
0.745631488431016 0.723633337748622 1 0
0.937392841393674 0.910066209449924 1 1
0.91770386697057 0.889847522667534 1 1
1.21072263377991 1.17646847496147 1 1
0.8369035195289 0.811765641850096 1 1
1.06835232278613 1.03549920291647 1 1
1.07382965285486 1.0416814197255 1 1
1.01604745323047 0.985770785865717 1 1
1.16775950246091 1.13230719001707 1 1
0.946131642805408 0.920030801504856 1 1
0.766304291315469 0.745000683487381 1 1
1.0167653280669 0.98527115788046 1 1
0.922434718672641 0.895573186883132 1 1
0.963531683059606 0.935868419696087 1 1
1.03693593820809 1.00626196930469 1 1
0.797505306340377 0.77462372167124 1 1
0.861409735726949 0.837623510765031 1 1
1.34009482634004 1.29973738996856 0 0
1.00415456317836 0.975410126707899 1 1
1.31119377146348 1.27227574629433 1 1
0.932295182526944 0.902839149298926 1 1
1.50803402843258 1.46568926211833 0 0
0.875808290283876 0.849832194292295 1 1
1.32827046070983 1.28384405747387 1 1
1.12414313428345 1.09232631868927 1 1
0.83292747963933 0.807511851234708 1 1
0.889825785047707 0.863439802186878 1 1
0.692888189987397 0.671867245681072 1 1
1.08030670736618 1.0492909466835 1 1
0.90918074849798 0.881706996281884 1 1
0.655416630739953 0.636234542525793 0 0
0.897038129186095 0.868191157898744 1 1
1.13740380499572 1.10548862672961 1 1
1.063180895914 1.03306117454451 1 1
0.834244706529963 0.809144978100843 1 1
0.970085127818285 0.940597865934306 1 1
0.596647328839901 0.578964496931352 0 0
0.992849403478341 0.963089390316796 1 1
0.828221225840098 0.803261979279093 1 1
0.958212031104127 0.931453664174977 1 1
0.938561158868839 0.910208572917644 1 1
0.906901170202462 0.882022458724746 1 1
0.691020853033683 0.67101929425833 0 0
0.965674992969859 0.937026804345355 1 1
0.919401350881741 0.890553816848204 1 1
0.952882939248655 0.923771926971407 1 1
0.987343221400871 0.955818293366024 1 1
1.23027577133835 1.19477590042593 1 1
0.938213483047468 0.910745585394609 1 1
1.06341355175325 1.03180092519474 1 1
1.13892801899418 1.10209121654367 1 1
0.996335203249907 0.966553465150527 1 1
1.01467338318816 0.979543868656659 1 1
0.987101062637249 0.957857078242098 1 1
1.34681520647524 1.30370283691719 0 0
0.885275717251742 0.859985937547288 1 1
0.913247167578273 0.887822147800126 1 1
0.878858827000275 0.854260935810948 1 1
1.06378518507099 1.03210603149243 1 1
1.28732655377727 1.25054116888559 1 1
1.03331560978602 1.00429451152623 1 1
1.08791565031726 1.05527275291116 1 1
1.11008648885843 1.07875538316626 1 1
0.886669892984624 0.860915637604613 1 1
0.969521843284517 0.937985423627362 1 1
1.09250318079194 1.0554884634887 1 1
1.17760584205218 1.14197465684805 1 1
1.19816909598911 1.16394369109911 1 1
1.1377016903863 1.10451419949698 1 1
1.35980341489402 1.31735682551352 1 1
1.19340187119901 1.1584499181464 1 1
1.13917812688055 1.10608558794076 1 1
1.18268096734953 1.14659394373561 1 1
1.01478750749145 0.984208708536762 1 1
0.728182599205683 0.704266669969346 1 1
1.06605753045311 1.03419990609062 1 1
0.989334258489263 0.958203292644665 1 1
1.0231942553086 0.992334716995438 1 1
0.946252666365654 0.917091775555015 1 1
0.81308769222803 0.78943408102683 1 1
1.09888406983084 1.06430760897968 1 1
0.836864358000782 0.812165694262824 1 1
1.09304201238591 1.06161241519106 1 1
0.904083002814299 0.877041566167591 1 1
1.01396752972909 0.982240616774308 1 1
1.10506920090985 1.07249265915694 1 1
1.08332850487019 1.04934468548746 1 1
1.11836959028588 1.08270167275762 1 1
1.17819064205789 1.14463700895362 1 1
0.977723287457881 0.948939531470458 1 1
1.23286490143526 1.19411107281318 1 1
0.944482280076735 0.917330238567748 1 1
0.821727396814257 0.797209029464178 1 1
0.96560229434459 0.937011933143847 1 1
1.14333540946178 1.10990376992902 1 1
0.96002500994335 0.930100239722857 1 1
1.10008017222842 1.06504337173603 1 1
1.0711416505455 1.04040398746836 1 1
0.944529447925074 0.915855577427261 1 1
0.910726149650129 0.881592318057398 1 1
0.981150004430987 0.953684664741775 1 1
1.06194129198727 1.02728203730632 1 1
0.650135653631772 0.629264195821564 0 0
0.838098825187929 0.811500565042174 1 1
1.01587071755805 0.986032916053038 1 1
1.00676012974666 0.976642143410531 1 1
1.1022477769697 1.07016381477374 1 1
1.16631187233507 1.1306809255075 1 1
1.1590712815665 1.12434361318498 1 1
0.877911832675228 0.853448970398635 1 1
1.07444932236563 1.03988490609799 1 1
1.13596109178908 1.10360852518679 1 1
1.27681003556668 1.23978300414766 1 1
0.99947739473267 0.967797733212483 1 1
1.23069411336568 1.19597122147074 1 1
1.12886774326831 1.09372303135734 1 1
1.35680805385979 1.31557264906473 1 1
1.19715753002859 1.16445489695154 1 1
0.829633224962228 0.805589247630861 1 1
0.716541186344729 0.695384021487897 1 1
0.805192126270964 0.781695706739886 1 1
0.928926971941349 0.897487440319959 1 1
0.881355679299217 0.854070659944213 1 1
0.944884953304519 0.917494614441931 1 1
0.976919488794937 0.946416751216882 1 1
1.04217914234656 1.01170457973047 1 1
1.02744950052436 0.998023664876445 1 1
0.745311887530748 0.724379866750851 1 0
0.958356078356467 0.929882019377368 1 1
0.906417265872531 0.881548901581818 1 1
0.826281620311786 0.803119938196214 1 1
0.873904922856257 0.849955636234105 1 1
1.19422625304782 1.16081574663152 1 1
0.971707304783418 0.943676494598863 1 1
1.20689997664303 1.17289363658875 1 1
0.86579367738332 0.836578943799609 1 1
1.1291216241055 1.0950966282987 1 1
1.1713815680308 1.13061310337233 1 1
1.12530469063645 1.09223005013414 1 1
0.83313402130814 0.806405963448275 1 1
1.01248541731148 0.981805818012003 1 1
0.919407223691112 0.893555815143696 1 1
0.928102022254905 0.90170031203833 1 1
0.836455164390249 0.81223945434705 1 1
0.814894952482912 0.787910659514576 1 1
0.903522746925913 0.877638753331815 1 1
0.865472098230305 0.840022481038702 1 1
0.894981246938616 0.869302338321346 1 1
0.895127254652431 0.867963807718009 1 1
1.12165302696356 1.08897563414216 1 1
0.920066652998035 0.894911967864519 1 1
1.03107799918483 1.00113644748186 1 1
0.832729850673021 0.809102015351935 1 1
0.9043959775289 0.87917497752615 1 1
0.837001099582596 0.812401344570198 1 1
1.10156222019641 1.06942083553319 1 1
0.959980575578335 0.932875960197358 1 1
1.12302108226269 1.09229682281315 1 1
0.940514634750042 0.911949297201884 1 1
0.862127366550459 0.838412918989129 1 1
0.596308571352731 0.577748728977571 0 0
0.94906294485368 0.917417735325041 1 1
1.14403797734056 1.10963510375582 1 1
1.03524136284898 1.00591891077636 1 1
1.24522400287296 1.20985293936128 1 1
0.716875108653626 0.695212216459051 0 0
0.852147224339518 0.826524452653903 1 1
0.784872214956876 0.761588776750974 1 1
0.864672354655046 0.838754926066562 1 1
0.924921573481707 0.899107504585236 1 1
0.827996468889368 0.800632386076188 1 1
1.02346724109439 0.99116035473715 1 1
0.913040049095569 0.885706019191403 1 1
1.13672442112957 1.10295758393761 1 1
1.119435056625 1.08124636013285 1 1
1.11390388376408 1.08124816203487 1 1
1.09579182078644 1.06362886153388 1 1
1.27462856344638 1.23889675171352 1 1
0.994387696409707 0.967721778551911 1 1
1.23441367211816 1.19780503254029 1 1
1.11751738706462 1.08484748089597 1 1
0.909623020487592 0.882852911495313 1 1
0.923552738709006 0.894703152495683 1 1
0.981313156325148 0.95118581367429 1 1
0.937566939229092 0.906601142058952 1 1
0.911350401819146 0.882327487890495 1 1
0.914529148956285 0.888657600970594 1 1
0.833867330648186 0.809656466840237 1 1
1.07885475992554 1.04559518840459 1 1
1.02730744013679 0.994852988239045 1 1
0.900750133400361 0.873836970549833 1 1
0.91012939471678 0.883274488743156 1 1
1.07500474156351 1.04281069207913 1 1
1.18135481852676 1.1462860038798 1 1
1.01824752411003 0.988482544238301 1 1
0.75966395609555 0.73600443866809 1 0
1.10298507570977 1.07035315399357 1 1
1.00319780612973 0.973162242056542 1 1
0.976130788460437 0.949778662220138 1 1
0.796755974281813 0.773145007464151 1 1
0.809138388990108 0.784971481239607 1 1
0.98136734235657 0.950755398990924 1 1
0.866785184656171 0.843938160435164 1 1
1.13620078693405 1.10021615496908 1 1
1.11915231656271 1.08520919281888 1 1
0.726424925475436 0.705646075111499 0 0
1.33762084455472 1.29758295515447 1 1
0.916641404586324 0.890437215624217 1 1
1.00451383733484 0.975508439654204 1 1
1.07442489788515 1.04029292182406 1 1
0.947067404193889 0.918758492054899 1 1
0.9293473678026 0.903225563776685 1 1
1.16359104307829 1.12789740995185 1 1
1.24898114168454 1.21043512919521 1 1
1.08094249625052 1.04946759785554 1 1
1.12080463663981 1.08570096577656 1 1
0.752639508167386 0.72843559168131 1 1
1.05330758102959 1.02334512331187 1 1
0.868659897324406 0.838902551876119 1 1
1.03957792511403 1.00824588336798 1 1
0.806993863328346 0.783567242267781 1 1
0.994212558593227 0.965847802249185 1 1
0.784202796300769 0.760992467438777 1 1
1.11682643927548 1.08433139558161 1 1
1.15961170680821 1.12592912123714 1 1
1.07695541500559 1.04594537019914 1 1
1.08209791534278 1.04947017713197 1 1
0.897881986536465 0.873360716981373 1 1
1.08076239608183 1.04758524099355 1 1
1.09602414876032 1.06436162828097 1 1
1.08271783976316 1.05069015391981 1 1
0.902966760001338 0.875332285862351 1 1
0.840950249439424 0.817077689766391 1 1
1.03871835252321 1.00625764785016 1 1
1.12388631669944 1.0911753670626 1 1
0.786234925236893 0.765126425365562 1 1
0.802912422483149 0.780335059065022 1 1
0.927829546717377 0.899684640747102 1 1
1.05539422231351 1.02415944340806 1 1
1.06162930168706 1.02940852853597 1 1
1.10276069477951 1.06930810381735 1 1
1.07915382082451 1.04638925783129 1 1
0.985893999888166 0.957967584357444 1 1
0.901259796152968 0.873758708328033 1 1
0.845084890322057 0.820884253179299 1 1
1.08091518161554 1.05126323708783 1 1
1.03114158728933 0.992647984418031 1 1
0.911596839798839 0.885031338607565 1 1
0.84854039027752 0.822166256047877 1 1
1.1084235315537 1.07372821561681 1 1
1.07621859273423 1.04553735775045 1 1
0.850386945937658 0.82911738174581 1 1
1.09678148742031 1.06445928783428 1 1
1.00068427694452 0.969508426824988 1 1
1.06601586978946 1.03351369584326 1 1
0.846008059687851 0.820365294409532 1 1
1.12305291626074 1.08911602215387 1 1
1.03905400594818 1.00880443709 1 1
0.961551093951165 0.934011699687327 1 1
1.17544660314623 1.14016855976661 1 1
1.23385788407149 1.19813286950565 1 1
0.998524127622421 0.971068309829808 1 1
1.05209108716597 1.01890355562835 1 1
0.916971560723752 0.887898070657572 1 1
1.06445595422 1.03169590968624 1 1
0.678932995372878 0.661309090078298 1 1
0.970800488399244 0.942424437040939 1 1
0.832912752874171 0.807506450561995 1 1
1.13488936259145 1.1003630694014 1 1
1.07597891782738 1.04213337180787 1 1
0.835350798738903 0.809432476766818 1 1
0.96017993189957 0.934188552003395 1 1
1.14338401088266 1.1098710409213 1 1
0.906395609082255 0.879920925239301 1 1
0.918752102123648 0.891814262779196 1 1
1.03089002167347 0.996709762182572 1 1
0.853883988231193 0.829682274090182 1 1
0.953111435750957 0.923001020917387 1 1
1.10841633172497 1.0763306516652 1 1
0.875544143554292 0.8446693549155 1 1
1.12555751246227 1.08983248422216 1 1
0.867051336390542 0.843015584285055 1 1
1.19817213175636 1.15997431873264 1 1
1.26495379167538 1.22565015610314 1 1
1.30465286974753 1.26412406401448 0 1
1.21736685310052 1.18452677980086 1 1
0.828538697190928 0.804124809778127 1 1
0.908793198875398 0.881474100368914 1 1
0.959665528061835 0.930929932832672 1 1
0.994960969609041 0.965016508960607 1 1
0.921390606612216 0.890464603059289 1 1
1.04547003294256 1.01537957236951 1 1
0.968785261290222 0.939462696588347 1 1
1.11115997953681 1.07863380628553 1 1
1.25295020248657 1.21543085655542 1 1
1.028744399315 0.998115895859043 1 1
0.903456623025338 0.874530415453164 1 1
1.01253237812701 0.983754493355873 1 1
1.18463557544174 1.14978565287344 1 1
0.827484418085687 0.802791688389935 1 1
0.887266334262634 0.860139482994211 1 1
1.23279527086224 1.19684944207733 1 1
1.16502924738616 1.13285779781438 1 1
0.975388968031276 0.94695658885724 1 1
0.850566626464483 0.827207314904565 1 1
0.912643810181102 0.885894812949996 1 1
1.11257106045558 1.08066901636824 1 1
0.915742957395457 0.887993651570154 1 1
1.15830547656018 1.12255860778244 1 1
1.39214773788672 1.35252429257815 0 0
1.01521336812909 0.98750970502738 1 1
1.14152859442418 1.10707517393179 1 1
1.12953686055488 1.09576296951106 1 1
1.08368191662556 1.05012571293737 1 1
0.954985850525839 0.928004127255996 1 1
0.9932964179393 0.965910217136535 1 1
1.07482869179971 1.0433469323675 1 1
1.09315172864908 1.05988623709157 1 1
1.03838868078726 1.00895360842644 1 1
0.972272397056251 0.943384803877748 1 1
0.946285406289192 0.919823433769303 1 1
0.806198692902836 0.78458968787718 1 1
1.06159884491708 1.02655946094029 1 1
0.96888675219543 0.939779683618832 1 1
1.12737111367301 1.09549632143355 1 1
0.883926458508074 0.85905393380533 1 1
1.16884321146861 1.13410523014399 1 1
0.897359093265294 0.872370215494958 1 1
1.17792957834676 1.14314378960356 1 1
0.987201854572639 0.958976577967842 1 1
1.05094781260173 1.01741063862608 1 1
0.903995414438683 0.876075556427222 1 1
0.837294228940883 0.814737913082693 1 1
1.19228343200609 1.15957997316183 1 1
0.99881078294785 0.969208031449085 1 1
1.08161099462768 1.05069286426838 1 1
1.0448586603227 1.01465632886202 1 1
1.00040403746126 0.970314419765438 1 1
0.879086987487804 0.853570966014624 1 1
1.06049525075502 1.03060634699645 1 1
0.946867920122251 0.920528929066725 1 1
0.884911020500001 0.862264698041435 1 1
0.772481080200194 0.747981436389742 1 1
1.03600325340165 1.0065543570626 1 1
0.872606397210633 0.841654044047928 1 1
0.867282573395681 0.842014526867269 1 1
0.952794894789935 0.923064272088634 1 1
0.855069077612769 0.828437506603192 1 1
1.16629928768112 1.12805780190952 1 1
1.2649299131085 1.22652527167643 1 1
1.20031101866431 1.16579015756993 1 1
1.11063824454935 1.07604068172265 1 1
1.05580656903954 1.02298258851127 1 1
0.953481091871914 0.921762461302832 1 1
1.16126363692963 1.12618597656877 1 1
1.1142026694969 1.07654620224593 1 1
1.12847561531154 1.09150048986628 1 1
0.982040335534303 0.950630396521895 1 1
1.27379828025878 1.23713504951562 1 1
0.935681562116915 0.908941458889899 1 1
0.974749060392364 0.946515328774935 1 1
0.808895422402093 0.786298745302327 1 1
0.858713922406721 0.833629043079801 1 1
0.954704073386112 0.926661075818393 1 1
1.22468215766991 1.18538814461804 1 1
0.981993059239365 0.951363108888901 1 1
0.988661471693402 0.959994920882977 1 1
0.974605786456185 0.946509523493039 1 1
1.0182218563824 0.989139804647936 1 1
0.899490143535539 0.869955462053931 1 1
1.06366982863872 1.03491756460764 1 1
0.696112694380822 0.674780154747925 0 0
1.2254981506291 1.19072223765099 1 1
0.887042009497947 0.86330079941089 1 1
0.819010198686817 0.79436655651704 1 1
1.0968834951856 1.06358556127761 1 1
1.10143051966239 1.067808369907 1 1
0.931400501613547 0.906875468949771 1 1
1.03571312918223 1.00630032054852 1 1
0.784368963055416 0.762955530537133 1 1
1.0609208701265 1.03207751564818 1 1
1.01163553372748 0.983020941490093 1 1
0.843202182524245 0.819379094761506 1 1
1.14166206978629 1.10898017917424 1 1
0.832981681494977 0.807453200308941 1 1
1.09897114307152 1.06861860491788 1 1
0.95493954493274 0.926224211555263 1 1
1.10272955044865 1.07139895001351 1 1
1.14603359437329 1.10940154198837 1 1
1.00370150345043 0.975244249707102 1 1
0.954442537261324 0.925133858702163 1 1
0.976886593903315 0.94706048548774 1 1
0.862797185312339 0.835189954773943 1 1
0.808551841223865 0.78379060968841 1 1
0.928177232740597 0.901887258657224 1 1
0.909915540659757 0.884407369182275 1 1
1.00911707724654 0.978622127888725 1 1
0.822731666929015 0.799188594950369 1 1
0.690793342292204 0.67054328685963 0 0
0.918681719081765 0.891091691889125 1 1
0.955723733398959 0.929909426961948 1 1
0.78512995612722 0.761926514146189 1 1
0.984949845753573 0.953334716461195 1 1
1.12198753679741 1.09180075016984 1 1
0.737503407965825 0.714643459318521 1 0
0.853448336818724 0.831168129735839 1 1
1.07154195019462 1.04064544691591 1 1
0.770299107596351 0.747322284937236 1 1
0.859738015928722 0.834572805531149 1 1
0.947109920237271 0.915455658581695 1 1
0.877754829671216 0.854369476857235 1 1
1.06196874237567 1.03121869769986 1 1
0.963661566386351 0.935049430155215 1 1
1.0978877203425 1.05967116186116 1 1
1.00294394384948 0.970414950286162 1 1
0.915189091723801 0.884763921238518 1 1
0.941942873902439 0.912776740033298 1 1
0.848217957147964 0.821776915145795 1 1
0.8163389451598 0.792018811288911 1 1
0.904754132925978 0.877872604411948 1 1
0.979604938046944 0.949780040311438 1 1
0.851423749505694 0.827093207237367 1 1
1.11667705517482 1.0812117023214 1 1
1.34077112335589 1.29925103612281 1 1
0.972090483879615 0.941410771121669 1 1
0.902784907189769 0.876266092758748 1 1
0.847086742319217 0.822694980311662 1 1
0.704786863696265 0.683729166231353 1 0
1.38627368595833 1.34494316545581 0 0
1.0129305619634 0.984650156605341 1 1
0.87860226067141 0.854726897905177 1 1
1.14741498406562 1.11306754129973 1 1
0.882429373860912 0.851820430351134 1 1
0.593240307615358 0.576425188028349 0 0
1.20104300908165 1.1657986014092 1 1
1.01302386481499 0.982095712684111 1 1
0.926001796376573 0.901195445536344 1 1
0.769770656091231 0.744806759933782 1 1
1.22228385969839 1.18714862567538 1 1
1.21919684579691 1.18158751524246 1 1
1.10195099288398 1.06812526512017 1 1
1.04434105357308 1.01421407077973 1 1
1.07462259230156 1.04152535420002 1 1
0.889972838247086 0.864446874004355 1 1
0.933453312045777 0.906952374015286 1 1
0.847818699476974 0.824571763590335 1 1
0.949230791036916 0.923271097067705 1 1
1.01159786892517 0.984460764805988 1 1
1.04122017564253 1.01239142688052 1 1
0.799836497504296 0.777212758756219 1 1
1.12225892410859 1.08942892270509 1 1
1.06606276198053 1.03693597637351 1 1
0.831232282490104 0.807486640919022 1 1
1.08126214957479 1.05010297842644 1 1
0.944045950800032 0.915826236399196 1 1
1.15597678684782 1.12175005247606 1 1
0.762542614004468 0.741667275770208 1 1
1.04841947076795 1.01681876932617 1 1
1.14996011195906 1.11535280066759 1 1
0.743177540240031 0.722530798713207 1 0
0.894626700234055 0.869140316745186 1 1
1.14642558233573 1.10962464421575 1 1
1.11049196007871 1.07876933625086 1 1
1.15713901697986 1.12611624950679 1 1
0.898017953157808 0.873819811141149 1 1
1.1782845570283 1.14077916807687 1 1
1.06592166976648 1.03554538283726 1 1
1.16502438605748 1.12688055809428 1 1
1.12691281384782 1.09357642662454 1 1
0.89207613661326 0.86625193920304 1 1
1.07679768517373 1.04299175337535 1 1
1.17824049399666 1.14182856307221 1 1
1.11653593144971 1.08425118496708 1 1
1.30242489921586 1.26450282553042 1 1
1.15600364771781 1.12014556205554 1 1
0.978011491977234 0.951098830736062 1 1
1.12392468009938 1.08890747409235 1 1
0.826524410959508 0.801653686232507 1 1
0.89273775273583 0.867842782237186 1 1
1.00117758218103 0.968205725459795 1 1
1.11711503232865 1.08434399476286 1 1
0.802497736638017 0.78073413231639 1 1
1.14115109021504 1.10541548023065 1 1
1.01846401148315 0.988362517790069 1 1
1.02013546178127 0.993354555916292 1 1
1.06958074713783 1.03687153094192 1 1
0.817845608555561 0.795418182326202 1 1
0.903174611557294 0.873648836418833 1 1
1.1851453596201 1.14636123543962 1 1
1.21242571666304 1.17999448669495 1 1
1.08399753486803 1.05160919841949 1 1
0.956154187983896 0.928722101762651 1 1
0.92364807507453 0.897251014909495 1 1
1.23650679636506 1.20152711480379 1 1
1.17394736133554 1.14031552970414 1 1
0.827800671267391 0.803730426851011 1 1
0.853298776053055 0.827908396193929 1 1
1.08757570792547 1.05396473441757 1 1
0.824482720028432 0.798352907365325 1 1
0.918770652178103 0.89123396844215 1 1
0.762601952338412 0.740185208987611 1 0
0.835864367150924 0.807532372044034 1 1
1.01843568761093 0.989005907780871 1 1
1.07535063434983 1.04639696310556 1 1
0.772483533248607 0.749460103149391 1 1
0.992064656937806 0.962685256665022 1 1
1.18515677863232 1.15193628883429 1 1
1.0793747373326 1.04555580093316 1 1
0.683001754152697 0.662296551052281 0 0
0.891456953311249 0.864865984097348 1 1
0.878069616083551 0.852729698421485 1 1
1.02408750993679 0.994081547445078 1 1
1.04216353292757 1.01119968472759 1 1
0.969428133738256 0.939615058975355 1 1
1.34351632105447 1.303532276683 0 1
1.09604157790602 1.06323213157359 1 1
0.897829119979107 0.870801112945657 1 1
0.952844314091209 0.922307747579979 1 1
0.952389365563765 0.923842592189454 1 1
1.06239278017561 1.03048967053345 1 1
0.977823697251019 0.948392742983534 1 1
1.17793748897291 1.14083458575944 1 1
1.33635049459853 1.29734289017705 0 0
1.19554509243962 1.15877726299997 1 1
1.04794535424273 1.01726402934643 1 1
1.14963097518111 1.11348681707027 1 1
0.865499343295609 0.84026991431566 1 1
1.06359713399997 1.03618474376447 1 1
0.721761830835942 0.700300056343678 0 0
1.08226878413449 1.04724561395803 1 1
1.00643218925722 0.979377794216312 1 1
0.991583339983929 0.959733395992561 1 1
1.06329299533113 1.03044949897995 1 1
0.903555321310778 0.877996702874012 1 1
0.938157416033035 0.910573076948035 1 1
1.11496531253245 1.08322593648656 1 1
0.8189986091049 0.796536559221311 1 1
1.01565430359143 0.987924310197205 1 1
1.19933714923008 1.16627926874297 1 1
1.12636301527693 1.09607508818192 1 1
1.13782601418476 1.1067251381775 1 1
1.05467046911232 1.02092353604491 1 1
0.890528254397563 0.865090869882294 1 1
0.928548588871014 0.902051274369751 1 1
1.06173349722431 1.03016786556591 1 1
0.944248380860162 0.912221063878775 1 1
0.843920954160468 0.818049652058824 1 1
1.44049167963497 1.39764534561998 0 0
0.952460392644707 0.926610546287749 1 1
1.14305447415301 1.10901395835416 1 1
1.1050338633564 1.07185559498401 1 1
0.786197394576744 0.763237187559975 1 1
0.897333477639232 0.870007237926895 1 1
1.09424890622825 1.06428556411507 1 1
1.39612681423672 1.35267036727162 0 0
1.11053621843266 1.07913730321565 1 1
1.10585228115533 1.07338605432644 1 1
1.03798270814099 1.00618005339415 1 1
1.2420667325868 1.20248613105246 1 1
1.09932085095435 1.06707523890646 1 1
1.24074886775436 1.20616350761042 1 1
0.742456722651108 0.720220773829066 0 0
0.737179457835611 0.715210606464073 1 1
0.93511797646002 0.908933741992375 1 1
0.844689817639699 0.817627410373348 1 1
1.27143102753579 1.2323455141835 1 1
1.29223555932694 1.2561682408133 0 1
1.10148484347385 1.06738221373893 1 1
0.891615317014483 0.864657426897979 1 1
1.03012986826534 1.00213151093844 1 1
0.98066567116615 0.951709547541633 1 1
1.17937514915156 1.14472755685942 1 1
0.937321499695928 0.910117302225797 1 1
0.982904392189728 0.953652172847405 1 1
1.11281821098534 1.08026837830306 1 1
0.851687843644533 0.826104863497248 1 1
0.928066791225685 0.902026046338677 1 1
0.907923417374588 0.880643813103313 1 1
1.10249653051864 1.06545687000395 1 1
1.26672374308939 1.22668543618445 1 1
0.957797569802435 0.930242049473006 1 1
1.10061212062676 1.06308649976205 1 1
0.858530279898874 0.832472632533895 1 1
1.06814233811852 1.03562371736281 1 1
1.10144923640724 1.07086187668972 1 1
0.907038412996317 0.882228022740787 1 1
1.22437409355503 1.18787647198947 1 1
1.10614136252381 1.07215826045453 1 1
0.891920447018167 0.867245616330114 1 1
0.764537336067428 0.741315498672179 1 1
0.896255120226497 0.871623218966364 1 1
1.18794816038337 1.15330992204095 1 1
0.790570836339899 0.76196463140769 1 1
0.765777058365761 0.741268466772031 1 1
1.05623691328424 1.02425130595484 1 1
1.12315346846506 1.09026201714888 1 1
0.860111809350996 0.834915884053615 1 1
1.01313413679371 0.981367047303349 1 1
0.992347740166437 0.963005649663762 1 1
0.778412264232449 0.754192592011529 1 1
0.758080100944579 0.736872527992769 1 1
1.08218415455766 1.04966817183614 1 1
0.892955393073368 0.86603386310093 1 1
0.863108579939286 0.83867436642974 1 1
0.595170832800492 0.574222820145835 1 0
0.931224267577189 0.902422598659989 1 1
1.11436849726856 1.08056488814352 1 1
1.06420522352467 1.032289011839 1 1
1.01657109690978 0.986300620445932 1 1
1.04998494660609 1.01983998592714 1 1
1.02727170506912 0.998120403989793 1 1
0.967262291951978 0.939033928182331 1 1
0.946952958158457 0.915976415020054 1 1
0.992429247634436 0.960540032766243 1 1
0.798096926383108 0.773381563052889 1 1
0.962219844867151 0.932403437420965 1 1
0.736607033844842 0.714993082460913 0 0
1.15160893170136 1.11611394851917 1 1
1.02091297659186 0.992937338513419 1 1
1.31163178270238 1.27079418878805 0 1
0.933883317268757 0.906558082360715 1 1
1.04772325617004 1.01572087090513 1 1
1.25073526915335 1.21625001001955 1 1
0.954877971035773 0.923249588766595 1 1
0.795785005321773 0.771229005282234 1 1
0.979355524201339 0.946192864611747 1 1
1.02235868590728 0.98982868695919 1 1
0.999476758024651 0.968568343921286 1 1
1.29910795788392 1.26157016913536 0 1
1.11684413843718 1.08463936874155 1 1
0.985073475299096 0.953583421857918 1 1
0.75136998470405 0.730578829927538 1 1
1.17191097844741 1.13896217993087 1 1
1.14807951176139 1.11390689724379 1 1
1.25538498781024 1.21788898997901 1 1
1.07942549856575 1.04569390439823 1 1
0.905725368697433 0.881550946895829 1 1
1.06518498808071 1.02848913802132 1 1
0.89575838282837 0.867884950241922 1 1
1.33564402220799 1.29791078241524 1 1
0.920564540598704 0.894127735680912 1 1
0.940409412458646 0.911033986859903 1 1
0.987993444073133 0.958344448525966 1 1
0.902196762189259 0.877225910861683 1 1
1.21329075797244 1.177069432654 1 1
0.732594063961682 0.70947229594364 1 0
0.871096057120862 0.845069090931854 1 1
0.95523871723632 0.927512737118885 1 1
0.987443166507051 0.957898059313774 1 1
0.969814567201113 0.939500752472482 1 1
1.40245582650855 1.36166363018885 0 0
1.00651768370018 0.973352038736073 1 1
1.04418752314923 1.01176135097993 1 1
0.981393754409313 0.954682824604334 1 1
1.16832948857828 1.13448330955072 1 1
0.970996101649552 0.93926337811501 1 1
1.22059052364074 1.18560071256172 1 1
1.0174382437233 0.985897202757662 1 1
1.05500611266414 1.02587444336504 1 1
0.926293915884163 0.896244306221032 1 1
1.18650271840516 1.1511990683591 1 1
0.845046543410571 0.820260342125408 1 1
1.00781800541705 0.978899855450221 1 1
0.988410002385587 0.960662140019172 1 1
0.977923175437213 0.948544689219581 1 1
1.02822555000328 0.997475685946453 1 1
1.02460439082597 0.993593589934201 1 1
0.883354871107721 0.856515361928543 1 1
0.81878904209492 0.79373663704481 1 1
1.04095830730101 1.00945122379286 1 1
0.96439175388242 0.935609242521213 1 1
0.966220547886693 0.939229766851671 1 1
1.05614638755641 1.0232361556332 1 1
0.992853821343226 0.961161838184514 1 1
1.04886137949043 1.01605268931892 1 1
1.04664191641333 1.01874119906831 1 1
1.04419119441244 1.01209638775311 1 1
1.02938325694434 0.998696510438391 1 1
1.02256995206557 0.995636762557682 1 1
1.22434395903007 1.1864543626367 1 1
1.27078597759314 1.23159348706563 1 1
1.06946350581033 1.04086351726373 1 1
1.13712994308317 1.10246824500797 1 1
0.992797153930783 0.964948943313486 1 1
1.08858689375334 1.05471677822857 1 1
1.22056694845371 1.18687705853151 1 1
0.794791275294059 0.771118485272463 1 1
1.18324259867504 1.14866862614119 1 1
1.02212698533779 0.991194055690835 1 1
0.795963559753468 0.773383741485931 1 1
1.13012469310172 1.09711917397702 1 1
1.06596668935714 1.03095139207508 1 1
1.01398059812522 0.984932593467625 1 1
1.15146348072363 1.11922683831295 1 1
1.02163269145958 0.988349418611842 1 1
0.825533587701288 0.801544897189453 1 1
1.10296631039261 1.06725720579929 1 1
1.23247561524103 1.19379406937265 1 1
1.00246698544821 0.971260548534844 1 1
0.731566294893365 0.710860570022794 0 0
0.696427617445888 0.677183863599175 0 0
1.12693206747144 1.0896306689783 1 1
0.845609904756829 0.820522231282094 1 1
1.05865684440344 1.02755968377045 1 1
0.961935948163088 0.933829810647316 1 1
1.07805949521688 1.04648811634441 1 1
1.06287903902812 1.0311061836681 1 1
0.845023668473408 0.818997052268665 1 1
0.854591818468117 0.829116791413128 1 1
0.989996741300098 0.959602599470636 1 1
1.17103532157267 1.13706663883699 1 1
1.13235538035568 1.09681577701225 1 1
1.02536943614589 0.99431639434679 1 1
0.843492899043793 0.814876550507761 1 1
0.827275745403279 0.803213283056237 1 1
0.869453847720382 0.847414347683464 1 1
1.06696798980775 1.03673699304053 1 1
0.870769742646274 0.84576904244022 1 1
1.01328708215003 0.983392720773065 1 1
0.681959709514148 0.659849603581366 1 1
1.05333965810804 1.02592452016604 1 1
1.21679784163901 1.17738277341272 1 1
1.12564861314969 1.09006476294461 1 1
0.990523476490823 0.960372196533238 1 1
0.994592663089415 0.963699212102961 1 1
0.853711033082528 0.828627166685551 1 1
0.845970149375421 0.822060888756829 1 1
1.21046045974394 1.17302532351456 1 1
0.920822122563396 0.893971158546098 1 1
0.502303052417675 0.488100166281702 0 0
0.955615461833992 0.922856981068875 1 1
0.917149956218572 0.890727297189778 1 1
0.850407191178524 0.823418432166883 1 1
0.996377311895554 0.968418767165919 1 1
0.850012499106191 0.825989240711676 1 1
0.991249745247092 0.962031853103403 1 1
0.888653739436625 0.863411553139063 1 1
0.822199794320991 0.79845916612553 1 1
1.16294710888101 1.12789649264724 1 1
1.04923791827209 1.01706826225975 1 1
1.06323783425577 1.03164214118135 1 1
0.788670346298961 0.765677333067623 1 1
1.08045897786546 1.04931471058141 1 1
1.07016369039686 1.03634252359827 1 1
1.04284019045068 1.01237898634453 1 1
1.32360610264759 1.28560933790434 0 1
0.989875376205223 0.962043415457978 1 1
1.14981560839775 1.11363867112866 1 1
0.931426145550026 0.904196839068088 1 1
0.721501461266921 0.69985715909684 0 0
1.07865194528481 1.04650531634574 1 1
1.20257148204824 1.1686166982118 1 1
1.03036767391441 0.997436145518549 1 1
1.0613685775931 1.03070761310722 1 1
0.724628977796238 0.699670991524554 1 0
0.870286733693772 0.844255780235135 1 1
1.13555020923204 1.10051064321469 1 1
1.05537867016701 1.02054581929546 1 1
0.867506538709901 0.841272387652848 1 1
0.9112618567782 0.883606789212693 1 1
1.03834512105442 1.00859970809728 1 1
0.94574754248925 0.92045265160764 1 1
0.695359227019474 0.676924911195325 0 0
1.17186675539952 1.13959934847446 1 1
0.752233455580607 0.726775510571481 1 1
1.11438845437292 1.07937402528545 1 1
1.07174387019689 1.03807900335557 1 1
0.788988996444792 0.766987163316741 1 1
0.839831610798136 0.812925883299396 1 1
0.982519687676596 0.952911495333537 1 1
0.762973759624842 0.740573417204915 1 0
0.836492978209974 0.814603237814015 1 1
1.06069525774846 1.0308553568637 1 1
1.08269723632932 1.04984057935508 1 1
0.895382911020958 0.869122750309102 1 1
1.01849242994132 0.98562296313193 1 1
1.09583075749672 1.06169250812662 1 1
1.06682558402316 1.03670512421818 1 1
0.897916604908147 0.868917619228262 1 1
0.636555182689739 0.615833750283714 0 0
0.872715775365236 0.847705264992953 1 1
1.04775064518788 1.01655960026473 1 1
0.905756119346688 0.879514038472815 1 1
1.16401353239336 1.1306313807886 1 1
1.108514575306 1.07712844601933 1 1
0.793753669138426 0.770930965109037 1 1
0.903668661848841 0.879075733945364 1 1
0.862219719558831 0.836929933583991 1 1
0.983037041759763 0.950008195681448 1 1
1.2408197559261 1.20371748975197 1 1
0.999677083927639 0.972908992833336 1 1
1.13034593293235 1.09385393457314 1 1
1.01360999373832 0.984288303633376 1 1
0.9718643867751 0.944986613211458 1 1
1.08323452740003 1.05307848918837 1 1
0.944198280707211 0.916596347340158 1 1
0.741974978596224 0.722434226682261 1 1
1.09610582988667 1.06426172270861 1 1
0.855277393645142 0.827220899089268 1 1
0.901346611574384 0.874072788849266 1 1
0.972905199394957 0.944035180412554 1 1
0.91338793240653 0.884834888085242 1 1
1.0680432341594 1.03489615938081 1 1
0.993364315650964 0.962220770409399 1 1
1.0174470454848 0.988965517460184 1 1
0.787988901439783 0.764949373543866 1 1
0.995380228987104 0.966009128309362 1 1
0.779378954542581 0.756097415600725 1 1
1.04695093019473 1.01619032470405 1 1
1.1178176954126 1.0848041172612 1 1
1.0595769403035 1.02702961637323 1 1
1.04439472439238 1.01608645036164 1 1
1.08392279864703 1.05346603519467 1 1
1.07897417910938 1.04770970768186 1 1
0.806273718092757 0.782190261140801 1 1
1.08014608545166 1.0499050244821 1 1
1.04225572565127 1.01253319615683 1 1
0.805695008539269 0.778190683644865 1 1
0.965167428994523 0.936028113642225 1 1
0.907299116487627 0.880465635018313 1 1
1.0185931626945 0.990842347653604 1 1
0.895036490234932 0.866427348776985 1 1
1.05430929274479 1.02421227170859 1 1
0.773901809298352 0.750118593259561 1 1
0.879661274343834 0.852515435967074 1 1
0.974394850866591 0.945556136436635 1 1
1.15346590114466 1.11804549625671 1 1
0.989506818931016 0.960484363622859 1 1
0.726876067431406 0.70580995607984 1 0
1.09587542211068 1.06420748425875 1 1
0.928095722355683 0.899380525320781 1 1
1.13309171407577 1.10217727721666 1 1
1.10421287199322 1.07048551964969 1 1
0.710136033346699 0.689882628146517 1 0
0.882030971405372 0.856717230802339 1 1
1.03359292385114 1.00111648344737 1 1
1.07257644342398 1.04188590569059 1 1
0.779469842968446 0.756965955773942 1 1
0.868179042473569 0.841092215176363 1 1
0.968387446959198 0.940733216320419 1 1
1.06232502111896 1.0323823741178 1 1
0.808788926769606 0.784591835629758 1 1
1.16857355652866 1.13318969619141 1 1
0.925340963744952 0.896661011779256 1 1
1.16771187521535 1.13308975589648 1 1
1.08424136424047 1.05085927217813 1 1
0.929287900875047 0.897509530765651 1 1
0.710483306986869 0.687756923558284 0 0
0.946285071342583 0.917771636410554 1 1
0.995407124743911 0.967373024041775 1 1
0.855953657597802 0.831327065727501 1 1
1.06107443091947 1.0288899731682 1 1
0.929881282823315 0.903041100403815 1 1
1.09727286519412 1.06755068602458 1 1
0.748984676490064 0.727308768749002 1 0
1.1219629124887 1.09035903376935 1 1
0.894609920174289 0.866421956686253 1 1
1.20830376868154 1.17381320641415 1 1
0.849824139855998 0.826070313038597 1 1
0.796079541636823 0.772505730708143 1 1
1.08276160639795 1.05423230060606 1 1
1.22215898381463 1.1855737188918 1 1
1.18561751213377 1.14702473661134 1 1
0.943155646383918 0.917057345144642 1 1
0.967140313211593 0.939114872083469 1 1
1.09809102137501 1.06253046501024 1 1
1.03434090579281 1.00349827292806 1 1
0.861038148271235 0.838508627908469 1 1
1.02576524201495 0.993634013004061 1 1
0.948849597185882 0.921389269061201 1 1
1.03483649649294 1.00258389293494 1 1
1.05055059633245 1.01970392943138 1 1
0.924530072903018 0.898568022638442 1 1
0.834007728865929 0.808733948712166 1 1
1.18594654437801 1.15111858235398 1 1
0.958198599517658 0.929626384293827 1 1
0.983186570174265 0.956076214818279 1 1
1.01523485261891 0.986412428207 1 1
1.05343591849603 1.02238596769356 1 1
1.12937322048468 1.09817127896367 1 1
1.10186685040695 1.0701870710692 1 1
0.73699092117209 0.717685587776725 1 0
0.899180875575338 0.870201807779674 1 1
1.23291453492921 1.19559745599949 1 1
1.2879385258366 1.25083150152553 0 1
0.699818727699323 0.679502630695639 0 0
0.875466280068526 0.850100418127487 1 1
1.09847189151084 1.06342506183652 1 1
1.07844558492347 1.04449098307757 1 1
0.890196153708793 0.865065012268014 1 1
0.928857085592895 0.899507450949428 1 1
0.684121787743006 0.666026389490934 1 1
1.25359888435341 1.21671504954408 1 1
0.975760603503628 0.948857335489726 1 1
0.944239980214332 0.917359722632878 1 1
0.982096835709974 0.954669668251993 1 1
1.0747061774786 1.04476091295468 1 1
1.02803266341487 0.998470052997627 1 1
1.25298065534793 1.21701079297521 1 1
1.02258449749596 0.98787613041394 1 1
1.29449488296544 1.25656978222238 1 1
0.971661674223406 0.94082316716807 1 1
1.08174136962494 1.04686031137107 1 1
1.26572401050821 1.23126440296058 1 1
1.0902605668537 1.05597383410165 1 1
1.0705954044238 1.03992745269264 1 1
0.755218564157029 0.73337349101336 1 0
0.762857542115325 0.738342489627062 1 1
0.955466252235248 0.925611682076325 1 1
1.1238619778396 1.0902994523437 1 1
1.15766951915849 1.12255122545832 1 1
0.817590120303263 0.795370178526714 1 1
0.924348206552794 0.896917500609117 1 1
1.12773998956809 1.09553395202534 1 1
0.78415404672007 0.760473334139298 1 1
1.20568551242938 1.17128948865337 1 1
0.965141694757582 0.936378700275041 1 1
0.855200382955883 0.831121330269116 1 1
1.17039486498581 1.13808373622363 1 1
0.78234604831117 0.75693300941328 1 1
1.03190942944927 0.998528737728647 1 1
0.752209579076967 0.730957630244916 1 0
0.952156150595 0.923641513877542 1 1
0.773010013174693 0.750511608163595 1 1
1.24606553578412 1.20725102144596 1 1
0.920035419662025 0.892663680190537 1 1
0.984357319173095 0.958205327193433 1 1
1.04753526720893 1.01957981471784 1 1
1.01328276510712 0.984044403965447 1 1
0.860986525656735 0.835786609168245 1 1
0.999060061764226 0.969013901517976 1 1
1.06732262346787 1.03566473927406 1 1
0.91058256019517 0.881751052256759 1 1
1.19784132083453 1.16114478453522 1 1
0.661542874287041 0.640906279062043 0 0
1.00743661652857 0.977134027187667 1 1
1.02526967402123 0.996860809092047 1 1
1.37168459100891 1.32935642308861 1 1
0.692562946506271 0.667620411595713 1 0
0.869305113700167 0.843747324921452 1 1
1.00622193021461 0.975147848559977 1 1
1.00716216388744 0.976722235243051 1 1
1.16404635711155 1.12905490721759 1 1
0.899815849133687 0.873271961941893 1 1
0.741682935873563 0.717943826211416 1 0
0.946372320898728 0.918196804140889 1 1
1.0834662002561 1.05049408153358 1 1
1.18206368762725 1.14854200973126 1 1
1.24975948061477 1.21452749614425 1 1
0.871194809800054 0.844379912128148 1 1
0.76744989619471 0.745373681492726 1 1
0.944516513665589 0.915269591278632 1 1
1.05283222844758 1.02173652176796 1 1
1.095617882115 1.06436195148717 1 1
1.1456023413078 1.11239830859859 1 1
0.918867393045639 0.892232698328901 1 1
1.04743452368515 1.01374339959743 1 1
0.970552509489259 0.942026743632092 1 1
0.967218865477837 0.937661749326672 1 1
1.12358022042308 1.09146913022997 1 1
1.09568003932191 1.06362165728998 1 1
0.987085505862954 0.957980852468772 1 1
1.10937611481345 1.07416338858265 1 1
0.99238158623688 0.962637935002416 1 1
0.880667979624703 0.855359446636446 1 1
0.952708057103419 0.92575739771487 1 1
1.03460225154187 1.0027355152424 1 1
1.04709256482499 1.013120814495 1 1
0.985457392938726 0.953270202933354 1 1
1.01905162324975 0.990465020760109 1 1
1.08965746001525 1.06008056281625 1 1
1.01476175947285 0.986000577851936 1 1
1.20083891835656 1.1654129148999 1 1
0.94258695082148 0.916471448738769 1 1
0.963388196545197 0.937983253963148 1 1
0.829664178419211 0.80533108357326 1 1
1.03117686574028 1.00032042025234 1 1
1.08706043361389 1.05612342299628 1 1
0.84219519787005 0.819100677150979 1 1
1.0056327920858 0.973529763308807 1 1
0.974166985075096 0.949064316696404 1 1
0.918513303809509 0.89063912442171 1 1
0.864634108257437 0.841162010663399 1 1
0.66948754839258 0.650333316788143 0 0
0.764411426304983 0.739981667460043 1 1
0.786594938608396 0.764176592197411 1 1
1.22418447670462 1.18878815717079 1 1
0.762816945186824 0.739765162225079 1 1
0.945400287562769 0.91829248585272 1 1
1.04850196469435 1.01860563751275 1 1
1.08856374704709 1.05613970135304 1 1
1.12816713801652 1.09229003864016 1 1
1.10392191977269 1.07261744675928 1 1
1.0839399268432 1.049291421395 1 1
1.01968076730702 0.992308326304297 1 1
0.989311247758702 0.960909620791884 1 1
0.944638911671967 0.915884669726249 1 1
1.11331386237291 1.08353958089076 1 1
0.795442974060235 0.77397593010305 1 1
1.25003845022465 1.21278482840129 1 1
1.27083258867507 1.23487683042283 1 1
1.17261053119138 1.14004228708309 1 1
0.904533538666491 0.879682769470176 1 1
0.794319559774483 0.769798644372208 1 1
1.00928882111593 0.981721546587648 1 1
1.01851808081744 0.98818786711642 1 1
0.838908650225611 0.815687981291298 1 1
1.1679973357802 1.13158512171715 1 1
0.825032397952866 0.802143578986005 1 1
1.15036468131995 1.11780425988032 1 1
0.77343370854853 0.750686422904142 1 1
0.810026137906525 0.784367775734053 1 1
0.882026338910442 0.856637983464948 1 1
1.04958342607984 1.0157525782439 1 1
0.848441133781919 0.824211977659114 1 1
0.989586191153457 0.960390761905555 1 1
1.23037808662438 1.19303870491477 1 1
1.22713277045852 1.19025867519683 1 1
1.02534538418544 0.997136983632891 1 1
1.08677246467173 1.05576961820895 1 1
1.11526433761993 1.08296544443452 1 1
1.02621444090473 0.997473191829478 1 1
0.993812817511375 0.963831545907672 1 1
1.01061396433231 0.978075211422655 1 1
0.963169627646918 0.937571895279037 1 1
0.903138842750584 0.875595690963614 1 1
1.10556270759038 1.0708467060279 1 1
0.992368985869889 0.96022958408038 1 1
0.774338693295176 0.752277798925307 1 1
1.08677922688557 1.05468243440532 1 1
1.26220670324623 1.22434459024927 1 1
1.07774148982714 1.04259577717593 1 1
1.19586638823125 1.15974761154042 1 1
1.14044330762478 1.10607212214204 1 1
0.997217857362911 0.966536554678693 1 1
1.13482302225328 1.10222883911626 1 1
1.13078966660705 1.09602451064777 1 1
1.21674410409631 1.17893087722276 1 1
0.874567107582851 0.850804332188459 1 1
1.10708682756987 1.07616601876714 1 1
0.743202349552281 0.72055564629752 1 1
0.988608957080902 0.95746681991862 1 1
0.946744084230159 0.920493252443187 1 1
0.909635018895711 0.887573947983821 1 1
1.41377263659915 1.37468061649628 0 0
1.1368572521483 1.10259337814858 1 1
0.964793268113871 0.935909255703064 1 1
0.754462316382795 0.732128094590353 1 1
0.886433398428489 0.859273112063614 1 1
1.13401646578165 1.10186437586666 1 1
0.99097898940036 0.961912955034285 1 1
0.826126301104097 0.804072088754251 1 1
0.871819199662179 0.847803440756155 1 1
0.92967417538308 0.900159007970385 1 1
0.736586166471617 0.715840452119263 1 1
0.691333605718257 0.671503176015944 1 0
1.14141955383389 1.10814984356365 1 1
1.03747762821632 1.00663125321389 1 1
0.707717805873 0.685279086082348 1 1
1.15344603508854 1.12282928470738 1 1
0.843062679005426 0.819190500221488 1 1
1.00104540828386 0.970686914866724 1 1
1.14781332699624 1.11168468390875 1 1
0.976921525072871 0.946207742166615 1 1
1.19440561636227 1.16038762543104 1 1
1.09945870542368 1.06535381684034 1 1
1.0954119358213 1.06262688935603 1 1
0.883792524977544 0.858288583138504 1 1
1.01787046972823 0.98698425975964 1 1
1.35496961868606 1.31005365619782 1 1
1.03773362598492 1.00564128290972 1 1
0.923876485564647 0.895468528310722 1 1
1.04118031684294 1.0104798932237 1 1
1.03390768898238 1.00390906990371 1 1
1.08410265740632 1.05396087578703 1 1
1.20536771175128 1.17049435046114 1 1
0.89057801442459 0.863362831657078 1 1
0.888589825313164 0.86171806070095 1 1
1.17113533085351 1.13707988563349 1 1
1.13018856670537 1.09777057827867 1 1
0.887193349052176 0.858186703530439 1 1
0.893228349681076 0.864255952382314 1 1
0.717216961448001 0.695173038120594 0 0
0.871138623738209 0.845378447101825 1 1
1.02567355364033 0.996983436246972 1 1
1.04340306316041 1.01119574389323 1 1
0.83560481206326 0.811343773594727 1 1
0.866623204515016 0.839982219675998 1 1
1.0985231466502 1.06333762245457 1 1
0.939785168866353 0.909945782807305 1 1
0.883368539341577 0.85598991677926 1 1
0.96299605349808 0.933808727019017 1 1
0.815165179583345 0.79177573612986 1 1
0.928291995393526 0.901237426110279 1 1
1.16966159623553 1.13665285963933 1 1
0.941912881675114 0.917052033624846 1 1
0.797787465039106 0.773484921103951 1 1
0.990734899558932 0.960917635937141 1 1
0.80152831111131 0.776919166398897 1 1
0.91013547892583 0.882730841136179 1 1
1.14883087056837 1.11308378612604 1 1
0.648380777549459 0.63015797448154 0 0
1.0176706584689 0.989277414167416 1 1
1.09746674304705 1.06223721256111 1 1
1.04189805033463 1.00868022377208 1 1
0.720755328404969 0.697936158886943 0 0
1.12261160413387 1.08604557682796 1 1
0.997485585454452 0.967961316756644 1 1
0.929693409001357 0.901967983538359 1 1
0.913551403948717 0.887253666928162 1 1
1.13845656276118 1.10324522819701 1 1
0.979004998643288 0.948579048424063 1 1
1.11739078896064 1.0828918571944 1 1
1.21533859708456 1.18005892358703 1 1
0.998954284718371 0.970185019626284 1 1
1.02151335243128 0.992944447848698 1 1
1.23416158167794 1.19962390865727 1 1
0.994153992067313 0.967642096494225 1 1
1.00812842720444 0.981084012984683 1 1
1.12186114395554 1.08916785751489 1 1
1.14517597912725 1.11254198010225 1 1
0.99703162072 0.969257602330146 1 1
1.04320062381348 1.01214775165452 1 1
1.08799277991306 1.05450123241449 1 1
0.907038433799828 0.878610251595588 1 1
0.872010895628799 0.843926025965283 1 1
1.19542295472627 1.15885131840526 1 1
1.12192828080626 1.08693503235057 1 1
0.866493187729114 0.843505844107111 1 1
1.12930045894823 1.09713711975506 1 1
0.979883146214327 0.952227215247049 1 1
1.19901902227267 1.16379235604926 1 1
0.955343617744522 0.925539022525843 1 1
1.03053944511338 1.00136045403276 1 1
0.992021595835141 0.960606828158344 1 1
0.978192474897515 0.949269715387843 1 1
0.912399446569845 0.887704496069838 1 1
1.18579755806926 1.15220827747501 1 1
0.972767442266575 0.943424178172469 1 1
0.925142977146355 0.899858962207452 1 1
1.04729598496683 1.01812252173758 1 1
0.938156076456969 0.910568735448367 1 1
0.687478972225158 0.668172336102472 0 0
0.778708932763363 0.754326657588927 1 1
0.934435833930659 0.905355137802865 1 1
1.11136033536235 1.08069558723839 1 1
0.988945286213164 0.958584281751512 1 1
0.93290119563431 0.90462357315972 1 1
1.07669388186916 1.04277104137843 1 1
1.02417775042787 0.994267826963385 1 1
0.607080643287846 0.589026307604294 0 0
1.01678397587278 0.989260550413052 1 1
0.916940007368788 0.888825770926838 1 1
0.984098862635368 0.952102522344195 1 1
1.1039707742446 1.06842334983954 1 1
0.945611431817176 0.917766894189358 1 1
1.49077399667062 1.44688061174354 0 0
1.12515518178134 1.09107184043189 1 1
0.992319319852691 0.963191352368833 1 1
1.05961830178563 1.03049103041242 1 1
1.16501293289211 1.12566663585394 1 1
0.877143870151022 0.852295005421743 1 1
1.13799458332287 1.10332178619711 1 1
1.10311056270991 1.06805887570834 1 1
0.908379057377022 0.878927801320457 1 1
1.10413376484595 1.06901411181924 1 1
0.937462569562378 0.90763189796726 1 1
0.930373542033439 0.904185234674014 1 1
1.23001939608911 1.19379388278828 1 1
1.22816242686726 1.19378508789161 1 1
1.08871891656291 1.05606132380202 1 1
0.787587027100664 0.766172578013866 1 1
0.898280789149083 0.871237830897931 1 1
1.10275053587571 1.06886442960548 1 1
1.00284868648934 0.97170794512131 1 1
0.595384489000728 0.578564797037922 0 0
0.808347174096589 0.782679541291825 1 1
0.967620766043766 0.939081863125705 1 1
1.31465424593683 1.27488518265561 0 1
0.887102273197945 0.862201042946807 1 1
1.02618190926633 0.996536848427751 1 1
0.969782495589341 0.937662858564922 1 1
0.867629696264633 0.84164827325436 1 1
0.901373443238669 0.875751519071085 1 1
0.92539745934112 0.900094387779268 1 1
1.04443308039182 1.01380150721012 1 1
1.03285973104201 1.00382348512273 1 1
0.867787090043777 0.840170883108439 1 1
0.915763070037427 0.89056290332023 1 1
1.19095884292871 1.15354035565442 1 1
1.10280389382549 1.07225791438377 1 1
0.798562676653381 0.773069245759962 1 1
0.924751740047038 0.897228090904804 1 1
0.733431934558855 0.710826483029389 0 0
0.96738801535944 0.939060910943648 1 1
1.01675722623941 0.986789999678794 1 1
0.859181451553415 0.832102061420007 1 1
1.00378047022283 0.976145284573578 1 1
1.15732449810556 1.12403046711219 1 1
1.18633969337926 1.15007097450775 1 1
0.955686365449091 0.926526792997146 1 1
0.986129451299764 0.958352980253913 1 1
0.958001555498584 0.927732929500547 1 1
0.856945948079209 0.833249504948636 1 1
1.07682447676568 1.04501987602192 1 1
1.21309853139133 1.1774159600673 1 1
1.27420493180142 1.23579137530521 1 1
1.27618758950618 1.23995738593975 0 1
0.741212410683508 0.71915298323573 1 1
0.948174051545773 0.920282642410165 1 1
0.951019308513382 0.922809903147491 1 1
1.2009450235687 1.1653075457401 1 1
1.27545253045103 1.23953798916788 0 1
0.717465314355344 0.697576586614537 1 0
1.04683061704241 1.01664433826289 1 1
1.14103172923153 1.10851127836099 1 1
0.944812230460621 0.918116604829313 1 1
0.958186679370864 0.928523601404821 1 1
1.09167277526971 1.05878195888628 1 1
1.18625100590257 1.15108461861514 1 1
1.06695007981637 1.03545542991987 1 1
0.935644548783111 0.908188406667303 1 1
0.985224713422316 0.9560597562249 1 1
0.926076120488272 0.900428250411314 1 1
0.894656386152069 0.868848615483957 1 1
1.00551388493145 0.977060004872894 1 1
0.9185004080986 0.891476629611711 1 1
1.02023980617794 0.989119996504909 1 1
0.644518792138363 0.624327296070397 0 0
1.13919534931595 1.10469656724803 1 1
0.74328125040975 0.720504871326221 1 1
1.02121233494914 0.992996108144908 1 1
1.17890264615588 1.14320779982988 1 1
0.902536973384429 0.874709509383249 1 1
0.832217125648146 0.808530566163083 1 1
0.981022582472953 0.949290370726539 1 1
0.924183810454675 0.895790203814594 1 1
0.71715882823901 0.696773483956658 0 0
0.776272039276748 0.753396663464358 1 1
1.06825212968446 1.03788737852415 1 1
1.00813756268672 0.977029606417635 1 1
0.959291939427057 0.931672567300782 1 1
0.998050122075447 0.969018966182476 1 1
1.0269346442092 0.998310429213554 1 1
1.02013242024735 0.988218068341109 1 1
0.871708898446475 0.848381177599476 1 1
0.821115236805341 0.797258544929686 1 1
0.902518285477625 0.874620059527181 1 1
1.02716271833322 0.994106008574004 1 1
1.13601800486068 1.10239284853524 1 1
0.762725994242483 0.737488658338223 1 1
1.04557716378682 1.01635574579177 1 1
0.904621484253313 0.87863867804304 1 1
0.901002399634486 0.87261296404295 1 1
1.17169634324624 1.13672428365104 1 1
0.979735477401749 0.946001792895702 1 1
1.24250596761615 1.20814561031373 1 1
1.10021285462784 1.06618144664453 1 1
0.939931087578103 0.913917436952285 1 1
1.21503268985764 1.17880629031898 1 1
0.917654516995647 0.889782454743496 1 1
1.08564640677662 1.05491960689116 1 1
1.0126687080669 0.982866141439527 1 1
0.95942666090134 0.929716135009484 1 1
1.16204975724197 1.13024474264267 1 1
0.707307999738907 0.686800871530401 1 1
1.22201072307625 1.18187416001629 1 1
1.1638799591505 1.13138933960381 1 1
0.861072945739938 0.837043432600598 1 1
0.921201503754208 0.893908122018532 1 1
0.687543830202835 0.669300649984448 1 1
1.03670963062055 1.00836765470267 1 1
1.04651597803976 1.01540213561364 1 1
0.699453112362146 0.679736861431873 0 0
0.987517289159251 0.956759671462611 1 1
0.671433340295567 0.653028495809859 1 0
0.882987114110648 0.855647283666201 1 1
0.847334590493256 0.821802344204206 1 1
1.01887391411337 0.989920545259025 1 1
1.15463494865102 1.11815061697563 1 1
1.34336060721878 1.3027748093227 0 0
1.18659823945977 1.14792270641252 1 1
1.03858927461411 1.00660817669124 1 1
1.1450784338831 1.11179851194499 1 1
0.94007858062261 0.911784518544833 1 1
1.07811732202906 1.04688955663839 1 1
1.13905419254843 1.1080936818738 1 1
1.09662049070912 1.06676950021184 1 1
1.08698336381767 1.0520542077982 1 1
1.05649389724285 1.02273221214154 1 1
1.20647631688745 1.17097173904378 1 1
0.806647770900332 0.783107675208442 1 1
0.94251131061169 0.914636803569213 1 1
0.853901646885763 0.825466376081133 1 1
1.15091881422529 1.11731359268354 1 1
0.718363392751986 0.696883627863599 1 1
0.850844725069149 0.825257101186798 1 1
0.586466451819175 0.569301639190593 0 0
0.828794668939171 0.806207774798346 1 1
1.10798024535125 1.07750778458882 1 1
0.990441092248786 0.963171838686686 1 1
0.971787560676137 0.942573286276426 1 1
0.850809513497014 0.825516828916363 1 1
1.27063028338486 1.23327937167587 1 1
1.08669989723213 1.05259893408521 1 1
1.04428515382113 1.01383505359446 1 1
1.17970076815021 1.14654253546836 1 1
0.842698691187631 0.818408198236816 1 1
1.03144845219805 1.00185165818288 1 1
0.922997308801584 0.898116611390941 1 1
0.804036291399448 0.781412877243687 1 1
0.777916515720827 0.756636019509636 1 1
0.708993756427692 0.687864216023271 1 0
0.921556334624912 0.893706438908649 1 1
1.11851348570419 1.0858218932869 1 1
0.656638810395033 0.637340295895584 0 0
0.822387328846156 0.798462594833289 1 1
0.850521036507828 0.825819096858397 1 1
1.12310272557085 1.08983350518079 1 1
1.01769172303804 0.989016244773102 1 1
0.852305086383987 0.828600885295111 1 1
1.21520722592786 1.17785309418703 1 1
1.22425269341977 1.18829869215677 1 1
0.795564623537594 0.773636215527756 1 1
0.940418922779101 0.910920319818876 1 1
1.14561275168028 1.11116060267328 1 1
0.755131953475259 0.728804400778865 1 1
0.754205911815375 0.731765985572396 1 1
1.08156518434037 1.04961253371092 1 1
1.00455136689381 0.971563464626179 1 1
0.956079688812152 0.927288778924416 1 1
1.0137151660498 0.986042575119075 1 1
0.920761518147272 0.891536715708997 1 1
0.933956309829933 0.908466011257704 1 1
1.35346256732973 1.31072392688723 0 0
1.27410640434387 1.23875441870449 1 1
1.08056400073954 1.04893560818387 1 1
0.868566988471258 0.84083408785021 1 1
0.996770240446932 0.967270201280926 1 1
1.06596722870702 1.03638917177937 1 1
1.19830013264246 1.16371903859831 1 1
1.09471797940033 1.0612449955853 1 1
0.850332683849981 0.823758352729858 1 1
1.12650603564221 1.09338310721546 1 1
1.13843231111053 1.10563058827591 1 1
0.823717219640693 0.800088117954776 1 1
0.865232022898874 0.841103258582103 1 1
0.945198908138181 0.915122033862556 1 1
0.79027106223387 0.768145210218554 1 1
1.01850985704836 0.986367977535458 1 1
1.07351299735472 1.04302962745509 1 1
1.1991932958084 1.16249871756214 1 1
1.02936636506707 0.998800506601077 1 1
1.24714794634095 1.21159296816255 1 1
0.874254208459619 0.8472904775652 1 1
0.948741100358988 0.918719016216403 1 1
0.800765090482218 0.778008293168755 1 1
0.835370058383998 0.812143676128859 1 1
1.08178427005413 1.04854104018026 1 1
1.06838199299595 1.03687341543814 1 1
0.87806302997135 0.853161157465379 1 1
0.951208381257639 0.921537474823308 1 1
1.17528628857043 1.13931800177436 1 1
0.849211158864356 0.824437562355432 1 1
0.97452300604769 0.945664131962501 1 1
0.856926610343396 0.833326753021872 1 1
0.881809752515676 0.853110666209919 1 1
0.988401931395317 0.961952016636755 1 1
1.08739176431823 1.05316993175885 1 1
1.0397957749524 1.00952282166542 1 1
0.890317068545202 0.865233591221126 1 1
1.04111177644588 1.01338819188738 1 1
0.782322268529938 0.759116209044312 1 1
0.904043810771777 0.875870158484669 1 1
1.09459300168856 1.06562035863226 1 1
1.15913127295982 1.12792449992255 1 1
1.21956912738649 1.18004286373152 1 1
0.982331217946491 0.953645919592602 1 1
0.936951363255385 0.906085874368983 1 1
0.905696815070875 0.879268789245714 1 1
1.0482499230489 1.01697054281318 1 1
1.27151107071586 1.23500817580669 1 1
0.814505014835418 0.790996283913035 1 1
1.11793514206325 1.08567611778301 1 1
0.879297458959225 0.852030770641678 1 1
0.844725921636413 0.819314833927169 1 1
1.13145403953224 1.09954915358504 1 1
1.20688988694654 1.17162383416442 1 1
0.777226759283824 0.754489952283287 1 1
1.07675090833438 1.04707077827597 1 1
0.954571037380975 0.928365523450941 1 1
1.17253936867438 1.13671659561846 1 1
0.747601327692102 0.72703121582663 1 0
1.19687990074702 1.15872354605424 1 1
1.00348750309318 0.973059407286535 1 1
0.939590534898069 0.912871086544738 1 1
1.32495832035639 1.28566281584366 0 0
1.07695355198075 1.0411467918443 1 1
0.820886414639001 0.798355803597269 1 1
0.823478132814226 0.796829854536737 1 1
1.00873794073134 0.977945200607868 1 1
0.98410843198839 0.955256627341595 1 1
1.11289524582874 1.07777345687442 1 1
0.805032585781432 0.782815269687401 1 1
0.91333446069324 0.885895341945606 1 1
0.980644114768658 0.953492366378246 1 1
1.12751005979731 1.09420085342757 1 1
0.963449997153644 0.93579897888704 1 1
0.971797047025629 0.944836509661896 1 1
1.13232338768501 1.0977215497065 1 1
0.890021067911176 0.86377697847203 1 1
0.798524737895303 0.774770411976703 1 1
0.963307763243012 0.935978663407006 1 1
1.15666668897255 1.12149180546338 1 1
0.75070066811575 0.72825978979985 1 0
1.11522432091101 1.07999498798965 1 1
0.917524124095228 0.891774969118026 1 1
0.967792573047993 0.941222091981266 1 1
1.04326579554131 1.01014089267439 1 1
1.0567845936948 1.0253493896982 1 1
0.88204915226389 0.855232954346323 1 1
0.883648013646947 0.857006969713403 1 1
0.813441516400742 0.788608744443572 1 1
0.719641206547456 0.696431667031903 0 0
1.06763084806394 1.03965524856371 1 1
1.27041535320964 1.23417900548894 1 1
0.676386569550454 0.658461240305138 0 0
1.18987933247764 1.15318081629233 1 1
0.852658618570961 0.827352262300807 1 1
0.914650853798351 0.887818304340573 1 1
0.933609534693513 0.906104671467361 1 1
1.31200762875012 1.27045574934308 0 1
0.798870363282189 0.774669034569604 1 1
0.858755669938117 0.834342105074041 1 1
0.834787520605888 0.80801612037915 1 1
0.864353260908458 0.838951009573308 1 1
1.21045969042113 1.17232098720621 1 1
0.98559707360949 0.95266786036799 1 1
0.926225219565653 0.899370963589801 1 1
0.92363003298141 0.89440723237611 1 1
1.23136620149082 1.19128716460907 1 1
0.802038883040167 0.775932538091194 1 1
1.1918168613502 1.15819402298526 1 1
0.940431921640899 0.907614110103941 1 1
0.962863259400397 0.93383255433477 1 1
0.992667194159185 0.963723709285217 1 1
1.04593300747493 1.0138929156068 1 1
0.924937991107095 0.895225562362884 1 1
1.05469331746974 1.02077719490389 1 1
1.36397091332656 1.32717308018055 1 1
1.08984869883288 1.06047000500383 1 1
0.996758504288509 0.967790124805093 1 1
1.09520058403066 1.0621011064573 1 1
1.19613427210845 1.16058196726919 1 1
0.936056220043357 0.908608619095014 1 1
0.895796000548203 0.87050039882473 1 1
1.21235004807438 1.17335855326997 1 1
1.09647321607126 1.06099890343571 1 1
1.10606885532584 1.07377241251624 1 1
0.998347342188606 0.970200084134374 1 1
1.01789714191078 0.987296089528096 1 1
0.753913824986908 0.73316715600614 1 0
1.21283102135118 1.17845093346759 1 1
1.00830981108216 0.978624782398667 1 1
1.13345504192255 1.09897256663587 1 1
0.834913938380948 0.813181794623215 1 1
0.686184470903706 0.666547701263749 1 1
1.04328257229476 1.01264768236201 1 1
0.787895667075026 0.764349044332836 1 1
1.02118998084452 0.9924124048875 1 1
0.955712375644889 0.927007127290266 1 1
1.01065781654332 0.981631818075428 1 1
0.953848474346066 0.926292893622438 1 1
0.861472281867299 0.836825929891463 1 1
1.27508101146211 1.23877032547873 0 1
0.817311712436882 0.796523537655361 1 1
1.09180232461832 1.06089919860935 1 1
1.07368284531646 1.04063829928313 1 1
1.04829013134822 1.01663303726855 1 1
0.931354442772217 0.901866059331916 1 1
0.796319108650808 0.772275640008369 1 1
0.976602512872329 0.949230427986609 1 1
0.839753605055285 0.814612893358142 1 1
1.11032131581289 1.07877746756175 1 1
1.43390571806142 1.38966031958392 0 0
0.978437691689359 0.948770824153629 1 1
0.909253122741502 0.883778525673475 1 1
0.739668580032093 0.714390840746193 1 1
1.11952552405362 1.08854886914572 1 1
1.01876449193531 0.991469083051116 1 1
0.809052340455927 0.78521721862738 1 1
0.901014155727728 0.874274228695893 1 1
0.949918997084459 0.921780212416061 1 1
1.15060444219778 1.11534663706787 1 1
0.872053391475878 0.846070183455527 1 1
0.80656613439752 0.784104278087502 1 1
1.01957696142277 0.988295074172949 1 1
1.11011711260619 1.07822521325914 1 1
0.808949915264115 0.785939343474421 1 1
0.961157286520424 0.930538659614238 1 1
1.0543047954264 1.02328763680879 1 1
0.970836989183064 0.942421901336373 1 1
0.629484348747609 0.61206635277621 0 0
0.895654500873478 0.866040601067843 1 1
1.05648055495941 1.02498744953141 1 1
0.932819936692541 0.90755030079221 1 1
0.8782004243194 0.853253222768187 1 1
1.13371163518596 1.10298114223069 1 1
1.03634980309537 1.00542417865254 1 1
1.13901573669507 1.10612170365868 1 1
1.01659706455474 0.987784962453899 1 1
1.14777804985649 1.11299134770596 1 1
0.996737174888814 0.96409793960513 1 1
0.676057842736502 0.655479652087705 0 0
1.05360764042811 1.02238378146836 1 1
0.741941478229492 0.718991999313466 1 0
1.31011980805634 1.26843668246489 0 1
1.11112935788568 1.0795625813501 1 1
0.875794410162692 0.851719971390263 1 1
1.04960678094082 1.01985584468334 1 1
1.02484459575408 0.993317692598006 1 1
0.985922142958372 0.956153649030959 1 1
0.70849606840925 0.68917907705826 0 0
0.946960344986879 0.918388037851633 1 1
0.847553417377966 0.82054270848041 1 1
0.989142517122402 0.95720213725354 1 1
1.03386696611768 1.00428344056713 1 1
1.09712837283719 1.06404556309079 1 1
1.13469904001117 1.10236065987207 1 1
1.12313779584787 1.09039412334234 1 1
1.11619840370444 1.08361627724428 1 1
1.15938945392725 1.12427461518418 1 1
1.15808274342171 1.12697270362902 1 1
0.814783676896994 0.791392742495356 1 1
1.01930315453441 0.989372274956462 1 1
1.18675961529071 1.15286845781737 1 1
1.18649575200914 1.14757358527993 1 1
0.764437159509945 0.739483861532435 1 1
1.08839846715172 1.05632304320085 1 1
0.879336370910842 0.849885584299774 1 1
0.827154049408542 0.803661129823839 1 1
1.11368174386306 1.08270454708141 1 1
0.933403409995014 0.906109405519784 1 1
0.937391746858898 0.908191833962445 1 1
0.826648659682088 0.800290032737212 1 1
1.13441461942633 1.09929540241165 1 1
0.794755551421803 0.773308997295416 1 1
1.10615132582271 1.07258043122907 1 1
1.00875352867919 0.979458413142031 1 1
1.18217141824256 1.14798536126239 1 1
1.38684256885677 1.34557749672296 0 0
1.12855461016222 1.09717604596891 1 1
1.11076964035498 1.08024167099723 1 1
1.01108398932566 0.980820374165769 1 1
0.894985937154131 0.868993917098751 1 1
0.783774084057807 0.758866545616288 1 1
0.985133246395287 0.958640542777634 1 1
0.827052124540485 0.80475198394509 1 1
1.1668723025964 1.13306402412557 1 1
1.10809534947128 1.07767782287793 1 1
1.02613405325748 0.996652155314097 1 1
1.05124101297657 1.02036495261202 1 1
1.06036241531594 1.02948895388986 1 1
0.917535075550763 0.889445138191196 1 1
1.23283178533011 1.1982440668681 1 1
1.09260371748451 1.05606019077159 1 1
0.952848611579585 0.923409004385657 1 1
0.917360758015382 0.892924313561404 1 1
1.01035509790561 0.975912967470712 1 1
1.00834874116096 0.979067217211124 1 1
1.10263840729413 1.06990059859006 1 1
1.29469752774426 1.25725595879663 1 1
1.27190424290751 1.23075440084001 1 1
1.03893840975705 1.0080830348618 1 1
1.11582208111924 1.08311008737259 1 1
1.19253528165049 1.15404534495949 1 1
1.15034224178638 1.1173715366445 1 1
0.896857758205123 0.870742969942181 1 1
0.823266988898732 0.796707502404636 1 1
1.0024477598227 0.975214452108571 1 1
0.772416927630972 0.749887182034417 1 1
0.976553116354885 0.945430181655599 1 1
1.00552841542891 0.974564403448122 1 1
1.0936868625412 1.06234580032988 1 1
1.17868844114953 1.14448445211804 1 1
1.32224429161422 1.28339893752794 0 1
0.965268574320584 0.937041791858852 1 1
1.02043674972772 0.990117523582855 1 1
1.05918133136289 1.03003240400988 1 1
0.893295559454886 0.867501184030343 1 1
0.637104997165369 0.617509932184423 0 0
1.12322181958745 1.09096261275865 1 1
0.943632520174854 0.915058838617951 1 1
1.18634885838233 1.15167734544598 1 1
0.842028501587915 0.816274851373437 1 1
1.40359790726771 1.35837859536264 0 1
0.848674783298865 0.823413623816276 1 1
1.03344351343075 1.00288635325971 1 1
1.04242490863445 1.01182549151106 1 1
0.769201322375714 0.748047987238448 1 0
0.869398959910402 0.844119314289649 1 1
1.00308465642427 0.97303855336479 1 1
1.11418997174714 1.08077449033351 1 1
1.2261791020585 1.18691413911694 1 1
1.03777204104046 1.00625898128365 1 1
1.22627847654858 1.19005907397826 1 1
1.10864714619077 1.07745854222053 1 1
0.983320600515073 0.954294820194821 1 1
1.13023432940313 1.0992901984553 1 1
0.969832509938921 0.942643706151204 1 1
0.918702651031705 0.89338463807017 1 1
1.31413960531454 1.27615040849596 1 1
0.946051679228531 0.917465974601235 1 1
1.03019922247008 1.00001653313223 1 1
0.930511257646347 0.902192462412715 1 1
1.09028138389264 1.05738966549099 1 1
1.08408535018808 1.05442863650566 1 1
1.05697273131115 1.0259467961636 1 1
0.976085360620805 0.949995240805104 1 1
1.02460416351834 0.995417557855967 1 1
0.885146572895333 0.858436551459288 1 1
0.868547738595322 0.842108453654965 1 1
1.13714066419027 1.10513716623998 1 1
1.01217603111519 0.984035690297664 1 1
1.18754603732987 1.15320365035097 1 1
1.17691598148307 1.14502714869377 1 1
0.794943723871546 0.774168367539556 1 1
1.29409529436173 1.25400570368096 1 1
0.791142219617401 0.764863477942724 1 1
0.724558046169562 0.704933475579993 1 1
0.95952648272138 0.929214104470876 1 1
0.972767589896772 0.943176803597022 1 1
1.12017251171845 1.0886100125969 1 1
1.01343646334864 0.984973611855368 1 1
0.907392053378599 0.879627955051866 1 1
1.07481927092377 1.04353254328767 1 1
1.04108103256253 1.00849654923203 1 1
1.01966049488727 0.990334375221007 1 1
0.7968498117898 0.774342723737108 1 1
1.05179254238852 1.02204190163358 1 1
0.694036073536497 0.673360059784374 0 0
0.754191632187066 0.732161200447548 1 0
0.953988673259482 0.926889979803304 1 1
1.34270233650633 1.30297639760738 0 0
0.854358858776116 0.829234993341296 1 1
0.770042278456303 0.74748119493734 1 1
1.24240746826982 1.20523390801768 1 1
1.07928315812585 1.04652560095927 1 1
0.941604273346944 0.911771893723548 1 1
0.831563345632626 0.808627296942344 1 1
0.910671176727257 0.884996712999778 1 1
0.981171540112006 0.950996425454141 1 1
0.97086980545389 0.944495718847951 1 1
1.00595475281432 0.977419066715843 1 1
0.988358076344307 0.957950391770417 1 1
0.886376755565638 0.860395540379556 1 1
1.22496887607303 1.18571696403436 1 1
1.21709960948828 1.18058626857083 1 1
0.673572657676242 0.652603768051567 0 0
0.904808648336269 0.877545005391735 1 1
0.927687856021982 0.900635456578821 1 1
0.865237848624079 0.84141221288504 1 1
0.873025714384347 0.846290723097483 1 1
1.22450040125671 1.19121374018203 1 1
0.980796923145552 0.951024381890485 1 1
1.07708708247436 1.04387387995363 1 1
1.07643632881094 1.04188444584799 1 1
0.94430294568811 0.915932288090949 1 1
1.1772955178242 1.14165845045851 1 1
0.854236874953407 0.828801520016416 1 1
0.853129437435259 0.825731454759745 1 1
1.05202861844672 1.0204031394722 1 1
0.853532304365263 0.825766636142858 1 1
1.01727713354103 0.983601820063581 1 1
0.838035019131305 0.8109841657016 1 1
0.784996259389966 0.762703127905623 1 1
0.882122289542098 0.855571459335434 1 1
1.33604591016372 1.29733677193144 1 1
1.21241945109389 1.17655994252646 1 1
1.06531889285159 1.03159248538058 1 1
0.782101221140291 0.758306861878812 1 1
0.947810858154598 0.91850551312186 1 1
0.779819265391596 0.75723278284937 1 1
0.948754987917274 0.921540257730942 1 1
0.970528860816281 0.942440257559475 1 1
1.10644169957562 1.07343941027914 1 1
1.00627338101054 0.974156710358535 1 1
1.00158176871627 0.971110769984397 1 1
0.913784492935677 0.88597247505645 1 1
0.932224786863556 0.901748553107787 1 1
0.862673127610175 0.833736277749116 1 1
0.838081353179053 0.814307335077421 1 1
1.1573729636738 1.12021153334286 1 1
0.861496034753709 0.833684538404039 1 1
0.870516971470838 0.844952249464663 1 1
0.966643945275372 0.937689417547504 1 1
1.32693377757697 1.28592788717458 0 1
0.947066040367354 0.91844107733236 1 1
1.28681285613414 1.25208949473007 0 1
0.969058517923874 0.940539187618633 1 1
0.901712149053004 0.871820052429278 1 1
0.973783390107863 0.945741617100846 1 1
1.1034088769301 1.07140833907312 1 1
0.976203487221025 0.948542072099314 1 1
0.841173377474857 0.814879681773265 1 1
1.05903769471587 1.02491003094289 1 1
0.834750952681546 0.808053911017717 1 1
0.963916451234034 0.936234370131069 1 1
1.0313411742874 1.00187475711003 1 1
0.694417194026947 0.675444113046579 0 0
1.16998849294542 1.13349825616386 1 1
1.12100434177194 1.08767157287039 1 1
1.00491899538514 0.974782430793707 1 1
0.778651702346369 0.754967818086073 1 1
1.04287491482071 1.01213102333329 1 1
0.976321155123422 0.948605728240296 1 1
0.991671574371188 0.964981005677919 1 1
1.0211976334413 0.988755861256753 1 1
1.4023231736716 1.36162334364392 0 0
0.805098659749377 0.781697113808575 1 1
0.999661278207052 0.970293641936263 1 1
1.1463326264962 1.1144197345163 1 1
1.31161332952682 1.2726229554737 1 1
0.855832949014555 0.82953291818525 1 1
1.19596691549633 1.16141811968167 1 1
0.847892125735747 0.822462751433488 1 1
1.05089242984823 1.02133101515354 1 1
0.745080392483661 0.723150629840559 1 0
1.25511771766225 1.21820901830972 1 1
0.959726956270523 0.929847067210672 1 1
0.862893675088002 0.835969099965168 1 1
0.888293261469232 0.862312130207115 1 1
0.809290257094463 0.785231226098407 1 1
1.02404643847681 0.99314261356675 1 1
1.24276437389082 1.20503027025084 1 1
1.01937045967087 0.990748725992204 1 1
1.17929014333475 1.14300018756292 1 1
0.973972366535456 0.945791411189154 1 1
0.740682607515031 0.720776225139726 1 1
1.12269931622333 1.0904896623463 1 1
0.84924224844429 0.824394894557321 1 1
1.11116570792344 1.07968040474233 1 1
1.06454391425017 1.03376859918952 1 1
0.938815902213004 0.905618590500431 1 1
1.11958010581448 1.08538140738465 1 1
0.922701358004391 0.895094366572555 1 1
1.00250460030493 0.973354598029168 1 1
1.27729641430503 1.24076975654888 1 1
1.12696551286371 1.0929666805627 1 1
0.786589554403789 0.761838060757938 1 1
1.04260679240472 1.0141624481312 1 1
1.05208445730758 1.02357042689039 1 1
0.939726693816283 0.91381140532341 1 1
0.941915565665197 0.911338243107195 1 1
1.06508887264056 1.03397600371607 1 1
0.999266813189254 0.963572348719541 1 1
0.935848079202502 0.90792109757713 1 1
0.840641964211185 0.811683962906393 1 1
0.840479903980486 0.815495752869012 1 1
1.0853652984865 1.05336608309173 1 1
1.17024509084902 1.13655154014623 1 1
0.948266747421323 0.922334714971027 1 1
0.893008185164358 0.86621210907738 1 1
1.1293062894111 1.09209120947642 1 1
0.9333564682949 0.905698796713642 1 1
1.11204904785072 1.07772171912309 1 1
1.07689838959756 1.04261942802609 1 1
0.93189097884623 0.904849553135163 1 1
0.824070882651973 0.800047818296211 1 1
0.81709585837804 0.794457490383061 1 1
0.992541645691276 0.962579932704326 1 1
1.20476866142453 1.17041274046013 1 1
0.957662089898123 0.9290894688472 1 1
0.803284466297408 0.778171439126029 1 1
1.0679633934784 1.03545448803454 1 1
1.17755161675885 1.1423202403012 1 1
1.2433339385992 1.20608764194308 1 1
1.02840432912886 0.998037295457698 1 1
1.10685150914891 1.07518185411902 1 1
0.790163783334923 0.767605400826146 1 1
1.27387492734319 1.23705356553034 1 1
0.983002242748037 0.954677975218593 1 1
1.01839601961533 0.990071883890241 1 1
1.36160610451368 1.32104271784152 1 1
0.876584710684855 0.848305470417029 1 1
0.988303747209877 0.958471945643811 1 1
1.04022321770718 1.00883454704515 1 1
0.914315026565012 0.885089800566153 1 1
0.989378581615995 0.958732200287872 1 1
0.883078506394033 0.854642468923158 1 1
1.24538207784424 1.20985111219933 1 1
0.909485501804534 0.883026848333464 1 1
0.917991271169885 0.889770817636398 1 1
1.02428605478088 0.991320439655055 1 1
0.732187821805991 0.710575399333729 1 0
1.09229946738027 1.06214224428979 1 1
0.955611193391226 0.92540335723399 1 1
1.01164152137525 0.980301134207615 1 1
0.893959773812519 0.866439089801716 1 1
0.976218712137134 0.948858547713698 1 1
0.856524775755928 0.830563129195989 1 1
0.883186867296925 0.85957182763503 1 1
0.923041519373413 0.896644850458653 1 1
1.14334332797222 1.10835077029154 1 1
0.795614219324679 0.773615827374845 1 1
0.996382383281887 0.966618560876912 1 1
1.07175562850226 1.04066504074104 1 1
1.0223139307419 0.99293428936863 1 1
1.22993406948436 1.18859072340763 1 1
1.07331330798104 1.04003591198779 1 1
0.884594888997569 0.860149070396285 1 1
1.18866409808261 1.15294210421824 1 1
1.03013500697484 0.998953712461236 1 1
1.08854065947576 1.05715395972094 1 1
0.793175455667739 0.769486391000843 1 1
1.02558519008088 0.992053222970485 1 1
1.07942880228034 1.04684019922699 1 1
0.886847701242156 0.859821688713572 1 1
1.01137007763314 0.979015932642254 1 1
1.09849018577338 1.06645244277318 1 1
0.955735969462852 0.926497032084253 1 1
1.01839149586268 0.987055897889968 1 1
0.844582880298101 0.818641301563694 1 1
1.16734075024938 1.13440281561817 1 1
0.642337647291245 0.6216314924157 0 0
1.05558147099768 1.02207624386632 1 1
0.840554641831788 0.816958579614752 1 1
0.971137977740231 0.945898534725194 1 1
0.979261546312055 0.949431056718228 1 1
0.95025223205796 0.91898900068143 1 1
1.04223678452391 1.01137528194709 1 1
0.864039106264963 0.837701296680442 1 1
0.8598782467816 0.836329112493618 1 1
1.10295136574508 1.06815987734064 1 1
1.33835854223303 1.29782312515705 0 0
1.17019818873547 1.13786383681193 1 1
0.809998678889569 0.786658156021828 1 1
0.99085358037154 0.961306775045758 1 1
1.08036242388095 1.05000909438363 1 1
1.44517599204359 1.40546113391452 0 0
0.867547489009677 0.839320573169494 1 1
1.13147747666656 1.09709061652532 1 1
0.938528179646692 0.910288137084313 1 1
0.837240590898247 0.812193710498933 1 1
0.90525958555487 0.876095967719999 1 1
1.26291956901689 1.22242687851963 1 1
1.15134385889789 1.11822096369816 1 1
0.642406757540502 0.623054618907513 0 0
0.988357736340041 0.957952076853131 1 1
1.29533143250043 1.25549771549347 1 1
0.815228416622786 0.791105739146483 1 1
0.957090140781405 0.929513230956897 1 1
1.20855405065759 1.16922595638511 1 1
1.02424323557675 0.99152961661656 1 1
1.07293851948744 1.04000043401012 1 1
0.88651388096334 0.86126516166679 1 1
1.12715230814458 1.09129818332102 1 1
0.786412767761304 0.763160492334933 1 1
1.12144815502645 1.08787459865361 1 1
0.915083555659237 0.886713179772471 1 1
0.905722792655033 0.878464789140398 1 1
1.19203936641869 1.15384102624159 1 1
0.872865228552128 0.849430040994117 1 1
1.19634666184802 1.15937659708962 1 1
0.950466685530028 0.923055591519156 1 1
0.938334547581073 0.912384141808041 1 1
1.0532364844758 1.02355405348648 1 1
1.07628627493664 1.04239480890496 1 1
1.18589406453469 1.15155846941165 1 1
0.912309658246737 0.883225724013004 1 1
0.815369252327363 0.791338265082454 1 1
0.903559708402137 0.876365312491076 1 1
1.21003194657401 1.17370724063678 1 1
0.971178299807585 0.940991109389532 1 1
1.07188930335182 1.03812054917809 1 1
1.16510561674335 1.12851699628937 1 1
1.14761760989753 1.11408290180679 1 1
0.789657753075668 0.767592531917746 1 1
1.07374667979891 1.04320953698883 1 1
1.27960110376111 1.24200405326819 1 1
0.909886659580591 0.884471925961689 1 1
0.804114606535499 0.782456238598413 1 1
1.16723203207993 1.13255997492269 1 1
0.825658234622132 0.802478707474701 1 1
0.94210040063028 0.909424580499742 1 1
0.819174020961238 0.795505259221487 1 1
0.942154516450957 0.911953968853523 1 1
0.731896622397356 0.710576914444108 1 1
1.24418333867722 1.21011829228171 1 1
0.967693417775072 0.938858637011725 1 1
0.849589797625127 0.826119498362194 1 1
1.0889886886928 1.0551167413662 1 1
0.890325438532067 0.865065160744909 1 1
1.2658271217045 1.22702045020518 1 1
0.758104228523646 0.735763311222031 1 0
1.32798529325483 1.28595694575247 1 1
1.03932744635787 1.00752953475651 1 1
0.955534722918841 0.926108381563341 1 1
1.03340262274952 1.00582422703027 1 1
0.860074316579337 0.833304784631535 1 1
1.12896285535049 1.09621598821817 1 1
1.05020315686375 1.01855618592625 1 1
0.830483156543107 0.805239105401743 1 1
0.788906292037288 0.766169309641592 1 1
0.894964147129088 0.86739461440908 1 1
1.02534145255229 0.996430061634918 1 1
0.929805867635921 0.90091356986378 1 1
1.15973674868721 1.12361247978815 1 1
0.868174737525975 0.841111633476252 1 1
0.716696981533467 0.695105696960228 0 0
1.13233268994944 1.09834237794583 1 1
1.103194915821 1.07137501577852 1 1
0.97952923935567 0.952146000841777 1 1
0.964438283045185 0.933568650192939 1 1
0.80970323425964 0.787046451712441 1 1
0.839399802265406 0.813594036086033 1 1
0.89425820466512 0.869322427269642 1 1
0.703060877064342 0.682611593050477 0 0
0.941330550505962 0.913292598332255 1 1
0.652948807871022 0.633748947633155 0 0
1.33532346849802 1.29552318231677 0 0
0.84347596917785 0.818055197638999 1 1
0.778402823048476 0.751727594841264 1 1
1.09736168376615 1.06457082501074 1 1
1.07845457716172 1.0455079054748 1 1
0.985192906639675 0.952498242941639 1 1
0.954844776877 0.927122676326823 1 1
1.01973556055432 0.989437410368782 1 1
1.05901787217753 1.02882962802872 1 1
0.735785927081615 0.712475402361905 1 0
0.885899875791352 0.858472484607512 1 1
0.73005464983532 0.709886723572094 1 1
0.888902382525362 0.863492265825439 1 1
0.931744216513061 0.905805182973981 1 1
0.921171451141393 0.89468070945575 1 1
0.978763227185843 0.948763466884368 1 1
1.03475901032357 1.00404206575527 1 1
0.989009779047098 0.961117302715493 1 1
1.05709101655469 1.02535287745301 1 1
1.07384555806125 1.0447593304547 1 1
1.01939908048347 0.990994570676116 1 1
1.09056095801584 1.05808351625999 1 1
0.708715945943471 0.683409067451576 1 1
0.808817325047728 0.785747384335038 1 1
1.42128530433074 1.37694580731993 0 1
0.966270961418206 0.934777443515361 1 1
0.974270321275727 0.942455956746847 1 1
1.14411089835226 1.10882665485458 1 1
0.844381457151418 0.820394478028459 1 1
0.908270938084257 0.881065657552143 1 1
0.604154004498241 0.586322900608275 0 0
1.00802691466905 0.980010623141248 1 1
0.976985840043137 0.946211057085324 1 1
1.01229500821553 0.980823918967503 1 1
1.14332716887764 1.11172739871952 1 1
1.29789895683765 1.26093747021288 1 1
0.902399911572825 0.875363858760548 1 1
1.03719416190317 1.00459232436345 1 1
0.795642793923982 0.770361325439593 1 1
1.16450369797682 1.13155304810866 1 1
1.19624001332399 1.15715642001641 1 1
0.978916119180822 0.95097254363392 1 1
1.20848781854723 1.17209067974797 1 1
0.798093577127027 0.773085605885909 1 1
1.25706219878951 1.22005651739308 1 1
1.15417739877693 1.11933785544379 1 1
1.00304893315957 0.971077311906002 1 1
1.07782853118478 1.04355729036343 1 1
1.18662777114409 1.15092158507224 1 1
0.680050699903055 0.661301044848026 1 0
1.28910561853841 1.25311485049867 1 1
1.00574164186022 0.97950352788562 1 1
0.945732623463692 0.91756007013499 1 1
1.10570065801341 1.07426100653008 1 1
0.876290396561583 0.850095634647611 1 1
0.991413293958488 0.959463764765853 1 1
1.09026848716378 1.06068179732746 1 1
1.131688786803 1.09914322961311 1 1
0.796285984985836 0.775053575159487 1 1
0.971884001123243 0.944369736628761 1 1
0.89431007391263 0.866744999558135 1 1
0.947781528375553 0.921844680035287 1 1
1.23823984786781 1.20168186773236 1 1
0.924756844103676 0.896194627150864 1 1
1.09884651801772 1.06584461311673 1 1
1.06352797854788 1.03217707404895 1 1
1.19960230138625 1.16654354907756 1 1
0.70234562347474 0.681026738893156 0 0
1.11900213887547 1.08561737151931 1 1
1.06428105673147 1.03132357786143 1 1
0.843909580687927 0.821385644428351 1 1
0.926391618030294 0.897275588421595 1 1
0.946594401566328 0.921097982649942 1 1
0.888618744046707 0.863239951698525 1 1
0.990952729920668 0.960856357656365 1 1
1.13725749588534 1.10016266616647 1 1
0.744708055509938 0.722708302260314 1 1
1.01100666065027 0.979876630864318 1 1
1.18024915395221 1.14393986542522 1 1
1.03434543030951 1.00207226422996 1 1
0.933265071381395 0.905781479017598 1 1
1.0744689747341 1.04227515445392 1 1
1.04008577601172 1.01007061289219 1 1
0.941144847795127 0.912532742733224 1 1
0.843166188287776 0.816151119245119 1 1
1.00796998808024 0.977255044837634 1 1
0.877316212002114 0.849734311073346 1 1
0.80431528846722 0.782820965226553 1 1
1.07266966367769 1.04006649901749 1 1
0.978609665842652 0.947307916112721 1 1
1.0932902813492 1.06306605935121 1 1
1.01203555639543 0.983225465694582 1 1
1.10975884176033 1.07805924943088 1 1
0.591442751095749 0.574771962427079 0 0
0.769949971852732 0.749483522781008 1 1
0.915006483291102 0.887018043554792 1 1
1.08479288798751 1.05238735180549 1 1
1.08234995705883 1.0498804578368 1 1
0.908594967212358 0.88118778009789 1 1
0.716235824909489 0.69658597673573 1 1
0.970696350091815 0.942720327302415 1 1
1.11728050986537 1.08350360255901 1 1
1.00185573912521 0.972986905049751 1 1
0.919195184542644 0.890589286021233 1 1
1.0720684517334 1.04249473329255 1 1
1.06343457677112 1.02333802929121 1 1
1.26229516857954 1.22573147999755 1 1
0.955149938117587 0.926660272851468 1 1
0.834000316223458 0.81148243467467 1 1
1.18112820319593 1.14524619744773 1 1
0.739027404717988 0.717657869144738 0 0
0.872297846679763 0.847149174987805 1 1
1.1812927387895 1.1459895828551 1 1
1.0966465557019 1.06453302547319 1 1
1.00825809417317 0.976645017395282 1 1
1.30742597685056 1.26877281884805 1 1
1.04354975725529 1.01395335988241 1 1
1.02794461360239 0.998798149666984 1 1
0.908167789387464 0.881654223147924 1 1
0.993154688732482 0.964047587042476 1 1
1.18331591248319 1.144501016479 1 1
1.06340989852899 1.03206265854816 1 1
1.03470535336102 1.00175266442221 1 1
1.01227077433006 0.982013557619012 1 1
0.804595498838471 0.779662949434066 1 1
0.993417842400353 0.965224596712616 1 1
0.768867092375864 0.746219963981324 1 1
0.895942686095267 0.870086163145244 1 1
1.10628169216929 1.06702281942019 1 1
0.860130275832808 0.834720971955147 1 1
1.05632537991531 1.02541262859863 1 1
1.18500559940879 1.14782807253803 1 1
1.04529546196859 1.01273207499842 1 1
0.916279462106454 0.89004044015054 1 1
1.09141748300156 1.05675754650176 1 1
1.09444360676392 1.06344637099314 1 1
1.33494180642648 1.29512489586663 0 0
0.600232150770375 0.581640963370717 1 1
0.879749197492203 0.851625801364686 1 1
0.988532179734107 0.96029206651339 1 1
1.14274925075449 1.10797778430949 1 1
1.12924929025281 1.09798220951884 1 1
0.830770323656851 0.805692478841082 1 1
0.713261392327461 0.693008272767811 0 0
1.23800322558097 1.20293719219556 1 1
0.904127144163908 0.880176461488209 1 1
0.84156072766294 0.816768949922671 1 1
0.976256299407172 0.949386796798625 1 1
1.09900092412342 1.06425480960311 1 1
1.39777232995444 1.35472366451855 1 1
1.14929899164616 1.11392624904104 1 1
1.06471371499361 1.03543947589847 1 1
1.03495758907244 1.00342178145642 1 1
0.885464246000975 0.857915024662683 1 1
0.926506429594277 0.898751759002945 1 1
0.888305964312349 0.860602845019686 1 1
1.1463884348643 1.11235302384119 1 1
1.0469096700473 1.01591929963996 1 1
1.3781218227861 1.33593251558335 0 0
1.26591193377407 1.22536459798647 1 1
0.813262599144207 0.791078626254586 1 1
1.09147727832811 1.06019472513343 1 1
0.854361452233498 0.829109026077168 1 1
0.986578748483841 0.95904172910792 1 1
1.30264260966773 1.26434578225526 0 1
1.19058262573499 1.1543007661358 1 1
1.23624590952819 1.20007409064938 1 1
1.21410909469186 1.17888877356783 1 1
0.918929724556003 0.895967286869788 1 1
0.881808840643168 0.857086594457728 1 1
0.897731310343922 0.87274875891685 1 1
1.0416587732746 1.01098429019721 1 1
1.16970994305332 1.13567822912004 1 1
0.99771675004825 0.965792731070111 1 1
1.05497688022978 1.02552174413689 1 1
1.04041549390719 1.00992442680722 1 1
1.07410137039751 1.04277256925715 1 1
1.01298829202495 0.982800153697271 1 1
1.00472964904678 0.975805876098278 1 1
0.895475018020853 0.87103482305107 1 1
0.956779514884155 0.928407204345872 1 1
0.805417401141088 0.78153622171818 1 1
1.04028279256451 1.0104123696931 1 1
1.1507096945592 1.12105820448218 1 1
1.09204759250389 1.05956600765441 1 1
1.10215726462705 1.07026480585434 1 1
0.927659656051475 0.897145245780874 1 1
1.16229493268763 1.12879494565272 1 1
0.999270184491239 0.968262243351951 1 1
0.928742560688956 0.89563914092588 1 1
0.810151824181493 0.78695782220488 1 1
1.00237737332263 0.973756985973972 1 1
0.677295229423499 0.658205141302808 0 0
1.14781064685775 1.11233121687558 1 1
0.785163289608769 0.760054278624707 1 1
0.924399362709528 0.89944883104486 1 1
1.0661648288093 1.0358896325516 1 1
0.836839091795205 0.811076318721902 1 1
1.15182576815867 1.1191678473629 1 1
0.901544444244663 0.877085675597636 1 1
0.917030102430349 0.88882922678964 1 1
1.000519469067 0.971900208499711 1 1
0.976227960748827 0.948203267242462 1 1
1.03382822958667 1.00413125688963 1 1
0.939826814393536 0.913746817052298 1 1
0.621442059872249 0.600768769835042 0 0
1.0349997368132 1.00592822336667 1 1
0.930621532406382 0.903888299909845 1 1
0.708968050854053 0.690729068654194 1 1
0.859501604499637 0.833565517229725 1 1
1.27365320745691 1.23474286147471 1 1
1.12530233845164 1.09167694493682 1 1
0.804012716117386 0.776687434200178 1 1
1.14819371395455 1.11385305050472 1 1
1.14196827267614 1.10997395149783 1 1
1.14895780846509 1.11473622244366 1 1
1.12697051067266 1.0954182523589 1 1
0.903073660163704 0.877938699200487 1 1
0.890645739896721 0.865393957381322 1 1
0.960434991439446 0.934624320202755 1 1
0.902575716877516 0.875977072557775 1 1
0.94925810622615 0.922168926874805 1 1
0.889039965952543 0.861176861394397 1 1
1.13857357270416 1.10589308940032 1 1
0.749818460090663 0.726387578466709 1 1
0.781683317145392 0.760512368725922 1 1
0.975984368285966 0.947730940873678 1 1
1.07460057519032 1.0490580485564 1 1
1.08398698434486 1.05159874494355 1 1
0.907165452356111 0.879315697719519 1 1
0.876266646954826 0.851001579722594 1 1
0.96995675128989 0.940550690232327 1 1
1.11179352440818 1.07760689244475 1 1
0.98147016174765 0.952465219352423 1 1
0.87103498291562 0.84517921056298 1 1
0.89837245286291 0.872640156946249 1 1
0.937625932100416 0.909625686930621 1 1
1.06939047254277 1.03525943367082 1 1
0.873558819428054 0.848987314925432 1 1
0.887502994486428 0.86141873056275 1 1
0.828187937996983 0.802475055848658 1 1
0.859774190784417 0.83423118033196 1 1
1.1433244340269 1.10741515663218 1 1
0.676241857277197 0.653638024586645 0 0
1.14832949750377 1.11223201081293 1 1
0.960271186514055 0.930172368034099 1 1
0.887926826995017 0.862233640370618 1 1
0.845692792594331 0.819502213957168 1 1
1.08919345037316 1.05563686734889 1 1
1.21397770694368 1.17810163641912 1 1
0.834447097399522 0.809899379327436 1 1
0.946075469007144 0.917277007052024 1 1
1.01318539726921 0.983606292605456 1 1
1.15656335953908 1.12460868265412 1 1
0.825464373417854 0.799028737558251 1 1
1.11339636857488 1.08028389157047 1 1
0.683148976099585 0.66145275404613 0 0
0.867351319899165 0.842502318465231 1 1
1.18666183672885 1.1507089080499 1 1
0.990862825208489 0.961244480711139 1 1
0.960211298011008 0.930646267046731 1 1
1.0645580949831 1.03407519387166 1 1
1.24468116772305 1.20602101566279 1 1
1.18690290085521 1.15091945789996 1 1
0.995235313019945 0.966383454429968 1 1
0.94827869897348 0.921194123149444 1 1
0.942899783996224 0.916173701000917 1 1
0.81147155004183 0.786453144738528 1 1
0.954395316603401 0.927658747407262 1 1
1.00355194714863 0.974296673598868 1 1
1.09689390749859 1.0618289968139 1 1
0.761096605161268 0.739774680460075 1 0
0.950560387163943 0.922987338543942 1 1
0.938718558439839 0.912054714368591 1 1
0.904903318172818 0.875110764006635 1 1
1.07991716878602 1.04940635256656 1 1
1.03401727905473 1.00343322858664 1 1
0.887166788534273 0.861983696090258 1 1
0.93524929741741 0.906495387276554 1 1
1.22861027452932 1.19406662063997 1 1
1.17992706185457 1.14695623941311 1 1
1.07145193927976 1.04410417973044 1 1
1.04284752499157 1.01315132655758 1 1
0.936286542647916 0.908746547903114 1 1
1.32332657107151 1.28426949261014 0 1
0.930437282616057 0.903979719142923 1 1
1.15981813751044 1.12406477611443 1 1
1.04038610014606 1.01011285023391 1 1
1.22805102262334 1.19366108983585 1 1
0.881390967479452 0.855979615412001 1 1
1.01080769582685 0.982587059179381 1 1
1.00411754308934 0.970868696504015 1 1
0.878194435120265 0.852043169836805 1 1
0.929706730581766 0.903439592636228 1 1
1.11720865718436 1.08373427909296 1 1
0.751611616715022 0.729270406257019 1 1
0.902043294149664 0.876273395319821 1 1
0.627891717315323 0.610105788771283 0 0
1.08220220920294 1.05130744874354 1 1
0.974646784292165 0.944396700290352 1 1
0.956126601317889 0.926776938840693 1 1
1.11354002105634 1.07638363424156 1 1
1.0242460282117 0.996039214616012 1 1
0.733874900893834 0.710772500058897 1 0
1.04190055047601 1.01007265875949 1 1
1.00144585898308 0.97169723891007 1 1
0.971336762592798 0.941243562215859 1 1
0.795981920550257 0.770283137035793 1 1
1.01387398941356 0.982799170971469 1 1
0.934469113487463 0.908487378146687 1 1
1.08589270830455 1.05477757319826 1 1
0.874881924225837 0.848051136396604 1 1
0.678650437260051 0.657934947922106 0 0
0.991521904754723 0.961696520203217 1 1
1.03452686260728 1.00230468719225 1 1
0.94144389345094 0.913111686874656 1 1
0.937397892611952 0.909524323172797 1 1
0.940591762323361 0.914353132884767 1 1
1.05043020956668 1.01739779602434 1 1
1.00472339310884 0.972806823625962 1 1
1.10438136043334 1.07244221561609 1 1
1.19901448698302 1.16066336100337 1 1
1.00740247229609 0.978348420024709 1 1
1.01127183708566 0.978434087525927 1 1
1.05397245360906 1.02197468870404 1 1
0.888727146865895 0.86508659333714 1 1
0.960754750171795 0.931154168570725 1 1
0.906071279655401 0.880865779771041 1 1
0.977867192666843 0.947251874616612 1 1
1.10021400624053 1.06894171807733 1 1
0.965613876689612 0.938860343254495 1 1
1.16810254535438 1.13252440167949 1 1
1.08766838506529 1.05403304639966 1 1
0.956263961504478 0.927797217857147 1 1
1.44794528504737 1.40324480766372 0 0
0.880525455681207 0.854748532700531 1 1
0.946733144594446 0.918838792014708 1 1
0.903673391488724 0.876054154259155 1 1
0.950723722532059 0.922695151016608 1 1
0.979921981712804 0.951243754035055 1 1
1.12248936629916 1.08691393266058 1 1
1.00138548658869 0.973463863547805 1 1
1.00335534059836 0.972848936732847 1 1
0.978942462603207 0.95028816367659 1 1
0.876412226760939 0.851984361243795 1 1
1.0295445081322 0.999012983627168 1 1
0.974475035798096 0.945074467481327 1 1
0.795895680880696 0.774360086696172 1 1
0.933035722799711 0.907308505666554 1 1
0.873731289933188 0.846731267248424 1 1
0.952132491099164 0.920767276405164 1 1
0.753581274961159 0.728199568108577 1 0
1.09292160229147 1.05699474815615 1 1
1.42052898805364 1.37987829852625 0 0
0.893238149665457 0.867686955171141 1 1
0.94314664375372 0.91385421791299 1 1
0.811808742716779 0.785151974265885 1 1
0.769949676738838 0.748055061917618 1 1
0.878429019608842 0.854346908488076 1 1
1.15512060335353 1.11977408242558 1 1
0.823944142869506 0.800410531475164 1 1
0.700023382025175 0.678495924649081 0 0
1.01115313895271 0.978567217572098 1 1
0.781878332173482 0.759831370429018 1 1
1.17903534136172 1.14195701388963 1 1
0.987932371958489 0.956521378971458 1 1
1.10183317615396 1.07035210452397 1 1
1.08901092243008 1.05492243195643 1 1
0.966462761403884 0.937676578400115 1 1
1.1312922701583 1.09503864306706 1 1
0.956343360828421 0.928648677879452 1 1
1.0084915514227 0.978495872830657 1 1
0.963815725791611 0.935908529539577 1 1
1.11467467825241 1.08063590423112 1 1
0.958039311289505 0.929461856516784 1 1
0.854068948067905 0.830832065106923 1 1
0.77132949638051 0.74980609400281 1 1
1.00805936635409 0.98008510474297 1 1
1.01282220686653 0.980762012381042 1 1
0.798388050026507 0.774392798416969 1 1
0.991327423302485 0.963666158702249 1 1
1.17624637258946 1.14009169642278 1 1
1.00891406960111 0.978619403932167 1 1
0.925667045151377 0.898353692988228 1 1
1.00529269023348 0.973055118005999 1 1
1.3906060521163 1.34886102026881 0 0
1.02537668114092 0.996561213951748 1 1
0.988486002958815 0.959622969008367 1 1
1.04161073254805 1.0090062141537 1 1
0.681840506131881 0.660394114769609 1 1
1.1525177490001 1.11903500760914 1 1
1.01017892057203 0.978355332071037 1 1
0.870123942130188 0.843086617633477 1 1
1.15410910086991 1.11970745764078 1 1
1.43525061579927 1.39398112364182 0 0
1.30707449084967 1.26806337073821 0 1
1.00753289205093 0.9791014614572 1 1
0.797725330420658 0.775427384072377 1 1
0.964680017015371 0.936410397870338 1 1
1.05164922365043 1.02108884103285 1 1
1.0329087653835 1.00093824157072 1 1
1.17495390811902 1.14082604436029 1 1
1.20737165106857 1.17491695648656 1 1
0.919271949921341 0.892873843831456 1 1
1.06039053033843 1.02784066589395 1 1
1.07223890206781 1.0394813338889 1 1
0.828736150290886 0.804803728659755 1 1
1.04452447848038 1.0125353616072 1 1
1.00593337924496 0.978769279374094 1 1
1.10648034446943 1.07473310974457 1 1
0.856043301217424 0.830135576333197 1 1
0.829175674553161 0.806544605670102 1 1
1.06525376008651 1.03343653112923 1 1
1.24200482190114 1.20261631739842 1 1
0.924751227189971 0.894955021620805 1 1
1.03081123076574 0.999518898077519 1 1
0.798605220021168 0.776523763686513 1 1
1.05490074016564 1.02225007479693 1 1
0.94028302354205 0.915206909576554 1 1
1.05404966517901 1.02382729150154 1 1
0.993343965685214 0.961376368005481 1 1
0.721308167073061 0.700088693256521 0 0
1.09720689497714 1.06531425569474 1 1
0.97418879276684 0.945608123331827 1 1
1.07748770864704 1.04508876923848 1 1
0.978140373849186 0.95154240566509 1 1
1.16250657946801 1.12997753917419 1 1
1.06395109705152 1.03222638607344 1 1
0.802378515194404 0.778243177781629 1 1
1.04132967323077 1.0116294428034 1 1
0.974343755295622 0.945424517494813 1 1
1.1508948023168 1.11922490114408 1 1
1.1220475713172 1.08691953330952 1 1
0.96447459119795 0.935541580649905 1 1
1.00983330560255 0.978295706524333 1 1
0.931529681029915 0.903536202535614 1 1
0.994441158564426 0.964732737318874 1 1
0.867213180528076 0.840737129222639 1 1
0.88366038863522 0.857922676884543 1 1
0.695806111289494 0.675877113457129 1 1
0.789520550405567 0.761596999930943 1 1
0.694500664385049 0.674301993662542 0 0
0.988334593141361 0.962457981919528 1 1
1.06757977454666 1.03655042635841 1 1
0.906501527449202 0.877655894657457 1 1
1.3738941078556 1.33442906536871 0 0
0.98405799018579 0.958405578653156 1 1
0.996208932033609 0.965886183249279 1 1
0.870398911806859 0.84561292564871 1 1
0.771853296124397 0.749175884592151 1 1
1.02738960761724 0.995882364865265 1 1
0.988473346261556 0.960507886351355 1 1
0.855019441086284 0.829331684985479 1 1
1.10575494039515 1.07232111682095 1 1
1.09704397131581 1.06501889034394 1 1
0.975289088630376 0.945265725098783 1 1
0.783191583492219 0.758440436794743 1 1
0.750200673546152 0.728219169218797 1 1
0.881753745936202 0.855702632226014 1 1
0.892361660137212 0.867598882438745 1 1
1.17744007864097 1.14431665657325 1 1
0.782633838334644 0.760239228457029 1 1
1.08792453231133 1.05375120635271 1 1
0.760859745959754 0.737178900832758 1 1
1.01560507207462 0.986218911227288 1 1
1.02797354251776 0.998893631854644 1 1
0.891407199670291 0.86742102660528 1 1
0.889515782075407 0.862700469237576 1 1
0.994235494643172 0.966887695597207 1 1
0.961861814935542 0.93669213767024 1 1
1.2744978521756 1.2393065745971 1 1
0.969489498850156 0.9416073679767 1 1
0.990472571646362 0.960430311371589 1 1
1.10576754264987 1.07181274346849 1 1
0.665933974498381 0.645777242000944 0 0
1.07506747615514 1.04521043390874 1 1
0.878858551294254 0.851440928583573 1 1
0.919550924796594 0.894040058611128 1 1
1.09388008749236 1.06174457225113 1 1
1.02856440237718 0.996990005179216 1 1
1.3128080506232 1.27305264763426 1 1
1.07021044717918 1.03899352822947 1 1
1.31408316617836 1.27438147518981 1 1
0.735774490207583 0.712768312174555 0 0
1.30263822964566 1.26651214544146 1 1
0.828509558159562 0.805715588917389 1 1
0.840751176950989 0.811196145710833 1 1
1.17879502229398 1.1427599257559 1 1
1.12850829503325 1.09506132038848 1 1
0.978453366036938 0.946262024277695 1 1
1.01871390317403 0.988292621845292 1 1
0.900733512845271 0.873396291479489 1 1
0.878694940552809 0.852694744481328 1 1
0.891474914859122 0.864656215023549 1 1
1.16707193692785 1.13242568162888 1 1
1.17185243222241 1.13530566475157 1 1
1.28945212147709 1.25056123846368 1 1
0.917496322741175 0.891607613060069 1 1
0.988951247802284 0.961265314117972 1 1
1.05382614399602 1.02400762063961 1 1
1.03345030484072 1.00346327545963 1 1
0.813782944347026 0.789155179872746 1 1
0.757622646154301 0.737268340970533 1 1
1.07956135154143 1.04783197501995 1 1
0.987952592971993 0.958158435491005 1 1
0.937508277215463 0.910561355342202 1 1
1.11148556982511 1.07360881976257 1 1
1.01553259977193 0.984920318890201 1 1
0.971531534736255 0.942307743731443 1 1
0.952607542850413 0.924680096475084 1 1
0.978492562897651 0.952998900917557 1 1
1.08494567484881 1.05335233706129 1 1
1.00447098039508 0.971684044521394 1 1
0.956905495768769 0.927035463452206 1 1
1.07187433932327 1.03732070223618 1 1
0.933467247516693 0.908326517394399 1 1
1.18376153278288 1.14993852385318 1 1
0.906892193204491 0.878009255360409 1 1
1.08969102472973 1.0577776658708 1 1
1.01645885977229 0.985927789330665 1 1
1.26162136979686 1.22328876695257 1 1
0.807202439733495 0.784049546443106 1 1
0.836567486041468 0.814247470148819 1 1
0.921435234325585 0.894655694451094 1 1
1.02175252834038 0.988445476311224 1 1
0.854030220778111 0.830374977625224 1 1
0.986007071462509 0.955066509178712 1 1
1.07588560024308 1.04361779107268 1 1
1.21037392498382 1.1733315473131 1 1
1.13619533998039 1.10172699819099 1 1
1.13193749098605 1.09967460182313 1 1
0.896250303525425 0.87074255583669 1 1
1.21388936256623 1.17702727047286 1 1
0.770381646878385 0.746128567929792 1 1
1.00198718152635 0.973929430978672 1 1
0.76175285237353 0.739457754607873 1 1
1.08620021510934 1.05613035738679 1 1
1.02851189898445 1.0004083490264 1 1
1.03404276179222 1.00365384523121 1 1
0.89456691444718 0.866360614813466 1 1
1.12421426625065 1.09000629473186 1 1
0.924107130042211 0.895605346230866 1 1
1.22678169052181 1.19269335414924 1 1
1.27665547289343 1.2406484406311 1 1
0.955552691648618 0.927328838122775 1 1
0.923344611069687 0.892957861402356 1 1
0.968347102079549 0.943325483762617 1 1
0.882301427497139 0.853389458005047 1 1
1.08482006707973 1.05383325497553 1 1
0.975427116400409 0.945691586105154 1 1
0.810086258723137 0.787382737971059 1 1
0.947896551317151 0.918010510199602 1 1
0.939394258419587 0.912787564278007 1 1
1.02651748387797 0.998216787167987 1 1
0.848598723160223 0.821612311787744 1 1
1.18589658110962 1.14954699034642 1 1
0.726651256692366 0.704081981217498 0 0
1.21157946673574 1.17675022716654 1 1
0.944685034882287 0.914566077537684 1 1
1.09431094738059 1.05970141702642 1 1
1.11678691376159 1.08660466208477 1 1
1.13322785820287 1.09913257432557 1 1
0.715311208559522 0.691055589748434 1 0
0.746071857324551 0.725459353808997 1 1
0.909976693661945 0.884094869117041 1 1
1.20660136988704 1.17138131174081 1 1
1.02803760804333 0.997625843158733 1 1
0.94581799449042 0.9183718857977 1 1
0.773257846365081 0.751204196510475 1 1
1.03911272895484 1.0124503792516 1 1
0.801066597128792 0.77513721997678 1 1
0.997229462814515 0.970143731752096 1 1
1.14809705877349 1.11206840282606 1 1
0.990435555429827 0.95855092970557 1 1
0.957545778178482 0.929416380474437 1 1
1.15482565686595 1.12096281882368 1 1
0.946370507366651 0.91878532782894 1 1
0.879015221900028 0.850219851007023 1 1
0.978519582004224 0.947966637985846 1 1
1.01897075038769 0.98964382146957 1 1
0.863122902376844 0.837343318919913 1 1
0.68108159283038 0.662440990254998 1 1
0.865061628152317 0.839749205714351 1 1
0.846849348167821 0.823083999701636 1 1
1.03996763394595 1.00811036760228 1 1
1.05539162997024 1.02071452515655 1 1
0.823828524662772 0.796753957824012 1 1
0.809077587213411 0.784570080991869 1 1
0.883414162036993 0.857545104270878 1 1
0.734087949417122 0.712333449587525 0 0
1.10070458174912 1.06872000491776 1 1
1.03235230432826 1.00226415913122 1 1
1.13696422280333 1.10098675005597 1 1
0.997994343167496 0.968894378558665 1 1
1.17691010435033 1.14006904623892 1 1
0.865943678843127 0.841879865537099 1 1
0.865677034062349 0.840496099549266 1 1
0.748430636908982 0.725443059314672 1 0
0.664582616397868 0.643936246838967 0 0
1.06416424178719 1.03345126491451 1 1
1.04551184092898 1.01196436327677 1 1
1.01162776199576 0.982400696476804 1 1
0.972486355123281 0.945092698537597 1 1
0.985259145763117 0.95548084933424 1 1
0.968546016496049 0.938350073767415 1 1
0.931180862479132 0.902409111418405 1 1
1.05292479538733 1.02365820185672 1 1
0.949477983523456 0.920660904147253 1 1
1.09045989733616 1.05948758369998 1 1
1.15699071325432 1.12419812168415 1 1
0.954035570931762 0.924835979897722 1 1
0.879715236662262 0.855393573061709 1 1
1.00596726222841 0.974574279505106 1 1
0.865596835609407 0.840599839586264 1 1
1.17974372740667 1.13729998828123 1 1
1.17200374913643 1.13907245497072 1 1
1.00469164965695 0.975870935409607 1 1
1.14936934028712 1.11320911198285 1 1
0.873257853557408 0.847255812307694 1 1
1.20107541280445 1.16478763212989 1 1
1.29724730299438 1.26105345468794 1 1
0.875425586001796 0.848014630879435 1 1
1.00473639332452 0.970987289108117 1 1
1.09526584412931 1.06230071728168 1 1
1.06247421816045 1.02738074427447 1 1
0.9205512742041 0.893026045091301 1 1
0.93048111934371 0.904344528656674 1 1
0.848622803877074 0.823889003931502 1 1
0.674201483017121 0.654348490760415 0 0
1.00226622856551 0.972181518059521 1 1
0.994492897369806 0.964012045404147 1 1
0.946584836409711 0.920883209658633 1 1
1.09993289399677 1.06669995665329 1 1
0.906086725231058 0.881523807705249 1 1
1.06822628096159 1.03808087068592 1 1
0.78849700072637 0.761223310814589 1 1
1.0038223366069 0.97247755213162 1 1
0.825273781948084 0.802033158679139 1 1
1.05353809866659 1.02437880214309 1 1
1.09020829469899 1.05823704785611 1 1
0.834949181471993 0.808709909749958 1 1
1.07061500938747 1.03962970249173 1 1
0.848303866688598 0.822852218348559 1 1
0.838587418362723 0.813358238684528 1 1
0.752744925330606 0.729086129725923 1 1
1.05458087882743 1.02356317821064 1 1
1.16084645920946 1.12370395469731 1 1
1.03079888767208 0.997538601162655 1 1
1.04991244908353 1.01698380428331 1 1
0.825924198570221 0.802389687054027 1 1
0.965627108352446 0.939191759266072 1 1
0.778308621433442 0.754764555314781 1 1
1.08511053502055 1.0488948115295 1 1
0.949310288092984 0.921550210867225 1 1
1.20337839501069 1.16973637655188 1 1
0.948196367550679 0.922313997206366 1 1
1.03067747954716 1.00149193652029 1 1
1.07020961498608 1.03766273371009 1 1
1.2453313640177 1.20841781048323 1 1
1.14514831231393 1.1092717655618 1 1
0.826695200171668 0.804488691172693 1 1
0.862411068258685 0.835290533383428 1 1
0.891880172456826 0.865496641931739 1 1
1.13227017694477 1.09889084519179 1 1
0.814569628702474 0.790797193802738 1 1
0.973372394334957 0.946082867213877 1 1
0.769033350031413 0.743330642868433 1 1
1.13676137938978 1.10511474631402 1 1
1.03057900397147 0.997933696112242 1 1
1.15889111743211 1.12333001373938 1 1
0.919837590822715 0.890524986935088 1 1
0.992215544602998 0.962630653708644 1 1
0.866819029386725 0.841763546733235 1 1
0.841927647353801 0.819219970486319 1 1
1.26999949771667 1.2306292442938 1 1
1.38743381442499 1.34745436448544 0 0
1.00193919566672 0.974820603490993 1 1
1.04333336505552 1.0120160823174 1 1
1.02334972317654 0.993522338978419 1 1
1.09289846533618 1.0617044982519 1 1
1.22779329525202 1.19117095980314 1 1
0.853917635576425 0.827614296792481 1 1
0.997187217697085 0.967408029802315 1 1
0.942969573574144 0.912934996484547 1 1
0.814136428864617 0.789141096902308 1 1
0.923657184775028 0.895088203901326 1 1
0.793470187461669 0.76928614650442 1 1
1.18444586374661 1.14709119533272 1 1
1.11335730374125 1.08131078063801 1 1
0.92020315494658 0.892962678452258 1 1
0.807781002649534 0.784120189960952 1 1
1.03742405274321 1.01041939719515 1 1
1.07189051632328 1.04199703034176 1 1
0.824385190374178 0.799611689255297 1 1
1.08803793843142 1.05483367203526 1 1
1.22499041102504 1.18844799029775 1 1
0.896163837814997 0.868378476404481 1 1
0.934688897269048 0.904528608132242 1 1
0.993648120649415 0.963379110327891 1 1
0.869962694993832 0.845521420751429 1 1
0.82924337359772 0.803597330879412 1 1
1.26285905647295 1.2270913023958 1 1
0.923812300835558 0.895977256506954 1 1
0.973365120507403 0.946122636181825 1 1
0.866486382475652 0.839872446547547 1 1
1.00873845048909 0.980107156956195 1 1
1.11766652599593 1.08682594825952 1 1
0.927043345156509 0.899275611362956 1 1
0.754847489392074 0.732846388415936 1 0
0.785552798706623 0.761198096864364 1 1
0.988346096371959 0.95818704190251 1 1
1.08806171941657 1.05464130569979 1 1
1.03598478970356 1.00441835218202 1 1
0.904937965427527 0.879768462527889 1 1
0.932753710132353 0.903267196892863 1 1
0.872051204793529 0.84545132512319 1 1
1.09460040665189 1.0632659046265 1 1
1.09483435017034 1.06520273192759 1 1
1.10830989824166 1.07693625326805 1 1
1.04062625585775 1.01203230502517 1 1
1.0651460281745 1.03155489205999 1 1
0.89713945663936 0.871148949574454 1 1
1.15751346825397 1.11950582352797 1 1
0.79425375854868 0.772601552363947 1 1
1.27464836368252 1.23844924904195 1 1
0.918835866539933 0.88895346450652 1 1
0.957425215647991 0.929755263119995 1 1
1.11495080610136 1.08407401264583 1 1
0.967674717191697 0.937603257096962 1 1
0.775946487627077 0.753244707505248 1 1
1.01963075392341 0.992046794097709 1 1
0.983102324767948 0.952423799615258 1 1
0.927507294239771 0.901281173405446 1 1
0.946424644107439 0.919177990451419 1 1
1.12548787181951 1.09129560957196 1 1
1.02278976096761 0.992614540242281 1 1
0.892217558603447 0.862520846246771 1 1
0.976636566787586 0.948511761371623 1 1
0.923406093663356 0.897394211342936 1 1
1.15451916831859 1.12184964046117 1 1
0.857631400220936 0.828403187192395 1 1
1.08053089558267 1.04991386556799 1 1
1.21533835697247 1.17713487053517 1 1
1.02811450321608 0.998465964389956 1 1
1.11913738195154 1.08584764920552 1 1
0.892814665076528 0.868552495203707 1 1
0.918022574297306 0.890769859249743 1 1
1.01755743013137 0.986317089950708 1 1
1.08104455087992 1.04874905712409 1 1
0.783909369628886 0.760391827010738 1 1
1.04183770085197 1.01413485849781 1 1
0.778596930297374 0.753915059649769 1 1
1.14967935344851 1.11652694475804 1 1
0.924385649247703 0.894748885662044 1 1
1.03697919949334 1.00601431832792 1 1
1.29662756921366 1.25750528815807 1 1
0.930893115350221 0.902285098756406 1 1
0.899309688383226 0.872734277518052 1 1
1.14470242176265 1.11425319356923 1 1
1.02450508911183 0.9914069690474 1 1
1.18223566378483 1.14727404752065 1 1
1.16094688202782 1.12782330267886 1 1
0.98317907934115 0.953040556662728 1 1
0.95118594562495 0.922954915639522 1 1
0.877101551151399 0.852828381969327 1 1
1.04745084493304 1.01499253247982 1 1
0.894401908149367 0.868578823034985 1 1
0.951797765253603 0.920996569495697 1 1
0.971307720966324 0.942743471638944 1 1
0.901274391483597 0.873757813230178 1 1
0.891886759722417 0.866765201046867 1 1
1.05832863479886 1.02615726374095 1 1
1.01601531329515 0.986509833599796 1 1
1.01381279275331 0.982189118451313 1 1
1.0677893850609 1.03479007593432 1 1
0.940317510103153 0.914069525610265 1 1
0.957746177725604 0.930429883892363 1 1
1.21837556819522 1.18305838188638 1 1
1.0832057777289 1.05408331780018 1 1
1.17814167181139 1.14590133463311 1 1
1.11103415375544 1.07894139554533 1 1
1.0992179517606 1.06918082596786 1 1
1.05443002065992 1.0240267484564 1 1
0.780012211018532 0.755621749337059 1 1
0.920534945105593 0.89250914867463 1 1
1.13115628463663 1.09575585562035 1 1
1.06624738827511 1.03129706842334 1 1
1.06219337999219 1.03277340449105 1 1
0.880574307689278 0.854767875378769 1 1
1.07505318863353 1.04160786023637 1 1
1.16218434032941 1.12739154100174 1 1
1.18011835261637 1.14351861983853 1 1
1.02218858951872 0.989183274917505 1 1
0.942287464054711 0.914517247492998 1 1
0.772577147019799 0.747260537084428 1 1
1.13419828322723 1.10091754173195 1 1
0.599636765978172 0.583187291476033 0 0
1.02937489154214 0.999266770400918 1 1
0.801128869280875 0.776740720833967 1 1
0.967231490392445 0.939451491596467 1 1
0.698435838442749 0.6777245407136 0 0
0.797660816025102 0.772319378210487 1 1
0.903858364403935 0.877611077534875 1 1
1.15803440530594 1.12197748198106 1 1
1.08389438001591 1.05098317889287 1 1
1.0270879437512 0.996330128114328 1 1
0.964009831964765 0.936838067788197 1 1
1.00429050811176 0.977217016455373 1 1
1.07828411964374 1.04647012546382 1 1
0.970220184406552 0.941050990851192 1 1
1.11866450302563 1.08705077408943 1 1
1.14438452094683 1.11027422978797 1 1
0.9953480883023 0.966776715485152 1 1
1.20123325008309 1.1621114084224 1 1
1.19396890296339 1.15928654979612 1 1
1.26510354287848 1.22824106412672 1 1
0.939697777509776 0.912185901131215 1 1
0.719641352803132 0.700946058030554 1 1
0.954598728739466 0.926756763659821 1 1
1.08961283599624 1.05913700327866 1 1
1.04915799520958 1.01869117353396 1 1
0.764828690785885 0.740981275978657 1 1
0.961824770584019 0.930552111285167 1 1
1.10169619610548 1.06770817518929 1 1
1.07367815244309 1.04571582550689 1 1
0.952342732314417 0.923486652525116 1 1
1.0018252518 0.969209880216512 1 1
1.02139797398276 0.990799773955539 1 1
0.675615709099156 0.657196465923021 0 0
1.08783811394846 1.05469535121894 1 1
1.11664510895774 1.08219301867761 1 1
1.04862863521834 1.01676662028657 1 1
1.00104505255378 0.971038516724052 1 1
1.17813036869497 1.14374753148236 1 1
1.02125140170219 0.989658274232962 1 1
0.893172029541662 0.868224365284056 1 1
1.04412959843028 1.01399842845219 1 1
0.832337045876277 0.807264290283738 1 1
1.35591970304331 1.31702175812279 0 0
0.995538252331677 0.96510121212256 1 1
1.23210767864092 1.19690461052456 1 1
1.01498774730939 0.9847783800082 1 1
0.983541825357801 0.953622479769697 1 1
1.00789298643231 0.978871653799894 1 1
0.685735478381936 0.665406764497871 0 0
0.998413978730026 0.968830615578406 1 1
1.36877429820054 1.32776213853444 1 1
0.907086804965451 0.879321557826598 1 1
0.708607651302103 0.68932839898526 1 0
1.01114416439375 0.980611992424912 1 1
1.0032025393213 0.972508891173263 1 1
1.17713698368481 1.14368463422302 1 1
1.07223955755327 1.04106761884501 1 1
0.67056821423149 0.650932856320789 0 0
1.02860325705178 0.998325014811919 1 1
0.940122556859306 0.910191682024192 1 1
1.2292235986088 1.19276568528083 1 1
0.924567825591281 0.893267906860419 1 1
0.995236061672203 0.966660258835928 1 1
1.14015036872418 1.10917744641433 1 1
1.20669508899338 1.16709028830632 1 1
1.19722465390363 1.16357826956484 1 1
1.08634135994821 1.05138040148163 1 1
0.751786092423319 0.730054543415148 1 0
0.870109012750625 0.84447397114048 1 1
1.37835093547309 1.33602863262047 0 0
0.792879446406338 0.769815027475794 1 1
0.893979871842553 0.866687030530928 1 1
0.945730827288921 0.917797106265853 1 1
0.819933323708284 0.794298383608469 1 1
1.02806055355089 0.997329540378198 1 1
1.17171956846935 1.13573092729893 1 1
1.01616039118985 0.986824073116155 1 1
0.835629576361134 0.812074891779575 1 1
1.10667685244367 1.07207655544206 1 1
0.872233385101923 0.845581858405098 1 1
0.786740493888 0.760392534049069 1 1
1.08534471859261 1.05176483001288 1 1
0.857607712435308 0.83276853128225 1 1
1.2450107998423 1.20911778368293 1 1
1.09506006696302 1.06425529005935 1 1
0.731895442100736 0.708872228922032 0 0
0.955101988605427 0.924104690412785 1 1
1.05344655367097 1.0207144959762 1 1
1.06130368892744 1.0318029148864 1 1
1.2156129339419 1.17868656743404 1 1
0.809295338849197 0.785724837380889 1 1
0.926913711202967 0.900956158829767 1 1
0.656843444532181 0.637843702861954 0 0
1.04203524120769 1.01294126213142 1 1
0.808490423096794 0.783251988957296 1 1
0.816654459675212 0.79436998420124 1 1
1.0632633726239 1.03202802979044 1 1
1.04138356313133 1.0087660332048 1 1
1.01624203327659 0.987297243182891 1 1
1.0053883458284 0.973381066471863 1 1
1.31747042404469 1.28076709732116 1 1
1.284717995092 1.24485185407892 1 1
0.892230064661854 0.86710128141315 1 1
0.972865714370521 0.944304442422387 1 1
0.900103708571175 0.872708384084457 1 1
0.861315788594523 0.837285529054516 1 1
0.870125332856361 0.842437386416414 1 1
0.855761739975872 0.831548900545912 1 1
1.18272842649173 1.14532383054992 1 1
1.05856894825814 1.02863758905839 1 1
0.948946462874625 0.92253524588486 1 1
1.06116695013806 1.03075488184297 1 1
1.18529747616432 1.1502512676914 1 1
1.06436425548846 1.03073079697462 1 1
1.21075377212448 1.17918987119205 1 1
1.16567154265472 1.13392335376533 1 1
1.18518266177635 1.15268051879977 1 1
1.01681250065161 0.987078805225241 1 1
1.10238599603966 1.07162637273342 1 1
0.775412915149961 0.7529118397518 1 1
0.933162246905516 0.905797206669919 1 1
0.843451624251307 0.8175423594258 1 1
1.11866834797896 1.08704806058455 1 1
0.681479260321956 0.660778738198521 0 0
1.01297348355718 0.985640587185045 1 1
1.13303883188955 1.09729534982092 1 1
0.916593387908704 0.887355314512661 1 1
0.949123383193568 0.922538681352126 1 1
0.768393422862663 0.744277749288013 1 1
1.24792959192464 1.21168137708959 1 1
0.898987318343072 0.873237158693384 1 1
0.902054843651105 0.876682687962478 1 1
1.17724746525661 1.1405867679445 1 1
1.01431312884145 0.984475964989701 1 1
0.901208198388364 0.874135549122524 1 1
1.0307119684247 1.00116686107547 1 1
0.85181107277457 0.827401251769385 1 1
1.25102939525404 1.21565111048067 1 1
0.981219073205746 0.951875534911375 1 1
1.07715824218612 1.04157511746066 1 1
0.970615343177665 0.93933115923622 1 1
1.08742408779592 1.05289875697922 1 1
0.904115989269936 0.877535688347552 1 1
0.695957996407509 0.677394563653746 0 0
1.27981665474513 1.24423741133166 1 1
0.851332737487408 0.824901854144549 1 1
1.12364786857846 1.09147583629787 1 1
0.784252611811291 0.762028870818875 1 1
0.799263437825742 0.777242234144283 1 1
1.0209043952688 0.993529584939439 1 1
0.943281633805283 0.91644914548075 1 1
1.18578132874436 1.1503292876166 1 1
0.998575968959183 0.971532531980985 1 1
0.995217812270676 0.964035658479269 1 1
1.14492636219226 1.10654493507265 1 1
0.971916219027114 0.94102340452797 1 1
1.18951978963282 1.15654970568337 1 1
1.24699216530062 1.20893438113495 1 1
1.10220585145712 1.06978999554121 1 1
1.21554355304479 1.17998767858639 1 1
1.10537855543114 1.07141563639487 1 1
0.779785767754711 0.757049201348904 1 1
1.10261706859452 1.0681586730071 1 1
0.878719583883855 0.852817058803899 1 1
1.2502052453757 1.21464288921218 1 1
0.836584103906744 0.811014925026373 1 1
0.967442080760349 0.937298451231143 1 1
0.85091093165382 0.827199483439327 1 1
0.671315991820352 0.653362763496376 0 0
0.99140894607252 0.962217088316874 1 1
0.855130928191058 0.831045378470935 1 1
0.826668843738682 0.801681065114448 1 1
1.19356636301963 1.16037441891816 1 1
0.741693451812538 0.718900276272021 1 0
0.999874417452363 0.968374681860826 1 1
1.10736036670488 1.07508668110886 1 1
1.07066164996334 1.03931301870467 1 1
0.850771707076806 0.823826503684619 1 1
1.14441006543475 1.11312000089245 1 1
0.788656268595266 0.763431942837497 1 1
1.25273848435559 1.21856816797247 1 1
1.12551036988245 1.09228675898201 1 1
0.85705725168667 0.831712069719667 1 1
1.23673228656463 1.19716237338646 1 1
0.920833777990135 0.896259161030328 1 1
1.02749390236798 0.996119705836082 1 1
0.969312520258054 0.940852779646032 1 1
0.687153011894631 0.665220831206238 0 0
1.07375230936611 1.04155254180511 1 1
0.956507652509389 0.924702230863667 1 1
0.955042730550153 0.925080560442381 1 1
1.06906256959236 1.03419158301782 1 1
1.10461481845214 1.0738997119803 1 1
1.15416914038411 1.11899446352225 1 1
0.99491107503677 0.966471367797752 1 1
0.832406567313354 0.810057637453649 1 1
0.797438794967221 0.773700078048109 1 1
0.921272542433037 0.89291079982552 1 1
1.08490076573017 1.05326353322073 1 1
1.26761426155346 1.22951800480888 1 1
0.920537979696069 0.893384957200653 1 1
1.0012214877494 0.969550710890651 1 1
0.975421553071652 0.947265428633935 1 1
1.26206674274482 1.22558601980228 1 1
0.674929568273584 0.655422208328819 0 0
1.20179284681747 1.1651283852629 1 1
0.985755282995367 0.953642108024991 1 1
1.10702763628129 1.0744437162773 1 1
0.910526361849336 0.884943850996856 1 1
1.17407930507027 1.13779122211554 1 1
1.02661792323486 0.995652224093035 1 1
1.04685559384072 1.01347972744219 1 1
0.880136764896195 0.85481157544604 1 1
1.04891912938517 1.01404921602479 1 1
1.23572814446233 1.19509546486904 1 1
1.20885010424969 1.17035770323343 1 1
1.13096530117983 1.09761116016941 1 1
1.15685935920878 1.12600605710305 1 1
1.11708120507202 1.08201524502311 1 1
1.18867825524941 1.15492487962217 1 1
0.898470110418653 0.868870075694335 1 1
1.17927396141152 1.14617233796549 1 1
1.02718803243962 0.994953710810259 1 1
0.939066220720246 0.912397846605448 1 1
1.03509379378728 1.00509404732681 1 1
1.08024439518978 1.04803264640005 1 1
0.930926845947748 0.902667242071541 1 1
1.156133891449 1.12019288177695 1 1
1.37287651017111 1.33085000484337 1 1
1.09333446894718 1.05920585396431 1 1
0.955987184281085 0.928720580940171 1 1
0.827394724074354 0.804915409828312 1 1
0.996165878261517 0.964633754317306 1 1
0.899772869364253 0.873328707098664 1 1
1.16367754857872 1.12496332955503 1 1
0.826925501487882 0.802222873231555 1 1
1.1269528718202 1.09244365787976 1 1
0.930961525278208 0.903708728616892 1 1
0.732424741896337 0.709352486628599 1 1
0.958514982356094 0.927179629755425 1 1
0.908559929341212 0.881134696286611 1 1
0.790218939763301 0.770144551669211 1 1
0.870847402018259 0.846941133024169 1 1
0.889041512662243 0.861302180609911 1 1
0.955300144960112 0.927530404760586 1 1
1.19702929040282 1.16000304078435 1 1
1.15678392380901 1.12406740215183 1 1
0.796065959192962 0.770380530737295 1 1
0.815099824536311 0.791926230693811 1 1
1.14128748359789 1.10506752046359 1 1
1.04537719378665 1.01228425091587 1 1
1.16968972607757 1.13688528282567 1 1
1.13558788900045 1.10030019538207 1 1
0.991482049383903 0.960324173729141 1 1
0.968400399111925 0.938883507470243 1 1
1.05255768478872 1.02205874783596 1 1
0.826849574910343 0.801612865278386 1 1
1.19920206887529 1.16375321378206 1 1
1.09774250644736 1.06043635511882 1 1
1.2305518497633 1.19528153784722 1 1
0.974135824299066 0.946894029947276 1 1
1.02838761419452 0.999171913885714 1 1
0.930847454770087 0.905807079989757 1 1
0.822135123489701 0.80079213816368 1 1
0.994819081152808 0.966031051055855 1 1
0.885056118626652 0.860649736501449 1 1
0.837956274793696 0.813835684800066 1 1
1.04899741680662 1.01815107407172 1 1
0.981636877849046 0.953142591409724 1 1
0.858056205300874 0.832366410626494 1 1
1.26400440251191 1.22667211479969 1 1
1.12817738225233 1.09495086999424 1 1
1.32879214304295 1.2915172868485 0 0
0.955262030545714 0.929327887816927 1 1
0.856129974012611 0.829299010260556 1 1
1.06811555200405 1.03418598886988 1 1
1.14072992400259 1.10642343617737 1 1
0.983039442339192 0.953542717441008 1 1
0.83143892248841 0.806615111041701 1 1
0.904015317103683 0.876365730844117 1 1
1.09257673110585 1.05922672043872 1 1
0.863097083577818 0.838713238482012 1 1
0.81490209469582 0.790772797497139 1 1
0.789969460595163 0.764338057431038 1 1
0.74756970652284 0.726096002236155 1 0
0.802234346103392 0.778734101757634 1 1
1.16115375189131 1.12726095816107 1 1
0.931615219911593 0.904575331707387 1 1
1.25949728041541 1.21762781228678 1 1
0.668309773471501 0.648591247437549 1 1
0.939002249438333 0.910830344906591 1 1
0.989332860771046 0.961341864846668 1 1
0.975629903371761 0.947895401975759 1 1
0.665375222128354 0.643933240525843 0 0
0.86216689101821 0.836368221991308 1 1
1.02096720240152 0.99045977504343 1 1
1.04487868918438 1.01439631005734 1 1
0.912851119043418 0.884708488694829 1 1
1.06631022583101 1.03530383996845 1 1
0.954029071712332 0.923928196240581 1 1
0.835100207098472 0.812276179548949 1 1
1.23054492685896 1.19003513432234 1 1
0.818193084691647 0.794717884171437 1 1
1.05709063097858 1.02552069279909 1 1
0.995155657941838 0.966012215583543 1 1
0.904649506818041 0.876237046455344 1 1
1.1277494087349 1.09379707670624 1 1
0.991850976160879 0.964128123400916 1 1
1.22895892289119 1.19274195063421 1 1
1.02196913518686 0.990958935339119 1 1
1.25133289749453 1.21723775849874 1 1
0.853337344212637 0.827858563901539 1 1
1.01855836897061 0.98894122520499 1 1
1.11906616675823 1.08684671853303 1 1
0.997233886412102 0.968316831948326 1 1
1.3101201489387 1.27205104308254 1 1
0.978975339364295 0.949446470594007 1 1
0.858131746894977 0.834036360672863 1 1
1.0355965734581 1.00485452511293 1 1
1.16790847940803 1.13331599790028 1 1
0.834869389983283 0.811497301131118 1 1
0.939004993312974 0.913092643018629 1 1
1.19385345656779 1.15194417116674 1 1
0.798532515709229 0.77647788437686 1 1
1.18229916662998 1.14810686611681 1 1
1.19222926746282 1.15342819600773 1 1
0.946312394851855 0.921494238234707 1 1
1.17210468449134 1.13535283143427 1 1
1.04866572383242 1.01681862756416 1 1
0.95339376956521 0.925307973784549 1 1
0.964201216752424 0.935780351380895 1 1
0.864144901448758 0.840819999842632 1 1
1.09425929087072 1.06041951760935 1 1
1.23761761921393 1.20126864320297 1 1
1.03887707329477 1.01053864764526 1 1
0.850812750463052 0.825160206200659 1 1
0.964954073603993 0.940234231490756 1 1
0.751237284529656 0.72911302362633 1 1
1.02300267974003 0.993690715493756 1 1
0.799613256210165 0.775545023537167 1 1
0.72210129109742 0.702355670776978 0 0
1.32474214899892 1.2816050162136 0 1
0.994499549405992 0.961335765077573 1 1
0.765226113313551 0.738643565283679 1 1
1.04105161691941 1.0102078196853 1 1
0.764729206700104 0.742902462638828 1 0
0.925114255585825 0.896338949397548 1 1
0.742139507478143 0.722278575078568 0 0
1.07789859674286 1.04695569565781 1 1
1.22036298670852 1.18327818213867 1 1
1.00996796452254 0.977666936614464 1 1
1.14667774882922 1.11313719052252 1 1
0.944737478008882 0.914860924364144 1 1
1.03279499522798 1.00365424610207 1 1
0.916612658620733 0.888977049750189 1 1
0.988808114007325 0.958755040093444 1 1
1.2336585848732 1.19684610671528 1 1
1.1146105832649 1.08033237589169 1 1
1.00534841719734 0.97416401681675 1 1
1.1662967980808 1.12963765155652 1 1
1.03755017829219 1.00822241480179 1 1
1.10199845502662 1.06587679576712 1 1
1.15051552461648 1.1165481268755 1 1
1.09775562670885 1.06485457640237 1 1
1.20084399435934 1.16446926791746 1 1
0.923851009899936 0.895634514244388 1 1
0.873356018068094 0.848359083385239 1 1
1.07701716865906 1.04468967468842 1 1
1.11325654533362 1.07852790845712 1 1
0.911523927327024 0.887090163417423 1 1
1.02594874720004 0.99549098594729 1 1
1.01816102413113 0.98943413490952 1 1
1.28781535895565 1.25063524762694 1 1
1.05188440054631 1.0224618416623 1 1
1.01877882442978 0.985572957058983 1 1
0.932603460083574 0.902702315210028 1 1
1.02335943422888 0.991933321717371 1 1
1.18488513691977 1.15180227199585 1 1
0.964937320723712 0.938358608703876 1 1
1.10944132046195 1.07932578206056 1 1
0.975616700537728 0.945940149435673 1 1
1.27199363948343 1.2352671134082 1 1
1.45751291076469 1.41505336944776 0 0
1.13415000271272 1.09999054339543 1 1
1.0213587617748 0.992445886352342 1 1
1.0193586600488 0.988124391365493 1 1
0.962418415889933 0.935288209460991 1 1
0.953930314690679 0.923593893956205 1 1
0.992445002583368 0.961948406491799 1 1
1.137817622726 1.10244702757644 1 1
0.89958693363227 0.871611086739466 1 1
0.891843148409007 0.865386904206884 1 1
1.49973056343328 1.4545898263332 0 0
1.03948699942235 1.00918831382146 1 1
0.891910165308072 0.864868508651069 1 1
1.0836605565029 1.05395742205068 1 1
0.96574631812017 0.937427815984895 1 1
1.12862734037006 1.09371783134261 1 1
0.811385932909287 0.787689528713628 1 1
0.961684265897179 0.933272830521084 1 1
0.788050886077744 0.763760515828772 1 1
0.983367001092097 0.953795667243434 1 1
1.19028579714025 1.15758182956163 1 1
0.95407733176105 0.927387615551685 1 1
1.07168585606271 1.03996479175091 1 1
1.04883738143577 1.01776084924821 1 1
0.986104942463874 0.959355985568461 1 1
0.753311529726534 0.728847848574168 1 1
0.970340645178389 0.942525442579589 1 1
0.934024729452693 0.905442520510566 1 1
0.751941751914002 0.729338895565172 1 1
0.955261407924869 0.926718348849509 1 1
0.981092610114474 0.951955880713916 1 1
1.11656005460966 1.08084968607924 1 1
1.13207364342465 1.09888541202225 1 1
0.775276918896022 0.75431279592569 1 1
0.609233991726735 0.592451945442817 0 0
0.942852461471231 0.915565775180651 1 1
0.982927371192001 0.955907106017485 1 1
1.03531803353178 1.00335797251105 1 1
1.10248349281032 1.07026918078072 1 1
0.836012651020789 0.80863532591641 1 1
1.12293960451023 1.09034463314404 1 1
0.967768071327907 0.94101118847925 1 1
0.864844269450679 0.841319002978732 1 1
1.02100280136697 0.992926484231441 1 1
0.962374178864108 0.93448102033619 1 1
0.908935750974707 0.883461930972951 1 1
0.779942781680559 0.757375359096527 1 1
0.954933510612543 0.92691856594611 1 1
0.88562115642089 0.861504045144546 1 1
0.933210436127321 0.906678340114531 1 1
1.23894943988978 1.19836233209657 1 1
0.927639951711603 0.901797989345035 1 1
0.969055840525801 0.940486719096107 1 1
1.02192205832922 0.99006396321862 1 1
1.04032711203577 1.00766643756716 1 1
1.15099360713029 1.11665185404914 1 1
1.10164738317735 1.07207206933858 1 1
0.914988352677103 0.887116618370012 1 1
0.724767799975883 0.704139874969507 1 0
1.12488345914987 1.09276116982978 1 1
0.658836444855327 0.64006293829723 0 0
1.08554740194107 1.05465125456277 1 1
1.00641436842187 0.97711877800891 1 1
1.08269772004505 1.0491375808247 1 1
1.15255434955401 1.12078213109679 1 1
0.912367459159425 0.887922868444136 1 1
0.781889710649598 0.759156066430521 1 1
1.18897850349137 1.15306352824646 1 1
0.943097499703329 0.916329004344945 1 1
1.21576254306134 1.17706477346272 1 1
1.00907184337303 0.979296245556095 1 1
1.04563982969757 1.01063637612781 1 1
0.854064502452944 0.827138740613827 1 1
0.928733512118008 0.902304148783387 1 1
1.01786260114062 0.98568285582316 1 1
0.990789031404608 0.963353157970043 1 1
0.843099456050955 0.818930632723679 1 1
0.869657917482463 0.843737625858072 1 1
1.05202015094528 1.02225911347635 1 1
1.01885737283389 0.986043925945495 1 1
0.847934352077442 0.823564022102422 1 1
0.934235860602893 0.905698863642128 1 1
0.836576114183338 0.81242446714488 1 1
0.89424984178884 0.865935054484208 1 1
0.983799395790529 0.954866524922944 1 1
1.06846468352186 1.03792424969772 1 1
1.03883393824804 1.005761226077 1 1
1.21704542289623 1.18535724203322 1 1
0.965633791977479 0.937628587001123 1 1
0.922546885119129 0.896896113643043 1 1
1.18421931892596 1.14994709951471 1 1
0.950526878003532 0.91891843814834 1 1
0.99617602929552 0.966407104761575 1 1
0.787786659737699 0.764328731868508 1 1
1.21414169097717 1.17936962042377 1 1
1.08006608283042 1.04897509135832 1 1
0.709054563802693 0.68980888251289 0 0
0.99699356393963 0.968223334551582 1 1
1.03665294468771 1.00380590031315 1 1
1.02760302816659 0.998160601067979 1 1
0.907579189209045 0.880740594828323 1 1
1.13977667955534 1.10821301300387 1 1
1.13156872901911 1.09527185688661 1 1
0.888549103990839 0.859235523626752 1 1
0.932250071622944 0.904052095638082 1 1
1.29464765597891 1.25335949807105 0 1
0.937334736574366 0.908906358569974 1 1
1.04890703207534 1.0199373259328 1 1
1.20821170396455 1.16962003295193 1 1
0.876704025485004 0.851613281659338 1 1
1.14638604553503 1.11178625234242 1 1
0.687513799608462 0.666762297974505 0 0
0.98273820085711 0.953083995945688 1 1
1.1420215406844 1.10734150691415 1 1
1.35381472769731 1.31412004099334 0 0
1.20982151613392 1.17140295044548 1 1
0.960897855644368 0.929915979391299 1 1
0.915882837955305 0.891715173975181 1 1
0.906259833219279 0.879721556070683 1 1
1.19940255144537 1.16281594430958 1 1
0.883051571587963 0.857282361723297 1 1
0.980940707988175 0.951183362412362 1 1
1.04091095700401 1.01131543513408 1 1
0.709320094613454 0.690160851899298 1 0
0.94698863802323 0.91853594184278 1 1
0.92448657686903 0.899458513837092 1 1
0.986025639818268 0.956584188537563 1 1
1.0671755483808 1.03575424971297 1 1
1.06997485549212 1.03899459952188 1 1
1.09861342349178 1.06518359054857 1 1
0.985580382670562 0.958166046039715 1 1
0.825288344250708 0.801928306703176 1 1
1.22333355138945 1.18582838880105 1 1
0.881689532465819 0.854507400822797 1 1
0.925516502008262 0.899116118374955 1 1
1.25437921219552 1.21880593388662 1 1
0.866047500833272 0.838680960124932 1 1
0.861047482962865 0.837668686313457 1 1
0.969286047597347 0.941767723283257 1 1
1.02583258354854 0.996008002062422 1 1
1.08465005488407 1.05200023928782 1 1
1.12356875281749 1.09031324467769 1 1
0.942544749595364 0.913440384272958 1 1
0.952752834211473 0.925881156494411 1 1
0.839551041614604 0.817068212180814 1 1
0.866809556110938 0.843828374240901 1 1
0.867983564979983 0.841479524832786 1 1
1.02929122667696 1.00060676710739 1 1
1.27562204544815 1.23559702514311 1 1
1.0259791697137 0.994472942073188 1 1
1.02636472832052 0.994562084016494 1 1
0.925989661771281 0.897305890030216 1 1
1.04200560581017 1.01111632252961 1 1
0.705206015165105 0.682010429345188 0 0
1.21701588229493 1.17943774833201 1 1
1.06610241465373 1.03788110782839 1 1
1.08960245792906 1.05688425381305 1 1
0.76572237177164 0.742373140758133 1 1
0.921226405628844 0.895014664212428 1 1
1.05825175373558 1.02531679222477 1 1
0.955811067820635 0.928626100008911 1 1
0.674555985899849 0.650828084997935 1 0
0.981123031476262 0.952838491418111 1 1
1.04198124867818 1.01280341307214 1 1
0.83606979751629 0.810067252336631 1 1
0.898884994201315 0.872323437231583 1 1
0.918583072973055 0.892277874404768 1 1
1.2192815425846 1.18609482339201 1 1
1.0790438725319 1.04709126676272 1 1
1.11854109706407 1.08608886350248 1 1
0.558814864653256 0.542157714104523 0 0
1.05702835688855 1.0257771382946 1 1
1.05933286468873 1.02912393964228 1 1
0.685516842654986 0.665501785740026 0 0
0.84627298321935 0.821156887199413 1 1
1.01693333777367 0.988696149211253 1 1
1.1470426068416 1.11397534793848 1 1
0.736606168511526 0.714799047718673 1 1
0.998902889539425 0.970541489705891 1 1
0.968318056469168 0.938657609016385 1 1
1.00327897121204 0.974575380455313 1 1
1.2186152046913 1.18206773668286 1 1
0.979861966623331 0.951216770023745 1 1
0.807599535440956 0.783514929523411 1 1
1.08164367840079 1.04975002433838 1 1
0.887923726517805 0.861190816156767 1 1
0.980916705780457 0.950760130728337 1 1
0.862509336888827 0.838938315011458 1 1
1.00217871534637 0.972581153630471 1 1
0.746712735020039 0.723693695390988 1 0
1.11942680847493 1.08642170336283 1 1
1.08438674579794 1.05460370746283 1 1
1.07036980259213 1.03988039817794 1 1
0.994984179838944 0.965040485362654 1 1
0.834110032837443 0.808879129457909 1 1
0.980539811304657 0.949057129172947 1 1
1.01620348345243 0.986785724493307 1 1
1.13277860680681 1.1005013971571 1 1
0.74679725876127 0.723261347793502 1 1
0.903706117367158 0.875960514779419 1 1
1.0499060167241 1.01137739151847 1 1
0.788279909140886 0.763433166537276 1 1
1.04480862665812 1.01600876391588 1 1
1.03431553765216 0.999560197027855 1 1
0.778515609006717 0.756357472347388 1 1
1.03023777570302 1.00127998329709 1 1
1.01237030955296 0.984764592010453 1 1
0.880940320625274 0.856962026682619 1 1
0.943401194921207 0.916392774143303 1 1
0.91881910912295 0.891615037340692 1 1
1.09848447395822 1.06639749326945 1 1
1.21372865024248 1.17706708426707 1 1
0.977134313998594 0.948707498426727 1 1
0.943965009440274 0.917200821223761 1 1
0.875550682668844 0.849884323899814 1 1
0.796911225149673 0.775557843798892 1 1
0.799223732421991 0.776884648209598 1 1
1.08228768614947 1.05237757477179 1 1
1.2089503006069 1.17446872266907 1 1
0.948757854037575 0.923252315122318 1 1
1.23151778170503 1.19461271068014 1 1
1.12737568832711 1.09232195456964 1 1
1.20815032674254 1.17285125713893 1 1
1.07727016624775 1.04666052462642 1 1
1.10581753486204 1.07090513380316 1 1
0.927867134820979 0.901617655057453 1 1
0.982058829146284 0.952638180874983 1 1
1.06311521404865 1.03247317212126 1 1
0.839655919519072 0.814031743751217 1 1
0.868958357909141 0.840759245666187 1 1
0.891991339777442 0.862861973581697 1 1
0.87054322031712 0.84399106120806 1 1
1.16056309762588 1.12323876000653 1 1
0.988799867887004 0.95689733445836 1 1
1.22173802163129 1.18525306809052 1 1
0.794996115843221 0.77120006763765 1 1
1.08602807448784 1.05317697664816 1 1
0.792326642218296 0.767217607346059 1 1
1.0635163914323 1.033839644636 1 1
1.1464300288619 1.11242807254077 1 1
0.869110224626605 0.844036616346929 1 1
0.95289838743096 0.922918542756297 1 1
1.21532493654812 1.17834002341578 1 1
0.857250744282432 0.83210705600387 1 1
0.980654677738911 0.952812497885922 1 1
1.31470772632868 1.27369057354694 0 1
0.892688488446154 0.86540220477398 1 1
1.06789039629559 1.0389167996542 1 1
1.07598775091314 1.04609311994576 1 1
1.18161358934023 1.14220413385811 1 1
0.910926445821782 0.884571543859622 1 1
1.04256166527472 1.00903641231573 1 1
0.949674244845344 0.922571307177607 1 1
1.00233885984597 0.971669155631963 1 1
0.94704755348144 0.916431202070895 1 1
1.18948093477646 1.15338568131924 1 1
0.639535996505484 0.62118351389344 0 0
0.810261427986597 0.787335119205494 1 1
1.2160454923154 1.17952938367541 1 1
0.814711894607996 0.790857484978703 1 1
1.01424564050248 0.984696399415421 1 1
1.28239488943687 1.2409375027665 0 1
0.885361999586195 0.862092679333081 1 1
0.791600356311971 0.766166593238116 1 1
1.01698722817469 0.988955128915629 1 1
1.0157522441387 0.98081207194976 1 1
1.07578166969127 1.03941599867538 1 1
0.996352839854211 0.965929249805309 1 1
0.976118088088448 0.946787858553594 1 1
1.15443314430877 1.12124519710214 1 1
1.44146355101583 1.39876992478193 0 0
0.845862537680296 0.822526299666898 1 1
1.01158983067543 0.983365386746872 1 1
1.18700986900464 1.15304327698716 1 1
0.596454601896305 0.579073866745685 0 0
1.02536405965646 0.99779710832231 1 1
0.767221492298587 0.745502180858288 1 1
0.97342293534595 0.944241917838165 1 1
1.17381440770451 1.13641674426633 1 1
1.2922256669862 1.25496206544654 0 1
0.798587157448428 0.775494992892521 1 1
1.22897378516271 1.19236713917048 1 1
1.1115407504035 1.07758667784923 1 1
1.31875333849875 1.27690795904875 1 1
1.04571857653798 1.01509484181328 1 1
1.08552127385773 1.05218324368932 1 1
0.874713856957638 0.847605007160805 1 1
0.988400450835644 0.960182959842758 1 1
0.944746921897095 0.916933164523137 1 1
0.965701185519151 0.937806906636913 1 1
0.810225822816692 0.785042714033619 1 1
0.781870870923726 0.759870139039814 1 1
0.822081130004573 0.797159221438971 1 1
0.893916731527146 0.866917689731107 1 1
0.942636719647088 0.913911556927658 1 1
1.02549472165462 0.992282825897677 1 1
1.3680826330454 1.32733836448926 0 0
0.888992582214369 0.863367351563079 1 1
0.804210071885158 0.780555326661376 1 1
1.22609865796178 1.18725754853647 1 1
1.05307522430271 1.02161417300215 1 1
0.913324079863068 0.885081668291029 1 1
1.15166437746963 1.11698271403552 1 1
1.00974563884804 0.978907463786514 1 1
1.14463218390127 1.10885727481008 1 1
0.99311739116437 0.962517356789136 1 1
1.06013001854346 1.03085073682286 1 1
1.21184329973831 1.17532348620214 1 1
1.07761245467655 1.04719189277668 1 1
1.09919457330598 1.06711171625255 1 1
1.12820263992965 1.0959780007036 1 1
1.11449274286634 1.08215335104478 1 1
0.974599875223924 0.946796338139514 1 1
1.09523379811975 1.06265517026212 1 1
0.799966370101707 0.772902822144949 1 1
0.921585549973218 0.896039830633539 1 1
0.973090311277854 0.942756257561214 1 1
0.759963550582647 0.737378573381559 1 1
0.903988459525795 0.87941390212257 1 1
1.18668305861363 1.15343628285988 1 1
1.0890195028483 1.05747399251795 1 1
1.18710447201712 1.15031083581084 1 1
0.962057734813432 0.935339709288501 1 1
1.0074004338003 0.979062943530451 1 1
1.02375809928751 0.995018721990684 1 1
1.40719841228052 1.36612585705244 0 1
1.08387190197316 1.0541305327139 1 1
1.06645855948492 1.03595097712054 1 1
1.01808571782065 0.987365943694196 1 1
1.21303086575909 1.17741805959262 1 1
0.958935346285339 0.929308576716473 1 1
1.01168661686223 0.980745514928251 1 1
0.825244365824097 0.801832372305411 1 1
1.00109528139591 0.969557715383566 1 1
0.824118047509928 0.802055012126209 1 1
0.65281530043678 0.631432614609238 1 0
0.993764720419787 0.964536081449283 1 1
0.762934756282507 0.740473705124283 1 1
0.854689090404644 0.831380865407917 1 1
0.958526418627089 0.931360835277966 1 1
1.0666469800244 1.03490655093632 1 1
1.16789359967809 1.13348273846346 1 1
0.993398543711001 0.96351828665691 1 1
0.950114249496655 0.92284811451651 1 1
0.888296754730383 0.863119953539319 1 1
1.04505555920551 1.01457786673222 1 1
1.06315653693931 1.03235673932077 1 1
1.10011657543505 1.06889644478452 1 1
1.09995644611677 1.06825394451703 1 1
0.935912884847079 0.909516259183653 1 1
0.721984083849131 0.699017358902885 1 1
0.930089871665001 0.901712330536787 1 1
0.931708281608021 0.904298804377527 1 1
1.03540965129179 1.00298949406784 1 1
1.1529141959386 1.11799896382341 1 1
1.1460939390841 1.11510011438628 1 1
0.774799102460521 0.754357841702525 1 1
0.838321254582425 0.813869145793776 1 1
1.18697667068392 1.15046437649127 1 1
0.802459260250658 0.77647170504787 1 1
0.920470492680736 0.894297334168145 1 1
0.894230045766567 0.867422967299234 1 1
0.770981881996948 0.748076158924756 1 1
1.0373448319031 1.00642198225535 1 1
1.06777419358446 1.03642831260138 1 1
1.21001156118506 1.17315829292124 1 1
1.25176637772762 1.21671977609849 1 1
0.961466095017172 0.93259582178922 1 1
0.985156835573323 0.956749320074571 1 1
0.830173676451999 0.805457039976697 1 1
0.937960686750271 0.912703379224602 1 1
0.898162010739191 0.870119749469716 1 1
0.916341589229818 0.888885333661668 1 1
0.982947241564166 0.953991870801838 1 1
1.0449387111926 1.01121485807137 1 1
0.994391060078391 0.961977771466879 1 1
0.863498395638715 0.838340484246947 1 1
1.06938345493328 1.03612300743693 1 1
0.937844521776052 0.910340843094995 1 1
0.852169268448947 0.825593838392597 1 1
0.910680282074718 0.883027378350431 1 1
1.02450861673948 0.994851993646319 1 1
1.22253043370204 1.18328811136451 1 1
0.920368607556108 0.894747516150432 1 1
1.01367124329087 0.982215074018514 1 1
1.08144854236647 1.04886212400451 1 1
1.07067311388353 1.03643855744882 1 1
0.930563513383519 0.901566642196116 1 1
1.13668580648752 1.10273304092499 1 1
1.1043275545542 1.07266270162876 1 1
0.89998504830349 0.871568024997465 1 1
1.19204236258616 1.15604151953153 1 1
0.681828086355767 0.662300327443519 1 1
1.14165683945978 1.10630746102841 1 1
1.12181363346265 1.08338698518205 1 1
1.03484725866803 1.00155802639093 1 1
1.0582554503478 1.0270538909088 1 1
0.918211738965746 0.890323669756802 1 1
0.845105475489484 0.819664058241308 1 1
1.20465819664026 1.16910579459183 1 1
0.894037335048769 0.867757769814206 1 1
0.508401421285117 0.494343408048126 0 0
0.964887934240329 0.937728511574096 1 1
0.945116936754568 0.919214013530687 1 1
0.914734144195242 0.887707035935445 1 1
0.928833361943703 0.900286542364868 1 1
0.985703526463969 0.957516426296111 1 1
0.921499706702436 0.893822174191735 1 1
0.874557332860405 0.848265962470158 1 1
0.917625816741785 0.891812014568061 1 1
0.918118474046023 0.891043664931129 1 1
0.902045632930458 0.874845790535985 1 1
1.20348586302525 1.1678794208283 1 1
1.17545989992945 1.14194713563466 1 1
0.963866494133008 0.930579709489615 1 1
0.590983193266281 0.575792425339943 0 0
1.07800267571529 1.04771233027173 1 1
1.01577816921217 0.987650935183598 1 1
1.21990238351741 1.18236532405307 1 1
1.29186923345986 1.25325860315964 1 1
1.06674959343562 1.03553202939477 1 1
1.00206540549193 0.973029682457673 1 1
0.917008110304021 0.890015824344973 1 1
1.00040577464579 0.971277127755196 1 1
0.773398737061828 0.74894308742825 1 1
0.837898660777156 0.809295013370601 1 1
1.00337670130452 0.974874675207329 1 1
0.797729943325176 0.774218446405979 1 1
0.763373818179182 0.742846941427627 1 1
0.964042290684155 0.934067969529531 1 1
0.923272727686934 0.89879324426065 1 1
0.999720115219883 0.970748528919616 1 1
1.03372973940892 1.00139748266124 1 1
0.747475799958486 0.724461733310639 1 1
0.870239905249654 0.845371542996365 1 1
1.13902042014677 1.10341668704049 1 1
1.18589846288465 1.15223202936984 1 1
1.14694983269607 1.11411349738452 1 1
0.872164740526838 0.844330439469643 1 1
0.692813176744378 0.675750075674702 0 0
0.868776510370907 0.842908250285339 1 1
1.04492929279072 1.01294420650555 1 1
0.936083806187483 0.907280919778669 1 1
0.904282594200475 0.875515551636812 1 1
0.752414397137594 0.732251854398163 1 0
1.02656271391084 0.998352349488413 1 1
1.04607617700073 1.01369283448067 1 1
0.831275507501882 0.807226429342432 1 1
0.889800282156686 0.864036023468162 1 1
1.03819592239253 1.00532393796991 1 1
0.795603460384597 0.773027969428763 1 1
1.12983664650386 1.09347610920631 1 1
1.16688816623257 1.1290841647592 1 1
0.839946764847066 0.815816311822515 1 1
1.19753913945223 1.16333618921338 1 1
0.745366119320194 0.722827844511479 1 1
0.781297991934477 0.758044955229961 1 1
1.09333541528168 1.05814847320977 1 1
0.980867029646216 0.9518996915001 1 1
0.938841221631281 0.911283008482805 1 1
0.992109484190493 0.962937715640489 1 1
1.07601896725693 1.04244372298616 1 1
0.843296607851741 0.816521982089726 1 1
1.07636407212274 1.04377557376265 1 1
0.986704449031861 0.957739696357406 1 1
0.976305728052092 0.946827575644262 1 1
1.02068337832611 0.991218174538258 1 1
1.10538963789252 1.07362576892651 1 1
0.844237163513726 0.821207571935165 1 1
0.977743047630894 0.951166138558345 1 1
0.957056833439072 0.928298627255561 1 1
0.940427968391463 0.910363072189869 1 1
0.8277858728305 0.801438919457772 1 1
1.04816981258795 1.01851440955962 1 1
0.885781846254325 0.858293603452266 1 1
0.969644269310332 0.942609571259371 1 1
0.980997814555304 0.950855733151254 1 1
1.13544945855179 1.10239668930124 1 1
1.03041878329508 0.999738332366605 1 1
0.965433809538153 0.937553243846375 1 1
0.96440113160395 0.935400203270755 1 1
0.925452906906545 0.899542951845862 1 1
0.643965174370498 0.625504906822138 0 0
1.07990175659906 1.05136572376097 1 1
1.07943537104414 1.04859058965035 1 1
0.932521216863312 0.904231874604996 1 1
0.910064891554856 0.883408695702627 1 1
1.05518361211259 1.02232230793421 1 1
1.07248839771761 1.03655116655832 1 1
0.808893242593351 0.786502659743136 1 1
1.19369527352569 1.15391325451157 1 1
1.04633738019639 1.01492715091937 1 1
1.1206399197106 1.08826223421112 1 1
1.15485969387585 1.12085772635679 1 1
1.06024052152942 1.02882511383087 1 1
1.06786441177783 1.03658310299026 1 1
1.00450653433614 0.975173820797709 1 1
0.933635429298526 0.904099956946017 1 1
0.664559308184031 0.644683945601332 1 0
0.722965523427697 0.698847839416212 1 1
0.947101881570295 0.919846790399003 1 1
1.02838277733787 0.998879317751534 1 1
0.879631487278224 0.854638866254991 1 1
0.863805188633662 0.841061259428842 1 1
0.916704560049971 0.891069611421593 1 1
0.694433237635666 0.676020629886053 1 1
1.07945415565305 1.04931253124873 1 1
0.969061851639995 0.940963487161342 1 1
0.974323104808517 0.944060328952442 1 1
0.719109361563703 0.696249969429079 0 0
0.803999549207882 0.780037567813623 1 1
1.21306351007225 1.17919538218291 1 1
1.21085804796583 1.17615025806404 1 1
1.16904117414392 1.1342601288452 1 1
0.965238153240844 0.937771949869725 1 1
0.879993453363883 0.854470844310133 1 1
0.928371951758482 0.899319074746241 1 1
0.957308249349212 0.928652294527103 1 1
0.824335522277423 0.801640977526164 1 1
0.824772250890315 0.802176221001871 1 1
0.965906582954235 0.937211805653213 1 1
0.903516132784933 0.877510844785871 1 1
0.967490133190085 0.936102131035752 1 1
1.09207133207108 1.06089519623907 1 1
1.12624054861147 1.09620413250471 1 1
0.824662544125102 0.800298976037033 1 1
0.84188091424789 0.816052778543442 1 1
1.03832163117123 1.00859941351392 1 1
0.773183389746864 0.749524669635244 1 1
0.921945273889465 0.895268392019527 1 1
1.03932308408254 1.0064622028505 1 1
0.849306816721993 0.824557143253301 1 1
1.17316424176964 1.1408271450066 1 1
0.928241671674665 0.900592540530953 1 1
1.07935280222972 1.05333283913106 1 1
1.21684090825415 1.1802611570744 1 1
0.809434645872816 0.782457624067482 1 1
0.960027828849902 0.930859810200485 1 1
1.22360544861519 1.18560049019019 1 1
1.23505192225944 1.19886110600134 1 1
0.927707910846956 0.900476837698902 1 1
1.23076023894043 1.19295157346129 1 1
0.98110037765604 0.951508759686335 1 1
0.864498433139455 0.837098640150562 1 1
0.981906135327974 0.956781515095143 1 1
0.958141618803151 0.92973613282369 1 1
0.861212173539009 0.837604013554378 1 1
0.911949953506502 0.879882639710159 1 1
1.1134423210569 1.08194768216307 1 1
0.865677771362843 0.841030975688492 1 1
1.08432365870086 1.05472761645152 1 1
0.810451252893027 0.789260365285863 1 1
1.18200074967752 1.14835818879635 1 1
1.05257409601827 1.02105251576206 1 1
0.954066005356546 0.925110954524602 1 1
0.680661290166831 0.660477826049323 1 0
0.91461264306387 0.887775136378406 1 1
1.00631876381656 0.977202180821415 1 1
0.995294631959105 0.967176138744348 1 1
0.754108006007145 0.732032187591452 1 1
0.876855127370799 0.850387869432558 1 1
0.99647443396179 0.967365975071862 1 1
1.09669804371761 1.06205867710379 1 1
0.899581511107999 0.87087895220213 1 1
1.27509708724962 1.23578111369307 1 1
0.836342277092754 0.812484771254793 1 1
0.748790577577916 0.72958955956205 1 1
0.797589493951539 0.77551290131393 1 1
0.904043156642796 0.878102001012066 1 1
1.1008648471511 1.06916701349276 1 1
0.88354784825751 0.856224445579096 1 1
1.11854076487245 1.08616651285278 1 1
1.01161296195244 0.981287932804516 1 1
0.993955455442756 0.966929366471468 1 1
1.03819186854757 1.0069202839822 1 1
0.964956000142008 0.934523369705675 1 1
0.965591552453866 0.936339246672788 1 1
0.835439883226774 0.810457844131897 1 1
1.15758024198534 1.12170215670187 1 1
0.880000979613921 0.853992208755517 1 1
0.98808752946365 0.958439869947819 1 1
0.984046976266807 0.954265683109637 1 1
0.944316967529095 0.915882907396469 1 1
0.837748506873442 0.812415568808775 1 1
0.885505644850303 0.856936421766156 1 1
1.23227968486763 1.197080377625 1 1
0.964912378570324 0.939430181195367 1 1
0.923542248524003 0.893192492849635 1 1
0.869120306513308 0.846627144192649 1 1
1.03567645722057 1.00431296863215 1 1
1.22653909632118 1.19168207988963 1 1
1.05123669671602 1.02141084257672 1 1
1.1549912380713 1.12039867717364 1 1
0.778833032527798 0.754137035883692 1 1
1.08896610360724 1.05930739151794 1 1
0.994172986471463 0.964322869174862 1 1
1.05534846788047 1.0255719982483 1 1
1.15357698345287 1.11874191180516 1 1
1.10784872394148 1.0721920151564 1 1
0.730192976915546 0.708638953181536 0 0
1.01308346507458 0.984028403542572 1 1
0.863373040012147 0.839574976805059 1 1
0.823819854680707 0.800774390491435 1 1
0.880467432039819 0.852793654980005 1 1
1.00178296884079 0.968757395588075 1 1
1.11989158333099 1.08689930843987 1 1
0.917503968918586 0.889644202642755 1 1
1.1337520444227 1.10140469533525 1 1
1.16340410228213 1.12728308927635 1 1
0.777138929749368 0.752536581388511 1 1
0.77798640812476 0.750163913541902 1 1
1.19806096783458 1.1625873257797 1 1
0.897161289749033 0.870369252846512 1 1
0.878327785642417 0.852170394718118 1 1
1.18607999256815 1.15117397432503 1 1
1.04136827671784 1.00985496694592 1 1
1.01607303331467 0.984507426309126 1 1
0.743445035690411 0.721375129718937 1 0
1.07784902661706 1.04306567310571 1 1
0.842817713150575 0.819455727240076 1 1
0.780116652037812 0.757745449789767 1 1
0.895765654760482 0.869055690660636 1 1
0.793566196994771 0.769402321442823 1 1
1.01090223066605 0.97998825015336 1 1
0.915805174267799 0.887692370869613 1 1
0.910015147442068 0.883781221113137 1 1
0.971999322238705 0.941045000192555 1 1
0.984678968793016 0.956343935717819 1 1
1.30463527572212 1.26790700937619 0 1
1.05673614119683 1.02674403992798 1 1
0.816758394021843 0.793336514036004 1 1
0.932871200775953 0.905633529205936 1 1
1.11925242536904 1.08525377792408 1 1
0.810824777527042 0.786136910642768 1 1
1.05643021753813 1.02718363879946 1 1
0.955970147363427 0.927284601862268 1 1
0.828957050491419 0.805178440835153 1 1
0.883060251634469 0.858437881339058 1 1
0.961436914217788 0.933616797562475 1 1
1.02042226507353 0.989451690756451 1 1
1.04242384260136 1.01058377204755 1 1
0.805666744791094 0.780916264176049 1 1
0.829820978237367 0.807120272139926 1 1
0.93582413383071 0.905147418312402 1 1
1.02288684444429 0.993566093627521 1 1
1.08628486891846 1.05347541342714 1 1
1.00758141500699 0.97494720019449 1 1
0.952056382646354 0.920133931210329 1 1
0.949910153177167 0.918592251340838 1 1
0.981982940653736 0.953850565062655 1 1
0.949434890115541 0.918409011596301 1 1
0.904718663915387 0.880770424663638 1 1
1.07479789425174 1.04296833987213 1 1
1.14488537909881 1.11420331544139 1 1
0.891449355729872 0.864990169534247 1 1
0.926609889781498 0.893562506162071 1 1
1.03554659069963 1.00413879412356 1 1
1.26078601501984 1.22359588868958 1 1
1.28072956643863 1.24287167486527 1 1
1.00319746437299 0.974005621933187 1 1
1.33560748598281 1.29674519247358 0 0
1.04606994900312 1.01341712871615 1 1
1.04641597537377 1.01697509861735 1 1
1.15016441255703 1.11524302501203 1 1
0.776223386124905 0.754055804835317 1 1
0.863100522959529 0.836448808991165 1 1
0.890936924946162 0.864923388862894 1 1
1.02789486900437 0.995104321523711 1 1
1.10651863355255 1.07258089173559 1 1
1.10197843080946 1.07068307975828 1 1
1.09597274175214 1.06141408095152 1 1
0.96188316857352 0.933462527533162 1 1
1.15492979726652 1.11789048356128 1 1
0.898110283551606 0.873007198190859 1 1
0.914277655475633 0.886685523447847 1 1
1.10298865265041 1.07103848675793 1 1
0.701102962127709 0.679000971609107 1 0
0.970268833624075 0.942012562834858 1 1
