# Supplementary material for: Bias caused by sampling error in meta-analysis with small sample sizes
Source: PLoS One. 2018 Sep 13;13(9):e0204056. doi: 10.1371/journal.pone.0204056 (PMC6136825; doi:10.1371/journal.pone.0204056)
Supplement: S4 File — (ZIP) [file pone.0204056.s004.zip › results N = 10 theta = 1 tau = 0.2 sz = 30-50.txt]

"cohen.dl.theta" "hedges.dl.theta" "cohen.dl.cp" "hedges.dl.cp"
0.980154000509191 0.962914250567312 1 1
0.918784136169121 0.901551772996683 1 1
1.0273722589404 1.00999930711712 1 1
0.81701871744415 0.801245099996351 1 1
1.02724866887342 1.00856326778352 1 1
1.02894285298416 1.01070206330695 1 1
1.03918409451226 1.01781332402759 1 1
1.05306219184856 1.0316660600055 1 1
0.834993718849032 0.817970149965532 1 1
1.2121953774293 1.1888490053088 1 1
1.03241185108621 1.01246809958016 1 1
0.872218603330514 0.857073552150975 1 1
1.05997465435155 1.03945414021908 1 1
1.04842806148482 1.02892653240622 1 1
0.957214754877363 0.939781704803884 1 1
0.953633414141731 0.935599778870491 1 1
0.842494856822728 0.825462736203464 1 1
0.974844868618701 0.95678443857001 1 1
0.93930184342813 0.922340819609299 1 1
1.11048103883828 1.08980032636967 1 1
1.16311975891001 1.14240703288634 1 1
1.09748643890856 1.07617056926507 1 1
0.967220045321656 0.949085858009948 1 1
0.815449696663019 0.799655050721267 1 1
1.00400833583517 0.986282723664954 1 1
1.21618866416117 1.19326344285771 1 1
0.976186332206776 0.957840849815852 1 1
0.966937513570433 0.948987388023319 1 1
0.939925413198438 0.921770322975223 1 1
1.09234246491679 1.07283148953822 1 1
1.00093649183405 0.98293429090849 1 1
0.956439857288493 0.939648191151881 1 1
1.0889954208594 1.06883112818194 1 1
0.877069823246724 0.86048984058416 1 1
1.1110986105996 1.09114442129166 1 1
0.767168702735851 0.752819835353315 0 0
1.0359718632612 1.01615918102562 1 1
0.951049819338915 0.933484587405149 1 1
1.14181558776 1.12015719537699 1 1
1.02095650552168 1.00413456837578 1 1
1.01588511926041 0.996526547535478 1 1
0.617359253651712 0.605956269580578 0 0
0.918292830607956 0.90057077637447 1 1
0.962634613242356 0.9467614640577 1 1
1.00357648113772 0.985097696056 1 1
1.13959555252926 1.11655926096234 1 1
0.974523479048588 0.956361092574875 1 1
0.784569017185333 0.769757744764303 1 0
0.886842322344441 0.869750877044004 1 1
1.12218077210223 1.09860553430118 1 1
1.0811729780435 1.06229751527212 1 1
1.11562480219719 1.09187894740194 1 1
0.907504304935906 0.891698495673884 1 1
1.08091414089651 1.0613706711903 1 1
0.995594957835227 0.975679623851976 1 1
1.24238233370088 1.21745225411698 0 1
0.903900166322123 0.886576084433301 1 1
1.01530681304912 0.996138269134333 1 1
1.00256348066306 0.983565844871099 1 1
1.01613177986516 0.997448628193018 1 1
0.989871153048242 0.970387259654148 1 1
0.94206047948767 0.924808474002587 1 1
0.845065848382553 0.829518547492641 1 1
0.979918876239231 0.959562661890903 1 1
0.800454079427789 0.785492053280484 1 0
1.1423470059116 1.12098793181109 1 1
1.33647105823882 1.30782043426927 0 0
0.840651310366395 0.824432442270441 1 1
1.23158531344992 1.20917034660703 1 1
0.947702720409476 0.930188978302662 1 1
1.07566339038306 1.05235378318975 1 1
0.955056976150558 0.938543247563399 1 1
1.23118406679667 1.20653415523216 1 1
1.03657815858039 1.01690132500182 1 1
0.760835153250265 0.747640625173354 0 0
0.938548757299539 0.922119888507116 1 1
1.1084295123296 1.08788593512709 1 1
1.11411762268416 1.09621904452404 1 1
0.892172524520273 0.875268517499977 1 1
1.06999217843966 1.0491600897357 1 1
0.959815936578445 0.942428850604874 1 1
1.03119699930373 1.0103983511102 1 1
0.949562105671888 0.931995270937393 1 1
1.096643083982 1.0751455353295 1 1
1.04045532091455 1.02033369981685 1 1
0.95097328579418 0.933274968542442 1 1
1.18232918290818 1.16233609748831 1 1
1.14781620570024 1.12713753140543 1 1
0.882680508548368 0.863206130037724 1 1
1.02499598512926 1.00698067335851 1 1
0.952869028479848 0.934782050140961 1 1
0.933276148545916 0.917179169080308 1 1
0.73502690248576 0.721027064608598 0 0
1.02031644533899 1.00195097926622 1 1
0.751521759148764 0.737438915971424 0 0
0.950906115760932 0.933671770884379 1 1
0.681657546458919 0.668598541612587 0 0
1.01847310199057 0.999906501334774 1 1
0.773468425028718 0.758605355842823 1 1
0.893978659697823 0.874881422466744 1 1
0.909785526657565 0.892408035386121 1 1
1.07873855790149 1.05842190121754 1 1
1.15812104434899 1.13701339455047 1 1
1.03131045647561 1.01271949235137 1 1
1.06514506046153 1.04500400385639 1 1
1.13798466914316 1.11737343329419 1 1
1.05530162126262 1.03532657705462 1 1
0.960019605746055 0.942367085976293 1 1
0.692684879232565 0.681220660921013 0 0
0.88841702308881 0.872863621199553 1 1
1.20045480221148 1.17663790631051 1 1
1.3198941136476 1.29408665150001 0 0
0.967587295824587 0.949652848127352 1 1
1.12319817690373 1.10267191329653 1 1
1.18915691409074 1.16828215125874 1 1
0.901500438552829 0.885304148270505 1 1
1.04549897018479 1.02621996950164 1 1
1.09559899757477 1.07526144825647 1 1
0.862718652378379 0.84611839676336 1 1
0.875769900409225 0.858704208384318 1 1
0.941696319678059 0.922935811907913 1 1
0.849396364941052 0.833121367176365 1 1
1.20233251724924 1.17895894649281 1 1
1.13133944689556 1.11094559525955 1 1
0.955300609912295 0.937710116406467 1 1
1.09549139646631 1.07394690026437 1 1
1.05944058526764 1.03875432656372 1 1
0.828052333672817 0.812876825288043 1 1
1.03334576215967 1.01502638906343 1 1
1.14733047036268 1.12620302451595 1 1
0.774988081012962 0.760225230362592 1 1
1.17759051801182 1.15560648321372 1 1
1.00030290105405 0.981681865071504 1 1
1.02311462545905 1.00256788146785 1 1
0.899311602024598 0.883154550236603 1 1
0.935255697781779 0.917983207900174 1 1
1.10353125263133 1.08342896490721 1 1
1.0290747373433 1.01044614993518 1 1
0.919997070862503 0.903124257215805 1 1
1.11393483247111 1.09191549135602 1 1
0.952718563567993 0.933968329189954 1 1
1.14854133983189 1.12945468109562 1 1
1.08932198975295 1.06967871954622 1 1
1.18599675791982 1.16444715692592 1 1
1.12788023576214 1.10811437525279 1 1
1.06514222342604 1.04629699422051 1 1
1.11383749899975 1.09280492818603 1 1
1.07632726561075 1.05700204755002 1 1
0.9349849323784 0.917138664312021 1 1
1.00696519407278 0.985394663722591 1 1
1.16930377178302 1.14792931408583 1 1
0.986404637733559 0.968508947312314 1 1
0.970705015035243 0.953310617293476 1 1
0.765020169257835 0.751365172170909 1 1
1.12131364481005 1.09966165494576 1 1
1.06162986569557 1.04201258373009 1 1
0.882982487057085 0.866308466435501 1 1
1.02187437489056 1.00108720055009 1 1
1.18301480536901 1.16041460683585 1 1
1.18892827173759 1.16509801353929 1 1
0.919555476770283 0.902677402120116 1 1
1.03998863799543 1.02162493499327 1 1
1.14802474286119 1.12694836385486 1 1
0.89049212046975 0.87334062177982 1 1
1.01758917543208 0.997507537015717 1 1
0.804541975662694 0.789294621063643 1 0
1.18550372817741 1.16436516954226 1 1
0.993206900188713 0.975429383241307 1 1
1.1596730701547 1.13808673281815 1 1
0.983509488050292 0.964706030572705 1 1
0.938288813288001 0.920438393830208 1 1
0.980606796721787 0.961768546315139 1 1
0.958348157388348 0.937041735559002 1 1
0.950704953087056 0.933744281778013 1 1
1.06254314818018 1.04406216008879 1 1
0.861263742774205 0.844847671741471 1 1
0.861507106148164 0.844797937545402 1 1
0.935944179474186 0.917451912108893 1 1
0.901661177213534 0.886152926051405 1 1
0.843229694636236 0.828372007224833 1 1
0.995089959152983 0.975279200415531 1 1
0.856564433737844 0.840951452913101 1 1
1.11315588212892 1.09207671102765 1 1
1.04006635220829 1.02182176097675 1 1
0.903827855976225 0.886917899212023 1 1
0.809854185160085 0.794258473995755 1 1
1.10214021736191 1.07992387569891 1 1
0.73165009665393 0.717870662316488 0 0
1.20254575600757 1.18052376966947 1 1
0.918628423131939 0.899991601462107 1 1
0.901956559721918 0.887234731061212 1 1
0.984583021880238 0.965538253525868 1 1
1.02892111421831 1.00959367539063 1 1
0.973293289040321 0.956920666960415 1 1
1.19295318464051 1.17110657808178 1 1
0.941699296137747 0.925115976068525 1 1
0.70083299242462 0.687392921993784 0 0
0.821591403104844 0.807220702286339 1 1
0.892685093892764 0.877000239248133 1 1
1.1440273610547 1.12528417399007 1 1
0.910026654806897 0.8933686144507 1 1
0.861688207595221 0.843797218017165 1 1
0.994377399199888 0.976423659134051 1 1
1.05971312575413 1.03736223395385 1 1
0.865512722086745 0.848713207596907 1 1
1.10492870739053 1.08506090486591 1 1
1.02542764855048 1.00597957497637 1 1
0.931239491261239 0.915485930485719 1 1
1.02284958783428 1.00414465388712 1 1
1.03169292336757 1.01362128187607 1 1
1.09774336909248 1.07826625481608 1 1
1.13357799963598 1.11309252068661 1 1
1.0418062187347 1.02394047941267 1 1
0.827438801602146 0.812126759568301 1 1
1.04622367914528 1.02759801929782 1 1
1.08429569296596 1.06244569757823 1 1
0.891669126108859 0.873577440704064 1 1
1.04037515728012 1.02108660600618 1 1
0.814990784425253 0.799557401835006 1 1
1.00887484425424 0.991467667315095 1 1
1.00407080269227 0.98594802827764 1 1
1.0936226014944 1.07423986295053 1 1
1.02601005506769 1.00693572372093 1 1
1.06621673639749 1.04545056955953 1 1
1.14198416045714 1.12132048790884 1 1
0.974667079111996 0.956761096171636 1 1
0.812155073082119 0.798115772127571 1 1
0.834774057249265 0.818309740391386 1 1
1.05052411657505 1.03265759244417 1 1
1.10427569970786 1.08180620200944 1 1
1.1104696606216 1.09164133322956 1 1
0.868837993513767 0.851978288799346 1 1
0.832695812495921 0.818604011012768 1 1
0.99425061821307 0.974840072539275 1 1
0.935320837870147 0.918003080211854 1 1
1.06377889813618 1.04413274388546 1 1
1.17186666404771 1.15176315276594 1 1
0.876193615085837 0.859639783279456 1 1
1.09488380448659 1.07596591838701 1 1
0.98212125509045 0.963759735507628 1 1
1.34101215701474 1.3154825474934 0 1
1.03904530839863 1.01826285385623 1 1
1.05327959521958 1.03372505867581 1 1
1.08525788640009 1.06500529229375 1 1
1.16566597128521 1.14373512651557 1 1
0.983993886250868 0.964654071250029 1 1
1.2493154395236 1.2264055213171 1 1
0.80789778250886 0.794433657576578 1 1
0.899156544522923 0.879541099197554 1 1
1.18586377088391 1.16328531571952 1 1
1.05560278847499 1.03583898692774 1 1
0.88095972480374 0.864662477558997 1 1
0.905555143499687 0.889570715368644 1 1
1.09017492224626 1.06961503252633 1 1
1.05171849392147 1.03230449464579 1 1
1.11082016720354 1.08811260403856 1 1
1.27941948194707 1.25280778095923 0 0
1.08133270559063 1.05928396905466 1 1
0.982357366635819 0.964316232837879 1 1
0.996794387176232 0.977271763735152 1 1
0.903881505333238 0.88713419348881 1 1
1.0254510091191 1.00741357158883 1 1
1.00785477951918 0.986411128600626 1 1
1.13330056616373 1.11246322546716 1 1
1.04470423318914 1.02545310068445 1 1
0.984027499832784 0.96536101292929 1 1
0.977306356828629 0.958612908778739 1 1
0.976021055052912 0.956833589500462 1 1
1.12701233042714 1.10496756841357 1 1
0.98196098982232 0.96436733724591 1 1
1.05087283785855 1.02973356626251 1 1
1.13617994752956 1.11441019129767 1 1
1.09351493322788 1.0739429792047 1 1
0.993573851648531 0.974140215068995 1 1
0.960611331329951 0.940879005184968 1 1
0.897131660866009 0.880222942587703 1 1
1.15668165892668 1.13569316923081 1 1
0.90780361910735 0.890506687340336 1 1
1.12688286324034 1.10678634591449 1 1
0.945469705588189 0.930177850109681 1 1
0.899523047436161 0.88195125289316 1 1
1.03676919723218 1.01792605284829 1 1
0.964962032455748 0.94827639965206 1 1
1.03707662210495 1.01690104507361 1 1
0.942272935065061 0.924415450236283 1 1
0.958106940917456 0.940862720490992 1 1
0.962822556629868 0.944415432724069 1 1
1.18916048331102 1.16684145702053 1 1
0.783833618773008 0.768397920010164 1 1
0.993286723324487 0.975853993185479 1 1
1.14420618635366 1.12093376786198 1 1
0.782807403935199 0.769302347640019 1 1
0.848100015905665 0.829604186797281 1 1
0.808498032850049 0.792644278323974 1 1
1.09655265719711 1.07598581077956 1 1
0.811473698013297 0.796239659718814 1 1
0.950070409625157 0.932512397248583 1 1
0.971676779990464 0.951965334144734 1 1
1.14178955171753 1.11841357629061 1 1
1.00646659721473 0.987012148399279 1 1
0.922016162019254 0.905805614638804 1 1
0.953615479812473 0.935278749457331 1 1
0.982049847204691 0.963850367544193 1 1
0.828880897090558 0.81387747733789 1 1
1.02531420506421 1.0058420284442 1 1
1.17599662620363 1.1563719692908 1 1
1.08644132103319 1.06478205591237 1 1
1.030807706011 1.01247127552969 1 1
0.961716366178235 0.942131892347728 1 1
0.919846633726191 0.902165655497198 1 1
0.863440791206582 0.847426315248308 1 1
0.9298985432111 0.912585198153233 1 1
1.09116410702189 1.07250979765408 1 1
1.19833635115595 1.17492599651593 1 1
0.912336733737489 0.895771973206476 1 1
1.08950464391706 1.06949743777636 1 1
1.02551842572248 1.00660322991172 1 1
0.911460499019992 0.892981619433779 1 1
0.929091221738169 0.912434309715835 1 1
0.744407210148226 0.728922916952338 0 0
1.07211944410213 1.05167708674567 1 1
1.07471311778289 1.05523407856255 1 1
1.1965794487469 1.17460565201468 1 1
1.14420803338223 1.12138801193558 1 1
1.22215253402225 1.201365366214 0 1
1.01216780861164 0.994013878036642 1 1
0.977972009347866 0.958528558788841 1 1
1.13562312409125 1.11584114227975 1 1
0.961093194806576 0.941219563987027 1 1
1.08340652195851 1.06475637008183 1 1
0.935804873756713 0.919069874992347 1 1
1.14150875378378 1.12173712339012 1 1
0.986749922720995 0.966320769908531 1 1
1.10454677228068 1.08312879570821 1 1
1.00402418842333 0.985038388761613 1 1
1.22011248295386 1.19713128271385 1 1
0.990923921968456 0.973093642688171 1 1
0.730924671781947 0.718291320931563 0 0
1.03623223546831 1.01791863433968 1 1
0.894658609300802 0.875205830401187 1 1
1.13071051963286 1.10999823463535 1 1
1.10527308475723 1.08485427210784 1 1
0.83821936245981 0.822118341609755 1 1
1.12931574241262 1.11106249075595 1 1
0.930296820437585 0.912967934254425 1 1
1.17144255236102 1.14980455415231 1 1
0.793574216623197 0.779589693079759 1 1
0.825082231395933 0.809221563970818 1 1
0.900673359744546 0.88330793239282 1 1
1.0909838472309 1.07081048368011 1 1
1.13852601236048 1.1186182139119 1 1
1.05523138276515 1.03518901388246 1 1
0.873494469406219 0.855417859286266 1 1
1.05112315629249 1.0314940393082 1 1
0.917265656041036 0.89903631824422 1 1
0.99712096422998 0.979021924775844 1 1
1.1348733812971 1.11380062021881 1 1
0.999496954220299 0.980141031828805 1 1
0.992511704282291 0.97489269820405 1 1
0.813508129964059 0.799205218818274 1 1
0.978378173876983 0.961145149658165 1 1
1.31494106087576 1.29115707283525 0 0
1.09336601655044 1.07378863426669 1 1
0.994748333030921 0.976876180706475 1 1
1.26513896260815 1.24289061724779 1 1
1.00806322063352 0.988622699582928 1 1
0.994947629716753 0.977066432068459 1 1
1.04378206906704 1.02464869465641 1 1
1.09925605449492 1.07786422809717 1 1
1.22396549958163 1.20135276545679 0 1
0.881410914198762 0.865185029486135 1 1
1.01656040079748 0.996631167345075 1 1
0.926075606448316 0.909168399477019 1 1
0.949508753684548 0.930995706078543 1 1
0.892158347680922 0.876171572909514 1 1
0.910422947619551 0.89234381002213 1 1
1.03316217011006 1.01451136386432 1 1
1.08541232346628 1.06568180179435 1 1
0.906394126790442 0.889072778432464 1 1
1.02840143367851 1.00858529716195 1 1
1.1763946350629 1.15514415189343 1 1
0.988256906786745 0.968839797179003 1 1
1.00948295261711 0.990962875882474 1 1
0.902941863072584 0.887520112587342 1 1
1.06847242672079 1.04875071150564 1 1
0.902515706726549 0.883884746157496 1 1
0.863541424881631 0.847087760723772 1 1
0.97128583326779 0.952675517572356 1 1
0.771442664974329 0.757167518562083 0 0
0.911140718032492 0.89330238801221 1 1
1.01121989889593 0.991869060421437 1 1
0.904954636647272 0.887297894411498 1 1
1.07932360908072 1.05920815099502 1 1
0.974408812271483 0.953685316049521 1 1
1.24705806328713 1.22171158843309 1 1
0.915763575175832 0.89853393093659 1 1
1.02041999312004 1.0003976531969 1 1
0.899258219105145 0.884325792592587 1 1
0.879845606991936 0.86437325096336 1 1
0.884217434028587 0.866147943298571 1 1
1.00811857627552 0.988852126574316 1 1
1.07633429314849 1.05566080131626 1 1
0.881296972479461 0.866120289518011 1 1
1.06573846121731 1.04715860973573 1 1
0.909228160095066 0.889996176849693 1 1
0.902059480324251 0.884600600562565 1 1
0.896428993213867 0.87868646049882 1 1
1.08967640707889 1.06825126003383 1 1
0.864408521171687 0.847378241506323 1 1
1.05885843103114 1.04022645671149 1 1
1.17870591330594 1.15685735208752 1 1
0.88474316178542 0.869963942388359 1 1
0.859918114911322 0.844846606404873 1 1
0.90282863466689 0.885822521312768 1 1
1.06634824666572 1.04663931017088 1 1
0.989253865791466 0.970027220145129 1 1
1.0098616363689 0.992515165394577 1 1
1.19478388445209 1.17081118447567 1 1
0.940637957006464 0.921085709134348 1 1
1.01260862689869 0.990429892373465 1 1
0.964138820838631 0.945148849428785 1 1
1.15388336991452 1.13275718510641 1 1
0.852021851343481 0.837988112558896 1 1
1.00760377397365 0.989850734829551 1 1
0.853621462167194 0.836839932189683 1 1
1.03424963732031 1.01539518408775 1 1
1.01022867015416 0.991745171620717 1 1
1.04051680833063 1.02099290795762 1 1
0.962478712721836 0.945934253338944 1 1
1.08803071713956 1.06673063738833 1 1
1.03589360119313 1.01564685797991 1 1
0.847061402906364 0.832242130299649 1 1
0.836610416499346 0.820423333041464 1 1
0.864115511992906 0.846705262113094 1 1
0.995780766752857 0.976225903551492 1 1
1.1644773783295 1.14184280758395 1 1
0.841820644970178 0.825605367603352 1 1
0.946422888335321 0.928390868606466 1 1
0.976733284012967 0.957590907646721 1 1
1.00842043660562 0.987655629808993 1 1
0.981023679627738 0.961773347911417 1 1
0.909341433024225 0.892873499345013 1 1
1.15977487662119 1.13911221556658 1 1
1.25486769113725 1.23015020386272 0 0
1.06257109477922 1.0432734632657 1 1
0.922952192452856 0.903688626311387 1 1
1.07470378919898 1.05377571216203 1 1
1.16876822573316 1.14661799055201 1 1
0.973279619042782 0.954412909682582 1 1
1.07088615165593 1.05100160064927 1 1
1.10706359949591 1.08637871049621 1 1
1.04519271953876 1.02442225119018 1 1
0.976258783413924 0.958679205048038 1 1
1.00780883286221 0.989784480272912 1 1
0.803568236901478 0.788361809731282 1 0
0.947963450767702 0.930778028775284 1 1
1.0483106060043 1.02878151317121 1 1
1.07585677836285 1.05532677319837 1 1
1.09765839802028 1.07747897843959 1 1
1.10766047294903 1.08796680695215 1 1
1.0375524703787 1.0172596845251 1 1
1.05629976757161 1.03630132994984 1 1
1.10678243853637 1.08725950049336 1 1
1.08421942635486 1.06463154197929 1 1
0.809019634890894 0.793717152704184 1 1
0.933061462709687 0.915391590233547 1 1
1.15125952737485 1.12948113303739 1 1
0.839241228388716 0.822048817036133 1 1
1.02062587873191 1.00164086945248 1 1
1.09095556878151 1.06787550098963 1 1
1.12400847400566 1.10130273226619 1 1
1.02070292436614 0.9987127481753 1 1
1.16116560955086 1.14021263797091 1 1
0.939321392056449 0.92254348297176 1 1
1.03295374002036 1.0130595450476 1 1
0.98445821164992 0.965879347641269 1 1
0.815935721162987 0.801126050281841 1 1
0.962944816310554 0.943608198582929 1 1
1.10404833538988 1.08306150973774 1 1
1.12033505130286 1.09994282390238 1 1
0.985037544821026 0.966321884044224 1 1
1.00659606121508 0.986713241971461 1 1
0.652900112154702 0.639858193537779 0 0
0.909424236802596 0.89270457520299 1 1
0.974090604170952 0.955532588593471 1 1
0.965273621005826 0.947818787234959 1 1
1.1098034272292 1.09079433945214 1 1
0.990905403140266 0.97299845346668 1 1
1.03365076152379 1.0135911007434 1 1
0.913549819034169 0.896835784335392 1 1
0.730082837779274 0.717376549887665 1 0
1.12456892637421 1.10319937311469 1 1
0.963729613112719 0.944933957491126 1 1
0.917600394365872 0.901131512400795 1 1
0.980962111376636 0.962883157121186 1 1
0.957181268408916 0.940194979901611 1 1
0.833102959433669 0.818098276323664 1 1
0.985081723638258 0.966678771668678 1 1
1.10321508292487 1.0837652156657 1 1
1.02858637579252 1.00900657243251 1 1
0.911130717026864 0.89512409112297 1 1
0.941811899666299 0.919906887543003 1 1
0.946361507755856 0.928202706037493 1 1
0.914788145335318 0.89810935580608 1 1
0.921661533594044 0.905047533945687 1 1
0.998926182579024 0.979259042597776 1 1
1.08219934102496 1.06162076156894 1 1
1.10821570993616 1.08693816181811 1 1
1.00953799632864 0.991742988544532 1 1
0.780668644141907 0.766857792838428 0 0
0.994856175766256 0.975911691446343 1 1
0.933511197557407 0.916018082210652 1 1
0.906501906873977 0.889755351979861 1 1
0.920901581050059 0.903373497580391 1 1
1.14477552900422 1.12255411364605 1 1
1.22032976371427 1.19932610287453 0 1
1.26445829187941 1.24203550672735 1 1
1.04855295322604 1.03063020025039 1 1
1.06050522822217 1.04091852658672 1 1
1.08143588464461 1.06161241335981 1 1
0.728438349372627 0.716353417474266 0 0
1.09386893201497 1.07413142370625 1 1
1.10051668802703 1.07940600550267 1 1
0.929006955323054 0.910264519441835 1 1
0.864199894691124 0.848314222956744 1 1
0.704709252029323 0.691361832014548 0 0
1.18125615108206 1.15750490847659 1 1
1.10757527312758 1.08667870392706 1 1
1.03488971797702 1.01628654770152 1 1
1.00553163993926 0.986867793438244 1 1
1.03179812049243 1.01143493999306 1 1
0.917516827926216 0.900338448294546 1 1
1.12996025417456 1.10869996106544 1 1
0.997364850912699 0.979595642883924 1 1
1.02368511953015 1.00342718420292 1 1
0.848752202614942 0.831512971349073 1 1
1.1704696065514 1.14870356546043 1 1
0.980576632238536 0.961703638029849 1 1
0.914984847148297 0.895733132518298 1 1
0.748462121919535 0.735107418790164 0 0
1.09218257828845 1.07227902724533 1 1
0.997209279662286 0.978724243426845 1 1
1.11784705124239 1.09737591061082 1 1
0.919106659810383 0.903278320323541 1 1
0.982643754124127 0.964566510527933 1 1
0.924313921255278 0.907781197959376 1 1
1.01853788739271 1.00056016046422 1 1
1.06402130353026 1.04224687269911 1 1
1.09005246702946 1.06866708260919 1 1
0.900400283155229 0.883925310788317 1 1
0.691888619754985 0.678455123324242 0 0
1.22110106360204 1.19993785495406 1 1
1.07549138876342 1.05452950781009 1 1
1.29574783611206 1.27062352316849 1 1
1.00173543365071 0.983531331776611 1 1
1.06960109874209 1.04966599125918 1 1
0.9954457423337 0.979561796833649 1 1
1.02489961201895 1.00612682783091 1 1
1.08170272394899 1.05816289370234 1 1
0.951502053768513 0.933286158882781 1 1
1.07251621303521 1.05135670889648 1 1
1.09528729385094 1.07309731112422 1 1
1.05982144955357 1.03931873678535 1 1
1.18835041974194 1.1647877532972 1 1
1.08894717505565 1.06855471448289 1 1
1.16128090585222 1.13631776938276 1 1
0.840482258636349 0.82448261542631 1 1
1.1213083785666 1.10006923355503 1 1
0.932855634029076 0.915616307114615 1 1
0.955151072997167 0.939110956730607 1 1
1.05938146610664 1.03715402196025 1 1
1.30753891069167 1.28122408127974 0 0
0.979767997904705 0.961393913882249 1 1
1.14518614763138 1.12147177590995 1 1
0.954917936549807 0.938170395539232 1 1
0.928278094636457 0.911840964016135 1 1
1.00635787091643 0.988105731177245 1 1
0.828493720714181 0.812336789686433 1 1
0.832386642145116 0.816924620831003 1 1
0.964586778819156 0.946858975192282 1 1
0.964371444468522 0.945723408308425 1 1
0.756809120379954 0.741740004719721 0 0
0.866316179824328 0.849556490106848 1 1
1.30063587746773 1.27704027403969 1 1
0.969245532618293 0.951978437853821 1 1
0.8386941894175 0.821789553605244 1 1
0.841343811579331 0.825362711652937 1 1
0.971930912260678 0.952530984363582 1 1
1.03233634461337 1.01292968510818 1 1
0.95879721033669 0.941546926568699 1 1
0.825875597406469 0.810995761880741 1 1
1.21632861613747 1.19237212881449 1 1
0.890495928419539 0.873826518915731 1 1
1.21848634889098 1.19681547705797 0 1
0.949656757166408 0.932434475393084 1 1
0.847353185295797 0.832548725504372 1 1
1.08051572574288 1.05885984195196 1 1
1.11778975235125 1.09618146804518 1 1
1.16823802084188 1.14635599330802 1 1
0.997941170213547 0.978467630792958 1 1
1.06772782225989 1.04864425401541 1 1
0.733657033438242 0.718663482681192 0 0
0.920769972227175 0.903585657454603 1 1
1.09540508813512 1.07265038563751 1 1
1.02664057047894 1.00804049146836 1 1
1.12095029502109 1.0981748708886 1 1
0.858766632534706 0.842956043739764 1 1
0.863000675314075 0.846201574288078 1 1
1.06039915470668 1.04025850052645 1 1
1.21133127284941 1.18716802685501 1 1
1.10775992907917 1.08684598953194 1 1
0.932592255017028 0.915296766452807 1 1
0.977084149409245 0.959114668677487 1 1
1.10962892997488 1.08839053583643 1 1
1.18146719748739 1.15905844727801 1 1
0.880389782691913 0.863318604758084 1 1
0.959895172025739 0.942095912187453 1 1
0.948464642095509 0.931440376887299 1 1
0.9128086246587 0.896182841749278 1 1
0.960299581745928 0.941546463090977 1 1
0.92213043013498 0.904944722486886 1 1
1.03735346789058 1.01838271087716 1 1
1.09908428746678 1.07958015490835 1 1
1.01781136127771 0.999268734971942 1 1
1.20192320534986 1.18130451325034 1 1
0.841918586516109 0.826022389719991 1 1
1.07773614493835 1.05735023379457 1 1
1.02093361545277 1.00255049707483 1 1
1.13320746012345 1.11339898448525 1 1
1.02064267700792 1.00065807824185 1 1
0.932577795605825 0.915523565003862 1 1
1.11420504635602 1.09329719066824 1 1
1.03716137781198 1.01796020690288 1 1
1.00040316526713 0.983244824960668 1 1
1.14073524086095 1.11913585933383 1 1
0.901369298304823 0.88363085014579 1 1
0.967938511966242 0.950772113273609 1 1
1.01620675773136 0.997722329393549 1 1
1.04363161328098 1.02453306353678 1 1
0.96108050101584 0.942521076022483 1 1
1.00050252862833 0.981222651747094 1 1
0.913438061348447 0.896501229283389 1 1
1.29347175989018 1.27061464473092 0 0
1.04500733569089 1.02639131482206 1 1
0.839750563001346 0.823609483474359 1 1
0.971877306478477 0.953808128467161 1 1
0.784152275253118 0.769529587921976 1 1
0.842817277050947 0.827527689927487 1 1
0.896472762419262 0.879306679992665 1 1
0.774542834781007 0.761022596328741 1 0
1.17610278453001 1.15570321345443 1 1
1.06314282905861 1.04392759645064 1 1
1.08878049057978 1.06633837329692 1 1
0.982751128683168 0.964454611901451 1 1
0.846758105058789 0.8316362205462 1 1
0.904016095582494 0.886785605091942 1 1
0.73940194802135 0.725083810134739 0 0
0.788298324023599 0.772488348622933 1 1
0.94031602392871 0.924218392326443 1 1
0.970120257424186 0.952553077193722 1 1
1.16978718261429 1.14854815735347 1 1
0.879881672879974 0.865259561776582 1 1
0.940199803741846 0.920628669318384 1 1
1.17841370558914 1.15705990007329 1 1
1.01687235092252 0.997644447332138 1 1
0.832592397361607 0.816537634247805 1 1
0.857888510053509 0.84154841931069 1 1
1.14592306033269 1.12332302853263 1 1
0.98400203543597 0.966937277226902 1 1
1.04734554057502 1.02819644126807 1 1
0.901526021210671 0.885615854358078 1 1
0.837821735905105 0.822514006638009 1 1
0.840906781714644 0.825828089429307 1 1
0.928735819499947 0.911271657746508 1 1
1.03069021309544 1.01091347927536 1 1
0.960436749531447 0.943714445868433 1 1
0.986088673393162 0.968660279259306 1 1
0.913387433381446 0.89723060290282 1 1
1.06185308223669 1.0407689436031 1 1
0.977765708933931 0.959934330604194 1 1
1.02212862785048 1.00455580558219 1 1
1.07108168547874 1.04926191478606 1 1
0.957480777285403 0.940228390311045 1 1
1.05802074092593 1.03728998191692 1 1
0.806239666355392 0.791150652367998 1 1
1.05862701012877 1.03935702988457 1 1
0.998202491831296 0.978836635504011 1 1
0.874083070458122 0.857627684286872 1 1
0.800070173044378 0.785297553321465 1 1
0.862326505537175 0.846322896809119 1 1
1.03301295725673 1.01269286957437 1 1
0.988960194363886 0.970166409073711 1 1
1.07227610601528 1.05310948650051 1 1
0.925067274243925 0.909129619319449 1 1
1.15487467811131 1.13268979578795 1 1
0.699752123893381 0.686481711306618 0 0
0.839722599646111 0.825046326693723 1 1
1.11215455523747 1.09134364212442 1 1
1.21277070468196 1.19079001544834 1 1
0.790018659395099 0.774177474237271 1 1
1.03457509712108 1.01589450547852 1 1
0.955472434306427 0.936833306392786 1 1
0.970579596324711 0.953676907109885 1 1
0.971042184688531 0.953117944433404 1 1
0.890550506131898 0.875592439593794 1 1
1.0547275038195 1.0347772541063 1 1
1.0019809048735 0.984625271859056 1 1
0.943351164661956 0.926424757331594 1 1
0.805604347112588 0.791025234435119 1 1
1.04560026114137 1.02753271534861 1 1
1.14838761725143 1.1281082296006 1 1
1.09639285432476 1.07355685732125 1 1
0.760595695906163 0.746898595861603 1 0
0.926100678019841 0.909750863250563 1 1
1.19204799940507 1.16897701808959 1 1
0.843161345600957 0.828203248142901 1 1
0.959410743213566 0.940626427023742 1 1
1.13196080074835 1.11060789567085 1 1
1.0653593053914 1.04476050280942 1 1
1.08810585028942 1.06582633387228 1 1
1.04160587843505 1.02067369264587 1 1
0.8949193954905 0.878627488495116 1 1
1.10664351024571 1.08476496218389 1 1
1.16498186732595 1.14283170206863 1 1
1.0115011619618 0.993816768728678 1 1
1.07971438004317 1.05955451499827 1 1
1.20807916197813 1.18372096068712 1 1
1.07268837090387 1.05247905445655 1 1
1.0379517862042 1.01733701320594 1 1
1.0294412277174 1.01070642616544 1 1
1.14945358841449 1.12771124465049 1 1
1.07812597888358 1.05945969553753 1 1
0.973304938035249 0.953922472326157 1 1
0.866555735763439 0.850215189137786 1 1
0.986208207854131 0.966348691233028 1 1
0.911218013049612 0.893828122274732 1 1
1.17513405300828 1.15340334476423 1 1
1.02781856475222 1.00772083417596 1 1
0.775446711403833 0.761515088867925 0 0
1.08880336315942 1.06888639990334 1 1
0.859118263522953 0.843238560516365 1 1
0.704126868889555 0.69190006871132 0 0
1.0144517115838 0.995436842908853 1 1
0.684675806340572 0.672869600376333 0 0
0.990533993853986 0.972105469373787 1 1
1.01586305249338 0.9978918454135 1 1
1.06574914304958 1.04649970911093 1 1
1.44436409781119 1.41382249667204 0 0
0.834163922040332 0.81989098946031 1 1
0.973395348731637 0.955474214691051 1 1
1.18924972542465 1.16693501664392 1 1
1.10584142610322 1.08665369239991 1 1
1.06254937849226 1.04265968872883 1 1
0.917425227344759 0.901390291413805 1 1
1.1322016358 1.11199525793799 1 1
1.1081656668801 1.08755786360613 1 1
1.019910773752 1.00126399937333 1 1
0.9252538252382 0.906153494803075 1 1
0.790139304447267 0.774842897826246 1 1
0.951080110880379 0.932088652702664 1 1
1.11322373287253 1.09465258310144 1 1
1.14731757363706 1.125609169158 1 1
0.830673852404991 0.816895832561702 1 1
0.86994945443639 0.853809232430112 1 1
1.07982410088589 1.05786553273277 1 1
0.751628756811632 0.738351895324503 0 0
0.957839339283678 0.939379341965862 1 1
1.10281456674473 1.0823220241298 1 1
0.788319700333403 0.772947980949931 1 0
0.853542735658209 0.838656997721722 1 1
0.866681447734457 0.850696480562509 1 1
1.1902913811256 1.16627498605182 1 1
1.22555072303464 1.20248980412164 1 1
1.17114703477607 1.14745206521791 1 1
0.873813226947041 0.856168087927079 1 1
1.07538498398012 1.05552553599725 1 1
1.12443297867723 1.1017456881865 1 1
0.983177307425904 0.964518488938756 1 1
1.07528189675015 1.05524224628913 1 1
1.10137531628335 1.07983625183618 1 1
0.839796967125477 0.824721834222693 1 1
1.15965880721608 1.13709960309739 1 1
1.12593581735534 1.10660547104931 1 1
1.14240020064981 1.12083821193699 1 1
0.962007029699518 0.945555989984434 1 1
0.907058658911787 0.889345765775555 1 1
1.28709589059472 1.26357216435933 0 0
0.958214870967361 0.942127800722749 1 1
1.00270044220228 0.98250417806739 1 1
1.01699242860463 0.998643840979051 1 1
0.976693100480374 0.958353863763485 1 1
1.02684304844496 1.00795877578076 1 1
0.899930088965444 0.883308787038854 1 1
1.03456201218654 1.01641419647768 1 1
1.09130066275392 1.0730041495081 1 1
0.761579605080419 0.748217403917962 1 1
0.785718930386558 0.771531321761121 0 0
0.934473533935253 0.914171815827764 1 1
0.83345885850493 0.816200561962328 1 1
1.03003288253297 1.00966726638061 1 1
1.05008774414604 1.03047749498967 1 1
1.01298856513988 0.99455221525118 1 1
0.654295431067497 0.64241045618802 0 0
1.04635162008801 1.02838527381862 1 1
0.98549688289956 0.967224695560977 1 1
1.16585642867047 1.14384845374885 1 1
0.795768427909051 0.779893155788404 1 1
0.988448729145607 0.969149751778394 1 1
1.23305830183432 1.20918565576615 0 1
0.976512918131531 0.959152639884346 1 1
0.841899625781173 0.825956786951146 1 1
1.06744238567504 1.04947986845139 1 1
1.04060956381313 1.02345939365842 1 1
1.07820482532061 1.05722915974835 1 1
0.905272252796516 0.886564125943594 1 1
0.961184410716059 0.94336696427127 1 1
0.879493320569087 0.86245745605214 1 1
1.18939358253718 1.16824655468986 1 1
0.868233254307617 0.851432313017384 1 1
0.889615208572579 0.871468541880236 1 1
0.90637023648461 0.889205920505641 1 1
0.871260701998081 0.855718575862745 1 1
0.997050759238606 0.978636614811419 1 1
0.914977179942693 0.897831378715479 1 1
1.1580479222302 1.13627338088978 1 1
1.0029406910947 0.984491044940088 1 1
0.854407821456641 0.839496906249841 1 1
1.02894692870165 1.00915178180787 1 1
0.98443550244556 0.965402721589994 1 1
1.1318297440643 1.1103255694899 1 1
0.883370122134076 0.866291880996494 1 1
0.91070970574576 0.894243495469941 1 1
0.831138829476228 0.815097880575093 1 1
0.872761311748742 0.855518450604396 1 1
1.13352218070426 1.1127689058321 1 1
1.18771004331161 1.16679332035279 1 1
1.15166399151051 1.12996693783158 1 1
1.07652005185312 1.05715564500539 1 1
0.903323178481728 0.885781849127795 1 1
0.946751011422302 0.928713250272864 1 1
1.03151126959751 1.01264809780068 1 1
0.818217369426516 0.80107429555343 1 1
1.05888881905071 1.03974164062903 1 1
0.896666912717531 0.878744995288599 1 1
0.882844267672553 0.865314741024996 1 1
0.812708773279441 0.797548777649639 1 1
1.00253932447256 0.983698632725182 1 1
1.0878162382782 1.06638893792374 1 1
0.900702482251541 0.88372446909028 1 1
1.02890854900319 1.0107677554304 1 1
1.26654861064251 1.24318161323819 1 1
0.879517515410449 0.861900546555731 1 1
1.16193756637445 1.14062639704231 1 1
0.868776366881523 0.853870638210633 1 1
1.22736987889802 1.20635593551515 1 1
1.10766167684916 1.0867470788497 1 1
0.903236469195712 0.886779804300764 1 1
1.04763734969222 1.02771440661715 1 1
0.991764572342152 0.973331897965491 1 1
1.18203171952636 1.16241768238547 1 1
0.706349273039428 0.693556999957867 0 0
1.04157460939348 1.02274152396533 1 1
0.976541624198298 0.95823504330987 1 1
0.934452038447424 0.917988838012275 1 1
0.738307667724207 0.724574618753379 0 0
0.916172326591957 0.899744150938194 1 1
1.02831750009895 1.00984107256617 1 1
0.730819917814368 0.717193622993413 1 1
1.34153070352475 1.31718256022707 0 0
1.05372220111576 1.03332742199639 1 1
0.958246530526528 0.940921675042723 1 1
1.05165720522793 1.03348840650583 1 1
1.04398053654743 1.02557786496289 1 1
0.891776269142783 0.874429020899319 1 1
1.02736530905896 1.00775263019065 1 1
1.0233989222629 1.00336433780384 1 1
0.995760840955344 0.97648324241525 1 1
1.06493498138795 1.04286258503966 1 1
1.05266053276127 1.03361875071691 1 1
0.978262282551753 0.960178353757197 1 1
0.8812587168772 0.865147057999414 1 1
0.961616441400448 0.942251578577327 1 1
0.885198668302913 0.86791345546099 1 1
0.853906309917061 0.83702441165762 1 1
0.951294615352041 0.933600899721595 1 1
0.757872292014194 0.74416952106719 0 0
0.706856369531928 0.694656966766478 0 0
1.04155506416289 1.02197532241943 1 1
0.883762090769369 0.866053375289592 1 1
1.12439987320613 1.10234116192014 1 1
1.00148455380919 0.980991677363511 1 1
0.948196680917848 0.931473389184361 1 1
1.02613136222703 1.00641929384085 1 1
0.923422929751774 0.906256158127308 1 1
0.966181870427537 0.94658954958018 1 1
1.18829635744572 1.1660368436743 1 1
1.05902109692989 1.03954939021204 1 1
1.07263482114376 1.05299705959095 1 1
1.06885758477629 1.05050154099356 1 1
1.00227962575035 0.982872805958221 1 1
1.18052354001432 1.15920459731246 1 1
0.96328966898266 0.943180322097791 1 1
0.988163576815999 0.969359663937018 1 1
0.923967919734314 0.905703694726803 1 1
1.18342693247066 1.16159132811971 1 1
1.07914013092466 1.05822369091296 1 1
0.919557065940927 0.901792134513834 1 1
0.961219847623784 0.944087783982287 1 1
1.04203146676741 1.02372717117657 1 1
0.901546242787952 0.88452446350505 1 1
0.981127168270484 0.960966781473466 1 1
0.905997660923095 0.887698475397937 1 1
0.913125887073126 0.897271907572966 1 1
1.19736071531513 1.17446768880235 1 1
0.923517000210375 0.90587092729837 1 1
1.16161352652604 1.14183329894391 1 1
1.00189081914199 0.983386132802046 1 1
0.871114998606592 0.856163574895731 1 1
1.14790439429492 1.12579185617818 1 1
0.908201671417203 0.890499364066992 1 1
1.04966623289504 1.02958642723572 1 1
0.868638447443304 0.853656250266561 1 1
0.812379113129871 0.798286828785646 1 1
0.944234879445005 0.927106525609725 1 1
0.759508271462996 0.745294502983764 1 1
0.972717484526639 0.953419956242099 1 1
0.961536531108971 0.94320390308935 1 1
0.946986292643924 0.928791606659268 1 1
1.09062904783232 1.07110309291472 1 1
1.20861256557845 1.18480911112234 1 1
0.804400871141998 0.787816645676946 1 0
0.757040047480165 0.74304799811488 0 0
0.939626436977133 0.922657796264474 1 1
0.692369496243739 0.677775882431509 0 0
1.00616133987226 0.987625333205718 1 1
1.20580645490039 1.18523969312285 1 1
0.995145002121398 0.97561226051372 1 1
0.88552529731172 0.86915899919804 1 1
1.01423591041506 0.99484175477443 1 1
0.816646972751366 0.800699134886942 1 1
0.97727309177758 0.957815797289661 1 1
0.836288297031993 0.819841832297501 1 1
1.16112483692011 1.13928559423173 1 1
1.05344815906264 1.03261942460126 1 1
1.06653697081565 1.04546982918965 1 1
1.05106325236579 1.03144911659829 1 1
1.01379245235449 0.9950786791697 1 1
0.979028246603586 0.96145310161673 1 1
1.0599070230718 1.04029183857627 1 1
0.998909205824841 0.980033484964945 1 1
1.08844024480925 1.06874708481534 1 1
1.07815999438291 1.05960212991084 1 1
1.0986288946278 1.07858303863149 1 1
1.10252752763448 1.08333616500518 1 1
1.00746980543006 0.986872176005728 1 1
1.02715969451186 1.00862391407646 1 1
1.32180536408054 1.29606501877635 1 1
1.05076324120384 1.02997215301495 1 1
1.08492556552974 1.06458441645867 1 1
1.02478599997771 1.00616690209311 1 1
1.01924374725222 0.999090287463772 1 1
1.0957267513964 1.07471450576031 1 1
1.19283733990122 1.17104353016969 1 1
0.844257488984944 0.829729416506052 1 1
1.01247108829328 0.99437762927328 1 1
1.10134205720055 1.08280853192604 1 1
1.00294955137924 0.983604092971325 1 1
1.11122207868867 1.09067778428848 1 1
1.15960893914701 1.13710871048936 1 1
1.08726935738163 1.06560731285856 1 1
1.04995988757829 1.02989498557487 1 1
1.14398625799337 1.12277824682524 1 1
0.837539834510016 0.82166824021209 1 1
1.06596768706934 1.04797273798307 1 1
1.02753866461062 1.00862637275624 1 1
1.00874674307748 0.991082559823789 1 1
1.15596778012877 1.13495233498131 1 1
1.05871158382214 1.03865688390697 1 1
0.884698323235806 0.867820328857678 1 1
1.02055495633026 1.00138353887571 1 1
0.949979518036728 0.933755195731834 1 1
0.995276200246949 0.976479274339741 1 1
1.08376869318203 1.06435669663968 1 1
1.04196779131328 1.02272074236074 1 1
0.900046345757199 0.883926086250138 1 1
0.999064670278124 0.981559709753188 1 1
0.840095149905424 0.825059867467083 1 1
0.835840818402189 0.820110420750143 1 1
1.0427711758689 1.02364425169927 1 1
1.01705659662648 0.997892028140601 1 1
1.00113244032057 0.983624638867402 1 1
1.18014912811677 1.15690700582596 1 1
1.05448723522391 1.0331598639245 1 1
1.11748647529604 1.09607554415213 1 1
0.783592958633024 0.769418883273031 0 0
0.817492505971378 0.802129165009511 1 1
1.10468233434241 1.08438856569977 1 1
0.779830885109071 0.763098837115664 1 1
1.09598742089348 1.07616326443319 1 1
1.12578469127896 1.10361817689649 1 1
1.06820174502671 1.04838331797479 1 1
1.00764391379357 0.989136053072082 1 1
1.11923325704755 1.09807735670697 1 1
1.07405540785167 1.05250409662254 1 1
1.08985694455235 1.0701016602379 1 1
1.18293708047822 1.16034717506774 1 1
0.855168618509859 0.839378423941159 1 1
1.24974650560594 1.22584569131177 0 0
0.868913209016182 0.854216149663242 1 1
1.04881409268464 1.02805561124226 1 1
0.801292932183787 0.78720679151296 1 0
1.11904410027693 1.09955084358585 1 1
0.922475930337844 0.904253307188865 1 1
1.03327426680267 1.01450054231322 1 1
1.09321790852028 1.07168195852848 1 1
1.13746355676651 1.1154775745251 1 1
0.907751587737757 0.890394597861196 1 1
1.15797355062223 1.13564837861349 1 1
0.952657548942067 0.93552270861242 1 1
1.06700611196425 1.0464390463772 1 1
0.944011670802894 0.928384913923457 1 1
0.872323356585582 0.853355250462225 1 1
0.838493475271113 0.821403064482007 1 1
1.22855598606946 1.20399379633015 1 1
0.859037412348225 0.843280405276948 1 1
0.968756309811389 0.951455544087014 1 1
0.789673043769509 0.776538606357172 1 0
0.921599993535248 0.903335393664811 1 1
1.01627423097088 0.99857462011892 1 1
0.789938905061408 0.775561927543984 0 0
0.945034718591042 0.926512693706119 1 1
1.03554450812756 1.01748678854007 1 1
1.16286545825509 1.14180484911748 1 1
1.1194603329852 1.09727935635063 1 1
0.993952228258576 0.976274743772561 1 1
1.07154568903508 1.05338072723337 1 1
0.882065907259512 0.866054970119954 1 1
0.908423053287703 0.890665022729997 1 1
0.782735796815244 0.768860192203509 1 1
1.00715797720156 0.987134689310187 1 1
1.03418985989851 1.01476231241277 1 1
1.24624277148819 1.22245383865593 1 1
0.875376599204314 0.858559553011792 1 1
1.03075463053833 1.00973899038049 1 1
1.02740532147788 1.00826388955074 1 1
1.19287920125996 1.17031182995971 1 1
0.92319127832586 0.906230729235386 1 1
0.941463601239536 0.923193188807657 1 1
1.06739092429781 1.04813877673191 1 1
1.2647911987703 1.24093882582373 0 1
0.934238479505507 0.916900674840575 1 1
1.25756198026257 1.23719523227763 0 1
0.833006791168513 0.81788639964758 1 1
1.19563426259169 1.17358727293964 1 1
1.07470571970079 1.0518066307912 1 1
1.17722645331503 1.15386221727742 1 1
1.03159146188 1.01315034779011 1 1
0.959214580725041 0.94059022932184 1 1
0.97814810705164 0.96007864878108 1 1
1.0151494234527 0.995069827660665 1 1
0.939300875538058 0.922845773653749 1 1
1.06643798828032 1.04536367706768 1 1
0.761706101385361 0.748300767276866 0 0
0.912274780662196 0.894010370360076 1 1
1.05330403036217 1.03052908837766 1 1
1.09353393461518 1.07280271275564 1 1
1.09301424552016 1.07382130656544 1 1
1.0725859375062 1.05263298781166 1 1
0.926897038752476 0.909084934125786 1 1
1.24482801536131 1.22009985537282 1 1
1.08102856513318 1.06135812971669 1 1
1.08493006914244 1.06427304684704 1 1
0.971528666956997 0.952624989078383 1 1
0.705213220911449 0.693114310296323 0 0
0.993561713885326 0.974781638911448 1 1
1.00622750245468 0.98617421518058 1 1
0.891337278751221 0.876468977434524 1 1
0.849987690308107 0.834527152248738 1 1
0.933155397324527 0.915475010601076 1 1
1.06838640165447 1.04836667700829 1 1
0.973282100778998 0.956115164694773 1 1
1.05665811809351 1.03466745576997 1 1
0.99952728935619 0.979001617104356 1 1
0.979916176440772 0.960261307084025 1 1
1.0581349824991 1.0385917754835 1 1
1.25609715206237 1.23286849876848 1 1
0.963902876333009 0.94710739092359 1 1
0.894029741350832 0.87636730465111 1 1
1.16310456493048 1.13978010612248 1 1
0.915209962581182 0.898961544165454 1 1
1.06717019724151 1.04621380705215 1 1
1.12235725569197 1.10148141087818 1 1
0.918670299455839 0.901878036301122 1 1
0.918954273646237 0.900785872563188 1 1
0.965775034805482 0.947034286354445 1 1
1.09297420647007 1.07263520398648 1 1
0.94895562774824 0.932232318579059 1 1
0.981891862972162 0.963581932174299 1 1
1.02732683360077 1.00738524089951 1 1
1.20276126320741 1.17952334566118 1 1
1.15362544821918 1.13282718714138 1 1
1.09246276656691 1.06937151837886 1 1
1.28290209409096 1.26008332132018 0 1
1.11609191783858 1.09663943185967 1 1
0.89418042767953 0.87770286749309 1 1
1.20590137820283 1.18163258267548 1 1
0.968480307060903 0.950781275633116 1 1
1.00269589561599 0.981628464191976 1 1
1.0082941111211 0.990482134068018 1 1
1.16655437374224 1.14554499184839 1 1
0.975480140104501 0.957351280749635 1 1
0.967412641535449 0.949721509142859 1 1
0.986880989668347 0.967770148937677 1 1
1.19541521833134 1.17301451666326 1 1
1.02352560546584 1.00495309515747 1 1
1.00231089184398 0.984236705792757 1 1
0.958093916344839 0.940471260378536 1 1
0.933501626337495 0.916176209207671 1 1
0.963241222461159 0.944105702526578 1 1
0.919109582025397 0.902293085577677 1 1
1.06160117705341 1.04068381187633 1 1
0.854596825980945 0.838330534686851 1 1
0.874266452185836 0.857888149538175 1 1
1.1450828455401 1.12355089685987 1 1
1.00814639415336 0.990262374397065 1 1
1.04271174267944 1.02248774801688 1 1
0.954733941991679 0.936565806804109 1 1
1.04018328625225 1.01941361110267 1 1
1.13893737327057 1.11854087399231 1 1
0.988915888701396 0.972148622643848 1 1
1.03847888074773 1.01886990919766 1 1
1.01521837072986 0.996885178274523 1 1
1.00126642864671 0.981199959367304 1 1
1.00709616777969 0.986347860035163 1 1
1.06547636944431 1.04556464053708 1 1
1.01721295796165 0.998721089635658 1 1
0.903593179887945 0.886635137265318 1 1
0.960681996243477 0.944367720804792 1 1
0.868114758882441 0.851074158257808 1 1
1.05594461042608 1.0341427686899 1 1
1.27994623618508 1.25435280471693 0 0
1.22840040273799 1.20327391813441 1 1
1.00052294508854 0.982811688361097 1 1
1.05505401016749 1.03542807338313 1 1
1.04128561326202 1.0226655685777 1 1
0.878368343991217 0.863348427595876 1 1
0.975517719882591 0.956774948812959 1 1
1.12244527867536 1.10122467117261 1 1
0.934049116713941 0.915208776002279 1 1
1.00218581210937 0.983980533875651 1 1
1.20473472953809 1.18273042916447 1 1
0.979727004690005 0.962417467792 1 1
0.836284086682939 0.820514342882149 1 1
0.973270897782588 0.956438755616872 1 1
1.13446967941183 1.11360391830212 1 1
0.909429058012161 0.893431689660239 1 1
0.981084805250554 0.96219424807341 1 1
1.02178524000563 1.0013435457542 1 1
1.08324553014756 1.06391228897607 1 1
0.74121465905791 0.725855279929773 1 1
1.0453802037788 1.02562664892243 1 1
1.04160460798183 1.02209087907239 1 1
0.975651922625052 0.958226085558512 1 1
0.959421535585803 0.941176305953216 1 1
1.01302899132896 0.993356812395464 1 1
0.925116923387446 0.909932785099283 1 1
1.15549427553945 1.13553741145421 1 1
0.832144928106229 0.81714636268201 1 1
1.14785780348778 1.1254814801847 1 1
1.06301272961494 1.0438820227049 1 1
1.10754531599095 1.08596711583114 1 1
0.908238713981024 0.891270231169813 1 1
1.0128040977499 0.992633466945078 1 1
1.00509556380926 0.986359689525683 1 1
0.975660541440876 0.954664842863561 1 1
0.794785502747311 0.778879060051212 1 1
0.892371360804412 0.875160081495948 1 1
0.799925456962407 0.78393663691462 1 0
0.700747317522087 0.68788634411401 0 0
0.949954886684563 0.933066556860555 1 1
0.994258969369101 0.975143856836865 1 1
1.28004688107957 1.25383586800783 1 1
0.724673194225204 0.710635427467394 0 0
1.1423385224328 1.11991566554334 1 1
1.02763676611916 1.00961345357421 1 1
0.888992990615716 0.872318871255352 1 1
0.997677280792346 0.979371816275783 1 1
0.972904966718302 0.954599906384274 1 1
1.18135268302971 1.15748981331747 1 1
0.913174536378509 0.893281508751055 1 1
1.11965449636228 1.09898137169836 1 1
0.866666023463538 0.84885266476281 1 1
0.976769097954663 0.959780554657459 1 1
1.14631862572378 1.12468875109108 1 1
1.05146000892501 1.03314085019019 1 1
0.949831059070506 0.931536375296045 1 1
0.953436359957962 0.934677640438257 1 1
0.96466791441131 0.947386864080822 1 1
0.927007485575736 0.907283226443505 1 1
0.943949010501581 0.92656200263487 1 1
0.960568361131027 0.943407481400012 1 1
1.01653939300855 0.997547679492975 1 1
1.14294437856102 1.12151111083188 1 1
0.94395178289788 0.92571210400526 1 1
1.06842348309698 1.04858951329287 1 1
1.13421113969318 1.11252530360732 1 1
1.17285253941231 1.15186616640383 1 1
0.873666754108886 0.856055775618492 1 1
1.10895596159519 1.08860174201257 1 1
0.95542622279163 0.937011560426963 1 1
0.897212572925324 0.881510737402617 1 1
0.717881620839663 0.704788652782532 0 0
1.31289114407306 1.28901481170821 0 0
0.760129287289948 0.746480788131251 0 0
0.965510353643288 0.947670299912314 1 1
0.88630473582327 0.871241309034777 1 1
1.02248275886988 1.00133613716339 1 1
0.917023227285037 0.901820862284161 1 1
1.04640336206918 1.02674147612493 1 1
0.949083648508725 0.931069463062965 1 1
1.11319631308977 1.09132563208717 1 1
0.870410432742249 0.856042633240865 1 1
0.779419886584404 0.763667250167417 1 1
1.10056138574739 1.08083782360915 1 1
1.29538677081324 1.273346390366 0 0
0.825829843046303 0.810346988305172 1 1
1.05801194809606 1.03927187901507 1 1
0.976221503773909 0.957283059438249 1 1
0.842644304282433 0.827583423299534 1 1
0.922457488382504 0.904107617893337 1 1
1.19874654039702 1.17639059499322 1 1
0.978785060203548 0.960855135735824 1 1
0.798603011752807 0.784759147990292 0 0
1.03643252730477 1.01596960018049 1 1
0.850698772543238 0.834399198922037 1 1
0.956379521125523 0.937957896662382 1 1
0.854784376647123 0.838200209237232 1 1
0.955062683414848 0.938920550375396 1 1
1.03150611186661 1.01202744526404 1 1
0.825469845794026 0.809550195067017 1 1
0.951243246584339 0.933417227330888 1 1
1.18432299723123 1.16324429314096 1 1
1.16732976838957 1.14572996537858 1 1
1.0276138151973 1.00891211825428 1 1
0.738048846377071 0.725407051599754 1 0
0.828433864822714 0.812676722069851 1 1
0.806868245066185 0.791078108692067 1 1
0.939214584431051 0.923408781095182 1 1
0.983064485140779 0.964233596091586 1 1
1.09675447056105 1.07774205088597 1 1
1.12970748670477 1.10630430097195 1 1
0.815044281734065 0.800369981410682 1 1
1.05385561328757 1.03563472088688 1 1
1.0483973137829 1.02920224582525 1 1
1.14902691204072 1.12454741922366 1 1
1.04623248240646 1.02423158949491 1 1
1.04574392417065 1.02528638172712 1 1
0.93712836042806 0.91874408631073 1 1
0.979986519074508 0.961009456237357 1 1
0.930127791685849 0.912884814733461 1 1
0.711994436167678 0.698548244139259 0 0
1.06147280646145 1.03943342108502 1 1
1.20380898566667 1.18201344545074 1 1
0.939323186290545 0.922168141169677 1 1
1.11263553863182 1.09361284184704 1 1
0.945576317238788 0.928514548486011 1 1
1.23147431467753 1.2057971847886 0 1
1.47623156957389 1.44999568340422 0 0
1.00682428969465 0.988827569459161 1 1
1.00125719455959 0.983729241351011 1 1
1.07904245169122 1.05961892093511 1 1
1.00228658888973 0.986082549373515 1 1
0.813378765494035 0.796571104007589 1 1
0.88880166648797 0.872141876874119 1 1
1.04140546711355 1.02183648647691 1 1
0.974500859942139 0.954848018140354 1 1
0.835884522463369 0.820589093505594 1 1
1.11150955562437 1.09185464698071 1 1
0.756557490691956 0.74174039335727 0 0
0.882361383713298 0.866309706692952 1 1
0.925740897903515 0.907284620465933 1 1
0.835324323686146 0.817762089284992 1 1
1.09847585725379 1.07790450519631 1 1
0.898134211730483 0.879898840298551 1 1
0.804249516730282 0.789503049585146 1 1
1.01378599927935 0.996721861669424 1 1
1.20987173382396 1.18806901839127 1 1
0.932418829439475 0.914500007401781 1 1
0.911081878637266 0.892970112065942 1 1
1.1141650409362 1.09448973498065 1 1
0.794168375384601 0.779973558871485 1 1
0.807063869658676 0.791188791601626 1 1
0.990373947964483 0.971861972020185 1 1
1.12922245113103 1.10694612017708 1 1
1.10060372121562 1.08137416394497 1 1
1.08035827299918 1.06004771025831 1 1
1.08756599097613 1.06823795246368 1 1
0.921772641347186 0.905180553263253 1 1
1.05900200897442 1.04078846427741 1 1
1.10647894140806 1.08556105858853 1 1
0.89297170433874 0.878627798442662 1 1
1.06100852727694 1.04047054244434 1 1
0.894003301880623 0.876839277525478 1 1
0.750830331358952 0.73779419213716 0 0
0.724495437695691 0.711816216155184 0 0
1.094133189527 1.07331696242845 1 1
0.978791369246341 0.96179549018967 1 1
1.07182879303045 1.05251498326993 1 1
1.01846697684055 0.998507800250127 1 1
0.930310243830282 0.914333708495363 1 1
0.808205903726744 0.792680842381872 1 1
1.15640014830466 1.13680957500007 1 1
0.971874302904348 0.954395966196766 1 1
1.14062823476388 1.11830098292949 1 1
1.20324710710596 1.17963192471616 1 1
1.15546247309304 1.13224778046644 1 1
1.28692161973465 1.25854809498844 1 1
0.787967321147836 0.771924346411596 1 1
1.08465012641365 1.06372345964762 1 1
0.938018161477461 0.92144162296992 1 1
0.925063721500059 0.907741012564042 1 1
1.10038313082247 1.07956206402028 1 1
0.849649381715015 0.834290649140469 1 1
0.874109458486072 0.855182779361531 1 1
0.853013444412225 0.838748730368719 1 1
1.02906227994753 1.00889822914897 1 1
0.856682777675398 0.84162869764563 1 1
1.022366759862 1.00440710546837 1 1
0.976646417843035 0.957976161063587 1 1
0.939578950112177 0.922073629581791 1 1
0.933769693681765 0.915903869372147 1 1
0.935648607850378 0.918792388203256 1 1
1.11776254799009 1.09739881520967 1 1
1.1094663862232 1.08852336431288 1 1
0.892145212422434 0.874562533826815 1 1
0.93500213180135 0.917843709266033 1 1
0.957349418334992 0.938535613481451 1 1
0.680351825908697 0.667340853955446 0 0
0.999848698354972 0.981001735474064 1 1
0.978550403233177 0.962005068037874 1 1
0.90964071758162 0.893363394414669 1 1
1.10220507977143 1.08201805701137 1 1
1.19581023342923 1.17565704975949 1 1
0.907228281506372 0.890302350171044 1 1
1.0267994970964 1.00719723229453 1 1
0.955306913153674 0.936090813513406 1 1
1.17298306459035 1.15148501068697 1 1
1.18634871504733 1.16418841656502 1 1
0.991544143990667 0.971884875103644 1 1
1.0941634103151 1.07376511344567 1 1
1.01652038329389 0.998412170906277 1 1
1.02885417957452 1.01008609189572 1 1
1.24764698642964 1.22477179768749 1 1
0.898887174207495 0.88050796114938 1 1
1.01470458681984 0.996707673884602 1 1
1.03245079209276 1.01211001416349 1 1
1.19695124649848 1.17289402191798 1 1
1.07046167817163 1.05046417413685 1 1
0.897102598471015 0.877642924463007 1 1
0.830279025767145 0.813880746618682 1 1
1.0645729310761 1.04389887145634 1 1
1.0721400054801 1.05169228892056 1 1
0.854316713818475 0.837179545927623 1 1
1.05967938975935 1.03943044738804 1 1
0.856468105782172 0.840475039785609 1 1
1.11716743412724 1.09529247022279 1 1
1.07972358637357 1.05938285099641 1 1
1.06634400819164 1.04531717522289 1 1
0.924168161542493 0.906426320025311 1 1
1.09251584411898 1.0724673291167 1 1
1.07860580674592 1.0594258183854 1 1
1.13321283834753 1.11112980094197 1 1
0.814054599052808 0.798534489206462 1 1
1.01032115889105 0.990542652961213 1 1
1.07177827424464 1.04996893650251 1 1
1.05561107874089 1.03649564318559 1 1
1.07387237440081 1.05417908936728 1 1
1.10360404988818 1.08530603053336 1 1
0.922652044684637 0.903033038025996 1 1
0.923033226732821 0.905236406098941 1 1
0.966564191588833 0.950349737760024 1 1
1.00287273946195 0.983465749414328 1 1
1.35487303845545 1.33281838534467 0 0
1.06767180321827 1.04721935236678 1 1
0.887670726478841 0.870483946213189 1 1
1.2904151052284 1.26457452523459 0 0
1.22011023913454 1.19776969270122 1 1
0.922901192586748 0.904573890739495 1 1
0.880768008143968 0.864859956426231 1 1
1.2001649723009 1.17890195891484 1 1
1.19737523939703 1.17461117974517 1 1
0.9712552136492 0.95281132196494 1 1
0.974566938062577 0.956858422881137 1 1
1.15518106647218 1.13532409269724 1 1
1.05075919419184 1.03124571730648 1 1
1.15153042884938 1.12964639540423 1 1
1.07208715988524 1.05383539380986 1 1
0.900877851944815 0.883576639397472 1 1
0.795574481844073 0.779953005220502 1 1
0.989017365902611 0.969595084501364 1 1
1.12499241367564 1.10353670201463 1 1
1.26312347508192 1.23827430188651 1 1
0.971389780695649 0.951680965897469 1 1
0.941448140743737 0.925685495482136 1 1
0.936935276453735 0.919551781812556 1 1
0.887556850795958 0.870561506177971 1 1
1.17428694457892 1.15232097999082 1 1
1.12932484222163 1.10833562227463 1 1
1.10086383341761 1.08092459713386 1 1
1.09236334591329 1.07270706192834 1 1
0.867857682658503 0.850806151448554 1 1
1.02801163087132 1.00721523837253 1 1
1.04409458476058 1.02533949969224 1 1
1.14941078122641 1.12951526804558 1 1
0.875223881600456 0.85822030704625 1 1
1.18907777385299 1.16683292247676 1 1
0.991416504563473 0.972555186243366 1 1
1.01499769528218 0.995099581740652 1 1
0.860018301690912 0.843504936110317 1 1
0.967328618629008 0.947618019460716 1 1
1.09222670486721 1.0711747271189 1 1
0.962681819191053 0.945341687493126 1 1
0.915836158698718 0.898521839644286 1 1
1.08837304264644 1.06998586228979 1 1
0.839604986029319 0.824896470224132 1 1
0.9861457071854 0.968436624989587 1 1
1.1179502138506 1.09614952118886 1 1
0.958960987560987 0.941472058645637 1 1
0.980875110652065 0.961551899820368 1 1
1.03241354163335 1.014842868529 1 1
0.987955492927244 0.969244709246656 1 1
1.04446035577014 1.02459239556876 1 1
1.03827133755542 1.01525920136222 1 1
1.36266805729442 1.33364597758645 0 0
0.82131424103947 0.806784828963342 1 1
0.942284994770749 0.925193291323924 1 1
0.908808755577266 0.893195488078488 1 1
0.992233653015772 0.975197188858801 1 1
1.11885017999501 1.09710584220605 1 1
0.941125328235594 0.923580190292402 1 1
0.912607546185008 0.89583797552567 1 1
1.06121483425989 1.04341120248056 1 1
1.27275786462726 1.24843645668813 0 0
0.989180522591666 0.970464361894155 1 1
0.839633259389183 0.822627376732863 1 1
0.903904625187314 0.886258855835347 1 1
1.11218997776299 1.09182500198664 1 1
0.950356038782658 0.933802761557515 1 1
0.956770610630631 0.937656877044557 1 1
1.23116820565385 1.20845086700426 0 1
0.827967781930451 0.81231716276231 1 1
1.13407072057633 1.11224567382535 1 1
0.844036578731701 0.826196490173844 1 1
1.0878130443952 1.06806204833445 1 1
0.793466158217413 0.779298395942563 1 0
0.966198679183522 0.948029230104693 1 1
1.40427379358566 1.37762999023698 0 0
1.10671072960979 1.08531419382728 1 1
1.15758139383823 1.1363731341619 1 1
0.93971507504288 0.921223695292392 1 1
0.988241014477229 0.968857798471796 1 1
1.11238994908899 1.09034223603134 1 1
1.08539007180775 1.06519865991282 1 1
1.10091961484717 1.07878772870659 1 1
0.850545703394842 0.83383114839986 1 1
1.03216056467641 1.01121392574752 1 1
1.00704621466949 0.987745887055191 1 1
0.925884869697421 0.909887811869515 1 1
1.04571936015635 1.02606977574887 1 1
1.04844289614707 1.02847052163006 1 1
0.854596176293949 0.838854863050448 1 1
1.00574296848941 0.985163756935582 1 1
0.900481592602068 0.88411130344584 1 1
0.953809806196244 0.934897365999571 1 1
1.05992388302806 1.04018454635141 1 1
0.857205080344843 0.841161278227504 1 1
1.08529007060074 1.06651891817306 1 1
0.868803527482134 0.85283105098518 1 1
1.06530160636935 1.04582560437595 1 1
1.18284184714604 1.16138433419898 1 1
1.06392718014685 1.04456975916483 1 1
0.868882163600029 0.853805019106114 1 1
1.28076387986153 1.25496426996158 1 1
1.05227902724998 1.03175267918167 1 1
0.962922063187197 0.943410941591515 1 1
1.03347298628227 1.01393047840286 1 1
0.953830298679357 0.936383702652826 1 1
1.08889597963078 1.06737926597737 1 1
0.967581318154027 0.949512172513467 1 1
1.07252038059436 1.05359746635125 1 1
0.917348573122418 0.899579088999004 1 1
1.02029173819386 1.0036817170234 1 1
0.952944670358327 0.934986720459743 1 1
1.0010630090353 0.982513648931752 1 1
1.06695342082545 1.04671725931961 1 1
1.08968164398399 1.06869139855167 1 1
0.865495831817919 0.848245628175384 1 1
1.0367955608914 1.01476090701065 1 1
1.07429393993327 1.05247033627813 1 1
1.01812652947186 0.998912107331679 1 1
1.12340994686882 1.10155231157773 1 1
1.10295458533865 1.0822544579558 1 1
0.954790989901364 0.936383214161118 1 1
1.18404655932156 1.16211182767162 1 1
1.03550122095034 1.0142356541915 1 1
1.03235187265035 1.01281567238773 1 1
1.19404030241218 1.1708778927419 1 1
0.878104765663405 0.861239078072586 1 1
0.974063098347845 0.95484619011712 1 1
1.1380893646385 1.11704783509678 1 1
0.863157939781118 0.847080498115572 1 1
1.0599564488707 1.03966087855928 1 1
1.03964366121575 1.01902841531913 1 1
1.09612305359678 1.07708389897656 1 1
1.07738738495191 1.05722282644919 1 1
1.11149123633242 1.09259484078014 1 1
0.960087061426002 0.940977923746705 1 1
1.13539363930576 1.11304054039918 1 1
1.06275681752359 1.04277183594015 1 1
0.981856144518901 0.963868424964086 1 1
0.870306376543979 0.852870724636435 1 1
0.865700941322679 0.849041297532384 1 1
1.11551187829759 1.09423610684415 1 1
1.05293171958473 1.03238191904076 1 1
1.00533273707027 0.98782663795702 1 1
0.876676191281031 0.859960499770346 1 1
0.977190885668459 0.95820686758971 1 1
1.19306844314253 1.17194502347623 1 1
0.904453628395679 0.887488579811854 1 1
0.772447563927837 0.759286136569397 0 0
1.16989997719062 1.14921221437314 1 1
0.831295622937254 0.814001741514853 1 1
0.914357645724666 0.8968244233988 1 1
1.00558331181475 0.985759579078637 1 1
1.07260432637094 1.05408558267975 1 1
0.987147121299453 0.967734645255208 1 1
0.942441298399597 0.924893956877691 1 1
1.11499758196804 1.09419582580481 1 1
0.880301289867507 0.863391245805181 1 1
0.750949723220456 0.737392711430173 0 0
0.94507522328566 0.925983951263041 1 1
0.742448542185894 0.728075830037816 0 0
0.691676504436086 0.678699356334343 0 0
1.0772896926479 1.05830116698996 1 1
0.958588880368917 0.942028659278727 1 1
0.977246798293024 0.958945660748062 1 1
0.923464717544013 0.905433506447624 1 1
1.1485533337704 1.12418203418412 1 1
0.862606867434324 0.846105169654427 1 1
1.29128300237175 1.26966976858648 0 0
1.27914302612638 1.25628853107483 0 0
1.02134992114306 1.00418360971919 1 1
0.863127136857328 0.847978621461292 1 1
1.12644409944096 1.104467002565 1 1
1.01938641527393 0.999570647286872 1 1
0.971293595574587 0.952091360709597 1 1
0.881459596637069 0.86447802968401 1 1
1.13945198978081 1.11710278987873 1 1
1.05364070866012 1.03391666274013 1 1
0.961317295588238 0.944368986665847 1 1
1.25809940350442 1.234734441881 1 1
1.21463446826772 1.19261103979382 1 1
1.04847891007135 1.02996663726796 1 1
0.993377876406708 0.974580667154879 1 1
1.0767713624438 1.05842904167926 1 1
1.06063811608626 1.04308186423578 1 1
0.91847681174019 0.901043707654112 1 1
0.881942562137555 0.865052173321803 1 1
0.949600574771019 0.931476451236878 1 1
0.816813333090008 0.802090051676935 1 1
1.11039072271149 1.09087169396955 1 1
1.18480184718926 1.16190030789092 1 1
1.13940878750186 1.1162071550924 1 1
0.880217450450135 0.864352715956547 1 1
1.30091347804006 1.27617798458419 0 0
1.05703903262323 1.03719827962371 1 1
0.846377293057313 0.831339953403933 1 1
1.08808319177584 1.06851333696937 1 1
0.994009278420937 0.974524010692818 1 1
0.759349580215127 0.746213653670559 0 0
1.10044629985667 1.07954670503374 1 1
1.25988932605318 1.23535471109954 1 1
1.02014338780118 1.00110212285591 1 1
0.939446482175947 0.922288442789599 1 1
1.150555246757 1.12896963987291 1 1
1.00220894944547 0.981853062042523 1 1
0.78554248343171 0.769853268826353 1 1
0.96192597061516 0.943884905836864 1 1
1.07832004193805 1.0567934772054 1 1
1.09093530490736 1.0712630849375 1 1
0.913284547204919 0.896316869512067 1 1
1.03947159199829 1.01875223930118 1 1
0.904124480163883 0.886662524112715 1 1
1.16128919645326 1.13938556115754 1 1
1.14658004901025 1.12350309731647 1 1
1.00518649431023 0.985443978964103 1 1
1.08391951047858 1.06517528150443 1 1
1.1120096678248 1.09101112716111 1 1
1.19097378512633 1.1651549235044 1 1
0.995175634015897 0.977175573483438 1 1
1.14763165574921 1.1253254424613 1 1
0.966807053660887 0.948506520906481 1 1
1.05145461311158 1.03209588827661 1 1
1.12782988629513 1.10504511488464 1 1
1.09896671625001 1.07711317306411 1 1
1.0541126458256 1.03463251917097 1 1
0.945963823993081 0.929785689598614 1 1
1.23224697532086 1.20835661190066 1 1
1.14661052414005 1.12586928602466 1 1
0.867146224952518 0.850746689940317 1 1
1.06383522550467 1.04113085113335 1 1
1.02278602270004 1.00337883162591 1 1
0.893731599123786 0.876785288313248 1 1
1.00071590994642 0.983054222661428 1 1
0.800168257291693 0.785191568099652 1 1
1.04526289708491 1.02528510107508 1 1
1.20282295797532 1.1803767144866 1 1
0.857812099392361 0.843230047905338 1 1
0.907687155055265 0.891544770897535 1 1
0.935962044047331 0.9186035464836 1 1
1.06673896088164 1.04692736731323 1 1
0.760899472668969 0.746861425221161 0 0
0.935616001978543 0.917504043562153 1 1
1.23660517818843 1.21189055139176 0 1
0.872957560110482 0.858204543257912 1 1
0.890007202960814 0.87442407493942 1 1
1.00422842504751 0.984403470760232 1 1
0.764711688808455 0.750304348338599 0 0
0.917054634029879 0.900258632856328 1 1
0.939758609218322 0.922914573764264 1 1
1.02721595993211 1.01008462541809 1 1
1.24260595757801 1.21766729107837 1 1
0.909379855425013 0.891315322290175 1 1
1.01388379914728 0.994517607105283 1 1
1.23174004381298 1.20738029588367 1 1
1.0128291255589 0.996526283082835 1 1
1.22065851884972 1.19788931133612 1 1
1.03426957679992 1.01503218725248 1 1
0.928057151665549 0.910880991457599 1 1
0.872294565806245 0.854721769247118 1 1
1.13198010970952 1.11100626984417 1 1
1.11388379494726 1.09111641703028 1 1
0.965888805077048 0.948957571611517 1 1
1.16911240305539 1.14736691675232 1 1
0.90224944246201 0.885845330414773 1 1
1.04304906996575 1.0216155694225 1 1
1.07275942150486 1.05055706662779 1 1
1.19186414413584 1.17050646399403 1 1
1.16778167465395 1.14698890864289 1 1
1.0551496040691 1.0368633004446 1 1
1.14888857110812 1.12855226854971 1 1
0.727336014299476 0.713412931808203 0 0
1.1314941274652 1.10931116576332 1 1
1.32127635751132 1.29778652976468 0 0
0.667708546602117 0.655500286613064 0 0
0.881041243338142 0.865969891010248 1 1
0.984823180540385 0.965688701146188 1 1
0.861893099553535 0.844849552755182 1 1
0.827486680620967 0.812335441579471 1 1
0.988306553414219 0.969506207985171 1 1
0.825863069981931 0.811595967495796 1 1
0.869348518595139 0.853401820456618 1 1
1.10657719069339 1.0854523244995 1 1
1.12476437355042 1.10073057876463 1 1
1.05093435364726 1.03060125781191 1 1
0.70982773154024 0.697430076435019 0 0
0.909058992866135 0.891193252150327 1 1
1.06040061274309 1.04193403034578 1 1
1.14402660177539 1.12048420032761 1 1
1.14958473862479 1.12729012715574 1 1
0.942758545040821 0.925129516220674 1 1
0.993460700129925 0.975555487372977 1 1
1.05994054030428 1.0401443380528 1 1
1.25177786800704 1.22792415071807 1 1
0.878733112440166 0.863804767181148 1 1
0.783260736689212 0.769499957324475 1 1
0.899222578541899 0.884391613780642 1 1
1.06566720156375 1.04669161783995 1 1
1.01393105582209 0.996631494609873 1 1
0.978032600503414 0.961116573170047 1 1
1.10770924744268 1.08730090257144 1 1
1.00823847155146 0.989977432972102 1 1
0.949000610691703 0.93123228049791 1 1
1.05015582269572 1.03204896098312 1 1
1.0378184907927 1.01797832308784 1 1
0.904313481863137 0.887847204301257 1 1
1.1437508224973 1.12246424070318 1 1
1.16266124543643 1.14173511258688 1 1
0.805879462452891 0.790381279300407 1 1
0.905163646717425 0.886802962645625 1 1
1.02324857287709 1.00499340004896 1 1
1.02957929830087 1.01167279217977 1 1
0.780736881344023 0.766918172619046 0 0
0.925865373358722 0.909580137190081 1 1
1.04034424608499 1.02062944227521 1 1
1.0773428486343 1.0567982523767 1 1
1.1338742666285 1.11401751570312 1 1
1.09563635665082 1.07472403546371 1 1
1.05078817148895 1.03190893968214 1 1
0.941015230682468 0.92177608539606 1 1
1.11134625445879 1.0901287443928 1 1
0.998364497969526 0.979222569188691 1 1
0.999480371229124 0.982313821244512 1 1
1.05198040558871 1.03281547544415 1 1
0.82995880597657 0.815449758973187 1 1
0.955710964675507 0.938553963190041 1 1
1.17025758289538 1.14889870110456 1 1
0.916218813889999 0.899033550857423 1 1
1.07655280284016 1.05604483510946 1 1
1.00801809832541 0.989934279878993 1 1
1.12078822523723 1.09882182779869 1 1
1.1355776211286 1.11308471892586 1 1
0.955705058744055 0.937991009662788 1 1
0.949830665325935 0.931495627255532 1 1
0.949242862652562 0.930269292268364 1 1
1.06523565699231 1.04565130562251 1 1
0.949150344933993 0.932346232959694 1 1
0.785526366069092 0.771801734801485 0 0
0.98276389979768 0.962813369202257 1 1
0.982185675802543 0.965345011112941 1 1
0.834109678929435 0.817494035738271 1 1
1.06204108287735 1.040872075751 1 1
1.24324263445267 1.21915023297368 1 1
1.10860646258458 1.08718936134835 1 1
1.02521230537052 1.00590282088552 1 1
0.932404521905257 0.913967729363932 1 1
0.907939066155211 0.8906250601965 1 1
0.978848423786122 0.962201393439413 1 1
1.20047742706873 1.17742884815861 1 1
1.09462031121941 1.0729700728536 1 1
1.20585512088379 1.1845525353113 1 1
0.957776121725576 0.938713317813576 1 1
1.29361487051738 1.26805791800291 1 1
0.967192690286552 0.950468356409275 1 1
1.05928986253967 1.03941642198525 1 1
0.774162801754244 0.761168503031434 0 0
1.05778546794719 1.0378735967247 1 1
0.958322820324903 0.940754673970426 1 1
1.13937777425112 1.11809831267588 1 1
1.16593979066148 1.14412383305718 1 1
1.05381926632299 1.03385076466207 1 1
0.956975528633178 0.939110192233146 1 1
0.872751162757687 0.857385369314039 1 1
0.790552239631432 0.773630069026508 1 1
0.965651269415987 0.946284868218105 1 1
1.05332956045784 1.03364815844874 1 1
1.04349855306046 1.024405392061 1 1
1.18833404762576 1.16437050421808 1 1
1.00788465658022 0.989529692560739 1 1
0.858377967285811 0.842702395860419 1 1
1.07319774757863 1.0532484455381 1 1
0.965892418106097 0.946374763238058 1 1
0.951639654638892 0.933913978650132 1 1
1.18996004758421 1.1694011939269 1 1
1.25623645038094 1.23242912968908 1 1
1.09227785050624 1.06975008407101 1 1
0.89941901621237 0.882215122068622 1 1
1.06430618710647 1.04468215769406 1 1
0.96958752373861 0.952368184862677 1 1
1.08468628967598 1.06418740930028 1 1
1.19091259708056 1.16804436820117 1 1
0.843724206585757 0.827755842172671 1 1
0.866323498835841 0.851267111074978 1 1
1.01459077922886 0.996091354646884 1 1
0.947172607412227 0.92987734724285 1 1
0.833294424763326 0.81749876981539 1 1
0.985984009966745 0.968365423471374 1 1
0.960037958514534 0.942392162685252 1 1
0.936501799880607 0.91878435663591 1 1
0.928779910876252 0.911169462420357 1 1
0.860736831607616 0.84427403468753 1 1
1.11472495223652 1.0942969158128 1 1
1.27647643298088 1.2536295620625 1 1
0.969817873254817 0.94868726285781 1 1
0.858014093494686 0.842727507793818 1 1
0.889559233133384 0.87437942894694 1 1
0.993499491577073 0.975309922244529 1 1
0.944801565366979 0.927332356080603 1 1
0.94125966415418 0.925054463445054 1 1
0.943478806493573 0.924900822847344 1 1
0.936931793093586 0.921076050659209 1 1
0.829447068328092 0.815034069318242 1 1
0.913688195935584 0.896797724559388 1 1
0.929549409691933 0.911789663549754 1 1
0.866728276017565 0.85087356115781 1 1
1.08432929856427 1.0652559365242 1 1
0.908315870059041 0.891584848329814 1 1
1.05131780339373 1.03448313371166 1 1
1.03897588817744 1.01924857153259 1 1
0.720115496416699 0.706198972996322 1 1
1.01050755633173 0.991023231719764 1 1
1.09425918682796 1.07460603050219 1 1
1.15540546831945 1.13551814606587 1 1
1.09164407411552 1.07064249813793 1 1
0.774334070376397 0.760679384685918 0 0
1.05349942456394 1.03438317224229 1 1
0.948009692475355 0.929591985846116 1 1
1.04339492141389 1.02421934099681 1 1
1.08544976532077 1.06689550812995 1 1
1.21769249364744 1.19376070543654 1 1
1.02639423830222 1.00894069704254 1 1
0.970228438669907 0.950751298059063 1 1
0.954660497067777 0.936973222935591 1 1
1.04774382556644 1.02854327356271 1 1
0.830168414310515 0.8151806082176 1 1
0.980353250895816 0.963084225743075 1 1
0.824925790084692 0.809047397217396 1 1
0.969907340711463 0.951667821397139 1 1
0.923500810514354 0.906081453579369 1 1
0.687971296096874 0.673442985518492 0 0
0.887188938067603 0.870062279089272 1 1
0.991719572674065 0.974243281056403 1 1
1.09448320724886 1.07340953380761 1 1
0.961665610678867 0.94310444497739 1 1
1.018386577746 1.00140257088527 1 1
0.875643040381575 0.858932649052093 1 1
0.861812682639367 0.844186643944052 1 1
1.00191265744429 0.982425329300031 1 1
0.949516771558393 0.931077627314342 1 1
0.999598598123603 0.981343980285089 1 1
1.19136154724921 1.17016294298518 1 1
0.73516554135164 0.721250553049441 0 0
0.958993749160244 0.941328367882337 1 1
0.870281615568793 0.854838026535786 1 1
1.01821653485414 0.996888047065352 1 1
0.98929878946635 0.971541627800404 1 1
1.09075558997194 1.07133429225967 1 1
1.021760542942 1.00026446189403 1 1
1.01304579927762 0.99473463634777 1 1
1.09596514489878 1.07497973109606 1 1
1.18805250559799 1.16560361593966 1 1
1.21374972426669 1.18836046618317 1 1
0.919930575405792 0.900599874007996 1 1
1.03575724582474 1.01657253876086 1 1
1.0719270450917 1.05225486780986 1 1
0.847603341672096 0.832567542824968 1 1
1.08986515383195 1.06671843547033 1 1
0.816297947511608 0.800175440435547 1 1
1.03850924038868 1.01925846386397 1 1
1.02463285595001 1.00515399984123 1 1
1.00500041401319 0.985658717977322 1 1
0.870485495935467 0.852419785827515 1 1
0.953983010493288 0.93648558501007 1 1
0.968761950188112 0.951534535601237 1 1
1.09007065129581 1.06993103415735 1 1
0.923319732286013 0.90519540321124 1 1
1.28278656190173 1.25923368723958 0 0
1.01442589416577 0.99538547366998 1 1
0.915087221457699 0.899142623984144 1 1
1.10488600938262 1.08529892224591 1 1
0.976446949193223 0.960188729293481 1 1
1.00060594665756 0.982576889873619 1 1
0.861379545220967 0.845065081527335 1 1
1.06499505259961 1.04550463870203 1 1
1.03273389604819 1.01408202967876 1 1
0.903130318998488 0.887173177831435 1 1
1.09520631756743 1.07445384186236 1 1
1.28027996276815 1.25641828963651 0 1
1.1122509351499 1.09337649537273 1 1
0.945381707994874 0.928017099050334 1 1
1.27350285347219 1.25115973340542 0 0
1.0410686517088 1.02213846154292 1 1
0.848366484159996 0.831941490603262 1 1
0.742639442739811 0.728651492934579 0 0
0.905869828602025 0.888881355475832 1 1
0.905295439441293 0.887358932118025 1 1
0.905621796603157 0.887110551366954 1 1
0.895342258425358 0.878798485253937 1 1
0.951638156222986 0.933751272144104 1 1
1.24226177480636 1.21944569018979 0 1
0.785526586107007 0.770041505455853 1 0
1.17024888710226 1.14825915761631 1 1
0.938001462749245 0.921929656135671 1 1
1.05921781829309 1.03996793250806 1 1
1.07335956927957 1.05271218257373 1 1
0.959590633397055 0.942223545066046 1 1
1.06119618848447 1.04064704832415 1 1
1.02504288711728 1.00752318682058 1 1
0.932977433287548 0.913103903289094 1 1
0.927761867688932 0.909222346024197 1 1
0.810945098033185 0.79628276163723 1 1
0.750259528490036 0.736186471073009 0 0
0.954921673990407 0.936822138481728 1 1
0.814482678428364 0.798757523082909 1 1
1.08410315576949 1.06234775250195 1 1
0.836959361680288 0.821104953419762 1 1
0.955138191554994 0.936278779252964 1 1
0.830758011025317 0.815144356694192 1 1
1.07688775615958 1.05618138788349 1 1
1.20317836734355 1.17998070210913 1 1
1.01044093306466 0.990888023011763 1 1
0.834662896660766 0.817213025403933 1 1
1.26760890742506 1.24312496044115 0 0
0.935492944536224 0.918787112550344 1 1
1.27108203849262 1.24527973706789 0 0
0.94585533253959 0.929484188186005 1 1
1.19578757356606 1.17199506716246 1 1
0.905834570486307 0.889310653762389 1 1
0.945514496685275 0.928939184157812 1 1
0.99664200058738 0.978671529366121 1 1
1.04738851726875 1.02855468687615 1 1
1.07230550205189 1.05324604384181 1 1
0.930886348135668 0.911764776283597 1 1
0.773327836675849 0.757486238077331 1 1
1.03612879909676 1.01787150005775 1 1
0.707797942546627 0.693258992248661 0 0
1.03065949892048 1.00932903593737 1 1
1.08177341317805 1.06134669569604 1 1
0.8860308205029 0.869573037702012 1 1
0.955754794176187 0.937474483775953 1 1
0.947922034049201 0.931038440874238 1 1
0.788575958233829 0.773870471269023 1 1
1.03017477082001 1.01166102229452 1 1
1.02314345890088 1.0048289274662 1 1
0.972865036825376 0.953937926596828 1 1
0.858727322368355 0.842907696345015 1 1
0.913772399263431 0.895576230573692 1 1
0.855715739855226 0.841639323999127 1 1
0.606211300954338 0.594625697983723 0 0
1.01957017837337 0.999416250461872 1 1
1.04727268906118 1.02707797802313 1 1
1.15219503105104 1.13079650944545 1 1
1.0229782439537 1.00422192549862 1 1
1.14979326257145 1.12898039287996 1 1
1.05961246789323 1.03891860479507 1 1
0.93275242219535 0.915710075632276 1 1
1.26309479418942 1.23788784342499 0 0
0.966895691553716 0.949411242144867 1 1
0.746378812306468 0.732031331043056 1 0
0.861391154829128 0.845573238214622 1 1
1.18134767216575 1.16120406938091 1 1
1.01081536125956 0.991573442076192 1 1
0.941835727517327 0.923549990727856 1 1
0.830205767115895 0.81498637757863 1 1
1.02172507082505 1.00239055552227 1 1
0.990995270253895 0.972239310513166 1 1
1.05699632918644 1.03698529261652 1 1
0.814222475363322 0.800080486781185 1 0
1.0983468937527 1.07919883337139 1 1
0.978458800151764 0.96102315381082 1 1
0.989778227946567 0.972132521695148 1 1
0.919263059362805 0.902869122106576 1 1
0.963453768486818 0.946124107447483 1 1
0.956957752929712 0.93895356835869 1 1
0.948816336389018 0.932672978308661 1 1
1.22088933720074 1.19905621123066 1 1
0.917225215414231 0.898587153315635 1 1
0.897408194979675 0.881935839578025 1 1
0.911407137497379 0.894873026668908 1 1
0.992897975197767 0.973329522863298 1 1
0.954011699267957 0.935320691177367 1 1
1.0307135842263 1.01282611122723 1 1
0.944704779084769 0.926742365742311 1 1
1.06194302303833 1.03965807367708 1 1
0.693472534911612 0.6804340333285 0 0
1.1330945928603 1.11261568329422 1 1
0.929294863784324 0.912431374407534 1 1
0.974018769544797 0.955946375192736 1 1
1.00774563637437 0.988896452141921 1 1
0.816903049376646 0.801012419788178 1 1
0.99781764715387 0.978839485666732 1 1
0.810858020859291 0.796358177409606 1 0
0.916801459287692 0.897416435525378 1 1
0.956173011751572 0.936855632307683 1 1
0.779878526597365 0.764309705435706 1 1
0.899496901099216 0.880790215964508 1 1
1.26628310985971 1.24064216332073 1 1
0.943677593217685 0.926868283144616 1 1
1.02442161322782 1.00413040880083 1 1
0.905915319707185 0.890340066963972 1 1
0.873077603857398 0.856743618578035 1 1
0.976356252962298 0.958399840780192 1 1
0.976737728366448 0.959108799454778 1 1
1.20882088668169 1.18594427224581 1 1
0.82339785056662 0.809773368792476 1 1
0.853015733054619 0.838261209334608 1 1
0.867905938283299 0.852039154445816 1 1
1.11778882193463 1.09624889306135 1 1
1.03037596359496 1.01191036287775 1 1
0.610448350842924 0.600208120439426 0 0
1.02426841218772 1.00382459715049 1 1
0.806159304972475 0.790958843785495 1 1
0.857590353312902 0.841512578164699 1 1
0.718085433013483 0.704784322647245 1 1
1.07467749484251 1.05524850721445 1 1
0.955076311736277 0.93463694781188 1 1
0.865048728206809 0.849456373053664 1 1
1.07031452755623 1.050218226939 1 1
0.958427557462745 0.940932736622519 1 1
1.03309225842096 1.01370014794596 1 1
1.13245719626089 1.11126776101841 1 1
0.951005586613405 0.933371186242101 1 1
1.17595777663477 1.15267579261461 1 1
0.964402553422065 0.944330871346942 1 1
0.833179631733628 0.817571222871997 1 1
1.03339929711304 1.01330118521491 1 1
0.869155878179129 0.852669119047439 1 1
0.906575652410978 0.888546775037221 1 1
0.812806458088372 0.79759177324172 1 1
1.27666302229537 1.25358474853668 1 1
0.844645419979314 0.829766407683917 1 1
1.11249952344827 1.09172165459885 1 1
0.697609879464425 0.684166572614293 0 0
0.829006766144272 0.814733107354586 1 1
0.942546904874722 0.923475805509799 1 1
0.884122511188808 0.869361868058754 1 1
0.944123586460712 0.926703080056135 1 1
1.05945512701589 1.04048430829213 1 1
0.837186343271919 0.822833927607042 1 1
1.15517538746976 1.13449504062818 1 1
1.09286208974052 1.07165220710586 1 1
0.796854028599116 0.782012777036792 1 1
1.1633268689711 1.1414248864202 1 1
0.911507148516164 0.894091742479439 1 1
0.763453696794423 0.748463005364828 0 0
1.02414033670693 1.00512555523692 1 1
1.07990889495871 1.06051071742788 1 1
1.03305205386219 1.01509499904653 1 1
1.01265897461384 0.994509480895538 1 1
1.16328973763813 1.14177640593932 1 1
0.774207415394272 0.759608188623221 0 0
0.815940428961344 0.800571516916672 1 1
1.38434796850183 1.35974808227977 0 0
0.920158393309184 0.902464036728596 1 1
1.03740691235688 1.01756626072307 1 1
1.16004585864888 1.13796670132207 1 1
0.976583698014786 0.956674673275887 1 1
0.883087317276935 0.866485673149975 1 1
0.972709218298558 0.955001222094991 1 1
0.888516958975371 0.870718181650188 1 1
1.01086259597337 0.990566976886341 1 1
0.841071311852606 0.825144153562293 1 1
1.11848986372145 1.09875728275761 1 1
1.07462133022748 1.05556719433694 1 1
1.00169345034702 0.984239007165018 1 1
1.02027198307261 1.00122996508352 1 1
1.0761073339073 1.05694317904322 1 1
1.04688372359119 1.02601490302268 1 1
1.06652497009075 1.04466011700308 1 1
0.998031602633059 0.981386863079586 1 1
0.972458758615857 0.954979669804526 1 1
1.17625449654591 1.15410760159092 1 1
1.04111966287814 1.02196786035186 1 1
0.956116319150098 0.937701455925995 1 1
0.907588453230202 0.891756544147547 1 1
1.0760057856283 1.05515614255248 1 1
1.28655570371345 1.26149481182816 1 1
1.19215220433404 1.16911873695003 1 1
1.06846707958892 1.04929784146436 1 1
0.917183194934479 0.89890003618718 1 1
0.889744344324824 0.871295386773712 1 1
1.01492604194426 0.996086563322075 1 1
1.13254179270407 1.11049165147808 1 1
1.03769629918909 1.01945488088661 1 1
0.85400643817072 0.837550369588782 1 1
0.815734782334051 0.800139963105883 1 1
1.08507720164792 1.06470488438912 1 1
0.98802731009733 0.967618260250753 1 1
1.10567834503379 1.08457365565031 1 1
0.937695350095219 0.920564713663448 1 1
1.12603187353804 1.1062844059771 1 1
1.15363544509489 1.13172123145236 1 1
1.04265717778563 1.0197554869798 1 1
0.806014830700916 0.791822895604697 1 1
1.11813588301142 1.09523659828813 1 1
0.899129022128987 0.881481756673562 1 1
1.13712760159457 1.11775156920327 1 1
1.04542989970471 1.02739949417549 1 1
0.933350776543077 0.916389008884143 1 1
0.997592101171716 0.980410546931812 1 1
1.02106007606616 1.0020615079782 1 1
1.01994174696685 1.00042056514901 1 1
1.04363569969328 1.0217840283504 1 1
0.926566264530056 0.908827045468169 1 1
0.983095870836147 0.964826948462389 1 1
1.26720435581753 1.24384419028426 1 1
0.91776565905384 0.900428918990819 1 1
1.20928037583139 1.18778769581917 1 1
1.2098592349253 1.18712829906341 1 1
1.05067682819242 1.03067976572448 1 1
1.02276742776525 1.00369444270882 1 1
0.884539362598532 0.868936590932139 1 1
0.91476271718272 0.897004499166194 1 1
1.01601362035196 0.997127476945168 1 1
0.967357827202665 0.950085546376595 1 1
0.916999154280372 0.899558911795115 1 1
0.808342557846926 0.793238548892614 1 1
0.793021174583521 0.778528533434771 1 1
1.12796598439163 1.10793034576102 1 1
0.931321497504961 0.915326369881417 1 1
1.10041826487355 1.07945219127301 1 1
1.18283472231405 1.16165527011999 1 1
1.02378489370624 1.00232519547103 1 1
1.14713018758799 1.12493215905488 1 1
0.876964643342817 0.860169537147864 1 1
1.01184513819482 0.991381095441335 1 1
0.916271983720349 0.898120151327057 1 1
1.08958498742144 1.06933883620945 1 1
1.01424431318472 0.996730900032928 1 1
1.10436411285327 1.08502660896326 1 1
0.843827118497578 0.828339266256991 1 1
1.02997900891011 1.01098095748358 1 1
0.924873524777609 0.907274403551635 1 1
0.910922225872666 0.895973217462219 1 1
1.05311799562141 1.03553297720271 1 1
0.949129798026318 0.933064194400475 1 1
1.08049807485853 1.06044378107606 1 1
0.860615992220991 0.844067698392533 1 1
1.08071361481249 1.06016875339247 1 1
0.926102098663435 0.910178760145641 1 1
0.787613022143327 0.772121845226728 1 1
0.950574887544539 0.931853427984394 1 1
1.07311751049341 1.05413218892738 1 1
0.767934751432382 0.750721770193698 1 1
1.17602384040814 1.15598478114745 1 1
0.962805088866161 0.946341745361805 1 1
1.06796945230169 1.04774492854833 1 1
0.788647033291191 0.772785043265309 1 0
1.02242846809012 1.00398316894445 1 1
0.957888694604759 0.940499192217603 1 1
1.13317761196385 1.11236489021436 1 1
0.974456914327314 0.957036775163196 1 1
0.894847325110521 0.879383794932118 1 1
1.0068342553659 0.988555704128405 1 1
1.03869608662174 1.0181825168564 1 1
0.931699352244666 0.914983356882304 1 1
1.16685996301168 1.14643718323798 1 1
1.09585329772741 1.0746236393789 1 1
0.972316320775236 0.952285214721547 1 1
0.862574646771083 0.846665812016117 1 1
0.886484711289259 0.868149432591124 1 1
1.04747321615394 1.02861303605376 1 1
0.8903432522725 0.871736265338216 1 1
0.842673104383197 0.827803016827583 1 1
0.968873250714364 0.949333142020156 1 1
1.07442177801073 1.05458650147137 1 1
1.16451670620619 1.14322202944927 1 1
1.20295856156747 1.1819612092501 1 1
1.01452251534122 0.99557051371792 1 1
0.883821892797938 0.869070103378012 1 1
1.156229376035 1.13365175703892 1 1
1.06100834746408 1.04150229096936 1 1
0.961631950865512 0.944231303949878 1 1
1.0583804976771 1.03869439370916 1 1
0.848939551280644 0.833597350939095 1 1
0.902851947395491 0.886120015073336 1 1
1.11963248460096 1.09791938095407 1 1
1.0766295235744 1.05676501607733 1 1
1.20378132232588 1.18281238956622 1 1
0.800908747058479 0.785948327454137 1 0
0.907312406081571 0.889757671695167 1 1
1.04638554289823 1.02747721580458 1 1
0.989358833160688 0.970815177570807 1 1
1.05007931659736 1.03019498740712 1 1
1.15603850582055 1.13205449176504 1 1
1.13835991700572 1.11520266550938 1 1
1.00165700920977 0.981278968453099 1 1
1.17473358157599 1.15332411409849 1 1
1.06902955783587 1.04784214516391 1 1
1.388471716616 1.36398552387869 0 0
0.981440106154821 0.96261812328442 1 1
1.22544755575178 1.20508117672772 0 0
1.01908366826213 1.00014542151801 1 1
1.30037400232936 1.27376652072042 0 0
0.968030381798799 0.951700149954122 1 1
1.04776480679987 1.0268241404033 1 1
0.966524381382247 0.948994978007435 1 1
0.915210190840513 0.898961638819408 1 1
1.03656167113617 1.01803584827684 1 1
1.28517074096273 1.26172070163891 0 0
0.99300435773345 0.974645154366667 1 1
1.06222764882801 1.04119445665903 1 1
0.789787905969576 0.775378694700007 1 1
0.783682775678934 0.769946843028499 0 0
0.945112005514278 0.92685833750012 1 1
1.333410624729 1.30847667900991 0 0
1.19957497218779 1.17587967371629 1 1
0.865147506705102 0.849637552203476 1 1
0.842126107556612 0.826559305119681 1 1
1.15856854987633 1.13797277727171 1 1
0.98168870468844 0.962417779114941 1 1
1.20474550169731 1.18217337597855 1 1
0.999764060782166 0.978700697097539 1 1
1.03485601207302 1.01628248994437 1 1
0.920831549562151 0.901174263545998 1 1
1.26561376640207 1.24194267614485 1 1
0.920720582031863 0.904210036107685 1 1
0.798971170646353 0.782589975327595 1 1
0.823363953423221 0.807981500265452 1 1
1.04867408619218 1.02978280856333 1 1
1.06562604069211 1.04448239066716 1 1
0.959079231962511 0.94162095983661 1 1
0.785992721520812 0.770416683562951 1 1
0.897452692876711 0.879700514909935 1 1
1.11557804432877 1.09338037403881 1 1
0.984393088501393 0.96627612091802 1 1
0.970241390095465 0.952079967503658 1 1
0.812434447369206 0.797247655794933 1 1
1.09380587585727 1.07270582902681 1 1
1.14244074613024 1.12172395528708 1 1
0.943929924886443 0.925737450554456 1 1
1.20705765016942 1.18379382237491 1 1
1.18213767595956 1.15752326099712 1 1
0.813135245998574 0.798566950695444 1 1
0.951703385218946 0.93298293687355 1 1
1.00710095493365 0.989175158154312 1 1
0.852077335482401 0.836949565737828 1 1
1.01894061957779 0.998019035731219 1 1
0.957366160464396 0.940491975939178 1 1
1.0539574522945 1.03488954199813 1 1
1.00483406464116 0.984948720574776 1 1
0.931157113617328 0.914973543251584 1 1
0.970158094203228 0.952255556000188 1 1
0.851111524851034 0.833935637051184 1 1
1.0659022697339 1.04608057635125 1 1
0.715204812282755 0.70269419412488 0 0
0.883365125604062 0.86744939868342 1 1
1.16217943804571 1.13930136837831 1 1
0.784436856234566 0.768957794081869 1 1
0.829563455187759 0.815199033546776 1 1
1.0017300192077 0.982738032539743 1 1
1.08805417081012 1.06827872504356 1 1
1.12792716537721 1.10606932593958 1 1
0.943128978372359 0.925227498741449 1 1
0.895887474983821 0.878798677771575 1 1
0.871193911606149 0.856014129465271 1 1
0.961202537754529 0.943609203986231 1 1
1.08867710433542 1.06877137108214 1 1
0.954378959192902 0.938245112009401 1 1
1.00569826485514 0.986305379140335 1 1
1.12868250950183 1.10724948194072 1 1
0.998270516481744 0.977814986919758 1 1
0.928279790056858 0.910336293668474 1 1
1.0715080367427 1.05193086490233 1 1
1.05426017275785 1.03560654177464 1 1
0.99724731720905 0.977886423827531 1 1
1.17946635197485 1.15655672262259 1 1
1.0818085376879 1.06064828793435 1 1
0.939418253068279 0.921689912279092 1 1
0.989480756523782 0.97267758795995 1 1
1.02959198085371 1.01069662697859 1 1
1.02684003263056 1.0067435286211 1 1
0.964971077984535 0.946920477225769 1 1
1.05827651464907 1.03619913015753 1 1
0.917072235254315 0.898873772649078 1 1
1.07702578316927 1.05649987455572 1 1
0.939631084079887 0.922392448213195 1 1
1.08274609562818 1.05986178142743 1 1
1.01358819165757 0.995058622159307 1 1
1.05001282563483 1.03005886584344 1 1
0.969118033097046 0.950526189962195 1 1
1.14810949757065 1.12604789822178 1 1
0.99521316641327 0.975361644628598 1 1
0.933881269587047 0.917021947744646 1 1
0.854403041842704 0.838827137733173 1 1
1.0214151380029 1.00121707894393 1 1
0.87685058498919 0.859633008334892 1 1
0.879489537368029 0.863429988528156 1 1
0.960704268620034 0.940427212707814 1 1
1.06649832554494 1.04682841222739 1 1
0.798897583722691 0.785637211837186 0 0
0.954732977153862 0.937374105573615 1 1
0.875172538167134 0.857748483406584 1 1
1.11047058351227 1.09076148024387 1 1
0.73011149340302 0.714963854490242 0 0
1.1451438490441 1.12284732846944 1 1
1.04139545448975 1.02220608059461 1 1
1.06444268649184 1.04329105927246 1 1
1.25931135607719 1.23434366360663 0 0
1.06079212016891 1.04018222475153 1 1
0.980129541806279 0.963022920308337 1 1
1.00462136418045 0.985815991647668 1 1
1.1165865356837 1.09569716625329 1 1
0.985875799694245 0.967590767405548 1 1
0.870639239926733 0.852944401990383 1 1
0.941595524692566 0.924640436006372 1 1
0.881834431086403 0.866567641124322 1 1
0.94905759505083 0.930414916555417 1 1
1.04696660044014 1.02875773718316 1 1
1.05100794770267 1.03008816413751 1 1
1.08732134567861 1.06482800729523 1 1
0.963196047677909 0.944018084673238 1 1
1.12734567855201 1.10760475038651 1 1
0.867820496746512 0.851571108308097 1 1
1.07572639632119 1.05660910594969 1 1
1.1283089587952 1.10971291010253 1 1
0.976220367593399 0.958496324270511 1 1
1.03204634468742 1.01140958295046 1 1
0.943602743669816 0.927263583139509 1 1
0.979563303421671 0.961250963958111 1 1
1.00784175526844 0.988364630467869 1 1
0.964282239530224 0.944627667871952 1 1
0.941763149562979 0.924479684279115 1 1
0.825645912563679 0.809746448793472 1 1
1.09113059462355 1.0711196507609 1 1
0.926651845743152 0.909169455101019 1 1
0.900292816980448 0.883115414373503 1 1
0.960802405915422 0.942255223550295 1 1
1.10349042741786 1.08215939364032 1 1
1.36982288255222 1.34497825355485 1 1
0.981328978904654 0.963787503103646 1 1
1.03914974745818 1.02075376970055 1 1
0.936471517624167 0.917413131125361 1 1
1.12896603691643 1.1080000732987 1 1
1.1181357024765 1.09782727414063 1 1
0.707943498142414 0.69465865895276 0 0
1.09589289575314 1.07396171933965 1 1
1.13639777647827 1.11526857803758 1 1
1.04355610008792 1.02534083838645 1 1
1.01328273324633 0.995182756515698 1 1
1.05615802536213 1.03560185368092 1 1
0.880641447960287 0.864268325758915 1 1
0.973974021863545 0.956001204587426 1 1
0.965151905754787 0.944510854366053 1 1
1.10115716835695 1.08102837768847 1 1
0.854310513773792 0.837749098569688 1 1
1.09026630978234 1.06923335399977 1 1
0.996586344294412 0.978031791760223 1 1
0.890909657041792 0.875803489628515 1 1
1.01585503903098 0.997867648832555 1 1
1.10961675350229 1.08944388576583 1 1
0.777862328594881 0.764075475070366 0 0
1.08658101598399 1.06762943027276 1 1
0.829275999869795 0.814683369889949 1 1
0.922596956082841 0.906008123689909 1 1
1.02994186970552 1.01066342225874 1 1
1.10482382713835 1.08438877895117 1 1
1.24651669472954 1.22311405247179 0 1
0.967805525166365 0.949300927269922 1 1
1.16919328370121 1.14712927368741 1 1
1.10667408456806 1.0873671706288 1 1
1.03395411052594 1.01290582686268 1 1
1.00914024274896 0.98953903818823 1 1
0.88821835148744 0.871822667569929 1 1
0.9119034957265 0.893950493931928 1 1
1.16612485582919 1.14264690154957 1 1
0.827628565799849 0.811765838944421 1 1
1.03848149922743 1.02020166447891 1 1
1.12862322592833 1.10664160923592 1 1
1.12306353767959 1.10391117761589 1 1
0.981451797371738 0.961928854870201 1 1
1.07490117204569 1.05580556463726 1 1
0.713906567092834 0.700363684543318 0 0
0.995320343948635 0.977867799496452 1 1
1.05197847924952 1.03255103808366 1 1
0.797398082873802 0.779944391902018 1 1
1.17011636626193 1.14584961305662 1 1
0.826875164100002 0.810872092383189 1 1
1.05381704704177 1.03493719643009 1 1
0.930469700907305 0.913169346439105 1 1
0.999242838268758 0.978845288135095 1 1
0.98043966941745 0.962209357649594 1 1
1.02993615751676 1.01212186074938 1 1
0.979653146765198 0.962073686229105 1 1
0.902052033987518 0.886018134473286 1 1
0.805668222466444 0.790242689812137 1 1
0.953911349917083 0.935505048653858 1 1
1.06609698202878 1.04682734500411 1 1
0.864098563103008 0.849543732328486 1 1
1.07378403906961 1.05464341142577 1 1
0.875920955332997 0.858809742947593 1 1
1.16963002281386 1.14802726013599 1 1
0.840498148979913 0.825377709079728 1 1
0.982658812720412 0.96578606522102 1 1
0.994870741809725 0.976172035368744 1 1
0.879276332450077 0.863282199204329 1 1
1.005853750021 0.986615123072494 1 1
1.0536335128302 1.03533214037974 1 1
0.807889970332134 0.791617946282762 1 1
1.16745614311639 1.14602359437294 1 1
0.84242906245481 0.827196633629312 1 1
0.914352935535307 0.895794082438519 1 1
1.13042072368146 1.11131889418061 1 1
1.10607890670988 1.08566348537579 1 1
1.03583462609113 1.015181156657 1 1
0.890663403428052 0.87533705371433 1 1
1.05566873854855 1.0345161001186 1 1
0.980167647572022 0.962197469477824 1 1
0.910012615472097 0.893366270382277 1 1
0.939631682527199 0.920757411622303 1 1
1.23734784627933 1.21518893411676 0 1
1.05456654249881 1.03313152032951 1 1
1.15214837068242 1.13104279582279 1 1
1.16545923695617 1.14172840359735 1 1
1.04179182854374 1.022976899772 1 1
0.989002067407341 0.971664340196375 1 1
1.08542532816551 1.0664547499173 1 1
0.885868240054082 0.868804501122863 1 1
0.98058780284678 0.962012244790177 1 1
0.945173704764824 0.926748429724515 1 1
0.898993462127996 0.883075027987166 1 1
0.984532140379294 0.966166833955697 1 1
1.00659285170627 0.988802205002706 1 1
0.908338538224651 0.892496135423552 1 1
0.908376995034883 0.89160022415205 1 1
1.01434245038235 0.993315349374184 1 1
1.09774676360202 1.07903489811788 1 1
0.919969877943283 0.901915917927693 1 1
1.10568177204418 1.08602323774647 1 1
0.938074195133262 0.920840841786594 1 1
0.93983724122349 0.921221100956191 1 1
1.2947839075864 1.26974738605127 0 0
1.06265831184444 1.04315860219307 1 1
0.899016042463251 0.881593082255974 1 1
0.952888529925773 0.935732928337971 1 1
1.06566701623405 1.04478833282037 1 1
1.01203293510586 0.992558885902604 1 1
1.05063205345878 1.03182072663728 1 1
0.805291570965974 0.788503595689187 1 1
0.934546586658587 0.916552377470074 1 1
1.0802195342477 1.06202771956095 1 1
1.07276348928762 1.05095507354881 1 1
1.06233684342239 1.04357053267917 1 1
1.03776577914201 1.01714158334614 1 1
1.10946160440424 1.08856712323276 1 1
0.944034363744658 0.925745557211028 1 1
0.977475496128103 0.959138543539491 1 1
1.04547448036666 1.0254034661287 1 1
1.18133621796466 1.15892644402572 1 1
1.14983619343387 1.12934061331477 1 1
0.825695166217257 0.808750389468484 1 1
1.06520396385314 1.04561963146203 1 1
0.776650645074661 0.762240145324472 0 0
1.01716025085455 0.99983207282714 1 1
1.01902706798885 1.00018235555566 1 1
1.20251273443347 1.17970518908753 1 1
1.02866759274864 1.00991656285136 1 1
1.01453191746174 0.994685886456371 1 1
0.705277686659099 0.692397603244654 0 0
1.00675717974808 0.98773432067659 1 1
1.16165785131713 1.14118524217991 1 1
1.0691253396669 1.0472999023836 1 1
1.07260861964839 1.05060384691288 1 1
1.21488021415339 1.19263563618285 1 1
1.11246019541429 1.09273851850682 1 1
0.998580240849352 0.978784896005633 1 1
1.0520523761273 1.03024171664432 1 1
0.900920076410714 0.88443910118168 1 1
1.07346626812536 1.05323009269121 1 1
1.15994039693264 1.13911233017544 1 1
1.10843396164682 1.09021658947017 1 1
0.846663582442875 0.831300043089507 1 1
1.08959838602492 1.06962732297396 1 1
1.14742360987845 1.12734842989236 1 1
1.11969567294789 1.09854059722072 1 1
0.9279802517164 0.910703812419059 1 1
0.908599276124945 0.892043501301124 1 1
0.993331117083492 0.973001567752288 1 1
1.23932096364024 1.21733546433015 0 0
1.30661963303098 1.28174513050395 0 0
1.12939790257251 1.10862040273127 1 1
0.972782994181053 0.954604079535287 1 1
0.878555536338344 0.864171030479988 1 1
0.955966666743482 0.937418426538343 1 1
1.13605795645204 1.11617525314919 1 1
1.06121973551953 1.04164832869002 1 1
1.00221974865139 0.984269376803141 1 1
0.731098482156698 0.71658467244369 0 0
1.03136972375116 1.01330560415252 1 1
0.940268691780422 0.924290180468494 1 1
1.08511920875137 1.06422890479377 1 1
0.940688489113471 0.92324968371878 1 1
1.25794027622076 1.23460657783199 0 0
0.934498200741193 0.91700949659936 1 1
1.31651126856213 1.29065204768855 0 0
1.04203146702424 1.02055301266514 1 1
1.1289252853737 1.10747855620176 1 1
0.867230971432986 0.851646169947401 1 1
0.939934987572379 0.922441609974292 1 1
0.942840344903473 0.924525925665944 1 1
0.70853155803334 0.696705694783483 0 0
1.10830324245692 1.08608199203784 1 1
1.02828411987348 1.00819885222478 1 1
0.881916712498917 0.866247937797751 1 1
1.09360773938724 1.07464587275491 1 1
1.34323413216934 1.31862600317607 0 0
0.854617670492523 0.838868830881377 1 1
1.31899434184882 1.29453343462372 0 0
1.04956691978642 1.03137322243042 1 1
0.842880620691914 0.828007738486967 1 1
0.90827040072392 0.891754437952455 1 1
1.19796804307975 1.1767668999916 1 1
0.61311797829513 0.601154421292268 0 0
1.08424158299137 1.06419056364073 1 1
0.801142799147969 0.785626787314844 1 1
0.997207160463962 0.97907035682971 1 1
0.917836329148869 0.898819038003576 1 1
1.16602967406022 1.1445927409534 1 1
0.966040780359579 0.94951117413785 1 1
0.887651258224526 0.868244721012593 1 1
1.09726047762534 1.07447685236329 1 1
0.975372592748322 0.957653741643162 1 1
0.94423389967215 0.9272852652201 1 1
0.937509500636426 0.918224278175925 1 1
1.03363638726155 1.0154464395499 1 1
1.24265402187427 1.21981550203152 1 1
0.954413990357948 0.937484731983038 1 1
0.977678372372999 0.958810130169735 1 1
1.04727969604043 1.02805500017514 1 1
0.909155888638187 0.891956823391975 1 1
1.1234158900617 1.10230366571337 1 1
0.966134107714865 0.946629842953935 1 1
1.04640107014399 1.02794362661449 1 1
0.985249437543703 0.966852440352034 1 1
1.23537988001951 1.21053865046313 0 1
0.91552742832179 0.898381851246114 1 1
1.05661667943012 1.03727528958983 1 1
1.00871206031775 0.990824194670253 1 1
1.02668750871079 1.00716078527257 1 1
0.95905364997317 0.940645534750249 1 1
0.908907603674087 0.893404136281737 1 1
1.01892002113596 1.00056517611407 1 1
1.14536830999422 1.12451653757818 1 1
1.2128903861181 1.19180614449277 0 1
1.1101921636689 1.08980064455152 1 1
0.768413168432062 0.75368732253936 0 0
0.999292640747901 0.980335809858692 1 1
0.897956115727192 0.882037974530886 1 1
0.936507500542822 0.919244452658007 1 1
0.910602400897884 0.892408000360614 1 1
0.801102116336801 0.784845684962747 1 1
0.94288081702109 0.925836145684498 1 1
0.94920715009475 0.930187752064181 1 1
0.98109296146613 0.960088410433503 1 1
0.921390925175974 0.904336790803001 1 1
0.89900331904971 0.882071802029012 1 1
0.846133014525085 0.83053845537242 1 1
1.06015438760586 1.03992246156512 1 1
1.00645681423858 0.9867845766854 1 1
1.06976751772983 1.05019094182525 1 1
1.00307238900192 0.983502630255443 1 1
0.804976618281094 0.789954915900508 1 0
1.15555856244584 1.13305957603026 1 1
1.13671492085605 1.11673889640589 1 1
1.00761259978352 0.988962190692283 1 1
1.17125351841591 1.1487211706788 1 1
1.09201206738133 1.07158109771627 1 1
0.938480825841014 0.920666422000004 1 1
0.931837089250609 0.915031170829061 1 1
1.07787086784613 1.05850826366597 1 1
1.02754514804019 1.00889510405395 1 1
1.02791569767468 1.00911561829896 1 1
0.991527123074109 0.971085263709752 1 1
1.08506159484579 1.0644674255599 1 1
0.825397323502264 0.810118685437521 1 1
1.05570526410441 1.0358593856591 1 1
0.742269105174429 0.730112929162447 1 1
1.02080896322066 0.999882693807781 1 1
1.18196534541039 1.15879029090457 1 1
1.16782222550152 1.1455315550136 1 1
1.06128277163842 1.04080630660732 1 1
1.01509909106436 0.996345641957978 1 1
1.1346712939117 1.11409175177766 1 1
0.989400461478879 0.971541175391136 1 1
0.937917502886148 0.922264976455879 1 1
1.12525563289659 1.10427572761091 1 1
0.909205481504586 0.892120909502386 1 1
1.08475221223011 1.06417388275213 1 1
1.10783370596733 1.08738390464146 1 1
0.968268455172221 0.948969894310545 1 1
0.809894427413816 0.793941244100517 1 1
1.15754969592974 1.13409531576692 1 1
0.87772124518218 0.86096800987175 1 1
1.06963912484328 1.05098158632738 1 1
1.0513794363695 1.03199691786428 1 1
1.14398846810141 1.12316737612111 1 1
0.954535783209872 0.937851607855455 1 1
1.07393886540591 1.05162495602192 1 1
1.0108478408966 0.99078941530837 1 1
0.881270281614703 0.865174070441615 1 1
1.0097385921102 0.990361910247697 1 1
0.975084308260819 0.955656147396277 1 1
0.960911989102158 0.944273910474958 1 1
0.885523608692545 0.867432814658658 1 1
1.06896072290633 1.04775856341326 1 1
1.04681619761669 1.02786919623152 1 1
1.10831456524525 1.08844155075317 1 1
1.33488293067331 1.30893190681152 1 1
0.827520859975015 0.812766110595676 1 1
0.981131992842062 0.962364812585834 1 1
0.998720468001804 0.978861686151718 1 1
0.940344967980201 0.923096623218117 1 1
0.952703412056617 0.934619019976226 1 1
0.910775249849444 0.892400524432112 1 1
1.06105771554114 1.04088308641604 1 1
0.899825158064639 0.882984055038283 1 1
1.05434914137296 1.03453509488501 1 1
0.82114817062897 0.805896885847658 1 1
1.038194341572 1.0187984159839 1 1
1.1070610174463 1.08411483097822 1 1
0.965036951252687 0.947489311148587 1 1
0.763732262125166 0.748400374065437 0 0
0.817092027250321 0.802142385237066 1 1
0.850223647729761 0.834782766344942 1 1
0.925976926937962 0.905944293378374 1 1
1.05519098048926 1.03403173252697 1 1
0.885161249398731 0.869378368517837 1 1
0.917987161223525 0.902166498823052 1 1
0.934557293075972 0.91799378699387 1 1
1.06541125817917 1.04577303430131 1 1
1.07603145115292 1.05697084304439 1 1
0.988666637065354 0.969156730514213 1 1
1.23016984397353 1.20731974088092 0 1
0.900370086592049 0.884184752498134 1 1
1.13890403292719 1.11761611861789 1 1
0.907460383320275 0.888553019459711 1 1
0.946674207266966 0.929672916942833 1 1
1.1076775911239 1.08711678390237 1 1
1.07268392834864 1.05264480780869 1 1
0.962049998085854 0.944643298737614 1 1
1.10953173794664 1.08907664920188 1 1
0.942968797730765 0.924847635844219 1 1
1.0625859492566 1.04059998261795 1 1
0.815322992869488 0.801278928227279 1 1
0.943334879244993 0.926259300533506 1 1
1.27586334839972 1.25442588160321 0 0
1.05140222813784 1.03232728891863 1 1
1.1518600409796 1.12793441994236 1 1
0.908407240704118 0.891536469376224 1 1
0.87346773824542 0.857513511793217 1 1
1.00107646758303 0.981761825381341 1 1
1.22628604557321 1.20251303485463 1 1
0.971015608264059 0.953326805284069 1 1
1.20342072957094 1.18074173873653 1 1
1.06618100336128 1.04705024999193 1 1
1.01424691632008 0.996716854750998 1 1
0.675441246689867 0.661797340491735 1 0
0.766245998773577 0.75076051322254 1 1
1.1596376158537 1.13816061521731 1 1
1.11662620647081 1.09726666139613 1 1
1.09158372636886 1.07170323694512 1 1
0.88980027664302 0.874559763311047 1 1
1.06644088749669 1.04597020525958 1 1
1.02899710893638 1.00916299513058 1 1
0.822824588447817 0.807808529288766 1 1
0.974777239075005 0.957408358781149 1 1
1.05297430037533 1.03274520776308 1 1
0.750605536533947 0.737216787082965 0 0
0.939703108522167 0.922188655326961 1 1
1.1073766532257 1.08529423281759 1 1
0.898019392331145 0.881725499429621 1 1
0.78582197002606 0.771449344762654 1 0
1.0016646084738 0.98362333549172 1 1
0.945158785207331 0.927367554018163 1 1
1.09102618101986 1.07260213848684 1 1
0.791595575286337 0.777488087525056 1 1
1.19597498588198 1.17371100313453 1 1
0.889786186443224 0.872648506966066 1 1
0.790625932303799 0.776752099533069 0 0
0.9242195486713 0.906212117303503 1 1
0.874579497592118 0.859299873411883 1 1
1.14019766305336 1.12014616214127 1 1
0.88806263511033 0.87182654566061 1 1
0.912605166447711 0.894767799875162 1 1
0.950922484748481 0.932266389982423 1 1
0.867805511684168 0.850803747822974 1 1
0.992285065678987 0.970228512471612 1 1
1.20008256415481 1.17667143346453 1 1
1.01360108550458 0.995191269758575 1 1
1.05355430457591 1.03318352628815 1 1
0.942992375892611 0.927143915030468 1 1
0.931406295089842 0.915025758592218 1 1
1.10073085764459 1.08106810798928 1 1
1.10853210535161 1.08515942723971 1 1
0.871059287058997 0.854557495149456 1 1
1.04745404778087 1.02821052188459 1 1
1.20519873917612 1.18095431605155 1 1
0.94535141810843 0.926949546228083 1 1
1.30598228266006 1.28237205954266 0 0
0.876192436045031 0.859945835797443 1 1
1.22666519628372 1.20292073916912 1 1
1.02642982448578 1.00806837960549 1 1
0.961363377618055 0.943321099892049 1 1
0.93092550194858 0.914425661604102 1 1
0.894077085216164 0.877324994731008 1 1
0.943113467386544 0.925271078794802 1 1
1.07758770923162 1.05792720366154 1 1
0.890777709783278 0.872697981396122 1 1
1.16317310972936 1.14203716976233 1 1
0.874706728456194 0.857525613637517 1 1
1.07636021965788 1.05578210849081 1 1
0.790181522123582 0.776330892364609 1 0
1.00633391341296 0.988007030363269 1 1
1.12687735282182 1.10571468931521 1 1
0.771110371841114 0.756540835260659 1 1
1.09669202614045 1.07654965485065 1 1
0.877908130936858 0.861617891386259 1 1
1.12915293335172 1.10982052778732 1 1
1.01079552680124 0.991659849983668 1 1
0.779583582146024 0.765045571826682 1 1
0.881612019508806 0.864804080982584 1 1
1.15575641909651 1.1351404019182 1 1
1.00502382080038 0.984511121287521 1 1
1.1425255654816 1.12072441153376 1 1
1.00232260114791 0.984741622809336 1 1
0.952059822916527 0.935316344910401 1 1
1.02895601811302 1.01082949448363 1 1
1.05026212665325 1.02953865074968 1 1
1.1465401679515 1.12277256366918 1 1
0.911376145973893 0.893397596871099 1 1
1.02642287703904 1.00635701834124 1 1
1.17169981796773 1.14988483448056 1 1
0.903230165755692 0.884410483580267 1 1
1.22848658741472 1.20527955481643 0 1
1.03536535093229 1.01604438822883 1 1
0.879169971208381 0.862653099261613 1 1
0.978715536613012 0.960167199018173 1 1
0.977224113937846 0.958793313994787 1 1
0.826353020574043 0.810639556347418 1 1
1.00030906034471 0.980182189610225 1 1
1.09367931487375 1.07392479961217 1 1
1.11935807747555 1.09798826769864 1 1
0.988847641502941 0.970183622478095 1 1
1.12184790488799 1.10046688411953 1 1
0.843203247478681 0.8264259079942 1 1
1.04993211465503 1.02924186489112 1 1
1.03689908508916 1.01682326424053 1 1
0.987527126785087 0.969114296828143 1 1
1.04678918098003 1.02819613744996 1 1
1.05932968580012 1.03704730679753 1 1
0.934205010272707 0.915177418555426 1 1
1.04030140025044 1.01928207519268 1 1
1.14228331647521 1.11786829574372 1 1
1.25277743050157 1.22958454502246 0 1
1.06861521172707 1.04819146718605 1 1
1.02026914765752 1.00075021558149 1 1
1.10315363930554 1.0817407504594 1 1
1.02875226200823 1.00854662998028 1 1
1.22333674511717 1.20103023859811 0 1
1.20138375921504 1.17878867798123 1 1
0.993120332150086 0.972225400798662 1 1
0.923009205706303 0.905427443942531 1 1
1.08625410375479 1.06624051561781 1 1
1.21647292847605 1.19440606985381 0 1
1.01779571070248 0.997824335936933 1 1
0.903668479381447 0.885037018734314 1 1
1.11193154662363 1.09136884259659 1 1
1.03546017845499 1.01615332499016 1 1
1.19237163085323 1.17020563287686 1 1
0.929499033260085 0.911841171523136 1 1
1.33232169677739 1.30617825096688 0 0
1.07080246680483 1.05190210210932 1 1
1.0258088771382 1.0064649204686 1 1
0.836920866331881 0.820606654815177 1 1
0.994137979752488 0.975600419051772 1 1
0.926072690056166 0.907016663653511 1 1
0.892434188497306 0.876697443001862 1 1
0.969982319715478 0.951330058934851 1 1
0.924536956185193 0.906483992412983 1 1
0.968732211210133 0.950468582280432 1 1
0.946846519899584 0.929182345393368 1 1
1.02907816771621 1.00885600469637 1 1
0.801367855627287 0.785746961913984 1 1
1.22289489606281 1.19947030028982 1 1
1.28262541582351 1.25816973813202 1 1
1.03145431004479 1.01126336098063 1 1
1.17880602413241 1.15545046970559 1 1
0.821920022769658 0.806012120611669 1 1
0.957196119263037 0.93946559674597 1 1
1.0278943603963 1.00856086385963 1 1
0.866745622717871 0.851286215722984 1 1
1.0093022931135 0.991130775074783 1 1
0.906884701553111 0.888198368790115 1 1
0.940065142467042 0.921583194054141 1 1
1.06210007960752 1.04331589423641 1 1
1.02306336483233 1.00420429692763 1 1
0.897239509376616 0.880544358965839 1 1
1.13149415899141 1.10912968677266 1 1
0.870737114311087 0.853142559293334 1 1
1.01357797536919 0.993901082113482 1 1
0.936725660473201 0.919716968252738 1 1
1.03448094267931 1.01576852133157 1 1
1.07326721786151 1.05330178029456 1 1
1.03335652116897 1.01163747627775 1 1
0.93109037768802 0.91461149686617 1 1
1.02195811275651 1.0040242799645 1 1
0.927727140483036 0.911506586579556 1 1
1.03299752310119 1.01380505944552 1 1
1.04439940917554 1.02453058631303 1 1
0.85126589723198 0.836079673848633 1 1
0.780967900413238 0.766618834728894 1 1
1.08996198631123 1.0698983407826 1 1
0.966661811879994 0.949359111856868 1 1
0.896167385397067 0.87665267660081 1 1
0.994275029442571 0.975049239040461 1 1
1.13752542757221 1.11567179351365 1 1
1.07970473308154 1.060792639672 1 1
0.983244489804903 0.965687671250555 1 1
0.935958738090703 0.91927705114177 1 1
0.916757316052365 0.897958555503396 1 1
0.904135603639325 0.885851800253398 1 1
0.973543782049555 0.958250423218591 1 1
1.06976268815981 1.04931016433242 1 1
0.772441767773249 0.759215440294105 0 0
1.00726385308257 0.987608835904884 1 1
0.995384437015706 0.975602584543891 1 1
0.821277010797734 0.806639434882062 1 1
1.27693390069791 1.25128548597776 0 0
1.00645895002168 0.988293034228247 1 1
1.17190259207335 1.15058237177388 1 1
0.72290211641369 0.709360320438597 0 0
0.873105466714811 0.855779100556635 1 1
0.894633360948936 0.876959897141097 1 1
0.895587568656951 0.878463801831347 1 1
1.00108369650196 0.98378814185101 1 1
0.873552372596879 0.857978676452367 1 1
1.19958136381878 1.17770308447182 1 1
1.1167640852667 1.09659404489157 1 1
1.11914422480047 1.09856334506751 1 1
0.885753128174526 0.870645352373458 1 1
0.890992833911107 0.875167304753125 1 1
0.876917778887748 0.86135282585254 1 1
1.23966400105486 1.21432808685325 1 1
0.998237864331033 0.979175376374419 1 1
1.35288480918932 1.32588370953079 0 0
1.01602448854449 0.998949027620798 1 1
1.09522275352359 1.07385257058967 1 1
0.925375517023006 0.90728812067186 1 1
0.940639381220594 0.923444919712631 1 1
1.11055354082253 1.09014466393934 1 1
0.904795963459646 0.888948098045965 1 1
0.857800363698902 0.843900926565262 1 1
1.00933846458755 0.989747984482752 1 1
0.924691611419659 0.906945879052072 1 1
0.971734731799944 0.953112244413474 1 1
1.10707451815874 1.08536531993014 1 1
0.985726442368593 0.96740788585948 1 1
0.748320937823366 0.733072719909114 1 1
1.18188688722421 1.15987217614807 1 1
1.0858474725297 1.06663599718978 1 1
0.959224251469678 0.942881124616612 1 1
1.07111627775374 1.05330070454481 1 1
0.891275786199937 0.873600705526597 1 1
0.996370225241407 0.976238337572889 1 1
1.07935826956711 1.06002661502827 1 1
1.03578946789099 1.01792146274038 1 1
0.941952672944774 0.922957158215475 1 1
0.987179795289429 0.968747250971195 1 1
0.850275679009003 0.835465523279298 1 1
0.902671722427926 0.886218493509448 1 1
1.00951304722756 0.991288946260487 1 1
0.96821570034813 0.950992177160463 1 1
0.829874517534447 0.815633392025996 1 1
1.0666593146297 1.04773397846692 1 1
1.19737546106114 1.1738955636164 1 1
1.01817997808244 0.998801020090748 1 1
1.04654268825535 1.02554239070982 1 1
0.868511227278155 0.853500890127708 1 1
0.980684928638258 0.961381248408339 1 1
1.02482550225922 1.00420864009843 1 1
0.853204161376544 0.837871032922542 1 1
1.08417743916517 1.0637086056271 1 1
1.09466707549836 1.07319295153862 1 1
1.08915679640703 1.06906580575621 1 1
0.838285936760419 0.821729612079152 1 1
0.791396132301914 0.775634926328401 1 1
0.968211701864152 0.949377742665493 1 1
0.91842002392689 0.900263105857471 1 1
0.998765907695949 0.980244653364082 1 1
0.958131613375169 0.941607506826738 1 1
0.908561414916714 0.891291610446352 1 1
0.879224892916379 0.862230478922096 1 1
0.957553900183788 0.941637520678804 1 1
1.03776993189174 1.01853496029373 1 1
1.03764774518411 1.01517087884442 1 1
1.20241984738405 1.18035592664474 1 1
1.00374265323512 0.983737696457402 1 1
1.11284383305266 1.09281620124583 1 1
1.0276424046683 1.00894811348495 1 1
0.843318047890732 0.827636718957262 1 1
1.09530692926268 1.07381298237448 1 1
1.22404706259957 1.20044464148776 1 1
1.00990526641818 0.990278871187637 1 1
1.03330219134964 1.01499073554991 1 1
1.27940720130291 1.25455118849477 0 1
0.974186449333715 0.958040844168758 1 1
0.835142242205186 0.818526680355742 1 1
0.860997689001297 0.843065499564706 1 1
0.940676440837005 0.921423739208741 1 1
0.737127371554118 0.72346825511389 0 0
0.786360952294998 0.771092140077356 1 1
0.876658526107327 0.860340565733845 1 1
0.993564045116166 0.973493789263258 1 1
0.905949208723766 0.888490424058289 1 1
1.27891205758915 1.25704593218513 1 1
1.13533593896981 1.11520148748188 1 1
0.9650889708625 0.946765951455341 1 1
0.968058368494945 0.948754455622503 1 1
1.00020108667483 0.981642937176056 1 1
0.859212789272644 0.843401879281403 1 1
0.780467624744246 0.766000111836425 0 0
0.914885340133331 0.898762443527991 1 1
1.00752229368514 0.988731592501363 1 1
0.893410520458932 0.876703511376098 1 1
0.90461714152002 0.88757541978215 1 1
0.792467321985966 0.778604946890591 0 0
1.09541961972988 1.07569619170164 1 1
0.995443509112818 0.977220908908886 1 1
0.803721609224523 0.790157606176309 0 0
1.05216069068128 1.03297666051476 1 1
0.935856028942871 0.91821464946374 1 1
1.08732060840399 1.06622786381027 1 1
1.23608211399061 1.21346601002854 0 1
1.01831426402807 1.00046626632255 1 1
1.10792204451991 1.08797639097115 1 1
1.05449420667551 1.03393729605764 1 1
0.87404631146564 0.856500226329625 1 1
0.863049665378347 0.845879749126428 1 1
1.02973229316748 1.01195656788718 1 1
1.04880031560919 1.03050940589783 1 1
0.943590638683892 0.926381779269195 1 1
1.19064648748021 1.16829665885835 1 1
1.10696570893173 1.08704533912753 1 1
1.07867218075516 1.05908240685707 1 1
0.922794671148128 0.906357581002608 1 1
1.18239885776796 1.16233466608431 1 1
1.01327094012473 0.99513133870574 1 1
1.03498727670333 1.0166830130349 1 1
0.884646552828711 0.868513568511395 1 1
1.05098341151183 1.03241270014757 1 1
0.916274225390362 0.899361266001863 1 1
1.08694114997238 1.06627765981436 1 1
0.82055795335543 0.806721478050479 1 1
0.822822841050327 0.807572466517709 1 1
0.556468938438533 0.545079513586375 0 0
1.19462846092404 1.17234849177631 1 1
0.7868795751934 0.772130019573683 0 0
1.03209847244131 1.01334770516923 1 1
1.14032063739313 1.11682279264847 1 1
0.97130671820964 0.95235210624081 1 1
1.01240388398861 0.990627938361222 1 1
1.02488140967632 1.00591852316253 1 1
0.998021502987802 0.978800274877578 1 1
0.885542788597907 0.870473916331208 1 1
1.21563842414493 1.19323457587961 1 1
0.940635117039547 0.922019674454311 1 1
0.940916557588701 0.923318065905264 1 1
0.879432580814077 0.862482181226612 1 1
1.23227189551095 1.20867064978495 1 1
1.17502561864412 1.15017281163281 1 1
1.07036598151912 1.04910607162183 1 1
1.19255769899491 1.1695102043757 1 1
0.867767416625059 0.850821302549368 1 1
1.05738095497646 1.03741873141134 1 1
1.12387011575964 1.10277957472813 1 1
0.887381640817204 0.870747385788502 1 1
0.998443798710239 0.979262657649883 1 1
1.02620396987999 1.00646350239017 1 1
1.10917733324726 1.08854238802778 1 1
0.790055223525211 0.776804051303174 0 0
1.01373896236979 0.995998033715061 1 1
1.13944614280946 1.11673314860019 1 1
1.14711608206613 1.12368327292866 1 1
1.15034529032128 1.13022118257177 1 1
0.883108261480205 0.867055840823778 1 1
1.11932884314708 1.09826704591404 1 1
1.11991704449982 1.0983822704606 1 1
1.06447939226939 1.04360913376848 1 1
1.02209302228479 1.00374587616397 1 1
1.08958060298213 1.06922994402697 1 1
1.13066036377874 1.10888815092322 1 1
0.895216109060325 0.879263020937766 1 1
1.09894830155813 1.07983751860156 1 1
0.919208252966779 0.899737666547985 1 1
1.13966435960776 1.12042859328373 1 1
0.885842917144046 0.870170846143121 1 1
1.15591920015263 1.13345711943179 1 1
0.805299005903368 0.790678711227714 1 0
0.927792550626288 0.910846428636863 1 1
1.04730419619823 1.02689118115691 1 1
0.965584250229971 0.946127615433071 1 1
1.46077410307871 1.43338282589856 0 0
1.12445039952151 1.1046536894304 1 1
1.18774770268332 1.16602521800906 1 1
1.0243397084693 1.00675367681416 1 1
1.01452499305508 0.99350749637151 1 1
0.929979464885215 0.912945880857414 1 1
1.28160165491181 1.25578964088986 0 0
1.06959159477949 1.04815837705952 1 1
1.23381564997861 1.21280335278301 0 1
1.14021744898678 1.12029204144148 1 1
1.05072522795745 1.03046830679628 1 1
0.987990370696279 0.967699796686066 1 1
0.766862647868242 0.751549066299378 0 0
0.990445465307476 0.971757262654915 1 1
1.1325345807119 1.11082290704127 1 1
1.06948875299804 1.04942198813448 1 1
0.905685146884622 0.888503894874684 1 1
1.06250009772456 1.04326135444697 1 1
0.983682185074658 0.96581979726249 1 1
1.13403259878181 1.11403818830761 1 1
0.945979545786526 0.927541769374034 1 1
1.03306080505161 1.01459090729268 1 1
0.888344775002109 0.872214226633401 1 1
0.853260243200859 0.838032792987772 1 1
0.849656500969151 0.835266028487348 1 1
1.13777901975645 1.11645616354878 1 1
0.883751811670017 0.866721746126561 1 1
1.08808053700855 1.06540295361115 1 1
0.935487678956913 0.91884469281917 1 1
0.874553177010211 0.858474625253956 1 1
0.784946296749899 0.770216951579773 1 1
0.990964499493073 0.972848771574316 1 1
1.15321985288115 1.1312691384191 1 1
0.884373537871873 0.866492604179311 1 1
0.97458366249817 0.956874195710092 1 1
1.08009745075487 1.06116992377952 1 1
0.83422397372596 0.81879605480043 1 1
1.24328785754385 1.21784597003201 1 1
0.976416577315626 0.958862106501803 1 1
0.951594467940817 0.931971228025798 1 1
1.24729979717741 1.22405133848127 0 1
1.15321249369574 1.13158268358476 1 1
1.03904889438428 1.02105578007592 1 1
0.911860218090091 0.895378404384254 1 1
1.1057265140958 1.08173125906093 1 1
0.900652523053113 0.884348967717812 1 1
1.12235428501203 1.10266612169648 1 1
1.122818375591 1.10265582014703 1 1
0.998339728503615 0.979281633348625 1 1
0.893591646793165 0.875972112803057 1 1
0.940944572567522 0.923847714946387 1 1
0.99797540058763 0.979496453784338 1 1
1.05577437598477 1.03488494411772 1 1
1.08879071882084 1.06790959856634 1 1
1.0415281178516 1.01996938207866 1 1
1.12555596048869 1.10501459040351 1 1
0.988419906071598 0.970464030245814 1 1
0.672274373658954 0.658494061367645 0 0
0.922132665184397 0.905145435359296 1 1
1.0629716668314 1.04301886416812 1 1
1.10419959663526 1.08403775239308 1 1
0.960297956127889 0.942963391447526 1 1
1.0501929586388 1.03091243811038 1 1
0.940744264659161 0.923487805445324 1 1
1.17184311305427 1.15022570289049 1 1
1.16413388355123 1.1414877945928 1 1
1.20688688416491 1.18597267774031 1 1
1.00840397487302 0.986391692899675 1 1
0.787987846045728 0.771765124031333 0 0
0.908857340292873 0.890302688447324 1 1
1.08508372967791 1.06345507394453 1 1
1.18661384915214 1.16712689569237 1 1
0.810442138669041 0.794760400471329 1 1
1.04629748304309 1.02662744086988 1 1
0.894293550169499 0.878477504861193 1 1
1.0203840719096 1.00159559415792 1 1
0.958846730965643 0.939167861796216 1 1
0.978119783161398 0.959894572140099 1 1
1.03856739100198 1.01696539536472 1 1
0.984790433723025 0.968578623977567 1 1
1.02763507718546 1.00829490929389 1 1
0.982032893206665 0.962822967953097 1 1
0.90236829906458 0.885709845015281 1 1
0.998594949673397 0.981759427089732 1 1
1.01892827244521 1.00025020525881 1 1
0.853467427008985 0.837897154494913 1 1
0.918856078676475 0.90322988163117 1 1
1.11347302855582 1.09233388870099 1 1
0.955630993209374 0.935895458092802 1 1
0.999264924440205 0.980287090327992 1 1
0.94083581212507 0.924264417557023 1 1
1.20968667932723 1.18821196093652 1 1
1.15054666616904 1.12753716025443 1 1
1.14076607641185 1.11812184094407 1 1
1.24225183791423 1.22016555503714 0 0
1.23825004199573 1.21626993723912 1 1
1.08251691365032 1.06141053662734 1 1
0.961484738966867 0.941618719916776 1 1
1.25095672657805 1.22631727096622 1 1
1.18401847740992 1.1625115695197 1 1
1.04094745141985 1.02014761387559 1 1
0.809127023321896 0.793974178029817 1 1
0.953556432476467 0.934098345512003 1 1
0.789352890862171 0.773823770537269 0 0
1.03997652669488 1.02042712515374 1 1
1.16728800429445 1.14251017799743 1 1
0.843945028492396 0.82778578344968 1 1
0.968035293884773 0.951048463040402 1 1
0.995469786412341 0.976575283455472 1 1
0.844796290301335 0.8286223247435 1 1
1.12715614381382 1.1051799598102 1 1
0.98052958554019 0.961311063317792 1 1
0.896991517682764 0.87840729258797 1 1
0.926611931102266 0.90971714163509 1 1
0.786961993567495 0.773275752270289 0 0
1.0081882042633 0.988615246405667 1 1
1.11145038247872 1.08945973007521 1 1
1.26611424557289 1.24013624377024 1 1
1.0046657678017 0.986802331463727 1 1
0.981338160956317 0.963116003269565 1 1
0.965648703939668 0.948451224716391 1 1
0.968467751524322 0.948753776302761 1 1
0.900421855875126 0.884760514740552 1 1
1.05872094396775 1.03919128130125 1 1
0.816243772522004 0.800525664055372 1 1
1.16710407920602 1.14426111260188 1 1
1.00047123167455 0.982845445805169 1 1
0.836677381073612 0.820999706263219 1 1
0.71887953717762 0.704789389499295 0 0
0.965063020910096 0.94595864688748 1 1
0.948268115442036 0.928157833325951 1 1
1.13158068377951 1.10955660563266 1 1
0.979060915374709 0.960995831340057 1 1
1.11251336226479 1.09006397657526 1 1
1.13986036740301 1.1159375330797 1 1
0.797172331628157 0.78252011968684 1 0
1.01050255903944 0.99183040970543 1 1
0.805174133438986 0.789479843644083 1 1
0.926561666424268 0.910106423762326 1 1
1.14690360764738 1.1278633446581 1 1
0.961046699820845 0.942909937829137 1 1
1.16836847701231 1.14773302185125 1 1
0.915914259491922 0.898722576114354 1 1
0.900261379617451 0.884418905622657 1 1
1.03417179974937 1.01467888985359 1 1
0.982655719967112 0.96368485834271 1 1
0.888658045507233 0.870643842615167 1 1
0.979003519856749 0.958924338145026 1 1
0.985879282317154 0.967433576837208 1 1
1.10899161411132 1.08848972631731 1 1
1.03987074777619 1.02122387492645 1 1
1.21349835942122 1.19216126816125 1 1
0.921132244027587 0.902799423635169 1 1
1.06765698067312 1.04715544365166 1 1
1.06560523392306 1.04308548941498 1 1
0.883423535536604 0.867871701219321 1 1
1.07619148213605 1.05729093478511 1 1
0.713755941435855 0.699912867112773 0 0
1.12866622231225 1.10695067206658 1 1
0.925049015899031 0.906936370404632 1 1
1.14163263066041 1.11976502700706 1 1
1.06972284999395 1.04956995780911 1 1
0.834491756246138 0.819561759495393 1 1
1.07758481750163 1.05768697963455 1 1
1.01823981370714 0.997592952691877 1 1
1.07317275659749 1.053787544753 1 1
0.993072644771133 0.975367246079456 1 1
1.14399350558841 1.12443530037988 1 1
0.992987846107272 0.974534074940409 1 1
1.08290447753411 1.06318949565467 1 1
0.737445458484241 0.724164547835383 1 0
1.06997973169043 1.04956008596264 1 1
1.18812005422143 1.16727159336432 1 1
1.24748491337886 1.2241831000605 1 1
0.905442506010823 0.886939444024232 1 1
1.03702551899644 1.01745175252594 1 1
1.06039958857401 1.0405058863217 1 1
1.10370263703834 1.0821888943352 1 1
1.16377696647018 1.14169326556719 1 1
0.985220968639486 0.967456317527943 1 1
1.0216184480343 1.00387435183807 1 1
0.844335467800185 0.82994702885385 1 1
1.05999470868125 1.03680568262809 1 1
1.00056081236797 0.979655861948835 1 1
1.0538337405485 1.03238160295885 1 1
1.06180608801157 1.04166406865555 1 1
0.884663461871214 0.869553571143205 1 1
0.853751988008539 0.836355123563399 1 1
1.10259182429198 1.07937574438241 1 1
1.05911242857864 1.04115322822705 1 1
0.934180406144998 0.91835759114084 1 1
0.900307385963548 0.88415423147272 1 1
1.08693039172269 1.06780492393792 1 1
0.903393274051974 0.886302169931348 1 1
1.09218542396861 1.0723609671796 1 1
1.11379285760809 1.09304585258275 1 1
0.825757897668739 0.80768106734141 1 1
0.986970431738005 0.96618911522826 1 1
0.743276646678738 0.728955658180032 1 1
0.950765537184555 0.933829588531349 1 1
1.10647763796466 1.08439718542966 1 1
1.04918023972096 1.02855636028051 1 1
1.09115704503731 1.07252524748507 1 1
0.951485654193634 0.934376850597939 1 1
0.938143137959737 0.918346693008695 1 1
1.08038289558423 1.05933878384566 1 1
0.992672502262157 0.975381713684939 1 1
1.07339047590951 1.05447790375711 1 1
1.08321338235061 1.06308792640994 1 1
1.10184137041796 1.08209230692813 1 1
1.14424528951292 1.12289328404629 1 1
0.9734812472552 0.956188589812354 1 1
0.973384544342992 0.95296449340555 1 1
0.871101687355633 0.855023030058543 1 1
0.969706131154509 0.950089836145165 1 1
0.973100108073441 0.954421175550673 1 1
0.993320316002471 0.973887120424171 1 1
0.918866128826557 0.900787584294494 1 1
0.915585810760337 0.897911519477658 1 1
0.960808711071321 0.943082973908395 1 1
1.05290446301752 1.03206291381512 1 1
1.11060432836692 1.08947837848979 1 1
0.91570387323815 0.899420986213343 1 1
0.825903526994767 0.809952083011632 1 1
1.00258112222426 0.98281681215659 1 1
1.12417027286347 1.10413157231195 1 1
1.00752112958611 0.989363869443138 1 1
1.22146044117458 1.19877078778045 1 1
1.01207753338597 0.993282469459611 1 1
0.911918955949978 0.894795311753037 1 1
1.10286675958599 1.08005029640263 1 1
0.936306603210839 0.918844123181967 1 1
1.15097081311064 1.1284147470868 1 1
1.01619256152925 0.998083281500554 1 1
0.955935519848114 0.938851298654597 1 1
0.936106867138182 0.916050011076961 1 1
0.951487656311959 0.933453484563322 1 1
0.937767549576079 0.919952482809559 1 1
0.965794160284416 0.947499607628307 1 1
0.923917951047316 0.908561549135422 1 1
1.1139806883745 1.09373666906294 1 1
1.16890149316384 1.14703092484932 1 1
1.09114936541248 1.0708933406913 1 1
0.995907143051852 0.977335575447991 1 1
1.10768784815312 1.08400842083934 1 1
1.07863731984659 1.0586377868635 1 1
0.940056691598548 0.922748937726486 1 1
0.95648562383223 0.939392305861132 1 1
1.04489203646072 1.02228741893156 1 1
1.06907161161694 1.05045571084832 1 1
0.956278590864676 0.936883065827956 1 1
1.12731591694063 1.10654588145957 1 1
1.19766190742194 1.17440076504243 1 1
0.932972124409909 0.916853812005759 1 1
1.09459859674504 1.07406864182331 1 1
1.14538249680443 1.12390350646307 1 1
0.879646237881893 0.863392553115073 1 1
1.03643749255576 1.01613962078143 1 1
0.899464388319332 0.882225451504025 1 1
0.743958732879753 0.729512083520736 0 0
1.03165365490891 1.01182164237554 1 1
1.06027264354173 1.03992934965791 1 1
0.927133857278182 0.909586086441712 1 1
0.999427394704406 0.979096296787367 1 1
1.00610609851508 0.988532942742237 1 1
0.811611712451067 0.794860009260661 1 1
0.984453639549479 0.96448972960572 1 1
1.0148386356526 0.994847127198148 1 1
0.895647922206072 0.879655622074102 1 1
1.19427745333114 1.16875638440999 1 1
1.23451467433584 1.21126975765553 1 1
1.0994184375697 1.07951876438584 1 1
1.06279517620635 1.04118694229327 1 1
0.944131147002051 0.926367270613326 1 1
1.05924605896493 1.03901236294852 1 1
0.965104467594564 0.949621735954188 1 1
1.19359607731441 1.17116988467981 1 1
1.11897748258314 1.09760448831926 1 1
0.870515580062636 0.852455078765896 1 1
1.08620885943532 1.06574675325397 1 1
0.891278215958113 0.874667562136339 1 1
0.853200114574785 0.838211643524725 1 1
0.913225744279949 0.894425344878323 1 1
0.926575304730405 0.90970531379636 1 1
0.97289242495765 0.954046587087456 1 1
0.847080636346191 0.832089500072394 1 1
0.854112848149194 0.836865343266482 1 1
1.00062422893394 0.981676218426514 1 1
0.978618481043795 0.959829516770101 1 1
0.850362783228539 0.835906366416231 1 1
0.958868998145759 0.940535798931482 1 1
1.12115880154138 1.09791405465053 1 1
0.933183292520937 0.91565897789347 1 1
1.01807562410879 0.998825799269419 1 1
1.05913158622927 1.03948066640669 1 1
0.997251681765651 0.977941726783093 1 1
1.00003445977291 0.980508366756325 1 1
1.05036188656499 1.02974516917067 1 1
0.707455575803042 0.694940715576575 1 0
0.972125323674589 0.954186912133302 1 1
0.866792418507337 0.851243548056372 1 1
1.21063246863027 1.18638885609568 1 1
0.979461659596942 0.961141384921167 1 1
0.891622611955353 0.87467789484311 1 1
1.11856036744939 1.09778160236653 1 1
1.18763123694275 1.16690960487375 1 1
1.01465675032143 0.996328787790685 1 1
1.0032810439574 0.983677463902788 1 1
1.01434639007046 0.994538771006789 1 1
1.04389359150609 1.02563433740382 1 1
0.931899161945573 0.913110045921362 1 1
0.898392747989561 0.882816174438036 1 1
0.959678844193314 0.942871743113057 1 1
0.698978686676878 0.68545942829527 1 0
1.16748158766026 1.14538410969615 1 1
0.913415261307762 0.895499808632091 1 1
1.02732139116452 1.00839635822442 1 1
1.09362213511817 1.07309245101263 1 1
0.996690189435885 0.978765596942575 1 1
1.08428436033666 1.06344890296926 1 1
1.10600792365998 1.08681415959984 1 1
1.04417860336951 1.02388530401329 1 1
1.0617420417914 1.04098649095708 1 1
1.07728545349259 1.05907286934594 1 1
1.09235154324645 1.07262317937082 1 1
0.831015313770115 0.816013345660026 1 1
1.09442734700422 1.07374426708127 1 1
1.06724105185233 1.0482147109571 1 1
1.07466815594306 1.05516540888053 1 1
1.14345767204904 1.12323595930799 1 1
1.17710228372207 1.15436684715103 1 1
0.96095612129894 0.9420831664748 1 1
1.11591279359358 1.09514130026285 1 1
1.01916484113836 1.00008885897912 1 1
0.967662315441941 0.951352998945926 1 1
1.14411387815535 1.1241500191361 1 1
1.14416545077149 1.1216993356743 1 1
1.12934660458684 1.10888150224951 1 1
0.962412823039767 0.944817570246711 1 1
0.826986227906115 0.811582814015373 1 1
0.836740607516932 0.820794283016536 1 1
0.991537995648248 0.972108509957044 1 1
1.15040476299434 1.12839613262623 1 1
1.02402082003356 1.00414316699572 1 1
0.91403455350902 0.897869136886915 1 1
1.02567074439589 1.00553446180507 1 1
1.05311867081591 1.03424958557076 1 1
0.890753028858411 0.873820873026363 1 1
1.0147530987767 0.996158805387618 1 1
1.08199633156108 1.06311157229327 1 1
1.06658578350716 1.04756960238998 1 1
1.05498639276246 1.03618935734694 1 1
0.946610338634339 0.92848757294544 1 1
1.11311675815077 1.09270613691548 1 1
1.07696833888445 1.05639824048666 1 1
0.786825259273565 0.771249369714795 0 0
0.9667195371348 0.94862452063564 1 1
1.27583575824257 1.25315986165357 0 0
1.03352294102473 1.01397158584949 1 1
0.874731104446294 0.85962771815786 1 1
0.686080603066386 0.673828853879993 0 0
1.02950275709803 1.00742780516965 1 1
0.77868740232114 0.765312610772581 1 1
0.758906817707772 0.744389744420636 1 1
1.1649110580169 1.143363605884 1 1
1.00026732419174 0.98443404628888 1 1
0.952425197083112 0.933307936718865 1 1
1.01470281910009 0.994955721269296 1 1
1.22789324443266 1.20234416946612 0 1
0.870160359193608 0.85268847223743 1 1
1.07714001215801 1.05744667753934 1 1
0.944624965034292 0.926177125029563 1 1
1.00698719117749 0.988877449685183 1 1
0.940972690840797 0.922556994047126 1 1
0.903172685327002 0.885857844740277 1 1
0.952533414438215 0.93303881577372 1 1
1.21395683875778 1.19122480183608 1 1
0.988615359984938 0.968502773476387 1 1
0.961830825396963 0.943700347369379 1 1
1.16082054293051 1.13789032734627 1 1
0.961652073598897 0.942593945502402 1 1
1.05290303996142 1.03390439149645 1 1
0.870603701248409 0.856006875911823 1 1
0.914341486857292 0.898200980874024 1 1
1.15475044904475 1.13261415812504 1 1
1.18435028574715 1.16142247026736 1 1
1.02576913862589 1.00603641894056 1 1
1.09934463525379 1.07807727577601 1 1
0.872943239590055 0.856335733922005 1 1
0.958153517044564 0.94069350108373 1 1
1.0863139003333 1.06494760739926 1 1
1.10658004489269 1.08717537887126 1 1
0.784804734786719 0.769275635025661 1 1
0.790460844399584 0.776239818732699 1 0
1.3127329322441 1.29129638240994 0 0
1.05715236196425 1.03848807778127 1 1
0.937063924308452 0.920297837185456 1 1
0.736181626332463 0.721535177165191 1 0
1.00481145459272 0.987254258561457 1 1
0.843031637960069 0.827445988339373 1 1
1.01837682850023 0.999875655576939 1 1
0.958725743081785 0.938705533222997 1 1
1.02554471699024 1.00823616819101 1 1
0.976463205092216 0.956802729017788 1 1
0.968842208794596 0.951101499424134 1 1
1.02644298810621 1.0072427106951 1 1
0.97124890861115 0.952935809688091 1 1
0.885407650338486 0.870517859629672 1 1
0.968941629010998 0.950912567462667 1 1
0.973582599144054 0.955512975346196 1 1
1.08115257834611 1.06137945138681 1 1
0.889880671085143 0.872704203038942 1 1
1.01438128760043 0.9958147347738 1 1
1.01093112580615 0.991276357834872 1 1
1.07774512864331 1.05839596571758 1 1
1.08699523358089 1.06688409889131 1 1
1.20593844332422 1.18209329913609 1 1
1.0243711692823 1.00662154265113 1 1
1.07972223177835 1.06022534385746 1 1
1.02958595552989 1.01086696043585 1 1
0.964958489809341 0.946562600321938 1 1
1.005360853045 0.987778369546142 1 1
1.07843419874966 1.0579095902844 1 1
1.18840164429578 1.16490922359397 1 1
0.889634622195615 0.87305125548918 1 1
1.0013040766334 0.983283197060825 1 1
1.01409470989955 0.995103995884996 1 1
0.875731255207707 0.860160786718361 1 1
0.999933115678509 0.98211665721517 1 1
0.984476595892846 0.963780184715213 1 1
0.956256232813825 0.937963380440454 1 1
0.905247457222316 0.887248439260114 1 1
0.937103655123115 0.918781565571693 1 1
1.05348331888989 1.03487712558694 1 1
1.31274320211053 1.28822152846074 0 0
1.12391630064683 1.10377227206669 1 1
0.722988113572282 0.709868852223611 0 0
0.859142487213685 0.841974533327263 1 1
0.951573628314529 0.933086949582568 1 1
1.02099047565825 1.00328211130752 1 1
1.07286100631656 1.05299726424661 1 1
0.770119016031654 0.756538640067962 0 0
0.789297627416609 0.774507653389359 1 1
1.04015214206331 1.01926001347809 1 1
1.10397685066198 1.08404517850966 1 1
0.888727462875272 0.873709879248218 1 1
1.04542842377497 1.02690348700675 1 1
1.10881418650954 1.08539676612354 1 1
0.820265702123759 0.803632276210735 1 1
1.09086163961271 1.07202576973544 1 1
1.19591451756038 1.17446917402943 1 1
0.985348072165382 0.96686453785822 1 1
0.977096776404447 0.95926671348166 1 1
0.80191343014632 0.786680626167963 1 0
0.907683536180772 0.891114132663706 1 1
1.03163606520328 1.01436783013965 1 1
1.05643687607084 1.03610067435037 1 1
1.18720692692717 1.16493948289342 1 1
1.05534654016928 1.03728792113869 1 1
1.22385121227881 1.19949526909988 0 1
0.910062628426059 0.892442930322502 1 1
1.03073556613575 1.01013005267511 1 1
0.826733100983896 0.810240310497149 1 1
0.950197328494349 0.929909562139052 1 1
0.820376612206012 0.803136845378887 1 1
1.07471347513202 1.05579726566004 1 1
0.96094457973544 0.943104724693316 1 1
1.22706423298872 1.20567191641886 1 1
1.00942708630472 0.989265254254676 1 1
1.11872010949025 1.09927896285245 1 1
1.09666435908429 1.07643982921983 1 1
0.819597457218029 0.805734688848901 1 1
0.939776998959397 0.921191227580184 1 1
1.01897119953003 0.999942998773857 1 1
1.10779730174983 1.08692649611696 1 1
1.14709053915882 1.12759875086525 1 1
0.917775879702084 0.902186290277639 1 1
0.996587080668098 0.977633762925362 1 1
0.880767821340471 0.864431005056 1 1
1.09657721811984 1.07504706718098 1 1
1.08813683050556 1.06849220451692 1 1
0.960791372769477 0.943117552856876 1 1
0.998668196397819 0.980427821545484 1 1
0.969391238987937 0.952497422254906 1 1
0.844335128768849 0.829877321314375 1 1
0.97019930665886 0.952922237119116 1 1
1.04485968444231 1.02575332788975 1 1
0.663027810428442 0.651285377104175 0 0
1.1573451022729 1.13502433641443 1 1
1.07932616858572 1.05750751514838 1 1
0.99157535364135 0.971789913912552 1 1
1.0662108145711 1.04506658252464 1 1
0.708659741396385 0.692911687346261 1 0
0.921957532882269 0.904361303994216 1 1
1.11756456966757 1.09877044607613 1 1
0.883805561269688 0.86599544866575 1 1
0.960334069031937 0.94205411474049 1 1
1.00909470671233 0.989574823834662 1 1
1.03975920597653 1.02053585385135 1 1
0.829425126300087 0.814039007228727 1 1
0.812464946403472 0.798023147639536 1 0
0.821187031119019 0.805000067816552 1 1
1.12052420862272 1.10088937274789 1 1
1.04977288720112 1.02721401820478 1 1
0.999765419332342 0.981442196516442 1 1
0.696339636968111 0.683472860152488 0 0
0.888466962646073 0.870956477573699 1 1
1.06626166703107 1.0470343440453 1 1
1.16714082884424 1.14521590805746 1 1
1.15850376418525 1.13550933395462 1 1
0.998878831801527 0.981369198583409 1 1
0.957996157052111 0.941003217846564 1 1
1.06394885586725 1.04346720150956 1 1
0.836563724296923 0.820869355270615 1 1
1.022928860812 1.00200038487621 1 1
0.785057839125137 0.769128829929469 1 1
1.02253570081806 1.00411605610286 1 1
0.971883967398171 0.953188607632815 1 1
1.15439187012259 1.13213617913458 1 1
1.11633247752775 1.09514933192082 1 1
0.976539550682648 0.958475666023094 1 1
1.08965012541082 1.06914331703724 1 1
0.980379892088005 0.961837948383306 1 1
0.914122923416988 0.895865970919342 1 1
1.11221817070137 1.08972802140901 1 1
1.13174366976978 1.10901159197782 1 1
1.16236289476236 1.14110471807618 1 1
0.788948827010793 0.773452538695062 0 0
1.1919972986874 1.16832451017893 1 1
0.922053303864265 0.90312633217255 1 1
0.966620285745392 0.947067159112268 1 1
1.09105806806488 1.07021799858044 1 1
1.0467612551893 1.02632622284264 1 1
1.07956295081749 1.05964923208342 1 1
0.973555887309995 0.955286319918039 1 1
0.864612422713325 0.849766337830786 1 1
1.10378619671007 1.08291537830712 1 1
0.856388970816052 0.840099187509615 1 1
0.915389655082609 0.897923199204025 1 1
1.14692957716223 1.12765875535897 1 1
0.968606445828572 0.950763496161185 1 1
1.07462953338972 1.05367738524116 1 1
0.829704947690259 0.814656863433815 1 1
0.895927661422194 0.879848330134862 1 1
0.941811730055295 0.924228143858222 1 1
0.95647138337834 0.940571238100763 1 1
0.977054498693763 0.959638587821194 1 1
1.17006349305448 1.14633838546668 1 1
0.84919243875702 0.831790084580077 1 1
0.705300376679665 0.690946564813942 0 0
1.03997278647643 1.02021892775368 1 1
1.00899846865023 0.990032380580479 1 1
1.12538549886813 1.10454310476673 1 1
1.04871834949971 1.02974512021907 1 1
1.11783243764977 1.0978095569015 1 1
1.11544392117849 1.0941432521821 1 1
1.05521375397708 1.03621247250125 1 1
0.989381222712466 0.970951077128504 1 1
0.814085142864332 0.798471144712983 1 1
1.18422478789024 1.16280958583219 1 1
1.05095343362619 1.02983411801681 1 1
1.04542480786132 1.02411558564238 1 1
0.986074082917719 0.967043694277424 1 1
1.05013489340634 1.02841173712906 1 1
1.0561010521376 1.03421684109737 1 1
1.05776364046703 1.03905097448841 1 1
1.04323323258507 1.02349262891691 1 1
1.13368381549137 1.11247855196381 1 1
0.906211610101126 0.889729140399932 1 1
0.894177651989922 0.877574166165167 1 1
0.96711730583038 0.949149448437611 1 1
1.14253791356577 1.12298106476776 1 1
0.881430778769854 0.864991555356364 1 1
1.03185676204323 1.01101133665158 1 1
1.15306455769871 1.13019746814653 1 1
0.68331520913755 0.669986059625476 0 0
1.21769654367332 1.19425912653667 1 1
1.12318253004224 1.10144721851852 1 1
0.928590048311509 0.910775395483306 1 1
0.857848673632199 0.841209034292315 1 1
1.14800010544141 1.12670875935236 1 1
1.17009160971086 1.14597091986572 1 1
1.17752543178942 1.15750839438963 1 1
0.981179192698796 0.96432795766713 1 1
1.13091654144923 1.10931222257583 1 1
0.878988206688011 0.864526276593687 1 1
0.946022441510509 0.927306995551555 1 1
1.04472780146381 1.02609856300243 1 1
0.93640019979859 0.919470706518798 1 1
0.928938525435929 0.913040684276607 1 1
1.00603441661551 0.984798335210457 1 1
0.955117164525107 0.937504603541211 1 1
1.02237978636569 1.00251236995756 1 1
1.12625342768749 1.10527798771699 1 1
0.735075750273171 0.721524226064768 0 0
0.965871604315637 0.949163263092154 1 1
0.935073965915595 0.917057980032268 1 1
0.932475099807358 0.914460418026263 1 1
0.897017737314708 0.881285634136662 1 1
0.769139107206833 0.754224548765989 1 0
0.980707285840824 0.963965182922458 1 1
0.900242621920255 0.88439665027859 1 1
0.979150499934655 0.96132859449583 1 1
1.14430127683924 1.12033839781355 1 1
1.11105356038693 1.08939417574706 1 1
1.09114240315951 1.0685636985399 1 1
1.06136915107321 1.04059558061119 1 1
1.04010218305025 1.02140465703409 1 1
0.870952489734601 0.854677429304915 1 1
0.942950600958243 0.924103157677002 1 1
0.927066298000751 0.910245096177687 1 1
0.883608648311402 0.865861652533994 1 1
1.1144153458487 1.09288542180401 1 1
1.0907962136905 1.07247620130427 1 1
1.02703833844497 1.00851538396102 1 1
0.983364358589475 0.966035935717549 1 1
1.01512964316162 0.997044474786271 1 1
0.940777362512134 0.922574536503925 1 1
1.3260078692257 1.30306494567674 1 1
0.987158278057134 0.969237445702372 1 1
0.944888758187474 0.926640224809414 1 1
1.04752593612537 1.02766973631045 1 1
1.11060627938503 1.09010217427893 1 1
1.08933973813521 1.06866651166621 1 1
0.80132234335875 0.78657827939996 1 1
0.858860908523606 0.844014448410355 1 1
0.988467156936674 0.96638161482753 1 1
0.949963198080331 0.931446436240547 1 1
0.983662060439186 0.966284850228947 1 1
0.97841766073279 0.96199248528053 1 1
1.11996312787069 1.09865285898662 1 1
0.790693774092476 0.775542788810685 1 1
1.03057951791588 1.0112722920444 1 1
1.25909024668466 1.23618774543294 0 0
0.76274702502203 0.748993332658183 1 1
1.0854086819034 1.06511212329468 1 1
0.948940717704694 0.932526832364635 1 1
0.874483251859394 0.858134791323974 1 1
1.18740147397683 1.16495436737163 1 1
1.14608808930332 1.12336999611694 1 1
1.13654693943696 1.11266886538813 1 1
0.835579085661102 0.819444347501195 1 1
1.31128132328417 1.28292440825317 0 0
1.31333972382256 1.28849577518154 0 0
0.97058484115864 0.953754581145778 1 1
1.11017934500234 1.08932567687905 1 1
0.944205261014858 0.927183065648348 1 1
1.20234630842914 1.18127267882728 1 1
0.945040564100786 0.92879488828483 1 1
0.955147263485172 0.936601291212208 1 1
1.03274463756732 1.01244131161247 1 1
1.18731565773298 1.16453529431798 1 1
1.12417391867733 1.10410902175399 1 1
0.903723696086779 0.886237273713006 1 1
0.984698589045087 0.966867448069165 1 1
0.856969506998883 0.8413351748081 1 1
0.921488156767245 0.902812226837694 1 1
0.765042671305776 0.750845807401689 1 1
1.1111311809623 1.09070719481148 1 1
0.906575419297526 0.889842769038867 1 1
1.10585973208552 1.08576143504926 1 1
0.82042146854379 0.805956217230793 1 1
1.09793567921065 1.07757263867032 1 1
1.0060488328369 0.987043912425888 1 1
0.947297421094717 0.929012686439687 1 1
1.03970235742445 1.02075027173653 1 1
1.15825641224266 1.13879182987357 1 1
1.14556646361668 1.12479464090311 1 1
0.946374319357136 0.928522099351767 1 1
0.830393757048323 0.816502176557511 1 1
0.952863815280919 0.934955562802034 1 1
1.14873954385265 1.12721609544206 1 1
1.05947953763631 1.04037620543313 1 1
1.05877254819861 1.03795678384226 1 1
1.1764697499559 1.15472681804387 1 1
0.986279987938015 0.967727935309728 1 1
0.838866705442715 0.82292889970404 1 1
0.962696702055187 0.943870079339664 1 1
1.11264610860294 1.09123771184491 1 1
1.22233646079666 1.19655195346951 1 1
1.27506632910982 1.24936354028878 0 1
0.877754374830019 0.859614094948598 1 1
1.08744313514877 1.0652087182261 1 1
1.04244600864068 1.02248240189783 1 1
1.07075572487716 1.05080180763542 1 1
0.927220869549548 0.909777562757535 1 1
0.873326357327706 0.857592963720127 1 1
1.13340144057338 1.11081061480833 1 1
0.71481493888091 0.700901053219249 0 0
1.1668824011202 1.14316388438633 1 1
1.01147615254961 0.992728620700543 1 1
0.798480236539033 0.783535573489146 1 0
1.0971819714228 1.07572131890487 1 1
1.10150324806692 1.07969446598056 1 1
1.02672828968222 1.00823314911542 1 1
1.05191117419848 1.03397487556059 1 1
0.874435502906041 0.854976571056757 1 1
1.09439387511622 1.07259877633337 1 1
0.898478336789706 0.881536530821584 1 1
0.872026586742961 0.855251471209437 1 1
1.19303361416252 1.16951011829575 1 1
0.754154321268951 0.738172419767282 0 0
1.01093184747511 0.991664622547818 1 1
0.810467616411501 0.79448556816709 1 1
1.04596544649136 1.02581084653318 1 1
1.09190156854535 1.07010690184182 1 1
1.07564512448008 1.05703598991802 1 1
1.07597838120836 1.05577670396628 1 1
0.809280271409857 0.795774355574833 1 1
0.896483340227329 0.878575981597066 1 1
1.01167944353321 0.990958766434699 1 1
1.1054123318432 1.08608356984688 1 1
0.981011865721108 0.961501391856115 1 1
0.950301612719573 0.932350436065575 1 1
0.974257170964387 0.956234045959839 1 1
1.04518174269099 1.02507236307198 1 1
0.788885981686112 0.773956358558704 1 0
0.897401239187219 0.880552574355388 1 1
0.945975572503316 0.929551177929767 1 1
0.919820768298864 0.903093523721099 1 1
0.973315388930664 0.955069102619851 1 1
0.930161920149519 0.91239616926034 1 1
0.998661664976528 0.982121929836844 1 1
1.1163896859868 1.09681267960197 1 1
0.903179135886365 0.886102307070624 1 1
1.03571423786632 1.01699341300346 1 1
1.08007824861788 1.06198915558569 1 1
0.872680939538101 0.857467854812536 1 1
1.13585973073407 1.11556083848021 1 1
1.03583458428875 1.01646398014854 1 1
1.03811004376129 1.01851609133747 1 1
1.02304953007606 1.00470164279396 1 1
0.972728202882814 0.954388425504461 1 1
1.04052833032144 1.02257068257314 1 1
1.09293891682891 1.0733621066099 1 1
0.997075369154301 0.979661024940885 1 1
0.915279746130199 0.898847581932024 1 1
0.970095977463695 0.951096883592973 1 1
0.844880517791666 0.827010187947738 1 1
1.00714659027594 0.98800530333651 1 1
0.998714496867516 0.979862905237655 1 1
0.898853420959731 0.882145157503126 1 1
1.04718210582631 1.02720900202736 1 1
1.06628666344114 1.04475756595346 1 1
1.11141795535646 1.08909375877409 1 1
1.10102158097354 1.07694431497707 1 1
0.949946615436864 0.930262829949737 1 1
1.0831786376561 1.06143299153065 1 1
1.16828420124878 1.1448390005377 1 1
0.972834790364408 0.956385404014419 1 1
0.945097009760755 0.928680234541196 1 1
0.86903733850732 0.853532963095115 1 1
1.09367264176452 1.07515086227742 1 1
0.992424104103336 0.975120091372797 1 1
0.808492805222546 0.793837107534091 1 1
1.09397807369345 1.07357032965879 1 1
0.975271783736186 0.958178275258151 1 1
0.953264737907662 0.93749898654139 1 1
1.00251830765315 0.985080864017092 1 1
1.00304111165857 0.983712728395628 1 1
1.21710982577283 1.19542272998917 0 1
0.988166103868275 0.969056298380096 1 1
0.991399144831339 0.972817814768163 1 1
0.943260126323222 0.925866312116488 1 1
1.1691191917007 1.1456451661151 1 1
1.00165336158521 0.983748361934203 1 1
1.12896387616224 1.10853658465829 1 1
1.09119783158419 1.06922835375951 1 1
0.932877814132384 0.915354616264089 1 1
0.921198743262782 0.905009310347819 1 1
1.0371284070914 1.01900655477009 1 1
1.20758618963871 1.18477076440171 1 1
0.573722515608746 0.563860638817077 0 0
1.18730984313071 1.16471507728149 1 1
0.972488119265193 0.954733945410424 1 1
1.03782488643838 1.01796356755709 1 1
0.736712162659792 0.721577219566789 1 0
1.3333190165201 1.30574999337423 0 0
0.839249561290917 0.82381873680764 1 1
1.01287771035198 0.99548494860083 1 1
0.845038617338112 0.830583087417176 1 1
1.08009183298488 1.05899793370783 1 1
0.973897534419278 0.956706430517374 1 1
1.03956010396032 1.02048746264119 1 1
0.897146101247603 0.880324537478084 1 1
1.08625912930968 1.06427838637107 1 1
1.08924067854198 1.06951106912525 1 1
0.894970118487326 0.877949322672051 1 1
0.74706053528985 0.73057526378458 1 0
0.604360679351628 0.593450278582045 0 0
0.868329136334652 0.852568260334926 1 1
1.09328795246862 1.07300230464868 1 1
1.29780410583668 1.27509547001693 0 0
1.05761206531595 1.03839080304327 1 1
0.95337438484835 0.935606878104101 1 1
1.03603903412561 1.01663581866686 1 1
0.971213463446949 0.952522248923822 1 1
1.16691065904013 1.14597322451419 1 1
0.903955819681827 0.88646306398061 1 1
0.943187372802795 0.925435474728068 1 1
1.00570259558235 0.986061930565177 1 1
0.897201692583988 0.879617264525982 1 1
0.798754679059526 0.784625360102939 0 0
1.15023838026807 1.12912901058275 1 1
0.788019743328077 0.771654906992049 1 0
1.04889964305249 1.02935941012162 1 1
0.888052627433835 0.871138697647353 1 1
0.874315142367481 0.857426210045882 1 1
0.836954671582028 0.820977780126601 1 1
1.00507144099459 0.986060345462324 1 1
0.86988779373078 0.853999216776906 1 1
0.956755687512974 0.938996671776484 1 1
1.03366646494455 1.0122780879615 1 1
1.0365297340426 1.01630809846751 1 1
0.943340864350918 0.92560830317164 1 1
0.979858744367651 0.961061418165118 1 1
0.881244760594901 0.862640126530721 1 1
1.09943954898601 1.07959771995072 1 1
1.04802293510686 1.02907009526651 1 1
0.756086258808681 0.742932762165649 0 0
0.875761586473143 0.8609854158884 1 1
0.925886346769448 0.909414105309112 1 1
1.04092023589754 1.02235092888437 1 1
0.881579066279054 0.864195426638226 1 1
0.934512712422161 0.917711784223253 1 1
1.10264778504437 1.0835747727594 1 1
0.907999370032614 0.891357550165597 1 1
1.01373645166562 0.993470559087328 1 1
1.15460590970861 1.13248784282532 1 1
1.12032096981169 1.09875072372638 1 1
0.952678278739468 0.934753311649811 1 1
0.791558531914883 0.777775270783729 0 0
1.02258892097892 1.00304892375739 1 1
1.09975624638178 1.07840648683622 1 1
0.940082418363467 0.923508045601258 1 1
0.887211902917095 0.869584384201376 1 1
0.970824799243495 0.952466679997567 1 1
1.23862726220293 1.21679149060739 1 1
1.07567128116216 1.0575170202349 1 1
0.836333377678717 0.821409779213374 1 1
1.06480430936951 1.04594584896409 1 1
0.996285720274741 0.977908828688511 1 1
1.11223856602843 1.0920522544345 1 1
0.903988273148065 0.88775094241705 1 1
1.00962871929183 0.990892455162495 1 1
0.813492570418802 0.799503851731312 1 0
1.05439971944068 1.03301603997128 1 1
1.08106821155608 1.05960194247925 1 1
1.16822898739969 1.14762052346153 1 1
1.04060748937552 1.02216515685727 1 1
1.09749954276717 1.07756150950222 1 1
1.12603290194357 1.10535130020069 1 1
1.0301068651117 1.00969528979686 1 1
0.960770250517121 0.943057223206365 1 1
0.939452493771343 0.921979170334384 1 1
1.03650069498584 1.01571717532707 1 1
1.09975981162589 1.08253106790613 1 1
1.10676940483257 1.08543317518445 1 1
0.861644924010371 0.845126184436335 1 1
0.9187632524317 0.902322745636562 1 1
1.22419079076916 1.20284538328085 1 1
1.19149434461985 1.1666700985715 1 1
1.06858201340424 1.0495582889438 1 1
1.02896356208942 1.0082180216648 1 1
0.94398733192304 0.922860474805873 1 1
1.02133959004957 1.00198305289029 1 1
1.05846824990714 1.04079952194349 1 1
1.03921315840353 1.01808449802338 1 1
1.00750829093932 0.986643025545797 1 1
1.15031857029789 1.12885631521984 1 1
1.13291171014904 1.1105648609422 1 1
0.916716398090403 0.898991628734335 1 1
1.06728955788385 1.04790545406304 1 1
1.04975871520093 1.03165628088306 1 1
1.05056110144532 1.03163185496778 1 1
1.17483982838266 1.15283632757231 1 1
0.867806233563463 0.851846905015569 1 1
0.830252777457993 0.813099998555911 1 1
0.850112834005922 0.834996237861522 1 1
0.943868133547122 0.925199816067852 1 1
1.11884786997427 1.09824214677501 1 1
1.16372456216425 1.14285096601235 1 1
1.00092104516943 0.980456898367576 1 1
1.11333138346921 1.09339298160084 1 1
0.92521980818797 0.908431731838074 1 1
1.17315521866211 1.15041373209827 1 1
1.11325263601972 1.09270281356267 1 1
0.751680463921254 0.736201275387021 1 1
0.975903486139567 0.957217224860024 1 1
0.772677231118152 0.75898854227973 0 0
0.956972114507893 0.938771014959877 1 1
1.1292197409929 1.10861149479382 1 1
0.870448934485596 0.853375447885891 1 1
0.921041588417027 0.902105671486991 1 1
0.988182769252576 0.970978376336056 1 1
0.810222306527375 0.795774123837842 1 0
1.07793019328629 1.05897943534863 1 1
1.15123464395472 1.12812309008259 1 1
1.08138696832684 1.05764128900509 1 1
0.910794279700865 0.894206533115834 1 1
0.873599617115252 0.858534837441548 1 1
0.91757064467954 0.900628007793779 1 1
0.954033806466525 0.936066838369121 1 1
0.995916589306252 0.976505229634104 1 1
0.874190458677377 0.859323698320921 1 1
0.990946717814002 0.972856792687859 1 1
0.800280332127162 0.786418823327053 1 1
1.06899650677701 1.049504706409 1 1
1.32846575080388 1.30505225537625 0 0
1.07849066091595 1.05779495399122 1 1
0.855614700068558 0.839585554793417 1 1
0.899140513879869 0.882214770613818 1 1
1.20734814608432 1.18324888257167 1 1
0.96200617194765 0.944824727565975 1 1
1.38243454924299 1.35826395312253 0 0
0.958680744255013 0.940177326452998 1 1
1.08777307343907 1.0679444608187 1 1
0.841488287216188 0.825622072373507 1 1
1.02197070648376 1.00069928543193 1 1
0.913244008663861 0.896512653500883 1 1
1.05027927206582 1.03088559414773 1 1
0.77795657460955 0.762380796275324 1 1
1.11107229556914 1.0906677352605 1 1
1.12226632707241 1.10192574194896 1 1
1.10626767105548 1.08663897292737 1 1
1.12525750143708 1.10471207541025 1 1
0.734170345466947 0.71938804456809 0 0
0.999211975373013 0.980423708626644 1 1
1.02429480066509 1.00495521323741 1 1
0.842335168717975 0.826950638915375 1 1
1.17221370287104 1.15068800425892 1 1
0.819731894442472 0.806040363197365 1 1
0.80688510776066 0.791999958073751 1 0
1.22689714055861 1.20214786080789 0 1
0.898406513902 0.881280384773007 1 1
1.06659162146101 1.0463073702404 1 1
0.805669237599373 0.791091113256281 1 1
0.835849862784759 0.818039288323102 1 1
0.975647754074682 0.956257330043833 1 1
1.14479548594609 1.1239237749845 1 1
0.973245258208443 0.954759978116416 1 1
1.07968251150486 1.05871501320148 1 1
1.02610445554794 1.0064901802625 1 1
1.16294027063029 1.1413443033684 1 1
1.01419124442561 0.992894929571218 1 1
0.86751267686454 0.851852269861316 1 1
0.931815649227454 0.913936945824316 1 1
0.969144367850116 0.952178570552316 1 1
0.937606422335404 0.918229955594188 1 1
0.93158502911033 0.915074420119187 1 1
0.887719660827246 0.872631620947837 1 1
0.801457590272924 0.786884509910929 1 1
1.09822698389803 1.07729563448012 1 1
0.873853714022686 0.856602636978084 1 1
1.07648295319127 1.05693994989376 1 1
0.881831598929829 0.865720270723179 1 1
0.821822854819228 0.806321261464825 1 1
1.1439655466626 1.12147332305682 1 1
1.12490284058882 1.10333203868465 1 1
0.886877739899152 0.869912418905291 1 1
1.02156952947983 1.00061105260803 1 1
1.21640653143632 1.19256563831491 1 1
1.10406816319526 1.08324787530793 1 1
0.979746385072598 0.960733661594946 1 1
1.04536648498398 1.0249299812025 1 1
1.01585082475125 0.997369095692667 1 1
0.95309400237752 0.935477825215839 1 1
1.12900152259662 1.10488833816154 1 1
1.03276364497037 1.01398140127645 1 1
1.0438627064295 1.02575782220614 1 1
1.02042677245667 1.00288359674033 1 1
1.09354871364405 1.07434793894985 1 1
1.00888347773132 0.992615840889221 1 1
0.958903093926543 0.941858916373664 1 1
0.882472826708097 0.866280962400915 1 1
0.667448259600054 0.654948262600701 0 0
0.852823304196292 0.838011724305042 1 1
1.160591160561 1.13920322866376 1 1
0.914695455752481 0.897461365490396 1 1
1.0660142533049 1.04839038781025 1 1
0.963466379052571 0.945990648181361 1 1
1.11797152915077 1.09638954743145 1 1
0.799211945409188 0.783207594290812 1 1
1.11395951658598 1.09194496311189 1 1
0.998150545698509 0.980127222222645 1 1
0.971397151195876 0.952362483532417 1 1
0.86614550894073 0.849684841992105 1 1
0.918967316780085 0.900888559331543 1 1
1.01250092235185 0.99561603791941 1 1
1.23928068429886 1.21608593481651 0 1
1.19059712271579 1.1656445500231 1 1
1.17636446810015 1.15255837686582 1 1
1.04029245964294 1.02147484967946 1 1
1.07071928160916 1.05069179308533 1 1
1.063971144267 1.04532925762407 1 1
1.0575023505701 1.03676452490784 1 1
1.1293925782077 1.10582277305322 1 1
0.876978649933354 0.85990744048174 1 1
0.968017096550747 0.950499452072946 1 1
1.00625962691087 0.988434145367142 1 1
1.12414862209881 1.1037272798498 1 1
0.958914439597535 0.940333406163007 1 1
0.951920106724673 0.932555912273979 1 1
0.990783773732282 0.972712464044772 1 1
0.712714462616261 0.700847165899646 1 1
0.964693571747927 0.946119325630906 1 1
1.11118334296973 1.08995614180777 1 1
0.882565950244771 0.86587076443959 1 1
0.829188109187307 0.813101112558276 1 1
1.07420374897562 1.054866887993 1 1
0.89024998200398 0.875026815339804 1 1
1.00910326849584 0.989134800141019 1 1
1.00853501556584 0.989458559394615 1 1
1.06482083638367 1.04408587133362 1 1
1.1902360033292 1.16756179043997 1 1
0.947911572422566 0.929076956402077 1 1
1.21639650679182 1.19254089690051 1 1
1.05022771322359 1.0302469073902 1 1
1.08565219727648 1.06469273607268 1 1
1.08456927450321 1.06333447959173 1 1
1.18666128740925 1.16504699675472 1 1
1.31791435241275 1.29055961071258 0 0
1.03084479229548 1.01103423135563 1 1
1.05218164184491 1.03209207120479 1 1
1.02915838380029 1.00770634622953 1 1
0.751035897874455 0.736938244302816 0 0
0.80337829170663 0.789566512458535 1 0
0.721399967688556 0.708799039525952 0 0
1.06539749054434 1.04459077417243 1 1
0.977051649973921 0.960556674243721 1 1
1.12724070156311 1.10507869731354 1 1
1.11566083071855 1.09371917606665 1 1
0.946132637702268 0.927756060964282 1 1
1.09180833676596 1.07103554891001 1 1
1.12817833193663 1.1059298454281 1 1
0.91993862204705 0.902472276593661 1 1
0.946120916807034 0.926868535581121 1 1
0.947891724534955 0.930681575285798 1 1
0.911392809876921 0.895085427399318 1 1
0.937830100030973 0.919524262832697 1 1
0.936639632229018 0.918697735002222 1 1
0.939172115625248 0.923095339314435 1 1
0.996039509910614 0.979225764660808 1 1
0.982043537370363 0.963145029878649 1 1
0.859278038428074 0.844571176063062 1 1
0.934482162099299 0.917781521488854 1 1
0.980460053174342 0.962268702581778 1 1
0.878305571402808 0.861026851797138 1 1
1.18137596231305 1.1567379261682 1 1
1.17734451966004 1.15265429905852 1 1
1.03639220705855 1.01762609016385 1 1
1.01185447805981 0.993355523080046 1 1
0.909687473075758 0.892868813527443 1 1
1.13101184208833 1.10935928100461 1 1
0.952307496929574 0.934927546768833 1 1
1.12767639181255 1.10692396401441 1 1
0.947084211072893 0.928696788055139 1 1
1.3862721534174 1.3615501281933 0 0
0.875410957526001 0.858922919376845 1 1
1.10495010307932 1.08272009053747 1 1
0.992894780187827 0.973500793559511 1 1
0.900168297137959 0.884368640375245 1 1
1.05721468983971 1.03369072892022 1 1
0.918940285398247 0.90386622953263 1 1
1.12988240043703 1.11093934233566 1 1
1.02191710273774 1.00318079251114 1 1
1.1213116463845 1.10104974368671 1 1
0.915253461518757 0.898392989319268 1 1
1.0207428905548 1.00176646943902 1 1
0.846338898697242 0.830324923734809 1 1
1.01092690994302 0.991560835110157 1 1
1.02155791348258 1.00234059848133 1 1
1.10241492648963 1.07964867005021 1 1
1.25949074565774 1.23657221356257 0 0
1.02639731899117 1.00684453765489 1 1
1.27975951442502 1.25561397675507 0 0
1.1601647872978 1.13895916146107 1 1
0.880820790863524 0.862495124828031 1 1
1.14108505137188 1.117546005849 1 1
1.05987387519502 1.04000250653432 1 1
1.13141942467225 1.10949001460262 1 1
0.790874664188135 0.776664228938934 0 0
0.890992859738295 0.876259402258789 1 1
0.838469513107543 0.824527992396045 1 1
0.9689221752059 0.949863429943626 1 1
0.867660863370575 0.851698810312019 1 1
0.902422193857883 0.885614861245434 1 1
0.912129314156333 0.895520652379569 1 1
0.936990164353495 0.920208336585999 1 1
1.14820533610268 1.12789079089367 1 1
1.12929198113482 1.10849974723901 1 1
1.03296991868138 1.012237483853 1 1
1.01386758265812 0.993014943550511 1 1
0.588721793220211 0.57503528072567 0 0
1.24249844926016 1.21959004741375 0 0
1.14467500689773 1.12149121296213 1 1
1.01078475469077 0.98983263080796 1 1
0.955211648729289 0.937403300150834 1 1
0.887840855296485 0.871149947061435 1 1
0.78567614051719 0.769347596647964 1 1
1.0137354685297 0.994116391431721 1 1
1.00561283893353 0.987184798335036 1 1
1.0182869033049 1.0009224641094 1 1
0.851032337366857 0.835187812671081 1 1
0.844457060848181 0.827317240228467 1 1
1.17581011379007 1.15449507209069 1 1
1.05622796254971 1.03754272773274 1 1
1.0342142799621 1.01560995712819 1 1
1.0229525441379 1.00446530704205 1 1
0.831821726368731 0.815759196448547 1 1
1.06470632968035 1.04581496851446 1 1
0.959327723523036 0.942266442714175 1 1
0.788037196754755 0.774364048211705 1 1
0.895119332038051 0.878856119494766 1 1
1.01843269216736 0.999053135836105 1 1
1.03881950679026 1.02002677692362 1 1
1.11030848005146 1.08884592775886 1 1
1.0534297288449 1.03424742571153 1 1
0.799893976145526 0.785144351200171 1 0
0.792871166753127 0.77862118671229 1 1
0.770708136248482 0.756280910183536 0 0
1.10071021898763 1.07683338939017 1 1
0.780367114683505 0.765512971069478 0 0
1.13643537295854 1.11543683815741 1 1
0.940385619857648 0.922753011427972 1 1
1.04620527095269 1.02500003515381 1 1
0.875592933686708 0.859107589915842 1 1
0.951085543307094 0.934033656329027 1 1
0.932017907497994 0.91523781694281 1 1
0.855838266175557 0.83960226079125 1 1
1.04181731453101 1.02301452783104 1 1
0.811798789574167 0.797285243003982 1 1
0.952542013116471 0.935556758037763 1 1
1.15714850388825 1.13534562565934 1 1
0.862846449666328 0.848551248529183 1 1
1.03710745492178 1.01752820503602 1 1
0.977654686937167 0.959004314511393 1 1
0.929102028437385 0.912779307732947 1 1
0.961914795332481 0.943204056633166 1 1
0.920501967727426 0.904107148348392 1 1
1.03500633127002 1.01547910870776 1 1
1.0314892672046 1.01284862771097 1 1
1.31113713013076 1.28768121615103 0 0
1.23500127428981 1.21293309227615 1 1
1.145504113818 1.12383154878845 1 1
1.13212336139375 1.11056945910381 1 1
0.897612301728422 0.881293212035304 1 1
0.959400243334225 0.942311925663092 1 1
1.16014475170046 1.13788932665903 1 1
0.984056037442155 0.964563480454367 1 1
0.933041922646316 0.914313111732465 1 1
0.914288832850187 0.89680402075626 1 1
0.923873396789763 0.906981247972855 1 1
0.971017264450976 0.954338350881843 1 1
0.94155838698125 0.925011193836718 1 1
1.16445427079335 1.14404713519463 1 1
1.06213883936294 1.04256374410798 1 1
1.10500711051065 1.08448700221955 1 1
0.914345467446047 0.894747857878901 1 1
0.994794093830053 0.975783789025496 1 1
0.945203853837587 0.92787218124653 1 1
0.78297425228075 0.769322013514688 0 0
0.919726811689421 0.90088782161504 1 1
1.12044253258703 1.09934504813467 1 1
0.981986904075348 0.961369288171376 1 1
0.754745357311924 0.741475672723587 0 0
1.10339152913522 1.08382507736221 1 1
1.04665239317314 1.02677158266379 1 1
0.991706221553874 0.973225916395379 1 1
1.20550831409127 1.1817916883557 1 1
0.984709944941202 0.965735124416767 1 1
0.96860596290628 0.950381800644341 1 1
1.04489902106153 1.02522376432385 1 1
1.16338016815866 1.14098882892377 1 1
1.26903548584629 1.24356121400294 0 0
0.900397021078048 0.883161043652808 1 1
1.12881627968193 1.10802978268999 1 1
0.885041241588453 0.869259560123775 1 1
1.08191020392214 1.06103218626503 1 1
0.885807850779637 0.869783380198981 1 1
0.994783214420054 0.975465073118499 1 1
0.843099716247306 0.828391024346839 1 1
1.17072134487119 1.14736304195684 1 1
0.629583614608856 0.616603352546233 0 0
0.969029342305202 0.951088417827503 1 1
0.898358331564435 0.882408865205958 1 1
1.10065349465946 1.08011228943394 1 1
0.96740910174747 0.949465612327215 1 1
1.09542551224062 1.07403665307902 1 1
0.880493121777723 0.862638100046197 1 1
1.02905011638451 1.00907741057379 1 1
0.957008015633411 0.939496126285421 1 1
0.874017548195393 0.857440272462476 1 1
0.75022937671885 0.735766247177132 0 0
1.15519616700623 1.13589866230157 1 1
0.875427085992135 0.858990719388833 1 1
0.915857577612416 0.89935163067299 1 1
1.21636319933685 1.19348491287899 1 1
0.824986979875127 0.810581768070896 1 1
1.03236136480382 1.01435038774028 1 1
1.03320615978238 1.01421799166822 1 1
1.00426115765858 0.985309535364222 1 1
1.01370423914463 0.99451156588294 1 1
1.14708921659826 1.1245816388559 1 1
1.18587572284662 1.16133451194772 1 1
0.872065720020848 0.855212988603726 1 1
1.15935224619984 1.13794457197629 1 1
0.882230003297419 0.865853110342121 1 1
0.966157668340463 0.949696413894947 1 1
1.09506948782005 1.07617297484094 1 1
1.16072945810389 1.13856288748945 1 1
0.88940299764518 0.874057748929057 1 1
1.05854409269431 1.03776812337535 1 1
0.956801906447098 0.939458789011435 1 1
1.17548973086237 1.15331130658766 1 1
0.984393962946093 0.964084764364722 1 1
1.06121103163234 1.04123016662538 1 1
0.990149349226426 0.972771977191605 1 1
0.903891358076849 0.888163150421899 1 1
1.03761192211562 1.01853689176918 1 1
0.808571719003239 0.794023740848737 1 0
0.830806906237884 0.81484504133258 1 1
0.990795175706823 0.973043498145824 1 1
1.15929025246413 1.13708472086718 1 1
1.08306890946845 1.06172000592169 1 1
1.0915998536069 1.0709946826843 1 1
1.0365943624239 1.01640942868413 1 1
1.23341942990013 1.21070788719559 1 1
1.05592271788117 1.03476876187316 1 1
1.24222963282474 1.22017367587667 0 0
0.909689632289289 0.893914868256806 1 1
1.25451285465312 1.23197605238436 0 1
0.983418433172559 0.96612319521647 1 1
0.885110016184118 0.867866559802517 1 1
0.886916792952686 0.871434767796039 1 1
0.985418396441025 0.967571064484182 1 1
0.971773201022952 0.953900240531832 1 1
1.19073103673681 1.16745792793658 1 1
0.935257044315266 0.917893277540995 1 1
1.03766142635218 1.0170802084857 1 1
1.02370321572638 1.00261363726738 1 1
1.06873245927169 1.04661208926277 1 1
0.975649004822992 0.958279171139683 1 1
1.04434385443484 1.02481651511104 1 1
1.13057900616787 1.10915025874931 1 1
0.849239370791654 0.832677837125737 1 1
1.17862698094952 1.15589191862425 1 1
0.93881715535773 0.922444354239952 1 1
0.987977349233132 0.971605145828625 1 1
1.07992119314448 1.06204187415759 1 1
0.995280603622799 0.977531121393225 1 1
0.974390081136773 0.954940641841371 1 1
1.16801971267577 1.14727492418731 1 1
1.01502299585643 0.99720281345306 1 1
1.19645685833279 1.17356516215151 1 1
1.24264811358882 1.21986240400269 0 1
0.934078181073126 0.915456194100106 1 1
0.898885718159875 0.88256255760616 1 1
0.954526328407425 0.937834762566415 1 1
1.05178055698243 1.03257659892148 1 1
0.891708146543937 0.874586598715032 1 1
0.912869494024866 0.895898381608668 1 1
1.01922544431719 0.999396807988246 1 1
1.03058109565481 1.01141358187249 1 1
0.996591735298033 0.977275970761786 1 1
1.05174866429927 1.03232669415527 1 1
0.874741556053492 0.858050966828331 1 1
1.02281769082706 1.00461485122356 1 1
0.883916660413693 0.865736224636333 1 1
1.06936586735467 1.04940819190149 1 1
1.2357212848646 1.21187700629186 0 1
0.996591713259712 0.97505604608274 1 1
1.11749636039119 1.0962786051907 1 1
1.25737548570034 1.23424054143422 1 1
1.02138783813392 1.00238444356282 1 1
0.74224169701854 0.72825982499364 0 0
1.10758293218572 1.08493614623072 1 1
0.866552862413122 0.850464143572778 1 1
0.975549868694844 0.958507348371846 1 1
1.10502000424256 1.08447247984905 1 1
1.15136526320246 1.12916447111141 1 1
0.856158791776806 0.838474521255919 1 1
1.06264485506476 1.0403466214173 1 1
0.841859009030516 0.826958009162079 1 1
1.05307941116459 1.03469225603332 1 1
1.16038234284192 1.13876310829131 1 1
0.916301228942588 0.899279426220836 1 1
1.2224255215508 1.20062471160997 1 1
0.838814972681485 0.823269811805149 1 1
1.0022810999074 0.983423369506707 1 1
1.19184141255778 1.16789345170776 1 1
0.865356210933383 0.849475397696114 1 1
1.01788438829329 0.998489147017849 1 1
0.894313010695602 0.878085655437036 1 1
0.993906947545154 0.975176402270192 1 1
1.2608118446429 1.2374672596516 1 1
1.21289523400841 1.19072422798644 1 1
1.1123903217914 1.09273402327931 1 1
0.853771505064535 0.835913040985074 1 1
0.994101053681048 0.974942617579483 1 1
1.05785761972535 1.03814869139562 1 1
0.960371161551474 0.942036902231705 1 1
1.05305213701207 1.03424476410463 1 1
0.886236345073882 0.870332383297663 1 1
0.883915808698869 0.867368725297829 1 1
0.968368910787082 0.949185800944803 1 1
0.861016647531988 0.842800474430447 1 1
1.09103930520834 1.06990761501478 1 1
0.799107878659151 0.784284856466436 1 1
1.02928421238516 1.00964572822078 1 1
1.150034222989 1.12813543172991 1 1
1.06582310563339 1.04521906642837 1 1
1.18043360380575 1.1585588399984 1 1
0.979353920301882 0.962370710068687 1 1
1.04610290749733 1.02819059456463 1 1
1.34366887093168 1.31869158346969 0 0
1.05903893181069 1.03960285698871 1 1
0.938901253013307 0.921198760908645 1 1
1.09212169074918 1.07196555150471 1 1
0.993128416348509 0.976003378893138 1 1
0.958362690469138 0.939095214628965 1 1
1.11133557840332 1.08831328522135 1 1
0.96490488654277 0.948831739378581 1 1
1.13488145297362 1.11384573387077 1 1
1.13844170055597 1.11739324052911 1 1
0.929376366330708 0.913275511164695 1 1
1.06170611579523 1.04309261670032 1 1
0.929815514552502 0.912330579850198 1 1
1.09398630616849 1.07307156126853 1 1
1.05747765435795 1.03801024541609 1 1
0.883870890764186 0.868088247013231 1 1
0.924528057314232 0.908415357897512 1 1
0.91532532042426 0.898694113951554 1 1
1.00097808806213 0.983233970169148 1 1
0.96911037430677 0.950310954279548 1 1
1.04855456941242 1.02794238041094 1 1
0.962256334610619 0.943925714501869 1 1
0.845294465975927 0.830215282643499 1 1
0.92049929780519 0.902872943770237 1 1
0.805948267045246 0.791273103932549 1 0
1.00385709679932 0.98544379459101 1 1
1.06897891616524 1.04885497522398 1 1
0.9550750177079 0.939073825762034 1 1
0.938995583206595 0.920319367396359 1 1
0.959316457012835 0.940382974716366 1 1
0.797433015400714 0.782326117815968 1 1
1.14075262617407 1.12136890733302 1 1
1.20530074846996 1.18257524950933 1 1
1.05530424853518 1.03570999024498 1 1
1.04710567955426 1.02916760591862 1 1
0.980562588902941 0.961576552640416 1 1
1.15938892702621 1.13902165358628 1 1
0.970917581282392 0.952929138691557 1 1
1.0052146985714 0.984994994655447 1 1
0.980561675333413 0.962472319787816 1 1
0.985019523300797 0.965899884736499 1 1
1.01320508127563 0.993626655872849 1 1
1.00019361062588 0.981533964413044 1 1
0.861959387832189 0.845862916897998 1 1
1.10352500731681 1.08222222423076 1 1
1.0234980858752 1.00457390563184 1 1
0.960600410998602 0.941079053637047 1 1
0.921093013077688 0.904128186000924 1 1
0.905367091847292 0.889361592720887 1 1
0.745150909963121 0.73057619138384 0 0
0.790883856053324 0.776983138111673 0 0
0.965139470966781 0.948355540116606 1 1
0.825671963683492 0.810226447989705 1 1
1.15074698106159 1.12975536146112 1 1
1.13612935774751 1.1155860179072 1 1
0.816086543119816 0.800386842599728 1 1
0.971079137622858 0.954525664031772 1 1
0.90828852303224 0.890602535673855 1 1
1.10768817467816 1.08609693076898 1 1
1.15189863112315 1.1281199132547 1 1
1.02520320626421 1.00464851043502 1 1
0.836901456135523 0.821475900195682 1 1
0.982255926535775 0.96319879265818 1 1
0.892096861493497 0.875177042902341 1 1
1.08283989731039 1.06319636798363 1 1
0.94343059911289 0.925636189889648 1 1
0.977771897459272 0.959455398108298 1 1
0.840812855638259 0.825120368463932 1 1
0.781447372602808 0.768448407977471 1 1
1.08945907284753 1.07084081913016 1 1
0.904938873454028 0.888681588807059 1 1
0.974220461463877 0.955464272021946 1 1
1.09840626521066 1.07807733326434 1 1
0.898141592096084 0.881887701986702 1 1
1.07346205402071 1.05143906321817 1 1
0.831460761227287 0.817083759560151 1 1
0.998391814761221 0.981332807020752 1 1
0.920087014085127 0.902495581453651 1 1
1.07723762858717 1.05642526737987 1 1
1.03133840757567 1.01340557792931 1 1
0.974398726105742 0.955954421039628 1 1
1.05923753402402 1.0399336406753 1 1
0.88902227282347 0.871665207713009 1 1
1.00055631223468 0.979326888805951 1 1
1.10401639467523 1.08090082796332 1 1
1.02480189299611 1.00643584139241 1 1
0.729176986763559 0.715052097881089 1 1
1.16439504093162 1.1427298555254 1 1
0.955128846809256 0.935169550885802 1 1
1.10646090502928 1.08455060798803 1 1
0.978770866768861 0.960502267007405 1 1
1.23088199851554 1.20652668842558 1 1
0.918241974368859 0.901836765817949 1 1
0.665816344468698 0.654159687410076 0 0
0.947071637192144 0.930729723581382 1 1
0.910429627570542 0.892978787008977 1 1
1.27998096017839 1.25737226091636 1 1
1.04576014469625 1.02765391943839 1 1
0.822546241274181 0.808921290731896 1 1
0.992761799043708 0.97546321176151 1 1
0.94093646174022 0.922188050990221 1 1
0.754998451192152 0.739693782445045 1 1
1.09781693709873 1.07614541656345 1 1
0.875349900533347 0.860131820228803 1 1
1.02932922734149 1.01134010340509 1 1
0.938347919179814 0.920289938674974 1 1
0.788005932819492 0.772906492303265 0 0
0.84086850427717 0.825178840335401 1 1
1.08258077325997 1.06148511763575 1 1
0.697946163278694 0.686820592173709 1 1
0.977042966011659 0.958721115708101 1 1
0.877470736587641 0.862805289955342 1 1
0.96857862397789 0.950731507910917 1 1
1.08326993977554 1.06227081846907 1 1
0.968508113100744 0.949679056757413 1 1
0.996971105707986 0.978947868949797 1 1
1.05239288507192 1.02942665766261 1 1
1.16308687181381 1.14256540754319 1 1
1.0029531369633 0.983974599326985 1 1
1.01342363727469 0.994385293836992 1 1
0.880855054111794 0.865410204742897 1 1
0.923625037134605 0.905754923732905 1 1
0.902708057832601 0.886436682291792 1 1
1.01220573499716 0.994512524459191 1 1
1.11224733231197 1.09265962271277 1 1
1.18014371776094 1.15786856106598 1 1
0.841512799746387 0.825495006513632 1 1
1.00034739236714 0.981519573561967 1 1
1.23960256760424 1.21762946298639 1 1
0.862956474875784 0.84779754012864 1 1
1.06021420289019 1.03968724252391 1 1
0.929887876363844 0.91411770933938 1 1
1.10192956201214 1.08085373304946 1 1
1.06710532582267 1.04673176137743 1 1
1.09107317075041 1.0696474339957 1 1
0.935583816826922 0.917810342157785 1 1
0.822255770605071 0.807415944127692 1 1
1.05040543287995 1.02910792610343 1 1
0.801829333884536 0.786644508056097 1 1
1.36588979669101 1.34085251705897 0 0
0.789359324613609 0.773815456629829 1 1
1.03473881699871 1.01399397554853 1 1
1.10665683626027 1.08238360649306 1 1
0.923994957934191 0.906828939498695 1 1
0.856316877759036 0.84036876178176 1 1
1.00058363302076 0.980487756812197 1 1
1.18762385909259 1.16684991286598 1 1
0.808546361872842 0.792030820994324 1 1
0.901916281271235 0.885401314037107 1 1
1.03172529857416 1.01213349835862 1 1
0.7473819386514 0.733312435108881 0 0
0.765399887907556 0.752083685238049 0 0
0.770888204955332 0.755784275289553 1 0
1.0890260272269 1.06715618951537 1 1
1.08352284714708 1.06416274495539 1 1
0.839650784642642 0.824043847319039 1 1
1.083918326903 1.06378699946876 1 1
0.948236589040204 0.930219956466927 1 1
0.992244988116438 0.974438787599773 1 1
0.966555148210807 0.948167395749417 1 1
1.25862654925694 1.23545146939744 0 0
1.16375200427785 1.13954465254997 1 1
1.14982481704336 1.12723919142921 1 1
1.03608233603329 1.01747030466573 1 1
0.824031347403329 0.80639303011825 1 1
1.11701599231703 1.09662895400141 1 1
0.79960988144931 0.785589088207162 1 0
0.933048739894078 0.91458030302885 1 1
0.91824288824555 0.902218256676197 1 1
1.00071082540734 0.980633140545793 1 1
1.12019872413486 1.09786056131034 1 1
0.967004104707043 0.948354440979902 1 1
0.970302789712397 0.951864370740105 1 1
1.03137273299736 1.01374521241027 1 1
0.92923200067179 0.910819398982548 1 1
0.887285904650773 0.870231521973162 1 1
1.16407471066384 1.14318293390746 1 1
1.0894913791429 1.06887977150914 1 1
1.15313500477745 1.13272872519937 1 1
1.07397748863538 1.05344673996917 1 1
1.00576101080201 0.986311264895453 1 1
1.01300602873 0.99476844932378 1 1
0.887215320513151 0.871513203445539 1 1
1.04816759647356 1.02777162343986 1 1
0.993220424011647 0.974635486716915 1 1
0.991978568783253 0.972751661483059 1 1
1.11387206025402 1.09266002988272 1 1
0.952833207408504 0.93448305541459 1 1
0.910179548147858 0.89175180097303 1 1
1.30096999589653 1.27299846106025 1 1
1.03362924032762 1.01462209405171 1 1
0.854938881182514 0.838760189494137 1 1
0.859402912920156 0.84255715013863 1 1
0.920124287539786 0.904012917348143 1 1
0.927529066929856 0.906619919787244 1 1
0.945188246405932 0.927462608195996 1 1
0.999467505925415 0.981684853016903 1 1
0.765091312657426 0.751719906788645 1 0
0.933734156571543 0.915171747902416 1 1
1.03964470449077 1.01887113452073 1 1
1.13254233520778 1.11071219220533 1 1
0.980101963086313 0.960998661248833 1 1
1.0058599672382 0.987678253861241 1 1
0.791212389492141 0.777078352775114 1 0
0.861241900495231 0.845616357850327 1 1
0.924293797624188 0.906729600293459 1 1
0.885494986420187 0.868682460152196 1 1
0.729780784890564 0.717454433592985 0 0
0.704658396363179 0.691650090532947 0 0
1.15394506232761 1.13106187566325 1 1
0.906461625304474 0.888537447108995 1 1
0.697411655333066 0.682716701368317 0 0
0.905962934433793 0.888654546480887 1 1
1.25144373305088 1.22493937006989 0 1
1.06810185699948 1.04861750026952 1 1
0.9352761234848 0.916462906573045 1 1
0.997878250644462 0.978159957333967 1 1
1.05868521644117 1.03802463004847 1 1
1.04482750718646 1.02560089305327 1 1
0.849901413693945 0.833679594501716 1 1
1.10894661229137 1.08922210620307 1 1
0.947112182765643 0.930099983786149 1 1
0.809188618706589 0.793835553908794 1 1
0.896989393015171 0.880986477747338 1 1
0.770559625223475 0.75714518949429 1 1
0.912229032950017 0.89495665230334 1 1
0.980435620514348 0.962252645755985 1 1
0.759340442788874 0.745571174685664 1 1
1.2919447660909 1.26525292245918 1 1
1.03392683408013 1.01577786887905 1 1
1.268362800319 1.245584983004 0 0
1.12112749993888 1.09902575148454 1 1
1.15964968209592 1.13830314410188 1 1
0.618256783652331 0.607221412956275 0 0
0.856383993023321 0.839753333029306 1 1
1.14059862783758 1.11918051753253 1 1
0.641148753449395 0.628907133664222 0 0
0.846151860146962 0.830800157540737 1 1
1.15201753862379 1.12857196303514 1 1
0.87802937493451 0.861304723976537 1 1
0.874245742620703 0.859306571205052 1 1
0.96340281160213 0.945492654582406 1 1
0.93963075383259 0.921399630897304 1 1
0.809666589596976 0.793075742732109 1 1
0.839226401510299 0.825148992355515 1 1
0.989602423117079 0.969712907087562 1 1
0.997661354874392 0.979436574622308 1 1
1.16818600144507 1.14563591453947 1 1
0.94925117804151 0.931810058985762 1 1
1.05936795969131 1.0397711311119 1 1
0.88430727825415 0.869280203776876 1 1
0.967345877871423 0.948640205412382 1 1
1.00120579563116 0.981826576935646 1 1
1.01217584396975 0.99492948164038 1 1
0.980784426936393 0.961944636927862 1 1
1.17908033243085 1.15940263966832 1 1
0.798448833770784 0.783361375207354 1 0
1.14423536282094 1.1233389211054 1 1
1.03236211148165 1.01252030660448 1 1
1.02091349356248 1.00248621990375 1 1
1.11718615850874 1.09614957692773 1 1
0.918049462052304 0.900840664370886 1 1
0.921954032057436 0.904899982622436 1 1
0.980444048782035 0.962923027885476 1 1
0.890718371440469 0.873759030934632 1 1
1.02463238833003 1.00490308064775 1 1
0.966172265879507 0.944498444114555 1 1
0.982742316300178 0.964608288199309 1 1
0.959461781994813 0.942648188840221 1 1
1.2030440575331 1.18095514508638 1 1
0.901426485222953 0.883906382546521 1 1
0.899011358530474 0.881839662050834 1 1
1.12801757795455 1.1073490753299 1 1
1.00946095784772 0.99089416273925 1 1
1.07250335132942 1.05055511498426 1 1
1.03659927313806 1.01767556762357 1 1
0.79083890451765 0.775784090775261 1 0
0.945137114047722 0.927133808938239 1 1
0.971075777351319 0.953040678609022 1 1
0.830702526487893 0.81447268528412 1 1
0.875465509933858 0.858321258689751 1 1
1.09243631367659 1.0727280729444 1 1
1.04511448012581 1.02742801699271 1 1
1.05721894089871 1.0379460612356 1 1
0.797492809800704 0.782103170800178 1 1
1.0028733846773 0.984629358522235 1 1
1.07406856317169 1.05506208126291 1 1
1.01721334883838 0.998533630175993 1 1
1.13946428487504 1.1175857308388 1 1
0.94187903703979 0.925276796136117 1 1
0.99796738047835 0.978390532175808 1 1
1.22894815802538 1.20586946931394 0 1
1.08588783799934 1.06494261545318 1 1
1.05252406103771 1.03413529264098 1 1
0.974866172506793 0.957732735584215 1 1
1.12089975968666 1.10021074204653 1 1
1.19555103328687 1.17313407843069 1 1
0.8100464188602 0.795786458330149 1 0
1.34864766151171 1.32285360862415 0 0
1.08667813180678 1.06727904348312 1 1
1.02009177224846 0.999915659562399 1 1
1.20403883307906 1.18199899859432 1 1
0.733159360466893 0.718311084127742 0 0
1.10837826389023 1.08780772383628 1 1
0.93980731184462 0.922949606680643 1 1
1.15367458878949 1.1329479803206 1 1
0.893210539922796 0.876124500965176 1 1
0.921111312777299 0.902596411346476 1 1
1.04293463414715 1.02036554388169 1 1
1.07309088114419 1.05205680533131 1 1
1.16430211617621 1.1418193193937 1 1
0.909956844517173 0.891081572560655 1 1
1.09541477462407 1.0754458227297 1 1
1.08888063817055 1.06842949307022 1 1
1.00270362442678 0.983653277431668 1 1
0.938235725489362 0.922032505874587 1 1
1.00582618710953 0.985900096121446 1 1
1.15665020692118 1.13545024226755 1 1
1.08229439346142 1.06380354073738 1 1
1.16117527149017 1.14009600873069 1 1
0.90136263765456 0.886248420602289 1 1
0.873278663292506 0.857651025211709 1 1
1.08226581760537 1.06399794884654 1 1
1.14928602436586 1.12674037424919 1 1
1.12754132743438 1.10630489596965 1 1
0.915499473005416 0.899277734467872 1 1
1.10298357238394 1.08131143409876 1 1
1.11681594459871 1.09561645936579 1 1
0.915883171355716 0.899353783344079 1 1
0.932957828676502 0.917590413603218 1 1
0.985632507747873 0.967836527539188 1 1
1.01844251344078 0.99739786903356 1 1
0.995921899962029 0.976552622376432 1 1
0.995028206506202 0.977466182850181 1 1
0.999854119418544 0.980538534202828 1 1
0.905650773392794 0.888183530019357 1 1
1.16200791850196 1.13913564847102 1 1
0.858261619128053 0.840500581933633 1 1
1.01669743681019 0.998583836201182 1 1
1.15035170052393 1.12901578619811 1 1
1.05965172227241 1.04117233630999 1 1
1.17676004704158 1.15400026243832 1 1
1.24503132044273 1.22266971416448 1 1
1.14530727629089 1.1224408930185 1 1
1.0049141359851 0.987641710840326 1 1
0.89470970002904 0.876169569381756 1 1
1.03669204326517 1.0168090578262 1 1
1.06244014589699 1.0424917164788 1 1
0.761963043101159 0.745398203639543 0 0
0.929896247090842 0.912332462683908 1 1
1.04245682036283 1.02242104896843 1 1
1.02697201678216 1.00814232835709 1 1
1.14775736937064 1.12430830278608 1 1
1.0547392279487 1.03497110342481 1 1
0.916728987949762 0.899069221075887 1 1
1.14941226790164 1.12752597257771 1 1
1.09138510181885 1.07060026191139 1 1
0.898788672812146 0.882663125077697 1 1
0.870942052917948 0.853803659201826 1 1
0.877035863647077 0.861837573093153 1 1
0.940608250025246 0.922283897558425 1 1
1.12122091067401 1.0989021718008 1 1
1.04685900275422 1.02534005286455 1 1
0.982625562860558 0.964680551371181 1 1
1.13598803980381 1.11563009558068 1 1
0.780306802195209 0.766048010010787 0 0
0.929682065718675 0.912439485729459 1 1
0.834312161078725 0.817528877349129 1 1
0.974583380948433 0.956646597443463 1 1
0.95355937156523 0.93490139178515 1 1
1.0699664705132 1.04956966562013 1 1
0.912518153642088 0.895197759829027 1 1
0.843992511654869 0.828260113387949 1 1
1.22304991792518 1.20069241673435 1 1
0.926864196096395 0.909317129980202 1 1
1.00022006791027 0.981100936380689 1 1
1.0815855739001 1.06067906263147 1 1
0.923227747101446 0.906204622935156 1 1
1.19935150724712 1.17572382283977 1 1
0.97549796051761 0.958053915265808 1 1
1.08505827332823 1.06426921932991 1 1
0.943358741068714 0.924748369331547 1 1
0.953596642626267 0.934844919903801 1 1
0.816368225632765 0.800019569263483 1 1
0.99918886982672 0.981760407523236 1 1
1.06494999518018 1.04465001834614 1 1
1.0801625619709 1.05964806101744 1 1
1.01269678660549 0.992739539976363 1 1
0.850164540294684 0.831266624703997 1 1
1.03676000745619 1.01821508199018 1 1
1.00431327006672 0.98586895810663 1 1
1.07637227763395 1.05708087460951 1 1
1.17938658525737 1.15670140004922 1 1
1.06929972767277 1.0489602581584 1 1
0.995987767015232 0.976201779124544 1 1
0.939739913950278 0.922522091297307 1 1
0.96991723216697 0.951108561993101 1 1
1.14258143497791 1.12184495162097 1 1
0.800712510660217 0.785480237699355 1 1
1.24313761281118 1.21711454341605 1 1
0.787826605532846 0.773042395260478 1 0
0.919912883309624 0.902827697145985 1 1
0.792126204805521 0.775833630080708 1 1
1.17462512890532 1.15293053845452 1 1
1.0644628544941 1.04456028589415 1 1
0.886427695524909 0.869457090374703 1 1
0.988182808555724 0.970168870801167 1 1
0.888419114756467 0.869053054807931 1 1
0.966606989929656 0.948385847324761 1 1
0.913778922662392 0.89690984055285 1 1
1.09514937923847 1.07566387221234 1 1
0.922367077256099 0.906033920610386 1 1
0.851991379677119 0.836192601363083 1 1
0.907365740858895 0.889679478813821 1 1
1.2477210713145 1.22472633140447 0 1
0.940980684850557 0.923654356957273 1 1
1.05952324346856 1.040434983526 1 1
0.939473709863816 0.922082382983216 1 1
0.852798507119293 0.836650241898711 1 1
0.933917788443392 0.91782171203585 1 1
1.14087477672193 1.11918260308873 1 1
0.979205409565424 0.960697032076941 1 1
1.01795547078076 0.999321367473894 1 1
0.690421549535676 0.676342144404629 0 0
0.891371994136222 0.875756152296563 1 1
1.03136907449675 1.01216319285874 1 1
1.07283962640683 1.04976505176699 1 1
1.18323232639529 1.16162135051129 1 1
0.908096625081704 0.891888665695397 1 1
1.14945604947013 1.12866070706334 1 1
1.08132580135642 1.06139903437058 1 1
1.04790602126681 1.02835164839951 1 1
1.04645035240551 1.02755913945543 1 1
1.21462876732095 1.19163466976554 1 1
0.925487712295745 0.907159758678416 1 1
1.1472531156205 1.12386603779379 1 1
1.03426503512598 1.01496768207978 1 1
0.693535122887991 0.679486180784841 0 0
1.07488857876193 1.05420509338664 1 1
0.806998453047893 0.791787482200645 1 1
0.923957692398868 0.906002721474479 1 1
0.974146173804898 0.955098543730099 1 1
0.93517363087472 0.917999201318388 1 1
0.772324165911894 0.757854796980569 0 0
0.910575006146547 0.892052464848233 1 1
0.871403647771069 0.855050650654838 1 1
0.954843018059721 0.934527204404682 1 1
0.769972904778177 0.754562826995504 1 1
0.946522798595486 0.93041474867987 1 1
1.02475942649911 1.00476708959978 1 1
0.952353873285805 0.93453031800916 1 1
0.989314570523566 0.971890108624083 1 1
0.913564366433442 0.896314403700786 1 1
0.750963672917575 0.735953321625095 1 1
1.16626337824631 1.1442582984333 1 1
1.1812726786632 1.15884836553351 1 1
0.758322917428975 0.74458623788603 0 0
0.894762590438514 0.879098350173362 1 1
1.0983439323904 1.07894806686998 1 1
1.03677531013849 1.016389459113 1 1
1.12232725786475 1.10015278011075 1 1
1.04033698619533 1.02038408270911 1 1
0.891995472904823 0.876033691979599 1 1
1.02383533834908 1.00410628811097 1 1
0.965718158988299 0.94764121343346 1 1
0.982328784800641 0.964420685535979 1 1
0.996898381830728 0.975396102922686 1 1
0.782170932876527 0.768323543856266 0 0
1.22107144486781 1.19914697878557 1 1
0.951151147273287 0.931120567048497 1 1
0.958485833593579 0.940621317039405 1 1
0.947766379275399 0.928551831263536 1 1
1.15592557032364 1.13379896144459 1 1
0.933239772281095 0.916082845618321 1 1
1.14570727947225 1.12484317336269 1 1
1.19774660771902 1.17599819117807 1 1
1.12547923953343 1.10420164505456 1 1
1.08687108892133 1.0658317602516 1 1
0.864835777433413 0.848121882398121 1 1
0.951209042077738 0.934712270354577 1 1
1.08382224378946 1.06420448745834 1 1
1.05021568753067 1.03110503346923 1 1
1.03545965024553 1.01784129044659 1 1
0.901576624276588 0.886916600316513 1 1
1.03820212537855 1.01838875382983 1 1
0.897340524881899 0.880354620678245 1 1
0.925723897263725 0.908224272729255 1 1
1.17118089820663 1.14990027165465 1 1
0.900824448327372 0.884664321442117 1 1
0.822485155318044 0.808510412532887 1 1
0.998786936781033 0.978560720656348 1 1
0.898985057654071 0.881627108333937 1 1
0.969629180281539 0.951714969636233 1 1
1.09260228339407 1.07095508973402 1 1
0.970262957452924 0.954013321336346 1 1
1.04980073026676 1.03147708635677 1 1
1.0575261489645 1.03739285256091 1 1
0.992149872155722 0.972512990908096 1 1
0.787728609512418 0.774559986091599 1 0
1.16279992189037 1.13943017874749 1 1
1.06545928596203 1.04458235877705 1 1
0.890778665739434 0.874884708296727 1 1
0.799311547202063 0.785200959076865 1 0
0.801920395182228 0.787289969634881 1 1
0.827129546486346 0.811054300949469 1 1
0.81196469141167 0.796279295761053 1 1
1.00231386350383 0.983885398017463 1 1
1.10577184049829 1.08585008589985 1 1
1.18597055166473 1.16172510529667 1 1
0.838173977952005 0.821057137902165 1 1
0.917868245207837 0.902061863007691 1 1
0.976176126698011 0.959622889107683 1 1
0.967461061296359 0.948885071627991 1 1
1.0625503382325 1.04370473004104 1 1
1.14766359362048 1.1252382886322 1 1
0.830572344914535 0.815571384719216 1 1
0.84384003355353 0.827494322277876 1 1
1.09805034028539 1.07780952888755 1 1
1.01029263226895 0.989757902259528 1 1
1.01347690770143 0.992249658822887 1 1
1.00548548225987 0.986872662369792 1 1
0.794688345826667 0.779802094652833 1 0
0.916162892523735 0.899561661810551 1 1
1.11406334563708 1.0927192013128 1 1
1.10292223003694 1.0836287373431 1 1
1.07037424585321 1.05173516427869 1 1
1.07535059929901 1.05411666894266 1 1
0.891261353156419 0.875201174881421 1 1
0.985988335039054 0.966297102214268 1 1
1.03850668380762 1.01724237817429 1 1
1.0736759495386 1.05288945869859 1 1
1.08866381121935 1.06720977689928 1 1
0.778088130835996 0.762492671406854 0 0
1.09816226560388 1.07740254888307 1 1
1.22444411593018 1.2024554535657 1 1
1.11638720716444 1.09560439476268 1 1
0.966414056562913 0.948598403025568 1 1
0.976184891721534 0.959177091027966 1 1
0.985409869450265 0.966824414635072 1 1
0.96282576229451 0.943934666700312 1 1
1.1250901325363 1.10483702891129 1 1
0.920668659947079 0.901826377132148 1 1
0.971547795063509 0.952849710425265 1 1
0.80724539771396 0.792685410534132 1 1
0.904480791731615 0.888499854029626 1 1
1.29582124297773 1.271838718151 0 0
0.967832102401994 0.94815378191219 1 1
1.28965279862947 1.26542886120171 0 1
0.953357584916115 0.934842563662077 1 1
0.872030030938574 0.855696902347442 1 1
1.05066418501391 1.03151876640199 1 1
0.755263384186217 0.740158317973177 0 0
0.869999830455016 0.853705870471808 1 1
0.785933441129516 0.771507080298155 1 1
1.01656584746548 0.99709454012906 1 1
0.941516782324866 0.92259226426126 1 1
0.939553039980274 0.921371406965152 1 1
1.02930371233874 1.00911044495131 1 1
0.89045685023639 0.875069148966246 1 1
1.06387567340693 1.04447686473538 1 1
0.965733544243761 0.946788264241271 1 1
1.15731228626252 1.1369012530732 1 1
0.697499985669923 0.684832798380458 0 0
1.04401369476226 1.02363934954762 1 1
1.04153050818348 1.0224201560724 1 1
0.810455335311182 0.795427688117171 1 1
0.933363835860102 0.916387563951323 1 1
1.06516428725282 1.04523666215207 1 1
0.990949854977562 0.970410219107562 1 1
0.898032194180537 0.881110783553284 1 1
0.964176865993885 0.944202969711199 1 1
1.02700619599859 1.00538064647656 1 1
1.18225253109881 1.15974995828307 1 1
0.811673652051091 0.795441049719309 1 1
0.935147731809424 0.916423076336815 1 1
1.06492408872074 1.04414589991953 1 1
0.866222931917438 0.850325877191931 1 1
0.956787142947771 0.939173524504867 1 1
1.13921746789043 1.11904088983979 1 1
1.04558653964513 1.0268761423047 1 1
0.890678396939264 0.874764351727009 1 1
0.946396444998967 0.928901099031123 1 1
1.22963920095024 1.20491693210431 0 1
0.829806908905519 0.814896585429056 1 1
1.07375019948433 1.05313452006996 1 1
1.25121883907244 1.22873205800104 1 1
1.13437846474068 1.11418316094529 1 1
0.992764320273519 0.973142850240959 1 1
0.910967494699563 0.893421515981109 1 1
1.0755190046704 1.05435639802311 1 1
1.13960697352878 1.11641472091103 1 1
0.932354806847867 0.915133842349964 1 1
0.855231147551305 0.838668178329307 1 1
0.939176246488208 0.922747831090148 1 1
0.917536680856048 0.898818097082151 1 1
1.06426432894484 1.04407348326051 1 1
0.888443335579574 0.873268245638081 1 1
0.904743234852634 0.888356703720936 1 1
1.04054890866846 1.0202058326688 1 1
1.07332788307703 1.05444659239461 1 1
0.949430374804639 0.931431068380986 1 1
0.888046081915417 0.870834627460861 1 1
1.11376394164317 1.09120291508149 1 1
1.08295467876623 1.06051355313783 1 1
1.04644172328287 1.02709132241743 1 1
0.739925664847465 0.727058685193897 0 0
0.977322988488206 0.958624813931938 1 1
0.856002806465276 0.841052827941593 1 1
1.02569770389816 1.00798967756432 1 1
1.08590400697303 1.06511815065356 1 1
1.0314947470962 1.01214633492514 1 1
1.02666762968422 1.00903461608677 1 1
0.768879345789443 0.754932106597495 0 0
0.985492891252854 0.967088100644219 1 1
1.26161073206828 1.23814269686515 1 1
1.13265174351809 1.11145967179605 1 1
1.05289311388701 1.03423575188402 1 1
0.995466447651287 0.97856196668275 1 1
1.02789089052265 1.00808084247478 1 1
1.08612475329671 1.06449303986397 1 1
0.978184936905645 0.961317234309135 1 1
1.02302142093545 1.00399434563514 1 1
0.944908526636315 0.927349373177567 1 1
1.1259028076385 1.10325331926176 1 1
0.71132393670774 0.698756243363507 1 1
0.937852101397377 0.92015790616715 1 1
0.940330316245419 0.921924940317313 1 1
1.14857669147069 1.12789172887669 1 1
1.0286216852542 1.0098709801843 1 1
0.882501539436992 0.865624432325705 1 1
0.917430978731845 0.900049212803365 1 1
0.949040835977312 0.930689051513968 1 1
0.976201787583978 0.956185989461965 1 1
1.02228059582336 1.00565414583172 1 1
0.934495242469983 0.918373714033987 1 1
0.812719846472787 0.797914583163899 1 0
0.992156985315253 0.97188469788675 1 1
1.09206725533606 1.0717704482552 1 1
1.18056359657918 1.15865697967464 1 1
1.09883758203826 1.0786389841805 1 1
1.07811705315712 1.05795737391658 1 1
1.16941186084101 1.14761549291371 1 1
1.1132078807083 1.09329269774767 1 1
1.05521115656961 1.03447281871269 1 1
0.907195186445434 0.888848898170894 1 1
1.11979961868284 1.09855628022469 1 1
0.95021599194136 0.931632202886564 1 1
1.06382784274896 1.04192169351871 1 1
1.06689541168243 1.04674751070523 1 1
0.921870870105803 0.904208651242206 1 1
0.828641537180703 0.812669389649735 1 1
1.18059714383246 1.15840303206549 1 1
1.00983242963893 0.991279342058533 1 1
0.890015466920153 0.874157633311015 1 1
0.779673311531466 0.764308068734067 1 1
0.843758245770963 0.827343347109138 1 1
1.11134536893945 1.09097182364768 1 1
0.950317426202417 0.932124391957264 1 1
1.10942422485825 1.08947372441853 1 1
0.993624592164298 0.976221887448056 1 1
1.28122503903671 1.25767817224106 0 0
1.14535339609997 1.12585394012879 1 1
1.06459453650391 1.04619688433506 1 1
1.03458887552415 1.01567052598497 1 1
1.09886796066315 1.07830939778224 1 1
0.998112799348999 0.980977467830683 1 1
1.14106648531329 1.11987920609555 1 1
1.02917159908894 1.01169113748697 1 1
0.91948304463528 0.90147666528058 1 1
1.03910398106615 1.01998674742801 1 1
1.01435240294581 0.993958106832368 1 1
0.990478309499633 0.969824630372105 1 1
0.962851654154036 0.945093026098629 1 1
0.880179078313126 0.859972888986387 1 1
0.783789368101488 0.767978047445304 1 0
0.989842962817404 0.969263522934584 1 1
0.889019756366845 0.872914361747027 1 1
0.976907307840685 0.958738300196319 1 1
0.925556497808533 0.907997322223495 1 1
1.24207685917274 1.2185942717489 1 1
0.999397344700596 0.980162979759533 1 1
1.08922754477272 1.06771155590966 1 1
1.04489918869218 1.02451254630331 1 1
1.22921512957442 1.20770156123015 1 1
1.1060712963036 1.08465145104839 1 1
1.10534548029511 1.08362133417686 1 1
0.955194582944783 0.937888140111367 1 1
1.13805050345493 1.11654357646408 1 1
1.00304015856357 0.984175681877289 1 1
1.06333044344267 1.04385071661622 1 1
1.1052009034112 1.08507854522073 1 1
0.855874832340574 0.840177996615245 1 1
1.13918608360041 1.11772465486954 1 1
0.970669211139314 0.953439428776284 1 1
1.03132598672238 1.01228920293619 1 1
1.09898711071964 1.07957640842195 1 1
0.94759900510646 0.929066223863691 1 1
1.10404120493041 1.0832498881628 1 1
1.02137112249499 1.00146655713735 1 1
0.985512361613264 0.967231629321253 1 1
1.02870006853581 1.00906541783103 1 1
1.08970684796841 1.06994102079669 1 1
1.00153966213289 0.983356557074639 1 1
1.10326490832121 1.08310716474879 1 1
0.927267960491361 0.909095404146026 1 1
1.19898613492697 1.17792281662735 1 1
0.950402517499023 0.931249660902413 1 1
1.01679635359863 0.998634008200163 1 1
1.11160753425908 1.09109077480096 1 1
1.1693897428183 1.14791515995615 1 1
1.01056989220649 0.991536399223861 1 1
0.825436079238786 0.808028189101133 1 1
1.11873531967644 1.09771743537123 1 1
0.877674029980425 0.859643215762476 1 1
1.11917196706785 1.09770175973688 1 1
1.03819251402774 1.01968395902052 1 1
1.04847459256727 1.02898942136167 1 1
0.818756007547645 0.804362139460311 1 1
1.0722415116607 1.05283865020699 1 1
0.924069065817603 0.907687773001198 1 1
0.795442981738298 0.779071793124951 1 1
1.16276164298102 1.14121507766216 1 1
1.0335369262253 1.01313836337529 1 1
1.12534329882 1.10352099094975 1 1
1.04001446780401 1.02166476314188 1 1
1.02206207521825 1.0021329736565 1 1
0.974839612745235 0.956708397054306 1 1
0.923758109472691 0.906537510371636 1 1
1.161463022372 1.13871739796445 1 1
1.0005423320618 0.980476466843169 1 1
0.821794777757232 0.80599352691967 1 1
1.03644939058925 1.01828353437823 1 1
0.839716151539493 0.825072400264881 1 1
1.04246577056963 1.02181140945277 1 1
1.09745225322964 1.07774622467962 1 1
1.11863207155939 1.09808891929908 1 1
0.972732673239723 0.952234439424633 1 1
1.22403880052988 1.20114783154793 1 1
1.03815665487752 1.01768908587201 1 1
0.970016527120401 0.951272782214037 1 1
0.988136906057418 0.968092048250094 1 1
1.01640015667467 0.99709121795153 1 1
0.940854363741797 0.922044486305892 1 1
0.995246947160858 0.977360356793798 1 1
0.997001050801494 0.975303157231442 1 1
0.990613679931095 0.97162807174841 1 1
0.809753762173577 0.796132893194802 1 1
0.893710859057426 0.876380852252464 1 1
0.938227484280343 0.920356147689764 1 1
0.852132071000492 0.837647359040559 1 1
0.845427292260939 0.829302065179783 1 1
0.830073642673413 0.811834377994054 1 1
0.908122604393689 0.891412565823999 1 1
0.907253882690074 0.890300920451507 1 1
0.890186623377442 0.873857175624941 1 1
1.03387793571919 1.01491097445217 1 1
1.12164161896034 1.10024070873923 1 1
0.911718968607081 0.895886761344306 1 1
1.06966074662101 1.04864067616297 1 1
0.677604734152831 0.663691264656674 0 0
1.03038251587424 1.01233030596723 1 1
1.00727407523642 0.98889411256261 1 1
0.948062919944267 0.93140972982353 1 1
1.16711517311569 1.14562391104917 1 1
0.799306483361855 0.78522120725318 0 0
0.937925761917766 0.920807646722938 1 1
0.908086313499647 0.891457561396401 1 1
1.16347024332614 1.14348780393166 1 1
1.18144055811861 1.15862208651771 1 1
0.90833747284817 0.89170515423276 1 1
1.07228197342835 1.05270479496967 1 1
1.08544344933821 1.0661797589448 1 1
0.987684963593583 0.970437507418106 1 1
0.880351713216453 0.864372282574573 1 1
1.06130659866254 1.0418283041596 1 1
0.871510158937732 0.85535709647226 1 1
1.23310417228975 1.21056048098239 0 0
1.1022491316791 1.0811892788752 1 1
0.933468421181817 0.91583761135613 1 1
0.899429913280182 0.88314911760184 1 1
0.841535334697853 0.824633800913998 1 1
0.998300077756615 0.980633190410874 1 1
0.922210568674685 0.904094967924504 1 1
0.945889163257048 0.929040025542576 1 1
0.869824179393427 0.853459222367506 1 1
1.0034790426013 0.983649651852316 1 1
1.1566604427334 1.13514723783859 1 1
1.24037599584189 1.21786135397 1 1
0.953205382749971 0.933883662417343 1 1
1.14597378805139 1.12184407254989 1 1
1.05167422466366 1.03194539003733 1 1
1.19674980476148 1.17395528856885 1 1
1.11573718527747 1.0954795048277 1 1
1.02419414702682 1.0049174313435 1 1
1.08100315005138 1.06122643347888 1 1
1.13175630489944 1.1116180349943 1 1
1.05601057136649 1.03554241387122 1 1
1.1820108559025 1.16007804607229 1 1
0.843388630056887 0.828734632232902 1 1
1.11149552152875 1.09048026083847 1 1
0.927565625598838 0.909957241954442 1 1
0.977253183970873 0.959164566381406 1 1
1.14173239327938 1.12050862709983 1 1
1.04980268343587 1.03187556550857 1 1
0.949532814137478 0.931354819840474 1 1
0.929676986231416 0.91266155740536 1 1
0.849222936644403 0.833286776887597 1 1
0.937107664602605 0.919861411335409 1 1
1.09766773837869 1.07672289832265 1 1
1.15602408647085 1.13388650136051 1 1
0.888299535397525 0.871119509605222 1 1
1.03321217414824 1.01392340038853 1 1
1.15382310220905 1.13113294141688 1 1
0.870692066203901 0.853651930988226 1 1
0.837961780679905 0.822285090580181 1 1
0.949890668757161 0.930645658450146 1 1
1.04433557277762 1.02390897542313 1 1
0.990542511609685 0.971901959434731 1 1
0.912241083068344 0.893952024240901 1 1
1.05041782602115 1.0300884137642 1 1
0.931736572789753 0.913696505487275 1 1
0.70639109650139 0.692559151484634 0 0
0.997847587379217 0.978686279219166 1 1
0.952318781116098 0.935258237746935 1 1
0.863083045734398 0.847471306679085 1 1
1.01179185028581 0.993502608149771 1 1
0.758735407213067 0.744118183249186 0 0
0.936091946448309 0.920149420688979 1 1
1.19141690708759 1.16879257467066 1 1
1.1606338315626 1.14081522910514 1 1
0.942681821162791 0.924342991928025 1 1
1.05024682604595 1.0293408824486 1 1
0.913326581840814 0.896389363999563 1 1
1.09486952025678 1.07465903891383 1 1
0.763028017185259 0.747757417379106 1 1
0.913081116051821 0.896105934402058 1 1
0.926725627164671 0.909285954500431 1 1
1.13931629944322 1.11985672035677 1 1
1.0921900978561 1.07149437747812 1 1
0.889693110356653 0.87379473793195 1 1
1.04924099015835 1.02926203036506 1 1
1.0428124816147 1.02338331949788 1 1
0.974308959609708 0.954886714341876 1 1
1.07461155394046 1.0523428509289 1 1
0.907442838830894 0.889244172973874 1 1
0.999633769255778 0.979702579051716 1 1
0.920420281206801 0.90486389844217 1 1
0.757606712865626 0.742575226228356 0 0
1.13345847020406 1.11282453350745 1 1
0.853793196205837 0.836138828799045 1 1
0.936901261252099 0.919287063416046 1 1
1.17305160692646 1.15249174005036 1 1
1.05055720635651 1.03109046914493 1 1
1.07825983451927 1.0556988833659 1 1
1.03640604037767 1.01567282342164 1 1
1.04424428430283 1.02476328527337 1 1
0.977563696651406 0.95949240983334 1 1
0.984494841547539 0.965132580688587 1 1
1.0298571891694 1.00991169560217 1 1
1.00100522491829 0.982643637276512 1 1
1.15516074825915 1.13055396428219 1 1
1.18510009702738 1.15978068497961 1 1
1.03789503945479 1.01750156074906 1 1
1.14802597684379 1.12765786244217 1 1
1.10733473903452 1.08714653793307 1 1
1.01390059349392 0.994004170276828 1 1
0.968480261422937 0.950576270427372 1 1
0.858886285491647 0.845129516235132 1 1
1.1356889345238 1.11295058174843 1 1
0.888980099077529 0.870609492371585 1 1
1.02956896814544 1.00942830178052 1 1
1.26283044989383 1.2410876878075 0 0
1.11014875494143 1.08913646163115 1 1
1.03775537604931 1.01743950478779 1 1
0.899127162546725 0.881551698532692 1 1
0.995137452615263 0.975815080339069 1 1
1.12017480805467 1.09707855379654 1 1
0.837606991419507 0.820808320241173 1 1
1.12441885380051 1.10250508977413 1 1
1.06193978854953 1.04167086732187 1 1
1.0303856014959 1.01236100801652 1 1
0.877177600907041 0.859858619857088 1 1
0.950726530389667 0.933219849266176 1 1
0.99228694660201 0.972763031200453 1 1
1.0121431730279 0.992415799592048 1 1
0.873369798497462 0.858171374226299 1 1
1.10358701046467 1.0838734403666 1 1
0.859745815417712 0.843460166625758 1 1
0.841080446072431 0.824898971927356 1 1
0.888525164354685 0.870757218848735 1 1
0.903128852985219 0.886648012885557 1 1
0.948442513578368 0.929744401829212 1 1
1.07153719183995 1.05210976257413 1 1
0.923935977646495 0.906321519075859 1 1
1.03352356590584 1.01609038073107 1 1
0.819223716940395 0.803301215075436 1 1
0.972442768079405 0.954865205143707 1 1
0.87618350513346 0.858788416637214 1 1
1.07878539288802 1.06081995181753 1 1
1.08273267575337 1.06148148114885 1 1
1.12503154909325 1.10448159658129 1 1
1.03342082225343 1.0135059034278 1 1
0.767316867338889 0.751297794811531 1 1
1.03601634320624 1.01439096923046 1 1
1.17642429927484 1.15402121555852 1 1
1.04799524268442 1.02857050782079 1 1
0.975092092942292 0.955331534323759 1 1
1.03064618694769 1.01146707996794 1 1
0.950200391139336 0.932151998872897 1 1
0.991970244605779 0.972692421375353 1 1
1.1083992358491 1.08591983327708 1 1
1.13065985551151 1.11052738089338 1 1
1.06109471447995 1.03928583337841 1 1
1.07715352340158 1.05748665181206 1 1
1.20033361939143 1.17924607860492 1 1
1.20655743285642 1.18424435727423 1 1
0.907553863023351 0.890049459627512 1 1
0.668312715129293 0.657078250498566 0 0
1.14303720161026 1.12155907823205 1 1
0.856007987841077 0.840876087243397 1 1
1.02506676862052 1.006126483583 1 1
1.14395231427678 1.12266564469614 1 1
1.11670411981308 1.09369125641856 1 1
0.953655982817574 0.935889699280264 1 1
1.01103263097147 0.9928077308861 1 1
0.857845198454768 0.84327431283949 1 1
0.875853268159998 0.85932695226622 1 1
1.01140330832323 0.99307372802251 1 1
1.17162694167947 1.14991409687531 1 1
0.814241187566714 0.799380485922131 1 1
0.965919809020068 0.947688506143036 1 1
1.07973337751069 1.05990559228401 1 1
1.1512925177904 1.13073677642968 1 1
1.11562254789036 1.09383325518428 1 1
0.903795558125569 0.887272214714549 1 1
1.10582068193719 1.08733642833303 1 1
0.911728905921928 0.894193496100276 1 1
1.09462760599847 1.07449507507964 1 1
0.920233535713098 0.903402218547109 1 1
1.15597690995573 1.13368419697918 1 1
0.937848883298995 0.921182462175212 1 1
0.991338609885688 0.972351127383008 1 1
1.12736780314125 1.10712610559807 1 1
1.00132698077564 0.982069822145124 1 1
0.788361056496359 0.773116499978511 1 1
1.1549749960634 1.13329201796078 1 1
1.03362699176026 1.01383279227919 1 1
0.914351548101638 0.897145289046229 1 1
1.11022747880245 1.09040248942326 1 1
1.00238045786916 0.983953131371778 1 1
0.998473563049905 0.980365846694743 1 1
0.89942883669378 0.883689294565392 1 1
1.1302367173784 1.11012548218955 1 1
1.01796733867886 0.998927357224778 1 1
0.930979451965178 0.913637969984479 1 1
0.964799690402723 0.94735354476608 1 1
1.00200982237082 0.983982222443268 1 1
0.910833111969626 0.894699267082469 1 1
1.45924497328145 1.43118840984729 0 0
1.34611801346511 1.31915292034433 1 1
0.911271872089236 0.893651666613182 1 1
1.118758717697 1.0981097002904 1 1
1.1222057879073 1.09977876571373 1 1
0.830397118851385 0.814617992990964 1 1
1.0327386013821 1.01390907303047 1 1
1.17902257632156 1.15764054684172 1 1
1.13760622657131 1.11565824761178 1 1
0.895719686058212 0.877085274392678 1 1
1.14926021687098 1.12663932097467 1 1
1.06276742213899 1.04230588133381 1 1
1.17072029482609 1.1469198002472 1 1
0.908277929344167 0.891541519736122 1 1
1.0731061631558 1.05363881665847 1 1
0.931447775862982 0.913312560779231 1 1
1.19369343883391 1.17106729279488 1 1
1.11848023010849 1.09794647053487 1 1
0.936813426884413 0.920260452889491 1 1
1.37023835993044 1.34388735824112 0 0
1.06703666646391 1.04582549146793 1 1
1.16435540830581 1.14149642860657 1 1
1.07316605602365 1.05284320285741 1 1
1.03566165071534 1.01871098099265 1 1
1.02402710909338 1.00574990132451 1 1
1.12005284440041 1.09992983587411 1 1
0.932380465601781 0.916125191038975 1 1
1.01826737185653 0.998780043146122 1 1
1.15932480023569 1.13682670987627 1 1
1.01258006493046 0.993135839552303 1 1
0.822078105821482 0.807046480438193 1 1
1.02775392675552 1.00939721961567 1 1
0.830218871383678 0.813305944821468 1 1
1.1543026883874 1.13139975916936 1 1
1.16898722909992 1.14175384811906 1 1
0.947258863832466 0.932092905826698 1 1
0.941793020267672 0.924258468531909 1 1
1.11581239394057 1.09126203082766 1 1
1.0127011798841 0.995338992604309 1 1
0.967119110263526 0.950235260730429 1 1
0.855783509682282 0.838523435916062 1 1
1.01337451567158 0.993286921302375 1 1
0.767593730813259 0.753366977085946 0 0
0.867343887531166 0.851545768842423 1 1
0.744944040059827 0.730070058628107 0 0
0.979387918802234 0.959402475172208 1 1
1.09555083717902 1.07706724516125 1 1
0.930056159359217 0.911703052078286 1 1
1.21428929617946 1.18968166300028 1 1
1.07771691839409 1.05721023934194 1 1
0.944413785049659 0.926354240150891 1 1
0.896599045034636 0.881871335234693 1 1
1.20555680786962 1.18486727553554 1 1
0.982916371307937 0.96647659384705 1 1
1.13996547340972 1.11883648313833 1 1
0.945300240696432 0.926480888405778 1 1
0.934455227477733 0.916936474076151 1 1
0.920933597407627 0.90480397726094 1 1
1.0963107071695 1.07608195369095 1 1
1.06381516057819 1.04290775260047 1 1
1.17892896920703 1.1547600734133 1 1
0.945628243457458 0.927016908637922 1 1
0.981194909686151 0.962765898025032 1 1
0.88503153315132 0.867249140103305 1 1
0.856705782394982 0.841252166590071 1 1
0.939400515707306 0.921263363781281 1 1
0.783988544033815 0.769980500646348 0 0
1.04148991144116 1.02213547108456 1 1
1.05699699353945 1.03730855647293 1 1
0.980759210271373 0.963544514500216 1 1
1.08747412689455 1.06607741909121 1 1
1.10225459846127 1.0801631474992 1 1
0.975802598957343 0.957945953058435 1 1
0.963939792992135 0.947131215201655 1 1
1.05254021542306 1.03464688538248 1 1
0.925770999986447 0.909451757214406 1 1
1.18444704165315 1.1640642663862 1 1
0.936255104364363 0.918066003743638 1 1
0.83404915957885 0.817218118895188 1 1
1.07902911201045 1.05888180468603 1 1
1.17853570286769 1.15778619170175 1 1
0.739499172066098 0.725110839011212 1 1
0.890899940358478 0.875118426492616 1 1
0.71255297178821 0.699180242675519 0 0
1.1259045679695 1.10292125093924 1 1
1.01048355924396 0.992875566433327 1 1
0.773161645264024 0.75880480314017 1 1
1.05997416487373 1.04149434533348 1 1
0.945314151928468 0.925920426487744 1 1
0.973005038142022 0.954919561488496 1 1
1.12024587145163 1.09832659162185 1 1
0.670461028772607 0.658561947761167 0 0
1.00251354672464 0.985381547790151 1 1
0.942019974202272 0.923522104136253 1 1
0.895741456577217 0.878883824007562 1 1
0.848681646522871 0.832033103871137 1 1
0.86823843762294 0.850508120899078 1 1
0.77623806751365 0.761254083906158 1 1
1.12422536881634 1.10520391016201 1 1
1.08489327001236 1.06470135859544 1 1
1.16369696710147 1.14052851230342 1 1
0.895422084642153 0.878118177078835 1 1
1.17086470267901 1.14977055630545 1 1
0.98897039412775 0.967808422296443 1 1
0.96536621701233 0.947454030224824 1 1
1.02713523813879 1.00873154356869 1 1
0.777751907412861 0.761298561884001 0 0
1.13054793839323 1.11022308560881 1 1
0.82023408973727 0.805813104445404 1 1
0.969414802361816 0.951336267876864 1 1
1.13196995077406 1.11127721468036 1 1
1.22056028326356 1.19812725658637 0 1
1.20070638469285 1.17684231090146 1 1
0.923872402271132 0.907349815390708 1 1
1.03562061463237 1.01593359032708 1 1
1.09044576553026 1.07023324963993 1 1
1.14217657757433 1.1198386642138 1 1
1.12848576246405 1.10729216820001 1 1
0.853521434861413 0.836370745196191 1 1
0.983659549882809 0.965222838701798 1 1
0.960525040775002 0.943004375075766 1 1
0.961745233503576 0.943704620824671 1 1
0.956049098851201 0.938605184038325 1 1
0.960914240670756 0.94228434557392 1 1
1.0651886112563 1.04472316852559 1 1
1.13160406474266 1.11134987686206 1 1
0.826149229560195 0.811450823794847 1 1
0.858830441088029 0.843354004434358 1 1
1.17792783877898 1.1559310016638 1 1
1.05497292931611 1.03722886793611 1 1
1.07314140828372 1.05362195078649 1 1
0.983618527386831 0.965697575788075 1 1
0.974172545757468 0.955841907508017 1 1
0.990898950580289 0.973327602124572 1 1
0.715454634398007 0.703162864178227 0 0
1.0997997068357 1.07706094881898 1 1
0.988341127547798 0.968861950678377 1 1
0.916632756580236 0.901142086314905 1 1
0.948458693192818 0.93013278246821 1 1
1.01088925092434 0.990373524093791 1 1
1.01999130992198 1.00185224630678 1 1
1.05111648540865 1.03027505178993 1 1
0.980091406872143 0.961539425463211 1 1
0.929919019644077 0.911371605199851 1 1
0.721564183956555 0.708051683562372 0 0
1.02603959777127 1.00818819834789 1 1
1.08536439347249 1.06597404054233 1 1
0.898895716720021 0.882823297661184 1 1
0.791908931642703 0.776697740468295 1 1
0.956587166131588 0.937992038393866 1 1
0.877768470616354 0.859376901908593 1 1
0.925240425973737 0.907388027438387 1 1
0.888832456637468 0.873069132881303 1 1
1.05391211449322 1.0352755920167 1 1
0.99427528888454 0.974796793447163 1 1
0.821433017355705 0.807311593886084 1 1
0.846372284699382 0.830718995597242 1 1
0.909025853613895 0.892668243475449 1 1
0.975853242559611 0.955969450059774 1 1
0.865218292261324 0.850430680613468 1 1
0.926885032846745 0.90960791043052 1 1
0.946816569858786 0.928798183956296 1 1
1.20359578583294 1.18035981564341 1 1
0.967667521964049 0.948606233573724 1 1
1.05576944625401 1.03513561620624 1 1
0.962276187957933 0.944810974082272 1 1
0.956221189213073 0.937468260174303 1 1
0.942279554788688 0.924980698237093 1 1
0.849136740679193 0.833040705195489 1 1
0.953644325796745 0.933706716405076 1 1
0.977301381632135 0.959255804127085 1 1
1.21325503705487 1.18992344279473 1 1
0.930926451993532 0.912931457451379 1 1
1.18358366099699 1.15961026593262 1 1
0.809290510626539 0.796015241571705 1 1
1.05514472882393 1.03605965672052 1 1
0.741963184687483 0.727315020123589 0 0
1.02748438154958 1.00866114506883 1 1
1.10689661924735 1.08624875214034 1 1
0.850322612424971 0.834658954783617 1 1
1.33443661836374 1.30824181045416 0 0
0.871972408481981 0.85618339084385 1 1
0.821146804806498 0.805300005692438 1 1
1.13287322104386 1.11278347946931 1 1
1.1241367866013 1.10431223904561 1 1
1.06945557196746 1.04859634192313 1 1
0.931712786675323 0.91532075033345 1 1
1.243690368547 1.21897556427736 1 1
1.09530064968861 1.07697597209684 1 1
1.02689449064495 1.00925137094569 1 1
1.09355078657607 1.07243362183755 1 1
1.00322884302423 0.983963054268626 1 1
0.91088926746491 0.893955454664961 1 1
1.03389077152019 1.01570668364474 1 1
0.891506881073554 0.875241013350895 1 1
1.23773033382354 1.21496505246184 1 1
0.95295663037996 0.935691894315725 1 1
1.10636523596743 1.08663644516984 1 1
1.26672420736606 1.24180650747307 0 1
0.936541543736509 0.916746894649934 1 1
0.766998912136634 0.751310477614436 1 1
1.17554613240172 1.15326720160129 1 1
0.968308494078111 0.950011741755633 1 1
1.06428892710882 1.0455257211446 1 1
1.0142279871885 0.99373457303639 1 1
1.25923139887451 1.23463420230337 0 1
1.26118756197638 1.24026917079735 0 1
0.690321176645587 0.679115162805472 1 0
0.993674477054402 0.976438895251301 1 1
0.982263473166363 0.961930975462936 1 1
0.813568008050941 0.799621861597274 1 0
0.819403338297686 0.802212428135396 1 1
1.18881570599545 1.16777175146734 1 1
0.958252120753154 0.939696466741552 1 1
0.938785859759157 0.921727809393181 1 1
0.989386301485404 0.970927299519417 1 1
1.14442384378966 1.12431313810236 1 1
1.22333102120588 1.20040040649287 0 1
0.92390800116455 0.906852649137972 1 1
1.04387063221611 1.02098794321377 1 1
1.0674372652022 1.0447311561487 1 1
1.05388717580784 1.03568729239526 1 1
0.97838240177544 0.961477938328663 1 1
1.0661000147411 1.04445407431982 1 1
0.986971861217066 0.96850436763229 1 1
1.17421629373001 1.153524700028 1 1
1.14832504672365 1.12619206984449 1 1
0.884633777794092 0.868252288492576 1 1
1.02311488698447 1.00451281940561 1 1
1.04272629908046 1.02346967615515 1 1
1.04741100600028 1.02806025631801 1 1
1.10892620280191 1.0874314147462 1 1
1.12836374757556 1.10496411835669 1 1
1.11884020762924 1.09822208087923 1 1
0.737330172140058 0.723834315963126 0 0
0.866434175725438 0.850779187766388 1 1
0.983274559192069 0.963289809548182 1 1
1.332713773415 1.30811724191751 0 0
0.769624258651037 0.754531436037188 1 1
1.04393180406317 1.02392302060081 1 1
0.928059865550075 0.911383661099565 1 1
1.07486005108158 1.0557079667417 1 1
1.14160434302935 1.11980105263102 1 1
1.01135499744405 0.993370078778998 1 1
0.929822527840106 0.913230455400236 1 1
1.06348359263868 1.04481550155405 1 1
0.900001135442579 0.882284942189336 1 1
0.883856948431856 0.867128202180917 1 1
0.876303164645912 0.859511366217608 1 1
1.06848477655765 1.04907234818749 1 1
1.15494142270843 1.13483009942671 1 1
0.816586419357675 0.801195174164556 1 1
0.901975215952715 0.887151420750595 1 1
1.05553893062762 1.03488995338069 1 1
1.13961866641327 1.11760407322847 1 1
0.844399073811198 0.827930938948836 1 1
0.899877325486386 0.883017770997203 1 1
1.06175334055531 1.03990141370814 1 1
0.974785342566933 0.955665120601215 1 1
0.861891131590969 0.844212289609223 1 1
0.990695072082571 0.970891550844616 1 1
0.937139674520456 0.920601797853155 1 1
1.06725245968269 1.04451857852922 1 1
1.0067239004841 0.989441997638987 1 1
0.878262346921984 0.859259661292594 1 1
0.98153440029143 0.962189260633737 1 1
0.960280454441748 0.942724372525852 1 1
1.16227857996977 1.14103264626508 1 1
0.767380621163236 0.753293735500862 0 0
0.938311309788373 0.919220298719492 1 1
1.09578885352752 1.07460985580253 1 1
0.995980998027456 0.977389775150833 1 1
0.962386339986546 0.944200771099898 1 1
0.873116425851855 0.854525224978201 1 1
0.920450305210815 0.90398217080401 1 1
0.832859974751332 0.817342889917373 1 1
1.10155596919547 1.08280967215769 1 1
1.02606643046062 1.00724526538909 1 1
0.967887961545056 0.94964244748688 1 1
1.00651125139159 0.988335650481731 1 1
1.14562844816827 1.12528147717359 1 1
0.932011632072607 0.915784623448355 1 1
0.951130302291602 0.934616386667866 1 1
1.04090313817526 1.01880601851339 1 1
0.798795920570488 0.784203198902854 0 0
1.25996076936589 1.23419685622432 1 1
0.899593142799985 0.881130049775241 1 1
1.02249714973555 1.00474162140143 1 1
0.880334827274545 0.865795520785001 1 1
1.05050030971402 1.03269104056876 1 1
0.996121416690441 0.97734946354297 1 1
1.1040055721459 1.08267352365569 1 1
0.994393876038435 0.974165578041576 1 1
1.04509547434632 1.02690024339141 1 1
1.10502725197448 1.08035572457826 1 1
1.09642196964302 1.0773029344415 1 1
0.935549385849636 0.91809844498217 1 1
0.796527031517312 0.782931875958549 0 0
1.26164733031691 1.23916736263081 1 1
1.0338650653859 1.0146237373555 1 1
0.918640006665807 0.902105269700242 1 1
0.810523195167599 0.796878244508055 1 1
0.797535978448373 0.781985048602744 1 1
1.05348151493561 1.03260933334261 1 1
0.893040167985657 0.875238193906638 1 1
0.844185079534794 0.82915836807783 1 1
1.00037582514214 0.98349108201236 1 1
0.81539333953587 0.801163240854527 1 1
0.966741374511381 0.950285376023238 1 1
1.15454150443449 1.13324320223636 1 1
0.929098740828526 0.912822297902477 1 1
0.953769627670815 0.936150255828129 1 1
0.904464336936756 0.88683651892335 1 1
0.937531370565913 0.920184110821216 1 1
0.692455737700006 0.679727563605371 0 0
1.05147492324026 1.03077429534698 1 1
0.882954703436306 0.866046373483281 1 1
0.961142072739759 0.94086333532612 1 1
1.25119826334897 1.22909906423637 0 0
0.950582852850375 0.933294121671471 1 1
1.145750599976 1.12598677878463 1 1
1.13678159537301 1.11487958648711 1 1
1.30047436623611 1.27441712007777 0 0
1.08134423755674 1.06166415225561 1 1
0.959528775750096 0.943516230843085 1 1
1.15735621815804 1.13629995690448 1 1
1.17810639109302 1.15799211751867 1 1
0.878849890852036 0.862129471357959 1 1
0.858897940001393 0.842461280085037 1 1
0.892846050792346 0.876889486319293 1 1
1.17117577653795 1.14940770930811 1 1
1.33276834209844 1.30742809989829 0 0
1.18422731255053 1.1619513226542 1 1
0.959260677881612 0.942016797354833 1 1
1.05208097315124 1.03163992455524 1 1
0.827046672739062 0.811018158292376 1 1
0.990493982807178 0.971348238745123 1 1
1.08234467165141 1.06348664668434 1 1
0.901313008339758 0.885559327567916 1 1
0.849079565793259 0.832146937721427 1 1
1.01986113570286 1.00264979454145 1 1
0.999941556026181 0.981775882332451 1 1
1.28696455306456 1.26260849327312 0 0
1.13002971113444 1.10860287093271 1 1
0.93986373141506 0.922177675364866 1 1
0.927900952026777 0.90940034579829 1 1
0.907465752723213 0.890347229962017 1 1
0.884798871945151 0.868314396870103 1 1
0.847450700164004 0.830954624462613 1 1
0.970531866560342 0.953810712794565 1 1
0.968337930978277 0.949224311580793 1 1
1.14812472609674 1.12549058143866 1 1
0.849945291284624 0.835438632619569 1 1
1.03730974523 1.01757294557476 1 1
1.16999585026463 1.14986968407312 1 1
1.02839579532685 1.00805078883287 1 1
0.935799428028281 0.916495855754183 1 1
1.04975471337588 1.03060003253089 1 1
1.13041275740349 1.10746281416539 1 1
0.862177117216706 0.84665527466628 1 1
0.880988701854452 0.863847344098693 1 1
1.07936499100845 1.05928298867418 1 1
0.946046450313863 0.928757494649564 1 1
0.904659309925344 0.887281106516281 1 1
1.11413530855862 1.09421004205493 1 1
0.997694325647611 0.979325407131665 1 1
1.10835156466326 1.0879097022699 1 1
1.09372187470021 1.07308999191545 1 1
1.01007978524174 0.992580881963046 1 1
0.90250761641987 0.882966508559733 1 1
1.08163648181366 1.0630442433879 1 1
0.980000859500094 0.959796212762237 1 1
0.925796429601772 0.909944890091632 1 1
1.18557132134141 1.16378987436312 1 1
1.04742142549677 1.02852076032932 1 1
1.0322134611681 1.0119241747248 1 1
1.04540846898207 1.02615180820164 1 1
1.13364933267261 1.11401053922704 1 1
0.950348171808674 0.932368553788495 1 1
0.926644704246875 0.909909319357973 1 1
1.11793709173177 1.09696047689074 1 1
0.959639772652767 0.941977291841376 1 1
1.23256745073762 1.21012116197582 0 1
1.36948270209957 1.34400808590164 0 0
1.12757287981515 1.10825115210903 1 1
1.05896915848073 1.03779452434619 1 1
0.854221022002826 0.839409315336774 1 1
1.02966795546641 1.01080615683547 1 1
1.0727180815893 1.05333779398501 1 1
0.988595385966109 0.971484901871514 1 1
0.767240175934584 0.75459568615476 1 1
1.05750161396758 1.03823120000822 1 1
1.17826671921323 1.15465470610211 1 1
1.14892069465821 1.12761358647045 1 1
0.958153999053018 0.939595824923684 1 1
1.14186153322812 1.11770600425484 1 1
1.03825355269808 1.01854887657285 1 1
1.13195328799497 1.11105671202726 1 1
0.961362471017227 0.943547141439578 1 1
0.930732752108449 0.913833869476342 1 1
0.973348701135092 0.956237685401575 1 1
1.10071408140655 1.07947677910565 1 1
0.996550559562119 0.976928201712244 1 1
0.985424477566614 0.968222327489539 1 1
0.986356864925517 0.96752847925852 1 1
1.10774994610463 1.08727830536636 1 1
1.04768528153514 1.02825219649637 1 1
1.1209972241342 1.09949301120289 1 1
0.833249923106811 0.818993046097606 1 1
1.03463541606538 1.01543598930937 1 1
1.04030558165403 1.0217277413228 1 1
0.943227492147617 0.926856910251592 1 1
1.04628745873071 1.02675877004306 1 1
1.16603258961415 1.1448776071321 1 1
0.923902634983141 0.907286531169857 1 1
0.893430082041423 0.877040294554049 1 1
1.01223154439499 0.993947461825965 1 1
1.12201670901113 1.10031368094548 1 1
1.05711778403248 1.03828918443424 1 1
0.895559994836683 0.879389764576322 1 1
0.787109744143013 0.773016169371846 0 0
1.03724589916802 1.01824837076482 1 1
0.919230252240289 0.901105089255081 1 1
0.782781054762509 0.766908887842011 1 1
0.941016663469069 0.922560408319351 1 1
1.15989486849131 1.14026803316312 1 1
1.11217959440625 1.09201993975695 1 1
0.983533948176092 0.964901831304552 1 1
1.27545006622609 1.25239373338792 0 0
1.08049370117995 1.05902162473076 1 1
0.9476362590512 0.928850271322314 1 1
0.990982445519018 0.970139855715113 1 1
0.92044185087772 0.903632617085071 1 1
0.931727091754675 0.913663414572611 1 1
1.13491622715225 1.11284478533185 1 1
0.827998108714902 0.810747831735506 1 1
1.02205562075046 1.00198061025765 1 1
0.84941536180324 0.833201649872688 1 1
0.991070254817612 0.972885927538001 1 1
0.96190825180127 0.944916474575505 1 1
0.925499793949305 0.908250765840682 1 1
1.38765848534479 1.36165384081262 0 0
0.87518609022205 0.859402613621712 1 1
1.18191151675251 1.15896710233733 1 1
1.12352358616795 1.10188872236571 1 1
0.861269887797986 0.8449099485076 1 1
0.721904520957613 0.70806440693543 0 0
0.901273176161191 0.884103653058559 1 1
1.02665023003899 1.00784109469876 1 1
1.03727395393525 1.01849633743128 1 1
1.04949443767118 1.03118652089925 1 1
0.804346325872149 0.789576158985472 1 0
1.07898188688782 1.05840727159135 1 1
0.952363539617867 0.935717218532985 1 1
0.762738277832506 0.750532534218553 1 0
0.98078193186471 0.963965822996324 1 1
0.855132435636319 0.837784491156748 1 1
1.0083620375502 0.988779150654833 1 1
1.05474068189784 1.03564868551516 1 1
1.30666239226638 1.28201682908317 0 0
1.09036558707421 1.06836287734475 1 1
0.828165800704747 0.813261308972095 1 1
0.973856248285565 0.95377417894085 1 1
1.29719644246608 1.27278894374867 1 1
0.702545428393225 0.6889843520576 0 0
1.27506788486496 1.2518148267206 0 0
0.82817137344566 0.813441067162542 1 1
1.2164535387147 1.19357153950299 1 1
0.755543746580249 0.742148103034589 0 0
0.965206377670048 0.946166720802259 1 1
1.11530760502599 1.09332786542671 1 1
1.01032891226405 0.991511007291243 1 1
0.800784235765859 0.785358588745831 1 1
1.05520794411187 1.03331245758625 1 1
1.01595611154551 0.995438004474838 1 1
0.951527778347692 0.935641707850684 1 1
1.12280623309409 1.10267920591778 1 1
1.13633535336565 1.11637884944455 1 1
1.06845028837876 1.04981134657831 1 1
0.864147994692024 0.848586053509034 1 1
1.05189883039259 1.03367855151915 1 1
0.991858148524099 0.974956196376908 1 1
1.16911709059214 1.14666929536394 1 1
0.850605262934028 0.833139467965691 1 1
1.01145552902809 0.993066564859682 1 1
0.939062217298135 0.920629941202633 1 1
1.02080267230839 1.0032284077075 1 1
1.07656594865246 1.05639510308706 1 1
1.1908743750133 1.16685679411423 1 1
1.04347398563327 1.02422525275803 1 1
1.09862407550669 1.07847499395196 1 1
1.07500536446418 1.05367657708724 1 1
0.891142211078441 0.873724475740401 1 1
1.22795106237932 1.20563236307374 0 1
0.939128044916009 0.920346166149911 1 1
0.76452648545374 0.751410514177502 0 0
0.74264770659661 0.728597111078661 0 0
0.9874847716357 0.969296852417464 1 1
0.889497656139479 0.874051340667156 1 1
1.20127491651452 1.17804792507515 1 1
0.902176639462195 0.886156765375761 1 1
1.09218648319448 1.07188034580688 1 1
1.10381174048817 1.0821827146039 1 1
1.02679944835352 1.00790172817684 1 1
1.24762307751186 1.22451827539461 1 1
0.93093060844097 0.912963222479584 1 1
1.05327874477773 1.03279355041024 1 1
0.995313043666266 0.977493776442947 1 1
0.982779856116403 0.965814430665128 1 1
1.03166838964122 1.01261105601769 1 1
0.976248750526951 0.956869476036976 1 1
0.86984648450081 0.854377183011707 1 1
1.10085850545368 1.08086030190507 1 1
0.971126071945188 0.951141844816665 1 1
0.926519178424668 0.910650435243329 1 1
0.853323083698429 0.834443000395598 1 1
0.942619246565872 0.923825127984589 1 1
1.06892154645598 1.04941291567722 1 1
0.916092818616405 0.896922782719045 1 1
1.14973310329789 1.1260434339948 1 1
1.02454455749921 1.00563820213295 1 1
0.829795313394464 0.811111733065384 1 1
1.13418394155099 1.11259577223846 1 1
0.902808134587415 0.885455148058992 1 1
0.798516997750735 0.781803583615776 1 0
1.09873537774272 1.07562290123888 1 1
1.14029612973133 1.12021420413154 1 1
0.822791894749297 0.809731075462972 1 1
0.778367703493015 0.76376458872643 0 0
1.1259318564677 1.10367824132362 1 1
0.931427240852965 0.912724919226076 1 1
0.975823518220174 0.958307031015988 1 1
1.00244054816087 0.983260986353598 1 1
0.724630027959831 0.711628989497325 1 0
0.997314797421932 0.979612872261717 1 1
0.829690020824776 0.815388225550145 1 1
1.03609961643856 1.01594203901313 1 1
0.906076858385864 0.889458896626624 1 1
0.907608063762952 0.89154055097522 1 1
0.987221769330982 0.970043745839948 1 1
0.733396569312703 0.719654020533618 0 0
1.06154622457288 1.04084236076224 1 1
0.966064729473142 0.947557381431199 1 1
1.15041056734724 1.12988209615934 1 1
1.05833976447176 1.03827780546698 1 1
0.964921857427546 0.947241496069607 1 1
1.1154931905069 1.09301400279363 1 1
0.831692256768319 0.816597147971744 1 1
0.777393875373428 0.760875722490666 1 0
0.825708587942578 0.810374572445306 1 1
0.808389345737695 0.791315671739601 1 1
0.964242393278961 0.947848570324591 1 1
0.923994783718501 0.906087956987161 1 1
1.02941287735386 1.01001209089668 1 1
0.732982954857093 0.719714515084309 0 0
0.888961018300699 0.872252702996514 1 1
1.00584717789182 0.987452881246008 1 1
0.909259284128951 0.89297085662741 1 1
1.05802605431369 1.03907825003181 1 1
0.784725029818164 0.769066709574595 1 1
0.98815026736058 0.969890592503664 1 1
1.06372624876104 1.04476875803003 1 1
0.874866753667028 0.855939104739816 1 1
1.03799528867208 1.01833078864613 1 1
0.905076429145866 0.887330073912576 1 1
0.860985912420347 0.843879857517392 1 1
0.983228286251894 0.964620936101223 1 1
0.863072855340222 0.84743746183391 1 1
0.989046303188633 0.96970063165097 1 1
0.984230315608854 0.965582353376891 1 1
1.08136214523478 1.06038846722914 1 1
0.965529895695592 0.946954745627691 1 1
0.893919540810916 0.874492143215498 1 1
0.923120927013139 0.906640505318575 1 1
0.862841613541911 0.847521133967008 1 1
0.88711947318386 0.870054846923781 1 1
0.868922989643012 0.854388370877503 1 1
0.92055131733936 0.903352213113816 1 1
1.01318265370589 0.994581560984267 1 1
0.897884806860333 0.881783693735391 1 1
0.94192997964699 0.923015174215724 1 1
0.964905711533107 0.947749215132444 1 1
1.13920388305487 1.11881627917387 1 1
1.0857304042478 1.06691035903269 1 1
1.03778317990744 1.01733862630369 1 1
0.954592488373415 0.935371389714652 1 1
0.992819932110175 0.973117554908271 1 1
0.955740277100473 0.939270300898808 1 1
1.10349683651242 1.08460875122767 1 1
0.873278969425647 0.856862616124992 1 1
1.01444484308361 0.997624250407468 1 1
1.13378951179001 1.11240304154044 1 1
0.991694513371536 0.974318850031465 1 1
1.18569079816586 1.16333208220538 1 1
1.03521512446777 1.01593317042925 1 1
0.954176358905308 0.93475118040325 1 1
1.03317881627494 1.01343251662241 1 1
1.10876473602744 1.08975557536388 1 1
1.02949244891055 1.00775826450781 1 1
0.839360106506148 0.824549857418476 1 1
1.15959607143922 1.1399630938052 1 1
0.921205609716695 0.903778385285526 1 1
0.96910622005722 0.951022901294029 1 1
1.01623351394256 0.998037365858003 1 1
1.11010731621466 1.08940511285249 1 1
1.36703465568742 1.34101801042075 0 0
1.23627586057155 1.21256308041298 0 1
1.24309487435281 1.22128736873759 1 1
1.1137334285488 1.09429487163579 1 1
0.939747322074778 0.921394750562455 1 1
1.1109276269804 1.09125661048774 1 1
0.967874011085331 0.95076486432425 1 1
0.912315344813453 0.895738132799536 1 1
1.0562181059441 1.03667542728123 1 1
1.05285518013693 1.03489286385403 1 1
0.766098075445127 0.751885168531482 0 0
1.00591911628713 0.986663033900923 1 1
1.08998505317005 1.07055661658241 1 1
0.837501155987976 0.822180536160003 1 1
0.851243439151091 0.835475374314836 1 1
1.00781917058484 0.990440488968505 1 1
0.952974566358622 0.935016488889775 1 1
0.964091375078684 0.943769786440195 1 1
0.940459263232777 0.922157780518672 1 1
0.755620522295541 0.739920730261229 1 1
0.794012059071946 0.779927348651644 1 1
0.932347306951719 0.915976253777173 1 1
0.958320690503798 0.941201161264131 1 1
0.949888635883865 0.933001872969237 1 1
0.970233316773134 0.952166136218875 1 1
0.824191699478395 0.808426669877937 1 1
0.864254945953809 0.849484271423622 1 1
0.997804167032401 0.9778860196088 1 1
0.946141938672023 0.929414179194308 1 1
0.955690440482431 0.937814136985347 1 1
1.00060463817035 0.983051647879117 1 1
1.06577343990251 1.04627564934102 1 1
1.22586807529459 1.20232507870707 1 1
1.01203842836532 0.993215173655051 1 1
1.01690363728207 0.998221374118456 1 1
0.956000037365245 0.939093238537322 1 1
0.915907215912595 0.896995032468481 1 1
1.16405550704933 1.1434304069997 1 1
1.0306304003476 1.01115567969301 1 1
0.993085532694777 0.974999567111857 1 1
1.06869199559953 1.04941547140943 1 1
1.03442302863702 1.01470231454084 1 1
0.907987312474589 0.891076927068261 1 1
1.04511452572923 1.02613275437911 1 1
0.889784284143762 0.873124414642703 1 1
0.921608568126617 0.902187924896229 1 1
1.07887720534516 1.05852047202534 1 1
0.861091104864716 0.84527953755321 1 1
1.04586328969933 1.02668461495748 1 1
1.0735979039698 1.0521534388075 1 1
0.833402774691008 0.817018024304376 1 1
0.875918087425361 0.860476832835174 1 1
1.11407432236902 1.09536228520575 1 1
1.03826346738494 1.01754236527312 1 1
0.810968595161628 0.795158216520922 1 1
1.22772799895868 1.20552594281535 0 1
1.01117029959242 0.99164186418267 1 1
0.928262998056777 0.90862149795646 1 1
1.06090807386103 1.04190577902606 1 1
1.09087356734972 1.0721277260957 1 1
0.896782249498122 0.879521336929189 1 1
1.07640086581916 1.05611641815567 1 1
0.964471003461021 0.94748190634345 1 1
1.18445312394245 1.16300360681385 1 1
1.0012304678518 0.983097998211065 1 1
1.23588719186824 1.21465689566812 0 0
0.956120383390717 0.936065188736296 1 1
1.08582257305528 1.06606331053633 1 1
1.12254674083379 1.09837136113709 1 1
0.790112323422577 0.775444420124938 1 1
1.0161137382186 0.997655662605069 1 1
1.07111463129649 1.05224859478428 1 1
1.0385861670214 1.01916080958948 1 1
1.19268294889099 1.1700307118771 1 1
1.22049081099378 1.19407932294243 1 1
0.725980560118197 0.713023055991538 0 0
1.01864523120883 1.00084589772501 1 1
0.929072932244073 0.912082742846604 1 1
0.718955571004328 0.705867942812458 0 0
0.851355633414843 0.837009521928563 1 1
0.867683764523087 0.852963315785928 1 1
1.12246481914315 1.10045935880448 1 1
1.18281265647146 1.1611404394694 1 1
0.913548410769159 0.895886277171394 1 1
0.961987308846496 0.945279325965386 1 1
0.977589055995845 0.959829118012789 1 1
0.915720950715488 0.898578658628734 1 1
0.969434437433034 0.951666664474964 1 1
1.01025458033625 0.990376364911748 1 1
1.02043573487344 1.00293763245084 1 1
0.92577448044995 0.906812663161217 1 1
0.856865797470547 0.838708049806092 1 1
0.777869906112864 0.763117249955536 1 1
1.05621339036628 1.03702930356403 1 1
0.978892554197997 0.960339607116953 1 1
1.07017157513041 1.05076299428996 1 1
1.04442423603894 1.02350738144221 1 1
1.07957724135089 1.06020654086283 1 1
0.809838053216584 0.794655402804742 1 1
0.885749472492089 0.870173509921801 1 1
1.01218761018472 0.992886957694375 1 1
0.951091094067025 0.933682144806253 1 1
0.893422221282016 0.877575869103997 1 1
1.16020219466225 1.13852672129226 1 1
1.18614565789247 1.1638815213555 1 1
1.02155145922767 1.0015745256489 1 1
1.10016235525933 1.08040654919334 1 1
0.93407747501326 0.915833607826532 1 1
1.07148871299374 1.05099611266292 1 1
1.08895633023346 1.06823174227743 1 1
0.871554435851384 0.853658412538863 1 1
0.839931614930366 0.825189994851202 1 1
1.15293961040945 1.13269543316636 1 1
0.90185869948882 0.883292168666016 1 1
0.960483664117178 0.943110431971287 1 1
1.19747349271427 1.17514265131629 1 1
0.906380287132505 0.889529452664815 1 1
0.993852738249015 0.9765169550705 1 1
0.971694875459837 0.953925378964117 1 1
0.975267407803986 0.957240695542517 1 1
1.22418645738284 1.20294109461185 1 1
1.03117145972061 1.01142301244192 1 1
0.880595582670387 0.863031301994822 1 1
0.814700800848079 0.800201203638671 1 1
0.868535419857626 0.851497853905186 1 1
0.913435181638761 0.895630272870885 1 1
1.23869345467507 1.21742899965405 0 0
1.05629127867398 1.03388966801609 1 1
1.06374034681879 1.04385872615711 1 1
1.25605519483471 1.23373179226674 0 0
0.977312229713461 0.960501127306881 1 1
0.920174191850026 0.903813810471977 1 1
0.928104714059513 0.911305068639576 1 1
0.956658247812598 0.938731065710948 1 1
0.945378449633238 0.927007620695628 1 1
0.952460353004388 0.933702974912716 1 1
1.06524449724976 1.0457686025868 1 1
0.994685904760825 0.973400503115839 1 1
0.732421122843173 0.718568806289615 0 0
1.10905457697633 1.08664305326238 1 1
0.996927237755629 0.978734301351272 1 1
1.00391706400853 0.985278803059934 1 1
0.920177552351018 0.904122572035406 1 1
1.01334662280779 0.993389140271968 1 1
1.08250684211593 1.06289549708877 1 1
0.852059214282884 0.837894972752554 1 1
1.08620686580107 1.06532040105382 1 1
0.859382346251504 0.842948319947136 1 1
1.0427929780384 1.02293571322291 1 1
1.04838293206259 1.02853301612907 1 1
0.844452839338177 0.829942466303667 1 1
1.10742320237794 1.08668107953022 1 1
1.0243026906795 1.00263496068681 1 1
1.25678974177724 1.23290939453823 1 1
0.865161840753466 0.848123149696534 1 1
1.07622436617252 1.05655694448248 1 1
1.14354773823505 1.12348357718063 1 1
1.11168971031908 1.09261106430136 1 1
0.878929338859278 0.862423101922241 1 1
1.14738228466513 1.12546642430918 1 1
1.14224711068359 1.12145688530406 1 1
0.876124256262541 0.861030235991057 1 1
0.908023234565125 0.890702916802481 1 1
1.0819511757048 1.06380579033506 1 1
1.00442752499307 0.98479052815992 1 1
0.911118697102878 0.892699452572024 1 1
1.1449948588742 1.12473513400262 1 1
1.18712824058759 1.16411790018664 1 1
1.03934620926025 1.02004647389927 1 1
0.945179254413462 0.926523502770792 1 1
0.960066993383217 0.943888899475149 1 1
1.12912115812232 1.10835751199469 1 1
0.958589597029111 0.94049029932077 1 1
1.03671021481185 1.01799612259671 1 1
1.0405308868049 1.02063482113524 1 1
1.10429945636769 1.08259929483327 1 1
0.952590834422835 0.935043499518625 1 1
1.02293004456596 1.00570784052823 1 1
1.00586819014177 0.985948423511636 1 1
0.924746659347504 0.90580915776534 1 1
0.96273265840974 0.942398155162372 1 1
1.04585424943914 1.026987179266 1 1
0.96998491266868 0.94943879272601 1 1
0.729570863774948 0.715827636299604 0 0
0.935664417562876 0.917982044699925 1 1
1.22977032939269 1.20779107175871 1 1
0.913938973257166 0.898077919483039 1 1
0.909257245391051 0.893919874390125 1 1
0.956234132429267 0.937911766892473 1 1
0.981828912498456 0.960895469364332 1 1
0.974934412201667 0.957383107532549 1 1
0.824626448468642 0.810088336219098 1 1
1.10308722732816 1.08095068474434 1 1
0.933143711207014 0.914127875344949 1 1
0.744884364710208 0.731939567115661 0 0
0.928251911945388 0.909619018719909 1 1
1.02108888060486 1.00100752064164 1 1
0.855197402464151 0.840311171729388 1 1
1.14753806070709 1.12770682269011 1 1
0.931771803843695 0.913637430526969 1 1
0.965038822992289 0.945545604720151 1 1
0.896263140298858 0.880101713882524 1 1
1.08741879011563 1.06884458751924 1 1
0.942643177954801 0.926573656004804 1 1
0.860291994928327 0.845854440221167 1 1
0.875717195420792 0.859339647838659 1 1
0.838663888835704 0.823129005663393 1 1
1.0931752613676 1.07258811923403 1 1
0.924037155946718 0.907208486001599 1 1
1.10026800116022 1.0802626753828 1 1
1.1103440931597 1.086920346765 1 1
0.871990868803053 0.856285651038887 1 1
1.04178364339286 1.02134661997842 1 1
0.954104971102987 0.936671697455552 1 1
1.01902730847128 1.00056265580311 1 1
0.969156019374187 0.951345738687177 1 1
0.919537845999663 0.903878563426385 1 1
1.00377549194666 0.984613704306171 1 1
1.1733722716711 1.15135397961977 1 1
1.21531655604727 1.19209533989302 1 1
1.07652802954753 1.05625693410376 1 1
0.978249366236264 0.959833576710066 1 1
0.848262084860552 0.83340842391871 1 1
1.14982003100913 1.12927404647354 1 1
1.12023994350745 1.09838492040434 1 1
1.0288861886548 1.00858647207426 1 1
0.639555376184169 0.626745990522864 0 0
1.09501403267843 1.07591217248423 1 1
1.14843748480732 1.12822033514466 1 1
1.2099111292236 1.18881398995606 1 1
1.10602756476648 1.08600417563714 1 1
0.85810562918599 0.841232375539455 1 1
1.0135362628534 0.996149414410002 1 1
1.00967462274922 0.989945558659006 1 1
0.928776265507695 0.910900889113045 1 1
0.997396491559252 0.979620459534507 1 1
0.945124107615841 0.928565225828044 1 1
1.02974133317868 1.00962488783078 1 1
0.95607962970314 0.938073154022517 1 1
1.11062442075585 1.08909621401239 1 1
0.970717905185683 0.952437488010776 1 1
0.98698045155912 0.969234851879422 1 1
0.872141742752547 0.855177912878848 1 1
1.02993926292206 1.00911728079755 1 1
0.979870736506056 0.962001210313811 1 1
1.13734196820536 1.11470415934437 1 1
0.656442267566261 0.645330733985867 0 0
0.917990202260929 0.90014773748781 1 1
0.88000238455473 0.863264322058407 1 1
1.22670529829346 1.2028616614902 1 1
0.986875658402586 0.967681674220604 1 1
0.989705103768114 0.972462248374069 1 1
1.29908159237883 1.2761741907807 0 1
0.865685223542533 0.848754726475229 1 1
0.861252717169958 0.844198426935054 1 1
1.01863688121072 0.999312861637979 1 1
0.951810221193482 0.932848901790872 1 1
0.986299743985831 0.96861676215457 1 1
1.14553292452571 1.12097355622122 1 1
1.04887547584022 1.02743366204107 1 1
0.916145544136913 0.898862542444939 1 1
1.1378185251056 1.11586722400478 1 1
1.07811351674742 1.05836155449741 1 1
0.957274540373827 0.939487016282485 1 1
1.07808538273289 1.05881014127342 1 1
0.925078081736431 0.907155729810688 1 1
1.05848185242292 1.03807026328384 1 1
1.05517039045731 1.03700775831562 1 1
0.85832174593746 0.840982474305209 1 1
0.993407369265494 0.973983252224231 1 1
0.889754568137355 0.874172077710943 1 1
0.953026839234855 0.936071636710268 1 1
0.978174890949836 0.958781688146128 1 1
1.13105535974661 1.10932407508213 1 1
0.976670523287733 0.959198405187989 1 1
1.04023845028411 1.02049605275854 1 1
0.938523382407949 0.922405649487073 1 1
0.963011329651528 0.945820062857171 1 1
1.05195725479588 1.03333460667702 1 1
0.880907405362314 0.8658875611406 1 1
0.889741646518884 0.873912439469209 1 1
1.00195420934918 0.98360204004894 1 1
0.967544073458366 0.949640141705745 1 1
0.952114476516523 0.934564238432159 1 1
1.18755989937447 1.16485252193732 1 1
0.978152243893473 0.960067498084414 1 1
1.08371543553131 1.06304508481692 1 1
1.19717899854694 1.17656185718127 1 1
0.960994464386052 0.942999002942553 1 1
0.897115958326577 0.881091851133662 1 1
1.00204030531249 0.983318771007501 1 1
1.05747083243293 1.03721052563984 1 1
1.03224262389953 1.0131999652751 1 1
0.92702527004094 0.90946639556146 1 1
1.01184680208698 0.991278317242098 1 1
1.01879376107223 0.998274304869659 1 1
0.897509114399663 0.881065200842292 1 1
0.799305571312266 0.78408179586334 1 0
0.775592784558229 0.760887890481817 1 1
1.16163777794913 1.13963345519129 1 1
1.05398230258868 1.034870130211 1 1
0.911801085184404 0.895085237852922 1 1
1.04452019835175 1.02638834608086 1 1
0.920276141122511 0.901343455582415 1 1
0.85581281934635 0.841107444322473 1 1
0.811885608842281 0.797664685328548 1 1
0.918162783082995 0.902464996528616 1 1
0.970403601099237 0.952517338658237 1 1
1.03645048932024 1.01684591061656 1 1
1.02545840745691 1.00758146540965 1 1
0.955855355447567 0.939102905645093 1 1
1.11620114032634 1.09401897291638 1 1
0.971840809640469 0.955270917894685 1 1
1.03577018709854 1.0160533419271 1 1
0.894138140272382 0.878337539133005 1 1
1.08233011241817 1.06293341943348 1 1
0.942099932506056 0.925456043213839 1 1
1.01971820401784 1.00059946577591 1 1
0.865777981385104 0.850339313610585 1 1
1.01549637914509 0.996479099880238 1 1
1.04848978167014 1.0266655296703 1 1
0.969524992934811 0.952830326510141 1 1
0.831531281419148 0.816366816020466 1 1
1.00502399930455 0.986325588311151 1 1
1.01541829895211 0.996508792811364 1 1
0.914846073557799 0.895991881701127 1 1
0.998235222156021 0.978696341296346 1 1
1.00459237083576 0.985485561174455 1 1
0.977777263853437 0.958769241594314 1 1
1.01123394199945 0.990613858270646 1 1
0.861670405740231 0.845632305578428 1 1
0.909970321891542 0.892854494267397 1 1
1.01048172494778 0.992650377387656 1 1
0.962429720896151 0.944606552208777 1 1
0.993826488659795 0.973626281419005 1 1
0.802749183189408 0.786656376534378 1 1
0.84936435091773 0.834854708513098 1 1
0.891994923924231 0.87365473039251 1 1
0.989636362653806 0.972258193637075 1 1
1.16371333703651 1.14161371498743 1 1
0.891266771173862 0.876470330824322 1 1
0.932876773167703 0.915547496615781 1 1
0.882581937467107 0.867523404214553 1 1
1.09200144230738 1.07183186657436 1 1
0.976299180702569 0.957902124904692 1 1
1.0203207122782 0.999320889740818 1 1
0.823095103450929 0.808272159562097 1 1
1.24957042715163 1.22653181905308 0 0
0.993599508291721 0.975543001483552 1 1
1.20505500116149 1.18160980583338 1 1
0.901382375216895 0.886255934893776 1 1
0.996712754475834 0.978876558116099 1 1
0.753802167882903 0.74050000454936 0 0
0.941786908645076 0.925483538181751 1 1
0.832422106086027 0.817690334331201 1 1
0.841280034398998 0.825370264408451 1 1
1.36236068625254 1.34013676755333 0 0
0.934187519545957 0.917532883303359 1 1
0.964392818112069 0.947844023215559 1 1
0.964122855454766 0.945538734678382 1 1
0.966316183407282 0.94900989608804 1 1
0.881726673791685 0.862703971909216 1 1
0.745556906457547 0.732180922883145 0 0
0.884576880221793 0.867999950604849 1 1
1.12050533868628 1.09938184129593 1 1
1.18061593602734 1.15981987606021 1 1
1.0448660309498 1.02561823397372 1 1
1.07809077835249 1.05972531741754 1 1
0.802735151030024 0.788754605924539 1 0
1.27381578340816 1.25295049344546 1 1
1.01619212742523 0.997995994804297 1 1
0.936838739180322 0.919383550946745 1 1
1.12378408291043 1.10217083400315 1 1
1.03471092752677 1.01387915731346 1 1
0.950761819307264 0.932876858934122 1 1
0.87537404596326 0.859508592384081 1 1
0.816917656221439 0.8011338034455 1 1
0.956314837507971 0.937802713256815 1 1
0.948477492956252 0.931095045579322 1 1
1.04284987286525 1.02364750410168 1 1
0.863242885096315 0.848155163007531 1 1
0.732530070820997 0.718889653707652 1 0
1.23721441785428 1.21310466216035 0 1
1.1336338297989 1.11095831903566 1 1
0.818261813114399 0.803945958225131 1 1
0.997701584232101 0.979234932286414 1 1
1.14238361261146 1.11961628278335 1 1
1.00800377573283 0.988308115777038 1 1
1.0760845596199 1.05713798633844 1 1
1.08807640970942 1.06773160445494 1 1
1.16258568841739 1.14226666203774 1 1
0.915499204894161 0.898228401931082 1 1
1.01999851997801 1.00001329854805 1 1
1.00401775864259 0.985810164709728 1 1
1.15798874543908 1.13844629146977 1 1
1.05857087054486 1.0373563459521 1 1
0.94585821885624 0.927093819367421 1 1
1.03896911502726 1.01908992486815 1 1
1.12498316403277 1.1025296127673 1 1
0.710261739059475 0.697116404702484 0 0
0.991402547429047 0.972723982481577 1 1
0.904887903716511 0.887859824298717 1 1
0.998218732203175 0.979915086528474 1 1
1.06430014089021 1.04687834299216 1 1
0.833970661218165 0.818884908306909 1 1
0.823344912119518 0.810021644979266 1 1
0.88015943004099 0.863768522886562 1 1
1.10124738468419 1.08104106088552 1 1
1.0203437033385 1.00311313623423 1 1
0.93761738573757 0.91855678553568 1 1
1.10089470427116 1.08075898631369 1 1
0.917780484000258 0.899317749881273 1 1
1.10707171653953 1.08572330828702 1 1
1.0895864868305 1.0705115412851 1 1
1.22713937765458 1.20524830420955 0 1
0.89977164918519 0.883784222994646 1 1
1.02423812846492 1.00557575254408 1 1
1.19644252630055 1.17233332254304 1 1
0.901796267196245 0.883438796003834 1 1
0.895817960446486 0.878595044600547 1 1
1.04253704902825 1.02341493794631 1 1
1.13189630573258 1.10957244914329 1 1
1.05614746537997 1.03796762691934 1 1
0.816627577210745 0.801999586049225 1 1
1.01212743203105 0.992699535488641 1 1
0.760108238381201 0.745400293664413 0 0
0.988492373735937 0.969986744412661 1 1
1.14669875015845 1.12355042876541 1 1
1.02467079609138 1.0057004793832 1 1
1.13235510881833 1.11034492846628 1 1
1.06099401421745 1.04204940167831 1 1
0.928248769816139 0.913534574977183 1 1
0.853029240589281 0.83775610749814 1 1
0.829779517234427 0.814311087211687 1 1
0.898615449624338 0.881710836515611 1 1
1.05919738090964 1.03840341474398 1 1
0.803189393856212 0.787608458191149 1 0
0.929840169779701 0.913689433991081 1 1
0.747978251236621 0.733003369071063 1 1
1.13169704751776 1.1088960402872 1 1
1.05008345854642 1.02946874464579 1 1
0.852356190928488 0.835449524205837 1 1
1.02037725475918 1.00195872445744 1 1
1.11976134044751 1.09894042077452 1 1
1.16576038336788 1.14204903231576 1 1
1.1610423583216 1.13939997546074 1 1
1.08577690963469 1.06538156172028 1 1
0.949373788979431 0.932433356465191 1 1
0.997048201406763 0.978787055905859 1 1
1.02761714626594 1.00647794585044 1 1
1.20758100270435 1.18575554479945 1 1
0.909121319237654 0.891501452950888 1 1
1.10291756395765 1.0820222325645 1 1
0.953914879236526 0.935405526251636 1 1
0.892702140789882 0.876637875077817 1 1
1.12849320183883 1.10698995124692 1 1
0.856772265823367 0.841098043324888 1 1
0.933509695068655 0.916080892401665 1 1
0.900875456681061 0.882187832142693 1 1
1.14841977308015 1.12620143890592 1 1
0.941020898532844 0.924973673317029 1 1
1.02992440078362 1.00934251764432 1 1
1.10942389036442 1.08862365356758 1 1
1.11210930438684 1.09138993243874 1 1
1.00109115678683 0.981975810352401 1 1
1.1164772416977 1.09588726634079 1 1
1.05259774311627 1.03297034556771 1 1
0.791914645053776 0.777316689705733 1 1
0.928813894858054 0.912005211648006 1 1
0.787195332721194 0.772531492714913 1 0
0.916764252003178 0.898912270076187 1 1
0.988754877179766 0.969162854886504 1 1
0.882838479737375 0.866574842001047 1 1
1.06179598031719 1.04120205309144 1 1
1.01906492033948 0.998824085636593 1 1
1.00075829182938 0.982725722806541 1 1
1.1328179157003 1.11169906724276 1 1
1.02777342793476 1.00701623793933 1 1
1.00745867357354 0.987808398164034 1 1
1.11068455903812 1.08789344691332 1 1
1.01863071115198 1.00028540883883 1 1
0.895676926022359 0.878897616331718 1 1
1.12342078124482 1.0993347907216 1 1
1.10269854929682 1.0820813651861 1 1
0.988967058316003 0.971703981626268 1 1
1.34840200374989 1.32108559903248 0 0
1.11850862248189 1.09871409106084 1 1
0.847335293438874 0.831700048109544 1 1
1.02553438990182 1.00369703350719 1 1
1.08017550754221 1.0605238580192 1 1
1.32242936326679 1.29623769968951 1 1
0.850697673479589 0.83246274801563 1 1
1.15883615199717 1.13789034416649 1 1
0.94399683276022 0.926134872495837 1 1
0.790755662627101 0.775933023433928 1 1
0.949439470724683 0.93197871332769 1 1
1.04944523626561 1.02899846990562 1 1
0.88020657856213 0.863517700721564 1 1
0.965516606664787 0.948388864790249 1 1
1.12001234807963 1.09769402798497 1 1
1.20485620539846 1.1826521789309 1 1
1.34329500740341 1.31951033784281 0 0
0.72776956356807 0.715134678860839 0 0
1.06437001970378 1.04418287554249 1 1
1.13017085372743 1.10948928289305 1 1
1.02934788353654 1.01028239008345 1 1
1.11199868479405 1.0920712786252 1 1
1.11284239723908 1.09284171621651 1 1
0.911102818145973 0.895534712959991 1 1
1.19410240496322 1.17239306423619 1 1
0.959941884918478 0.941477506656359 1 1
1.11376958660208 1.09298838614727 1 1
0.979211135708916 0.961405294966724 1 1
0.830560187584867 0.816139896992745 1 1
1.04771961284403 1.02645203796365 1 1
0.91056213630491 0.891850168580589 1 1
1.02177487912973 1.00285922162372 1 1
1.11651173223579 1.09640103244982 1 1
0.926574975700448 0.908974658764946 1 1
0.703027956893816 0.688822470691231 0 0
0.79178299835055 0.777897854712578 1 1
1.16427344914617 1.14279165645187 1 1
0.839671738544003 0.82448960637004 1 1
1.09896620013356 1.07920608211542 1 1
1.0141101132743 0.996099222919645 1 1
1.09040545697271 1.06998905536651 1 1
0.863638328544193 0.847109110196602 1 1
0.8132374524582 0.798974555518313 1 0
1.00748774491104 0.989204270798363 1 1
0.923964007949095 0.905977921761495 1 1
1.03153819703752 1.01149101509523 1 1
1.12494724358033 1.1047740476664 1 1
1.03895112126552 1.0214572794468 1 1
1.07695189514498 1.05729242300619 1 1
1.11274306996062 1.0925027507425 1 1
0.81048584310713 0.79398747133197 1 1
0.913173788039518 0.8943620681978 1 1
0.882141425714579 0.865484407160019 1 1
0.901403589308422 0.885120029464851 1 1
0.876539228647439 0.861191420843657 1 1
0.830943310570166 0.81534547132262 1 1
0.825484128863351 0.809905652659918 1 1
0.950018845639234 0.930967675780319 1 1
0.847648409277389 0.832003125125755 1 1
1.02187678984809 1.00327901759588 1 1
0.739919532113172 0.725135905932362 0 0
1.00519935655246 0.984730625621741 1 1
0.778174152944892 0.763909443141375 0 0
1.1650872141245 1.14283138849042 1 1
1.12156673388527 1.09841120899865 1 1
0.928108801257141 0.911243647936389 1 1
1.0851707667167 1.06607718254848 1 1
1.00574211419617 0.988831721762965 1 1
0.961389524456643 0.945222394867157 1 1
1.07057727595491 1.05007357957067 1 1
0.997503555250092 0.979682447693451 1 1
0.888941497826718 0.872680273253369 1 1
0.913960601716537 0.894741482662888 1 1
0.949720332940144 0.930225377384406 1 1
1.08435213765828 1.06171911978229 1 1
1.02514579070646 1.00602018819357 1 1
1.17679914151847 1.15286218010474 1 1
0.869505028856859 0.85441718066161 1 1
1.20602524598128 1.18114523371864 1 1
1.12720879134903 1.10473328162572 1 1
0.976128695123796 0.957532681903021 1 1
0.949733848949 0.930862155607917 1 1
1.07959939007831 1.05923378673832 1 1
1.06100504614792 1.04135837051394 1 1
1.03217057649628 1.01294970741076 1 1
0.736156377615056 0.723211069436364 0 0
1.03467626052418 1.01649215208825 1 1
1.15438705303564 1.13339018418879 1 1
0.978318198029541 0.960922908343521 1 1
0.828678150398089 0.814052777482863 1 1
0.974719800567144 0.955321698192025 1 1
0.884614814363132 0.867562027634054 1 1
1.05897809041225 1.04107235110718 1 1
0.961094563994699 0.942412248757634 1 1
0.99840397204735 0.978806172374982 1 1
0.841234311824706 0.826111475316592 1 1
0.966736579811217 0.949328090577492 1 1
0.963625806775639 0.9464241418334 1 1
1.04495053556623 1.02562985669427 1 1
0.921737341222429 0.904168108176691 1 1
0.887445075534424 0.869711800132625 1 1
1.15140138434947 1.12996408993038 1 1
0.94268845735172 0.924528454434167 1 1
1.32163028153608 1.29613884269342 0 0
1.18987959545531 1.16785149682972 1 1
1.22558639975466 1.20254221037923 1 1
0.863170484589991 0.846399677120615 1 1
0.942720612175718 0.925947886024653 1 1
1.1036016743908 1.08038099142229 1 1
0.993559827691825 0.973064893509008 1 1
0.980039277882301 0.961881314576829 1 1
1.00350195513712 0.986051861415066 1 1
0.909074560897685 0.892191556122064 1 1
1.10345679945384 1.08301696270218 1 1
0.979557824264661 0.962180025445 1 1
0.920715228612099 0.903160466643836 1 1
1.12833501812834 1.10609340714459 1 1
0.879888325928102 0.865421855524232 1 1
0.990217580884682 0.970085559080975 1 1
1.04068472361583 1.0209760894168 1 1
1.10437991254442 1.08402413902327 1 1
0.954088040109448 0.935773002971516 1 1
1.00354185136006 0.985134403019953 1 1
1.00210875761579 0.983370331219157 1 1
0.970891972969911 0.952021715725106 1 1
0.804233122675689 0.790545149278475 1 0
0.740457965822225 0.727773077069891 0 0
1.0207343421684 1.00058016721323 1 1
1.17875525662155 1.15546366495021 1 1
0.802376971680075 0.788355874230021 1 1
1.03977996791754 1.020170773562 1 1
1.01241388056226 0.992745476614895 1 1
1.03183859101296 1.0133745699556 1 1
0.911936672373191 0.894226441529483 1 1
0.962082119974829 0.943897300637691 1 1
0.95031768320799 0.933480381602481 1 1
0.920623800135661 0.901665792963324 1 1
0.967801305863791 0.950804155783148 1 1
0.726957220508474 0.7115033767224 1 0
0.93858204824244 0.919262731248085 1 1
0.962410020986893 0.945537520712649 1 1
1.00052435655355 0.982696856031095 1 1
0.961431061687921 0.944109625889287 1 1
0.936797117123633 0.919280387873012 1 1
1.09617785429373 1.07623264812952 1 1
1.10413281632005 1.08427530734593 1 1
1.03749242012856 1.01714037251372 1 1
0.845791675363293 0.829919190050221 1 1
1.05746337436538 1.0383766605944 1 1
0.973884175964274 0.956307157715206 1 1
1.33665165226063 1.31006724819695 1 1
0.996752028033891 0.979218083058284 1 1
1.07711693255545 1.05647407920439 1 1
0.893087373485893 0.873553515992714 1 1
1.22355156943686 1.19874051167446 1 1
0.940077879849604 0.923903485735904 1 1
0.9628983877087 0.944593269789429 1 1
1.12811744409928 1.10654379185621 1 1
1.09923137637367 1.07739533696012 1 1
1.07056749121158 1.04842478361091 1 1
1.0437453317026 1.02485098430242 1 1
1.04917797506105 1.03078145035935 1 1
0.965761087046476 0.946458887742038 1 1
0.858541354162696 0.841608496358486 1 1
0.862094699392253 0.846332064573267 1 1
1.11608767066985 1.0908703306476 1 1
1.02320729132722 1.00377860254472 1 1
0.993969728265859 0.97594862352377 1 1
1.12341040444468 1.1035851611793 1 1
0.940965509590728 0.921748709576453 1 1
0.861674684178124 0.845525771818609 1 1
0.937223361205611 0.919851949565879 1 1
0.96526180515252 0.947392116480111 1 1
0.886223675600125 0.868519476745678 1 1
1.13627741789751 1.11534006599311 1 1
1.25471800839975 1.23312066777515 0 0
1.0972026309251 1.07595689623981 1 1
1.03766415283837 1.01778328756579 1 1
0.993232558808217 0.973100797748861 1 1
1.07090909656105 1.05039715490029 1 1
1.0856720291806 1.06300958407119 1 1
0.941780865267713 0.924425638958784 1 1
0.689512656700187 0.677554507943978 0 0
0.905508737694442 0.889313852898 1 1
1.03760557167517 1.01974254373003 1 1
1.00957399305775 0.991597915767673 1 1
0.86877141245155 0.851555287575209 1 1
0.963179302496555 0.94707001952344 1 1
1.19554932221376 1.17288979384794 1 1
0.873847370983897 0.857241220867921 1 1
0.975942405697404 0.956201938179415 1 1
0.999458296937528 0.980294447806742 1 1
0.886919955608339 0.872110555970693 1 1
1.2011057243352 1.1797861359709 1 1
1.01578364809713 0.998867542473939 1 1
1.09535844350924 1.07477447542974 1 1
1.05676432113195 1.03851972270499 1 1
1.04697331417398 1.02692137421159 1 1
0.894918505960849 0.876927691269978 1 1
0.91935406362184 0.902212626947837 1 1
1.01448512789017 0.997028212396927 1 1
1.03595770552018 1.01759523306059 1 1
1.14088234082337 1.11932649182444 1 1
1.08038276101722 1.05931434195804 1 1
1.02449867668287 1.00675878217415 1 1
0.90986633811362 0.893915420851193 1 1
1.16059240042152 1.13867463322822 1 1
0.954530714498415 0.935984785014042 1 1
1.08989347697552 1.07026474819287 1 1
1.0297763369578 1.01094336155664 1 1
0.987373391985016 0.968411406700166 1 1
0.85796833664321 0.842321871975778 1 1
0.976516192336536 0.956890816586283 1 1
1.02576636866262 1.00667541784933 1 1
0.927421018028395 0.908863186195044 1 1
1.04764954301172 1.02922875811458 1 1
1.13955277874467 1.11875231954629 1 1
0.884054370892923 0.869188944625071 1 1
0.963624785765045 0.945964983535906 1 1
0.9997098544822 0.978145560626067 1 1
1.09342771518299 1.0711909997902 1 1
1.09132838322092 1.07111959366594 1 1
1.0387265111944 1.01972365407234 1 1
1.12362052583761 1.10317026723579 1 1
0.986851826847727 0.968857131695339 1 1
0.921916522738067 0.906420787539088 1 1
0.981611609276013 0.964441579889056 1 1
1.09636839960142 1.07598044766288 1 1
0.863769166223154 0.849159312611412 1 1
0.952803008049217 0.935030748225203 1 1
0.798699979526403 0.785221872102047 1 1
0.806505811167216 0.792374832508658 1 0
0.757011229027677 0.74209312474 0 0
0.933358663718479 0.917602302219401 1 1
1.00195637150273 0.98072877969897 1 1
0.948058789734123 0.92892891872567 1 1
1.16379824809964 1.14069864799394 1 1
0.997164678835578 0.976674803217729 1 1
1.08725665158214 1.06560990988534 1 1
0.954332308743654 0.936370967931033 1 1
1.00241591461926 0.984513670709542 1 1
1.10484868967258 1.08203157913963 1 1
1.03659618302619 1.0163810256701 1 1
1.10525926287771 1.08376634800788 1 1
0.918783761982225 0.902487837042807 1 1
1.10165239378199 1.0787609281818 1 1
0.862381619248852 0.844588822903567 1 1
0.987990278175509 0.968293136734267 1 1
1.07526256325241 1.05588743263638 1 1
0.891655645357923 0.87488120780244 1 1
1.1858357472026 1.16350512217828 1 1
0.871950340471121 0.857141322615685 1 1
0.855972771121825 0.840881796298231 1 1
0.874591122488222 0.856918433267558 1 1
0.937218223023844 0.918033439774587 1 1
1.05977497640185 1.04085995838975 1 1
1.09791402723863 1.07726104166591 1 1
0.904445090743423 0.888066785986769 1 1
1.07773322879381 1.05814779307271 1 1
1.03922968880405 1.01876018611509 1 1
1.22727886531701 1.20576947133674 0 1
1.14110068770829 1.11901505952855 1 1
1.24307734733401 1.22085488156823 0 1
0.887877258466764 0.870841334719135 1 1
1.03012688472665 1.01138096191998 1 1
1.04597522815132 1.02679800481142 1 1
0.845320889119851 0.828257042937163 1 1
1.01414853783281 0.995854917534507 1 1
1.25463890348782 1.23168299013834 1 1
1.03656909812177 1.01690311231057 1 1
1.06806777440589 1.04919222847521 1 1
0.934387889357119 0.917750583217547 1 1
1.11385618554517 1.09334743950045 1 1
1.12986714151384 1.11036048871136 1 1
1.01527941416429 0.994455990109254 1 1
0.883110460364134 0.867376985739519 1 1
1.17629810582217 1.15494203351763 1 1
1.02732821072709 1.00824982094808 1 1
0.982910700749208 0.964067289657246 1 1
0.957285728401968 0.940198629313161 1 1
0.767683429159784 0.751553083940822 1 1
1.07540468989876 1.05415053801982 1 1
1.20368751368566 1.17816378448857 1 1
0.876833306702881 0.860547481998223 1 1
0.838040139081361 0.824244552809939 1 1
0.889141291354813 0.873664726454415 1 1
0.876089937335814 0.85977875335662 1 1
0.904974418963429 0.887700757029621 1 1
1.10706681171082 1.0872629934016 1 1
0.811143446572655 0.795333973836133 1 1
0.993421732197297 0.976068719102686 1 1
0.735550600159793 0.72152841522299 0 0
0.85333857690464 0.836223256023674 1 1
1.03342082059459 1.01717093941855 1 1
0.843861368790429 0.827453584000085 1 1
1.02347750486685 1.00635693352963 1 1
1.32584656179151 1.30158041667097 0 0
1.20977320083392 1.187744268091 1 1
0.99650623440951 0.976323928942906 1 1
0.895882515057021 0.877742977834684 1 1
0.844160175933017 0.829509211724623 1 1
0.912013226609554 0.896028241586159 1 1
1.05772323954978 1.03695030527597 1 1
1.15915785706116 1.13472791925558 1 1
0.923428607521057 0.903771628162244 1 1
1.16340629471155 1.1391916695889 1 1
1.0943232445308 1.07299964557032 1 1
1.08470461735129 1.06422728079712 1 1
0.768173393930326 0.753967390042875 0 0
1.08329739221877 1.06257811794718 1 1
1.04211765656546 1.02316645739701 1 1
0.885070487598697 0.868899081840499 1 1
0.86241249927636 0.845643330758707 1 1
1.2837193191945 1.25843788666594 1 1
0.788540691455223 0.772551961957195 1 0
1.1515902116391 1.12866186535499 1 1
0.912624255466489 0.895034125442818 1 1
1.04840928790944 1.02766702485052 1 1
1.1151000852884 1.09242092658711 1 1
1.13727745752064 1.11676266336647 1 1
1.00618543385956 0.989443815594409 1 1
1.21580225631811 1.19421250260338 0 1
0.930130290120247 0.91033557332817 1 1
0.858702855517937 0.843236528782198 1 1
1.07704619603578 1.05692943200373 1 1
0.753666974844935 0.738873753315218 0 0
0.975056525786629 0.958281794002454 1 1
0.887478086508435 0.870201523235205 1 1
1.18286955060134 1.16164365670431 1 1
1.02187173305937 1.0024254307733 1 1
1.16360738639334 1.14173255129712 1 1
1.18191504590942 1.16096170199176 1 1
1.05131607137969 1.03132596525105 1 1
0.912470948287437 0.8960074817274 1 1
0.987074604143613 0.969191484263968 1 1
1.00002655004397 0.98156149565618 1 1
1.05903243542445 1.04096328351838 1 1
0.926822345786203 0.910195101718923 1 1
1.10793635394378 1.08919872321499 1 1
0.888952919177582 0.872627209410681 1 1
0.964879646795831 0.947779266426309 1 1
1.10564288542951 1.08471740567949 1 1
0.932451254803099 0.915718761274849 1 1
0.909323022139087 0.893385093987317 1 1
1.05086848561422 1.03175059497836 1 1
1.10744824982735 1.08582843085189 1 1
0.655971952749524 0.644365938462489 0 0
0.828648872795436 0.812345020535367 1 1
0.965660967084966 0.94730802458706 1 1
0.859804514942885 0.844047367767431 1 1
0.876716087141616 0.860354730720057 1 1
1.11975552235762 1.09869146169547 1 1
1.05337081410923 1.03345228466118 1 1
1.05411979564018 1.03650257827375 1 1
0.852128941132136 0.836882839943756 1 1
1.03860128354967 1.01866353204276 1 1
0.951707072381141 0.934578030292257 1 1
1.04919825782067 1.02861855971658 1 1
1.15847136076065 1.13673378733188 1 1
0.985420331472689 0.96875001709788 1 1
0.996801066997644 0.977054435916368 1 1
1.0201235294366 1.00069737200656 1 1
0.852426659384153 0.837314223031994 1 1
1.06766097110883 1.04749964330346 1 1
0.925716044024789 0.908040775772666 1 1
0.785117620395506 0.77061516214462 1 1
0.995457339416794 0.975670898766961 1 1
0.739371648220607 0.726031624681678 0 0
0.954645604932461 0.936723299406446 1 1
0.829836197219796 0.814183637122895 1 1
0.919310260507652 0.903433164079489 1 1
1.06837869582145 1.04816446360618 1 1
0.811948073781113 0.795987234184372 1 1
1.08549368803866 1.06420322616726 1 1
0.890710282993244 0.875061485759821 1 1
1.06179161713681 1.04217384495673 1 1
1.08885092092227 1.06884432115686 1 1
0.827514503055848 0.811415534014728 1 1
0.97870172973231 0.959321839195051 1 1
1.08226988955268 1.06197925233421 1 1
0.881604558259129 0.863987320149348 1 1
1.01334196163282 0.994722373887795 1 1
0.953141149521074 0.935161067814132 1 1
0.966127439958004 0.949321379898068 1 1
0.93122560793892 0.914791621088871 1 1
1.0777885894979 1.05715448438258 1 1
0.792548749579655 0.776629186280177 1 0
0.977877662146663 0.959561370801741 1 1
1.14121398899055 1.11928120950712 1 1
0.904342508022316 0.885896340591615 1 1
0.970839659970961 0.952049800754686 1 1
1.052686947212 1.03121350621374 1 1
0.944453682820166 0.928125815854595 1 1
0.913472137695849 0.897373317246092 1 1
0.880071444826583 0.864024846451322 1 1
0.985908225563981 0.967104254503164 1 1
0.833708236325552 0.818210349514862 1 1
0.819751075247863 0.805288635195293 1 1
1.09745311563887 1.07592943374619 1 1
0.929583790703381 0.911446293640852 1 1
0.865778476707592 0.850121901373065 1 1
0.999380296647964 0.98106014328663 1 1
1.06616115611758 1.04422799387397 1 1
1.02590443064242 1.00754740956731 1 1
1.19666355620069 1.17510934280536 1 1
1.15606417777093 1.13387118786086 1 1
0.935621658352546 0.91866306503788 1 1
1.02393762100253 1.00393551331422 1 1
1.05931793971323 1.03843008574297 1 1
1.04342137414137 1.02446484694167 1 1
1.19766016534505 1.17386152217437 1 1
0.948322066104031 0.92984880390771 1 1
0.980470219616486 0.961380164036596 1 1
1.18907748661878 1.16479122506965 1 1
0.918186559994545 0.9013239011541 1 1
1.20420663259204 1.18084519789132 1 1
1.08416500097749 1.06410826157296 1 1
0.985362138588257 0.968866770262603 1 1
0.842133297226447 0.826751030294759 1 1
1.06944544708601 1.04883172330914 1 1
1.16389357480302 1.14278001858058 1 1
0.999029074337474 0.978520514628976 1 1
0.937782338802789 0.920182607028341 1 1
1.1967433047659 1.17363719031211 1 1
1.14440991122168 1.12328363672973 1 1
1.17986033842751 1.15807123236699 1 1
0.785747330564244 0.77156811860758 0 0
1.05955797867542 1.04141536907419 1 1
1.10998687589835 1.09019806748339 1 1
0.998794176823708 0.981417480393576 1 1
1.03177636788017 1.01490119700933 1 1
1.00570951904951 0.986323920541291 1 1
1.08534286681849 1.06656279975904 1 1
1.05557580436453 1.03759320850344 1 1
0.96710851638816 0.948499878255223 1 1
0.936829073474328 0.918447912928361 1 1
1.03789706198753 1.01736424988974 1 1
1.18726149718471 1.16418482614441 1 1
1.01467761973443 0.996348511962324 1 1
0.962354148259315 0.94500635104606 1 1
0.880055737984637 0.863455541570118 1 1
1.08874584216645 1.0672816873715 1 1
1.00398489547876 0.985108247467276 1 1
1.03217770769234 1.01294084943681 1 1
1.12452939107767 1.1025773621304 1 1
0.923865526113133 0.906850841581294 1 1
1.13790427185765 1.11627311431911 1 1
0.964884784337796 0.94652731693332 1 1
1.24078217910186 1.21807537936671 1 1
1.01962510216144 1.00220173243765 1 1
1.0989896300709 1.07949832182814 1 1
0.979591345806669 0.962601706067318 1 1
0.880510501335516 0.863935933007574 1 1
0.958238666337156 0.941202447470063 1 1
0.99215900757309 0.972637096022443 1 1
1.01718747327074 0.99677865498601 1 1
1.17221281195037 1.15077104943019 1 1
0.92624002765653 0.907627003904588 1 1
0.786542846682355 0.772041122049815 0 0
0.950208955611447 0.933162993834746 1 1
1.14888030597447 1.12866639600508 1 1
1.09114493490884 1.07170935409489 1 1
1.00482568865093 0.986977086899641 1 1
0.82981140641364 0.81360197399392 1 1
1.30662881294124 1.28019187326616 0 0
0.821851428227849 0.806062289795406 1 1
0.975691220006114 0.957822842069321 1 1
0.90831256083157 0.891042322319339 1 1
1.18876201044499 1.16342649262715 1 1
0.945328017172047 0.926544760306852 1 1
1.00343473358939 0.985459482700539 1 1
1.03614421750718 1.01540011896332 1 1
1.00307241024059 0.983204937741506 1 1
1.033229528449 1.01378414848136 1 1
1.09122731265912 1.07201624868931 1 1
0.91530003870228 0.89933250478488 1 1
1.00481440937905 0.987507113404365 1 1
0.901504951097423 0.8836856238819 1 1
0.963088523031039 0.946805759698452 1 1
0.950751969830655 0.932527553547761 1 1
0.911815761052302 0.894429629209472 1 1
1.19931102788014 1.17789815573397 1 1
0.929742426000199 0.908836362405372 1 1
1.0725822164797 1.05094868724489 1 1
0.879230240629615 0.860957749252939 1 1
1.02666086450073 1.00702356231988 1 1
0.93352350070048 0.917605903194543 1 1
1.07550875636855 1.05509388522117 1 1
0.694160057999499 0.680898967374537 0 0
1.03230278488193 1.01295142053623 1 1
0.653793387693522 0.642090555264589 0 0
0.969290965106635 0.952110147865286 1 1
1.01053164594453 0.991546029281932 1 1
0.802056532659432 0.787945221952375 1 1
0.891457164815924 0.873669814689825 1 1
1.02476225547821 1.00465013721436 1 1
0.882405339322972 0.86518062347395 1 1
0.961422391323669 0.941676358230617 1 1
1.0545054654876 1.0351646153173 1 1
0.922489750230773 0.906554104442902 1 1
0.975423504276922 0.958375142644959 1 1
1.20972001240607 1.1863945519961 1 1
1.12327882331026 1.09972912539615 1 1
1.0514924436017 1.03137027886122 1 1
0.965912477518316 0.94573347024815 1 1
1.12923869584996 1.10753703017296 1 1
1.12952451249956 1.10819544972282 1 1
1.13903637086109 1.11711386684599 1 1
1.04296359114861 1.02435538339897 1 1
1.12533401881466 1.10534361179649 1 1
0.883030984672541 0.86636714451936 1 1
1.09080965427471 1.06903453212455 1 1
0.936511007317823 0.919347977814389 1 1
0.998093596847235 0.978298035882261 1 1
1.02365700244277 1.00404803714689 1 1
1.06748129078092 1.04688692439619 1 1
0.945147181414054 0.926714169670972 1 1
1.06602089085852 1.04430175080842 1 1
1.18962359256514 1.16831197010684 1 1
1.15563410334473 1.13398671332818 1 1
1.2178329439982 1.19410791408112 1 1
0.746215493297485 0.7328215531715 0 0
1.28252980224582 1.25930608178244 1 1
1.06399036700631 1.04463134025015 1 1
1.28261048845757 1.25717398709753 1 1
1.01234999539285 0.992237792522976 1 1
1.06387786689057 1.04604222864266 1 1
1.0225416750307 1.00009033928083 1 1
0.938786261661279 0.920697929614021 1 1
0.950892104303073 0.933996992037294 1 1
1.10240269734143 1.08275761154336 1 1
1.20570221316551 1.18345761804444 1 1
1.180775341964 1.15594979434486 1 1
1.07618484688155 1.05745912794142 1 1
1.18452378437675 1.16268319245502 1 1
0.82029795110426 0.804701502053513 1 1
0.933023934902769 0.916296922488713 1 1
1.19580347882608 1.1753383727276 1 1
1.01873543819397 0.999968097160307 1 1
0.936202080616601 0.918411401535792 1 1
1.15868541845872 1.13809406410594 1 1
1.12310911983091 1.099648854536 1 1
1.07689470742826 1.05533168780993 1 1
0.97696965606521 0.959927793332698 1 1
1.18834038639531 1.16529195395207 1 1
1.17786918296754 1.15232386710175 1 1
1.04373024580454 1.02462016658699 1 1
0.93637569700361 0.918284506176821 1 1
1.00323207143274 0.985706377769993 1 1
0.894775204420414 0.877558895103005 1 1
1.06766955876856 1.04700604857647 1 1
1.27601544438214 1.25203673065465 0 0
1.16921247185966 1.14850539609618 1 1
0.837734410698012 0.823434311418526 1 1
0.807361491613137 0.791709224910103 1 1
1.10384630345113 1.08331162916854 1 1
1.0470302709843 1.02561619591983 1 1
0.814859496151389 0.797323266438477 1 1
0.864303035112728 0.848979000602939 1 1
0.920183953141694 0.902032515735935 1 1
0.945443340537768 0.92841315340578 1 1
0.915340723882389 0.898528159671991 1 1
0.991794721564866 0.972292055035686 1 1
0.997629286285939 0.977621595780643 1 1
1.15332682421894 1.13192100781643 1 1
1.00346894169478 0.985085148079772 1 1
1.00201370639961 0.983723024999736 1 1
1.12750850251839 1.10596547155882 1 1
1.27061009447093 1.24869015153115 0 1
0.985971189972039 0.967638727488982 1 1
1.24779593854147 1.22356336981631 0 1
0.781813024706707 0.768615544894012 0 0
1.01157270176979 0.990824776214872 1 1
1.05239433058657 1.03315899932827 1 1
1.00444353192144 0.98345056518945 1 1
1.03364427667094 1.01401892190535 1 1
0.961189771120376 0.944183212185242 1 1
1.04592772071568 1.02677604034491 1 1
0.729396790423938 0.716628587955887 0 0
1.05905476806797 1.03965879957797 1 1
0.755641367152744 0.741659688764104 0 0
1.1414894079395 1.11961072187898 1 1
1.04545595275515 1.02597307780856 1 1
0.935647903741357 0.919586477746069 1 1
1.06693411429979 1.04516038622395 1 1
1.12911487988193 1.10654435905274 1 1
0.869905734983828 0.853034229727554 1 1
1.12064466773146 1.09813599063588 1 1
0.907471811840628 0.890267298606819 1 1
1.01810828956478 0.99826952338395 1 1
1.1344629475862 1.11281092789035 1 1
1.08207915302657 1.06128035427692 1 1
0.964732082365857 0.947047645319968 1 1
0.997062265544955 0.978212607256193 1 1
0.874526881973679 0.859069378225464 1 1
0.901841609654755 0.884761504878902 1 1
1.02697758563753 1.00705060063354 1 1
0.953618055410672 0.934470789331577 1 1
0.915109597751291 0.898863891944142 1 1
1.07398261394271 1.05381372040878 1 1
1.01117929587884 0.991998927654 1 1
1.21052641157544 1.18745668443177 1 1
1.3395622097788 1.31346493206896 0 0
0.845442708301112 0.829603238925921 1 1
0.930796553889985 0.91247697722772 1 1
1.12579172030578 1.10284219359369 1 1
1.08060845742352 1.05952721549273 1 1
1.01114801384106 0.992890823111141 1 1
1.04684606605337 1.0276020868553 1 1
1.01005297283888 0.990980622596692 1 1
0.985488995502819 0.968034884452978 1 1
1.1017333839415 1.07963271015091 1 1
0.919631949512163 0.901791516794322 1 1
1.07553814170435 1.05611057391142 1 1
0.975716683391604 0.956349837677415 1 1
1.00423778570354 0.985992015186552 1 1
1.10201738531784 1.08085985225849 1 1
1.13976740880423 1.11726730919761 1 1
1.00607409371609 0.988665682397561 1 1
1.08731440921812 1.06716353158422 1 1
0.967361452330004 0.946894576180573 1 1
1.01527299715813 0.995880938257135 1 1
0.91073214954774 0.891286792337022 1 1
1.08450556418834 1.06436143521674 1 1
0.812349869914965 0.797026868552677 1 1
1.12768185090379 1.10813443065455 1 1
0.944083786088953 0.926999548127902 1 1
0.953107692595734 0.934740684340839 1 1
1.0004287822375 0.982022747405731 1 1
1.11048517956201 1.0898075186458 1 1
1.29449199444299 1.27139750749407 0 0
0.958430958460374 0.938605272833575 1 1
1.11815179354488 1.09766594248816 1 1
1.11175284319745 1.09033794018222 1 1
1.15989388888374 1.13838652109245 1 1
1.01074755412968 0.992727162915537 1 1
0.857619226836629 0.843434236884267 1 1
0.854304847334357 0.837394484863293 1 1
0.920595231665975 0.9032037377282 1 1
0.74717795318734 0.733547941534119 0 0
0.910456398992823 0.893739334331584 1 1
0.945073740322007 0.927239078440378 1 1
0.879673833054138 0.863120085659128 1 1
1.2803485898228 1.25762369415998 1 1
0.768228288590858 0.75286558929477 0 0
0.839355306210215 0.823971693188869 1 1
1.13000417170953 1.10794875233966 1 1
0.969584663852097 0.949273257901661 1 1
0.882756782928868 0.866681961775415 1 1
1.04523511411886 1.02690605763989 1 1
0.811758061236871 0.797720366297737 1 0
0.979830504047391 0.961817412916533 1 1
1.02667246523597 1.00843644026388 1 1
1.10713365513953 1.08700712993871 1 1
0.925038493505694 0.906713171565396 1 1
1.21568682831077 1.19071321461487 1 1
1.14438628474525 1.12306246105293 1 1
1.04917120771997 1.02979505944385 1 1
0.925192470738937 0.906912501340236 1 1
1.01991358098842 1.00121527911369 1 1
0.886863102741487 0.871164579716629 1 1
0.862942784937281 0.84838959645474 1 1
1.03839552211472 1.01921527780396 1 1
0.894608382587289 0.87679140086472 1 1
0.647615041041137 0.635979556040589 0 0
0.91829446475548 0.900637668434802 1 1
0.860841630251465 0.843504771173777 1 1
1.12227615187153 1.10191472049571 1 1
0.8045452486479 0.788188216982947 1 1
0.726574980612078 0.711687557077559 0 0
1.01248876690309 0.992647654660186 1 1
1.06090357017409 1.04117721844173 1 1
0.940697825886362 0.92330766662424 1 1
1.11778852562263 1.09723314293252 1 1
1.01513251311267 0.997748290361374 1 1
0.780273711668386 0.766151867272645 0 0
0.872534769165449 0.855491008964342 1 1
0.905223945164036 0.888444779972613 1 1
1.11842474763737 1.09560522953253 1 1
1.07370361213031 1.05350237258044 1 1
0.922610461576439 0.907568990840431 1 1
1.09223046387347 1.07006365413556 1 1
1.01297865521697 0.99403743411336 1 1
1.01804064789442 0.999961369646818 1 1
1.05018631712152 1.0320858056064 1 1
1.18806095846582 1.16653978782203 1 1
0.866370010870426 0.851098913531331 1 1
0.853036429898535 0.837386766653101 1 1
0.968172834775342 0.947293867593063 1 1
0.908926512845451 0.889767132269788 1 1
1.16175017354748 1.13826625433039 1 1
0.93316374476404 0.915499695522106 1 1
0.999642214845728 0.979498081433639 1 1
0.936388631328847 0.918644338763924 1 1
1.05795901244002 1.0370393642436 1 1
0.880373361231114 0.86533085834292 1 1
1.13929222363983 1.11827221549197 1 1
0.861859149190822 0.846039172111153 1 1
1.00643183667305 0.988754715343239 1 1
0.967382436965449 0.950339914300249 1 1
0.839642037580303 0.823094650030745 1 1
1.08377423024072 1.06539486670939 1 1
0.833010137626218 0.818170323285554 1 1
0.957133283421142 0.93952396562452 1 1
1.0331191684879 1.01365750300565 1 1
1.08044232437228 1.0609843827298 1 1
0.997082894020156 0.979672409779685 1 1
1.12382891145805 1.09918191002002 1 1
1.09466179802716 1.07420583852427 1 1
0.913527034410287 0.895324638909543 1 1
0.985123498528792 0.967644389221256 1 1
0.793342744352905 0.776702486323174 1 1
1.11818402386496 1.09872735696413 1 1
0.981418750827785 0.963413454752689 1 1
1.12419301949911 1.10172691167179 1 1
1.16651080521306 1.14609632001086 1 1
0.984721522951242 0.965593941404452 1 1
0.799956359124696 0.784441269394642 1 1
0.974484714473986 0.95704775940959 1 1
0.992964579351974 0.975702892088146 1 1
0.846686323012824 0.830069483854071 1 1
1.0553483659608 1.0371115381606 1 1
1.02376591951708 1.00395011602812 1 1
0.898103441547644 0.88261774170176 1 1
1.13740441869834 1.11547826381695 1 1
0.980033207056727 0.960500859417341 1 1
1.15292781142204 1.13231339314532 1 1
0.873148733876093 0.855217452749123 1 1
1.14087005129949 1.11949065643282 1 1
1.00601890583463 0.9882734902123 1 1
0.868330392861634 0.851946877318297 1 1
0.970602914354427 0.952804277160217 1 1
1.1850911150529 1.16122396492915 1 1
1.04692606835052 1.0263629350533 1 1
1.09254721241515 1.07282859797567 1 1
0.97021339101528 0.952064819324944 1 1
0.871062229159646 0.853349780759894 1 1
0.945643801035949 0.925964799370731 1 1
1.0083512927371 0.988788182679852 1 1
1.1105112107966 1.09100524231363 1 1
1.05103466149022 1.03225273829314 1 1
1.0728622512392 1.05304163473535 1 1
0.965867332948105 0.946987531587747 1 1
0.934629163365054 0.918857135243964 1 1
0.83678082576627 0.821855387904583 1 1
1.22655709359773 1.20453996684793 1 1
0.853264578210028 0.835948998003186 1 1
0.922577186328295 0.905648409388903 1 1
1.0561900060833 1.03444398776319 1 1
0.769585501897844 0.756196105847012 1 1
1.12835567029895 1.10946339692462 1 1
0.800196857315974 0.785226395778302 1 0
0.97689164949484 0.957426325029328 1 1
1.08792174766216 1.06551604071977 1 1
0.648114823923533 0.635784549421222 0 0
1.11998649921658 1.09772041929563 1 1
0.850828646806409 0.834992856093963 1 1
0.971401648988142 0.954989386418561 1 1
1.00152527433494 0.9799432372229 1 1
1.03194443461552 1.01309516965909 1 1
0.974864836721154 0.953925834418762 1 1
0.994245776457902 0.975826929681675 1 1
1.08447730756254 1.06556811297014 1 1
0.927093386394433 0.909433155433921 1 1
0.953514524943081 0.936092021036333 1 1
1.04761851144337 1.02795587466508 1 1
0.88344415333627 0.868086936656751 1 1
0.97802225377004 0.960706026740596 1 1
1.0790936065081 1.05867254822842 1 1
0.91119582878242 0.894714667890727 1 1
0.912785984374201 0.897331635572744 1 1
1.11835995660603 1.09949034735495 1 1
1.08066363396335 1.05933240982763 1 1
1.03550265019576 1.01471419433259 1 1
1.18725552666222 1.1627977260178 1 1
1.08543313425292 1.0668603509503 1 1
1.22180449454869 1.19841508895209 1 1
1.06753036188967 1.04429408239003 1 1
1.08168063264215 1.05776699532163 1 1
0.880526387224566 0.864347701323508 1 1
1.29978927266218 1.27455932584741 1 1
1.04189502310123 1.02301254593185 1 1
0.983442628812622 0.965971411602114 1 1
0.910321239733706 0.892961303593305 1 1
0.907726596352154 0.891545646925846 1 1
0.847225683057341 0.831489034517215 1 1
1.29907538588635 1.27530513839574 0 0
1.11308778484662 1.09328840352418 1 1
1.21546427769315 1.19355945439816 0 1
0.846438442379209 0.828210331661993 1 1
1.07819836335741 1.05705657677778 1 1
0.897929631209704 0.879893177223402 1 1
1.10948637357039 1.08668759605721 1 1
1.03538616847331 1.01617184314154 1 1
1.1504844129563 1.12991293453588 1 1
1.03294357123484 1.01390541737837 1 1
0.921514302594847 0.904007663515968 1 1
0.616663671016938 0.604801923699982 0 0
1.29046129703035 1.2657977807707 0 0
1.15970648697444 1.13629534715284 1 1
0.893551807768407 0.876855357789892 1 1
1.00399954928455 0.985212703320605 1 1
1.22446998361479 1.20162051348738 0 1
1.05272829078007 1.03378798936224 1 1
0.847302585362102 0.830862690723863 1 1
1.35125910365114 1.32609410102767 0 0
1.11635562689669 1.09533297144982 1 1
1.07183878893849 1.05226964142184 1 1
1.17883362373481 1.15844629374402 1 1
1.00571008047947 0.984988252511438 1 1
1.04380212671838 1.02463102284572 1 1
1.07831623496906 1.05822578231908 1 1
1.01337018462735 0.99403575951245 1 1
0.706063092660388 0.692928073794701 0 0
1.20248559813125 1.17908966737777 1 1
0.807059488435317 0.792020451724275 1 1
0.879058712462641 0.864238651738975 1 1
1.04051490351679 1.02268664715124 1 1
1.1124878416765 1.09172047434999 1 1
1.1792906301698 1.15879066422441 1 1
0.881311983345796 0.865397069412403 1 1
1.03685710359685 1.0165662625893 1 1
0.773036331277293 0.757953547450667 1 1
1.02127181538805 1.00214901963138 1 1
0.752603034018393 0.737659574219538 1 0
1.17269624242094 1.15121052531592 1 1
0.970387212304779 0.954100584460575 1 1
0.826033554123312 0.810776004087726 1 1
0.984069974094176 0.963912062358873 1 1
1.09238908647852 1.0714233969918 1 1
0.964873146648157 0.945507278850943 1 1
0.933878852928107 0.916085686794151 1 1
1.20169357715163 1.17866449436549 1 1
1.05643766296382 1.03608568696192 1 1
1.00146827913966 0.982204454675256 1 1
1.03848953481963 1.01725486675544 1 1
1.23704964894521 1.21443791772305 0 0
1.03615213484366 1.01492178826698 1 1
1.02099754150219 1.00268046440086 1 1
1.06778585188269 1.04711475795518 1 1
1.12496513885088 1.10365714493638 1 1
1.02004018435931 1.00037115937583 1 1
0.833497493109482 0.816555908415485 1 1
1.1105075485496 1.09169600009382 1 1
0.949423710121573 0.930978964141473 1 1
0.908782326711767 0.891763576286231 1 1
1.0247091194475 1.00440355592336 1 1
0.876678453833061 0.859026533793836 1 1
0.880791876454402 0.862913730110597 1 1
0.900160313391698 0.883992891377657 1 1
0.879040752481519 0.861791807919229 1 1
1.02121986270738 1.00389189476109 1 1
0.708679682644076 0.695441770116225 0 0
0.990211786830213 0.971118479214523 1 1
1.03213891179612 1.01405069221462 1 1
1.10186081039535 1.08214686835246 1 1
1.03523304707946 1.0141660242526 1 1
1.01867708306072 0.998317018455334 1 1
1.03842174630546 1.01769947088937 1 1
1.10695555444365 1.08694124868778 1 1
0.977007011545532 0.958079850807637 1 1
1.06231603258895 1.04376565385062 1 1
0.95574591958472 0.937676598129318 1 1
0.849079639304261 0.834248196384584 1 1
1.18199167230654 1.16064642408059 1 1
0.975487288642804 0.957370000492394 1 1
1.0471514606868 1.02828007350321 1 1
0.981483176495696 0.962982512679563 1 1
1.03017131228755 1.01016605620858 1 1
0.919534052787347 0.901951401521702 1 1
1.10451878010414 1.08547528989674 1 1
0.925916946318716 0.908639251632181 1 1
0.854817135697674 0.840019437641496 1 1
0.794003811731097 0.780278615280521 1 0
1.05920987735173 1.0386691781067 1 1
1.18628355339881 1.16430050909212 1 1
1.12187171773614 1.10127046064709 1 1
1.02571889505873 1.006661317035 1 1
0.945435785672654 0.928731183328421 1 1
1.03390678941045 1.01504419512739 1 1
0.834445799113189 0.8200066334234 1 1
1.1381728415882 1.11532187237697 1 1
0.981572710979127 0.962563775906441 1 1
1.04704849377625 1.02656809377292 1 1
1.18444769559073 1.16413473831165 1 1
1.01234368928546 0.993976529302672 1 1
1.12532039245628 1.10194365593279 1 1
0.93146675017939 0.913844982180689 1 1
1.10443949155383 1.08457567507066 1 1
1.04441323583892 1.02543553479297 1 1
1.09665586761571 1.07732263024433 1 1
1.18445549252437 1.16277155607541 1 1
0.75781623359971 0.744717507280572 0 0
0.819914564379153 0.802310820876618 1 1
0.80225271053048 0.788014422436134 1 1
1.11557587743972 1.09388112634307 1 1
0.809613409881991 0.79410016083691 1 1
0.916620726534163 0.89982875967201 1 1
1.05880296927199 1.03878512730053 1 1
1.21567843392656 1.19442903446102 1 1
1.00118192782675 0.981832821892979 1 1
0.903292967024386 0.885676906468051 1 1
0.982977649441401 0.964573250058142 1 1
0.995159516185485 0.975718435151023 1 1
0.785781792021177 0.771509572246774 0 0
1.05779356402172 1.03813911011657 1 1
1.20797740510273 1.1842025552302 1 1
1.15751408021728 1.13674020169911 1 1
0.914575984010389 0.897919867096326 1 1
0.929104169622457 0.912416717642032 1 1
0.88261694272266 0.865562324379059 1 1
1.16142784149197 1.14043620855704 1 1
1.00422166376937 0.983537353107777 1 1
0.907595776490203 0.888898942491706 1 1
1.24048552112102 1.21927185603655 0 0
0.739620757900381 0.725556295406883 0 0
0.967864628215789 0.948975203976862 1 1
1.02234203821643 1.00407048864173 1 1
0.835276030518828 0.820860532292785 1 1
0.99309661168978 0.975509628845981 1 1
1.15983843417037 1.1378971738503 1 1
0.984107802667218 0.964819284344029 1 1
1.03360299112665 1.01397643749881 1 1
0.890270845705546 0.873196444381876 1 1
0.918725029954323 0.900471850667784 1 1
1.13516415919952 1.11463973171988 1 1
0.957776737946885 0.939856652128097 1 1
1.28388155051862 1.25836413389463 0 1
0.960270213982398 0.943992511461738 1 1
0.938320581922256 0.921916567612778 1 1
0.908766952368583 0.892191528774734 1 1
0.96707279218984 0.948222157231519 1 1
1.13891938544627 1.1187567891502 1 1
0.807976022390355 0.791001850669238 1 1
1.14737705214972 1.12720624715886 1 1
1.05868742374997 1.03829790067229 1 1
0.864740432162186 0.848721732374355 1 1
0.980618816075857 0.961407569377959 1 1
1.11823205430911 1.09516498232232 1 1
0.995295982082588 0.97730195190012 1 1
1.05529975386571 1.03632247064238 1 1
0.910054746357805 0.893552889215555 1 1
0.952011780477302 0.9345735296136 1 1
0.765998516359991 0.751080481777632 1 1
0.986803109123515 0.969138924627455 1 1
0.934389445918636 0.91728228730001 1 1
0.966789324601719 0.949181819688283 1 1
1.18619775567357 1.16308431267989 1 1
1.05243423899541 1.0303599312224 1 1
1.06708416445455 1.0485012526489 1 1
0.865024076145141 0.848890152935706 1 1
1.049024749161 1.03032809755031 1 1
0.974317439438882 0.956066142306622 1 1
1.02450041318539 1.00542986372013 1 1
0.880388196249672 0.864038334962557 1 1
1.05894172813336 1.03847632080744 1 1
0.93275006817516 0.91628156624515 1 1
0.840799195822003 0.824984562943915 1 1
1.22918821408627 1.20452692803864 1 1
1.11702998065094 1.09573368455613 1 1
0.875035562862566 0.85727340068484 1 1
0.851710037055276 0.836650754121344 1 1
0.887191859097586 0.87133921372382 1 1
1.05024129648224 1.02992277939787 1 1
1.08782002038535 1.06853507005411 1 1
1.33816075248697 1.31447751884257 1 1
1.03645865290924 1.01765473682773 1 1
0.994124621929017 0.973368277284163 1 1
1.04911589248996 1.02893038004731 1 1
0.92580461887835 0.909463215323857 1 1
0.845849477602397 0.828167361825263 1 1
1.17127001942021 1.14631988867739 1 1
0.898155766502328 0.881972611044214 1 1
1.07801383206023 1.05814959963953 1 1
1.15108774198187 1.13098775360353 1 1
0.846341683352271 0.830802268629729 1 1
1.08257682739047 1.06443055228226 1 1
0.936854290046557 0.919701027570393 1 1
1.03824738190283 1.0179119672794 1 1
1.04908007381068 1.02803550882928 1 1
1.00519699697482 0.98395602418305 1 1
1.11502904963781 1.09235064347144 1 1
1.1042161241451 1.08519357303026 1 1
1.08471225150425 1.06572234277597 1 1
1.06494082903895 1.0459728983681 1 1
0.99626003449124 0.978834589582716 1 1
0.759372348279013 0.74496210672298 0 0
0.934117974226014 0.915868438598603 1 1
0.966992141013416 0.949256774219968 1 1
1.26942331625835 1.24522647694732 0 0
0.866561002888758 0.84843555677992 1 1
1.13817538620698 1.11695820182014 1 1
0.993374827323131 0.975924731409277 1 1
0.921751094928998 0.902679350988415 1 1
1.00758448776791 0.988314168441547 1 1
0.800173691576759 0.783795057473534 1 1
0.946823333724754 0.927337207832357 1 1
0.83328455222868 0.817110989226471 1 1
0.962660434280673 0.943907658065254 1 1
0.921160051210769 0.904133449233779 1 1
1.27229377466193 1.2452467523425 1 1
0.813601584669281 0.797747837562701 1 1
1.21780695903858 1.19488884369386 0 1
0.966824419302445 0.94734859527659 1 1
0.937981881127292 0.920847927343477 1 1
0.885567069675537 0.870190840396614 1 1
1.01880285115876 1.00104145616874 1 1
1.12514837946318 1.10437288547695 1 1
1.18073467465756 1.16043349501036 1 1
0.889187001880538 0.871888185914093 1 1
1.19697478828394 1.17345174293254 1 1
1.1816820818691 1.16088477989876 1 1
0.975346472658531 0.956470698685554 1 1
0.936906485231678 0.918377367135429 1 1
1.02178270335358 1.00207870598618 1 1
0.819462522618176 0.804580661051428 1 1
0.995775610788082 0.977746617467327 1 1
0.993800803321382 0.974171897431012 1 1
0.902834539757191 0.887430522013848 1 1
1.0712388925249 1.05184386256497 1 1
0.736821749206056 0.723340284102051 0 0
1.02407424708373 1.00546649067865 1 1
1.32747680825396 1.29690675992969 0 0
1.0910775003146 1.06947526320174 1 1
1.18485708915488 1.16024422560677 1 1
1.08987911433595 1.07090895502333 1 1
0.957459946144018 0.940563741805074 1 1
0.97855255843252 0.96025218808797 1 1
0.850647313295238 0.834873944450242 1 1
0.931672512149921 0.914811529936941 1 1
1.14530104128176 1.12448993445552 1 1
0.890769057466672 0.875144723379888 1 1
0.934997244497955 0.91781398427034 1 1
0.9795368739848 0.960168946565778 1 1
0.868196813499105 0.851163149253568 1 1
0.948148317860721 0.930616465851476 1 1
1.04120616503103 1.02148961683741 1 1
1.12207752124214 1.10094850203517 1 1
1.22650066660299 1.20393468583221 0 1
0.998040687839435 0.979582631915617 1 1
1.00758028256867 0.987211249980888 1 1
1.03838772730189 1.02008400476338 1 1
0.919633093144267 0.900679244541719 1 1
0.870094688922083 0.852607066003075 1 1
1.15718772878979 1.13385093056173 1 1
0.866852840982826 0.850941254653311 1 1
1.2737443646283 1.25011194471484 0 0
1.00818853986705 0.988520848477352 1 1
1.0982400190893 1.07738252700661 1 1
0.952890855046304 0.935029491830308 1 1
0.763909383203082 0.746794226059038 1 1
0.925796680391954 0.906486883629165 1 1
1.11984206864564 1.09827682055869 1 1
0.998018780051655 0.977704801551678 1 1
1.00185335209675 0.981992127832858 1 1
1.1087574447808 1.0866814136059 1 1
1.09358644757465 1.07269542953926 1 1
0.908556745770015 0.89079871102568 1 1
1.15402908138987 1.13301137618476 1 1
1.09246356571375 1.0737768066623 1 1
1.23977048932634 1.21733062137272 1 1
0.90626734042527 0.890578398493481 1 1
0.98780727328781 0.969494557363894 1 1
0.981240452931402 0.961948961179064 1 1
0.998825419949263 0.979653588191854 1 1
0.815328635569875 0.801637229303248 1 1
0.924591328599014 0.905372572664096 1 1
0.881070345055152 0.86548398277688 1 1
1.02251580596355 1.00326926446742 1 1
0.804698663668634 0.790084998502256 1 0
0.976513132485682 0.958112872616878 1 1
1.14890756311261 1.12871398838961 1 1
0.995690374372613 0.977812965413119 1 1
0.979578594205809 0.961046932695616 1 1
1.05113153511335 1.0332424443851 1 1
0.923647210970529 0.907479401261292 1 1
0.841860924434063 0.825929897667863 1 1
1.14469658748923 1.12215452581036 1 1
0.914444685072256 0.898946662184546 1 1
0.965115989242085 0.946294342180305 1 1
0.85625796573814 0.841885459393555 1 1
0.982158321419331 0.963117795959058 1 1
0.803976767758426 0.788920328745236 1 1
1.00030292565577 0.981024032425948 1 1
1.21851401168419 1.19573298752686 1 1
1.18036609634029 1.15687200091412 1 1
0.94159673510761 0.923709340753351 1 1
0.754619887572807 0.741853101400388 0 0
1.12040674595367 1.10055041546237 1 1
1.15231419493779 1.12871856710258 1 1
0.947341212483102 0.929308169486349 1 1
0.966174811155282 0.949455776524868 1 1
0.84696389179057 0.830702733330307 1 1
0.864740731843591 0.8486836286233 1 1
1.08675917930522 1.06677400153905 1 1
0.880493090970054 0.864264823033661 1 1
0.78850944995255 0.774180393603937 0 0
1.00305528551588 0.98426920485917 1 1
0.949866965576247 0.933318531744573 1 1
1.11461916992307 1.09413788067635 1 1
0.899856133712853 0.882002583536683 1 1
1.21070792728911 1.18809264096837 1 1
1.20365913359072 1.18179976158719 1 1
0.775725934184493 0.761482219296062 0 0
0.955250412422687 0.935568133728382 1 1
0.892910202080895 0.877317145291897 1 1
0.941148161079951 0.922892886825822 1 1
0.934794538467069 0.916630267438102 1 1
0.815737953753868 0.800213673386141 1 1
0.973070878746408 0.953848841270391 1 1
1.07004715156259 1.05023422211664 1 1
1.02267263551366 1.00389179273926 1 1
1.02609148401427 1.00617051760133 1 1
1.06177210453352 1.04282947982136 1 1
0.925714230600099 0.908556001944382 1 1
1.15591149676426 1.13491268875246 1 1
1.0127628385696 0.993444108379982 1 1
0.831365199941448 0.815611589775387 1 1
1.01904455322783 1.0001292345187 1 1
1.01723348149171 0.999471278418359 1 1
0.748980557086657 0.734303338432693 0 0
0.98210392776864 0.964529284108507 1 1
0.981174523268556 0.961298781038065 1 1
1.13605715436549 1.1129724161798 1 1
0.893640297185281 0.87815159831705 1 1
1.09414088561428 1.07234096323508 1 1
0.974629593592775 0.956597170544977 1 1
1.11151137950273 1.09117676560899 1 1
0.878293415606022 0.862189385970287 1 1
1.09898287108901 1.07831857750364 1 1
1.01779961643176 0.999531647289245 1 1
1.08838837869265 1.0691844155961 1 1
0.966535255579384 0.94909696330659 1 1
1.02880425891476 1.01066679153973 1 1
1.06506103156324 1.0419424264158 1 1
0.889376348409013 0.87383345233954 1 1
0.936971696086529 0.920700423543992 1 1
0.830909858138608 0.815026270027788 1 1
0.856790246806743 0.841056634608253 1 1
0.999643518319484 0.981158016539466 1 1
0.812188869479377 0.795503315404252 1 1
1.071350972979 1.05214473218475 1 1
1.09567020463381 1.07634156927341 1 1
0.964341857054738 0.944625262201131 1 1
1.12653561586417 1.10452235737652 1 1
1.0254355618169 1.00431092553257 1 1
1.14268132346395 1.121882344916 1 1
1.21950210930762 1.19693895503728 0 1
1.1435457062458 1.12297747834718 1 1
0.996333271395068 0.977909091726723 1 1
1.20837093029847 1.18556011132366 1 1
0.955440956916533 0.938184270941405 1 1
1.1027915593302 1.08223663674348 1 1
1.00083389043864 0.981262304330608 1 1
0.888800742560135 0.872537168384053 1 1
0.893141059115728 0.877220122176883 1 1
0.875221065951798 0.857880816605115 1 1
1.2699615189974 1.24659135397481 0 1
0.958036073406125 0.94165776706129 1 1
1.18740596307556 1.16562848509491 1 1
0.914596138050025 0.898447191687383 1 1
0.995796881006218 0.977021166822915 1 1
1.20218130661356 1.17874904516865 1 1
0.904194717689405 0.886973895851384 1 1
0.605532512669817 0.593884574047784 0 0
0.70961788431717 0.696815196423155 0 0
0.693571744813274 0.680828551705021 0 0
1.04382828877366 1.02375611583493 1 1
0.819377353026156 0.80425889208701 1 1
1.06806562590095 1.04749004756329 1 1
0.985055354683269 0.96590557649174 1 1
0.883681225954859 0.866743835656162 1 1
1.0393097684434 1.01958527289554 1 1
0.926184164640532 0.909119877258917 1 1
0.997635665287036 0.979233987631992 1 1
0.78140413973938 0.767382903051887 1 1
1.00596780115674 0.98803881808296 1 1
1.24516921145832 1.22258354868823 0 1
1.30015568867332 1.2752058300154 0 0
0.884814683153164 0.867211850183796 1 1
1.07552699433717 1.05526314306695 1 1
0.943830582900617 0.926315358507078 1 1
1.05230275267837 1.03195570367248 1 1
0.934029734414805 0.913456391097236 1 1
1.05176815361035 1.03234295035356 1 1
0.980558597901861 0.961116294795537 1 1
0.974208143827914 0.955643362180304 1 1
0.971867242390036 0.953907622921121 1 1
0.901425741172541 0.884740094329112 1 1
1.0404464702377 1.02181576348708 1 1
0.974843539561702 0.958097061835822 1 1
0.898377717113198 0.88099510045182 1 1
0.872202723149305 0.856525269259533 1 1
1.10428212128914 1.08367927200233 1 1
0.97540673026846 0.956454059887835 1 1
0.997010445131908 0.977654607151514 1 1
1.24735033135193 1.22322640564153 0 0
1.02081292582072 1.00213045938174 1 1
1.02644753117809 1.00736565962184 1 1
0.835567421175034 0.820065909443666 1 1
1.04400383241782 1.02527385861248 1 1
1.11602800169741 1.09550229576883 1 1
1.16968033693206 1.14705620557206 1 1
0.962476559299042 0.94485468696761 1 1
1.0485422502724 1.02840431135125 1 1
1.08406792312165 1.06377354131673 1 1
1.03560050814811 1.01766700930072 1 1
1.02798407067716 1.00891516154845 1 1
1.24006523942747 1.21656318740876 0 0
0.910035886155802 0.893844418902321 1 1
1.11153732059282 1.0921479725686 1 1
0.901625651666196 0.884011788679441 1 1
1.0886180862728 1.06901857028664 1 1
1.08318569722286 1.06256646663366 1 1
0.761796273190237 0.747950081523675 0 0
0.819464865730244 0.803535397397071 1 1
0.640582373908985 0.628507421591239 0 0
0.917134244121765 0.901017983094097 1 1
1.09501254603851 1.07531058508603 1 1
1.07254957945207 1.05014589103081 1 1
0.946729747696009 0.927832543225848 1 1
0.918105315741279 0.901444262081103 1 1
0.979121361438332 0.962163355985192 1 1
1.28917879162033 1.26465019710222 1 1
1.09655824495209 1.07462799797087 1 1
0.989453668313173 0.972576450676234 1 1
1.0733633571036 1.05212255007294 1 1
1.07130182094521 1.04888988498153 1 1
0.909054306989774 0.892824756340688 1 1
1.17254304271638 1.15239119572113 1 1
1.08706060027541 1.06774765104316 1 1
0.868180117535553 0.851314936974831 1 1
1.0546253739839 1.03443878260629 1 1
1.09071110567234 1.06964327491118 1 1
0.942500757370381 0.925805116398028 1 1
1.04422760683293 1.02507092434922 1 1
1.19206149663289 1.17168350543435 1 1
1.26823323248682 1.2430891334831 1 1
0.780388027074866 0.767444135731292 1 1
0.941239705279107 0.922417706330341 1 1
0.970133967695013 0.952848687396154 1 1
0.985505959656888 0.967241613160903 1 1
0.834487152084818 0.819148653799848 1 1
1.06211691084188 1.04266927588038 1 1
0.972741951370931 0.953137782256673 1 1
1.18491964227147 1.16056382233123 1 1
1.0721978836682 1.05286043751954 1 1
0.94235910323222 0.924887004545221 1 1
1.05664123970187 1.03639043995961 1 1
1.23000514288311 1.20773569625532 1 1
1.07880542388181 1.05876531631611 1 1
0.848294450833739 0.832539762977859 1 1
1.02224512555521 1.0032969959453 1 1
1.22912500771851 1.20728118088006 1 1
0.853594552517268 0.837572834582166 1 1
1.01142497942508 0.992134345924555 1 1
0.950308963041173 0.931888443044878 1 1
0.796741013163212 0.78259591612585 1 1
0.91833277172536 0.899790418869377 1 1
1.2373714978447 1.21335454406321 0 1
0.99627221023684 0.978724903992417 1 1
1.065156148841 1.04688431958909 1 1
0.789289564659029 0.773343045972053 1 1
1.14907089429138 1.12671286919882 1 1
1.13037863297765 1.11007246957873 1 1
1.03391130641853 1.01695185547632 1 1
0.84391723353884 0.825842257103054 1 1
0.966987856828803 0.948878100846589 1 1
0.846267954407824 0.830155877035507 1 1
0.696360404787878 0.683257544431203 0 0
0.996357453094641 0.979023063895317 1 1
1.29672195969568 1.27297086780637 1 1
0.793660914663899 0.779774047661342 1 1
1.01741115282611 0.998162796018832 1 1
1.0644101592626 1.04346205128056 1 1
1.08507697066043 1.06359198347051 1 1
1.05653037824009 1.03719791356361 1 1
0.930862545530358 0.914788676377859 1 1
0.846759151679938 0.831108913310772 1 1
0.883705768525624 0.867858909324644 1 1
1.12283440036512 1.10337895190342 1 1
1.26470946582987 1.24207215210476 0 0
1.05365510873349 1.0324972960536 1 1
1.06573640520146 1.04362136017628 1 1
1.1242235284255 1.10244578295214 1 1
1.00664889781416 0.988531232867732 1 1
1.04158764797331 1.0215956124726 1 1
0.986127217174547 0.96635185265462 1 1
0.735067853438697 0.720378109358143 0 0
1.10232675134171 1.08068503249225 1 1
0.81577482030941 0.799798249627922 1 1
0.833692439716297 0.819259404385374 1 1
1.12460973088239 1.10375138357174 1 1
0.930964613642199 0.913203393369504 1 1
0.981192053182211 0.962145747452945 1 1
0.95751339757051 0.940660060606619 1 1
1.13892336325322 1.11740371821047 1 1
1.03916613013134 1.01997628521277 1 1
1.16086396322119 1.14008330633632 1 1
0.913965284123639 0.896844034586185 1 1
1.04781453368361 1.02906826498257 1 1
0.992424542539906 0.972745035599791 1 1
0.829974735369887 0.814727624744281 1 1
1.00857875612592 0.988073087690383 1 1
1.04939705521691 1.02861965464472 1 1
0.925945428929205 0.908780223245534 1 1
0.885401299063193 0.869423728361284 1 1
1.01539652627123 0.997010247059458 1 1
0.806129761658337 0.790531329012991 1 1
1.23739482896939 1.21286474824447 0 1
0.988992605945413 0.969367076252377 1 1
1.0493446029021 1.02875267132995 1 1
0.706364198106077 0.69351544913342 1 0
0.797545667927704 0.783474107189064 1 0
1.02008166975832 0.999445252130476 1 1
0.937596403437694 0.920438159325622 1 1
1.1489686038259 1.12860365378089 1 1
1.10123123192201 1.07938750974039 1 1
0.967555210762898 0.948975912940621 1 1
1.06977938258593 1.05024581016649 1 1
0.980451885245709 0.962275526085758 1 1
1.23340332737791 1.20899480219941 1 1
0.849246735916937 0.833117836601011 1 1
1.05049755750695 1.03018257077147 1 1
1.23265967645969 1.20940681366023 1 1
1.06812880919003 1.04721577338613 1 1
1.10479142959271 1.08345116167921 1 1
1.21311886751071 1.1884130030224 1 1
0.928115820239418 0.911179468137784 1 1
1.04518427884304 1.02443647453517 1 1
0.977235945035538 0.956044370081055 1 1
0.914001175688253 0.894380165906968 1 1
1.19953484144849 1.17862785975433 1 1
0.821822658052739 0.804721864164168 1 1
0.865179450163348 0.847798362234869 1 1
0.829732413013833 0.81454850951091 1 1
0.881827867838107 0.865052554629618 1 1
1.07578804136911 1.0529267384907 1 1
0.895116314233099 0.877583271761084 1 1
1.26704534339276 1.24617571676898 1 1
0.932824686876344 0.917408583496907 1 1
0.835445718813005 0.820837825179009 1 1
0.807868741027701 0.792626606854984 1 0
1.22935739011917 1.2062679729504 1 1
1.01010780050343 0.990257884470229 1 1
0.867326953407045 0.850690126438214 1 1
1.10548714164826 1.08315595806926 1 1
0.715025366864804 0.700411436502635 0 0
1.07895467109719 1.05952467257768 1 1
1.12018316668901 1.09829555543509 1 1
0.801014467108852 0.784144727762027 1 1
1.0078292202613 0.989303842843141 1 1
0.906620931131765 0.890197758102796 1 1
0.910202555907315 0.893726456072418 1 1
1.16501703943597 1.14157012731084 1 1
0.999106785133059 0.981059520562177 1 1
1.07945594367835 1.05892162480254 1 1
0.981541964399415 0.963765569539729 1 1
0.665030391181495 0.653485511000345 0 0
0.809132602894753 0.794835077890696 1 1
1.00749933985938 0.989221371734974 1 1
0.880847235245801 0.863347019773736 1 1
0.730280098156948 0.716784128899117 0 0
0.972989720951956 0.954979718246644 1 1
1.31312276970047 1.29013167132067 0 0
0.856087960902306 0.84065643481304 1 1
0.942351052858208 0.926016046928912 1 1
1.05348035948751 1.03429350199373 1 1
0.899500907299121 0.882207446138148 1 1
0.967766650179092 0.948121937943073 1 1
1.07343332421156 1.05013904162108 1 1
0.89865954359707 0.882959416656736 1 1
1.05803640356864 1.03903747643101 1 1
1.00907996662911 0.990310124788515 1 1
1.17155459307855 1.14810987127144 1 1
1.01018183835508 0.990301279755642 1 1
0.913158837679191 0.897247392445159 1 1
0.975250622245885 0.956563743478065 1 1
0.937109303354935 0.920539448110204 1 1
0.983756059871868 0.966539370170909 1 1
1.00241720594722 0.982449695769935 1 1
0.885659667815934 0.869920570100926 1 1
1.09175768291045 1.07119619483144 1 1
1.11290354048071 1.08978949031205 1 1
1.03841424080748 1.01655232098887 1 1
0.913277830988831 0.896011084362244 1 1
0.941815190505016 0.924753142920321 1 1
1.08272852503879 1.0617671386099 1 1
1.03287353222026 1.01379598334267 1 1
0.805867502984058 0.79036276005414 1 0
0.878310213503885 0.861205354563029 1 1
0.914627498732132 0.898152345512044 1 1
1.13180183667577 1.11162108125124 1 1
1.03582376071575 1.01612125947622 1 1
0.926097888213779 0.90921128481758 1 1
0.891511641732622 0.875146877033596 1 1
1.10794129895401 1.088501705911 1 1
1.05576697106255 1.03837674798797 1 1
0.942469013831507 0.925064916907385 1 1
0.93778641466324 0.92103557446618 1 1
1.12715510802602 1.10581730856279 1 1
0.841544351578074 0.825659424365228 1 1
0.926833511461575 0.907746874824427 1 1
0.995848948563706 0.977523772903412 1 1
0.945280927728391 0.929140780462432 1 1
1.08190328661627 1.06145271044546 1 1
1.11185698131256 1.09075627254321 1 1
0.988331570246704 0.970970714693774 1 1
0.963163117975989 0.944494226229802 1 1
1.10287821773724 1.08258014248121 1 1
0.887343705571021 0.87071997438844 1 1
1.00651449955778 0.987208559688286 1 1
1.07364606096514 1.05438060160357 1 1
0.896200577882446 0.877117557095298 1 1
0.805587249843787 0.790227652216513 1 0
1.02060334738242 1.00131322779707 1 1
1.01425326210315 0.995925029197265 1 1
1.00865921881322 0.988815328995507 1 1
1.01666075993321 0.998675430209982 1 1
0.894329361792891 0.878578978810013 1 1
0.823285893413282 0.809767619452776 1 1
1.05541466114226 1.03579852067178 1 1
1.04915685734681 1.03085660357406 1 1
1.22952111206131 1.20737556645723 0 1
1.03919752481696 1.02047688388827 1 1
0.902740015023628 0.886353456153473 1 1
0.940347626602813 0.920812631896588 1 1
0.803651162735211 0.786726361875275 1 1
1.02522452835164 1.00679130313394 1 1
1.02949882516171 1.00937692087576 1 1
0.840106345692141 0.82479284050285 1 1
1.12502648318075 1.10393830226317 1 1
0.942225782940574 0.925766848485546 1 1
1.12643678635311 1.10468586634936 1 1
1.1001701520356 1.07914660530796 1 1
0.973385100547301 0.955180190550644 1 1
0.913232921338403 0.897255647058558 1 1
1.14551465632397 1.12338566682859 1 1
1.07528167418714 1.0549846025737 1 1
1.24565956800088 1.22260890516985 1 1
0.764778265312183 0.751153989447108 1 1
0.92257262410145 0.907062206816643 1 1
1.08104726806399 1.06219304075224 1 1
0.951154613131387 0.93286841309841 1 1
0.929321744821583 0.912550718720061 1 1
0.862706121528806 0.845095193358326 1 1
1.08068325992679 1.06249716364124 1 1
0.957100986684363 0.940447029305519 1 1
1.00589391809563 0.986730950012646 1 1
1.00003248306831 0.982815774054177 1 1
0.970720236538392 0.953327034427394 1 1
1.04883930492683 1.02979666465851 1 1
0.978647686621777 0.961046635434594 1 1
1.06763526241176 1.04881876868855 1 1
0.881268553879616 0.866256104559148 1 1
0.856475103410894 0.839510132080808 1 1
1.19799577476864 1.17450276931692 1 1
0.977178670834566 0.961285578910054 1 1
0.868366704071579 0.851874185723523 1 1
0.858551784398537 0.842419663528482 1 1
0.876353319945301 0.859072212950322 1 1
0.999473095139814 0.981145431282059 1 1
1.09345155210661 1.07016496632115 1 1
0.943193086050952 0.926020038196609 1 1
0.911170756999483 0.892971073375858 1 1
1.11718498172471 1.0944497055561 1 1
1.15928992756682 1.13680539493538 1 1
0.92842124769922 0.910359916374074 1 1
0.968906219793804 0.949333952601904 1 1
0.910248824725087 0.894690547236559 1 1
1.04317108294376 1.02282369810585 1 1
0.929493628935312 0.910901960994705 1 1
1.03180260999466 1.01345490493441 1 1
0.96020628171571 0.943105340116706 1 1
1.15391756123796 1.13352608302732 1 1
0.794776911912972 0.780714884857167 1 1
1.03072655492603 1.01168763924267 1 1
0.752917784315023 0.738757304398058 0 0
1.0675084929644 1.04772703040126 1 1
0.987177375425152 0.969049859260546 1 1
0.740222752454959 0.726279994248949 1 1
1.10485734910116 1.08548037935698 1 1
1.28174668640393 1.25658832017854 1 1
1.0947977744078 1.07343625240991 1 1
1.01019314993265 0.991162279572978 1 1
1.1585764647615 1.13481496099384 1 1
0.848347335357324 0.830915153250561 1 1
1.16059705625403 1.13820703485831 1 1
1.17446880907647 1.15193885136796 1 1
0.834730896080059 0.820811743166593 1 1
1.06730558908811 1.04832842596348 1 1
1.20549833954663 1.18272378195976 1 1
1.00788738905469 0.988845406537712 1 1
1.01765601272521 0.998553823733062 1 1
0.971812261421216 0.952117305744674 1 1
1.19523512578558 1.17286118004103 1 1
1.15531744363914 1.13369292263023 1 1
1.12207650879394 1.10030965853995 1 1
1.04493279525383 1.02735125349968 1 1
0.896020359263097 0.880596399558443 1 1
1.06073285929297 1.0425486926477 1 1
0.980965057597774 0.963792234073695 1 1
0.768583518056187 0.752976300102218 1 0
1.1334594021543 1.11302237321723 1 1
1.08375712414207 1.06435342958486 1 1
1.00575264988426 0.98788432247956 1 1
1.24103793370891 1.22024931729719 1 1
0.998654200805862 0.980507243130181 1 1
1.07280920286081 1.05484784499035 1 1
1.02707071800193 1.00798852899345 1 1
0.886063771635231 0.866809771801002 1 1
0.936976455652669 0.920416128144368 1 1
0.969438439855309 0.952527196616329 1 1
0.954994110107421 0.936946558755619 1 1
1.12131829749409 1.10192799269432 1 1
1.16800883890879 1.14873560556175 1 1
1.00973014379569 0.991151081216506 1 1
1.31692363265803 1.29104820140206 1 1
0.830880075541681 0.81500419120626 1 1
0.956533050250313 0.93933464266601 1 1
1.10439572052621 1.08200555897534 1 1
1.00788711954064 0.989008565226012 1 1
0.955599011364992 0.939167563811156 1 1
0.878623071339976 0.862376231156868 1 1
1.03187025998184 1.01132925940318 1 1
1.26827888959815 1.24527391241922 1 1
1.23200061007105 1.20802719894668 1 1
0.89502468097639 0.878669858217766 1 1
0.815343166796992 0.801012880506738 1 1
0.80151391279931 0.787982833209756 1 1
0.851398025967126 0.836083524768933 1 1
0.874010450977557 0.857439465326429 1 1
0.988334639431856 0.969550753016176 1 1
1.03497015703241 1.01541337618729 1 1
0.95058054388882 0.930998534311032 1 1
1.20453189811539 1.18098210943021 1 1
0.906692261135352 0.889660877989944 1 1
1.22419238594279 1.20028807298932 1 1
0.935628451492686 0.91856749622834 1 1
0.962625887520733 0.945921091974302 1 1
0.950218298470217 0.932184134650478 1 1
0.830775213317823 0.814158995315783 1 1
0.925364378543902 0.908750293896729 1 1
1.04863135527848 1.02974071728782 1 1
0.910220433340765 0.891365596628069 1 1
1.13191960561456 1.10990579280258 1 1
0.836218682156451 0.820092540537497 1 1
1.05134258218169 1.03316271378665 1 1
1.06174745844017 1.04292379462492 1 1
1.14024023755526 1.1185966317194 1 1
0.803409396196764 0.788765655135744 1 1
0.976285226895588 0.958931075923513 1 1
0.83512376272819 0.81916247878699 1 1
1.04086596183389 1.02310785333239 1 1
1.1311141489953 1.10926567845807 1 1
1.15181107546579 1.13017326120999 1 1
1.19456992690623 1.17047100524525 1 1
0.99798441005562 0.980240997555272 1 1
1.13499250815638 1.11505990898134 1 1
1.11321885016637 1.09166225770884 1 1
0.93608693950152 0.916042307492281 1 1
1.12988861343266 1.10903554622435 1 1
0.875119477356689 0.857483626178666 1 1
0.928918908733333 0.908963139776123 1 1
0.978750530021312 0.959357556108801 1 1
0.843762513885965 0.828583625639728 1 1
0.933915927219095 0.917033056459281 1 1
1.18665413844714 1.16496260503858 1 1
1.17315084432549 1.15110447915726 1 1
1.2315887686438 1.20754851738558 1 1
0.985933004513418 0.968155456568479 1 1
1.041550698268 1.02167042989713 1 1
0.764369966467594 0.749714045845539 0 0
0.927777888834286 0.910008031711959 1 1
1.06490144124986 1.04611233677907 1 1
0.740542804966041 0.726805561414999 1 1
1.06876202460274 1.04751920006369 1 1
1.20280528495018 1.18063601675775 1 1
1.11895194269999 1.09870283181697 1 1
0.901334270727107 0.882326980997661 1 1
1.1016476016667 1.07604186842426 1 1
1.13380358551662 1.11365403819369 1 1
1.19425607910941 1.17264476578431 1 1
1.01457881764373 0.994579246086548 1 1
1.16632479465736 1.14506284742972 1 1
0.961523496732814 0.943393673047457 1 1
0.997225987960099 0.979000108127505 1 1
0.897566979379991 0.879984980623186 1 1
1.02397746556661 1.0060576294178 1 1
0.834803223360096 0.820849847642537 1 1
0.859536172618629 0.843139149757006 1 1
0.949638625307542 0.931167500947326 1 1
1.03063131812006 1.01186087987933 1 1
1.06368596910769 1.04294446105064 1 1
0.938415752297122 0.920458964055342 1 1
0.986772093457209 0.967342046271431 1 1
1.01139326624267 0.991319152854183 1 1
0.976911176451398 0.958737569738102 1 1
1.06275539039029 1.04311189250654 1 1
0.94440193232109 0.927355380115504 1 1
1.04523620972321 1.02501183651974 1 1
1.01431126857707 0.995505344793533 1 1
1.11524458647842 1.09345748856421 1 1
0.961855444805756 0.943296477549574 1 1
1.03415373104603 1.01598844805781 1 1
0.937613949818136 0.921486148546183 1 1
0.924624500111845 0.906862260580767 1 1
0.954704229271888 0.935811279468323 1 1
1.22499997073662 1.20259543121011 1 1
0.672203246372395 0.659195943891934 0 0
0.848201804136452 0.832658463589596 1 1
1.11802090616401 1.09754102194171 1 1
1.09729769717032 1.07522943320506 1 1
1.08437347649994 1.06182517129247 1 1
1.13179207359937 1.11037777970788 1 1
0.984136056224138 0.965149430789264 1 1
0.9810780282821 0.963789597655802 1 1
0.87988421417204 0.864931262530571 1 1
1.13532416751119 1.11453819757892 1 1
1.07912773905598 1.05931190814676 1 1
0.918945720208273 0.901553338096596 1 1
0.986758652431065 0.96862593626706 1 1
0.850049980403021 0.834132980741512 1 1
1.06859133038524 1.04877746381465 1 1
0.9491744515869 0.930512759630853 1 1
1.27086370496397 1.24869101974607 1 1
0.954007424211185 0.935806328646519 1 1
1.11883558154268 1.09843494306173 1 1
0.790744257476657 0.776993598177414 1 1
1.30510429515026 1.2825747440484 0 0
0.94965730378001 0.930105839982915 1 1
1.08588799178579 1.06706242102306 1 1
1.10611504034787 1.08621072854466 1 1
1.03052297981359 1.00929596656637 1 1
0.975705629402845 0.956683385984244 1 1
0.969928322978326 0.952189510677665 1 1
0.914389071981499 0.897748253027988 1 1
0.914936661150968 0.897699422950779 1 1
0.854761583293808 0.839506434964295 1 1
1.18305567236275 1.16119427878388 1 1
0.846221227856976 0.831287043277529 1 1
1.19758604695833 1.17762047124752 1 1
0.952886587841364 0.935536956182314 1 1
0.699913004433111 0.686057320435571 0 0
1.02382525975688 1.00452093299194 1 1
0.963658947453701 0.944668900875212 1 1
1.00754413256172 0.988777846401115 1 1
1.03829346120811 1.01741299147765 1 1
1.01179486454039 0.993445435336032 1 1
1.25407378355389 1.2311243430914 0 0
0.897877491779442 0.880784545624108 1 1
0.872435273423884 0.856241593228769 1 1
0.850832026520335 0.834322971813703 1 1
1.0442340745683 1.02257984656551 1 1
0.981754143749478 0.964324026071699 1 1
0.932962634993063 0.914728599808351 1 1
1.10467772090407 1.08293653664071 1 1
0.999116586197459 0.980838167978726 1 1
0.968063682949572 0.949641835466883 1 1
0.804826096160894 0.790535099457739 1 0
1.14182033007648 1.12053320683296 1 1
0.995717526413951 0.97815756054992 1 1
1.00385287490692 0.984774840462649 1 1
0.921606525722831 0.904452863889223 1 1
0.949090767962697 0.932559141904216 1 1
0.908088311679014 0.892226320390581 1 1
1.27362455775854 1.25040415877368 0 0
0.761899485403288 0.748009980495013 0 0
1.13575708515936 1.11521758190032 1 1
0.942484961218029 0.925158535760061 1 1
1.13842271028179 1.11684953874156 1 1
0.948291354566022 0.931328098555855 1 1
0.947452770722621 0.929910359956766 1 1
1.01668047272694 0.998255721417175 1 1
0.917622590464248 0.899025792397638 1 1
0.867247201342268 0.852149728031706 1 1
0.992837539333023 0.974330157241668 1 1
0.840849318785647 0.824367687393389 1 1
0.965317810322134 0.946463808572309 1 1
1.26191217400042 1.23735326373796 1 1
1.02574080339034 1.00767277917001 1 1
1.02870457336203 1.01029146257049 1 1
0.980475843486051 0.962150730041484 1 1
0.926664331920209 0.90852736592253 1 1
0.665727333900529 0.650752354481875 0 0
1.06572290941705 1.04701379284997 1 1
0.633727944921831 0.621750062465281 0 0
1.01313408404162 0.99320514041701 1 1
1.10303543162477 1.08238152804359 1 1
1.06483632837839 1.04571993587427 1 1
0.929887819281993 0.911112863323147 1 1
0.895024277811373 0.879703571453993 1 1
1.10349925568371 1.08344943950806 1 1
0.983383602489922 0.966009451771027 1 1
0.788816305823259 0.775037673795615 0 0
1.23150520722401 1.20831975387691 0 1
1.11908583354738 1.09807971949382 1 1
1.18352500565599 1.16242951533324 1 1
1.15349063022492 1.1315824807547 1 1
1.0937901410491 1.07280843053107 1 1
0.983037617082958 0.965557358278147 1 1
1.27370145569247 1.25004284340607 1 1
0.975474024418658 0.958217992441695 1 1
1.20906877365868 1.1851752929379 1 1
0.96372394907644 0.945848315526527 1 1
1.00509768331895 0.984890118623366 1 1
0.94959387725551 0.932512891887247 1 1
0.874763150231366 0.858449351033354 1 1
1.20644775638322 1.18097165635031 1 1
1.26289607625107 1.23968441039395 1 1
0.982395964071813 0.963262891588879 1 1
1.06659403414682 1.04359049381947 1 1
0.838869937664836 0.823814877258922 1 1
1.28505387197551 1.26126122092695 0 0
0.881637478968661 0.865119575265567 1 1
0.868880125066347 0.852559674058392 1 1
0.866442248314131 0.851561220655761 1 1
0.859318694954 0.844384557323457 1 1
1.01195752374609 0.993324409821729 1 1
1.01582801345704 0.994914806132502 1 1
1.15014793364045 1.12656831787126 1 1
1.28012415041356 1.25656888228511 0 0
1.09715800463538 1.07693459636883 1 1
1.12254802609213 1.10110748063681 1 1
0.850637756262748 0.835045317582371 1 1
0.822052085146345 0.807243695322692 1 1
0.864662509911672 0.849254102757961 1 1
0.964230997131868 0.94611742168929 1 1
1.05605542747766 1.03743568827506 1 1
1.11290563516606 1.09318195333114 1 1
0.814429349825087 0.797471843184555 1 1
1.00290989526858 0.98302152223106 1 1
0.890917971160186 0.874340530706719 1 1
0.974290774602258 0.955445501091928 1 1
0.886500084417213 0.87074046619356 1 1
1.05516194092708 1.03439074380523 1 1
0.954347193810357 0.93583427578554 1 1
1.00150129803955 0.98234079909942 1 1
1.04112932533462 1.02294633104671 1 1
1.18299585500269 1.15862984401414 1 1
1.14286200075207 1.12091785500333 1 1
0.909056982275626 0.892530422536428 1 1
1.00763009554621 0.987438855588591 1 1
0.877411014858436 0.861729557947864 1 1
0.662698822105992 0.650828885057086 0 0
1.16125173524798 1.13999279255496 1 1
0.910002834159778 0.892066491871549 1 1
0.668491104355945 0.654349954734032 0 0
1.08202584299766 1.06240050612454 1 1
0.980413556979192 0.961167032409277 1 1
1.09548438367215 1.0743095640892 1 1
0.837430088119071 0.82124937465065 1 1
1.14466403744129 1.12416020960432 1 1
1.14255043465604 1.12133767539714 1 1
1.19844257957993 1.17608728806274 1 1
1.14363345613241 1.12271325775177 1 1
1.15531127353366 1.13377511295673 1 1
0.941801620639702 0.921589559003822 1 1
1.201078402527 1.17814204848369 1 1
0.889337939827004 0.873001543714358 1 1
0.901483968335214 0.883496654647545 1 1
0.935214567467812 0.916644311701034 1 1
0.924552633001018 0.906955900087005 1 1
0.913257120876034 0.896127324959676 1 1
1.13432960218774 1.11298420267676 1 1
1.02210463359469 1.00317620492107 1 1
0.851314966133666 0.834716866766479 1 1
0.851643926232295 0.836793672228152 1 1
1.08308800013636 1.06342559389678 1 1
0.86621927008834 0.850537566329371 1 1
0.859483254021452 0.84345697894892 1 1
1.03716633772075 1.01963136766659 1 1
1.08500260335177 1.06341200277583 1 1
0.966696024326715 0.948416543922103 1 1
1.15893166564115 1.13601796851411 1 1
1.01726028489485 0.997267387671864 1 1
0.97608473459952 0.957690268612662 1 1
0.814022423966852 0.799656781550071 1 1
1.00872536578012 0.990212305262888 1 1
1.09416612207865 1.07424435986721 1 1
0.949900937031726 0.932175692391972 1 1
1.00907932476093 0.988635268546437 1 1
1.3279497255777 1.30323138704422 0 0
0.881432036911471 0.864674284097384 1 1
0.981946336371856 0.963816912498317 1 1
1.13362657360196 1.11264323952487 1 1
1.0454145451343 1.02326882690718 1 1
1.02778634229986 1.00816523188368 1 1
0.878733976977412 0.863872124217206 1 1
1.08134122003748 1.06052936794053 1 1
1.12000238152876 1.09895566405774 1 1
0.850626042233649 0.835029986446293 1 1
0.91651454093746 0.899044834278776 1 1
1.06357784992247 1.0451204889567 1 1
0.809915323053286 0.793638926632179 1 1
0.903441432579258 0.886886051473611 1 1
1.21291902743864 1.18900781133442 1 1
1.03333351959544 1.01429667755239 1 1
0.794498677793957 0.779409675380623 1 1
0.934125236865868 0.916548314781594 1 1
0.824812538933533 0.809203507077233 1 1
1.1268594392276 1.10626974051207 1 1
1.00085249880969 0.982010347776547 1 1
1.17818596744626 1.15677856186902 1 1
0.931455645334452 0.914292409210779 1 1
1.03912160885103 1.01877611141171 1 1
1.14082017400154 1.12146805286263 1 1
0.978198300449389 0.960198074703796 1 1
0.75990821629726 0.744844747929308 0 0
0.818365377118749 0.802457857870101 1 1
1.10357749514922 1.08220241586665 1 1
0.90634707173829 0.890365698204033 1 1
0.951066891829574 0.931188067945375 1 1
1.12262645783117 1.10154118737595 1 1
1.08927042848375 1.06868288831303 1 1
1.1027725496553 1.08030515786482 1 1
0.964950007095181 0.947595496201816 1 1
1.05783091669409 1.03913075467458 1 1
0.979601313133678 0.962439884324125 1 1
0.922643373548009 0.90230897136912 1 1
0.978859313895474 0.96048916485653 1 1
0.837724456256941 0.822395775093734 1 1
0.7167915592493 0.7032627188934 0 0
0.926858396565614 0.909616666795786 1 1
1.06821103723354 1.04968373525323 1 1
0.943096541899679 0.926214364767428 1 1
0.820795224670645 0.805232511970611 1 1
0.837815264744436 0.822604915531707 1 1
1.00892376409621 0.99064772955394 1 1
1.01736616744976 0.999698574802688 1 1
0.849281550049035 0.832692893500316 1 1
0.940380993761381 0.922973172413195 1 1
0.833889219667033 0.818535080519715 1 1
0.80290831371566 0.787758103241083 1 0
1.15393084856676 1.12985156501359 1 1
0.982869367084414 0.963736870371893 1 1
0.896551958644542 0.878135242779375 1 1
1.07728880485375 1.05461671042925 1 1
0.875436598932302 0.859616945399312 1 1
0.929649446885307 0.911781408892693 1 1
1.01374001346316 0.994197021668583 1 1
0.885351089395878 0.870352863525342 1 1
0.921647388468919 0.903134931517797 1 1
0.876035701501054 0.860020692345873 1 1
1.04495390454367 1.02672514322641 1 1
0.980025842966698 0.962216714751607 1 1
0.958255000364672 0.940674542447608 1 1
1.20673131026868 1.18267217908487 1 1
0.813713860259838 0.797947772113019 1 1
0.974556610010447 0.956829670680962 1 1
1.14611743466166 1.12357410403037 1 1
1.02070072742352 1.00153052988613 1 1
0.943342128432936 0.924342067656245 1 1
1.17295804805051 1.15069820447608 1 1
1.02587570152675 1.00776534670705 1 1
1.09976452088201 1.08013687597739 1 1
0.756090623665893 0.740728166827008 0 0
0.915138809254998 0.897513840898878 1 1
1.24386389684735 1.2189138980754 1 1
1.11958147586109 1.09984561720603 1 1
1.11038252878269 1.0902754834933 1 1
1.06402022623975 1.04591769091654 1 1
1.0593263413633 1.03761896638584 1 1
1.05474397621268 1.03476657576122 1 1
0.788857129673706 0.774291164098324 1 1
1.02293447315684 1.00246069961053 1 1
1.00602183781751 0.98970075254602 1 1
0.968466278323649 0.949849922834425 1 1
1.15222227234178 1.13184636537146 1 1
0.7986326584622 0.78398317391092 1 0
0.886002883811989 0.868863439806765 1 1
0.998994655371077 0.981477202181993 1 1
0.967632301624811 0.949242615599194 1 1
1.01375717758939 0.99540261906122 1 1
0.978700884293873 0.960935271533388 1 1
0.91776898776793 0.900911945364704 1 1
1.0317100355618 1.01354553010018 1 1
0.949093320537146 0.931421944702694 1 1
1.18418049097993 1.16001122229091 1 1
0.825301880447015 0.808229599781659 1 1
0.865042957573075 0.850338851515144 1 1
1.01309632569569 0.993336792251827 1 1
1.12605947016441 1.10844866021899 1 1
1.14943826549727 1.12782339028172 1 1
1.27358053710264 1.24958367359652 0 0
1.14341228969724 1.11983845645901 1 1
1.06224378262875 1.04036165458726 1 1
0.957539003573098 0.939691140500297 1 1
1.16524365511071 1.1433554066419 1 1
1.07389861081011 1.0526866970632 1 1
1.08275050243917 1.06353145269882 1 1
1.03196211327532 1.01278284725505 1 1
0.963518647297812 0.945354426660513 1 1
1.12990094649763 1.10751792628528 1 1
1.13166797300013 1.10986897365319 1 1
1.09441562238765 1.07480968147918 1 1
0.980929457918303 0.961649622760123 1 1
0.89553807858604 0.879722271108813 1 1
1.07552644539791 1.05484822495882 1 1
0.913105215242731 0.895658218082584 1 1
0.926333519741591 0.909288035263906 1 1
0.989941546454965 0.972530079291351 1 1
1.18353123555142 1.16142535720514 1 1
0.957697318647733 0.939340674865559 1 1
0.931093775751509 0.914951638637886 1 1
0.924704207204854 0.906766237798217 1 1
0.894969224589731 0.877746817541975 1 1
1.25504827941937 1.23178134694428 0 0
0.941821718316644 0.923481554112742 1 1
0.743666791557811 0.730597960359859 1 1
1.07134244521523 1.05151860440527 1 1
1.21681164612975 1.19441538256235 1 1
0.758359993942219 0.745590343940068 1 1
1.08232176822241 1.06043362874349 1 1
1.05566871351711 1.03732634367537 1 1
0.972525024100628 0.950566790792524 1 1
1.18259302217148 1.16063058874157 1 1
0.933929581856331 0.916008367096705 1 1
0.972304928474236 0.954543293706005 1 1
1.12206350618363 1.10032480716549 1 1
0.903599866195814 0.887368028151136 1 1
0.987024421321498 0.968896937296707 1 1
1.14808422849901 1.1251585570929 1 1
1.00673757557731 0.98797143911054 1 1
1.20481583006955 1.18201073209431 1 1
1.03336412784745 1.01565483202944 1 1
0.931522549557335 0.914924260923481 1 1
0.927094668319568 0.909871469493678 1 1
1.02615533154013 1.00809279479583 1 1
0.82336819678146 0.808419642160971 1 1
0.912051720162571 0.894350991631921 1 1
0.87590456257912 0.859208074800838 1 1
1.00799539519351 0.987923887079136 1 1
0.936556265216654 0.917810036913624 1 1
0.81318841358099 0.79901094180192 1 1
0.942257858134987 0.926238996312986 1 1
1.10574588321983 1.08489539475574 1 1
1.1994909769356 1.17748943456271 1 1
1.07528709351731 1.05334820660548 1 1
1.01299819138271 0.993877820876446 1 1
1.00098903369722 0.98370353144015 1 1
1.02441657220856 1.00522369179201 1 1
0.970716417715384 0.952128057311877 1 1
1.05895407090835 1.0400889895429 1 1
1.0073619512184 0.986143759498653 1 1
0.963131069077283 0.946062755761219 1 1
1.39246234092085 1.36454851201433 0 0
0.88407874938203 0.865742583820326 1 1
0.901323573409271 0.882177408705786 1 1
0.973577807675326 0.956187118901486 1 1
1.12180695464758 1.10066687629348 1 1
1.1588305691778 1.13733753200383 1 1
1.12271380104193 1.10403356299848 1 1
0.831633357919272 0.817002510262268 1 1
0.946531562658444 0.929560021708918 1 1
0.941132654438212 0.924843338013891 1 1
1.01340491802065 0.995443751725517 1 1
1.01320219295725 0.994655120700004 1 1
1.24453502289556 1.22133890255742 1 1
1.0641173949777 1.04270943835372 1 1
1.21592440354955 1.19138033350609 1 1
0.884230157422259 0.868723281865857 1 1
1.14317888533243 1.12139949777136 1 1
1.05341264722548 1.03397427953771 1 1
0.926268083867019 0.908243457935521 1 1
1.04200826232762 1.02192198994957 1 1
1.12637890379809 1.1059654333071 1 1
1.09220571197884 1.07229695460105 1 1
1.05910713126176 1.03959453748506 1 1
1.14996699717955 1.12776820805204 1 1
0.968143633287473 0.951251084821772 1 1
0.933022076024172 0.916939343547984 1 1
0.958392375988903 0.941843895432283 1 1
1.07026301342499 1.05017497143201 1 1
1.03504128031538 1.0149416810277 1 1
1.10172773320505 1.07933969137671 1 1
1.07709980950508 1.05852939990421 1 1
1.11022281954759 1.08936248394999 1 1
0.768980307471038 0.75543309614873 0 0
1.09326631440789 1.07335257182369 1 1
0.949011228261489 0.931638726303779 1 1
1.03348939163259 1.01559726284813 1 1
0.876733296790313 0.861019565553498 1 1
0.871561912865542 0.855030843741144 1 1
1.09335241925673 1.07265529204236 1 1
0.904193307452081 0.887355446215606 1 1
1.0346469151383 1.01648916777171 1 1
0.86786413525426 0.852171599341134 1 1
0.926271056282218 0.909430437486381 1 1
1.22280043826959 1.20163138267117 0 1
0.832147196286124 0.817428741368275 1 1
1.00609332737327 0.987811863290941 1 1
0.815787075692347 0.800504586863395 1 1
1.08177227649978 1.06454811959865 1 1
0.923497454564877 0.904870261711051 1 1
0.955034019764548 0.93790744145103 1 1
0.93292776492364 0.913857084327909 1 1
0.822245841885054 0.807194274128766 1 1
1.20576633619136 1.18242247691961 1 1
0.923902156420155 0.904509764042743 1 1
1.0675656984619 1.04861147649859 1 1
0.959674224308463 0.942476039688936 1 1
1.03242446370729 1.01397375697633 1 1
1.10029844259775 1.07852426993576 1 1
0.925085632021729 0.906465047882426 1 1
0.892926854826729 0.875817034184845 1 1
1.23114686063751 1.210177301175 1 1
1.03058471884956 1.01134377133155 1 1
1.03685718839827 1.01850623524061 1 1
0.883485705719293 0.867673927124222 1 1
1.07281725376625 1.0520682563217 1 1
0.848785616002948 0.832189003313099 1 1
1.05362174790879 1.03483733430176 1 1
0.984058449738204 0.965862075754166 1 1
1.04040409493548 1.02235519243555 1 1
1.03649018530933 1.01566937566864 1 1
0.97079596467028 0.953129417828063 1 1
1.10255668737707 1.08217637022294 1 1
1.1520855930177 1.12963009801452 1 1
0.794456944935327 0.779680699239207 1 1
1.31712480731162 1.29148584128466 0 0
0.877296191457516 0.861574159657972 1 1
0.956614585229685 0.936320394485386 1 1
1.01887319006514 0.999279785431388 1 1
1.1019493303701 1.08178852152779 1 1
0.843587683100582 0.827920376574487 1 1
1.12353234813304 1.1036825569642 1 1
1.12682616979434 1.10657731757099 1 1
0.954552334666127 0.936561987485728 1 1
1.15610739268972 1.13571450811321 1 1
1.22063485608006 1.19660662803889 1 1
0.895156928119235 0.878482677170097 1 1
0.978834810336443 0.959244922771946 1 1
1.22223009744502 1.20141328723652 0 1
0.927381045639395 0.910312315521602 1 1
0.748218617985866 0.734831329232729 0 0
1.04140475082782 1.0221611847989 1 1
1.0828696720546 1.0651021814444 1 1
1.08256276886201 1.06119559242894 1 1
1.06830535228784 1.04729965451833 1 1
0.988277158670562 0.970255221020283 1 1
1.07881643333351 1.05738800926879 1 1
1.16074480152929 1.13838269448182 1 1
1.02574199337363 1.00779787951675 1 1
0.895581728509069 0.87935282049958 1 1
1.03751277708021 1.01833302763763 1 1
1.01750438339566 0.997650922429582 1 1
1.08153704638 1.06109324387656 1 1
0.716010395686063 0.702639821592189 1 0
0.952899701137763 0.934402091280429 1 1
0.827441762053559 0.81289083655953 1 1
0.936666561328518 0.918448905886625 1 1
0.921128085913969 0.902332935501608 1 1
0.925825595343021 0.907241806880635 1 1
1.05856502841351 1.03758441629521 1 1
0.949084076429643 0.932884846633929 1 1
1.12212274829172 1.10091232349598 1 1
0.945809566693376 0.928141022336597 1 1
0.913180312546619 0.895717333008284 1 1
1.08642919173969 1.06656013112695 1 1
0.98831882696232 0.971102110998443 1 1
0.997589536959107 0.97829162360804 1 1
0.921810918192093 0.905626079732155 1 1
1.08406068614709 1.06372408615142 1 1
0.805645610474081 0.788090613013382 1 1
0.991990936219375 0.973538037144937 1 1
0.849377566991907 0.832099176669333 1 1
1.00921479013608 0.99134161922818 1 1
1.16670485072634 1.14318157721749 1 1
1.04659985038153 1.02700831400671 1 1
1.25739792470923 1.23102038011434 0 0
0.97542411022708 0.958439734038564 1 1
1.03330294720113 1.01428208731687 1 1
1.2447738810336 1.22147151941132 1 1
0.912362856661774 0.895384148794418 1 1
0.846289005136863 0.830137227681764 1 1
0.926437680989335 0.908408789758853 1 1
0.969377000746433 0.951298232747467 1 1
0.952534349155311 0.936064575445008 1 1
0.63721573270166 0.625198100194385 0 0
0.764956543648928 0.750428941552201 1 0
0.948334459511999 0.93160734752309 1 1
0.930317249970351 0.913627699170771 1 1
0.86006729782099 0.845500092733173 1 1
0.924782967873159 0.906987051453839 1 1
1.1686028279203 1.14724615670444 1 1
1.09524036540191 1.07470117355119 1 1
0.773915321939492 0.760771544257505 1 1
1.09059311752798 1.07186719916435 1 1
1.12642939888071 1.1074680415054 1 1
1.07715497794759 1.05728953614513 1 1
0.904377889385159 0.887979702810432 1 1
1.0298786264102 1.01167036367961 1 1
1.06621900636958 1.0472484150935 1 1
1.11205461941129 1.09150788878606 1 1
0.927589992068508 0.910523533757734 1 1
1.13069636112585 1.11009553515852 1 1
0.894787076312079 0.878771932183799 1 1
1.23389764806626 1.21202546638826 0 0
1.1170938261687 1.09474151465333 1 1
1.20679119526615 1.18440150542344 1 1
1.10621653794839 1.0852644084088 1 1
0.985974588410131 0.967032833363801 1 1
1.08797700618178 1.06778772163787 1 1
1.02611068566739 1.00674060016488 1 1
0.725179716250553 0.711634480387385 0 0
1.22941121827864 1.20724031491699 1 1
0.990804436534403 0.97249047766704 1 1
0.902378864329288 0.885597835664643 1 1
1.0937261694017 1.07105534439818 1 1
0.950514293161586 0.932160092301059 1 1
0.988094817720981 0.969379758880925 1 1
1.02870755576484 1.00890225212311 1 1
0.829056324981567 0.811852176336068 1 1
1.09432788622908 1.07476291457448 1 1
0.884467743627253 0.868160611425186 1 1
1.09072086018264 1.07035493060766 1 1
1.08914523690286 1.0672147934522 1 1
1.05099586914126 1.03239422422148 1 1
0.790787330045167 0.776148798832572 0 0
0.941994126394496 0.925847334718863 1 1
0.943212977760289 0.92432013334554 1 1
0.867371591433345 0.852266974043181 1 1
0.949081768328317 0.931637505303423 1 1
0.963601067886086 0.945198611345578 1 1
1.12001877177155 1.09825290176335 1 1
1.06742519917965 1.04817211562242 1 1
0.874848128176351 0.858368152599745 1 1
0.944097721204403 0.926262778545438 1 1
1.24471189649454 1.220100359853 0 1
1.05796848318144 1.03867974677819 1 1
1.15252567913234 1.12918336240528 1 1
0.987901083325582 0.969830019454107 1 1
0.885668078878389 0.867297514734098 1 1
0.895714381657159 0.878074838305044 1 1
0.996326695857237 0.977956777071618 1 1
1.16551604304893 1.14461926517612 1 1
0.958736721109509 0.939107354139058 1 1
0.828072295189244 0.810317673103542 1 1
1.05396102156676 1.03530160427263 1 1
1.06913548748327 1.04857998948473 1 1
0.884307342720165 0.867744141364226 1 1
1.04813855147426 1.02753846575922 1 1
0.973844742730882 0.955522546732299 1 1
1.0372564292749 1.01623725562443 1 1
0.935303627613882 0.919238835772176 1 1
1.10840110279898 1.08760214417404 1 1
1.07128354940106 1.05082139386955 1 1
0.78155202755437 0.766713547757359 1 0
0.903995320664121 0.887764210095646 1 1
0.91864332755113 0.901699775438199 1 1
1.08703698682757 1.06766749548405 1 1
0.656713479110354 0.644626458034823 0 0
0.857120902064906 0.840546014215167 1 1
0.952302772603175 0.934892122220681 1 1
0.962750751635173 0.944542555157307 1 1
1.12307267992547 1.10072781721274 1 1
1.13556683702255 1.11578632942514 1 1
0.89099098267487 0.876330472009245 1 1
0.833543871783924 0.817858343371603 1 1
0.89959136310728 0.882172632733758 1 1
0.902109626814128 0.881606892672651 1 1
1.08403369507916 1.06257675752466 1 1
1.27568601311213 1.25311346081574 0 0
0.965983280868663 0.949366299155974 1 1
0.713195799513358 0.697933182497696 0 0
1.16850803221129 1.14468858139211 1 1
0.851478457768157 0.836574580866223 1 1
0.961133078559242 0.944149134118825 1 1
1.2455651234497 1.22224451080639 0 0
0.822201561654366 0.80705135419536 1 1
0.943224399227168 0.925617438544278 1 1
1.12189751416167 1.10014004719292 1 1
0.833891267117929 0.819278855893955 1 1
1.13646403848252 1.11336540315237 1 1
0.971053418493317 0.953245905771835 1 1
0.968810880072403 0.951675990434549 1 1
0.958967623654711 0.941041222353874 1 1
1.09609806079143 1.07385960564048 1 1
1.14504470566866 1.12203541394481 1 1
1.10423339079459 1.08360971899659 1 1
1.08656686372383 1.06660576411017 1 1
1.08602553350121 1.06626827455953 1 1
0.935189331027988 0.916589328093237 1 1
1.01914539491894 0.999350376229324 1 1
1.12497244996082 1.10585335975767 1 1
0.83450837778156 0.819974178288732 1 1
0.982180025495723 0.963279336140683 1 1
1.07921525711368 1.05637809513377 1 1
0.866428505019983 0.848786481443357 1 1
0.994678114713857 0.97754019381586 1 1
0.963266547845687 0.94634326368707 1 1
1.04972933220077 1.03019360692472 1 1
1.10084274483444 1.07980996357467 1 1
1.05324942579011 1.03270328986898 1 1
0.808930116658638 0.79391526195538 1 1
1.12418648715088 1.10385664031458 1 1
0.945119302530862 0.926368075922647 1 1
1.03177277587082 1.01235921302419 1 1
1.05794724909676 1.03871983469613 1 1
0.973709300821287 0.956009759808515 1 1
0.839411703158788 0.823409080784746 1 1
0.93690117707184 0.917612799106952 1 1
1.0568846991277 1.03728810398223 1 1
1.22779629234908 1.20463268268981 1 1
1.00533885806794 0.986841500671165 1 1
1.13301837247772 1.11341572619097 1 1
0.954250269044457 0.936107297184442 1 1
0.905182361377472 0.888491040896421 1 1
1.0501109150233 1.03182393862349 1 1
0.96446953386961 0.945860384851507 1 1
1.12906256949874 1.10818574627833 1 1
0.926275128749904 0.909767724823689 1 1
0.957539011016779 0.940629556835691 1 1
1.07048564696913 1.05099288684832 1 1
0.915606960292301 0.899227746946527 1 1
0.833936128610421 0.817678391347125 1 1
1.04454991245717 1.02313058334417 1 1
0.954870681452389 0.938172734372949 1 1
1.02600802050032 1.00563127963537 1 1
0.853960380139271 0.835775178414906 1 1
0.802990941383343 0.788561482224819 1 0
0.924488978640811 0.907440254656444 1 1
1.09451245569253 1.07427195925818 1 1
1.04244662683464 1.02412589338808 1 1
0.916873179784941 0.900549107533341 1 1
0.89262173212574 0.875704040596196 1 1
1.09537551225981 1.07512100219002 1 1
0.955005622621593 0.938549114400898 1 1
1.07866392866973 1.05915350063019 1 1
1.28263016222011 1.25588025672477 1 1
1.18759114503669 1.16362529734001 1 1
1.05146334575122 1.03254519765237 1 1
0.940995850524313 0.923578860875516 1 1
1.00199728961196 0.984817337764723 1 1
1.03384440627658 1.01468674192233 1 1
1.0799595206588 1.06059406811232 1 1
1.11782978979051 1.09678617866049 1 1
1.03676119746536 1.01759903855206 1 1
0.907264737219356 0.891128291731828 1 1
1.02025059088899 0.999309976064801 1 1
1.03866849260708 1.02062203739554 1 1
1.03742727392435 1.01684920659208 1 1
1.16692867433131 1.14425681757128 1 1
1.08687284345821 1.0671658569547 1 1
0.945011713299053 0.926530914646613 1 1
0.870795362811514 0.853493544645078 1 1
0.965475795882433 0.948179375902986 1 1
0.913489654411757 0.897356686715513 1 1
0.953009201357551 0.936005082284295 1 1
1.07604851254508 1.05324897590294 1 1
1.14324148530008 1.12209897411157 1 1
1.05948366576668 1.04240021412998 1 1
1.34529221923352 1.31919818863618 0 1
0.76707064378199 0.752124229026879 0 0
1.13683763772142 1.11582314811197 1 1
1.04507704758429 1.02743812982995 1 1
0.911649994746616 0.895174488773021 1 1
1.20322061983562 1.18183044632359 1 1
1.1609064420929 1.14088612826188 1 1
0.98509757450594 0.964836990923792 1 1
0.860140609152751 0.845445493182868 1 1
1.01933452363192 1.00027108155194 1 1
1.18831131502823 1.16447540728265 1 1
1.20342832538643 1.18209736763794 1 1
1.01320979696111 0.993818031851911 1 1
0.839149445395897 0.822162400326557 1 1
0.999475839970044 0.981625406047088 1 1
1.27485717542419 1.25146524453013 0 0
0.930865589795494 0.914513616529656 1 1
1.15279249357192 1.13136557008523 1 1
0.829449270100801 0.814241778392803 1 1
1.14996234183967 1.12743970435531 1 1
1.12388581463246 1.1017558472762 1 1
0.960509531829084 0.942654018802601 1 1
1.06923448942414 1.0495577192272 1 1
1.15157799530888 1.13174675200026 1 1
0.960163810330134 0.941354690657345 1 1
0.968861049864479 0.951203656759615 1 1
0.887588533190524 0.872158916950107 1 1
1.07974439856035 1.05898834690916 1 1
0.931504038390572 0.91464368594275 1 1
0.942578459638106 0.925804916354084 1 1
0.894887637008053 0.877757359129332 1 1
0.850148652493935 0.83347977679957 1 1
1.00971569944495 0.991621327042545 1 1
1.06473945342104 1.04391427240542 1 1
0.813373710085207 0.799284215434577 1 0
0.821122744767894 0.804272219857718 1 1
1.29478028761707 1.27137528204858 0 0
1.07791736704899 1.05823586818519 1 1
1.19066320267718 1.16804091808813 1 1
1.11618512325024 1.09571038850357 1 1
0.945960828580535 0.928432372829539 1 1
1.19786788307394 1.17701379362555 1 1
1.155308397041 1.13432103430065 1 1
0.783687323730297 0.765741572442108 1 1
0.869679171631868 0.854312859820894 1 1
1.01422673961632 0.99588690694196 1 1
1.00179073837998 0.982400321828688 1 1
0.911983926680268 0.895191551996543 1 1
1.20816341967803 1.18579352517609 1 1
0.973110292798599 0.95534064245807 1 1
1.1294670806217 1.10815776934364 1 1
1.34954405193637 1.32650369931745 0 0
0.993854359700391 0.975109290229663 1 1
0.898962106952608 0.882394482323454 1 1
1.02300141844314 1.00434629729977 1 1
0.781559179355424 0.767419673870589 1 1
1.03838495650063 1.01993120863134 1 1
1.05977131986883 1.04030175054815 1 1
0.926557555691991 0.907605899730148 1 1
0.993506963834906 0.977405605653115 1 1
1.00641581382273 0.987975395748022 1 1
1.05031175719189 1.03050279831903 1 1
0.895936252905315 0.879382332587785 1 1
1.12241457750891 1.0989222773534 1 1
1.05090477392224 1.03005659467164 1 1
0.941983561598113 0.92251160586475 1 1
1.07323897826925 1.0539581714097 1 1
0.892247398805699 0.876183227969095 1 1
1.02197148808731 1.00219842982294 1 1
0.812370798485446 0.794843481329613 1 1
1.04795064493313 1.02758947119739 1 1
0.963608655747469 0.94506064235901 1 1
0.92428799245551 0.908534053526513 1 1
1.04986205814109 1.03167357199605 1 1
0.981418260404368 0.961544457278358 1 1
1.13720303648078 1.11586389156291 1 1
0.99832735833388 0.979518123549368 1 1
1.38477341454687 1.35733846652526 0 0
1.13366987970653 1.11301813304954 1 1
0.982897767108408 0.966455700873379 1 1
1.22831912362668 1.20758054879671 1 1
1.00719162399328 0.988814075566224 1 1
0.721159644157076 0.707684091215563 0 0
1.01927148348263 1.00015537458107 1 1
1.07375640187319 1.05409797343417 1 1
0.874211740194341 0.857065719169542 1 1
1.0384568865568 1.01869219781145 1 1
1.0967923092644 1.07615016693097 1 1
0.937796421674767 0.921233756438792 1 1
1.08891740418868 1.06738946624404 1 1
0.796679864056269 0.77993720010952 1 0
1.03026276396159 1.0126573532085 1 1
0.976203017611535 0.95747978782964 1 1
1.04237506594338 1.02480442944884 1 1
1.31588878461786 1.29375396649886 0 0
0.830926338102415 0.815980255988314 1 1
0.939093176454264 0.920924879494873 1 1
0.868532520385808 0.852606008168872 1 1
1.12351799466039 1.10371503571616 1 1
1.1545119096774 1.13429339955848 1 1
1.17836194372596 1.15800119966187 1 1
1.13948658594689 1.11881116209994 1 1
1.08325436788492 1.0644425303449 1 1
1.0151971550424 0.996032604029429 1 1
0.971840308380263 0.95243526468919 1 1
1.06243904926802 1.04345400842662 1 1
1.02345671366199 1.00408199328816 1 1
1.15119610366568 1.12952977756536 1 1
0.771899728001753 0.756079862512591 1 1
0.985851978425721 0.967927119932606 1 1
1.27095979767677 1.24883435173314 0 0
1.05423964876883 1.03110536093479 1 1
1.00148642578513 0.98215603050511 1 1
1.10870433540791 1.08852758096127 1 1
1.30108035322465 1.2788979730984 0 0
1.00710398533939 0.986145250870481 1 1
0.931614462053773 0.914473421046713 1 1
0.883543296571033 0.868766965988081 1 1
1.00092299353102 0.982618423003702 1 1
0.847082986410652 0.828352459749444 1 1
0.98987579302995 0.972300041001263 1 1
1.01531081297401 0.995057907058077 1 1
1.15441517912762 1.13159736562329 1 1
1.12474401108981 1.10376367553116 1 1
0.823549399113965 0.809461566434425 1 1
0.976725617853052 0.959178052322196 1 1
1.04406706337372 1.02682880256246 1 1
0.965682484882317 0.946491568871863 1 1
0.940783104649661 0.924061568242006 1 1
1.08512394810529 1.06278096518923 1 1
1.00630277289993 0.986993747296575 1 1
0.771435213666566 0.756635778701879 0 0
1.16155625499639 1.13855695933131 1 1
0.980468572710667 0.962618806043464 1 1
0.874322030370642 0.856800727257015 1 1
1.29786215605248 1.27398493391719 0 0
0.848023820961759 0.833323408235198 1 1
1.16714038403248 1.14569045676026 1 1
1.06212043524211 1.03902975327823 1 1
0.857627789998682 0.840054548427684 1 1
0.677523551249565 0.666532150751866 0 0
1.09191564321463 1.0714081206566 1 1
0.860936694555819 0.845404265332716 1 1
0.955596711469668 0.938815609962861 1 1
0.65510030293119 0.641756894151213 0 0
0.917365864494085 0.899756286199121 1 1
0.873063063633057 0.856640030101471 1 1
0.803102416387434 0.787879595039673 1 1
1.13381666061179 1.11321989870062 1 1
1.13756511367383 1.11431416521186 1 1
1.02202363742325 1.00229100577146 1 1
0.813743730581285 0.799149371342197 1 1
1.07442036707801 1.05232186149437 1 1
1.0981099905713 1.077729772964 1 1
1.05443022538409 1.03532501346047 1 1
1.01166190460865 0.993102783387666 1 1
0.769829482610028 0.756405061927097 0 0
1.21764463774216 1.19243460177054 1 1
1.09300639543471 1.07360708752734 1 1
1.05592481698588 1.03595882603898 1 1
0.831582799510938 0.814956214965478 1 1
0.939190694432393 0.922060955072996 1 1
0.883650913469547 0.868184748858471 1 1
1.27361545671424 1.25048157495397 0 0
0.757392688202699 0.742124599984 0 0
1.01853584394902 0.999056953026853 1 1
1.00091779042573 0.982445150086201 1 1
0.959594128486613 0.939459458480879 1 1
0.986664940030253 0.969322274371469 1 1
1.01929338884233 1.00074515418131 1 1
1.0257273702249 1.00826955909349 1 1
0.925942875147984 0.906987061083464 1 1
0.960872980440306 0.943912813679233 1 1
1.01230710169756 0.993184579878765 1 1
0.876545618978406 0.858464658912117 1 1
0.98493721036786 0.965234886986708 1 1
0.957697782040355 0.9400651234858 1 1
1.03206600757996 1.01374397698657 1 1
0.991628181138691 0.972231780524603 1 1
1.09182232930115 1.06828187574307 1 1
0.854876235156954 0.838932960711859 1 1
0.914542413633405 0.895776682461486 1 1
1.03463641813951 1.01494616742961 1 1
0.744593190499876 0.731645732865419 1 0
0.901017211357056 0.885166514094156 1 1
0.865736804030006 0.848961384600523 1 1
0.871462649653286 0.855260444115897 1 1
0.874568947607298 0.858298345255433 1 1
0.964981899070612 0.948229430355624 1 1
0.756290995646563 0.742883462073313 1 1
0.830043822302175 0.81483952457721 1 1
1.11948014944453 1.09879449799025 1 1
0.856782175393193 0.840337721138094 1 1
1.03085816502243 1.01181244098155 1 1
0.988357673901312 0.970464951042828 1 1
0.966487114457412 0.949346340369685 1 1
1.01864634768482 1.00106096519315 1 1
1.06678860239298 1.04590787098006 1 1
1.18471845380288 1.1635308576676 1 1
0.99202666015741 0.973860462025322 1 1
0.884012481734572 0.866588700614634 1 1
0.771768052867103 0.757529096480123 0 0
1.03213285478569 1.01386478906491 1 1
0.963839417936765 0.946270930000888 1 1
1.04982112876544 1.02837225133275 1 1
0.953617633299577 0.932939874575429 1 1
0.926811040816843 0.909034814654315 1 1
0.995449247589607 0.978303951167951 1 1
0.929261329220546 0.912207447716443 1 1
0.941430733232782 0.923067185747809 1 1
0.985760331994074 0.968521319622424 1 1
1.08573228634545 1.06693570324061 1 1
0.902101977949952 0.885880693353143 1 1
1.00702177926221 0.987925588278919 1 1
1.19014138312773 1.16799509503513 1 1
1.32545805016121 1.29889581048229 0 0
1.17327523609786 1.15134420943434 1 1
0.855534485096989 0.841173574832232 1 1
1.00444421853663 0.983770039236885 1 1
0.914003713708708 0.897255425720433 1 1
0.96438966346834 0.947546998387267 1 1
1.19322459091792 1.16957401330446 1 1
0.929109548897438 0.912450016565729 1 1
0.871310125916808 0.854233953921804 1 1
0.866376008690893 0.849547552150031 1 1
0.674602834304764 0.661846288990312 0 0
1.0072402689844 0.988161064090973 1 1
1.11989480253889 1.09903316908377 1 1
0.957078333159585 0.939619508599352 1 1
0.908711338988348 0.891416257425496 1 1
0.817559819829788 0.802736533304088 1 1
1.05941224104871 1.03827190983844 1 1
1.17430601173003 1.15372738607786 1 1
0.935495740733584 0.918385160846388 1 1
1.11685301566041 1.09568861050902 1 1
0.876308998397445 0.860481400261454 1 1
1.09865200325341 1.07888769143809 1 1
0.86233945935131 0.845833241150697 1 1
0.925398187578927 0.90855984270905 1 1
1.00810144730949 0.989875186787241 1 1
0.941213028963982 0.922384079377721 1 1
1.14186897582477 1.12039870293724 1 1
1.05477270357016 1.03392243407757 1 1
0.989388494734186 0.968865283118732 1 1
0.865772199032775 0.849500260277915 1 1
1.14107303470708 1.11934522296985 1 1
1.00699165446502 0.986881862276446 1 1
0.937205161783039 0.918863095153767 1 1
1.07973351465215 1.06163696888237 1 1
0.947447656072229 0.930865628677872 1 1
0.77239113718209 0.757727834631372 0 0
1.10053682948596 1.07891602650794 1 1
1.14531480448783 1.12495588911116 1 1
0.940296041429882 0.921521626103618 1 1
0.933503338213674 0.916146855516204 1 1
0.833154663597967 0.81746019624499 1 1
0.774473095259409 0.760770019173201 0 0
1.06300690193595 1.04341667488194 1 1
1.1288700854557 1.10898715252803 1 1
0.920459476942451 0.902989876189152 1 1
1.09945054941904 1.0787966775852 1 1
1.14361767052151 1.12136799921703 1 1
0.784549178691679 0.771900093761496 1 1
1.3372273940788 1.31414649203903 0 0
0.873147307340004 0.8571540535752 1 1
0.817624333875022 0.802159207552918 1 1
0.82679330715941 0.810817598812049 1 1
0.881633893994087 0.86359516088404 1 1
1.02867183610249 1.00819687085311 1 1
1.1397446750793 1.11806984088073 1 1
1.08046640934294 1.05963052637862 1 1
0.927978678993984 0.908824370775008 1 1
0.888230828403615 0.871567710607025 1 1
0.819890295691316 0.804776906985673 1 1
1.13673385780044 1.1173649191703 1 1
0.828390446606325 0.814706449325347 1 1
0.937183654996759 0.919295615434501 1 1
0.952423720169887 0.933822123189238 1 1
1.12217494825007 1.10281331320542 1 1
1.11761684184165 1.09490618591902 1 1
1.00024240989915 0.982050816844134 1 1
1.24443248377424 1.22245734218267 1 1
0.973382185576817 0.954255364970958 1 1
0.959765286235884 0.940945587260766 1 1
1.12956064132014 1.11022154114745 1 1
0.992949849974214 0.972894965773615 1 1
0.857945467978753 0.84125480680451 1 1
0.796969383182543 0.784146530216754 1 1
0.98842320275616 0.968990041520466 1 1
0.910506515152974 0.893955393633414 1 1
0.999529442042841 0.980364269876476 1 1
1.113917017664 1.09281876137672 1 1
0.934387018285294 0.916637742233014 1 1
1.0079005910672 0.987693488258195 1 1
0.824801572298231 0.809470570734968 1 1
0.968303509731259 0.951003541185984 1 1
0.852327513036063 0.834771749512899 1 1
1.03537525082952 1.01413492380012 1 1
1.10238454063083 1.08272319095171 1 1
0.809892430239805 0.79391368204155 1 1
1.0943415745785 1.07486742075488 1 1
1.09684058202148 1.07661227230067 1 1
1.01914000693341 1.00162309258367 1 1
0.999858030536609 0.981566016781736 1 1
0.80053705662674 0.783863299810157 1 1
1.05203980516731 1.03291867242385 1 1
0.847907772657016 0.830916115322646 1 1
1.07830177754952 1.06040016484505 1 1
0.828003286791295 0.811425221072916 1 1
0.945042132325818 0.927709025745085 1 1
0.920454140655876 0.902678913721606 1 1
1.13906975904801 1.11897396308797 1 1
0.779765525080173 0.765283991214574 0 0
0.949425804014523 0.932335870046092 1 1
0.742417964327839 0.730070736968771 0 0
1.07423909481242 1.05558897212704 1 1
1.0587807610551 1.0387947377051 1 1
1.05881344150136 1.03888627598498 1 1
1.11252267734082 1.09142866075679 1 1
0.813575519707001 0.797866264247129 1 1
1.1336080198133 1.11268777594278 1 1
1.09043948522611 1.07200764113204 1 1
1.033163569506 1.01279627144164 1 1
1.07388862411441 1.05461901317415 1 1
0.819324854383868 0.803102984351249 1 1
0.945699703970202 0.928880832452726 1 1
0.924026659838839 0.906734437048305 1 1
0.971847724755001 0.952648897728228 1 1
0.972048705287269 0.953411503582579 1 1
1.09372179412846 1.07396409712601 1 1
1.24926156005853 1.22556868065802 1 1
0.987843349614402 0.968953487407473 1 1
1.01050242415915 0.992420949208873 1 1
0.903047110660801 0.88769474328636 1 1
1.07455239235202 1.0558479740284 1 1
1.14103130111114 1.1199608474318 1 1
1.06803063674128 1.04871326427159 1 1
0.847600604375117 0.832478044952268 1 1
0.923397196231559 0.906204830943506 1 1
0.73763235918239 0.724546916524949 0 0
1.10714007815346 1.08686588895725 1 1
0.756486218758547 0.742129709584116 0 0
1.13959443035919 1.11771759748573 1 1
0.946286437017287 0.926937034223162 1 1
1.06657523684289 1.04710343370477 1 1
0.922798105245749 0.904932054737832 1 1
0.947307692910803 0.928540395235539 1 1
1.06497613351993 1.04590435151177 1 1
1.03081188835959 1.00919804887622 1 1
1.01533719181017 0.994371533925306 1 1
0.846574240228957 0.831763242507445 1 1
1.05056268882968 1.0297221975544 1 1
0.909177657626384 0.89185488850566 1 1
0.836714084032629 0.8211076323896 1 1
1.03056499357836 1.01186947692333 1 1
0.954696575371077 0.936520150759365 1 1
0.895497892995755 0.880141093111603 1 1
0.923230133230016 0.905989998951582 1 1
0.971678829970492 0.954493188686322 1 1
0.969894609576578 0.951929245307541 1 1
1.03113826787688 1.0104488813096 1 1
1.11560131146393 1.09440786516026 1 1
1.05814228662122 1.03816460119484 1 1
0.78963378569215 0.774505997977848 0 0
0.925716000462662 0.909858316600601 1 1
0.825503609357383 0.809451591847309 1 1
0.784537154588415 0.769504660695222 1 1
1.06522529752437 1.04651960550338 1 1
1.03612305954324 1.01649481859644 1 1
0.968695075826779 0.951182873544234 1 1
0.995394436783552 0.976576412890647 1 1
1.22706096500648 1.20443761995612 1 1
1.07675921923651 1.05626003371695 1 1
1.0170312408786 0.998553413279656 1 1
0.901163684090901 0.885290753723668 1 1
0.952105610122459 0.934752369094834 1 1
0.876236556282866 0.859960076564029 1 1
0.86859923985465 0.852248140469993 1 1
1.04442310672821 1.02354957463235 1 1
1.2183776280802 1.19350408068095 1 1
1.0638355667258 1.0429250069167 1 1
1.03183732308116 1.01423096289784 1 1
0.908778945908894 0.891228841224102 1 1
1.01599171254967 0.995270254306354 1 1
0.96284530209877 0.944763050579885 1 1
0.841479248532063 0.825805981798487 1 1
0.85738479639132 0.84043936697475 1 1
1.21550154934178 1.19151358202597 1 1
1.07140262602002 1.05063942608046 1 1
0.952862050232 0.934950962489164 1 1
1.01196731945172 0.994010930694107 1 1
0.870131420385472 0.85484574369223 1 1
1.00507899413462 0.985834615673551 1 1
1.21465880186867 1.1923220882224 1 1
0.755152304510665 0.741695693568774 1 1
1.26394849836592 1.24108980864307 0 0
1.02516033694625 1.00630008530207 1 1
0.786260625952639 0.772221220241672 0 0
0.940698309661561 0.923203087699672 1 1
1.08228426181603 1.06191742654045 1 1
0.824751009353722 0.810406849050009 1 1
0.908453534982114 0.892343257744742 1 1
1.15678703317818 1.13467982694731 1 1
1.05538502810272 1.03470431073757 1 1
0.818730378184599 0.804163621918016 1 1
0.924035321008223 0.907781429290285 1 1
1.17352607736138 1.15149584626787 1 1
1.07825742930832 1.05764330609968 1 1
1.11506856923785 1.09372304092137 1 1
1.01483911042565 0.995901166867465 1 1
0.930975341375379 0.914195417531577 1 1
1.04876808931553 1.02752009315629 1 1
0.947856924446751 0.929211806003916 1 1
1.13478601564283 1.11438689487387 1 1
1.14522546141644 1.1222874778979 1 1
1.07763284910308 1.05828593576378 1 1
1.1838359198674 1.16311306807055 1 1
1.18999396068165 1.16686185014078 1 1
1.32290360383331 1.300227458855 0 0
0.959056291932128 0.940863249283621 1 1
0.918924724293124 0.90282149014793 1 1
1.0978230279777 1.07601390550183 1 1
1.09830701541865 1.07703070717178 1 1
0.82886589996808 0.811092923906388 1 1
0.863376096356744 0.847130820266721 1 1
1.13642336488002 1.11582100836047 1 1
0.787869629747647 0.769828962049355 1 1
0.966363836698238 0.94754463566142 1 1
1.13844168002199 1.11611074678146 1 1
1.01526785367169 0.997519991759172 1 1
1.06738456456263 1.04950026116895 1 1
1.10938066943447 1.08884833400403 1 1
0.966101177706397 0.947132729641332 1 1
1.18824895226775 1.16407791288125 1 1
0.925066617095986 0.907177756615668 1 1
1.06150280267086 1.04272359398313 1 1
1.17847605355034 1.15680691162681 1 1
1.10602552412551 1.08676436420766 1 1
0.69077927012339 0.677464026758857 0 0
0.753398372717321 0.739401685825082 0 0
1.08340473251904 1.06300537920872 1 1
0.985857142961177 0.968811404651157 1 1
1.02885395980327 1.01030310472152 1 1
0.987901191881002 0.968613883543396 1 1
1.06091558576288 1.04260722514676 1 1
0.916076922701865 0.899096647531282 1 1
0.952900196703775 0.935500704657036 1 1
0.925227986978735 0.908053445065576 1 1
1.08427753215551 1.06524654825998 1 1
1.21057030477386 1.18790039586869 1 1
0.751517286455741 0.737626566808666 0 0
0.941115511573276 0.923639675655643 1 1
0.871170117912837 0.854992713956127 1 1
1.00453263178491 0.987440632537629 1 1
1.03104058882111 1.0113460082899 1 1
0.92768817294475 0.911194141619016 1 1
0.97296275807318 0.956183554094667 1 1
1.02872115985796 1.00869045403521 1 1
1.11735364973815 1.09735159584322 1 1
0.92756721945882 0.908857897790607 1 1
0.771867832572948 0.756900462511003 1 1
1.29928247976451 1.27198781427578 0 1
0.857166246327156 0.842104456763702 1 1
0.921372481837889 0.904501035817394 1 1
0.931454606579209 0.915557985768801 1 1
0.971719542773076 0.952655070501789 1 1
1.10530452105426 1.08219594098645 1 1
0.943306283465499 0.926629516348709 1 1
0.955737062969141 0.938915823337281 1 1
1.11668061443881 1.09707664912245 1 1
1.19348420642776 1.17030654239896 1 1
1.10610530847969 1.08653431684125 1 1
0.950118855242196 0.933397267700558 1 1
1.12044133614137 1.09991253402279 1 1
0.889834107170581 0.872773351300157 1 1
1.22903732631385 1.2073511552553 0 1
0.969400858182656 0.950449422786088 1 1
0.872964871978974 0.857881241642955 1 1
0.96225556451237 0.94379088277559 1 1
0.903114869700111 0.886144738473501 1 1
0.96355057410779 0.946551593800629 1 1
1.05937690622106 1.03886038654187 1 1
1.04066912742248 1.02069959748989 1 1
0.850202125890833 0.836020033259502 1 1
0.903865347251722 0.886855845177236 1 1
0.924579355935492 0.907054576984826 1 1
0.986316629793579 0.967789852313837 1 1
0.91377817968892 0.894444089403254 1 1
0.955337417770194 0.937103278132617 1 1
0.842185631542126 0.825723214284276 1 1
1.15065110683847 1.13063280886535 1 1
1.10079527760986 1.08101742959823 1 1
1.06448356500354 1.04424830358301 1 1
1.13894596779363 1.11508258210448 1 1
1.10623520306167 1.08560361505862 1 1
1.04166621902063 1.02232516675099 1 1
0.967536418721326 0.951010285599128 1 1
1.14632625814509 1.1261241270626 1 1
1.01600550088403 0.995144920121398 1 1
0.991726921640606 0.974916708994541 1 1
0.876338314138544 0.860685776445347 1 1
1.08338633511095 1.06191654325591 1 1
0.906377064913948 0.891578642526873 1 1
0.911894662653556 0.895394707136973 1 1
1.10817235983523 1.08843718352124 1 1
1.0081162753659 0.991015965568752 1 1
0.959572384561113 0.940667069803161 1 1
1.04519033365089 1.02547401611269 1 1
1.03331605341264 1.01216767811161 1 1
1.10160423363595 1.08259546861301 1 1
1.01003373457017 0.990444539932642 1 1
0.835209154117219 0.82048050957464 1 1
1.17608749040246 1.15336826575653 1 1
0.965526483892643 0.947429014237167 1 1
0.712695939185803 0.699663518860768 0 0
0.966039069957305 0.947502760954168 1 1
0.975321803824326 0.958237219475169 1 1
1.18271867643421 1.16198040379253 1 1
1.10768364061574 1.08514691507393 1 1
0.677030934315968 0.664925252930544 0 0
1.11095196560707 1.09037908311927 1 1
0.963176767508251 0.945729050313146 1 1
0.860891042298196 0.846110439179201 1 1
1.21827391781813 1.19552041701118 0 1
0.966480522318932 0.948918090326477 1 1
1.1115382717557 1.0918321600115 1 1
1.06908627095509 1.0472592275864 1 1
0.841514496364771 0.827282531163381 1 1
1.01679734771537 0.997174901162874 1 1
1.02946373165195 1.01126217642998 1 1
0.919409249369809 0.901429321795889 1 1
1.23349391180071 1.21206720777314 1 1
0.972609318897192 0.952545905359185 1 1
0.937075715515829 0.920538747870828 1 1
1.08412121779586 1.06349531067096 1 1
0.88690323513559 0.869557286686166 1 1
1.19008240362175 1.16758209192857 1 1
1.01043220220877 0.993048567833101 1 1
0.829505986063024 0.813801856908181 1 1
0.929839266469664 0.91171344905203 1 1
0.828227495334941 0.811621462917044 1 1
0.975043965854058 0.956489063630506 1 1
1.18302297981307 1.16142282095476 1 1
0.903318718076987 0.888515675908078 1 1
1.12162191690717 1.10035924850418 1 1
1.08921390855752 1.07041010114262 1 1
1.08619965077175 1.06634171189539 1 1
1.04077247974473 1.02188046931262 1 1
0.86727483815438 0.853686921176238 1 1
1.01609915359871 0.998441347220845 1 1
0.971790470217827 0.953222359077475 1 1
0.96484201738374 0.945631108804839 1 1
0.917424321717691 0.899738408667208 1 1
0.945972323930367 0.928518103695937 1 1
0.982764923759408 0.963759700438881 1 1
0.96323482748905 0.945100370550258 1 1
0.918095674624313 0.899963832594547 1 1
0.908791774279724 0.892280165404613 1 1
0.989780954200306 0.972054604545211 1 1
0.89182879750833 0.875006306845879 1 1
1.05424669601096 1.03472236450315 1 1
0.972109434012781 0.955183244106689 1 1
0.823529194438304 0.808028835336598 1 1
1.18120458832025 1.16059359747764 1 1
0.993197635639864 0.973548681392186 1 1
0.86731502799187 0.851603276927394 1 1
0.892912622507229 0.875338616086547 1 1
0.988899661906406 0.969005160166984 1 1
1.13173792526113 1.10905762150348 1 1
1.13836990355721 1.11774162417504 1 1
1.3041587435053 1.27916210858663 1 1
0.898556469178462 0.88207447055011 1 1
1.01468967756067 0.995892006991643 1 1
1.10918091245259 1.0866925145667 1 1
1.1282203317651 1.1072692133167 1 1
0.894241602093162 0.877689939771933 1 1
1.02047316891647 1.00191293682466 1 1
0.87539110291882 0.859323968135096 1 1
1.0372027446005 1.01719035790955 1 1
1.15833387352973 1.1360994040588 1 1
1.08280285358563 1.06103077501445 1 1
0.941717704291756 0.924039383818934 1 1
1.15689335374041 1.13439971341068 1 1
0.844164843633754 0.828301929591606 1 1
0.83604219855308 0.821346433604426 1 1
1.12042027223378 1.09946857486511 1 1
0.75162414874356 0.737621658375538 0 0
1.06715196356924 1.0454703590016 1 1
1.02074416830371 1.00109714707513 1 1
0.975284740033945 0.957004402324799 1 1
0.939863909571403 0.922280091661588 1 1
1.00998460660631 0.989764690283625 1 1
0.839173053570993 0.823663881893155 1 1
0.963194997594015 0.944181370693942 1 1
0.841144477689041 0.826806781404021 1 1
1.10080303272423 1.08236605032907 1 1
0.794787095703177 0.779091223907087 1 0
0.824745614998094 0.809490760067765 1 1
1.11565447705705 1.09592224969622 1 1
0.956878595550685 0.940227581492479 1 1
0.773626164035798 0.758518564445038 1 0
1.07185271267026 1.05261748558401 1 1
1.03258536246251 1.01210158102326 1 1
1.14858364868679 1.12535238253079 1 1
0.868863080493248 0.852597257849756 1 1
0.957012984981368 0.939339574684897 1 1
1.21179040865463 1.18937071693499 1 1
1.01428486274665 0.994649027313525 1 1
1.07210119819568 1.05360967766891 1 1
1.14616969304403 1.12473823039827 1 1
1.15762624719301 1.13654249303504 1 1
1.01641606552556 0.994813817412477 1 1
0.955821210073886 0.939505503392756 1 1
0.854387373992964 0.837475021250853 1 1
1.04694914510582 1.02827562115755 1 1
0.938870716276662 0.9234728877443 1 1
1.06016735380501 1.0415499865647 1 1
1.10008839387951 1.08020005648388 1 1
0.873163721547648 0.857274099234393 1 1
0.916697418290587 0.9005961535304 1 1
0.94908337231995 0.929556140673947 1 1
0.904972495778536 0.887251661037584 1 1
0.92676741444449 0.909184700471424 1 1
1.21724447693515 1.19435760721402 1 1
1.11210962497109 1.09207188919213 1 1
1.04512264834428 1.02690638935175 1 1
0.94513775750718 0.928743007613865 1 1
0.888758767994748 0.871930567467077 1 1
1.13368989467744 1.11127850787639 1 1
1.01695993045341 0.998576925702007 1 1
1.07028481576359 1.05004280987341 1 1
0.905373569397356 0.888445347563905 1 1
1.17415017037984 1.15307204715621 1 1
1.02928006944118 1.00900902359434 1 1
0.726651260076532 0.714214344472999 0 0
0.82652322068435 0.810923977681022 1 1
1.01665427481817 0.995784939731245 1 1
0.883954793767075 0.868145425097249 1 1
1.08076066481951 1.06179981547323 1 1
0.99152696443191 0.973989357526428 1 1
0.958873757846911 0.94176618866652 1 1
0.984214791203629 0.963730466276341 1 1
0.835515338015701 0.819744718384703 1 1
1.03262416384257 1.01354062289245 1 1
1.0441404525292 1.02576082291634 1 1
1.15719109189352 1.13731806068166 1 1
0.815287944321091 0.799221926515021 1 1
0.64285416055093 0.630447268646288 0 0
0.909429163910367 0.892873194932402 1 1
1.03666007227607 1.01574666075964 1 1
1.13431964089108 1.11202867849499 1 1
1.11332573270083 1.09218342638505 1 1
0.953909281818327 0.93579861810695 1 1
1.13554422097722 1.11517471578233 1 1
1.06828521793128 1.04602985447471 1 1
0.940244008512077 0.922764956170808 1 1
0.908460900433802 0.892116595300325 1 1
1.10230042386797 1.08148999984502 1 1
0.963724189415004 0.94529486184814 1 1
1.08127077727231 1.06043023157817 1 1
0.983021605120452 0.966018308048734 1 1
0.942814284437819 0.925851947852637 1 1
0.970692947649546 0.952658872966566 1 1
1.10816411474286 1.08683351049963 1 1
0.774534563352419 0.760525761134492 0 0
1.05648939489028 1.03740521170981 1 1
0.811597084960796 0.797686204934693 1 0
1.12103967201028 1.09935175831488 1 1
1.04365213914842 1.02446019665381 1 1
1.00998692235966 0.9909688376576 1 1
0.875837428810959 0.860017444643346 1 1
1.08053468181235 1.05910140055064 1 1
1.2721077230013 1.24880648324657 0 0
1.11508731208931 1.09652424943671 1 1
0.74108460729939 0.728330172848988 1 1
0.859745464263896 0.840662074136387 1 1
1.1109110621931 1.09160150534399 1 1
1.04258474925166 1.02385421852591 1 1
1.06905967438592 1.04867657379945 1 1
0.761178093478078 0.746587209723366 1 0
0.613632365842296 0.60221919387414 0 0
0.98192738981245 0.962741215145464 1 1
1.03703674021329 1.01648821465652 1 1
0.841440300466754 0.825665794042716 1 1
1.00949586913315 0.992638739981583 1 1
1.07616920844289 1.05513879898302 1 1
1.1035668336459 1.08307247919981 1 1
0.982482228883772 0.966112532915106 1 1
0.894560917449691 0.878290376813984 1 1
1.21166957700558 1.18815585698794 1 1
1.07179379258391 1.05143649968991 1 1
0.795175034663592 0.780425492127663 0 0
1.15729754517685 1.13459556399179 1 1
1.02524999450965 1.00634973913634 1 1
1.21787534408608 1.1937407110759 1 1
1.26491326743014 1.23840772005132 0 0
1.16825869719198 1.14600051810901 1 1
1.09933967372302 1.07802148198136 1 1
0.843601078804153 0.828601419126478 1 1
0.953579350355281 0.935471514708187 1 1
0.975005192610053 0.958693989590908 1 1
0.821810868935603 0.807324278936962 1 1
1.0338896545156 1.01347905622211 1 1
1.03765328719427 1.01738034792781 1 1
1.28953471014796 1.26644069190263 0 0
0.972888917532888 0.952920410796671 1 1
1.04709894400979 1.02761927504892 1 1
0.783041354689551 0.768055816285723 0 0
1.09100430277424 1.06896714752549 1 1
1.03895726900546 1.01896770122646 1 1
0.95654851252601 0.938741851101645 1 1
0.82523835938511 0.809643371899611 1 1
0.918328597000817 0.901066507191362 1 1
1.10363787600398 1.08401604703131 1 1
0.838824243725238 0.822783633211187 1 1
0.917762013966886 0.901237012036472 1 1
0.97778674129888 0.959161909000916 1 1
1.01359441330313 0.995676303908295 1 1
0.992385252903587 0.972127482333442 1 1
1.01080273638146 0.992417356463539 1 1
1.27846045241612 1.25357842034103 0 0
1.28978247947656 1.26516185244259 0 1
1.01615556264627 0.997573512757501 1 1
1.00179767677362 0.983039837154664 1 1
0.958728179128768 0.941205129981656 1 1
1.24674868643767 1.22175980158522 1 1
0.923325970127603 0.906762840994837 1 1
1.07627373285934 1.05445099885635 1 1
1.04791487121713 1.0282108704467 1 1
1.14720643505998 1.12533710320727 1 1
0.91797773821669 0.900991710802185 1 1
1.11520620451337 1.09490082432857 1 1
1.29324187352998 1.27146109774392 0 0
0.745848312310367 0.732757473119645 0 0
1.23558954027006 1.21279020046432 1 1
1.11689120274425 1.09618328728318 1 1
1.03003107400221 1.01041029878764 1 1
1.03158203881743 1.01363569061796 1 1
0.83695334749608 0.820810934508856 1 1
0.956009265854647 0.938721401127373 1 1
0.934552816127691 0.917054885696474 1 1
0.843259811060186 0.827377535382953 1 1
0.960860596569743 0.94043374424898 1 1
0.75039952359944 0.735787068273719 0 0
0.979209903693854 0.961266310158752 1 1
0.775605864393824 0.761293532628232 1 0
1.1043064908896 1.08247224335584 1 1
0.822283169633183 0.807202472442999 1 1
0.946866192960211 0.93030103937352 1 1
0.975114853655135 0.955202219670515 1 1
0.837298997694916 0.822011939628672 1 1
1.04814162895282 1.02879958296148 1 1
0.987402369321963 0.969205777073735 1 1
0.889462091654971 0.870776752997349 1 1
0.933843958947183 0.916494972661779 1 1
1.24182802008357 1.22075160821824 0 0
0.87577807106465 0.860188219083971 1 1
0.984274944564422 0.964591583241615 1 1
0.947384727394053 0.929193210284975 1 1
0.99325444588549 0.976546584868041 1 1
0.890674658378953 0.874343530546711 1 1
1.02329187155276 1.00430691652498 1 1
0.817362009053266 0.801679086042481 1 1
0.980612156852565 0.963056373688935 1 1
0.960625260057731 0.944368320845858 1 1
0.978294314202497 0.959573253356708 1 1
1.1202798847011 1.09825359995503 1 1
0.919479188884075 0.902593463803431 1 1
0.802333786316854 0.788710336734277 1 0
0.783570522098452 0.768646793676465 1 1
0.913862113914495 0.896732139537091 1 1
0.796150046990256 0.78203622867745 0 0
0.86915378669431 0.852521079896444 1 1
1.08203358572248 1.06259405905818 1 1
0.816607049759953 0.800254331506817 1 1
1.22324627245767 1.20126713377836 1 1
1.05725956495958 1.03858720305975 1 1
0.927703052020931 0.911737182730627 1 1
0.962572524668658 0.94641081490517 1 1
0.90094367633035 0.884697004295461 1 1
0.797333395521191 0.783474935205376 0 0
0.879973081362073 0.865106365002484 1 1
0.86575854325399 0.849572355487928 1 1
0.874627799930595 0.859384269425481 1 1
1.08722427633079 1.06696592503354 1 1
1.04679686938543 1.02714504305548 1 1
1.1231356590193 1.10269310828446 1 1
1.12919560534604 1.10844848191809 1 1
0.893319630050336 0.87583863542824 1 1
1.05339814480822 1.0323528748931 1 1
1.03722576221626 1.01567430057326 1 1
1.01783539937612 0.998963694643149 1 1
0.950967844045826 0.933350270007106 1 1
0.786303385906198 0.771997568402324 0 0
1.09610627508843 1.07623671457179 1 1
0.89387464532231 0.878462989874983 1 1
1.11434590592924 1.09445824490958 1 1
1.03185008907818 1.01216743739294 1 1
1.03858081547092 1.01894549327842 1 1
1.03293875596928 1.01359197028547 1 1
0.850699527868965 0.835660870227803 1 1
1.13179906171149 1.11031187231948 1 1
1.07162143975271 1.05124238838459 1 1
0.886243103552261 0.869228072626394 1 1
0.891910291980382 0.874608018747628 1 1
0.802034757368498 0.787975833287041 1 1
1.02355980786417 1.00222846368127 1 1
0.900405223156921 0.88281689061241 1 1
1.26377349406914 1.23989879807728 1 1
1.02098601088239 1.00210648843052 1 1
0.786389580013285 0.772123367536607 1 1
0.97349817493027 0.955484797948819 1 1
0.873439126843659 0.857254553376453 1 1
1.13695427339662 1.11699606506488 1 1
1.02742782383377 1.00616140181765 1 1
1.03812704515274 1.02013207418272 1 1
0.888339936520431 0.872897809207895 1 1
0.848680331978912 0.834257071627888 1 1
0.7802696182506 0.765479807272113 1 1
0.927467630464658 0.910362964781101 1 1
1.21963444544446 1.19840761424205 0 1
1.26400071718151 1.23894700956985 0 0
1.01576954702845 0.998142770179195 1 1
0.953368959938269 0.937102954833252 1 1
0.99775223139767 0.980140164350414 1 1
1.25618344437928 1.23393015642571 0 1
1.24450897988459 1.21825072804771 0 1
0.962216408654479 0.946756813998048 1 1
0.989661303530851 0.969928845364513 1 1
0.781409219748206 0.767850825632813 1 1
0.842325069894638 0.826039865503699 1 1
0.900535073911088 0.884112760386725 1 1
0.958209626209493 0.941188031353615 1 1
1.02776787760364 1.00905843925561 1 1
1.1908585649332 1.16871776420598 1 1
1.03034976158055 1.01064074834494 1 1
0.984624396585065 0.968064651247186 1 1
0.958500906717339 0.938681877873079 1 1
1.01501887297927 0.995521572296002 1 1
1.06298681558839 1.04281451534787 1 1
1.07395971850117 1.04999813146474 1 1
0.854271208801937 0.837921569668236 1 1
0.922371686565874 0.90504950893047 1 1
1.03508501909263 1.01480114867992 1 1
0.960773092622015 0.943846881967523 1 1
1.19827410661194 1.174393675145 1 1
0.913322663920146 0.895648285002729 1 1
1.16588905302196 1.14515982177906 1 1
0.94924739490814 0.930886877389012 1 1
1.11395056302216 1.09239685278324 1 1
1.18081655057469 1.15879528016326 1 1
1.05918414100191 1.0384947617645 1 1
1.03444290657514 1.01746063054739 1 1
1.04313541037413 1.02248488180857 1 1
1.13118891542071 1.10847184299246 1 1
0.993979928028393 0.974939049770881 1 1
0.996698947842528 0.978012934241646 1 1
0.838394386245818 0.823691758172336 1 1
0.862168853976309 0.846402850310447 1 1
1.01678505919797 0.99755419603082 1 1
0.832247944021925 0.8161692641172 1 1
0.983876826601709 0.965935268689059 1 1
1.04666705316263 1.02639819191204 1 1
0.903450610306796 0.886293122776386 1 1
1.21274380162194 1.18974730308264 1 1
0.851080125822229 0.835120721559569 1 1
0.674547423309478 0.661735715329579 0 0
0.994965529744627 0.976243422861794 1 1
0.881215679561641 0.864049798647896 1 1
1.06443957029854 1.04503498158086 1 1
1.02123404512957 1.00272738532063 1 1
1.00033625757962 0.980868765972556 1 1
1.2676744506984 1.2440776987148 1 1
0.968502056515086 0.951392543691951 1 1
1.03510718387353 1.01452561605683 1 1
1.02736162974679 1.00858189367539 1 1
1.1083674968469 1.08726782892868 1 1
1.06809957475476 1.04818539367615 1 1
1.02083146267172 1.00254000594772 1 1
0.851142978129108 0.836947234845252 1 1
0.852192752377733 0.837069557660365 1 1
0.914125465445077 0.897171781664874 1 1
1.06945891211613 1.04968733813206 1 1
0.749150981038569 0.73520997332554 1 1
1.04072814217865 1.02194844703079 1 1
1.06406245482871 1.04532597340083 1 1
0.916809030276199 0.898608517730556 1 1
1.08845478863168 1.06680057236377 1 1
0.941672969272493 0.923335992169206 1 1
1.02347023519766 1.00403352592688 1 1
0.929037672708252 0.913010152660559 1 1
1.02800779913498 1.00743504236748 1 1
0.902881289252032 0.884868751786938 1 1
0.888667132275678 0.873188995903367 1 1
1.18944409071785 1.16710443307343 1 1
1.02796530607684 1.00849254247101 1 1
0.824795508967753 0.809470147147288 1 1
0.900667298904785 0.885481424045795 1 1
1.21544176805188 1.19340035282788 1 1
1.0688508718161 1.04868135921084 1 1
0.907320532739606 0.890320338846615 1 1
1.07272092659049 1.05228874752088 1 1
1.41043940482527 1.38541078350917 0 0
1.11272726133323 1.09215712407853 1 1
1.06252146253044 1.04399323810994 1 1
0.997010954014621 0.977369212082223 1 1
0.967203559391437 0.948911549533174 1 1
1.14914530488757 1.12850228484959 1 1
0.907298093823013 0.888870173777841 1 1
0.904027384784286 0.886585274621675 1 1
0.928699440472927 0.912638836091813 1 1
1.04219020333422 1.02418582293269 1 1
1.00645966046191 0.988341623241769 1 1
1.00360571460259 0.985689329435045 1 1
1.02862693891363 1.00778778812854 1 1
0.895380688316475 0.878848296302803 1 1
1.01823609158892 0.998574915831611 1 1
0.782325387613932 0.768660540210622 0 0
0.870721274698239 0.854555542361139 1 1
0.845164664777738 0.830332206243591 1 1
1.04131231340464 1.02209007924043 1 1
1.08220933672951 1.061165676722 1 1
0.800381754815737 0.785210059818727 1 0
1.07958380119496 1.05969688675029 1 1
0.835864057180874 0.818550245691611 1 1
0.684178783307041 0.671588417589324 0 0
1.14021950142833 1.12039657302434 1 1
1.0138697937592 0.995933868848032 1 1
0.798885290918441 0.782701509732207 1 1
0.884007264483476 0.867753569562677 1 1
1.05220411489507 1.03154731363349 1 1
1.18887640884667 1.16672212094139 1 1
0.958774405546729 0.941044947327546 1 1
0.745393695765766 0.731448307569983 1 0
1.00814705062084 0.98916220531428 1 1
0.849154150734036 0.828057228571483 1 1
0.895249157265055 0.878483205278504 1 1
0.997573024678027 0.980731725083277 1 1
1.32861191491068 1.30105035255594 0 0
0.954259044315887 0.93591979605817 1 1
0.838889802080788 0.824408261438221 1 1
1.08586633083207 1.06780183158002 1 1
1.02702529165204 1.00941726787258 1 1
0.934831261396892 0.917691217094279 1 1
0.826375759415869 0.81074774701416 1 1
0.953134502259939 0.935538556792289 1 1
1.25613535839229 1.23200796890771 0 0
0.999328689187849 0.979751680954685 1 1
1.12055747257981 1.09939397515759 1 1
0.958952191407789 0.941238647313753 1 1
0.834413104630303 0.818540846261172 1 1
0.867091515603233 0.851724575525619 1 1
1.08969535021687 1.07024992194788 1 1
1.17861089337993 1.15688202169767 1 1
0.839399729261345 0.825362959071073 1 1
1.27035284296892 1.24526638839275 1 1
1.08398750226317 1.0628565718655 1 1
1.1466037232254 1.12665481867491 1 1
0.953273462489554 0.936444309080573 1 1
0.902053485011034 0.885338767641863 1 1
0.873852584395912 0.858424114222997 1 1
1.15209184436534 1.13157227743944 1 1
0.726321331992876 0.71246401993564 0 0
1.09196937096602 1.0711493544521 1 1
0.900126790721315 0.879910487626036 1 1
0.896035274070035 0.878396749713409 1 1
0.957362153441321 0.938628246196076 1 1
1.11734577273616 1.0960761883568 1 1
0.951681045290481 0.930965597909677 1 1
0.968644533300821 0.949173798096713 1 1
1.11618456764944 1.09547385908118 1 1
0.836929614447662 0.822479227486456 1 1
1.1848839401641 1.16268743753032 1 1
1.10863312500575 1.08855454023836 1 1
0.966603637693683 0.948938776095901 1 1
1.15715033922912 1.13592547475037 1 1
1.17986612867741 1.15702823824403 1 1
1.13248947764233 1.1106392759382 1 1
0.964356497077543 0.944297839339726 1 1
0.989258295639037 0.972644276221607 1 1
1.06066611037648 1.04090514768965 1 1
1.3482018203991 1.32255864812446 0 0
0.938238179780936 0.922168066255788 1 1
0.983322400208871 0.965421735700352 1 1
1.16519160092542 1.14287314762002 1 1
0.901682440599406 0.884935174263409 1 1
0.75875862338026 0.743563279849204 0 0
1.00014383883529 0.9815416935607 1 1
1.00241606564802 0.982356939884322 1 1
1.23891885806496 1.21598643618456 1 1
1.092818262622 1.07182608673809 1 1
1.10389231977884 1.08257160433581 1 1
0.853634131672458 0.837742074243676 1 1
1.0616991600298 1.04126097891284 1 1
0.950107144031369 0.933558076523375 1 1
0.91614280427821 0.897587580886373 1 1
1.20071256091271 1.17752334595151 1 1
1.24538355725592 1.22372933896772 0 1
0.854467703613954 0.836575720470723 1 1
1.15408724314383 1.13323871365097 1 1
1.02485674482862 1.00461313102679 1 1
1.16863278011382 1.14481589115662 1 1
1.03536683630863 1.01596485704575 1 1
0.992696984658225 0.97456780592048 1 1
1.01458656399706 0.994989600152317 1 1
1.17508302377991 1.1516531742259 1 1
1.12821385815013 1.1085461334542 1 1
0.846084297747307 0.831412725204026 1 1
1.13287073736664 1.11246053841323 1 1
0.973997685194991 0.956197256463598 1 1
1.05738093337208 1.03848971486749 1 1
0.830981857304861 0.815869968461519 1 1
1.05199608881736 1.03190491835711 1 1
0.989125612238792 0.970621105812994 1 1
1.12507003953841 1.10259248444418 1 1
0.911835818938033 0.896152017866504 1 1
1.08541219030907 1.06698635711632 1 1
1.00008317211528 0.981353390612537 1 1
1.02595822131734 1.00554306127982 1 1
0.890451213662253 0.872914384506298 1 1
1.16605065751815 1.14167973566581 1 1
1.08733118436241 1.06792646188428 1 1
1.17182810618229 1.15071914265858 1 1
0.851418425634157 0.835465575769536 1 1
0.895059026558045 0.879625365756473 1 1
1.00653650234298 0.987693134749817 1 1
0.904987445728549 0.888928006338203 1 1
1.11322950786935 1.09133177532251 1 1
0.754282595839858 0.740728302925503 1 1
1.05278633951789 1.03223925387238 1 1
1.20267006498622 1.17762018701101 1 1
1.08509634492434 1.06296165116393 1 1
1.09115591373271 1.07203359044507 1 1
0.715090932567913 0.701891298866394 0 0
1.08185877020863 1.06174260668165 1 1
1.11276165546453 1.09192257564667 1 1
0.810359676215872 0.796128664695896 1 1
0.869046230213354 0.851678574244327 1 1
0.974001566784099 0.955272790504847 1 1
1.10826710506162 1.08615505691135 1 1
0.93092047455995 0.914651925474893 1 1
1.16713924897481 1.14513138573558 1 1
0.920419373798614 0.903039131729048 1 1
0.989736987966691 0.97243652972072 1 1
1.24037940033781 1.2165237940366 1 1
0.978916098417223 0.961699722860791 1 1
0.912889782116237 0.8949247509339 1 1
0.913576474711481 0.897665080785895 1 1
1.03649273224524 1.01670947530806 1 1
1.02789123364642 1.0098327620869 1 1
1.00486442224965 0.986550599321335 1 1
0.666435077685297 0.654142256902471 0 0
0.986785634228267 0.96870914205688 1 1
0.850888680802133 0.837093986725242 1 1
1.14272681027565 1.12276643427822 1 1
1.07826996833042 1.05945547297599 1 1
1.09510817623979 1.07358689852543 1 1
0.98547092181873 0.967796046003397 1 1
1.03796956765003 1.01868221432121 1 1
1.03922330081914 1.02091211419237 1 1
1.28409681163503 1.26112386079787 1 1
1.04842833319928 1.02987735556699 1 1
0.943229328009212 0.927015147408617 1 1
0.924364991142678 0.907565819069874 1 1
0.929498058883421 0.912841803163093 1 1
1.10731784024843 1.08538764555292 1 1
0.930967318595625 0.912104286807312 1 1
0.958293505265659 0.941169128820485 1 1
0.767459904521957 0.752348746484272 1 1
0.901789986700682 0.886346538601676 1 1
1.04795122992083 1.02817187745933 1 1
0.972963919648819 0.955278522445081 1 1
0.803971209477456 0.788725777186966 1 1
0.879350913436211 0.86437769418624 1 1
1.04243321260862 1.02387973598455 1 1
0.983512317883514 0.963581256982302 1 1
1.08193525183126 1.06251959810834 1 1
0.944401696550758 0.925151215839455 1 1
0.785908408032357 0.773118034156302 0 0
0.87475915393318 0.8584755985942 1 1
0.908301756841069 0.891585810926018 1 1
0.984046254541201 0.965911791510523 1 1
1.05338215004155 1.03337725227657 1 1
0.892673060609181 0.876027259899182 1 1
1.15184198834729 1.12923844705872 1 1
0.791405010697301 0.775400844997817 1 1
1.29330785864743 1.26898432450379 0 0
0.836483643919759 0.820584352195298 1 1
0.959678658418203 0.94160385721602 1 1
0.974434857056837 0.95563725016957 1 1
1.15720234162803 1.13686162845801 1 1
0.929893051764445 0.912718255465496 1 1
0.915002857148917 0.898168969586344 1 1
0.976555679154746 0.958174098271482 1 1
1.01883840062369 0.997945758933232 1 1
1.03345294886066 1.01468909257966 1 1
0.896893376217599 0.880626712262852 1 1
0.904405217874346 0.888742765454329 1 1
0.947439979656967 0.929903947975751 1 1
0.912065109495671 0.896376209062465 1 1
0.854027682029113 0.836908406461901 1 1
0.921503710344685 0.904207356573099 1 1
0.880557461464897 0.86136180970356 1 1
0.82211537038766 0.805948821635395 1 1
1.14078074477908 1.11886438333238 1 1
1.06181379124879 1.04337440439874 1 1
0.895041445174588 0.877873119056061 1 1
1.13202980910039 1.11073816335706 1 1
1.09720541943597 1.07758751124935 1 1
0.91153989852718 0.894209388033412 1 1
0.865079579781401 0.848380450498888 1 1
0.954556170358246 0.937466747591758 1 1
0.93734964192276 0.9174461883455 1 1
1.05810953659386 1.03930546831876 1 1
1.02690903552896 1.00615191351335 1 1
0.816567413407134 0.801220745163867 1 1
0.883001600462617 0.865403448430986 1 1
1.20644836729964 1.18398552125727 1 1
1.01049755775375 0.991800284356248 1 1
1.14332351954733 1.1198153681662 1 1
0.969216372338591 0.951770512437304 1 1
0.921954153493515 0.904624276620127 1 1
1.20095298682183 1.17885207870672 1 1
1.02331466898836 1.00265748508339 1 1
1.23809126234331 1.21422656621585 1 1
1.21263564479243 1.18602849919714 1 1
0.929181458157738 0.911606077142539 1 1
0.986590471630149 0.968482853047041 1 1
0.992581084643065 0.972040329435692 1 1
0.875454253561262 0.857675251961813 1 1
0.935385979639741 0.91671168299876 1 1
0.907595386348282 0.892135379171698 1 1
0.912219512866585 0.895272450210098 1 1
1.06750631031922 1.04738324223606 1 1
0.99167261561629 0.973865840475385 1 1
1.1346721285549 1.11144251813035 1 1
0.921680837022533 0.903836298107123 1 1
0.896167505093554 0.880139252803394 1 1
1.04188076142118 1.02328402276681 1 1
0.913708439343738 0.897320798421049 1 1
0.807541126108782 0.791379357456501 1 1
1.0398319995479 1.02151464277224 1 1
0.957211579595985 0.939497853920787 1 1
0.987126641796509 0.967371235527815 1 1
0.951889602200586 0.935897657826319 1 1
0.953501618471153 0.934904665318941 1 1
0.96671521888329 0.94866477439367 1 1
1.33987783869586 1.31600987577191 0 0
0.933037283551286 0.916966581926858 1 1
1.06945598304949 1.04781381386794 1 1
0.774375432913039 0.758192774540266 1 1
1.24533560498511 1.2230469612249 1 1
1.05755197404087 1.03818208311495 1 1
0.972482266652425 0.953867441470909 1 1
1.20429517286096 1.17938602840477 1 1
0.900170043394126 0.884112209041904 1 1
1.06159526347387 1.04195643104761 1 1
0.809199226801704 0.79423756363686 1 1
1.00368549871696 0.985563140453193 1 1
1.04387204499818 1.02296782239533 1 1
1.05013963205747 1.02882450371963 1 1
0.891247022809094 0.875936281064014 1 1
0.972296825027204 0.952960123693007 1 1
1.08556084823223 1.06568543759051 1 1
0.95751684083795 0.938324973883026 1 1
1.00745318345375 0.990005171489316 1 1
0.954508792512315 0.936219644840099 1 1
1.08298403117969 1.06182046292366 1 1
0.914486306863178 0.896633557867033 1 1
1.0738958827258 1.05448032026303 1 1
1.11794279065975 1.09773976475621 1 1
1.24508014382849 1.22247207860961 1 1
1.04015201035244 1.02114725560024 1 1
1.09954248321218 1.07816086588994 1 1
0.734746318218934 0.722535028227578 0 0
0.89891259047088 0.882474428454217 1 1
0.774507059619448 0.759411090988319 0 0
1.1218609725323 1.0973817732377 1 1
1.11096496805809 1.08945461907984 1 1
0.883211620048802 0.867184824944366 1 1
1.04052729010838 1.0206845545445 1 1
0.79872407405236 0.781755041684132 1 1
0.955715760702344 0.938781813948444 1 1
0.950014163844667 0.931304628283335 1 1
1.06131423985598 1.04152873124984 1 1
0.914086866904407 0.897494734558074 1 1
0.917551578944308 0.899574521109686 1 1
1.06772211252207 1.04643232182022 1 1
0.89018805459539 0.872780514940503 1 1
0.903292860048869 0.886920362113703 1 1
1.11276812756987 1.09154970299136 1 1
0.672017020314621 0.660667710181771 0 0
0.882327502590011 0.864384584562167 1 1
0.880770862315395 0.864681036123476 1 1
1.03833576128435 1.01948031152215 1 1
0.938120268650257 0.918521400859652 1 1
1.11051469800365 1.08926048102241 1 1
1.14968422906118 1.12592838182039 1 1
1.0018102372288 0.980206780561735 1 1
1.12357017226308 1.10148750605402 1 1
0.784031447881154 0.769261567049282 1 1
0.8716698513128 0.856698137555727 1 1
0.873182863448757 0.857927309214495 1 1
1.07223384798313 1.05292923074891 1 1
1.10974354841934 1.09038568549224 1 1
1.18495767712948 1.16196080709576 1 1
0.845228749298094 0.828373922462952 1 1
1.157402849145 1.13418440222072 1 1
0.936495656101438 0.918070784179531 1 1
0.897511043815526 0.880184344656526 1 1
1.05627337483283 1.03753484214823 1 1
0.850324136622114 0.834848303846615 1 1
1.12747593708522 1.10539433448866 1 1
1.03187515466589 1.01217466914259 1 1
0.842346080031182 0.827164809898332 1 1
1.35398805007768 1.32732666179654 0 0
1.02949277460912 1.00894570622756 1 1
0.886598970695184 0.869456493901584 1 1
0.939142489986851 0.923104777013184 1 1
0.980950358262322 0.962805925826779 1 1
1.13492254428823 1.11291933055794 1 1
0.965964135118748 0.948291106539478 1 1
1.06885494776994 1.04736432926131 1 1
0.981494381906734 0.961114095412776 1 1
0.923343538932556 0.906266104503785 1 1
1.00887847449754 0.988957480635515 1 1
0.95392903687466 0.936054714657418 1 1
0.865363292838505 0.849142612176755 1 1
1.3590553049324 1.33139092353618 0 0
0.945332627152822 0.927212849393503 1 1
1.18277590428584 1.16291682983317 1 1
0.991085776930437 0.973384732721628 1 1
0.896555286041665 0.878661003467733 1 1
0.967588110630492 0.949780117769185 1 1
0.898472635716982 0.881143191991992 1 1
1.05786040757629 1.03894875757918 1 1
0.820554532814754 0.805767316317933 1 1
1.1793511802837 1.15851291365667 1 1
1.05720554646625 1.03924826630166 1 1
0.965440028921271 0.948795119450833 1 1
1.0999058219711 1.0792583264432 1 1
0.969681884216423 0.952677976216943 1 1
1.00325379745863 0.983492124039813 1 1
0.989377499052263 0.970428904427299 1 1
0.916863821336176 0.899210039987391 1 1
0.872715237185593 0.856650660277088 1 1
1.03082168350807 1.01272361247228 1 1
1.04297626943613 1.02423192097272 1 1
0.929024853829336 0.91053289482565 1 1
0.925529824371847 0.907921220870661 1 1
1.0948007030483 1.07362611224318 1 1
0.809740465991416 0.793549307640296 1 1
0.928647282891927 0.911882400648626 1 1
0.787029324870284 0.772278402150878 1 1
1.00158641942685 0.983996057032054 1 1
1.06211232372547 1.04277406664799 1 1
0.830965187819551 0.815862676943367 1 1
0.905181205749508 0.887579598734977 1 1
1.05514893395827 1.03613220206145 1 1
0.991509540867511 0.972018992692632 1 1
0.805795325589785 0.788605157638711 1 1
0.991664121772686 0.972601013986309 1 1
1.08412145944022 1.06417733893646 1 1
0.967677681749595 0.950679949742618 1 1
1.08201122024327 1.06225340234066 1 1
0.878002032600481 0.860500257062737 1 1
0.958712507463379 0.941650962730369 1 1
1.01412198533645 0.997212536717899 1 1
0.880365497363139 0.864574100559565 1 1
0.812909718532223 0.798350842533679 1 1
0.989843345721 0.972070014171591 1 1
1.09151121036647 1.06909975707704 1 1
0.966915483065284 0.950230410879646 1 1
1.00136179890194 0.98061514464581 1 1
1.11074423609648 1.09081702265936 1 1
0.823206483430805 0.807410182704474 1 1
1.05443255384509 1.03331646105232 1 1
1.08576162835116 1.06614086574021 1 1
1.17588501374802 1.1549868132015 1 1
1.01699634482379 0.999036406644564 1 1
1.14110957006441 1.12033001875372 1 1
0.807685015809556 0.792572785234994 1 1
0.75711122650555 0.741205069878366 1 1
1.1848119120384 1.16290328303228 1 1
1.07868390311945 1.05758705897603 1 1
1.08838699733972 1.06931903357091 1 1
0.867076610976087 0.852197052152902 1 1
1.05615681286979 1.03718625636299 1 1
0.977429419905298 0.958865279244355 1 1
1.08488794481879 1.06196738110874 1 1
1.03950840426142 1.01806762915324 1 1
1.12169033878008 1.10016875644083 1 1
0.908304024721404 0.891754728428016 1 1
0.935158431926514 0.918851132327083 1 1
0.869554088757145 0.852905119058978 1 1
0.872909888247743 0.857300147808363 1 1
1.05811677994684 1.03863622082205 1 1
1.06397817934305 1.04404733192838 1 1
1.0673232558559 1.04578635812128 1 1
0.949549586745982 0.932473077636026 1 1
1.03686596662056 1.0181749908759 1 1
1.09333735997779 1.07470061733999 1 1
0.90288178421915 0.886198248550538 1 1
0.836947462119313 0.823252909567717 1 1
0.963279616334979 0.944427160234325 1 1
1.03697688584333 1.01640594198071 1 1
0.967388581512402 0.950180848420857 1 1
1.03536767589552 1.01588336970998 1 1
0.95912977114217 0.939933012123482 1 1
0.949568899531284 0.930311782280264 1 1
0.969247008471639 0.950012467661615 1 1
0.984848317572194 0.967320573199679 1 1
1.0679966335947 1.04914392862044 1 1
1.12334175040363 1.10310256493528 1 1
0.8676823371595 0.850107925376468 1 1
1.24573885894689 1.2214418874746 0 0
0.996898899578392 0.978005332857374 1 1
1.18159948732683 1.16056917337843 1 1
0.886851044901616 0.869544243329694 1 1
1.01463809310958 0.996379309324616 1 1
1.08110321391073 1.06185037146309 1 1
0.796447971427001 0.782897782867964 1 1
1.01466151216647 0.993951735858718 1 1
0.907618170613362 0.892238244291331 1 1
1.14282666655165 1.12030508770421 1 1
0.902917483433363 0.885293321311418 1 1
0.97666902795099 0.958740450520343 1 1
0.746178245330289 0.732082176086454 0 0
1.12181629607095 1.10022047495904 1 1
1.04403107048897 1.02651877061379 1 1
0.836196306877663 0.82112353614882 1 1
0.93309245240303 0.916277462538076 1 1
0.90914389998897 0.892159543767465 1 1
0.980321120486209 0.962017952514649 1 1
0.794677736818412 0.779002032591603 1 1
0.945006930456118 0.927585910390957 1 1
1.2510164729479 1.22885653765731 1 1
1.0525580731163 1.03301274075404 1 1
1.02520160149368 1.0066461643057 1 1
1.01889439383881 0.999468760653563 1 1
1.14962551058105 1.1277074963965 1 1
1.05725304193461 1.03651348801571 1 1
0.931405218139756 0.913951722472488 1 1
0.715323744112706 0.701717794285014 0 0
0.987501215113023 0.968914288850875 1 1
0.899376815859874 0.881099157170253 1 1
0.974128296109307 0.955426324688111 1 1
0.991856391485697 0.972867682505045 1 1
0.995781068255802 0.975979418776621 1 1
1.14757353966862 1.12604532217762 1 1
0.966829058318663 0.947454242634381 1 1
1.08986504496708 1.06880966562334 1 1
0.744759317466054 0.730286522232963 0 0
1.03613829343011 1.01643004926305 1 1
0.892244917379557 0.876512817038139 1 1
0.775103773252039 0.760608869982065 0 0
0.918588168129064 0.901121530845252 1 1
0.808862238539306 0.792920218016932 1 1
0.826838313667202 0.810121163044003 1 1
0.996928159129561 0.977807973250229 1 1
0.939103150291462 0.921665910438431 1 1
1.21753179970947 1.19398927683541 1 1
1.09116241990748 1.07100864810261 1 1
1.25458679764019 1.232726497078 1 1
0.984789905417544 0.967409073414286 1 1
0.972596766538032 0.955132462242961 1 1
0.851721074955397 0.836149302691288 1 1
1.26132948390135 1.23658454911195 0 0
1.13367498560154 1.11237221480459 1 1
1.10679089288435 1.08673000705535 1 1
0.863517338121507 0.849185434798565 1 1
0.9827537407152 0.964057600387777 1 1
1.08955852331386 1.07069234316168 1 1
1.12270627972131 1.10231412997031 1 1
1.08415846338042 1.06180992474229 1 1
0.929266987768318 0.911775175528445 1 1
0.880224184939601 0.864400365976359 1 1
0.838427922130491 0.823627768879195 1 1
1.07152357084707 1.05050384444308 1 1
1.17115301518679 1.14851624933442 1 1
1.225435938623 1.20171646541777 0 1
0.974762303531436 0.956521984941361 1 1
1.02098808273533 1.00109395326583 1 1
1.03594789637491 1.01553772139003 1 1
0.910956289816586 0.894749103912326 1 1
0.873670338712245 0.856057295321645 1 1
1.11198488997647 1.09232361386549 1 1
1.22641660145813 1.2024521221058 1 1
0.975133781542677 0.958284207741414 1 1
0.908812420554092 0.891563556368278 1 1
0.983756155079518 0.964309097189606 1 1
1.07229098190315 1.05233887995596 1 1
0.835403243470485 0.821022208243893 1 1
1.04567958432447 1.02650654116872 1 1
1.18200597077899 1.16042351851128 1 1
0.994089622525735 0.975577543795244 1 1
1.17681626895978 1.15422666173004 1 1
0.940604411816057 0.924144878400734 1 1
1.17108702040362 1.14867589041711 1 1
0.825987520432093 0.810817700338609 1 1
0.926208272959327 0.909244477013327 1 1
0.967204329803857 0.949618788560516 1 1
0.920156556293754 0.902334951818954 1 1
1.05160602862152 1.03144297640601 1 1
1.09779825681086 1.07668778422805 1 1
0.944128902598941 0.925176508766461 1 1
0.981545009902938 0.963347464161824 1 1
1.38025776571211 1.35402157655187 0 0
1.0975684274717 1.07590427749382 1 1
0.997725329969693 0.978750119636336 1 1
1.09437229908923 1.07421529042727 1 1
0.724075585948547 0.710589551961813 0 0
1.04524954768719 1.02666956702197 1 1
