# Supplementary material for: Bias caused by sampling error in meta-analysis with small sample sizes
Source: PLoS One. 2018 Sep 13;13(9):e0204056. doi: 10.1371/journal.pone.0204056 (PMC6136825; doi:10.1371/journal.pone.0204056)
Supplement: S4 File — (ZIP) [file pone.0204056.s004.zip › results N = 10 theta = 1 tau = 0.2 sz = 5-10.txt]

"cohen.dl.theta" "hedges.dl.theta" "cohen.dl.cp" "hedges.dl.cp"
0.870902452114618 0.788954047589565 1 1
1.12790316282332 1.03325371483951 1 1
1.27577920137217 1.16367841796305 1 1
0.875398340138926 0.798412940103655 1 1
0.972834408866757 0.899236912248184 1 1
1.04192464622535 0.947919641576991 1 1
0.992540481053757 0.861341750642843 1 1
0.864729742221605 0.791675114990064 1 1
0.985546938125295 0.880927375588239 1 1
1.13057468324097 1.01158998442934 1 1
1.00045381757355 0.913035577045783 1 1
1.43070234419844 1.27993557718901 1 1
1.29428596216579 1.1753633842676 1 1
0.751105535345613 0.622647197079782 1 1
0.850797949842269 0.77897482344637 1 1
0.724128255913182 0.636255396638911 1 1
1.40277877268845 1.2839689122942 1 1
1.58334064974946 1.42388272554036 0 1
0.536823828353616 0.474583082517085 1 0
1.04321967869896 0.967040014797464 1 1
1.25408358064442 1.17027891097847 1 1
0.936218343311229 0.803645108528671 1 1
0.911276772859464 0.78737766806104 1 1
0.910885563881793 0.786485524759971 1 1
0.773418679594338 0.672465980972903 1 1
0.845691072230504 0.753854497463989 1 1
0.855592922735708 0.787503346492915 1 1
1.30103460155805 1.2240780386277 1 1
1.00104552502095 0.879503063524038 1 1
1.00423666316206 0.899045134111696 1 1
0.890847643538068 0.868874191061398 1 1
1.019799426967 0.926686233901153 1 1
1.16513251117804 1.04361722504864 1 1
0.914525170054721 0.806006880822003 1 1
0.831249102883548 0.731657193466709 1 1
0.687545590362232 0.617432842027845 1 1
0.893238394957169 0.805748467518795 1 1
0.913250909262808 0.792522049376186 1 1
1.11870475644503 1.00834966769447 1 1
0.873646073984335 0.811316479988696 1 1
1.20838804032071 1.04446274307505 1 1
0.760336912588169 0.722191963407099 1 1
0.305020299706012 0.257835783456991 0 0
0.83403125585892 0.762999465267741 1 1
0.780085706129024 0.683287649382349 1 1
1.03027351100594 0.917536047096993 1 1
1.00921742109774 0.923884260759127 1 1
0.555826959966149 0.498930429064186 1 1
0.895730489899525 0.793534362195612 1 1
0.979360326058678 0.852799871632428 1 1
1.20233634824483 1.07513805409446 1 1
0.427442533214627 0.400153150877133 1 1
0.926241973523785 0.841120756084554 1 1
1.09669654753443 0.994247331827354 1 1
0.766052696601546 0.708979208554367 1 1
1.51239217889 1.38381814012548 1 1
0.956965107460097 0.855039331570922 1 1
1.03143914582384 0.909221007984069 1 1
1.4575617560751 1.37637174927586 1 1
0.892853562014534 0.811099245880155 1 1
0.402692691124754 0.346674229874119 0 0
1.32664051048506 1.19430133500227 1 1
0.906160289422664 0.788104155629968 1 1
1.06535162428969 0.928701819677556 1 1
1.27078053851349 1.15118898242815 1 1
0.893881649743252 0.806377903987329 1 1
0.960856744017272 0.862497580676736 1 1
1.05051600443514 0.935191836030809 1 1
1.40720449307983 1.24403976967921 1 1
0.985761347249013 0.868684154324439 1 1
1.0503262262307 0.918139932798146 1 1
0.842828138772681 0.777077781654074 1 1
0.911140108615238 0.780469189865491 1 1
1.10449522745076 1.00962216416618 1 1
1.19116676445804 1.07170936879868 1 1
0.783317496911146 0.709742728001305 1 1
0.968421694484984 0.853526013242736 1 1
0.923254385152739 0.84968988022478 1 1
1.59918914737214 1.48668357368612 1 1
0.899441125720575 0.800471246480744 1 1
0.318937356483299 0.269197220743111 0 0
1.01960530850713 0.925600091652457 1 1
1.03966350839906 0.945873217897762 1 1
1.02573310849154 0.908847703888995 1 1
1.32046311955617 1.18078245524309 1 1
1.10549922981206 1.00741119205084 1 1
0.836372474463463 0.77593888161477 1 1
0.505705312313043 0.460094159251434 0 0
0.815540072862768 0.731487148888824 1 1
0.974429688808319 0.884916951140749 1 1
1.01690844953958 0.89029413207354 1 1
0.931686158822912 0.828484278338562 1 1
0.864966322458094 0.773970145531881 1 1
1.44105022782731 1.2904197670074 1 1
0.921470026234147 0.834465590250538 1 1
0.936824181258245 0.835924999693358 1 1
1.03140774033409 0.94478682520238 1 1
1.25705222334525 1.12570794800296 1 1
1.0065439116065 0.929509596856291 1 1
0.715613103972853 0.636141445827413 1 1
0.633379486670579 0.530318052449097 1 1
1.06041836706709 0.946798214716542 1 1
1.1838860315103 1.04410232811996 1 1
0.983485542198619 0.891893331247434 1 1
0.972730246266924 0.878979050907836 1 1
1.09324808009255 0.98190258052629 1 1
1.58400760120837 1.41497021998518 1 1
0.603198004385891 0.571907804572754 1 1
0.484641053768629 0.476927271028132 1 0
1.01826384391996 0.94050130002528 1 1
1.17094695996917 1.05615910659359 1 1
0.625827056346012 0.503602264124106 1 0
1.08607922714955 0.985508614005288 1 1
0.977862513502802 0.921372192319547 1 1
1.16868072691249 1.05951881993092 1 1
0.764303968399827 0.700567149635673 1 1
1.45853669336476 1.29309146300492 1 1
0.794611128652629 0.751787662359065 1 1
0.57119167623177 0.534679268687933 1 1
0.589895380624126 0.515638150435615 1 0
1.03215626906565 0.901442163938228 1 1
1.19412269705677 1.07780521136994 1 1
1.15426574635625 1.02936485228615 1 1
1.05180894695914 0.927261239525295 1 1
0.735890627645165 0.684770053751412 1 1
1.12807977616496 1.01424157713056 1 1
1.08601539670575 1.00313971601155 1 1
1.25494499043749 1.13222584870142 1 1
0.983415354514515 0.922361142645994 1 1
1.04189777865691 0.938807340620846 1 1
0.643381184122186 0.602620368342625 1 1
1.41054103341568 1.27954808443233 1 1
0.875918550862856 0.825949048622001 1 1
1.09484576425887 1.01090881576314 1 1
0.677264346316064 0.626153192259549 1 1
0.79060121843803 0.737859999621487 1 1
1.20071606912919 1.09186322340878 1 1
1.01187752068386 0.932027534736052 1 1
0.464788783165467 0.45539633354876 1 1
0.685294384078639 0.614709218891564 1 1
1.12875526849131 0.993652991599504 1 1
1.25938236212504 1.15454129003126 1 1
0.955446719902594 0.765263488147763 1 1
1.1601574684675 1.04201040747308 1 1
1.52289205158914 1.37380584885236 1 1
1.15108313032366 1.03332519637896 1 1
1.00031579884864 0.878856433558154 1 1
1.12070267976841 1.0184201916822 1 1
1.26186308254542 1.12137464323481 1 1
0.659679610568665 0.589221040313858 1 1
0.893956756699865 0.821080795419141 1 1
1.02834444579769 0.933425933261832 1 1
1.02163862382001 0.95136884658524 1 1
0.779568478364375 0.704473303206674 1 1
0.802570417250477 0.753925256368858 1 1
1.21316392565449 1.07136352707533 1 1
0.92430572559408 0.843655587447749 1 1
1.27104870864909 1.18429678904312 1 1
0.7804571988231 0.668931451355628 1 1
1.22231595776386 1.12637848250053 1 1
0.513989767036168 0.438403503774618 1 0
0.937984962939577 0.856370255818439 1 1
1.0613388869578 0.965051506971951 1 1
1.31042391789637 1.13747714758191 1 1
0.719369970158216 0.640388000241778 1 1
1.40762312411007 1.28697886683622 1 1
0.762265405787962 0.753652830924021 1 1
1.02446626986592 0.925785279102914 1 1
0.931213519737437 0.862213864128556 1 1
1.29196216687211 1.18538067467055 1 1
1.04827945473804 0.933554383508517 1 1
1.08598193965278 0.963652866951097 1 1
0.953647315792532 0.821895173884943 1 1
1.25675887917003 1.14820298836826 1 1
0.881596237463842 0.832995140857176 1 1
0.672868938960474 0.607031051472547 1 1
0.933758763494635 0.855133626836474 1 1
0.687070917868179 0.590965416651748 1 1
0.708119312215914 0.626453394873483 1 1
0.961908229422916 0.904615131826111 1 1
0.682155679109678 0.612026191137827 1 1
0.829401775419611 0.732903981622604 1 1
1.04447713944671 0.948959394429939 1 1
1.27689848490082 1.17336544782933 1 1
1.06564798210216 0.971857916217289 1 1
1.30182207083386 1.16595284903667 1 1
0.715846088533683 0.641720232844762 1 1
0.598429589408948 0.543377795913031 1 1
1.31547406265754 1.18767734062049 1 1
1.32618825354363 1.14169158716757 1 1
1.26698021554375 1.13941255904705 1 1
1.2818075788466 1.15201522747077 1 1
1.01969752526127 0.923145145921587 1 1
0.961222273708959 0.860233883585455 1 1
0.765270385336857 0.672304469029375 1 1
0.828884275094558 0.755123574543264 1 1
0.603746801212558 0.558154549926976 1 1
0.482350571653649 0.449487030244851 0 0
1.24982834917041 1.14242973877068 1 1
0.677901629944752 0.618048369777792 1 1
1.39070498788132 1.2333015828562 1 1
0.810434032314615 0.710502377669537 1 1
0.972148401468064 0.892727171068345 1 1
1.40233097933225 1.17697402504066 1 1
0.881910487203718 0.786357137754386 1 1
1.65433945750906 1.46442760835234 0 1
0.698483517804668 0.639151500377072 1 1
0.7718083902709 0.706484197207122 1 1
0.959650230438876 0.852528418541908 1 1
0.938610931495733 0.842484518624156 1 1
0.765301759454916 0.694766859365433 1 1
0.686128333184478 0.648679871695376 1 1
0.727078011371398 0.696061854418226 1 1
0.458257276586952 0.430285639903031 1 0
0.465973693920054 0.437279145476678 0 0
0.867705080486945 0.782645194579878 1 1
0.988492278480428 0.902194785637245 1 1
1.26739250318086 1.1246276916462 1 1
1.05097152521212 0.931596682090251 1 1
1.01337191123496 0.928591818772853 1 1
0.845319637667274 0.761231189161707 1 1
0.952218474126411 0.859497616289904 1 1
0.510759320663191 0.470549124227904 0 0
1.21192053579951 1.07679662530102 1 1
0.650682281119792 0.595753571443965 1 1
1.33798011619854 1.19431536765417 1 1
1.74221831775785 1.56945886583551 0 0
0.567091495916232 0.49822777307462 1 0
0.764491966283834 0.708792404427587 1 1
0.531484687663373 0.445784192958966 1 0
1.52628295996797 1.39419449631467 1 1
1.20579365082719 1.07396428962552 1 1
0.650357115299338 0.615198836946054 1 1
0.515071019667188 0.464535026452752 1 1
1.49378139607866 1.32892984707425 1 1
1.00434595439718 0.934036033819657 1 1
1.076400087925 0.958289876735689 1 1
0.290211818688074 0.265225126583376 0 0
1.2710333330257 1.16703514636061 1 1
0.777597324159878 0.709976261400369 1 1
1.12121295150715 0.995903289167916 1 1
0.926608204026081 0.839960924296342 1 1
0.846917473012947 0.756336759972539 1 1
0.812437366750779 0.717401850264093 1 1
0.932616463162335 0.845878157291649 1 1
0.896049345300665 0.776041685773008 1 1
1.02533931820882 0.931518241481042 1 1
0.974616334900765 0.88762909997189 1 1
0.812628242581914 0.749692477553869 1 1
0.921392303480252 0.808592664335574 1 1
1.50647587111526 1.32442030245852 1 1
1.15786619937275 1.02110098168449 1 1
1.5083075461691 1.3472636089189 1 1
1.11588711114243 1.00320359611519 1 1
1.04919172780565 0.968797757303945 1 1
0.963936957894322 0.875957949990746 1 1
0.847382755470612 0.778729004434718 1 1
1.00888469881369 0.905260579252632 1 1
0.789210963465927 0.730222658912903 1 1
0.566758086270413 0.512969470066242 1 1
0.9354983966367 0.82575698322782 1 1
0.740141029872881 0.674383840815817 1 1
1.25337173525511 1.12108881069632 1 1
1.14504637382801 1.03867008331144 1 1
1.30401124579089 1.15207780382875 1 1
0.322938899371313 0.292105493369363 0 0
1.07939459043451 0.98880533561652 1 1
1.08247367536045 0.919624456785953 1 1
0.733511146892874 0.657830749571615 1 1
0.964838915823939 0.873434565139625 1 1
1.34114021112223 1.1657516738305 1 1
1.03351180078948 0.959858205072287 1 1
1.13041688375413 1.03518670380622 1 1
1.21119214985709 1.07890620126101 1 1
1.13048459435272 0.996423601943599 1 1
0.708665591695325 0.647884378356333 1 1
0.882589074499577 0.811333596292654 1 1
1.25371238212987 1.11605019820393 1 1
0.998689558613188 0.918657516318799 1 1
0.998229648695193 0.919921316610046 1 1
0.639957589402896 0.593880118283369 1 1
0.732181771506643 0.689123290181885 1 1
1.24361056655849 1.12153533148937 1 1
1.34878037608565 1.20531786225186 1 1
1.08728387725066 0.95814671675065 1 1
1.29922593545791 1.1563941032136 1 1
0.580026763656244 0.53821595286156 1 1
0.91287593069975 0.813441502195955 1 1
0.891371082650562 0.790676840809619 1 1
1.63080748841117 1.46978764016518 0 1
0.452486612066756 0.42371224827813 0 0
1.03582102247762 0.947183258194653 1 1
1.3090950934844 1.18849147687773 1 1
1.35181826231435 1.21717431212317 1 1
1.04117069398582 0.935881096207621 1 1
0.628610164020376 0.579890733555033 1 1
1.25274618900935 1.11514708207083 1 1
1.2389509543542 1.09510529190438 1 1
1.08233974974587 0.982618775575378 1 1
1.14943344629711 1.02382366590067 1 1
1.06380887585255 0.97510544597472 1 1
1.10200481151589 0.944035319208859 1 1
1.02496644029342 0.880926721375145 1 1
0.959252264923363 0.872501531589826 1 1
0.7057799731131 0.674992041743625 1 1
1.54188772016845 1.40715190065144 0 1
0.801764222794579 0.730476270231729 1 1
0.95096440118489 0.89604256529241 1 1
1.15549732136818 1.00270866908203 1 1
1.08648908529454 1.00008224876056 1 1
0.800592123706282 0.719138669003398 1 1
1.34998839451998 1.24096038331877 1 1
0.971556806829383 0.88497493154011 1 1
0.466363929793341 0.425871330129739 0 0
1.12555272526024 1.01944425332187 1 1
1.39864128226768 1.26617717581039 1 1
0.723461568174067 0.652224357110261 1 1
0.751546676633491 0.654386492018184 1 1
1.20293834268706 1.08137361506645 1 1
0.78892853558849 0.698653858622862 1 1
0.825129145979793 0.740465880719031 1 1
1.34062514961258 1.21584599156082 1 1
0.787544048654258 0.728024625259473 1 1
1.15415964912508 0.975003685922396 1 1
1.01129991732976 0.918271595774878 1 1
0.980440135742044 0.89579517735641 1 1
1.28429328535536 1.1811861270487 1 1
1.05757366165386 0.968641323569831 1 1
1.07783196502801 0.961541602861584 1 1
0.676964247893056 0.59941148285297 1 1
1.14462741022006 1.06314138306649 1 1
1.12252257855114 1.01907774147094 1 1
0.770796706806061 0.673815487609148 1 1
1.43196214727852 1.26111475120231 1 1
1.1451016811257 1.03754617150159 1 1
0.635696905138725 0.569215622848175 1 1
1.18948903739993 1.07502845635296 1 1
0.96558037398395 0.864775226419664 1 1
1.21046961309394 1.09952996823014 1 1
1.52506528901935 1.36584042475144 1 1
1.15124577355847 1.00048645934051 1 1
0.822527240081319 0.734246707649609 1 1
0.482820134277274 0.401367687261209 1 0
0.649805684570647 0.588678326713487 1 1
1.23966570415536 1.12251076203397 1 1
1.22499401339587 1.12340722092652 1 1
0.752274637092363 0.687377490502865 1 1
0.93064488573062 0.877626613859036 1 1
0.566247341426366 0.505590487073143 1 0
0.893193146531001 0.799266753646753 1 1
0.753483875845745 0.681280391450263 1 1
0.631109486484234 0.553925847646759 1 1
0.674215811906779 0.598164547250113 1 1
0.809601006430956 0.710619400753325 1 1
1.61972732355324 1.42672609985592 1 1
0.575262575849574 0.495909545552434 1 0
1.24850826039911 1.16116610168383 1 1
1.10576987677837 1.00087179078533 1 1
0.913610582625558 0.836859043153237 1 1
1.21081574787563 1.11736326730669 1 1
0.713095287619791 0.647658659060901 1 1
1.09009982269305 0.959514711306252 1 1
1.09561648644349 0.981322573412779 1 1
0.949113463857497 0.879013965669891 1 1
0.867538976554034 0.798191618765004 1 1
0.792430483151811 0.719700261351243 1 1
0.873432755133262 0.81294803862965 1 1
1.13250146553763 1.01637387013109 1 1
1.25766708668233 1.12774753754192 1 1
0.992326647196277 0.894361550740229 1 1
1.20531521622227 1.10796285464302 1 1
0.595981255593254 0.563678082547934 1 1
1.5366202693986 1.3596926061084 0 1
0.694476551005502 0.654291314430627 1 1
0.511377771136722 0.452830714311472 1 0
1.3794859337242 1.23770689541997 1 1
1.3703284208553 1.22872675907881 1 1
1.25590141121675 1.14740983282947 1 1
1.40763713800967 1.26125414011622 1 1
0.982788521973718 0.845862006692339 1 1
1.34001822278701 1.2062224938132 1 1
0.721930768811445 0.626371956849408 1 1
0.567331870869027 0.529661505798298 1 1
0.672641906298561 0.606014176118348 1 1
1.00874734307574 0.883665904871964 1 1
1.66960621359916 1.5645649639792 1 1
0.554196403029489 0.471945139530142 1 0
0.609006639905128 0.552975987293164 1 1
0.860496434672106 0.765818942961565 1 1
0.939641010328352 0.858461303783773 1 1
1.37949531832463 1.23602268666884 1 1
0.648728349227593 0.578956870081935 1 1
1.27909215163477 1.15120353799393 1 1
1.07716079219165 0.941793798230882 1 1
0.810622410896125 0.738159750177748 1 1
1.09221747201067 0.984648197152847 1 1
1.39932088452247 1.31262496672756 1 1
0.91139701841592 0.823777830532627 1 1
0.559361464917217 0.507392852461735 1 0
0.709305480168743 0.639385697324125 1 1
0.979635859873676 0.878826401349423 1 1
0.886607114853114 0.783551835682888 1 1
0.863453989581983 0.83246663319382 1 1
0.948548307969592 0.832459482964947 1 1
0.786952571817313 0.718650672210401 1 1
0.718986390748913 0.647100934966693 1 1
0.482391906582177 0.440168280553654 1 0
0.774848232715367 0.723877454115226 1 1
1.34969484173867 1.18464310317351 1 1
0.958559622525612 0.88179984614505 1 1
1.32198014790325 1.15997091392115 1 1
0.724480498708742 0.686208758360227 1 1
0.936714053970335 0.870821616647232 1 1
1.14055760962476 0.989097819496068 1 1
1.02440130444197 0.947507576967203 1 1
1.11114964444878 1.00804921592475 1 1
0.750395692943093 0.671271794789516 1 1
0.923781056292771 0.849160037239859 1 1
0.656268378525052 0.602453387142414 1 1
0.957717356155314 0.871379183322433 1 1
0.64619568576858 0.595177140256107 1 1
1.0220419385688 0.924765997229631 1 1
1.05795887018148 0.966076295866566 1 1
1.21701194403261 1.09920350088817 1 1
0.713519862504037 0.690169852326257 1 1
0.657305829529865 0.629025310247976 1 1
0.711054490354816 0.660982147272821 1 1
0.944415364271746 0.834036191019883 1 1
1.1900388808541 1.05650165649599 1 1
0.661219185661893 0.579096940440734 1 1
0.749753776557894 0.68774003361469 1 1
1.03219066793195 0.91310013454017 1 1
0.810764652521923 0.723437902858647 1 1
0.70932115873994 0.644050060506729 1 1
1.03566701494719 0.915104203647139 1 1
1.0960846100295 0.980685533774885 1 1
1.19722674268359 1.02010650286488 1 1
0.608262737138028 0.558850553180871 1 1
1.00264237764388 0.854073739156872 1 1
0.412118738475668 0.382989150028401 1 1
1.12658574944426 0.999045660262339 1 1
1.06384284935878 0.955634846873911 1 1
0.897816391960695 0.800268804538359 1 1
1.49381782535469 1.33393811466253 1 1
1.03580001127772 0.925336830203365 1 1
1.14324886233992 0.996701365198156 1 1
0.800027732959471 0.717148714067973 1 1
1.39475450951246 1.27376177860867 1 1
0.575053354343357 0.50010373681323 1 0
0.68714309105725 0.616049945354047 1 1
1.30454617674337 1.15489256037982 1 1
0.726823734560884 0.635137255575128 1 1
0.832759367207124 0.757693871664884 1 1
0.797160228654328 0.716836104857148 1 1
0.845016737645773 0.780243035737341 1 1
1.00088401084357 0.908428609765955 1 1
0.664328121580791 0.593783295520283 1 1
0.90788340621199 0.817532337398676 1 1
0.93535807770788 0.831576613505312 1 1
1.06731049380156 0.963805028904126 1 1
1.22080819028816 1.12861821321031 1 1
0.725986622232732 0.665109903077666 1 1
0.999490700551387 0.912513192799451 1 1
1.06816117088056 0.938430439644241 1 1
1.09517274256676 0.969035854765933 1 1
0.939880474537153 0.826279680260304 1 1
1.31071112599759 1.17019003408124 1 1
0.836532403549289 0.730166772304393 1 1
0.964181654735181 0.877479100666151 1 1
1.24815892960368 1.13401869451034 1 1
1.48227551919789 1.30052244785764 1 1
1.13726339935347 1.01633408818683 1 1
1.35003431891363 1.20295048339556 1 1
1.20849452047337 1.07750631568921 1 1
0.963539794597804 0.867002436614273 1 1
1.30299692305174 1.17418398570289 1 1
1.05867862581219 0.938917779604884 1 1
0.868151009858204 0.752715830685273 1 1
1.49808245704408 1.33007308891085 1 1
0.685817013467179 0.620872012275521 1 1
0.801381693907462 0.769290438529096 1 1
0.541681415204658 0.508306171485231 1 1
0.490832115866908 0.443437622827822 0 0
0.844283504074426 0.778562832372533 1 1
1.43825150162045 1.30000221831441 1 1
1.17699903023665 1.03936984532269 1 1
0.812962858545638 0.718971388843053 1 1
0.779969272684858 0.700097632023038 1 1
1.24856816544093 1.11499770755302 1 1
0.953118935823465 0.872324261729532 1 1
1.13281052807943 1.03252161885165 1 1
0.968443815474627 0.879998469920859 1 1
0.649136360883657 0.577612607790779 1 1
0.69393891059385 0.644140642712598 1 1
0.741172705176514 0.673037359634643 1 1
0.948600295976217 0.847035779970261 1 1
0.774541941786396 0.723491673637027 1 1
0.712828229593658 0.668681916225934 1 1
1.07596736493645 0.97102795134218 1 1
1.44273141543607 1.30749243573462 1 1
1.24649195275014 1.10372305288559 1 1
0.839046093902895 0.76059466680531 1 1
1.23018349086469 1.22346376108309 1 1
0.834214834038153 0.71089912668237 1 1
0.617723767230183 0.563565455606726 1 1
0.790545734180797 0.701721333386778 1 1
1.23212445415566 1.11528651494097 1 1
1.37353581944909 1.23542252897119 1 1
0.725528668113242 0.667291149467121 1 1
0.831165867695295 0.702208014628222 1 1
0.951367608092199 0.851491056789757 1 1
0.867987376219143 0.764629690611159 1 1
0.994172896350677 0.87902343246937 1 1
0.549885786190974 0.483839401378978 1 0
1.07512047335157 1.01524284542304 1 1
0.743714902429784 0.661712633536825 1 1
1.32563363829553 1.24628574704273 1 1
0.686954128642431 0.6310691623187 1 1
1.45279553734992 1.24185074759203 1 1
0.875433014283515 0.784871354043455 1 1
0.958208909805744 0.871544470913869 1 1
1.47785294373764 1.32620563610523 1 1
1.11239052239038 1.02434721818881 1 1
1.10793687081064 0.973831537754102 1 1
0.988375327404326 0.898520171833431 1 1
0.956825955221833 0.874693147854863 1 1
0.838430596721232 0.739353666641231 1 1
1.26364693303011 1.218223173878 1 1
0.792189277798742 0.703838817870813 1 1
1.25903287945887 1.14362723334111 1 1
1.02491564207509 0.935123564535267 1 1
0.515250880522245 0.450835433800236 0 0
1.20992011432123 1.04204644227203 1 1
1.01601370901718 0.917689631074131 1 1
0.756754574970625 0.658432278129004 1 1
0.734241899544714 0.636140051225073 1 1
1.02781795966698 0.939791608448607 1 1
0.504472042624848 0.4553635591622 1 0
0.797644434171599 0.730610410817382 1 1
0.434123089800438 0.40426606464955 0 0
1.62572250994782 1.47356559073656 1 1
1.08491140330857 0.972456405368137 1 1
1.21094576729797 1.07442746891569 1 1
1.1000362328751 0.971401673098011 1 1
0.954225107777973 0.876839004981614 1 1
1.17888225887363 1.0528393054942 1 1
0.372246329687512 0.342908624135397 0 0
0.925659307832088 0.835288547355446 1 1
1.2086557037422 1.08709967458604 1 1
0.719282735282085 0.650149333297126 1 1
0.742667000008019 0.648949197749895 1 1
1.04799980847492 0.94465536210119 1 1
1.10486807911212 0.96806218463416 1 1
1.11975596623135 0.983591369657843 1 1
0.863887833090262 0.790416838635809 1 1
1.09275328155115 0.994484421914223 1 1
1.14033527550075 1.04966787355951 1 1
1.01662233369388 0.920016892254843 1 1
0.782667632304913 0.714584350022377 1 1
0.523955468518355 0.478894888487785 1 0
1.04444820285278 0.901033276336234 1 1
1.16266847916713 1.03194595901124 1 1
1.14926890479195 1.0366850776953 1 1
1.0976475563244 1.01204661720102 1 1
1.20087519666053 1.10959148954317 1 1
1.2583420459125 1.11232506810432 1 1
0.966787716196017 0.863451247436642 1 1
1.09683179895929 0.996887070987779 1 1
1.10880349620682 1.00369124160451 1 1
1.1768488725186 1.09305848896406 1 1
1.48076915913145 1.27791527825672 1 1
0.754941268429436 0.720697442090088 1 1
1.23981003218553 1.0846147532794 1 1
1.01049048622218 0.945233233509435 1 1
0.819687325777074 0.763274103396659 1 1
0.893351884901478 0.821516335856666 1 1
0.974262256659872 0.861919631116377 1 1
1.5258858595949 1.4800652148622 1 1
0.591160528725655 0.534406937666662 1 1
1.29629218626052 1.15742658139298 1 1
1.034943317514 0.918580614652649 1 1
0.72820320285544 0.63887157983449 1 1
0.940447564827739 0.845169297640617 1 1
0.921171879255989 0.830873630290174 1 1
0.994321922689492 0.853242901538756 1 1
1.09022508494419 0.968549989053283 1 1
0.854931109996647 0.763541718457407 1 1
0.822508118821179 0.762202400517818 1 1
1.06776194422784 1.03448073431784 1 1
0.594173372265827 0.528541664275515 1 1
0.702332175460241 0.627146504721588 1 1
0.56941005921054 0.510081677973778 1 1
1.07483618623034 0.969471286567257 1 1
1.20072705287073 1.0458432112002 1 1
1.32959621127148 1.17977534897397 1 1
1.25807793632288 1.11202200438611 1 1
0.556883798889715 0.478906860194296 1 0
1.52328541287003 1.34395368891624 1 1
1.22903041660446 1.1410529466687 1 1
0.652977392008707 0.595183147922912 1 1
1.46493226473599 1.27263916533336 1 1
1.24179528527832 1.12977615068753 1 1
1.21328403108462 1.0931044051054 1 1
0.772184067973284 0.655997208858933 1 1
0.832138194013074 0.792864620100097 1 1
0.588648588704502 0.489342597092448 1 0
0.164521245749922 0.133756774838825 0 0
1.47994881753897 1.31222570515609 1 1
0.821003593507438 0.773152373480744 1 1
1.30095968283057 1.15496187225555 1 1
0.936490401878971 0.818835594695052 1 1
0.464895254488909 0.414001792773271 0 0
1.24722120741961 1.14143905341229 1 1
1.41339533046775 1.27049079843369 1 1
1.06629386457554 0.949644795130684 1 1
1.23686702169567 1.07984750108013 1 1
0.939802342013739 0.851869160991584 1 1
1.16033242936208 1.0128462652047 1 1
0.663823480290085 0.59474573128235 1 1
1.02455041350058 0.946175128415826 1 1
1.19533055765869 1.0806735194174 1 1
1.24283662274839 1.08026763457292 1 1
0.972496817482366 0.881011253967315 1 1
0.776669400006292 0.677553549923883 1 1
0.661547575386906 0.606286845185597 1 1
1.24865775505925 1.14006743022567 1 1
1.02917901089343 0.920040598437831 1 1
1.17427951809688 1.06624930505232 1 1
1.21500479834229 1.11565697464332 1 1
0.732694897997356 0.646251009666613 1 1
1.52144128417457 1.37250709731135 1 1
0.974199394677257 0.966457783067542 1 1
0.837914622781171 0.750552819971264 1 1
1.30178513786508 1.17068852436731 1 1
0.918440510332664 0.820378220044374 1 1
0.927014152646917 0.853247037722228 1 1
1.0407227951347 0.96079794311927 1 1
1.10145841088425 1.01619764640464 1 1
1.34346971482957 1.19605599976401 1 1
1.32471254544044 1.19169514603097 1 1
1.20241299651994 1.08377462697456 1 1
0.792363110174348 0.705014360521993 1 1
1.26168758399867 1.15092286267574 1 1
1.17922302256101 1.07009568778565 1 1
1.20391613965462 1.12616085982953 1 1
1.09169627411628 0.935611790349555 1 1
1.13579731021761 1.04829861255272 1 1
0.796642759652082 0.723551121357866 1 1
0.623177604921298 0.568372040838807 1 1
0.825757584101435 0.777166986442706 1 1
1.03651685248751 0.951571731973533 1 1
1.00695949138729 0.938775639473075 1 1
1.09664769412201 0.985804857931388 1 1
0.953182806879669 0.856620183360141 1 1
0.71957407785624 0.664486642005777 1 1
0.538653605600844 0.466890235016169 1 1
0.807383431175649 0.726440438896307 1 1
0.737653817539425 0.683735418614466 1 1
0.77088409740209 0.70227007027178 1 1
0.9287777840371 0.845117742367426 1 1
0.533291642028404 0.490568831395412 1 0
0.878574530250995 0.796053584836071 1 1
0.807065810608741 0.724202977019654 1 1
0.764098731071052 0.720092107958882 1 1
0.881015650772981 0.869944517676372 1 1
1.12387391937773 0.999768347127175 1 1
1.423491746284 1.29232597200292 1 1
0.912249584019532 0.841296799637401 1 1
0.932452891586354 0.860311878522943 1 1
0.867426214655927 0.788777506383295 1 1
1.45672105516229 1.29345310579516 1 1
0.972699029876549 0.878543675257209 1 1
0.780384089485509 0.736046005661607 1 1
1.84695182181743 1.60909915691915 1 1
0.679313773285478 0.604646554333734 1 1
1.11195865809435 1.06230940360969 1 1
0.831145938907889 0.757017537058826 1 1
1.02873731296947 0.907437427651641 1 1
1.09293949644724 0.953756699125588 1 1
1.42391282445029 1.31846644603306 1 1
0.789074802725116 0.713863428277663 1 1
0.957182187242026 0.837167595677165 1 1
1.26085973261256 1.11859813301797 1 1
0.800244036345954 0.724837942178798 1 1
0.989373319138003 0.898553097309482 1 1
1.46996800838633 1.32333689076283 1 1
1.19885717734526 1.10525381454335 1 1
1.13439509916657 1.00071470752408 1 1
1.187500443489 1.04624225171534 1 1
0.994104772195293 0.895295762129185 1 1
0.992765081373236 0.888472216192626 1 1
0.983989759262932 0.874306490308816 1 1
1.15973618279435 1.06738947720043 1 1
0.51006954633272 0.466640828513988 0 0
1.33268439055758 1.16449146305653 1 1
0.628547711618516 0.54881689832039 1 1
0.87399511821404 0.78858220490856 1 1
0.791564967920105 0.723054813752764 1 1
0.676607095054251 0.623550461558777 1 1
0.912488705746951 0.796301963137127 1 1
1.1841576157845 1.05799645465409 1 1
0.746528223799909 0.665348898926257 1 1
1.35937616208213 1.20983278288627 1 1
0.822518837116635 0.733172809268576 1 1
1.01394455283849 0.93526946228665 1 1
0.524500949942865 0.530355387129257 1 1
0.663650962102151 0.612639217618511 1 1
1.03149609024931 0.90932977447768 1 1
0.964715275516707 0.934138899085307 1 1
1.05140993927696 0.9535181082609 1 1
1.18205093192437 1.04195145534065 1 1
1.26782991150188 1.11535373781493 1 1
1.20505538472719 1.06364806980308 1 1
0.968505539861897 0.896319421373313 1 1
1.04452041273219 0.968664876865694 1 1
1.000764215432 0.915608636112576 1 1
0.722787908424015 0.664072329029122 1 1
1.28010662554346 1.16037431742719 1 1
1.19554934211225 1.06805648599153 1 1
1.1192692238676 0.958213127147537 1 1
1.38575193931106 1.25030370632153 1 1
0.616191131259277 0.546429666538144 1 1
0.963447563780769 0.887319375898049 1 1
1.3543914198922 1.20706341647006 1 1
1.24971709128463 1.15600900025826 1 1
0.686706759796626 0.621026443950103 1 1
1.2192060244462 1.10931723228478 1 1
0.923326287864933 0.817013992432711 1 1
0.905954524868113 0.827628763919352 1 1
0.632663603361554 0.555430666512469 1 1
1.31508143025864 1.14515453085419 1 1
1.25059162154585 1.1183860755583 1 1
1.09088072220111 0.97177783933695 1 1
1.0612270424369 0.93014825499184 1 1
0.754529223933565 0.659040522934626 1 1
0.893319133751962 0.798212648765926 1 1
0.931229993030258 0.806230243514237 1 1
1.52234256377877 1.32897371726457 1 1
1.11232967940292 1.00962399881097 1 1
1.00597580975225 0.89030476455097 1 1
0.768747403391386 0.705559115409556 1 1
0.726080737796703 0.667087212879946 1 1
0.714023989079929 0.626836805524762 1 1
0.60991691390194 0.567414091724545 1 1
1.08965927195987 1.02078284743923 1 1
0.863110216997588 0.78263751243799 1 1
0.845904894669425 0.737579420050146 1 1
0.58263895200742 0.575001491633454 1 1
0.789318511214843 0.709820780081476 1 1
0.970302509561181 0.866956348268487 1 1
0.904571362149876 0.86829290142838 1 1
1.38028137683429 1.26831054834644 1 1
0.901980620735018 0.820165513053948 1 1
0.980477964132845 0.89664233075178 1 1
1.16773252854238 1.06270247883068 1 1
0.58791484921993 0.470429377714965 1 1
0.701551912408623 0.647675957991705 1 1
1.18044996513026 1.01634021251033 1 1
0.765241034023635 0.703560076354848 1 1
0.520153060666083 0.479026117244954 1 0
0.957492287757654 0.887255044973653 1 1
1.21073581448383 1.11844475097472 1 1
0.932339545951587 0.858286801216649 1 1
1.33468076753803 1.19419926000099 1 1
1.11994430852241 0.994655117963548 1 1
0.570578979736213 0.516550288028466 1 0
1.24658044443532 1.06475183560174 1 1
0.56264700690878 0.508105870673057 1 0
0.523472330119421 0.462753261279161 1 0
0.624726862716881 0.568979730119022 1 1
0.873188002489019 0.796302216377948 1 1
0.908001321940175 0.831447095567187 1 1
0.844348703393965 0.803368866028993 1 1
1.39190264557209 1.19537253521409 1 1
0.686842289877901 0.600792412758644 1 1
0.600373817729417 0.549350179754905 1 1
1.27137018779265 1.12409752484609 1 1
1.49107585858481 1.32645854424174 1 1
1.01731897661268 0.937257679503292 1 1
0.857254292232285 0.786214860402007 1 1
0.653297556545431 0.607920927628816 1 1
0.699035227184984 0.636514226895543 1 1
1.0622833524402 0.967047099604145 1 1
1.72178579417847 1.57575869828193 1 1
0.87564755567033 0.805554646100244 1 1
0.888355860797804 0.78236628275938 1 1
0.904889498458 0.817677164228973 1 1
0.53578650676792 0.491655129659978 0 0
1.11815039639334 0.974434977626809 1 1
0.651092610153141 0.592103562329564 1 1
0.7744385054289 0.659233534982625 1 1
0.849514082311012 0.755633320334419 1 1
0.562666176184571 0.492621746721635 1 0
1.46228352980488 1.30826269516092 1 1
1.10287756117298 0.991757583416549 1 1
0.968476461641025 0.845471420881263 1 1
0.742105971721195 0.682084152691329 1 1
0.694285213025209 0.635326315216633 1 1
0.783702076270457 0.680713371323041 1 1
1.39092109186855 1.27316181581364 1 1
0.755748874274808 0.700387031066633 1 1
0.37463650164886 0.320733899856951 0 0
0.812002788010825 0.728693531204787 1 1
0.872562955114659 0.806930801333428 1 1
0.634920022002261 0.541112032134949 1 1
0.995364134023969 0.89317154717612 1 1
0.691444538433379 0.598792447582978 1 1
0.734993155864461 0.70368503068577 1 1
0.89224765553032 0.79149552692089 1 1
0.723298071304606 0.667139482350078 1 1
0.819454286272874 0.742599171434392 1 1
1.06697089553917 0.970692620848782 1 1
1.24584551962878 1.15973919030685 1 1
1.38389911680421 1.20743345169057 1 1
1.00306634171785 0.942644847335242 1 1
0.939876591583223 0.893872826232796 1 1
1.0638759851666 0.937301344624975 1 1
0.927280106246329 0.834554736675728 1 1
0.990588058235747 0.872418164988038 1 1
0.738885640894261 0.668986644510318 1 1
0.985039846363805 0.849757307010032 1 1
0.920832129598659 0.888373046183709 1 1
1.41560510355109 1.28257190591441 1 1
1.13735796202824 1.03246314041877 1 1
1.23648928030873 1.08512929613858 1 1
0.924989840857596 0.842411939448809 1 1
0.558853184221307 0.514076089323529 1 1
1.13324026446474 1.06295831308161 1 1
1.10704811567273 0.996829427695471 1 1
1.15793576981078 1.05238375724535 1 1
1.12160507991541 1.00367991712862 1 1
1.16108284252934 1.05044618136049 1 1
1.09432473680719 0.999010875532103 1 1
0.859147845562022 0.780553580919289 1 1
0.715851071260136 0.644401591629702 1 1
1.3291595829404 1.21739543443041 1 1
0.710419531073001 0.628799968842546 1 1
1.02646874451126 0.941897133050624 1 1
0.78890304256372 0.682313972693259 1 1
0.802486060167051 0.697296234813001 1 1
0.724718674000478 0.61775822326885 1 1
0.549127644515234 0.496261130112319 1 0
0.731635835094588 0.666869444896616 1 1
0.582100426538198 0.515027904701261 1 1
1.02126597110365 0.99588496759754 1 1
0.944546524054391 0.836700426555733 1 1
1.28307886901144 1.13969547707893 1 1
0.758917642632237 0.687019954796005 1 1
1.07004074525107 0.971012062934923 1 1
1.01553125469825 0.940595106547096 1 1
1.29453931230271 1.15946413800517 1 1
0.602027504164357 0.518846775544233 1 1
1.06870283682398 0.95760821634118 1 1
1.02803392787717 0.919394739191136 1 1
0.451895691992829 0.422353400053426 0 0
0.750363678411448 0.683025535627604 1 1
0.786990003860616 0.701784881803864 1 1
1.07305969059598 0.981935111548312 1 1
1.43158872734663 1.29914788261918 1 1
0.905219674243005 0.840997841040196 1 1
0.98546550526856 0.899124724815153 1 1
1.23297614407804 1.1066134188359 1 1
0.821672826409192 0.736016469765183 1 1
1.03813517742238 0.934056719572029 1 1
0.535452923591127 0.482792072253085 0 0
1.13003985184437 1.04791519409375 1 1
0.955271344414107 0.823576297421271 1 1
1.06008951694142 0.954177486138639 1 1
0.825777921783162 0.745076516692064 1 1
0.673698279502355 0.626584767199468 1 1
1.01854596661942 0.909259126076442 1 1
0.838781004082439 0.788844721362569 1 1
0.683209566135383 0.637950941488793 1 1
0.90392210164018 0.798426072543138 1 1
1.1669003365748 1.07282843630395 1 1
1.47893532844548 1.33668202984809 1 1
1.2571298590991 1.13757471337205 1 1
1.14085278371208 1.01668265523354 1 1
0.786890530423123 0.718723511137676 1 1
0.690710014554687 0.553083286154697 1 1
1.24862085157014 1.10097824388671 1 1
0.860640539270714 0.737304896774216 1 1
1.34428595812078 1.19129481913733 1 1
0.890646517524699 0.760592235326954 1 1
1.06103626945337 0.971995650352095 1 1
1.10845632533562 1.00282043206239 1 1
0.523913994883359 0.481484699456675 1 0
1.03911109674659 0.913929108154637 1 1
1.11238210167049 0.960240234998965 1 1
0.729461458015277 0.635483610379239 1 1
0.688332937292794 0.692236564254217 1 1
0.872708887317188 0.774273814990109 1 1
0.783876677328483 0.699967829003058 1 1
1.031053349987 0.920598268735692 1 1
1.0917839626729 0.967521905482762 1 1
0.69224525958092 0.614417244224126 1 1
0.958021821373301 0.843420237970429 1 1
1.11776561665577 1.03224614299531 1 1
1.06075330888259 0.975196225366922 1 1
0.763643622939248 0.695028142592137 1 1
0.75293495714435 0.682865087925595 1 1
0.997294552617214 0.906977627039996 1 1
1.22939936084981 1.12941676094985 1 1
0.666273819126448 0.607734727254336 1 1
1.32349406925259 1.20487485187602 1 1
1.56229915005206 1.34885371085911 1 1
0.780313510898804 0.701203321856229 1 1
0.905297467493672 0.838988766218586 1 1
1.26786954923914 1.14277029491778 1 1
0.745691772825843 0.680460541096498 1 1
0.988621555333648 0.873204894382379 1 1
1.26449914808394 1.1163025081135 1 1
1.01913016876932 0.943190457807229 1 1
0.829565488538889 0.745780125362529 1 1
0.858316360504579 0.767147384614251 1 1
1.0221777286477 0.921691601117269 1 1
1.16582073649327 1.00899098146965 1 1
0.764782763358559 0.702516588020733 1 1
0.892708616052298 0.802979577867153 1 1
1.35887399556685 1.20403814678299 1 1
0.530520248227699 0.489468657625075 1 0
1.20300408123614 1.11009800536422 1 1
0.676667516826517 0.630005654449379 1 1
0.75277098127227 0.723006006960964 1 1
0.98498301587197 0.846597873435559 1 1
0.627147241718262 0.545919944169434 1 1
1.08605305958968 0.917946522040381 1 1
0.714507401785933 0.6400552277962 1 1
1.47158058485503 1.30671494465829 1 1
0.821981998794994 0.747396993714851 1 1
0.942196430313135 0.834759448404992 1 1
0.715603619936967 0.62908687691419 1 1
0.777058601950742 0.695979848942111 1 1
0.558429450564077 0.510189057622891 1 0
0.64263518248676 0.563610114985652 1 1
1.03496190811516 0.953440550990429 1 1
0.995119706315916 0.874869721887446 1 1
1.11595272233736 1.04322115286224 1 1
0.686817309973206 0.611837902600041 1 1
0.68822382536951 0.600553364688032 1 1
0.725927474767814 0.617501509375935 1 1
0.988104016633988 0.876501972417941 1 1
0.798963255492559 0.757163034663254 1 1
1.24326870571346 1.13651388657326 1 1
1.09288562182085 1.02532629870395 1 1
0.768560972289797 0.668298115244667 1 1
1.18316408741188 1.08153620379103 1 1
1.17382118011708 1.05998980593531 1 1
0.755133756199282 0.672536307272529 1 1
0.543669422844439 0.495838956897025 1 0
0.860341784563811 0.749664972874727 1 1
1.18934510065733 1.07729318502964 1 1
1.1549548553793 1.05719801436 1 1
1.22129509633606 1.10217187941415 1 1
0.930551915838954 0.838728390351328 1 1
1.17866000095445 1.06766615866667 1 1
1.18649691361133 1.13506995126987 1 1
1.2761332755732 1.13613906863156 1 1
1.46760432280928 1.29272909216858 1 1
0.902145257765232 0.796358453167699 1 1
1.22480529164511 1.11025847926748 1 1
0.948140815240578 0.841176199804329 1 1
0.739903713952907 0.666084847539336 1 1
0.443404917613433 0.38934079915279 0 0
1.22683245799984 1.10516126858953 1 1
0.95397663225648 0.87870925611835 1 1
1.24523720106929 1.04692854842896 1 1
1.11004646689719 1.01262953503372 1 1
1.08264292036751 1.0314291731545 1 1
0.850165810617567 0.745788772310791 1 1
0.445334862165064 0.394930155821615 0 0
0.970938907632486 0.838219732579559 1 1
0.662763401501996 0.57989370320765 1 1
1.63331410100543 1.44005943721926 1 1
1.38862165668231 1.3395410865366 1 1
0.507303851414278 0.458032937322778 1 1
0.681273288458486 0.636804934807309 1 1
1.1055235495678 0.958058438261024 1 1
0.919354852982963 0.856637177725032 1 1
0.80453257776105 0.712737566350087 1 1
0.77852185808294 0.715789007200691 1 1
0.883841784496119 0.802944380640355 1 1
1.00669864923631 0.909898981593655 1 1
0.58834232490211 0.50863508217568 1 1
0.984153959047551 0.890444491667068 1 1
1.14140638261466 1.0186803160641 1 1
1.33627175463672 1.18920676951323 1 1
1.91353450147073 1.68739539230013 0 0
0.643791746848233 0.588306566279178 1 1
1.08219917912202 0.977140977722243 1 1
1.2682003594755 1.14584684724502 1 1
1.04011341652969 0.952309922137613 1 1
1.05464233162629 0.961750219721048 1 1
1.05306113215585 0.948656474820211 1 1
0.93530785613999 0.843232858479777 1 1
1.05426122255924 0.928906622402743 1 1
0.599626684648187 0.537482339406209 1 1
0.37428418445108 0.324151834353658 0 0
1.18669512880631 1.07902082827475 1 1
0.772557480023205 0.702407614571457 1 1
0.806394365861886 0.706392650533032 1 1
0.910054384981876 0.818463003960429 1 1
0.970631353478647 0.871741714648488 1 1
0.555067493126104 0.5009571789708 1 0
0.832382443866224 0.753381288483508 1 1
1.43728886377094 1.24999130582452 1 1
0.77264147508405 0.667098830937468 1 1
1.15561811599008 1.05466534790344 1 1
0.985926983243795 0.912074715926725 1 1
0.746704713563911 0.670171890085425 1 1
1.13967192389279 1.02467117191 1 1
1.10927415983314 1.00305745460633 1 1
0.600942440460733 0.516717687016321 1 0
0.935433242439585 0.846917464777894 1 1
1.06990525587063 0.935702901266564 1 1
1.29860785129844 1.15485746120815 1 1
0.967665056092976 0.907400728924897 1 1
1.30455217121384 1.16614974655545 1 1
1.41048362080189 1.27351625789405 1 1
0.588429562976305 0.545090695858968 1 1
1.2039266209395 1.11255336380649 1 1
1.16029572054242 1.05503510301238 1 1
1.05609096678358 0.96226265233347 1 1
1.00483209584076 0.919510411978613 1 1
0.699334763935759 0.657935907804347 1 1
1.87943512338109 1.70185871308686 0 0
0.726531208901291 0.66746409057481 1 1
1.17504638786956 1.09480532096817 1 1
1.19147498839904 1.07650499660162 1 1
0.665444034908939 0.602514830036032 1 1
0.633941837450738 0.558045686039487 1 1
0.982138519873265 0.925488167077869 1 1
1.14364384022796 1.0343559296781 1 1
0.648230626036655 0.556541284086881 1 1
0.416003137113368 0.386284809685724 0 0
0.98466191621689 0.909969810616541 1 1
0.852460429704547 0.768562806512255 1 1
0.599953468600934 0.561362191612418 1 1
0.727233278966737 0.64396304719597 1 1
0.894701855689797 0.833262676487139 1 1
1.1310490806544 1.00678144269333 1 1
0.56795633760239 0.511584098725848 1 0
1.45975088620303 1.25258032510425 1 1
0.668195387116382 0.592180468338626 1 1
0.89066356484539 0.792064692541596 1 1
1.17013680091859 1.04995690391785 1 1
1.02620852965027 0.905561727587953 1 1
0.785601576549147 0.720913909707968 1 1
0.808787450680007 0.722225999282619 1 1
1.0350852671299 0.963860914373775 1 1
0.725544676991339 0.650093335024756 1 1
1.45414898597264 1.3436157228029 1 1
0.999500433880399 0.887779197852035 1 1
1.05906643642 0.959392030840562 1 1
1.48922620628178 1.33611853831796 1 1
0.393718819605334 0.359191898708389 0 0
1.16423133413397 1.04471143497969 1 1
0.948553333355744 0.847018644003878 1 1
1.18653363860353 1.08884189950028 1 1
1.13395648914281 1.02027500262518 1 1
0.855510128124939 0.802898987295408 1 1
1.43977647465413 1.26876438139266 1 1
1.07070313059805 0.960289091447072 1 1
0.501020545793858 0.469326688172692 1 1
0.541519168098997 0.459482456552382 1 0
0.78764887189106 0.728506578656071 1 1
0.630270661714729 0.576406525086179 1 1
1.24492215469363 1.12459924766706 1 1
1.03715037037418 0.953886619942 1 1
0.805687383035373 0.716408736000016 1 1
0.523537018949342 0.472612662164597 0 0
0.635510035888212 0.551787920135469 1 1
1.33752104404433 1.20335877038874 1 1
0.739593870172911 0.673521862969345 1 1
1.54701602254735 1.41466986970168 1 1
0.913911940702601 0.847329867162676 1 1
0.929481663491618 0.86464170297946 1 1
0.702793075680911 0.623506702144726 1 1
0.998240794403261 0.898349708017339 1 1
0.652067594640184 0.603804594711054 1 1
0.893665834005025 0.826007026994317 1 1
1.04823660977095 0.910731908033077 1 1
0.986044741886719 0.90115336192199 1 1
0.804980932661208 0.697540723816256 1 1
1.33397341749679 1.15864935903577 1 1
1.23900409154384 1.10017725541746 1 1
1.14140614561521 1.03884299784671 1 1
0.803464028351133 0.728143214698559 1 1
1.01313814185923 0.876929615954452 1 1
0.932559705383035 0.822000433746555 1 1
0.474927492339363 0.421120899219762 0 0
0.906075493474067 0.801620491556745 1 1
1.09488119598743 0.981813569608003 1 1
1.11001297554521 0.999831644195496 1 1
1.16353540127104 1.04235959645538 1 1
0.949709397183748 0.852328663716117 1 1
1.09239745629138 1.01865915077459 1 1
0.641781906289233 0.595829544696796 1 1
0.929982616824121 0.829673338187255 1 1
1.36981829815095 1.2394793825752 1 1
1.52667775681726 1.3987630626186 1 1
1.01989514294355 0.903587581485737 1 1
1.05526968672785 0.963130786955247 1 1
0.883445168177896 0.809750977807268 1 1
1.14817077520015 1.04400862565455 1 1
0.681894177679165 0.5869267888907 1 1
0.837982348886998 0.765729578189782 1 1
0.793632294725335 0.678779837018876 1 1
1.13728645449413 0.999966843575325 1 1
1.35591741433091 1.25911638996879 1 1
0.893382246668649 0.781873294078571 1 1
0.692852701320809 0.66655488997054 1 1
0.994446102535383 0.921739092777126 1 1
1.04310202484138 0.913626214737801 1 1
1.27013871914623 1.15686795419604 1 1
1.09722924627777 1.00195079843418 1 1
1.03050467118199 0.922057358828968 1 1
0.790150813936088 0.720592802087683 1 1
1.0638605254191 0.972540770663183 1 1
0.770032866560644 0.691220783563637 1 1
1.20149175098636 1.10690974654241 1 1
1.02830328824621 0.948505286334297 1 1
1.28087281337299 1.19184970579203 1 1
1.02560527310904 0.927423913832148 1 1
1.20712410568794 1.08893925506092 1 1
1.25589518681971 1.0833346382999 1 1
0.755186244584319 0.696240509832984 1 1
1.12671530227746 1.00952818408851 1 1
1.03672277816334 0.932670989842993 1 1
1.07099490815152 0.988874826247573 1 1
0.57647592783546 0.513289526070704 1 0
0.907513825385931 0.86209307966132 1 1
1.60230015857147 1.39807212393168 1 1
1.17194243230191 0.993905422423608 1 1
0.839582825045407 0.749203563823068 1 1
1.16934071274241 1.0833473065907 1 1
1.03759182949404 0.914471555193683 1 1
0.758324700541724 0.693715870141769 1 1
1.20944035506892 1.09179330987995 1 1
1.1994210017516 1.05888917277908 1 1
0.50019212264409 0.433458865653523 1 0
0.942788479143697 0.818332128834759 1 1
0.875504714692753 0.790929173558352 1 1
0.912063214735364 0.819950389260299 1 1
1.58009925252195 1.41351614714681 0 1
1.09102318529667 0.964649411997019 1 1
1.17409081056122 1.06100007938394 1 1
0.979539529422041 0.875409338927579 1 1
1.12284418546599 1.00096795075985 1 1
0.77841149253506 0.701831272253747 1 1
0.721606686638703 0.648968369205604 1 1
0.926044941789338 0.854831917493882 1 1
1.33429611937796 1.2046870166124 1 1
0.970439622205235 0.904677900489988 1 1
0.786907566692947 0.710217821644696 1 1
0.882913969164811 0.80774880734279 1 1
0.518688259823996 0.44356065479853 1 0
0.811031977866454 0.724000192213063 1 1
0.750785471269574 0.66715324958004 1 1
0.358458460063283 0.320990181278436 0 0
0.950008147682734 0.849951063900103 1 1
1.01334685846501 0.895672803387055 1 1
0.770965866024574 0.699435645310183 1 1
1.04475349792396 0.967356869078863 1 1
0.926944126146685 0.859584591701194 1 1
0.905705893781198 0.822768702957502 1 1
0.90930962370419 0.817836876366322 1 1
1.2667621938554 1.12756411176444 1 1
1.15846817861337 1.05179818449629 1 1
1.37153931270129 1.26742406757927 1 1
1.01916882743982 0.914836835134158 1 1
0.767499812628784 0.698290785468509 1 1
1.16755229520559 1.0171186924721 1 1
1.08524352675272 0.990738715429281 1 1
1.83667287244126 1.66002402039121 0 1
1.5100916548357 1.35188082354078 1 1
0.89013246419042 0.8031199766975 1 1
1.54605443361981 1.37452690884712 1 1
1.10128890306802 1.04847199130253 1 1
0.703576781036205 0.62161691677756 1 1
0.839000925527108 0.779810530888212 1 1
1.0169425687275 0.900817128450802 1 1
0.886582071313882 0.764878341415488 1 1
0.929066230970696 0.812707547508543 1 1
1.19667777400415 1.0789420095658 1 1
1.14346679505509 1.05307648666559 1 1
0.539727608543876 0.487451030625361 1 0
0.64952870443969 0.611941424631925 1 1
0.60654327303514 0.56737419738392 1 1
1.0125231968516 0.879210597876717 1 1
1.0665508515856 0.946109974049085 1 1
1.11651087910975 0.978693552904717 1 1
1.1458453660548 1.03777587311715 1 1
1.10876275127369 1.00173473095063 1 1
0.441506316253736 0.400402036290769 0 0
0.929555466038785 0.837633227453818 1 1
1.19114081032224 1.08230915896577 1 1
1.26539922299579 1.13885276201966 1 1
0.980345089787601 0.888471232191436 1 1
1.24730343135274 1.18016995910627 1 1
0.489587248878251 0.442266052456304 0 0
0.85628076380478 0.794082927337572 1 1
0.888912586437769 0.785671718255225 1 1
0.808625771760022 0.707153699076859 1 1
0.737436445423123 0.639584617018111 1 1
0.508851828960408 0.43936884160269 1 0
1.21164654283917 1.08752656545145 1 1
1.09868021550026 0.976139234137158 1 1
0.906422493583322 0.811845050315538 1 1
0.852981036025508 0.785115051090474 1 1
0.749780165789625 0.698011473534603 1 1
0.619147395516757 0.569855410284699 1 1
0.911523953853016 0.829511397857647 1 1
1.10739079542183 1.01403276395822 1 1
0.599851766273725 0.561122620767455 1 1
1.23038629625931 1.10591553842524 1 1
1.13395727776485 1.02695680097348 1 1
1.7135436787983 1.52299504801584 0 1
0.938830156978871 0.850918042622559 1 1
0.908858376430632 0.809129919274024 1 1
0.67991779527041 0.572506745643865 1 1
1.07945092530031 0.953318549129234 1 1
0.976563237599291 0.846178717909724 1 1
0.939746844092654 0.889294576160412 1 1
1.13831364284862 1.02450906543514 1 1
0.452151174996285 0.412973100175394 0 0
1.10677971352027 1.00931215005509 1 1
1.4994437993059 1.33183112321168 1 1
0.898076874012006 0.797556437270092 1 1
1.16452386702558 1.03905295954923 1 1
1.17360943919623 1.04758225622068 1 1
1.08029869631533 0.909828664804485 1 1
0.472324807173617 0.43099180133468 0 0
0.951796784919633 0.874307824617535 1 1
0.854825054029439 0.838299474425391 1 1
1.37436811764073 1.27449868594688 1 1
1.29849489801264 1.14276990758832 1 1
0.859679892574313 0.758107074194788 1 1
0.911330691974902 0.801122563204256 1 1
1.35209865713183 1.20465632750407 1 1
0.910492377566375 0.823972006302986 1 1
0.970838578243732 0.872992339567916 1 1
0.812651585151889 0.735558017823258 1 1
0.874791798124177 0.811049096094683 1 1
0.844836695322173 0.759037492271056 1 1
1.09001638107337 0.935837135833185 1 1
0.655990005094915 0.636343572246963 1 1
1.14046685498578 1.05749209274826 1 1
0.675290598364051 0.630524792090265 1 1
0.931324497035267 0.841798825406935 1 1
0.758299338047522 0.648521901384963 1 1
0.534836085883408 0.479671585367207 1 0
0.757329223118588 0.714601804404852 1 1
1.23413543512301 1.12591546477721 1 1
1.12228690799645 0.985116108035941 1 1
0.93995591553799 0.839499168289726 1 1
0.572467825688595 0.50273557978029 1 0
1.02652308026942 0.885404826809523 1 1
1.08826737765898 0.964184120011614 1 1
0.854981943115404 0.791184483944761 1 1
1.08714534211516 0.970766377728566 1 1
1.09438980650024 0.972028588837747 1 1
1.20261858491754 1.08168448495963 1 1
0.491040830183778 0.479769783338357 1 1
1.06121516537161 0.949590561192711 1 1
1.03221977405802 0.916731000268507 1 1
0.723788020918384 0.65949110808547 1 1
1.36385062292192 1.21084801193493 1 1
0.862716572168729 0.79286951066034 1 1
1.45314335605585 1.30134185286759 1 1
1.0950382595089 0.988168020255531 1 1
0.659012927842159 0.605781868258596 1 1
1.07395552822729 0.946441038757922 1 1
0.717626989428219 0.653647073004177 1 1
0.365141672317611 0.337295538200126 0 0
1.07787043188875 0.954082395275698 1 1
1.12534331944345 0.989611006265395 1 1
0.426962826366386 0.449764053449331 0 0
1.07698939613201 1.05544504739549 1 1
1.11341555502088 0.966116273151393 1 1
1.01979408575294 0.894202027400924 1 1
0.63639858165946 0.553056136054168 1 1
0.959182799893494 0.86796850620166 1 1
0.555362843115305 0.497372526012848 1 0
0.604578310441434 0.54989556513448 1 1
1.08707041135917 0.984504530553136 1 1
1.23555707454949 1.10293249354761 1 1
0.259828702387234 0.201625229378693 1 0
1.41442764636194 1.26167372717444 1 1
0.894282447310525 0.765140147584027 1 1
0.950901948061664 0.827199243968437 1 1
0.874555735684857 0.786326197549557 1 1
1.60223478863278 1.49805251147922 1 1
0.863131086754161 0.777498094710531 1 1
1.13393822915423 1.01585665477315 1 1
1.34594567000052 1.20164976211848 1 1
0.935840843986003 0.849765696069017 1 1
1.21624977440196 1.10470293777121 1 1
0.890417745208755 0.808554314786838 1 1
1.19634711653672 1.07587740404753 1 1
1.01212114137496 0.930414494538639 1 1
0.730496186232816 0.610463948689296 1 1
0.831481991224754 0.733240602393593 1 1
1.06567337749572 0.95644120733869 1 1
1.14108641161074 1.05774480807335 1 1
1.25772891820826 1.12150979577427 1 1
0.685336402232918 0.615328492004182 1 1
0.861637444663818 0.777050833108597 1 1
0.904361212156513 0.817143848503862 1 1
1.04025051961413 0.950003232563603 1 1
0.856912582438152 0.772005670848949 1 1
1.38894343329894 1.262575251083 1 1
0.868130073818399 0.770243829818942 1 1
0.969662998556004 0.857554737556671 1 1
1.21193996607467 1.08673792617801 1 1
1.04461021494506 0.935297855518678 1 1
0.5803522304494 0.534654164740326 1 1
0.356606113785379 0.355338436010793 0 0
0.93531757334227 0.849796285924295 1 1
0.625717823560958 0.559331039246454 1 0
0.801070686980049 0.717520301574897 1 1
0.944695297485588 0.82454216886478 1 1
0.982848842516917 0.898683179067738 1 1
0.853348804134252 0.731675253889091 1 1
1.17830285044996 1.08048440999356 1 1
0.914961057614759 0.835793645489809 1 1
0.569855262037205 0.515054363558171 1 0
0.794103431208839 0.725492151385566 1 1
0.568726070111093 0.495081486688469 1 0
0.853560489954937 0.783785017366462 1 1
1.32340482803989 1.16647635655773 1 1
0.68167274986343 0.608869909711301 1 1
0.409279556807792 0.363294223233004 0 0
0.745619372304733 0.679513980351775 1 1
0.809745238527483 0.728163928321164 1 1
0.681446151701583 0.647150164584536 1 1
0.56187477866671 0.542064591719822 1 1
0.866720290316199 0.810749314360158 1 1
0.650698440948843 0.579985286441099 1 1
1.28923971929605 1.19040115888922 1 1
0.860043079521402 0.777030961951477 1 1
1.23714254531691 1.10933670656084 1 1
0.858011720288947 0.783700457695169 1 1
0.907467557301974 0.802504046025649 1 1
1.01937349520304 0.944940382946539 1 1
0.689570746830309 0.658849520883893 1 1
1.36577228962043 1.24297989152376 1 1
1.06902410558745 0.947608103082003 1 1
0.85130572133191 0.760506028942071 1 1
1.02617731710881 0.937893367511546 1 1
1.09936829591726 1.01336535914432 1 1
0.820083189165392 0.724354815022761 1 1
1.09953745006966 0.979994778726877 1 1
1.01217406083739 0.897016305072123 1 1
1.01724540830034 0.940930328173917 1 1
0.536016808431598 0.480448623491604 1 1
0.93659332733086 0.82443844974316 1 1
0.949391618039985 0.846492353031351 1 1
0.824990135304278 0.717282303377129 1 1
0.776300053278055 0.651764031877286 1 1
0.81548773717157 0.729089784477645 1 1
1.21441893940183 1.10700294268878 1 1
0.840643074323066 0.796380657299747 1 1
1.22476507122921 1.09760766035352 1 1
1.21559474005029 1.08830734970149 1 1
1.24664986736932 1.11785517808705 1 1
1.21075743617457 1.11864907589328 1 1
0.540657704421137 0.530483133332069 1 1
1.28340956313952 1.16192097727177 1 1
0.755299962266178 0.695262501743492 1 1
1.12795941904886 1.0212528066607 1 1
1.16260349110986 1.01135146920469 1 1
0.502324510384064 0.430528654938275 1 0
0.629529887545321 0.673107619780849 1 1
0.909913533418888 0.806562513921751 1 1
0.825002859354405 0.737478178403223 1 1
1.2584143814067 1.18064548181525 1 1
0.809953088029222 0.735140572176905 1 1
1.08932459608752 1.03492184870201 1 1
0.863795662944445 0.755785465403073 1 1
1.46740749413388 1.3436481471616 1 1
0.884956579858565 0.770946884201472 1 1
1.16242557872792 1.0867143956086 1 1
0.831628641239525 0.741834162990417 1 1
0.953834457892073 0.860692268313835 1 1
1.04241665002011 0.937452671087503 1 1
0.957891724259481 0.856585947971245 1 1
0.875508492647056 0.783865704187836 1 1
1.22721981804002 1.08573812535539 1 1
1.18041951468352 1.04880304492334 1 1
0.987101408072377 0.864167745986452 1 1
0.936974546910668 0.862266662168608 1 1
0.867210452486563 0.761166277734235 1 1
1.40685645745622 1.27951048198769 1 1
1.25030360237554 1.14282946940771 1 1
1.25791172827194 1.184990876221 1 1
0.929505359568226 0.85850854877538 1 1
0.630819294263789 0.590782278058852 1 1
1.12641086087175 0.997140966832201 1 1
0.781069602057832 0.727880049916293 1 1
0.879214270197672 0.799750692803969 1 1
1.6025070866021 1.40352763597682 0 1
1.25050812435679 1.06040406043722 1 1
1.00133798588042 0.899821429980654 1 1
1.12425726492069 1.03569440098323 1 1
0.751820377441754 0.675756122886061 1 1
1.35112014666969 1.23554734242539 1 1
1.07762839707208 0.986749750608836 1 1
1.06669082572968 0.966025198259484 1 1
1.09107499320714 0.997989135211906 1 1
0.522453043007176 0.485589470786304 1 1
1.26046265357343 1.18221063208139 1 1
0.889704017576569 0.8068530011668 1 1
0.906333631753488 0.840680629813811 1 1
0.7904112733779 0.727880464585598 1 1
1.29984771112511 1.15038688109353 1 1
0.984906876874706 0.828166066763491 1 1
0.665218976479011 0.549352375987165 1 1
1.23151309978249 1.06931657825086 1 1
1.20007927564309 1.02087673383155 1 1
1.28405140432523 1.16966817775664 1 1
1.53232130203531 1.34343618340106 1 1
0.796043603796824 0.723489196675972 1 1
1.0895719913633 1.00750969804991 1 1
1.24715006927906 1.14780133759592 1 1
1.18643248328114 1.0411869514914 1 1
0.844854395796468 0.809948947493578 1 1
0.590709753183753 0.528867721945397 1 0
0.720311279632214 0.659586512759476 1 1
1.04076829226571 0.947919892949459 1 1
0.77054970153867 0.680276416052266 1 1
1.04964907629482 0.92363699452886 1 1
0.601727076975209 0.504235440259573 1 1
1.4976260460595 1.35588848413569 1 1
1.1020729126652 1.00655714275099 1 1
0.941604609236883 0.846806181474232 1 1
0.892720498158184 0.830349998198315 1 1
0.747260997168862 0.685785534244596 1 1
1.32114384346784 1.17848736280296 1 1
0.918097718366955 0.855196834837665 1 1
1.10133959272401 0.993207364004218 1 1
0.999530107927906 0.935359782305572 1 1
1.10391484894598 1.03367483202063 1 1
0.584472355697075 0.534090077947084 1 0
0.78285830201404 0.693223122407258 1 1
0.844704668352478 0.798316192077262 1 1
0.766409892395855 0.712209995721903 1 1
0.816373038446172 0.782044216914823 1 1
1.48593500619609 1.33862070128042 1 1
0.796734878398689 0.763306410631761 1 1
1.08224776651008 0.981725860185582 1 1
0.813651713579799 0.748859719689884 1 1
1.0170526996657 0.896099123006115 1 1
1.20292972335229 1.0825016155169 1 1
0.941127074933265 0.838013038010991 1 1
1.24656656181811 1.13901266913111 1 1
1.3441821174674 1.21144326258256 1 1
1.39637130948876 1.24244307144859 1 1
1.26579821821891 1.16063451591995 1 1
0.876112164176038 0.779314527504533 1 1
1.01914722155219 0.916777795309234 1 1
1.24761863777689 1.13438474214019 1 1
1.19784779929414 1.06581455234124 1 1
0.730258846853641 0.666461619437188 1 1
1.81099525666473 1.64606582799577 1 1
0.888369325285247 0.88081801877586 1 1
0.591401415992002 0.531875539256147 1 1
1.04457576162667 0.948125071432866 1 1
1.04235605436602 0.949997027383732 1 1
0.996221186642393 0.891017445969616 1 1
0.927463228368047 0.830882516607614 1 1
1.04403162983615 0.952108760042295 1 1
1.07138281369937 0.956285338940026 1 1
0.649741219829211 0.575486580263225 1 1
1.00274111889092 0.907861899233116 1 1
0.494599890533719 0.484445928920465 0 0
1.08535018443961 0.999581170327162 1 1
0.975639534824252 0.889406930119021 1 1
0.783506882309722 0.720999580439819 1 1
1.09921077017523 0.942244588416506 1 1
1.20051580099334 1.14172147476079 1 1
0.808113952469174 0.722027085722812 1 1
0.853423601009344 0.807538360954836 1 1
0.895288833811689 0.765752474227329 1 1
1.05148151592386 0.894623253888617 1 1
1.33438661940594 1.18147458728648 1 1
0.651258434937907 0.583027786204818 1 1
0.972309852323858 0.875392377362839 1 1
1.10423784522665 0.980965087731412 1 1
0.977505095916241 0.903907613584445 1 1
0.964077285196554 0.868627237522707 1 1
0.714939926651176 0.669727454630768 1 1
1.0997929816455 0.977662565868737 1 1
1.01653568510609 0.922338733349022 1 1
1.36524075623613 1.23746933748459 1 1
1.277464613286 1.14227060892094 1 1
0.582761035727304 0.506127940488842 1 1
0.58006525544002 0.516838201193791 1 1
0.75236294740235 0.667583798953234 1 1
1.06342105525995 0.986286310683926 1 1
1.1890513196807 1.08380242920701 1 1
1.17677004770398 1.06792413689931 1 1
0.507635177721957 0.462338428587988 0 0
0.914985168145824 0.836269766230938 1 1
0.885933137268905 0.805004077880896 1 1
0.786720703284678 0.696113059395539 1 1
0.846582627712173 0.771284525769519 1 1
0.816771974508802 0.749540977714942 1 1
0.671026331735729 0.608707323588915 1 1
0.973373335191515 0.851623465648587 1 1
0.637771299524096 0.593176366891503 1 1
0.924572379115628 0.83291349111117 1 1
0.491546391262212 0.371646903699136 1 0
0.973218408420528 0.885863621166406 1 1
1.24369697713966 1.06365326110634 1 1
1.30459933598251 1.19232191169546 1 1
1.08573123773501 0.99699172395306 1 1
0.763188253183735 0.68037933353737 1 1
1.13561596922285 1.0135720136263 1 1
0.650041999549002 0.591448666543746 1 1
0.67463165718423 0.624877357923946 1 1
1.16005200052305 1.01458064550873 1 1
0.865987720595259 0.773061515097699 1 1
1.22063278386667 1.11009812917221 1 1
0.85344841553288 0.795451243385191 1 1
0.827348061181449 0.724190881600519 1 1
0.898461459182878 0.839311527280334 1 1
1.17231899025223 1.02961982381644 1 1
1.16604770951558 1.03182975364555 1 1
0.877526773954499 0.798997316730084 1 1
1.11762598128793 1.02060437416679 1 1
0.631123039719907 0.679907054241181 1 1
1.3100252582887 1.18288362334619 1 1
1.14427575643664 1.02444574715449 1 1
1.29924284010673 1.19667971034379 1 1
0.921594669409229 0.839869830281953 1 1
0.921969621745302 0.808292099882731 1 1
0.837151271272637 0.758144695654916 1 1
1.01259202283255 0.889595946588052 1 1
0.859052455656924 0.766939226847243 1 1
0.792008305206108 0.692824865117696 1 1
0.801434464057244 0.702826952932149 1 1
0.816935183162001 0.697734016389878 1 1
1.15346744962899 1.05401787252453 1 1
0.896498434408599 0.84438482660503 1 1
1.26174235011145 1.14257637834743 1 1
1.24584676264361 1.17288870470581 1 1
0.790090134811907 0.683506860521275 1 1
1.44969921847459 1.31960075098367 1 1
0.932718690816221 0.856397621072302 1 1
0.980738790551571 0.887799344537382 1 1
1.22410554507777 1.12783962839822 1 1
1.17659284211779 1.05300661890492 1 1
0.637039568899791 0.584455283508094 1 1
1.36617667086087 1.25449889922963 1 1
1.06463651592368 0.947563408015246 1 1
0.816671845033399 0.726989453439006 1 1
1.30975213824823 1.14461997750856 1 1
0.977689802592483 0.906187862795092 1 1
1.404930245527 1.26787904158089 1 1
1.03021944206275 0.926126009388086 1 1
0.803084594629104 0.717530514015093 1 1
1.27890892055791 1.20635651101471 1 1
0.693011212310788 0.67203473446971 1 1
0.816744380241046 0.750645373598717 1 1
0.964954663148726 0.878159821230352 1 1
0.816139616330399 0.692609354643383 1 1
1.01128101231941 0.906622156040822 1 1
1.14006045000669 1.03018130592482 1 1
1.14482069759825 1.03056628194886 1 1
1.25984567445756 1.11479594480772 1 1
0.418388990656436 0.417564443025887 1 1
1.01705712260182 0.994149576924987 1 1
0.506506652965958 0.473555013606957 0 0
1.15294163420354 1.02526771995026 1 1
1.16025750424336 1.01913987377887 1 1
0.934900081122384 0.80377678875645 1 1
1.68698377165233 1.49426773927209 1 1
0.991081767351599 0.888655512268479 1 1
0.890483301049895 0.791905419518468 1 1
0.779594025458549 0.714808109395617 1 1
1.50901392783196 1.36019082548994 1 1
0.97882911208247 0.89667463635992 1 1
1.06335818388082 0.960529874651485 1 1
0.685242220810682 0.630577171196355 1 1
0.645773150167455 0.567297378760272 1 1
1.04422648097392 0.867694831099957 1 1
0.920399728378464 0.848332258710822 1 1
0.800193608709942 0.68631966593404 1 1
1.75727833797518 1.5408994805544 0 0
1.44909225034917 1.30057967707995 1 1
0.900077816053952 0.782313714921671 1 1
0.557232178041646 0.524661835089617 1 0
1.16026303318861 1.04052629955071 1 1
0.463817828329492 0.450380704237723 0 0
0.82098551100732 0.728153394527999 1 1
0.999696686679697 0.920394946055352 1 1
0.967377920163023 0.883640150399865 1 1
1.267268922567 1.08977326576047 1 1
0.789970235053767 0.719777751738486 1 1
0.941178759503866 0.839151456330241 1 1
0.560895793633789 0.486155156632922 1 1
0.9481896013261 0.85988046683954 1 1
0.838533293321636 0.718549325354887 1 1
0.485733200449023 0.427117117614716 0 0
0.577113866152178 0.521606179507208 1 1
0.991860164512918 0.912359201528286 1 1
1.11694171990716 1.02453749233342 1 1
1.36998501183079 1.21090419196526 1 1
0.823588921705249 0.766172678621788 1 1
0.772354822504937 0.717032893202457 1 1
1.11469022798847 1.00596385556253 1 1
0.731861824157438 0.66703729718403 1 1
0.823428280758167 0.75544967082378 1 1
0.596093036490232 0.547064152125893 1 1
0.928954822765345 0.850279045250372 1 1
1.25393367278238 1.13746176888631 1 1
0.809365194466301 0.719592201208983 1 1
0.841742556904399 0.754699428236694 1 1
1.2968466913876 1.14469150987018 1 1
1.02482631216461 0.9305650485306 1 1
0.813821494273391 0.703647476090658 1 1
0.440070322679766 0.395020715231469 0 0
0.852517609642996 0.78217056614166 1 1
1.11361770568803 1.01114255464958 1 1
0.687313955695673 0.631585523821786 1 1
0.836871382377113 0.780858927700739 1 1
1.27413340980948 1.15478717728859 1 1
0.80137460373067 0.724950442958618 1 1
0.996212111215971 0.912607932198244 1 1
0.960381229759965 0.915333811033901 1 1
1.08137256225362 0.99238098785849 1 1
1.03248385908594 0.918644835588212 1 1
0.93056299460561 0.837786900333572 1 1
0.878228024700339 0.748204162369233 1 1
0.987485532054239 0.903337458168791 1 1
0.951838241816519 0.858172320706475 1 1
0.64461750762941 0.556421601404795 1 1
0.88097084862435 0.776004192728437 1 1
1.36047429418505 1.18734600834553 1 1
0.452749872830423 0.355667838182845 1 1
1.01779402512869 0.853643295577535 1 1
1.30723136325804 1.19220130035154 1 1
1.46125146841307 1.30968324496333 1 1
0.755655637992245 0.709501597247216 1 1
1.19318635646981 1.03720211065406 1 1
1.20100358659225 1.05020013280558 1 1
0.706823730158608 0.630149353937533 1 1
0.691929590977952 0.634118085644306 1 1
1.21495842653873 1.09761535478667 1 1
0.955149524300295 0.88474959826676 1 1
0.784035942315219 0.728230797755879 1 1
1.03949123551863 0.983748596385459 1 1
1.25423306645542 1.17040933199137 1 1
0.885033209491765 0.804863895889303 1 1
0.686094896904881 0.629335379709615 1 1
1.10081273689535 0.961935730058079 1 1
1.46440252297044 1.39557445745885 1 1
0.596281690036406 0.529077072121419 1 1
0.953553344649512 0.878308089636965 1 1
0.885975257446961 0.803952608542853 1 1
1.20556628389948 1.0492541964123 1 1
0.988433135516967 0.895752273896995 1 1
0.841305884841304 0.747162369381944 1 1
0.77391002185326 0.738485086697981 1 1
0.634522458156014 0.559902701751345 1 1
1.07748749420003 0.96208833567063 1 1
0.755871002283318 0.697358272386477 1 1
1.13219132896176 0.997713932063656 1 1
1.14539662861354 1.02795331330284 1 1
0.872276248223158 0.787769461899803 1 1
0.79601726471368 0.73997107583638 1 1
1.02251024192587 0.924992487834115 1 1
0.869153261778354 0.766097097091597 1 1
1.12521282643319 0.998731765730566 1 1
1.21672640216945 1.0915116325438 1 1
0.825565644469471 0.758940461661563 1 1
1.01302754742888 0.91161245959954 1 1
1.33836366045103 1.19891224344175 1 1
0.986433224082128 0.898269268670143 1 1
0.959544584325242 0.8792636526602 1 1
0.770758081753963 0.696183055031103 1 1
0.689305868215149 0.635755805585506 1 1
1.20650796566687 1.09561289142831 1 1
1.26729237937238 1.128152114449 1 1
0.791804451323577 0.714653533327041 1 1
1.0939378304149 0.962115945275563 1 1
0.890927942644239 0.789713794761469 1 1
1.20659756499304 1.04637923686288 1 1
0.626538967090197 0.572555653121613 1 1
1.4329865644098 1.28215925805805 1 1
0.948629933493898 0.884530755837641 1 1
1.14364464647779 1.03987763544202 1 1
1.34098633245254 1.19737496427633 1 1
1.53414252594049 1.35128472777092 0 1
0.879249416684837 0.818800559307429 1 1
1.37962912807964 1.23659743493298 1 1
1.13759401323272 1.05576911143279 1 1
1.3009672283512 1.15553399660129 1 1
0.769732329067839 0.696093483148455 1 1
1.36578829802548 1.24869163087294 1 1
0.643196216210357 0.575770749796018 1 1
0.941953804402836 0.861947321948093 1 1
1.47490741188345 1.33125084907698 1 1
0.862184941794059 0.773957255313582 1 1
0.414077733681732 0.377615523276561 0 0
1.37701554458102 1.25378398403856 1 1
0.888914714538181 0.821892661915674 1 1
0.862417204111325 0.764275575824779 1 1
1.01441292728793 0.904601074898343 1 1
1.13558043898325 1.04623427478546 1 1
0.938842162920322 0.855829487571873 1 1
0.744321301838088 0.668713282385571 1 1
1.03234440377622 0.935806571846918 1 1
0.963697043827687 0.920398375243521 1 1
0.738303043970873 0.659366357808782 1 1
0.77901804474469 0.65870345986352 1 1
1.05807149362009 0.964113851013452 1 1
1.15639266225079 0.987282928432956 1 1
0.803716183348589 0.730102442014142 1 1
1.05067422964196 0.911375169853682 1 1
1.0088192525828 0.890558406063533 1 1
0.924043546048906 0.85023196625455 1 1
0.872443169327754 0.787702431121182 1 1
0.977634910757832 0.835867165702915 1 1
0.905644192993595 0.815830614344093 1 1
0.565755965165427 0.534430487787618 1 1
0.80259819948233 0.73536425082423 1 1
0.963765922673031 0.882001558920434 1 1
1.11246144385884 1.00536425459535 1 1
0.658094629651675 0.600846048928909 1 1
0.888294491189317 0.806503103167963 1 1
1.1379278848511 1.0049457091815 1 1
1.24475720805884 1.13044609468007 1 1
0.985598607669039 0.871252943015911 1 1
1.30335349581819 1.18285161147748 1 1
1.35423661584955 1.23900518779575 1 1
0.886202326960304 0.821811635090157 1 1
1.29617247589347 1.15018839290139 1 1
0.882871709637661 0.776423381194253 1 1
1.47528173218645 1.32143462985196 1 1
0.870646235199452 0.79999110385374 1 1
0.833249562621391 0.74613532300174 1 1
1.01536963060906 0.88935667078791 1 1
1.0386659383549 0.923924473298447 1 1
0.542035513210153 0.47463190683716 1 0
1.2189415190763 1.10357544813291 1 1
0.618595354977813 0.548535685456135 1 1
1.22516094930363 1.0854554579128 1 1
0.998398781700894 0.89502411442807 1 1
1.13611584406431 0.979755318326624 1 1
0.964164768253762 0.84667088876488 1 1
0.899400604801191 0.826766103673454 1 1
0.73595587727268 0.66996671894783 1 1
1.18946062386357 1.07617193976872 1 1
0.923539583139914 0.860718711839628 1 1
0.940793164306279 0.866046396762328 1 1
0.90314075253337 0.811187339144987 1 1
0.928287336139498 0.845340497102885 1 1
0.869584428688158 0.766275975613973 1 1
0.852645237051571 0.753007319254304 1 1
1.08799717109119 1.05450207748457 1 1
1.16901926864531 1.041329355468 1 1
1.33017794019874 1.22524332326213 1 1
1.09303436936799 1.00378633472644 1 1
1.11545694767286 0.991583242878091 1 1
0.837861141030619 0.784625430356669 1 1
0.994516140632133 0.941042306050662 1 1
0.827886820704803 0.734537971255673 1 1
0.594090658352717 0.535306762213663 1 1
0.830717672326297 0.721116277900706 1 1
1.40099575908144 1.29121834166811 1 1
0.874815934761114 0.828881583802484 1 1
1.40338137636401 1.2004017394468 1 1
0.652215728263097 0.575886131059454 1 1
1.49484482999361 1.34466474757233 1 1
0.42291621204797 0.373962105282288 1 0
1.15057435699223 1.00488843698458 1 1
0.648690228783622 0.597036224589599 1 1
0.698609404019721 0.647513854787361 1 1
1.10533016238737 0.996323369980958 1 1
0.839072427866573 0.774361073752276 1 1
0.749226481390676 0.685206969174496 1 1
0.819576271746394 0.742416039764863 1 1
1.33138088337137 1.2065431910992 1 1
1.14894818167954 1.04480305906684 1 1
0.767899450675668 0.669239936839967 1 1
0.668838584729571 0.601038887500271 1 1
0.756457865821929 0.620946585472966 1 1
0.717248641003368 0.651789559356204 1 1
1.14316871850546 1.00639368074628 1 1
1.45378565979837 1.31105022183417 1 1
1.44500544774619 1.34573509299053 1 1
0.829979043289512 0.77501332130412 1 1
1.06577851551965 0.966591664850891 1 1
1.77355932204978 1.61302586231638 0 0
0.791304866501851 0.707554582320202 1 1
1.01555016893699 0.959240026713975 1 1
1.3525082880465 1.23428712519009 1 1
1.55852431048656 1.36081705129138 1 1
1.10222293867058 1.11365616634377 1 1
0.794723123465893 0.71073779168861 1 1
0.815599062209842 0.753190103192452 1 1
0.755405530305396 0.690533934009252 1 1
0.428074882159222 0.355689999963932 0 0
1.38586617251473 1.24077726126471 1 1
0.449845642328594 0.4446855801987 1 1
0.354083430263051 0.385468848374552 0 0
0.879036167183051 0.808861353987227 1 1
0.898890465651784 0.737869405450346 1 1
1.06158799684504 0.960115866194402 1 1
1.52573466050757 1.43598502364921 1 1
0.994614468037995 0.879630527483499 1 1
0.994498651589953 0.892431102056047 1 1
1.19459136899305 1.06730120532638 1 1
0.792887077617856 0.700743030097565 1 1
0.438387544078569 0.399853719962758 0 0
1.23981783676492 1.14159522214899 1 1
0.698332852768275 0.632271544642853 1 1
0.979314298278902 0.866243793914339 1 1
1.27810916123693 1.17303106216396 1 1
0.814733060427654 0.716868418793767 1 1
1.032661942786 0.929340710951962 1 1
1.08446038182001 0.975643939247529 1 1
0.849722771765957 0.769525129718794 1 1
1.32532682399074 1.21764150937633 1 1
1.35176241206043 1.20528797129794 1 1
0.906841451572732 0.845478270532592 1 1
0.714032925058989 0.668063964703975 1 1
1.14637606407794 1.04998359867642 1 1
0.980328430575106 0.873541128794424 1 1
0.598530952664518 0.551621183707337 1 1
1.07442989744305 0.953210605934033 1 1
0.859676870729675 0.750931513621431 1 1
0.869483469072917 0.796098103738 1 1
1.01465344608503 0.914431127367725 1 1
1.16005432377138 1.01512511956262 1 1
0.633234110520089 0.585835237951949 1 1
0.591298700776138 0.54854994472752 1 1
0.953544064224453 0.865996425465975 1 1
0.578787154512103 0.52276511517908 1 1
0.897831314901685 0.779585306503385 1 1
1.49679987908652 1.33095641226547 1 1
1.11132188818787 1.01403845275162 1 1
0.863508719959267 0.790701743853172 1 1
0.867354526829547 0.747365453113313 1 1
0.597977851546684 0.560675984934982 1 1
0.728290215302299 0.611792088950201 1 1
1.02807989390628 0.927919673258355 1 1
0.924212385774043 0.850249883009745 1 1
0.99457978869522 0.93107580955649 1 1
1.0574224226054 0.985801783418163 1 1
1.02310706826603 0.924750499373717 1 1
1.21239810126579 1.06734817207249 1 1
0.904137837767125 0.822125241281275 1 1
0.863988902403166 0.801724164289598 1 1
1.26007816291391 1.15207117603951 1 1
0.888114913665425 0.833199573051986 1 1
1.3908613183346 1.24434713894105 1 1
0.705595690389618 0.635190244684708 1 1
0.747173495294647 0.702823042568422 1 1
0.623079455991467 0.567443665738579 1 1
0.710968126919768 0.652405109598776 1 1
1.13614875136858 1.02055170378172 1 1
0.391451028631315 0.380376580105512 0 0
0.917368807854426 0.827355261767923 1 1
1.4096377768214 1.30019471766389 1 1
1.00437637769418 0.903302747283891 1 1
0.659540852317157 0.677982413598628 1 1
1.16731007602644 1.12858308822963 1 1
0.727383316628406 0.654630563438774 1 1
1.13589437187163 0.998197674024385 1 1
0.7756865181203 0.726963765480929 1 1
1.33535018077552 1.21556055417387 1 1
0.67059925422409 0.551291184667789 1 1
1.40311312041854 1.25461903825406 1 1
1.34337712557631 1.2312192532221 1 1
0.947491754656962 0.873670163125348 1 1
1.2346445751333 1.11203909635987 1 1
0.758636704870971 0.673319870099416 1 1
0.640374323134912 0.57078773896108 1 1
1.1366874828135 1.04504665773075 1 1
0.856745719087743 0.797433943364317 1 1
1.68324288968596 1.51286985675069 1 1
1.28747342059501 1.07992797704147 1 1
1.05301737085527 0.909362134570673 1 1
0.453218005168731 0.417257421873376 1 1
0.840485473696684 0.771711326718054 1 1
0.814144110336667 0.754620368150598 1 1
0.913481331577961 0.830707956759216 1 1
1.33881616235129 1.17389912988239 1 1
1.06046045702686 0.948505022992679 1 1
1.12787915638262 1.01368148840589 1 1
0.852004305470592 0.806896392506543 1 1
1.33637238722181 1.20875707977464 1 1
0.820458168748105 0.737263340400689 1 1
1.15571205819518 1.02549442775014 1 1
1.39513998384133 1.20872884980808 1 1
0.885492188587163 0.802825990444942 1 1
0.903062642124505 0.825287387185703 1 1
0.85284155335096 0.764224003041926 1 1
0.948037407610685 0.869038304143944 1 1
0.620824662823969 0.537450109470119 1 1
0.484266963757579 0.477328906900744 1 0
0.82914935150996 0.758024971132659 1 1
1.03770084811303 0.899655285685686 1 1
0.885399010066319 0.785402877705013 1 1
0.751945188700421 0.70548854351214 1 1
0.761878293504695 0.704696479135655 1 1
0.779997588256288 0.681373518169028 1 1
0.694149402523607 0.634298264593144 1 1
0.522587716474569 0.444833222905892 1 0
0.797800265514106 0.730164522574473 1 1
1.04169020487453 0.931300724445096 1 1
1.23584497514027 1.10587824294599 1 1
1.00986594157518 0.916348974105222 1 1
0.861482093916833 0.751147217524607 1 1
1.15614217305764 1.05853601224207 1 1
1.1648179075887 1.01466136736028 1 1
1.09030618544216 0.967977917753281 1 1
0.918426976847634 0.842492185027812 1 1
0.65927857125812 0.606013031806186 1 1
0.878660793678724 0.776616532106862 1 1
1.15519619797533 1.06649006447867 1 1
0.965777817319936 0.86696939496093 1 1
0.620501152011165 0.573023616768281 1 1
1.06031480787949 0.984427848834914 1 1
1.07419536381632 0.976957203104681 1 1
0.901850702145272 0.822995792420877 1 1
0.734638989663272 0.662972716059519 1 1
0.685278263230273 0.645806081224577 1 1
1.34424286071804 1.19164206510868 1 1
0.600037574734421 0.524315355251036 1 1
0.522492083282896 0.508372176666917 1 1
0.798110735977473 0.707521576874973 1 1
0.922569817070338 0.811172747503125 1 1
1.1809709137117 1.03544163770568 1 1
0.685987817761426 0.62033476250968 1 1
1.16684566063194 1.05708647226338 1 1
0.765336733163128 0.670246706589522 1 1
0.987283720572685 0.863664899033657 1 1
0.749946580744012 0.678150690531864 1 1
0.969727721258365 0.884636814358577 1 1
0.907867766038774 0.798210664334784 1 1
0.895182026555385 0.798667129394391 1 1
0.970541758801567 0.898727089721078 1 1
1.16945117697891 1.08809283329151 1 1
0.877377491459965 0.801536697352972 1 1
0.779620194885665 0.708762003454219 1 1
0.830522838558645 0.721992993913035 1 1
1.32666610536467 1.24802641829743 1 1
0.949273524428814 0.86936195816362 1 1
1.10543142849928 0.996924853437984 1 1
1.3427805020075 1.21797954359986 1 1
0.616594883696646 0.57751287978156 1 1
0.877113051337548 0.787041618372937 1 1
0.618549040334754 0.565322679632191 1 1
1.34211607411143 1.18024180516402 1 1
1.12818286070315 0.980504898217529 1 1
1.02534345925234 0.909866400615981 1 1
0.573890420405396 0.529254265973359 1 1
1.07759400508965 0.973036337417894 1 1
0.876444150372434 0.788455813214647 1 1
1.05412419215014 0.91731753515642 1 1
1.0320938022437 0.903694476767341 1 1
1.96336452416691 1.67739590040791 0 0
1.49442614713351 1.36836020545483 1 1
0.986960152930116 0.880169756576143 1 1
0.868488422924732 0.786639209758351 1 1
0.783391032899339 0.697829648990635 1 1
0.714133721487332 0.596220873510485 1 1
1.23178633871399 1.12762080351909 1 1
1.03020870468857 0.963169633387805 1 1
1.13423042396948 1.04223236374678 1 1
0.76630747693022 0.707586917130991 1 1
0.534666001735925 0.507617211618492 1 0
0.824145028896052 0.763052838662896 1 1
1.07214188608364 1.00795909245658 1 1
1.25356107747243 1.15070399104563 1 1
1.19100142324163 1.08694099742624 1 1
1.27287739318707 1.10058884310851 1 1
1.05776672327694 0.977553367126056 1 1
1.12877671757293 1.0426399190875 1 1
0.414869585770892 0.371856640400266 0 0
1.02083097287295 0.944558055288922 1 1
0.534901867267038 0.511527483331287 1 1
1.08976090665619 1.02190608035029 1 1
0.453763508307585 0.421442793806276 0 0
0.900802876428056 0.823098428305413 1 1
0.981457327195802 0.89958214547087 1 1
1.01804814028805 0.914865278444786 1 1
1.06930689348241 0.888590713823528 1 1
0.859137063867598 0.780345601650833 1 1
1.06775607321423 1.02320541097311 1 1
0.609013229443959 0.529262427480347 1 1
0.9384754102889 0.848409398583511 1 1
0.992256490997734 0.944527838492856 1 1
1.29698148938841 1.12715661288776 1 1
0.970790807663775 0.875003921439332 1 1
1.25891918649759 1.16845005335755 1 1
0.923006618187732 0.83600267263439 1 1
0.918323650242089 0.832497853973933 1 1
1.0248746168514 0.933250928390065 1 1
1.17570881310211 1.06237061193879 1 1
1.12314316646036 1.09525916025362 1 1
0.779175458864067 0.719034612316548 1 1
0.667248483728083 0.627222834114123 1 1
0.779712506381478 0.736229828393103 1 1
0.838717733966047 0.776237939941995 1 1
1.23076261247177 1.12436168852474 1 1
0.867048030314309 0.807672501249452 1 1
0.733033570872409 0.664327790864667 1 1
1.08054999611092 0.983184754366381 1 1
0.53281801524884 0.478980707296472 1 0
0.883494808894661 0.778040596507595 1 1
0.570713670558193 0.498207794927511 1 0
1.45911674369185 1.32140127445994 1 1
0.948525299740113 0.836490698881028 1 1
1.03487965279867 0.935288907903583 1 1
1.29754890686828 1.14133960041222 1 1
0.705632554568545 0.668224762725719 1 1
0.901863134606497 0.835268744919228 1 1
1.00028223840123 0.918883195212235 1 1
0.150774310847992 0.129743583965736 0 0
1.06517971893182 0.965714577258979 1 1
1.27633520931779 1.14256594282065 1 1
0.855681527626114 0.748821054735282 1 1
1.12623519929472 1.02386347991299 1 1
0.387372893823539 0.369518113922104 0 0
1.02389350618921 0.882581477948304 1 1
0.577936233228291 0.509200777067132 1 0
0.543543717705184 0.508936376067231 1 0
1.34538447734552 1.23589751939812 1 1
1.55336215696273 1.4277966381304 1 1
0.971448140114839 0.915996188843676 1 1
0.813702068576276 0.695025043997634 1 1
1.21493763864049 1.09560093972424 1 1
1.05761675200292 0.996881569395273 1 1
0.575783115399646 0.500007599577917 1 0
1.06673968152762 0.973272333991475 1 1
1.17564580873724 1.05969816079742 1 1
0.979025336749009 0.890560272663344 1 1
0.701361592626507 0.647007740733521 1 1
1.18081582944138 1.07001290533256 1 1
0.986306597196562 0.886230648105461 1 1
0.54044028788695 0.499118330197734 1 0
1.56918011385991 1.44291175544005 1 1
0.647433080862575 0.570627089157578 1 1
0.948123589167301 0.845527779908483 1 1
1.11257104991888 0.987441421066069 1 1
0.664360270073572 0.564848963011313 1 1
1.03983781428992 0.937818642458888 1 1
1.08928146250699 0.985319334405558 1 1
1.435269448615 1.29751761497843 1 1
0.231296649021976 0.214723907229251 0 0
0.668479750253523 0.593385333068519 1 1
0.996115344026728 0.868920280755766 1 1
1.19983650376903 1.05474618243845 1 1
1.0153718403181 0.923929692855989 1 1
1.69916921682122 1.54611752145343 0 0
1.17423679604402 1.07310725545966 1 1
1.22289507569303 1.09198999981298 1 1
1.00365023785337 0.896365466822496 1 1
1.17870959820859 1.05647511039789 1 1
1.15390480468539 1.07406296354235 1 1
1.03422882475288 0.925505594379812 1 1
1.3306748255184 1.20584555067618 1 1
0.575367993756583 0.527061178380552 1 1
0.793548176597571 0.726084374927918 1 1
1.40613818957704 1.27111968430204 1 1
0.871054904662847 0.79355869604138 1 1
1.1771464274547 1.01039777639746 1 1
0.859818991139558 0.747059718948195 1 1
1.27519034478064 1.1539548290024 1 1
1.04429300142171 0.926669986758286 1 1
0.891405032097275 0.822834849586836 1 1
0.838972993222883 0.785942679021568 1 1
0.863699450999463 0.774646159841193 1 1
1.04381175533493 0.952104135052683 1 1
1.03747506402702 0.941714690216715 1 1
1.04917654090367 0.927763518203336 1 1
0.871647546620228 0.786470545671386 1 1
1.00076062831336 0.907724781062245 1 1
0.662155432513124 0.575012580253484 1 1
0.938637712960208 0.861031664071411 1 1
1.21383813012866 1.06855463813576 1 1
0.772062093005125 0.693868956933537 1 1
0.427494577607114 0.401017396887716 0 0
0.723491021295633 0.669596446193486 1 1
1.15695825739846 1.06642852684273 1 1
0.594485445314005 0.530125762197513 1 1
0.841445169358062 0.755612700598246 1 1
0.394009008000125 0.374557508028644 0 0
0.78684551808789 0.744232594463257 1 1
0.807294308617144 0.731125112423937 1 1
1.25766753486588 1.10461404578937 1 1
1.15002187188376 1.04043420533539 1 1
0.672456883808775 0.603825586356097 1 1
0.871526386890847 0.787744265448497 1 1
0.663047806818889 0.551356333590809 1 1
0.991028002921188 0.895476225295438 1 1
1.25832201485695 1.14049818643304 1 1
1.48802261387362 1.33435895214502 1 1
0.980031334932091 0.911414863324861 1 1
0.879729391168224 0.799744127178748 1 1
0.944054164934672 0.847200194996795 1 1
0.774457903728962 0.708950489337948 1 1
1.25445690936547 1.10983190722223 1 1
0.948513269439086 0.845125234660335 1 1
1.1249160342335 1.01361372480959 1 1
1.04370137133586 0.960541448826704 1 1
0.858884296462507 0.752099670599741 1 1
0.669933696977288 0.609605248233261 1 1
0.900440431753796 0.784998158599813 1 1
1.36541543610159 1.24432399794516 1 1
0.481513251871888 0.432813912382092 0 0
1.09750283700925 0.959254755438958 1 1
0.426812474520213 0.404212118498352 0 0
1.08145081080197 0.980278442174454 1 1
1.22323882550628 1.11026149185007 1 1
0.562814030316853 0.522556287041446 1 0
0.626428775454043 0.616474729039036 1 1
1.33089462363825 1.2018288784319 1 1
0.850257138574413 0.772786859508283 1 1
0.97852282032293 0.89164763909406 1 1
0.673590519494487 0.638955828421599 1 1
0.842928815529835 0.760826629490957 1 1
1.06252176312297 0.968559284280223 1 1
1.24839503232277 1.12393160503538 1 1
0.65257672583229 0.583984967328469 1 1
0.867075447231644 0.836031029678465 1 1
1.08542802752937 0.984734932375963 1 1
0.686536444166669 0.577159669055783 1 1
0.822296757707685 0.865917808540813 1 1
0.862850638650157 0.773119568650381 1 1
1.08330359687199 0.963587961247342 1 1
1.3195878975551 1.18785418565516 1 1
1.10803628754442 1.00345965910548 1 1
0.848927449763191 0.779010355249904 1 1
0.910551783580332 0.816583984027473 1 1
1.17383824276873 1.06145803369789 1 1
0.715982268442534 0.631765749956174 1 1
0.618102979920805 0.526909874485983 1 1
0.806598441596471 0.733448471929832 1 1
1.24504657661275 1.16044799492176 1 1
0.900948985240323 0.812368721310286 1 1
1.01445456235585 0.908685509089806 1 1
1.13889512241232 0.989156619077319 1 1
1.05660639477307 0.942178746552747 1 1
1.18451848276727 1.04936404636765 1 1
1.28400990164882 1.1326391735844 1 1
0.811325392820277 0.735951459564125 1 1
0.928169753572299 0.851307006269903 1 1
0.483912349070411 0.460137187838439 1 1
1.22517341018371 1.09816396281202 1 1
1.01956330498153 0.909009173169068 1 1
1.0450197039487 0.937287567218037 1 1
1.47146759212014 1.29842995643338 1 1
1.26107108344613 1.14843830643345 1 1
1.39865754570136 1.25795957459764 1 1
0.807736556588819 0.720931902831005 1 1
1.0247508469436 0.928440735273169 1 1
0.929834503349876 0.831568995406389 1 1
1.31041317601476 1.15720773664741 1 1
1.05286047393997 0.955771066215744 1 1
1.18742162691619 1.0179336197632 1 1
0.805447833558422 0.746475784244205 1 1
0.985930278414401 0.906730773155524 1 1
1.05897277562547 0.956052124176104 1 1
1.01343986512893 0.919386377053012 1 1
0.846185892380184 0.799213840733138 1 1
1.09880808379666 0.958194566958155 1 1
0.831787840291368 0.745777084500674 1 1
0.805729562970311 0.755831102807703 1 1
0.617055860563877 0.520916785494475 1 1
0.752539767549713 0.691887244611962 1 1
1.01950203725558 0.925315406134375 1 1
1.05739658211635 0.952477200282777 1 1
0.855097643198032 0.727975885170894 1 1
0.592033059483334 0.535953223572632 1 1
0.906908221095409 0.782281416935383 1 1
0.896460819281182 0.820883842184626 1 1
0.772582282933418 0.708502230982929 1 1
1.32992196699093 1.19305223442745 1 1
0.488402552342888 0.427510398183339 1 0
0.876225522374223 0.782235105172055 1 1
0.780295816337548 0.724473117653919 1 1
0.946417910907613 0.859236257477421 1 1
0.938347056995071 0.849178976461479 1 1
1.08130089778388 1.00181404151363 1 1
0.781460915684631 0.685304981653138 1 1
1.35505050666748 1.21229082108086 1 1
0.33206706349606 0.286010468068462 0 0
1.09499327439866 0.977234689434479 1 1
1.20767462111702 1.05900315788346 1 1
1.07353297550327 0.980790066193783 1 1
0.762377337471796 0.722414787033557 1 1
0.780722743889604 0.715248582288914 1 1
1.50834078314396 1.35188244548107 1 1
1.32997334241905 1.19136386881264 1 1
1.27682894918904 1.11887190194221 1 1
1.17227766634236 1.05397058619641 1 1
0.814555777170582 0.75265333769198 1 1
0.933263223968646 0.842482705600067 1 1
1.25761203105379 1.09358664988397 1 1
0.874976514313826 0.814236656822974 1 1
0.983773337907272 0.889054073076359 1 1
0.769051617975002 0.652825536278182 1 1
0.844535158253484 0.759547443352315 1 1
1.28067295781803 1.14586577097318 1 1
0.875089122368992 0.815578522134684 1 1
1.15525633654424 1.03898407941545 1 1
1.29318917293303 1.17537867909692 1 1
0.871228187772062 0.800859702371185 1 1
0.736550652288324 0.640650591226664 1 1
0.787321579679348 0.717047355515962 1 1
1.1582636435966 1.03569064820878 1 1
1.00429006836352 0.887676662728711 1 1
0.705977691301547 0.626869065911765 1 1
1.04727893954869 0.93092517532124 1 1
1.22470136716798 1.09676172850366 1 1
0.993357412652261 0.887322382328779 1 1
1.65364494394627 1.54335292382027 1 1
0.799372921059361 0.728154005149935 1 1
1.09273085166633 0.971481559118736 1 1
0.571601372801988 0.510425960209023 1 0
0.981521487707794 0.885761048897078 1 1
1.27048025821331 1.13620609217104 1 1
0.875174938575819 0.808539729509507 1 1
1.01010078194744 0.914171087710708 1 1
0.618002138360439 0.529166852917976 1 1
1.01875845762588 0.910659979204185 1 1
0.791367372455005 0.759965349355078 1 1
1.13002877876401 1.01400999971221 1 1
0.758963804004544 0.684809385588261 1 1
0.831275219895124 0.715697753570067 1 1
1.9649693026231 1.69978453375789 0 0
1.12049353806047 1.02249824355877 1 1
0.758250797978001 0.66665687866564 1 1
1.11978007952354 1.00661936373309 1 1
1.1844891983194 1.06921605902572 1 1
0.680810432661743 0.625919054038147 1 1
0.990976203810449 0.892255821447174 1 1
0.963845229780614 0.833658186802183 1 1
0.830733534258942 0.787567693058494 1 1
0.982300381668666 0.907272467741949 1 1
0.872420505494323 0.825503731062332 1 1
0.766109340345124 0.666682494942975 1 1
0.732120910373952 0.666240458259825 1 1
0.690554931672762 0.592387883377405 1 1
0.960935762419153 0.883757859458031 1 1
1.19239252043138 1.08496715762949 1 1
1.43205519410813 1.27175763316408 1 1
0.940333852392025 0.844530239682885 1 1
1.01509177230809 0.919349931777183 1 1
1.03172378138852 0.941103435000663 1 1
0.566831573054639 0.488048042160921 1 0
0.952960298756808 0.85993955914093 1 1
1.12747408269406 0.986301447404038 1 1
0.696091613884091 0.653077647105234 1 1
1.20393909337005 1.09543758410324 1 1
1.11477964267017 1.02706755492763 1 1
1.72342120080588 1.46643058698153 1 1
0.8705814590752 0.803287131110011 1 1
1.55490256266577 1.42504987647186 1 1
1.208676644737 1.13703783040699 1 1
1.13297058621472 1.03531971505769 1 1
1.44192068780107 1.3308053856887 1 1
0.428193562323846 0.335837707422275 1 0
0.952075479538567 0.852945815968326 1 1
0.827487209699207 0.786614506043388 1 1
0.742241118425756 0.688930362626498 1 1
1.08823552187274 0.992485899091987 1 1
1.18993711617819 1.07741602699534 1 1
1.15143101481833 1.02734721087659 1 1
1.2010607404768 1.11419450768672 1 1
0.901552304894307 0.823807447736315 1 1
1.0829720398922 0.943506731251295 1 1
0.863291652410609 0.802984282652335 1 1
1.29065359434513 1.19558402931845 1 1
1.11828452157023 0.986093475600639 1 1
0.824782545019969 0.734680883729164 1 1
0.879815304100545 0.808022718693039 1 1
0.891696914422059 0.777546703615291 1 1
0.583818254451134 0.51212597775076 1 0
1.32255692780918 1.18256478513626 1 1
1.27523811648665 1.14597157226945 1 1
0.581480157893798 0.516411749184584 1 1
0.801832926717234 0.746657913581054 1 1
0.936872484724613 0.834269204243098 1 1
0.981475089983606 0.893181762792304 1 1
0.574758391364825 0.516905347508311 1 1
0.767466436022933 0.69234942113039 1 1
0.889029761344252 0.798009268420171 1 1
1.32774739256082 1.24983076282773 1 1
1.2180093553612 1.07934711554762 1 1
1.11992205114538 1.02290020759834 1 1
0.579683524249194 0.538224754014156 1 1
1.18582989819648 1.04633072337314 1 1
1.24950361921114 1.13233016989574 1 1
1.26021602963529 1.14050960370117 1 1
1.07703233954726 0.98121043224685 1 1
1.27063060275704 1.11367276236359 1 1
1.59973432470651 1.41414090739468 1 1
1.22169637469181 1.11001238432341 1 1
0.985811309770023 0.908959769248496 1 1
1.35803868050138 1.20721047508005 1 1
1.16789525390639 1.05318006864569 1 1
1.09154724850556 0.988477580466476 1 1
1.153633344768 1.04566690209041 1 1
1.25059699489138 1.13008910247048 1 1
1.06179157090118 0.982620618868741 1 1
1.31395285184918 1.20652543935734 1 1
1.04640497824999 0.881494873413453 1 1
1.13300631513513 0.999891733803938 1 1
0.432660680526514 0.427425362373034 1 1
0.710150480077663 0.613776755198146 1 1
1.1328497138671 0.988904896522895 1 1
0.902846079269067 0.843862426479538 1 1
1.04133996229532 0.951989297688051 1 1
1.00124280539845 0.906149547080759 1 1
1.07304987799322 0.969319205878564 1 1
1.15008107593399 1.01471291900068 1 1
0.700813540497324 0.637428577916764 1 1
0.36305409519577 0.330078383360012 0 0
0.840589497821362 0.726592694839059 1 1
0.745396905182498 0.692085019101406 1 1
0.557505413465517 0.480959679497076 1 0
0.902127205057375 0.793428981280477 1 1
0.92078708493882 0.80202590251519 1 1
1.25981850726199 1.13531594339662 1 1
0.721877605886526 0.64641631546351 1 1
0.717505813369602 0.635407223395874 1 1
1.07121330336982 0.956791327353841 1 1
1.07492867134233 0.975843264685287 1 1
1.35007785023787 1.22848870725256 1 1
0.745402690034707 0.684257035028046 1 1
0.863423942553524 0.85599655860058 1 1
0.553475420159209 0.506260987471139 1 0
0.858802166083157 0.771294795190497 1 1
0.772165171316168 0.714129219029145 1 1
1.02291577630984 0.943010359236116 1 1
1.04378935399776 0.931187555676882 1 1
0.601809359677888 0.541697438300072 1 1
0.720487726535626 0.640928651155242 1 1
0.445801186414015 0.392719710330399 0 0
1.08560780459503 0.982011778634864 1 1
0.848024525713977 0.78152663117557 1 1
0.800830400361206 0.740191582697297 1 1
0.918986953158859 0.83112314990404 1 1
0.699113361328304 0.599483593903247 1 1
0.620296211996232 0.54716195463652 1 1
1.43515552667088 1.30244296333072 1 1
1.03019635482667 0.913528114852122 1 1
1.16382678226323 1.05787032741903 1 1
0.817147059857306 0.722118631502723 1 1
0.814278982927829 0.734701163213799 1 1
1.01149685067154 0.90922338143213 1 1
0.887543381996148 0.811005423811416 1 1
1.22809044287474 1.11743989539048 1 1
0.991505627488288 0.852362129696328 1 1
1.34028695304666 1.19830648015229 1 1
1.06001348492032 0.946438258553114 1 1
1.09230447425133 1.0119105599186 1 1
1.38596060058857 1.23223657164014 1 1
0.957602350516138 0.849435012164391 1 1
1.00637062108395 0.865562601071917 1 1
1.14372330081022 1.03279215862675 1 1
0.93008969641498 0.819127870972544 1 1
0.580475120222603 0.548162927312186 1 1
1.04864390675736 0.969859267904422 1 1
0.641961034878462 0.590829280611099 1 1
1.20683886195998 1.14086186057412 1 1
1.07006709927213 1.00085045314439 1 1
0.695494561290552 0.61372749304047 1 1
0.66764128991025 0.641983714937111 1 1
1.16967349721714 0.960781192217913 1 1
1.07287433453896 0.984016607766865 1 1
0.352262809339032 0.346803758824701 0 0
1.03069565216965 0.886405297657995 1 1
0.828808260994356 0.772932397777546 1 1
1.2463514028505 1.08054982861752 1 1
1.09451465677348 1.00780814050199 1 1
1.20361376499686 1.05932226904711 1 1
1.1152465614011 0.986129884982179 1 1
1.01950490363444 0.928495558898746 1 1
0.999378889718717 0.925359944667823 1 1
1.11320292040179 0.997547637856843 1 1
0.795351924555521 0.709043371947465 1 1
0.590621212814909 0.556499617577568 1 1
0.940603516512897 0.872438525183247 1 1
1.22407539510415 1.07979055732534 1 1
0.676533760796349 0.606873223297686 1 1
1.50100227452353 1.35690541524217 1 1
0.790372318404611 0.68823066840251 1 1
1.25044688752255 1.1459170181024 1 1
1.30005487623339 1.17514814436524 1 1
1.22291536995936 1.1029920282748 1 1
1.10549914000075 0.996510615456531 1 1
0.807796430793834 0.729764252710195 1 1
1.07640477583967 0.958853326506323 1 1
0.765818975725081 0.651985934770249 1 1
1.11179296214809 0.968249992406719 1 1
1.34448114271335 1.23719144899467 1 1
0.68831918293679 0.620686002540174 1 1
0.525942142527292 0.529255292897779 1 1
1.08843343058805 1.05368729282734 1 1
1.23037029597506 1.10778958317385 1 1
0.945241122007438 0.840350697018559 1 1
0.686603443381405 0.628086671510776 1 1
1.58203827122575 1.4166249681419 1 1
1.21158299267144 1.10674951808518 1 1
0.426406390822866 0.374689264803137 1 0
1.19314555725414 1.06915675310259 1 1
1.04818142293381 0.95670805583678 1 1
0.918288310812872 0.842678199010084 1 1
0.716718289384809 0.637752907548508 1 1
1.18460784674402 1.061857541047 1 1
1.05813735066113 0.957990856459944 1 1
1.11395411775613 1.01885328487183 1 1
0.916427971019681 0.803794293802994 1 1
0.929623145585642 0.857738515403724 1 1
0.476213307037562 0.440951256657773 0 0
0.857696430590806 0.799655019215533 1 1
0.689520959605913 0.609087614223298 1 1
0.584895606269897 0.532463603575016 1 0
0.745432110245858 0.689945241445663 1 1
0.846246230302292 0.753144274225326 1 1
0.353443355966452 0.320414679121459 0 0
1.19908404975287 1.06008093623908 1 1
1.20184307460749 1.06727936088433 1 1
0.786039702066668 0.698071518965792 1 1
0.952478125653818 0.859853659596268 1 1
0.978263213504953 0.895738697733291 1 1
0.858662558385455 0.778657749072872 1 1
0.680674017823057 0.637121222258183 1 1
1.20273972886004 1.05652240449498 1 1
0.613862404270296 0.561475567447245 1 1
0.879216672314202 0.76729435806109 1 1
0.967258316659193 0.878631340215212 1 1
0.945014214859292 0.890146252578144 1 1
1.28637689741275 1.18678424688402 1 1
1.10382793274267 1.04274024659108 1 1
1.03878619487963 0.929776812198847 1 1
1.10045661547559 0.986327038812168 1 1
0.737353463171128 0.65196028860132 1 1
1.00021354004475 0.908094504341573 1 1
0.641079850712682 0.554567599755551 1 1
0.802915523859905 0.761840413752015 1 1
1.24906907128799 1.12800896123696 1 1
1.12141098248797 1.03223133257758 1 1
0.921502150240694 0.824701318536421 1 1
1.17712442963414 1.06872957151443 1 1
1.37997499320446 1.21082649925413 1 1
0.824600566418713 0.759703214051422 1 1
0.932718087274673 0.846983265928385 1 1
0.776269438009504 0.711017697933196 1 1
0.924523666407931 0.81084537290874 1 1
0.759349040010189 0.709769130214851 1 1
1.14659817916455 1.0760050931317 1 1
0.864116281173564 0.722769149678977 1 1
0.723918304721967 0.649873962720585 1 1
0.843227773487801 0.795290545153424 1 1
1.21850693168421 1.13954276868537 1 1
1.14228447114642 1.027458515961 1 1
0.40777688194537 0.356710045375995 0 0
1.1915455090746 1.06681748481426 1 1
0.686293496343036 0.63719426639221 1 1
0.926638480851151 0.870626226137362 1 1
1.04911706042745 0.907477795461267 1 1
0.901404400835924 0.811192788469504 1 1
0.964872350059564 0.84706076073374 1 1
1.31709620301857 1.18277315128956 1 1
0.777227598672566 0.706887620772535 1 1
0.713342087347533 0.669517766850344 1 1
1.57827180920921 1.43604189321357 1 1
0.967651173867624 0.871851938915041 1 1
0.860212631647169 0.773366815444024 1 1
1.06371367612562 0.954686253212467 1 1
0.915734343438632 0.82743949867038 1 1
0.64209397164553 0.583947714250182 1 1
1.44633573761266 1.28737060782716 1 1
1.05293044943714 0.926750459571457 1 1
1.26250436449964 1.11071548039842 1 1
1.11333210810729 1.00956155304605 1 1
0.768419793043954 0.682677513265128 1 1
1.34722692329548 1.22782996051151 1 1
1.00954699333019 0.926649155072033 1 1
1.00005422713033 0.915358108410324 1 1
1.03011277393529 0.88251675451416 1 1
0.484954758003752 0.467565815999957 1 0
1.14523865361906 0.997003973278591 1 1
1.40557959338219 1.27658762546623 1 1
0.694801841489488 0.604213078224596 1 1
1.59086833663106 1.43004566715341 1 1
1.00542956166091 0.905809388104896 1 1
1.0671642649257 0.949805342287104 1 1
0.64077279649825 0.571261014237645 1 1
0.790620986678726 0.757259452284653 1 1
0.99619323770092 0.91739513189348 1 1
1.1313914635479 1.00969539481656 1 1
1.12517369555408 0.984149235945404 1 1
1.1127661873602 0.991383112555176 1 1
0.752861915947625 0.661623260924049 1 1
0.798927339167156 0.69652419828971 1 1
1.06272765665216 1.03315319915071 1 1
1.56282053008971 1.42139453084394 1 1
0.680140272885028 0.613037015751642 1 1
0.913062248878098 0.836031665476897 1 1
1.03212926347877 0.91271946721892 1 1
0.996462309697021 0.912317543020386 1 1
1.19807517401714 1.07124627366319 1 1
0.959778238544132 0.872536036119434 1 1
1.16248977542737 1.05331403456269 1 1
1.02204255131846 0.931273488824432 1 1
0.42059356469472 0.382266643283932 0 0
0.804665896760917 0.7539989906464 1 1
1.35709222582698 1.2251554112729 1 1
0.828694973723724 0.735653344839956 1 1
0.699521757306034 0.594273441032439 1 1
0.732660850786717 0.699891117099272 1 1
1.12216630484125 1.03415333159272 1 1
0.632899780213282 0.606295448599018 1 1
1.07616021604391 0.983769956420989 1 1
1.41834985527071 1.27389353837213 1 1
0.517797548580074 0.490532636988471 1 0
0.800970530531115 0.671888070206297 1 1
1.28505359931047 1.12116418312145 1 1
0.700071034578623 0.649455628822834 1 1
0.983285264039501 0.877885927342453 1 1
1.1814097709813 1.0699514580057 1 1
0.61876125940723 0.55085767475282 1 1
0.76141740036132 0.668851654005021 1 1
1.1327539236095 1.02089055260496 1 1
0.9211714997426 0.850616275246471 1 1
0.844590551791634 0.773731200492996 1 1
0.677693355894291 0.598493077726083 1 1
0.809847861021121 0.710052873773072 1 1
0.830323546265325 0.735897955004444 1 1
0.864954956603565 0.772571354304828 1 1
0.827918936449182 0.751216239747633 1 1
1.32010681697777 1.24868056929452 1 1
0.797287305371345 0.777689728805728 1 1
0.620755629414187 0.558154743908484 1 1
0.847969319803004 0.783233404407636 1 1
0.826513804565036 0.75008080326939 1 1
0.872762264814006 0.780727637213191 1 1
0.948295268993157 0.836154865792563 1 1
1.35993521690572 1.3119294965061 1 1
0.988060271753266 0.899906188001327 1 1
1.12404876960049 0.985571440348495 1 1
1.11483115456962 0.997797787499809 1 1
0.898432911395973 0.807410399530636 1 1
0.972823618071579 0.907325662710399 1 1
0.767421703961389 0.711707653196662 1 1
1.14301424360834 1.06822044034195 1 1
0.641035417061339 0.542494463640066 1 1
0.935539406043013 0.831650925782956 1 1
1.06136580084756 0.93608839898033 1 1
0.490942645202147 0.457603431928905 0 0
0.96276393318238 0.892604826749957 1 1
1.35451128689582 1.23651061485671 1 1
0.803758597954496 0.724847214436461 1 1
0.759600797295747 0.69568868502286 1 1
2.00723043456284 1.87842086925567 1 1
1.05947184616174 0.939475055348967 1 1
0.47483199019744 0.426472487482437 0 0
1.01552291953927 0.897136610965407 1 1
1.03958066136637 0.955386116524067 1 1
0.969958638617123 0.88033796969454 1 1
0.625886824382737 0.596059401574349 1 1
1.03919429035958 0.995657539770126 1 1
1.08930891170643 0.974501010994845 1 1
0.83210054062829 0.750679603286847 1 1
0.976072761291057 0.862750867892502 1 1
1.00064766730143 0.900136571702714 1 1
1.30818535952613 1.173719659214 1 1
1.34272206228256 1.20869978805694 1 1
0.986913643867572 0.888656209322983 1 1
1.54840250782371 1.39160838657296 1 1
0.7134008883461 0.66075888795363 1 1
0.779615559567603 0.697853895733198 1 1
0.869361890730862 0.775334792246427 1 1
0.885837522226751 0.816227838775954 1 1
0.958395198167375 0.910664956850109 1 1
0.673911941304214 0.646218751510793 1 1
1.70981073712749 1.56537810953396 1 1
0.613526828627718 0.557525216323162 1 1
1.09469136912272 0.937678772364103 1 1
0.997589029742002 0.895300057517731 1 1
0.923375647061178 0.845424057309476 1 1
0.645176027888059 0.609045907287515 1 1
1.02118797613631 0.940002911027912 1 1
0.9969788609515 0.897957434778644 1 1
0.58807333091189 0.546792559521647 1 1
0.885812622733376 0.8319209742074 1 1
0.69647763825976 0.639495757948261 1 1
1.03542672838864 0.914565337462093 1 1
1.2587687109242 1.16404873205006 1 1
1.17841921387537 1.09203788604658 1 1
1.39698282907495 1.24464985865275 1 1
0.761987285919606 0.670785734736025 1 1
1.19562689671637 1.14876344602971 1 1
0.662626383315087 0.591965964149728 1 1
0.693465406270548 0.612345965464376 1 1
1.01877505957474 0.899323726057224 1 1
0.876635878487123 0.77538564430289 1 1
1.18953799734825 1.09123786213453 1 1
1.23511499883951 1.10952197606081 1 1
1.22685546750123 1.10670882881585 1 1
1.23979679255127 1.1215370713867 1 1
0.501821214041874 0.458686810368775 1 1
0.562136412351472 0.470851542996559 1 0
0.308439289433048 0.266580828173015 1 0
0.792002133478286 0.718656661492971 1 1
0.903627556889694 0.836051058314838 1 1
0.959419879521259 0.882732487187893 1 1
0.74092350212704 0.630355993757074 1 1
1.37874872480669 1.2453083808795 1 1
0.885074949578975 0.764345899773498 1 1
0.892816215444479 0.831754631757241 1 1
0.687658795125852 0.598985735576362 1 1
1.25499177595504 1.12664500216449 1 1
0.944956075354645 0.861394840590452 1 1
0.872365428449868 0.781999600102078 1 1
0.989772289888167 0.865561431698864 1 1
0.471743559900509 0.424147897609346 0 0
0.270179363056434 0.253070934512505 0 0
1.50117687414144 1.33250693402917 1 1
1.13414136873329 1.0039793595567 1 1
0.497533077644434 0.450099713221987 0 0
1.11763001863685 1.0546359332887 1 1
0.884304211081496 0.775215242757583 1 1
0.632314293211967 0.614603663604281 1 1
0.796404405139284 0.702964460010524 1 1
1.03140274717243 0.952931466120318 1 1
1.35939154143047 1.166248221388 1 1
0.594605584834652 0.5707622198114 1 1
1.04951092273327 0.955320826207599 1 1
1.78975790985069 1.58288131819044 0 0
0.525099283023117 0.515487102149978 1 1
0.755772806149915 0.68826625059233 1 1
0.773405488489466 0.696428927496757 1 1
0.818415100195197 0.727143258237662 1 1
0.722745873697974 0.657091220268857 1 1
1.26970843587219 1.13325347384155 1 1
1.1841180078205 1.07506796044378 1 1
1.05173955556609 0.970609862078502 1 1
1.02123718681129 0.923548374520683 1 1
0.637786976923713 0.587904790121177 1 1
1.43829106764768 1.27704015572046 1 1
1.15341468749731 1.03602306383338 1 1
0.692562354910825 0.609742664968677 1 1
1.27210922890077 1.1554231907077 1 1
1.13892472517191 1.02585204352903 1 1
1.04632148591651 0.963938113024989 1 1
0.946338652490501 0.833616551472696 1 1
1.22301707056519 1.06993884407739 1 1
1.15089603105976 1.02234130203454 1 1
1.30271275418619 1.1981570635789 1 1
0.876318955440838 0.805338464176231 1 1
0.928453500581892 0.835615750525867 1 1
0.464598332561279 0.410120649028107 0 0
0.782583257836188 0.714067952568434 1 1
0.94203988601112 0.848248670944917 1 1
0.834220967691541 0.735377938736048 1 1
0.840799545311584 0.774849264862329 1 1
0.916090753830922 0.861086503368958 1 1
1.20667222076237 1.12174217913136 1 1
0.978067331083464 0.914562018215205 1 1
0.749794218877217 0.690023968220319 1 1
1.15923206501168 1.04249573561484 1 1
1.25221030071842 1.15059407833556 1 1
0.584343727292298 0.539152220704469 1 1
1.14419244265955 1.04762099462865 1 1
1.45558147744479 1.33242087988044 1 1
1.19924070083623 1.07554249159991 1 1
1.23733486308878 1.09678932371241 1 1
0.96152736925425 0.841183008006085 1 1
1.07311034587177 0.969261791835957 1 1
0.825460523816977 0.71728120628012 1 1
0.839784575762392 0.757994189034211 1 1
0.950869147256363 0.944845922399868 1 1
0.962337803312703 0.866560877716681 1 1
1.02783396017645 0.941457691521512 1 1
1.24895481906784 1.11560789742954 1 1
0.814402801199142 0.676006013243589 1 1
0.987434240868028 0.898452490087515 1 1
0.798809573860933 0.734992292756994 1 1
1.01841162082778 0.964477592977828 1 1
0.986184003268627 0.856326963497749 1 1
1.41295755123192 1.28437642678293 1 1
1.21477496270118 1.08135803435214 1 1
0.949371454313517 0.860517258340824 1 1
0.847796614134195 0.770095898217174 1 1
1.28591444040172 1.17499867496849 1 1
1.15137153385313 1.04195915398336 1 1
1.22894651999469 0.999525427245006 1 1
1.37720697219368 1.20430843429957 1 1
0.847503356000202 0.746790821827317 1 1
0.892157568397047 0.792897629732784 1 1
0.507490422660174 0.47964085293462 1 0
0.691799924878158 0.605583508759333 1 1
2.04811424349612 1.77615353930799 0 0
0.721970941178589 0.652834379174283 1 1
0.43843777464079 0.397214575458192 0 0
0.4243982148418 0.374613955966324 0 0
0.865205963915802 0.781257728142555 1 1
0.491150966440286 0.437869547288189 0 0
1.02861061695776 0.927845563455486 1 1
0.885931189223188 0.813403091457097 1 1
1.05161472127233 0.946420995905473 1 1
1.13139362576555 1.09582793023964 1 1
1.29059739219699 1.16398932242914 1 1
0.543188598736463 0.491741410371538 1 0
0.866089301113554 0.758613877425959 1 1
0.697395408384142 0.629858375664925 1 1
0.66457117137346 0.620853656438135 1 1
0.952334775495249 0.880396102753714 1 1
1.04779973568563 0.928158338414723 1 1
0.75674397144768 0.679251420235582 1 1
0.97079590852858 0.875547534577822 1 1
0.938906100559455 0.882465588424429 1 1
1.47944946484443 1.38613271417315 1 1
1.09760079045449 0.990229777602007 1 1
0.475277430440246 0.424032041353157 0 0
0.897331723488596 0.824198000384503 1 1
1.17020723090667 1.05013190368511 1 1
1.50148683444859 1.34381505508231 1 1
0.894390470807153 0.831507710614412 1 1
0.536014591008373 0.485072322751504 1 0
1.10178178709951 1.01049647647902 1 1
1.12993410468264 0.99819868954576 1 1
0.984313588838547 0.866413721980111 1 1
0.873453050055659 0.759850236552894 1 1
0.705025944190971 0.594870840380394 1 1
0.918170145108555 0.889217116679287 1 1
0.861749204539829 0.760652062183898 1 1
1.4911618828792 1.3273971379148 1 1
1.16761658277474 1.04429254438188 1 1
0.719114398676365 0.645252607008128 1 1
1.00494598708178 0.917881994254067 1 1
0.794433577750928 0.734040123540042 1 1
0.935884127520373 0.79580363894403 1 1
0.711749080837774 0.631848110161923 1 1
0.581254220655803 0.526110151890835 1 1
1.07186696824384 0.982648577134487 1 1
1.38485161826553 1.26747468332437 1 1
0.989405349124477 0.91462137227052 1 1
0.786916248620584 0.685738042551545 1 1
1.0410800788784 0.943586047465224 1 1
0.820207950864542 0.747783143299671 1 1
0.775176574174552 0.710919505708182 1 1
0.711193275210573 0.660499716676312 1 1
1.01651464131976 0.969928948121003 1 1
1.38782706071238 1.25238925143516 1 1
0.978875193732186 0.846367700913716 1 1
1.14179397963034 0.968531054612916 1 1
0.989891386533364 0.950057092232037 1 1
1.00511420064691 0.878751274030231 1 1
1.73207794118282 1.56201542217425 0 1
1.28685748753554 1.12883682768779 1 1
0.921784310426779 0.822597443050746 1 1
0.858143587911025 0.74710859747997 1 1
0.972675459016283 0.870819877640235 1 1
0.911026397951348 0.824223254519237 1 1
0.813062947530872 0.728656415949838 1 1
1.39435987657701 1.38309453763494 1 1
0.805537284853752 0.687124885309108 1 1
1.2476171883623 1.11661563764551 1 1
0.977860199178304 0.885525607781443 1 1
0.710775018106407 0.626521356252375 1 1
1.09532909691658 0.9907594562348 1 1
1.13802083464634 0.998254149335414 1 1
0.625853790679669 0.563154449814067 1 1
1.15434297552507 1.04989507663359 1 1
0.993869305382324 0.918679178761338 1 1
0.851582428306676 0.794248050091915 1 1
1.10024526061544 1.00011394343255 1 1
0.966649700869342 0.882719190262332 1 1
0.660700847986702 0.6088832151711 1 1
0.995294622565536 0.90429774576501 1 1
0.969207706639473 0.883282039144804 1 1
1.74007483548029 1.51245951282393 0 1
1.31888665177858 1.18212521974497 1 1
0.76856230305347 0.715580533801675 1 1
0.85619424228654 0.785092422118527 1 1
1.05738588544961 0.988713841339494 1 1
0.935024946872838 0.853768586957955 1 1
0.710680502616227 0.623010842255512 1 1
0.975040175866788 0.873848128070883 1 1
0.579643367399967 0.537439935138066 1 1
1.47850347234229 1.31149387449126 1 1
0.860695008268177 0.790311544202679 1 1
1.07469735827948 1.00250983209407 1 1
1.52870746253143 1.30115409740942 1 1
0.636465192439173 0.597276843767197 1 1
1.70183963253727 1.53433911782178 1 1
0.680123740211721 0.592046905753046 1 1
0.694513986435081 0.616122667598354 1 1
0.291540429021266 0.282781147222307 0 0
1.16323340890897 1.01451056650272 1 1
0.686568416495493 0.615132624012229 1 1
1.0054458107567 0.886111872083797 1 1
1.05062537154902 0.9639803822557 1 1
1.07238093307401 0.975286684058726 1 1
1.16169142026203 1.02676235406157 1 1
1.08945866186821 0.995227325161127 1 1
0.97102767401822 0.870999502101127 1 1
0.683649778123725 0.635049260779337 1 1
0.729455383182103 0.642533063648563 1 1
0.680391641965528 0.614514891976429 1 1
1.48744319537072 1.28392416754553 1 1
0.891062616773502 0.817776972429445 1 1
2.06253583756928 1.87377304549491 0 0
0.934984245953605 0.864106914027315 1 1
1.05142538688186 0.958546270610926 1 1
0.865365104681593 0.810554265304753 1 1
1.2243164226272 1.12316100262836 1 1
1.20391455724188 1.05875600241751 1 1
1.04460845523783 0.958045245462871 1 1
0.915545075316006 0.876068325194249 1 1
1.08334001374802 0.951361069559423 1 1
1.28102296760335 1.16009308988328 1 1
0.79420071046059 0.699065366482597 1 1
0.865725950301022 0.756117556049248 1 1
0.684365039401343 0.629533875101689 1 1
0.674847334614432 0.582609255554113 1 1
1.31804459008126 1.26225634585311 1 1
0.836296808546093 0.767412856855129 1 1
0.900413969184044 0.813306842640042 1 1
1.12583696876659 1.03330384873011 1 1
0.916509538481165 0.841446099355956 1 1
0.605522208408738 0.506559402960077 1 1
1.35908119484154 1.23948388517091 1 1
0.755917427073725 0.687917443844211 1 1
0.95207585208296 0.795504539434449 1 1
0.980662631841051 0.897678896297812 1 1
0.805116624893477 0.728063193465426 1 1
1.06982875494075 0.985926071225401 1 1
0.831005586540547 0.792367923256092 1 1
1.13453980515582 1.04748902393505 1 1
0.879279160572184 0.800361418148818 1 1
0.851451890710815 0.79234646268956 1 1
1.1666561418295 1.01479777415294 1 1
1.07735951761397 0.978531903200542 1 1
1.20796490834688 1.10026437436219 1 1
1.31132151948259 1.16987704862362 1 1
0.507837164459313 0.418910419635517 1 0
0.837713680017805 0.768647228701113 1 1
0.955370827892175 0.865329721075224 1 1
0.981111182582432 0.878850640352325 1 1
1.48814080693692 1.31566284500995 1 1
0.903832786975941 0.798519928332637 1 1
0.96821514406512 0.895183060215158 1 1
0.875256463941357 0.757553648116704 1 1
0.713911850868507 0.660192654812847 1 1
0.875143084233421 0.809608967558016 1 1
1.66826788749429 1.49377370897009 1 1
1.08146031013059 0.964757562090321 1 1
1.1267610425443 1.020268725838 1 1
0.923004160173263 0.854524955902054 1 1
1.27135135140113 1.15531801573476 1 1
1.66030170060939 1.43789849630388 1 1
0.719163748970327 0.653753617037596 1 1
1.0172531273229 0.943119703176 1 1
0.906197215514498 0.795048669458693 1 1
1.33990206010672 1.21082235123034 1 1
0.789424782195455 0.727791381545862 1 1
0.974665767674196 0.885290384427429 1 1
1.13146209946914 1.04967147036777 1 1
1.43709063120393 1.25040777991665 1 1
0.821196076078944 0.702274107355535 1 1
0.883972249143438 0.783538323360574 1 1
0.82081354658599 0.732711060876073 1 1
1.28446919646488 1.18995232001466 1 1
1.12348973079545 0.985624423469324 1 1
0.869097739783736 0.763903343067519 1 1
0.528552894012598 0.465325174649553 1 0
1.24349034870674 1.08867568189643 1 1
0.881632555224792 0.780514896990328 1 1
1.19328295928186 1.0701608932759 1 1
1.12167380058568 1.01775797581479 1 1
0.87913739351041 0.792372422076018 1 1
0.971159747747026 0.901683339945619 1 1
0.952590104415822 0.871709308125385 1 1
1.62920442791786 1.46155145523757 0 1
1.20163125867954 1.08673677193426 1 1
1.01658620274805 0.90989052950865 1 1
0.799779868247569 0.665443892402295 1 1
1.13246531162057 0.973757918548955 1 1
0.91793570268833 0.838636121405009 1 1
1.70980119301088 1.5151765771865 1 1
1.02765207752113 0.939758258960634 1 1
0.963318012125892 0.904378852020601 1 1
1.0221831731575 0.913725003833273 1 1
1.12371740238366 1.01290637434678 1 1
0.875228204811352 0.785195105711656 1 1
1.32730880022072 1.21242713616029 1 1
0.992070348445977 0.891622132407574 1 1
0.993439933982583 0.888232938216454 1 1
0.660433906439634 0.57938079326222 1 1
1.43601969172303 1.28238189640514 1 1
0.994844809478545 0.874770309825843 1 1
1.17159409568408 1.07755423499898 1 1
1.0810374624498 0.991143004134859 1 1
1.15690183845729 0.991429387369577 1 1
0.79548170620264 0.734451489787679 1 1
0.786067765530355 0.73019295122905 1 1
0.683942243710333 0.638246645972713 1 1
1.0240262002869 0.954286139485072 1 1
1.172326381035 1.09486169662818 1 1
0.989574632017687 0.890872832915685 1 1
0.84690356518025 0.753859528942265 1 1
0.864151725829218 0.823203649162116 1 1
1.35487734506264 1.24033539453673 1 1
1.30911204063773 1.15307914157123 1 1
1.27121731058568 1.15356273634853 1 1
0.902077303322884 0.834980921013051 1 1
0.82360522314945 0.744178161184931 1 1
0.781571280191386 0.737854408561586 1 1
0.7805803502836 0.700851854820904 1 1
0.94963401989152 0.854059855878874 1 1
1.17887552925929 1.08071443410315 1 1
1.08182199956303 1.01140475539369 1 1
1.08091904417167 0.975828757853901 1 1
0.793818784520955 0.743912089199881 1 1
0.858939550591354 0.781888988065755 1 1
0.936800014097141 0.86795396011618 1 1
1.11701178472383 0.98357050563155 1 1
1.2654135280891 1.10924343168893 1 1
1.24192217330768 1.101523414363 1 1
0.778009719804578 0.722468850756063 1 1
1.22887200257917 1.1243048049152 1 1
0.958608512439379 0.843412825555542 1 1
0.778704288091846 0.727564668075851 1 1
0.953231596830722 0.819842539849285 1 1
1.02808595696695 0.989574341517485 1 1
0.691916719538187 0.642460619480996 1 1
1.05400319247543 0.878358646507486 1 1
1.06634360959183 0.959162394712834 1 1
1.17875758590624 1.05618017667355 1 1
0.968521241282991 0.877507837936401 1 1
1.05324620672153 0.94567269588466 1 1
0.751913515846275 0.658679872863106 1 1
0.628412533237935 0.569457636393628 1 1
1.16762858959058 1.01756026649205 1 1
0.607901502417135 0.593914697693629 1 1
0.679206329129407 0.618607064827487 1 1
1.08704871921534 1.01536061412969 1 1
0.445029647763143 0.414245684773144 0 0
0.912444573758376 0.800795885424619 1 1
1.16220057616841 1.02121649061334 1 1
0.883533978858606 0.83813597771134 1 1
0.799592298894787 0.738551261718517 1 1
0.670237362927895 0.609040429128217 1 1
1.35801484326813 1.22112414067109 1 1
0.921243105689862 0.82275106247932 1 1
0.996273264289795 0.918725268743946 1 1
1.23867102149251 1.11206784493286 1 1
1.07112872498528 0.985859424887105 1 1
0.489940408559005 0.448790080777593 0 0
0.892937445313385 0.821922443862996 1 1
1.18831157071186 1.01507505249081 1 1
1.14994494098495 1.05657187200859 1 1
1.1542396271545 1.00547980778502 1 1
0.867035522774696 0.780114671357228 1 1
0.840956560544622 0.767163559978493 1 1
1.0557536771399 0.975065392603553 1 1
1.09917480645025 0.968442267983929 1 1
0.498231674238341 0.437103578352286 1 1
2.04608114016175 1.80571282058829 0 0
1.14999611669432 1.05300375909322 1 1
1.228330093111 1.18998362527046 1 1
1.01174584335491 0.918220652814117 1 1
1.21741711873837 1.08710546273265 1 1
0.82921809424555 0.760884322032374 1 1
0.926020082796729 0.830365724837591 1 1
0.834334557863115 0.778347803268703 1 1
1.32880224172634 1.21788010703471 1 1
1.09457178171084 0.992873970882433 1 1
1.02926107638183 0.928829279630272 1 1
0.87095038208245 0.789129722350323 1 1
0.657365721293732 0.599609307020961 1 1
1.11012467873064 0.955566801961983 1 1
0.706349172263462 0.639655417547781 1 1
0.858633854343203 0.790769884511507 1 1
0.599337994653234 0.567425839407905 1 1
1.39547835713264 1.26247846829322 1 1
0.939797660464363 0.822163049048525 1 1
0.579995636272837 0.526889418331669 1 1
1.07634937417022 0.956573124143157 1 1
1.5972062415272 1.42037161881775 0 1
0.891182238029046 0.817472286123691 1 1
0.892103605646476 0.84219671857844 1 1
1.23559523444797 1.10375949858 1 1
0.582452502666513 0.552718449338216 1 1
0.45654491005531 0.389255026734168 1 0
1.80758923379024 1.57090804657972 0 1
0.886908566365653 0.869618196490158 1 1
0.69358520332706 0.639656596035489 1 1
0.497405207696891 0.446210493827645 1 0
0.64787410560215 0.586920625143259 1 1
0.97927590496364 0.841749619664059 1 1
1.05486031414403 0.968012397029745 1 1
1.07874453871418 0.972078253772046 1 1
0.970531957866438 0.878004786945091 1 1
0.971004792863146 0.875881087844984 1 1
1.03533045589206 0.919818190807845 1 1
1.00032891626691 0.916063271351437 1 1
0.972955276387277 0.850064277763323 1 1
1.63553627806405 1.42725923776434 0 1
1.51971177468736 1.35760845417287 1 1
1.23119523268604 1.13484704759029 1 1
0.932097535291189 0.804985137884269 1 1
0.766149102286003 0.640775168256944 1 1
0.911968565656584 0.805010439558247 1 1
1.03101514046336 0.96443303609983 1 1
1.25712661042648 1.14716816694961 1 1
1.15590483094977 1.0418415148057 1 1
0.737696167323598 0.687475173254697 1 1
0.75664207554824 0.682641384526706 1 1
0.94393857038426 0.854944795852109 1 1
0.967515830640978 0.861447530423602 1 1
1.09754887402199 0.978544511633358 1 1
1.43376571445681 1.25025807760682 1 1
0.989459255375141 0.86017197683593 1 1
0.913556745453781 0.803901838314228 1 1
1.247692952985 1.12911767469737 1 1
0.818506339533912 0.755693167391439 1 1
0.784932667475954 0.716949150011238 1 1
0.655791692937837 0.600891863547659 1 1
0.853286464045364 0.756283970595993 1 1
1.15002462444087 1.05149280932097 1 1
0.854849539131521 0.759467395641538 1 1
1.16134741384051 1.02331736926405 1 1
0.941498502371249 0.911234455869675 1 1
1.10614031184292 0.993430014045659 1 1
0.671413116635183 0.653811694018239 1 1
0.47202388265194 0.41165042318569 0 0
0.519923920434279 0.466132321357693 1 0
0.706793074627099 0.634610696791481 1 1
1.110117578528 0.987453612645732 1 1
1.22936205879949 1.13117196549148 1 1
0.701980593032655 0.62520219422349 1 1
0.842149668022032 0.824854360728214 1 1
0.668711449679722 0.595739683513465 1 1
0.781295300837111 0.706587020098501 1 1
0.840434819455168 0.75871330181756 1 1
1.04838951713338 0.943999871017051 1 1
1.22450085909705 1.11413138290473 1 1
1.31806425883186 1.19705731747486 1 1
0.95299673617274 0.847983443876093 1 1
0.744872972927368 0.68349855238502 1 1
0.857160389172324 0.77759545330645 1 1
1.47520693369962 1.40771736257973 1 1
1.12902769934543 0.988975642648821 1 1
1.17789164440933 1.0433425126557 1 1
0.552319484428896 0.486220326233984 1 0
0.627734852975675 0.605401509168439 1 1
0.853431040088592 0.793848081133957 1 1
0.832412770220611 0.75119939938682 1 1
1.75961173360326 1.60093079523075 1 1
0.954635384542444 0.881347659083204 1 1
1.8811473601553 1.63279109328314 0 0
0.785890833829994 0.72921255766527 1 1
1.29578304193989 1.15143762330254 1 1
1.04056644167975 0.897617649136058 1 1
0.984140619353737 0.877626935829209 1 1
1.12642699385591 1.01391207889276 1 1
1.05631054673344 0.941775010323972 1 1
0.747167400701427 0.692841893540155 1 1
0.77003799831006 0.687988773936884 1 1
1.00065030927767 0.893043004988042 1 1
1.24107054680898 1.10965955057376 1 1
1.0328504110904 0.942078118479635 1 1
0.915473998758476 0.854470381417587 1 1
0.893210817438205 0.766489229533255 1 1
0.944188427367293 0.85659818187397 1 1
1.13825673532335 1.01209579909062 1 1
1.59212946393541 1.39506330868737 1 1
1.07925414027095 0.96174021161299 1 1
0.831526726681174 0.718209358524105 1 1
0.573321837099941 0.514482118111219 1 1
0.759833165850444 0.689235008342584 1 1
1.08088149479699 0.973449087635602 1 1
1.74581615466751 1.56341764889534 1 1
1.20917266673551 1.1437599099902 1 1
0.752550777102925 0.681691975033908 1 1
0.969353847752191 0.880545681157575 1 1
0.657558801787575 0.594547262869365 1 1
1.3729278331833 1.23328665738844 1 1
1.18634430040385 0.92104295872257 1 1
1.21158530580274 1.12334065961411 1 1
0.838697411159917 0.756019095264168 1 1
0.87235157499869 0.797786072922494 1 1
1.16821820554582 1.02632401670229 1 1
1.06148612889065 0.976778915041076 1 1
0.918005639852028 0.834103907645445 1 1
0.576276575454398 0.482665959702543 1 1
0.78742082682288 0.708628163381228 1 1
0.798107857086017 0.622990825832023 1 1
1.08867360106739 0.962532139513219 1 1
0.861712419705348 0.81647193989687 1 1
0.304466145280819 0.264981009387416 0 0
1.30886701927042 1.14545628792996 1 1
1.18974902081599 1.08894310508882 1 1
0.98377927864523 0.887275289283646 1 1
0.967573623705273 0.854629883538666 1 1
1.10958638622832 1.01089765061578 1 1
1.02373042613279 0.980488195956762 1 1
0.774198329556184 0.691970844069259 1 1
0.637578879320819 0.57428274209259 1 1
1.03110037306693 0.911858031196854 1 1
1.34374443432832 1.23526288893647 1 1
0.774059282158353 0.686336801429209 1 1
0.858023551126099 0.769986223167343 1 1
1.38732107507742 1.23446358328936 1 1
1.32822766048477 1.16692319484747 1 1
1.02892846046649 0.886433168010575 1 1
0.936849082906177 0.811299113699028 1 1
0.571573729897446 0.475791845881637 1 0
1.01526745192847 0.906499256473196 1 1
0.588504934850555 0.534074912078416 1 1
1.12993401896443 1.03299590469065 1 1
0.812780388970494 0.745541680248507 1 1
0.784425106147771 0.734048800691808 1 1
1.64602359940686 1.4681530022042 0 1
0.542480901519669 0.461568463773609 1 0
1.13279483656725 1.01581469925408 1 1
0.593292908719105 0.525601357017825 1 1
1.0937615859179 0.959938298594209 1 1
0.924042311115077 0.847303578457141 1 1
0.728571870040884 0.647292023458342 1 1
1.12080026105547 0.996718855739302 1 1
0.579063102201252 0.519370616740429 1 1
1.05052283269544 0.978043262401359 1 1
0.856764335616834 0.770279878755729 1 1
1.54773146548077 1.39711395207028 0 1
0.984160351089579 0.872245672051015 1 1
0.887002381695911 0.806954784827953 1 1
1.02473603291665 0.93306050106378 1 1
1.11885522132386 1.02286485414886 1 1
1.14411547740667 1.06069427123386 1 1
1.13827207158226 1.0171230249995 1 1
1.08914517330796 0.952471055397462 1 1
0.700864765321198 0.663144181265229 1 1
0.901905376500554 0.845175771836197 1 1
1.13093504381056 0.996520536225985 1 1
1.38191557092106 1.26367551481489 1 1
1.09586083744511 0.972544324312189 1 1
1.21480512386809 1.09599287842563 1 1
0.662546779545745 0.61925213511814 1 1
0.81303759581545 0.705106042975416 1 1
1.03040599197562 0.936817147795074 1 1
0.878500869377137 0.771000289528205 1 1
1.22296924335808 1.076005321556 1 1
0.67066463327197 0.621184419175425 1 1
0.723581946408187 0.677071359648828 1 1
1.11337688143665 0.939337967893551 1 1
0.967639134566009 0.886228239178678 1 1
0.945354242235064 0.864019822758849 1 1
0.931118930551764 0.824468887217595 1 1
1.46899574237036 1.40000771110425 1 1
0.897916193193439 0.830068391929088 1 1
1.11704895079698 0.999399901677493 1 1
0.823707440837373 0.73884559068905 1 1
1.12217159408604 0.981728677080513 1 1
1.4271855404403 1.2602056633345 1 1
0.623052398352586 0.673520356339252 1 1
1.10638382206098 0.993754126689394 1 1
1.52003899994329 1.3613223133225 1 1
0.942904488442554 0.822610644315967 1 1
0.860768966143167 0.775775333001332 1 1
0.662188033483927 0.637002008360506 1 1
1.02274607212715 0.914687470764932 1 1
1.17834529553998 1.02035577197064 1 1
1.01202886265544 0.921836629215786 1 1
0.884269241788702 0.794200149012291 1 1
0.897182027681005 0.796195362851768 1 1
0.739763430889269 0.670218297932113 1 1
0.778706155772359 0.687462077211995 1 1
0.421218977740507 0.414822847379917 0 0
0.809218483347174 0.706999066355827 1 1
0.8374092367473 0.738387888105548 1 1
0.97393440811442 0.86900450039495 1 1
1.15366533850268 1.00584105590597 1 1
1.29597041670625 1.13685709623575 1 1
1.02132182756309 0.971719656089668 1 1
0.452237201413089 0.383915397590927 1 0
0.830141281535632 0.73140864108212 1 1
1.12493320071314 1.03954757967436 1 1
1.52484080356113 1.33028283188946 1 1
0.687107622463947 0.586480360705536 1 1
0.715743963342641 0.645937520975581 1 1
0.94277021931199 0.861216745982429 1 1
0.737091770831717 0.586977125156265 1 1
0.877125087844468 0.796165212688231 1 1
1.21019512152322 1.07977608575639 1 1
1.05811138406097 0.974930861734946 1 1
0.321183996790425 0.269947271262115 0 0
1.44289695309107 1.20456733574121 1 1
0.680439731950657 0.582620433058239 1 1
0.81990894559131 0.726564669765294 1 1
0.793915042751629 0.71977465984705 1 1
0.65884289727393 0.664717295642747 1 1
1.08912481609603 0.950778796367042 1 1
0.879229238050939 0.81776345013718 1 1
1.19455047805716 1.03797447673013 1 1
1.25525860763335 1.14225578105074 1 1
0.668865391386767 0.609244473751251 1 1
0.788910304439269 0.71728861714184 1 1
1.58127157904386 1.38585789433887 1 1
1.23262657655845 1.1199809286979 1 1
0.706306814829388 0.66677386970233 1 1
1.07977109584063 1.03632502416158 1 1
0.727935586575539 0.645144365333412 1 1
1.01870136278606 0.97109258811175 1 1
0.596932640637728 0.548842462466381 1 1
1.02258154594008 1.01921221559075 1 1
0.743432714045619 0.681170174280085 1 1
0.71923502571273 0.668062241194369 1 1
1.21366897104252 1.10395991682206 1 1
1.01008119418422 0.910077163863813 1 1
0.943598821739554 0.866044807174894 1 1
1.16902207711992 1.03371711904394 1 1
1.11563475613374 1.02602002754053 1 1
1.08483547721023 0.945081249794322 1 1
1.32368344691395 1.21830726172332 1 1
1.18816583075436 1.05599032612929 1 1
0.858918208141915 0.73876078529796 1 1
1.14353540695021 1.00733311541453 1 1
1.32062719313966 1.17539915623538 1 1
1.04890549452686 0.904275018443705 1 1
1.18427395401387 0.946330129487536 1 1
0.652449301214106 0.592250696762298 1 1
0.628100699731527 0.588120517870508 1 1
0.434944246305099 0.43376721873116 1 1
0.782669038771579 0.696494699510481 1 1
1.05416382672379 0.927377569505419 1 1
1.02447971733778 0.92314039131012 1 1
1.03961666546729 0.939766996860023 1 1
0.894880781936322 0.808786433982654 1 1
0.96814896524968 0.824483124934043 1 1
0.679869608829687 0.623936366987979 1 1
1.0454447096046 0.954043107146429 1 1
1.34660424866146 1.26237089894687 1 1
1.2038086171043 1.11108156624376 1 1
0.984283029360901 0.906232954410339 1 1
0.701412417646152 0.576329236850397 1 1
1.15890528959003 1.04828609790544 1 1
0.897017834855927 0.818147464462164 1 1
0.415863827843904 0.372751956407924 0 0
1.13606827358646 1.02216661064172 1 1
1.08816465096512 0.995948692264144 1 1
0.72724250629091 0.648653185857346 1 1
1.10107231870124 1.00528352103609 1 1
0.665225674699832 0.576553650668688 1 1
0.953113478158895 0.852412571151121 1 1
1.06746841513865 0.961269572311301 1 1
1.24723975784742 1.17120705640006 1 1
0.837922724596107 0.806332485153778 1 1
0.989905664702276 0.873484144059496 1 1
0.821063981714053 0.791640391648717 1 1
1.02190260482609 0.921337613824071 1 1
0.809621032721769 0.710637439486449 1 1
1.32524754836571 1.19691733848589 1 1
1.06327517622805 0.968517067969306 1 1
1.10857792276639 1.01023797342017 1 1
1.41647294725459 1.22660606776626 1 1
0.863513863773014 0.764462637839941 1 1
0.463321671390655 0.418997307017201 1 0
1.41795537988239 1.24381261923872 1 1
1.04290407665335 1.00635069041748 1 1
0.539104232608477 0.488468069787593 1 0
1.50425789190823 1.37456660882755 1 1
1.14595262970944 1.05615130201863 1 1
0.815334958813548 0.760698011047535 1 1
0.778329782216855 0.829862035135788 1 1
0.510466012775653 0.453153274635759 1 0
0.961154643814823 0.880904594059631 1 1
0.964582020010144 0.878976960568606 1 1
0.530975967133026 0.472909830702204 0 0
1.13774304163819 1.03295118676932 1 1
0.538129958281417 0.445365428304891 1 0
0.983451372793926 0.917420845544681 1 1
0.92628496911956 0.85940907304275 1 1
1.37252881645627 1.21232781565004 1 1
0.901637346750442 0.795759484865095 1 1
1.17306992659462 1.07512670641207 1 1
1.23884254249859 1.12901238958948 1 1
0.740337122867688 0.664758286015358 1 1
0.801892195187631 0.717720551632524 1 1
0.602003455859935 0.554834349713107 1 1
0.931371804954792 0.849479916234137 1 1
1.46924463402074 1.34189741434167 1 1
1.08759608500093 0.9674899120509 1 1
1.54174419960892 1.4011655239109 1 1
1.00949406228399 0.908903561249086 1 1
1.08400844391265 1.01135526678001 1 1
1.5240345077534 1.37905756359386 1 1
0.835035743594765 0.803018298241951 1 1
1.25132284445783 1.12168576782609 1 1
1.14082588523118 1.00643987564854 1 1
0.962368606722413 0.845751522468521 1 1
1.09887868271084 1.06827734135399 1 1
0.914747137900729 0.845648115433967 1 1
0.937353291559613 0.794965220511489 1 1
0.917874694050118 0.820834998397239 1 1
0.698762731776442 0.633227905020875 1 1
1.11636671588293 1.00797448307455 1 1
0.5148865218162 0.471043983792371 1 0
0.27046502406444 0.236652205110757 0 0
0.715552462072755 0.632718814146276 1 1
1.1347906771585 1.02056136152619 1 1
0.704959831011021 0.647633595007752 1 1
0.917111028046604 0.820700230314064 1 1
1.21581790113617 1.09347618576011 1 1
1.05895364409751 0.956034185837809 1 1
0.581730916918839 0.532682923523895 1 0
1.13237011588383 1.00902458076518 1 1
1.04662499424739 0.958032671685762 1 1
1.05300023198033 0.997455983847841 1 1
0.775007134077288 0.684871623927754 1 1
0.981737023173555 0.887061693318988 1 1
1.01428437350145 0.890172545493073 1 1
0.65118514363677 0.570056402983889 1 1
1.08010862315153 0.945907229835374 1 1
1.47390450434913 1.35598583790817 1 1
1.31798876487814 1.18311979562755 1 1
0.770021313987715 0.699574837611651 1 1
0.446705429428773 0.441421343303707 1 0
0.839255634343546 0.709958382259869 1 1
1.07209620454639 0.968711410186149 1 1
0.880053895854696 0.774777584547556 1 1
1.00014603126691 0.911003999578848 1 1
0.955599377212252 0.866812912519126 1 1
1.15783166788853 1.03978117521277 1 1
0.87698286924189 0.788999254824636 1 1
1.53170817407806 1.33781910489885 1 1
0.840673097280717 0.74791527552838 1 1
0.87826892916633 0.782815119111361 1 1
0.989728043007955 0.890204571282333 1 1
1.40568142216959 1.25431341400109 1 1
0.919497149778085 0.838531750768446 1 1
0.631011034307008 0.550075115593103 1 1
0.517834561942112 0.429576189314841 1 0
0.993811745792572 0.886750103981209 1 1
0.966138897559756 0.884625490261338 1 1
1.05243501081169 0.926249786311113 1 1
1.522223020336 1.33705078460108 1 1
1.19138605895146 1.07315960366703 1 1
0.891026869904149 0.815541248162302 1 1
0.753388011238466 0.695399854090511 1 1
1.03705227558127 0.937509523556475 1 1
1.31669450375946 1.18413884160824 1 1
1.30858648716955 1.17796086488855 1 1
1.42358676385556 1.25334095629165 1 1
0.816436925281743 0.727451573578677 1 1
0.842142981449875 0.769252312712992 1 1
0.613087250277194 0.56367761600419 1 1
1.09806150782301 0.935376028557277 1 1
1.07910611608657 0.981895464795853 1 1
0.740082077309544 0.675634768690996 1 1
1.07811935986344 0.973407961911819 1 1
1.45446586430368 1.32359578606223 1 1
1.03220589229177 0.911442781846182 1 1
1.32647772696995 1.20255036692203 1 1
1.06892026249773 0.905786336583954 1 1
1.75685001550619 1.63556675317354 1 1
0.609980977306792 0.543361308764291 1 1
0.855158668012817 0.816884510883835 1 1
1.5054209705999 1.36963734921928 1 1
1.0238839583157 0.931938586506523 1 1
0.637389396505536 0.586526963505113 1 1
0.714329822295099 0.645629069837038 1 1
1.05505526971629 0.97612571292499 1 1
1.129212453328 1.00699144163214 1 1
0.767099540072976 0.716550404481478 1 1
1.07872076873476 0.953305368740554 1 1
0.96085359702002 0.906722874262852 1 1
0.654102705985024 0.594407052219274 1 1
0.916975087232063 0.828804779083932 1 1
1.14478622573998 1.02691871302083 1 1
1.04897166358495 0.934874886849958 1 1
1.2316957918733 1.14460209735999 1 1
1.32896291852774 1.19255008492697 1 1
1.15705550881561 0.979239845371661 1 1
0.768037329114611 0.681973663929756 1 1
1.01831366242096 0.945296076689099 1 1
1.30296764462891 1.17989314143486 1 1
0.818206813086725 0.717838838075292 1 1
0.718342633547677 0.655616994591739 1 1
1.19963566747215 1.10194118287818 1 1
1.21279372475052 1.08919303005316 1 1
0.629044868271814 0.57546344595959 1 1
0.772871032654661 0.695501228633683 1 1
1.48085736196203 1.30752875084544 1 1
0.904714223147349 0.842941856512748 1 1
0.534591335616663 0.495776087900783 1 1
0.731836511005528 0.64071901375034 1 1
0.873042546778423 0.81069107679828 1 1
0.772405509042576 0.70233239899076 1 1
0.838338108449866 0.782635725718476 1 1
0.970543800213379 0.910357020743209 1 1
1.18422939906129 1.1041372561335 1 1
1.16995752972924 1.07752754964926 1 1
0.757219683583996 0.6780118689081 1 1
0.646507471617775 0.586410199837035 1 1
0.69602776921834 0.617408472277933 1 1
0.541800785866984 0.488804936863259 1 0
1.01893567577485 0.89123053647231 1 1
0.956328323193985 0.881095648508805 1 1
0.827382784096692 0.754112282662404 1 1
0.93427559913756 0.850226296915324 1 1
0.885230848643207 0.779035393235259 1 1
0.954724128881033 0.940108719593929 1 1
0.8315811612841 0.73923464173451 1 1
1.13569107129773 1.01528430516161 1 1
1.12599324253652 1.00264253265274 1 1
0.946171614110384 0.884869150224184 1 1
0.777418131742952 0.706133436339753 1 1
0.941123361641923 0.840604025262664 1 1
0.619434317809444 0.5579179913436 1 1
0.801047804255878 0.71908491570155 1 1
1.03877887238546 0.906767906044635 1 1
0.981768294049611 0.917920017062434 1 1
0.856710225537847 0.777744369846467 1 1
0.919607180890536 0.816279440076246 1 1
0.658064001870797 0.612409036817349 1 1
1.32646036194633 1.13190057411145 1 1
1.07488107285185 0.920471264901968 1 1
1.12277274585902 0.987942510182777 1 1
0.461938104974454 0.479071753129148 1 1
1.53194897428345 1.32250493981227 1 1
0.66194128706324 0.567298475135286 1 1
0.952739380843567 0.861153260107075 1 1
1.13556230479188 0.99810715639883 1 1
1.12192498461939 1.04190432248461 1 1
0.800740555777337 0.793176518393716 1 1
0.634159564713389 0.579607324474031 1 1
1.23435936986147 1.15776517109698 1 1
0.811608559393667 0.753182708569756 1 1
0.878234442899883 0.803623008905294 1 1
0.420149869594567 0.381565349483236 1 0
0.396499776367512 0.419462267524172 1 1
0.774736813369385 0.746887293126535 1 1
1.25379252978975 1.13421744636827 1 1
0.988329735204348 0.908442878586086 1 1
1.1394915169207 1.01992027389266 1 1
1.32211393304671 1.19446106418969 1 1
1.48284677310462 1.28866166404659 1 1
0.977909597238181 0.85410329453931 1 1
0.978569542819432 0.895876513654995 1 1
0.819850061845614 0.728609260546677 1 1
1.5092653913203 1.38635564229623 1 1
1.473128413831 1.34094979406751 1 1
0.819580438085353 0.719413820568264 1 1
1.15053986548734 1.04791829497562 1 1
0.926287326444302 0.778894888692621 1 1
1.15142975773012 1.03167646033279 1 1
0.777247639017659 0.694060759987632 1 1
0.800237432592016 0.689330867456532 1 1
1.27760330345571 1.1583026501306 1 1
1.08101767224994 0.968421727243402 1 1
1.13033648162916 1.03132029365263 1 1
0.987538664026915 0.822107230642403 1 1
0.715446520887811 0.63919553558406 1 1
0.851238240486647 0.736912300877356 1 1
0.962639911320669 0.920536635770823 1 1
1.1984648137589 1.04122691178112 1 1
1.0398999740781 0.915421973701806 1 1
1.51237545173649 1.32380612627768 1 1
0.989871356624197 0.901962972389137 1 1
0.52855860368667 0.447287290446347 1 0
1.11430521587573 0.971411655368481 1 1
0.964704417538648 0.849146390758707 1 1
0.81457816767723 0.722130225704311 1 1
1.18504784737172 1.1201428215673 1 1
0.762041599769914 0.708243219338684 1 1
0.455452095567319 0.429813398486541 0 0
0.577565164449969 0.507119977977247 1 0
1.11231278051332 1.00081191987497 1 1
0.759898845664452 0.710027755717649 1 1
0.617542932662861 0.588806297196756 1 1
1.2583005027885 1.13768909311346 1 1
0.633536734010516 0.58339257809169 1 1
1.11983603720985 1.04415751750876 1 1
1.26493875266551 1.14959412468542 1 1
1.38668519112155 1.17658802596215 1 1
1.43858533863011 1.28401986136341 1 1
1.31405927122527 1.19223120065585 1 1
0.918073607043924 0.795112796482083 1 1
1.29519635658641 1.17965938247192 1 1
0.77255623916534 0.660941978058133 1 1
0.544337111688478 0.497917235533967 1 0
0.50173393738565 0.432265295130429 1 0
1.1347020061639 0.978854368432305 1 1
1.21022242151092 1.09224509960744 1 1
0.632612799292759 0.545161489820953 1 1
0.743574273705304 0.703492526380688 1 1
0.940406039297691 0.851205860860064 1 1
1.05693665793457 0.933398855213823 1 1
0.701760907215518 0.638110832506989 1 1
1.20444310383747 1.11662895933089 1 1
1.02211030767111 0.940218837302799 1 1
1.06673412702676 0.958151835376961 1 1
0.601760391680495 0.525157336319451 1 1
0.641932359661792 0.575148882283421 1 1
0.670573819287708 0.595558990167117 1 1
1.02371239289712 0.94735020281726 1 1
0.753080168511645 0.676486147083098 1 1
1.15525339320157 1.03621327791696 1 1
0.809874555275793 0.732658560504843 1 1
0.730129350588028 0.666744515377897 1 1
0.88549428575243 0.786322465859153 1 1
0.925211173711698 0.845645927422709 1 1
0.951738590680367 0.854025596259016 1 1
1.24564235950936 1.14676790483618 1 1
0.587028947392048 0.472969548666622 1 1
0.887292339930883 0.798397061694441 1 1
1.07302716095316 0.933844351717949 1 1
0.641683297031719 0.543749809967386 1 1
1.10229044443287 0.975159372747288 1 1
0.615431301485287 0.586769339571244 1 1
1.11301996108481 0.993371673406718 1 1
0.870538870227025 0.779242191397978 1 1
0.837247125136392 0.762805069389424 1 1
1.41747057323303 1.26768901104193 1 1
0.698439867367554 0.660104095369685 1 1
1.09028274606054 0.980936332999008 1 1
0.412209826379582 0.367165447048273 0 0
1.52153624660569 1.31457073215224 1 1
1.04688147716897 0.913763011056331 1 1
1.2105234001133 1.04325663848529 1 1
0.969792007352728 0.895198597791855 1 1
1.2941377468314 1.21908433529775 1 1
1.11040278331179 1.03103204651316 1 1
1.24341523675591 1.08192635028627 1 1
0.788161917910337 0.672612672487461 1 1
1.25713079811975 1.17205599771649 1 1
0.986935247269088 0.857460107816569 1 1
1.16342897027581 1.04654164286009 1 1
1.15109695693682 1.0610613892501 1 1
0.815161383334814 0.717821325278827 1 1
0.689409127507168 0.618303518351414 1 1
0.839348600843342 0.740623731530593 1 1
0.958346413519204 0.865606344098622 1 1
1.15069192777759 1.04377609826466 1 1
1.19857146583808 1.06926730458126 1 1
0.690344793412246 0.615443445436052 1 1
0.678519494443946 0.606749479248807 1 1
0.891262539016829 0.760836782570809 1 1
1.02851497127064 0.946096583702577 1 1
0.710279622047726 0.646384471775951 1 1
1.2606830516308 1.12548701997517 1 1
0.869138649286677 0.813109324414815 1 1
0.888706235323938 0.816857822408342 1 1
1.14535773276732 1.06120216576406 1 1
0.929723619528928 0.824076533091737 1 1
0.930741035092839 0.821040312648609 1 1
0.758463125025511 0.669998454379031 1 1
0.857505380091972 0.795956111200032 1 1
0.715237886485473 0.649467020806988 1 1
1.12006657397719 0.990046618129307 1 1
0.824892298313059 0.771879410779788 1 1
0.909608094598394 0.827589493895763 1 1
0.863143580390977 0.787593267358466 1 1
0.862400001462061 0.791708547948219 1 1
0.784935104539197 0.737802911228809 1 1
1.30002596877963 1.15155736975214 1 1
0.795450330681649 0.743185180222374 1 1
0.894879485777843 0.793307966811605 1 1
0.937186821656735 0.848141717103974 1 1
1.49798494542625 1.34513800688942 1 1
1.02019936244005 0.933538477495117 1 1
0.936171707828799 0.893023759701648 1 1
1.27345167837361 1.14913659749092 1 1
0.491153222405042 0.470762003116559 0 0
0.796202956084852 0.701209060415538 1 1
1.04162824611131 0.926493422151258 1 1
0.36755062239548 0.326170399835895 0 0
0.651365191395717 0.574166044631325 1 1
1.17915465069275 1.06471643284074 1 1
0.821094122051463 0.73602771862025 1 1
1.28211844962959 1.18673749512238 1 1
1.13509728978961 1.04218846836186 1 1
0.760467765321794 0.6731661985781 1 1
0.92221874028951 0.839008911858745 1 1
1.61783697879985 1.44819199459813 1 1
1.13587611711428 1.02836108517284 1 1
0.962379910951198 0.876489877527966 1 1
0.93231951905961 0.841783082038284 1 1
0.873326923375185 0.818551535995454 1 1
1.02114989738632 0.907965769751108 1 1
0.705772549786839 0.672997917480621 1 1
1.0961110188864 0.992031122438311 1 1
1.09175773550971 0.961132959127602 1 1
0.981333304723274 0.865679914593265 1 1
0.796078915544286 0.712771867854834 1 1
1.0689775501005 0.956520487029332 1 1
0.992261945688426 0.860287374008421 1 1
0.672809183806378 0.602698156850784 1 1
1.03868750511716 0.928034363320596 1 1
0.797576403272277 0.728579355179896 1 1
0.788334969249231 0.763516568025873 1 1
1.71726214375239 1.51707763715145 0 0
0.83236361706436 0.763082165556722 1 1
0.650000591133255 0.594689496698833 1 1
0.973682969400411 0.874675089555469 1 1
1.14045381065771 1.01734298140779 1 1
0.687682332267126 0.593754769683395 1 1
1.21045754902122 1.09306211464803 1 1
1.08935660488446 0.971194222033206 1 1
1.58298665534847 1.39163897119849 1 1
1.21216574312556 1.12095228812898 1 1
0.873236414271292 0.785793324748076 1 1
0.847284699507231 0.764392461400338 1 1
1.04616098849422 0.941549164267159 1 1
0.857226042957756 0.775212494230107 1 1
0.832053163567002 0.741316021913402 1 1
0.957972817943107 0.86359228185571 1 1
0.710580372449368 0.615896586408974 1 1
0.896005947414132 0.848223727135714 1 1
1.11685016420405 0.968746833850745 1 1
0.607641616076798 0.532106322583465 1 0
0.807719636657487 0.720523145477405 1 1
0.933969826303367 0.821249565693157 1 1
0.840693007140599 0.767363457527393 1 1
0.56521948959691 0.513391917525801 1 1
0.483662673786429 0.439666251467385 0 0
1.30303732087244 1.18363331310559 1 1
0.693932511868223 0.6220937135541 1 1
0.942688924753473 0.820782395697007 1 1
1.18751176129963 1.06021154552812 1 1
1.1007436237422 0.9422796753729 1 1
0.687253844265478 0.642367269594898 1 1
0.96007605295924 0.895951479789081 1 1
0.612951475350054 0.543917886440445 1 1
1.31771373586037 1.18681294751796 1 1
1.02579015031072 0.988146618387132 1 1
1.09969907050094 0.978338050334534 1 1
1.03321400687668 0.949250191771023 1 1
1.01197585385206 0.915510242806693 1 1
1.3415759059665 1.20413205429555 1 1
0.964788111147399 0.974342714112584 1 1
1.08408958260416 0.943685518280492 1 1
0.61710702093026 0.578397343556177 1 1
1.12534508266124 1.00470171329461 1 1
0.570241448953064 0.504547867610962 1 0
1.18159365313113 1.00563952215659 1 1
0.997558140259172 0.921264129750358 1 1
0.615428662017564 0.521397270967515 1 1
0.823492661862891 0.720049690353071 1 1
0.713108257735038 0.678826015024953 1 1
1.1451658548164 1.04380244599521 1 1
0.996958549458383 0.892233173348028 1 1
1.25392294172019 1.13645378354487 1 1
1.00734009857248 0.898686649010006 1 1
0.819202648853304 0.723702990069821 1 1
1.15079823776768 1.02409182219787 1 1
0.53606745418261 0.460464958141203 1 0
0.783559017914095 0.675233668938281 1 1
1.34839768800358 1.18333178346381 1 1
1.40402447117072 1.25138041420462 1 1
1.0562090793165 0.979689117760893 1 1
0.879254499398681 0.821674490829168 1 1
0.594521530818348 0.554101021111767 1 1
1.05033026643293 0.91648375153206 1 1
1.20222730114796 1.07843056113082 1 1
1.14636553889632 1.03489096670126 1 1
1.12697708283254 1.03468011835852 1 1
1.21266808096038 1.05388033863449 1 1
1.05958590027549 0.990195626469273 1 1
1.33275482925797 1.19444389123312 1 1
1.52302229130529 1.33152429212548 1 1
0.77634358788716 0.710669570616867 1 1
1.42004387091642 1.26936630155506 1 1
0.926518246320999 0.821209743234022 1 1
0.602104820785989 0.534244221424901 1 1
0.804481554652532 0.638280030630855 1 1
1.02016658773544 0.929388485072889 1 1
1.35729754174599 1.21315842111973 1 1
1.16120161624487 1.01703730252238 1 1
1.24739362511373 1.09534523135632 1 1
0.783649462632556 0.713516473062126 1 1
0.921380712780272 0.816068390846677 1 1
0.772147251367334 0.69278956218491 1 1
0.805247782116223 0.759235849590396 1 1
1.25979029293292 1.14355889753932 1 1
0.860207473811535 0.808878152964931 1 1
0.726703636264473 0.65354045676153 1 1
0.908878428475421 0.789228370044724 1 1
1.32797327312091 1.18207821445893 1 1
1.25557285978715 1.1291006053272 1 1
0.936490433388938 0.876419252533189 1 1
0.735428110594854 0.706013815770307 1 1
0.625581158866273 0.574546290644712 1 1
0.714451074479806 0.671684360343459 1 1
0.764090541859657 0.699655783746932 1 1
1.32377282779787 1.20037057949603 1 1
1.38044822680101 1.19809564370239 1 1
1.31167177986411 1.20491796877911 1 1
0.946063217579689 0.853014803356381 1 1
1.08489010187539 0.99065308346649 1 1
1.33131032183823 1.20778822378366 1 1
0.875702632110474 0.796915890112489 1 1
0.673092964458746 0.594460215498314 1 1
0.720813904411743 0.652719563207637 1 1
1.05662359909876 0.940948606385431 1 1
1.30647739175604 1.15422312950924 1 1
0.92775402435908 0.877843436418566 1 1
0.833208388756428 0.736095008796655 1 1
1.44785407341576 1.2883725641158 1 1
1.30190821499276 1.1003402500435 1 1
0.953621341185019 0.848785085247612 1 1
0.955405754905857 0.818694027835169 1 1
1.13792233242042 1.03449667786302 1 1
1.38046041099067 1.24541714522226 1 1
0.973794206817581 0.925239992195586 1 1
1.0867480231788 0.997541326522233 1 1
1.08622903369054 0.973310044119736 1 1
0.838992309508878 0.734055802692327 1 1
0.847403604519614 0.797295754272264 1 1
0.947292324218681 0.884341029528107 1 1
0.93187490849762 0.85130875519679 1 1
1.02835983251424 0.897316102472349 1 1
1.54805284271875 1.37705915602585 0 1
0.563071644743248 0.488550310531755 1 0
0.874345825958569 0.794981791101396 1 1
0.719672578343627 0.635599496754639 1 1
1.35772183117376 1.23557129779573 1 1
1.41300679749976 1.2819579815106 1 1
0.453784928732047 0.443799603307123 1 1
0.886825835176977 0.787147300710234 1 1
0.806389039897919 0.705217403733927 1 1
1.10401496808189 0.987195008998363 1 1
1.15557789128339 1.0265573786305 1 1
1.3312069400738 1.19227211947392 1 1
0.983286440595754 0.884682928807776 1 1
1.18793455284973 1.07344864321955 1 1
1.45082881375968 1.3235254320236 1 1
0.500525567076521 0.483624230377257 1 0
0.592362594048266 0.529762912738461 1 1
1.12455291809443 1.01393820652824 1 1
0.976169035387947 0.893053434456646 1 1
1.0270203936815 0.929722815684201 1 1
0.647808842097684 0.60955978740466 1 1
1.02766245361235 0.895647600380286 1 1
1.08740533693463 0.964296367880431 1 1
0.874539474381645 0.804633697276845 1 1
1.04865049529987 0.967005623539347 1 1
0.947399869073358 0.858698679036359 1 1
0.722823387392964 0.654435941459278 1 1
1.26617814440434 1.16215570820848 1 1
1.07282957230113 0.95077394977956 1 1
0.788642904954915 0.710403723928691 1 1
0.837395673285435 0.708137077936928 1 1
1.72296940936701 1.53278761079114 0 0
0.589804056364703 0.549741935471843 1 1
0.961054560577961 0.864741652523242 1 1
0.815000650850587 0.732738320644671 1 1
1.06434169564907 0.973870052206607 1 1
1.30060793439607 1.17517570817909 1 1
0.69211915104796 0.660748878229141 1 1
0.658648470070146 0.596119826738521 1 1
0.589089465658708 0.519388007722449 1 1
0.9120675553082 0.83172275017986 1 1
1.05388649534904 0.96165660664392 1 1
0.643382618864222 0.553642228698043 1 1
0.861420391352631 0.759564636398902 1 1
0.866523839634508 0.802809582767748 1 1
1.12824814931688 0.979983267591605 1 1
0.863013006737718 0.783235324831916 1 1
0.762959926556049 0.691481083860538 1 1
0.760684978460939 0.710420058221395 1 1
1.29720876627274 1.143682075114 1 1
1.64495824413352 1.38810894718418 1 1
0.974241585422645 0.898212262806845 1 1
1.00810583108185 0.886707393879441 1 1
1.25273427009517 1.1385388130184 1 1
0.817950944400928 0.724655663320845 1 1
0.988843660256989 0.902896164917746 1 1
1.46286113518228 1.29963537110429 1 1
0.867006950086184 0.781752339128253 1 1
1.0718142264363 1.00635290316225 1 1
0.87258883548292 0.784842130136658 1 1
1.11202700948362 1.0073710279057 1 1
1.23855964575609 1.13279173620218 1 1
0.652087874591279 0.618125970716404 1 1
0.778501684758748 0.704146305305907 1 1
1.0907289815828 1.00229072885461 1 1
0.731980401407119 0.658477983378728 1 1
0.906083270540215 0.83474211301681 1 1
0.680346379240212 0.626294298140014 1 1
0.932929074390875 0.847735206986651 1 1
1.30885170009222 1.19787822314926 1 1
0.623645529067007 0.556513785492325 1 1
0.304872931038956 0.27270009690277 0 0
1.19120779093873 1.08477397596843 1 1
0.537975276165911 0.524717090744412 1 1
0.631964605814819 0.565657956628542 1 1
1.20808358332782 1.11416647064655 1 1
1.14852995976822 1.05159378962232 1 1
0.754419598056576 0.737683855531203 1 1
0.597086702068088 0.551396640150054 1 1
0.786343066834267 0.750549508592649 1 1
0.861365377781733 0.793115077473017 1 1
1.60465846008296 1.42205296856431 0 1
0.86036902433852 0.77751178673753 1 1
0.975913227653028 0.859343844216998 1 1
1.12830235120793 1.02071263092824 1 1
0.955073976946763 0.856715787375419 1 1
1.09411199170204 0.989509025380378 1 1
1.85575177545537 1.63855079299613 0 1
1.69987037858621 1.5009400837715 0 1
0.927108585271571 0.850911876505492 1 1
1.09384527471087 0.946713597046773 1 1
0.959232890122601 0.869690983541539 1 1
1.25402085448582 1.12827637739437 1 1
0.694333952648179 0.634564722177041 1 1
1.07325980923041 0.970326538670156 1 1
0.910033264945688 0.842417335731519 1 1
1.12066539393098 0.984323320363575 1 1
0.605521444901298 0.556631934990981 1 1
0.884274411285068 0.790740098741259 1 1
1.13437291498406 1.00668192808805 1 1
0.734810828850967 0.680426533475001 1 1
0.903992557160669 0.805304276319753 1 1
1.23513738704298 1.06360877326586 1 1
1.52630166306954 1.33188803058685 1 1
0.988108632759681 0.885670602373169 1 1
0.949565130559406 0.876635184842012 1 1
0.656691696268456 0.598301528205346 1 1
1.06668418169066 0.925799990167065 1 1
0.868842841132281 0.821315390255394 1 1
1.24621430014188 1.02195043031631 1 1
1.26479782382694 1.15700088040569 1 1
0.606785753023162 0.557400247300408 1 1
1.51004191896252 1.32695539637257 1 1
1.13611230713576 1.01220877967123 1 1
1.15446908738501 1.06172761460956 1 1
0.826323255004345 0.725217555893047 1 1
1.26410375265089 1.12418748303041 1 1
0.831074583319106 0.756281531870305 1 1
0.835333950226276 0.746344939242275 1 1
0.839826952575845 0.769284245173955 1 1
0.808990561416406 0.724149322553194 1 1
0.771166416349092 0.691865307791679 1 1
1.15532437898753 1.03336465088635 1 1
1.0181502667048 0.929962724395035 1 1
1.12302501750212 1.01986697947825 1 1
0.821161570120356 0.732721708084097 1 1
0.958737413889944 0.863805170536098 1 1
1.1315097580267 1.01395857049054 1 1
1.33310182198623 1.31952680453602 1 1
0.990158492473422 0.899159415162234 1 1
0.823492526086958 0.740142004587693 1 1
0.619999899773737 0.574082519451094 1 1
1.21552329811117 1.02827711194174 1 1
0.496818289568449 0.449709821545552 1 0
0.836747160119342 0.756633022322498 1 1
0.811112371979687 0.725792380513927 1 1
0.905026097825994 0.856335563337811 1 1
0.85241240538004 0.76294474505195 1 1
0.503596755934563 0.452220912262684 1 0
1.46161821779312 1.31719117727716 1 1
1.04551427985516 0.971200567982167 1 1
1.10005819157226 0.997945980104702 1 1
1.12370404250492 0.991453181190068 1 1
0.851177328189386 0.774863862730198 1 1
1.24184395093711 1.10732861826645 1 1
0.685442582242882 0.632082200377395 1 1
0.895753989977603 0.788353341103787 1 1
0.825362699408792 0.721416692940674 1 1
1.17414360009035 1.07831850367047 1 1
0.572108919754575 0.485304623552474 1 0
0.865256697736967 0.765177122582806 1 1
1.27544571822732 1.00288598867668 1 1
1.41589272155558 1.26407016070016 1 1
1.17431036552072 1.01621139442407 1 1
0.73743476415648 0.634059299483338 1 1
0.666722831051888 0.585376258164787 1 1
1.29108301306217 1.14476018429807 1 1
0.760867569039732 0.678322904961381 1 1
1.23169101144914 1.14127974932877 1 1
0.900456239533421 0.829918408608135 1 1
1.03054234551653 0.892004508142469 1 1
1.25684130224588 1.12401847427405 1 1
0.842169882749231 0.753843949719749 1 1
0.820854037309797 0.722898885373595 1 1
1.21921899541232 1.09077052506871 1 1
0.750462754536981 0.701319749315697 1 1
0.932678675430483 0.856857254539874 1 1
1.13309739489221 1.02900950263663 1 1
0.820238387639114 0.761644122761644 1 1
0.947640708389186 0.852565636269963 1 1
0.494706061007052 0.458311317348888 0 0
0.829991876540098 0.72934169863882 1 1
1.08410836259729 0.984823278951138 1 1
0.918032311117058 0.825776277152659 1 1
1.39045882522667 1.26348715936288 1 1
1.10249548633397 0.986881364116501 1 1
1.06635623197146 0.95256729363132 1 1
0.929405821686744 0.824529035640941 1 1
0.910695383926244 0.832208779186645 1 1
1.19730950115843 1.0654748332243 1 1
1.34916305238844 1.20003765467332 1 1
0.925687594642879 0.837226478029569 1 1
1.23710128277289 1.09208079923613 1 1
0.892991372448482 0.80144063524807 1 1
0.892300978638849 0.800453566287956 1 1
1.48276834909969 1.32357050813064 1 1
1.08476544865595 0.995586711676323 1 1
0.456980684300413 0.435565877010645 0 0
1.05020950937635 0.920249914366023 1 1
1.14494325024408 1.04806037907745 1 1
1.02495350654412 0.904368949713053 1 1
0.951491421707608 0.859447787040309 1 1
1.14920722988838 0.991444839866553 1 1
1.28946927020321 1.18191449167498 1 1
1.45999247316407 1.33521035919203 1 1
0.782987105293028 0.745297311749779 1 1
0.658419295507652 0.574406504618392 1 1
0.941618913673324 0.889715296540954 1 1
1.09741235598248 0.970762773604034 1 1
1.13261073564028 0.993833777786584 1 1
1.38873486246391 1.25786493965647 1 1
1.42303218663725 1.28635213422333 1 1
0.931023882854736 0.880022179150121 1 1
0.885387090981722 0.79020561063 1 1
1.09660461375044 1.04664974544542 1 1
0.766360652734951 0.707437879717741 1 1
0.97643448562073 0.940321585283659 1 1
0.967281374154871 0.858303164333692 1 1
1.40876010370052 1.30642987868279 1 1
1.12412681471799 1.01711537367639 1 1
0.627260230189992 0.552765249605806 1 1
0.865799835844843 0.768877353757445 1 1
1.02534333150015 0.912748976332289 1 1
1.38175886158962 1.27118960104808 1 1
0.9893550201519 0.883613143815526 1 1
0.911110869269826 0.867829612490693 1 1
1.1010254619075 1.00127335814299 1 1
0.928871464570335 0.859353705785673 1 1
1.02563320894927 0.900752589082356 1 1
0.931222584066188 0.82139618422055 1 1
1.20167204395896 1.06485171342131 1 1
1.57703335091466 1.48893333888909 1 1
1.45142436983221 1.2727449392427 1 1
0.669577957853976 0.613598802614405 1 1
1.31839418000289 1.25373327146188 1 1
1.14074218719816 0.998190676260561 1 1
1.41190262824633 1.32017137782869 1 1
1.10687460088382 1.00103664121436 1 1
1.69326588266766 1.4839315483191 1 1
0.807716938162748 0.733353127097774 1 1
1.20294666659312 1.05358001716848 1 1
0.998804050072396 0.894663294830238 1 1
1.34820682452988 1.23784923515355 1 1
1.14834305645674 1.00521867764867 1 1
1.72387126774836 1.51350231238225 1 1
1.22937111014679 1.09598724153921 1 1
0.559174441888721 0.493243690303715 1 0
1.48066505520854 1.33450096800856 1 1
0.608463352150458 0.537919472262384 1 0
0.929626395461328 0.903072287237348 1 1
0.809321830781452 0.72600597426724 1 1
0.847184380834189 0.760105315454956 1 1
0.684485776910902 0.598201424009376 1 1
1.1629909416443 1.0575249264235 1 1
1.27001974568909 1.14102701874488 1 1
0.981811241924389 0.878903788778447 1 1
1.1345791730713 1.08192667301148 1 1
1.13668805254389 1.02033183994979 1 1
0.705134901146913 0.566835808822196 1 1
1.11326068795377 1.00726641057565 1 1
1.43431567193221 1.26344167313097 1 1
0.718720611013619 0.655492243989778 1 1
0.942602610033522 0.836862474042843 1 1
1.14825025810807 1.0612822621408 1 1
0.856006376801628 0.776565242486223 1 1
1.46691299750246 1.28448243590557 1 1
1.06268495362653 0.959955808890129 1 1
1.01099685757648 0.869950539246799 1 1
1.47733352060226 1.30510348120192 1 1
0.694517878438582 0.614187741725931 1 1
0.94504612287411 0.86762745761262 1 1
0.560539518928936 0.488519494526157 1 0
0.460142391114812 0.406791351323214 0 0
0.976114347771333 0.911261725908548 1 1
1.09041916594139 0.992545374715533 1 1
0.844292042395114 0.757653730564525 1 1
1.03880281133709 0.927822539672032 1 1
1.06263883976981 0.922046332515285 1 1
1.14369010707526 1.02463643181465 1 1
0.763945817314071 0.679330471995696 1 1
0.815622880729889 0.715734846470698 1 1
0.924329801189756 0.882419736930201 1 1
0.861765733988981 0.800119624992464 1 1
0.92639168092381 0.850018179619851 1 1
1.2531653408362 1.16839615915619 1 1
1.33382732917313 1.17367835958545 1 1
0.590825056140287 0.525812100403291 1 1
1.01357259115458 0.941229899612137 1 1
1.23179183460467 1.07070137438093 1 1
1.72360864088663 1.54292348940574 0 1
0.875627586077095 0.777238141765266 1 1
1.31695835616196 1.18714496990976 1 1
0.710489634473033 0.665065524457056 1 1
0.515133998172318 0.426553346806645 1 0
0.991061278874593 0.906640880681468 1 1
1.0304714399627 0.946788362766238 1 1
1.16342459694467 1.04603583672296 1 1
0.850013288627411 0.782122074841437 1 1
0.921814573797837 0.849813848823088 1 1
0.82866138935898 0.766614064121611 1 1
0.972592568109089 0.897609842775679 1 1
1.09904089268736 0.962656959214662 1 1
0.766663552144131 0.71783956029443 1 1
0.829963755978538 0.69062974592287 1 1
1.25181335094755 1.14319763436394 1 1
0.455666309725906 0.429706765446427 0 0
1.16977568063193 1.04770716192625 1 1
0.969945470503216 0.875339602819601 1 1
0.774712604019287 0.71495029857349 1 1
0.440337378153863 0.390773300399393 1 0
0.963294645398971 0.87631605018587 1 1
1.47259025770913 1.33248348356714 1 1
0.436077195256217 0.393713235312111 1 0
1.09420498000848 0.98756496051573 1 1
0.903107263483013 0.816527414414669 1 1
1.20062059415457 1.09044834101774 1 1
0.799839781960319 0.70800314868841 1 1
0.841873966499313 0.79345386740181 1 1
0.764588464416308 0.698593114110394 1 1
0.733216624941091 0.661634137645875 1 1
1.17072908751146 1.07257155893279 1 1
1.05574299236336 0.940186482894388 1 1
1.314912452511 1.17004696915801 1 1
0.981525474783312 0.865242729075689 1 1
0.546162915724121 0.521629601536674 1 1
1.54439495402345 1.37890257537504 1 1
0.845905701357815 0.686381399155304 1 1
0.89218631247205 0.831445776030938 1 1
0.567525029390308 0.497692180969001 1 0
1.27915061338212 1.19371814845884 1 1
1.33254267937076 1.2119848517576 1 1
1.38074601727756 1.26236834632931 1 1
1.52949492074246 1.2996561638726 1 1
0.790752589026374 0.729495151809364 1 1
1.02453766337607 0.999880844881972 1 1
0.930978173097896 0.859787622949051 1 1
0.944804859752891 0.875953793365597 1 1
0.848306259083043 0.78718240304716 1 1
0.625025580410351 0.575507259109442 1 1
0.570164913834583 0.505968778639635 1 0
1.06388529738682 0.998124140100139 1 1
1.17728175704812 1.06499857553311 1 1
0.600928290805103 0.545020897519443 1 1
1.00510371584508 0.937479377494997 1 1
0.918509056212416 0.847812220134958 1 1
0.989413312975681 0.906993064326317 1 1
0.882266882203925 0.797752888923947 1 1
0.863555671160826 0.776943186778661 1 1
0.950861357491143 0.847367426996415 1 1
1.34747294744371 1.21798271249815 1 1
0.774198967541213 0.707779819162174 1 1
0.491932586499782 0.434977414315181 0 0
0.561018804069615 0.508702963745358 1 0
0.45881600833367 0.461505574162566 1 1
1.21132389211842 1.12515932090634 1 1
0.703573900134381 0.642221693304704 1 1
1.04948184625857 0.959515534966286 1 1
0.986623161385626 0.901931274141083 1 1
0.884221425568277 0.741154226834676 1 1
0.724092953454521 0.656962220356338 1 1
1.37162128733394 1.21357674352322 1 1
1.04930169345486 0.945019761358494 1 1
0.937982534843969 0.819373764737683 1 1
0.85863486841037 0.744517894215726 1 1
1.22928639441203 1.09326543702403 1 1
0.988602492448095 0.921612062893398 1 1
1.00944113856522 0.939867975433629 1 1
1.28454564697665 1.13750212281321 1 1
1.19748767875049 1.06559206695857 1 1
1.09462577333957 0.971451380058767 1 1
0.887708491419709 0.746729374192568 1 1
0.717156603516819 0.628856563227394 1 1
0.731668017941458 0.644212692553479 1 1
0.595092039903054 0.522990255191307 1 0
1.28738257104626 1.1822390860824 1 1
0.818965116739264 0.734417820952 1 1
1.21331303154187 1.1134499174134 1 1
0.725578028595043 0.690910517288884 1 1
0.561180353423879 0.481936180100254 1 0
0.944631579390819 0.796901711666975 1 1
0.924249480994793 0.816831702225479 1 1
1.03434622608358 0.901293678015496 1 1
0.544363114945422 0.507336891224622 1 0
1.00684583991008 0.904273405110872 1 1
0.676046356740575 0.579256190406374 1 1
1.06635019871773 0.960240777494925 1 1
0.48120194011466 0.425663224442861 1 0
0.924147592214502 0.865476167780046 1 1
1.11683340308239 1.00852995405496 1 1
0.947543563351976 0.84495706124205 1 1
1.15360127449366 1.05444018226563 1 1
1.48588698425044 1.3355852205208 1 1
0.808482592065596 0.715929853222053 1 1
0.708368450942015 0.628165946281221 1 1
1.28588725302008 1.18977541698508 1 1
0.888298942022433 0.782413506843217 1 1
1.13051437764832 1.05246710503174 1 1
1.22999700746802 1.11438475803048 1 1
0.718550273249408 0.666684989005557 1 1
0.680182074307832 0.607016118388393 1 1
0.47571318917928 0.424699817094138 0 0
0.862815763112224 0.795540871896637 1 1
0.978770044363873 0.856852339833116 1 1
1.8303744375779 1.64605964530617 0 0
1.12720411158002 0.880465078969717 1 1
0.811896822963148 0.711754156483446 1 1
1.24332710866194 1.11385018859012 1 1
1.34954434048132 1.24292767288819 1 1
0.961936840097948 0.88225572401372 1 1
0.902174849000198 0.848644884806259 1 1
1.13946530324984 1.01892072569494 1 1
0.696587659669665 0.628242986750127 1 1
1.57683301933038 1.31038487229587 1 1
0.87177838940025 0.799026052044981 1 1
0.990104316623539 0.899569701664652 1 1
0.35243907978903 0.299773518171343 0 0
0.956885580249099 0.88156363662219 1 1
1.10572837529423 0.953934220557019 1 1
1.3131375366163 1.16671895033745 1 1
0.736138112655239 0.677207647533518 1 1
1.31767247131363 1.18799548532182 1 1
1.29227370104427 1.17165034196292 1 1
0.760337603404513 0.680923256174173 1 1
1.11766984515401 1.01639949565753 1 1
0.974819987365733 0.894328217529938 1 1
0.646942265268343 0.586822628924401 1 1
1.15617375018787 1.04143999965346 1 1
0.968931387287448 0.865693539179635 1 1
0.821776623099648 0.71234633144151 1 1
0.78055628177298 0.67959594976412 1 1
1.4470299365635 1.29916864135667 1 1
1.14378465546432 1.03600142626362 1 1
1.21244413466061 1.08972520403309 1 1
1.32702248579435 1.29614895501689 1 1
1.06476983145179 0.977111886217483 1 1
1.28061313073052 1.15910779164603 1 1
1.12211948002794 0.993709793746977 1 1
0.433958589611602 0.353208744399134 1 0
0.828711646994551 0.738297740640964 1 1
1.16042374229842 1.02608103593739 1 1
0.934110572824735 0.865191356730758 1 1
1.1606561117153 1.04254235209839 1 1
0.704783376752857 0.652876567973161 1 1
1.39134999136443 1.20600695567823 1 1
0.777654955490182 0.68416515440113 1 1
1.40662805635178 1.25930622412963 1 1
1.34971751011477 1.16522325680605 1 1
0.888874363799842 0.77890819016462 1 1
1.62441804479721 1.48910991616533 0 1
0.78053362094838 0.695395062538474 1 1
0.600671053287179 0.532534583492622 1 0
0.629322549058049 0.592495368359883 1 1
1.08646584041838 0.992628884753253 1 1
0.811560455058819 0.745407108910127 1 1
0.978944621745761 0.846066345270576 1 1
1.11099419748994 0.986781007891869 1 1
1.00084745758781 0.972085469033572 1 1
0.982602084652924 0.874252162012715 1 1
0.929289673612415 0.826520359288156 1 1
1.02786816886818 0.913564118035056 1 1
1.12336439711555 1.02137072356843 1 1
0.677847877497066 0.606923045306257 1 1
0.944056483890515 0.871363543276638 1 1
1.11727924075074 1.02297845290061 1 1
1.34223652036298 1.23675398155316 1 1
1.14360815225349 1.03949245101113 1 1
0.88221707325155 0.785840596896786 1 1
1.07100048931736 0.954567301728253 1 1
0.628377834985772 0.55156677317417 1 1
0.672246568740427 0.600413493888475 1 1
0.935812985631422 0.924478193276572 1 1
1.29559030425476 1.20215272728903 1 1
0.778873974059848 0.718495000299795 1 1
0.878926805155104 0.775092316869796 1 1
0.746782540422355 0.681553927827939 1 1
0.972527228063148 0.90387260793125 1 1
1.09755776790987 0.996788410931484 1 1
0.795373605767931 0.73037929508913 1 1
1.17237958117999 1.02713561227505 1 1
1.32311972744912 1.20040716255915 1 1
0.755737872076092 0.656848914891955 1 1
0.891873251426128 0.783687579463043 1 1
1.26453426701793 1.11118021980224 1 1
1.19262834465717 1.0954530247205 1 1
0.95866560334375 0.86279626392566 1 1
1.02619429846614 0.932778030520115 1 1
0.521648020176276 0.472811359844103 0 0
0.602068492628755 0.532338942441629 1 1
0.747666947460808 0.68282317472246 1 1
1.31454421633795 1.1590056984843 1 1
0.933547939632049 0.868158122086803 1 1
0.977884602832989 0.892386840751188 1 1
1.32971949126101 1.16366741510967 1 1
0.996718075774899 0.889922417116763 1 1
0.793566746444019 0.745081974267004 1 1
0.717508494019307 0.616437931856489 1 1
0.795854069627675 0.734673446627719 1 1
0.838504163926667 0.747374134916249 1 1
0.530688159597039 0.470569184374749 1 0
1.54394905135579 1.36672793361139 1 1
1.02282702696742 0.88933696642363 1 1
1.02303240598429 0.948346027048015 1 1
1.16286610047133 1.04784280980964 1 1
0.998390814709526 0.916316078770441 1 1
0.935835537558407 0.850780463092951 1 1
0.851486033000132 0.782814016037153 1 1
1.00006071902786 0.927636194697844 1 1
1.52489857998305 1.40165105380493 1 1
0.815559991136008 0.741336139849818 1 1
1.26643168604477 1.13225949851134 1 1
1.18088658449425 1.0439043897397 1 1
0.477446066627333 0.441045349854186 0 0
1.01464981765509 0.904276950359381 1 1
1.16333058392423 1.06067358232569 1 1
0.887821632626173 0.82316372771977 1 1
1.40537986018326 1.37266244821299 1 1
1.00214413594534 0.865682318319262 1 1
0.833355974257834 0.786708380462868 1 1
1.04459506577755 0.96578905964175 1 1
1.38505794094266 1.24990079449381 1 1
0.74444486200825 0.608684773856799 1 1
0.546413325322392 0.498845897152345 1 0
0.879567927507904 0.804265351366582 1 1
0.894942342718967 0.830933515267749 1 1
0.716373458762349 0.653792799251866 1 1
0.833858303031537 0.823513737242855 1 1
1.29499378909375 1.10237861277389 1 1
0.782288260807804 0.721651399190955 1 1
0.689530710100492 0.627682939973831 1 1
0.668417791484336 0.62453746510656 1 1
0.729702635942613 0.699900729213297 1 1
0.833652607541069 0.732505495887017 1 1
0.712842787669633 0.652134975042522 1 1
0.940547224312365 0.886966816563692 1 1
1.12843143961002 1.04045453055204 1 1
0.946417197720663 0.836047519385863 1 1
1.07972370466655 0.922930250879836 1 1
1.21508294091688 1.07061610119391 1 1
1.24273344679258 1.1297116744267 1 1
0.827998233349759 0.748620272299041 1 1
0.886998602253851 0.780335272260705 1 1
1.70740319824869 1.52792874205674 0 0
0.799116511283026 0.738448498651614 1 1
0.982073898883279 0.87019008626746 1 1
1.12706442609408 1.02885251121836 1 1
0.646838506814784 0.597108120739346 1 1
0.431382056213455 0.394016428573414 0 0
0.695044272996405 0.639940470155882 1 1
0.741244877474589 0.685647250391946 1 1
1.31199486119833 1.18483720629305 1 1
1.01156450956074 0.919136759070715 1 1
0.726652569133574 0.683106199855829 1 1
1.022229512116 0.904286799372263 1 1
0.782529541658856 0.681827181306059 1 1
0.829903569498614 0.785543776855289 1 1
0.97333001915931 0.979108754243025 1 1
0.750427004070718 0.682059273128311 1 1
1.15866443863254 1.04554210090155 1 1
1.17538861226792 1.07216004911591 1 1
0.97360171090485 0.885167444326533 1 1
0.928857529144219 0.835546447200948 1 1
0.688635265810331 0.661697054853318 1 1
0.849377303542089 0.76936576091169 1 1
1.01856592382019 0.966433791610475 1 1
1.17271175450945 1.06522734481762 1 1
0.712975897295435 0.647082940630455 1 1
1.14318362791096 1.04936575310156 1 1
0.822879136387374 0.770044505464189 1 1
1.58768160660224 1.45077439353317 0 1
1.26528914417879 1.14730046138808 1 1
0.645166967872642 0.599911737948143 1 1
0.752003294731794 0.68891939272131 1 1
0.611947329574698 0.558655031164607 1 1
1.30575132926385 1.2041218157316 1 1
0.934495371572522 0.821239616346626 1 1
1.11167057707336 0.999917546277624 1 1
0.989250560232835 0.898384108905936 1 1
1.10504190541354 0.98165005616955 1 1
0.635172700594825 0.576017858808265 1 1
0.909998109429419 0.816963540030709 1 1
1.38216273223238 1.27957448780421 1 1
0.619748563212724 0.571786725450711 1 1
1.41538634211192 1.23823682616262 1 1
1.06630732779379 0.951537888132964 1 1
1.2622264212245 1.11956075706162 1 1
0.906964114746097 0.819252479881872 1 1
0.754239797149842 0.689328658631753 1 1
0.807825044402766 0.752041138179691 1 1
0.632498133873711 0.563203043802911 1 1
0.572721737985808 0.516611069041853 1 1
0.856735306399694 0.783497783887037 1 1
1.14234020985446 1.0369586032345 1 1
0.658457306315724 0.595965461500545 1 1
0.928145277185799 0.864657167715938 1 1
1.12799142338934 1.03367808688571 1 1
0.917450358208778 0.828844928360611 1 1
0.469284799298902 0.450211217390584 0 0
1.28387796599664 1.14119038317983 1 1
0.741085813561116 0.671943358420533 1 1
0.27599474427133 0.273666647714238 0 0
0.731548078460859 0.670344875726886 1 1
0.886769457180135 0.834708721547702 1 1
0.900032279962195 0.787774161128475 1 1
1.04847520199602 0.953527836964846 1 1
1.00997357547099 0.882965088497603 1 1
0.527186473785125 0.497785137203916 1 1
0.741661794143388 0.676732828903671 1 1
0.515775795466398 0.502758925183328 1 1
1.12397319080302 1.03473136147892 1 1
0.507346288889725 0.458936298201717 1 0
1.00200241514947 0.890220225800384 1 1
0.493657432833175 0.415833853155516 1 0
0.492515295010824 0.362651641709029 1 0
1.02808094701562 0.93000997831775 1 1
1.25876447402968 1.13966760196422 1 1
0.900616476431935 0.823247532263194 1 1
0.923436539370965 0.842383273972773 1 1
1.08141404777277 0.981192329524444 1 1
1.01651044658834 0.862979206521242 1 1
0.698906844008255 0.653971648032409 1 1
0.980125263172122 0.877212009729483 1 1
1.13673569792852 1.01171199428068 1 1
1.03969141136643 0.913828263452777 1 1
1.4438667096329 1.29982940896556 1 1
0.714133934034309 0.71597200481214 1 1
0.875969424991137 0.776273222845332 1 1
1.27931607386245 1.15676305699381 1 1
0.954220318312905 0.864140937502345 1 1
1.24535558646759 1.0526965425187 1 1
0.698947528729707 0.642934503837545 1 1
0.74492043438308 0.662913948499989 1 1
0.5221351191767 0.478524660976086 1 0
0.989766192981077 0.889442342863858 1 1
1.13599849373775 1.04440029859654 1 1
1.14289210500489 1.00797120155188 1 1
1.50841091426483 1.3349733514364 1 1
0.635465188046745 0.599586959188976 1 1
1.35891693823791 1.24371846843245 1 1
0.828220926799602 0.740216326678895 1 1
1.60077550754851 1.41396345509208 0 1
1.09716923874163 0.968841650551943 1 1
0.470123636644903 0.431392813162019 0 0
1.13106211703248 1.03008926847195 1 1
1.01037313515629 0.875869607623967 1 1
0.48382166818079 0.421419370060062 1 1
0.927867019087293 0.828037102576847 1 1
0.934728216292012 0.841905234146492 1 1
1.12786606338232 1.03364989193041 1 1
0.95325367796917 0.872828197722197 1 1
1.17866144439432 1.0777848889513 1 1
1.37956758979076 1.23644747223715 1 1
0.935966758649659 0.895735042945926 1 1
0.892409769992685 0.817377627022341 1 1
0.960552627507898 0.881324963846611 1 1
0.960069732383651 0.860707107191664 1 1
0.750479083692978 0.682347236414797 1 1
1.06130958536197 0.948376025839129 1 1
1.12816381218211 0.992043091397023 1 1
0.805188565391697 0.738839585877172 1 1
1.36465601710771 1.24058340699696 1 1
1.38038018858253 1.18463620910636 1 1
0.804725370555885 0.735819437532791 1 1
1.07484500874111 0.988774061999908 1 1
1.10433792230619 0.992250563454877 1 1
0.71840444107841 0.625741112354012 1 1
0.778285295940235 0.696453337740992 1 1
1.07317353008215 0.965767662233071 1 1
0.681797326922182 0.640161061451886 1 1
1.1539802990899 1.03076464702312 1 1
0.619850916793368 0.533699111221394 1 1
0.904007771861168 0.827090416795725 1 1
1.13450273467198 1.00865344496297 1 1
1.11015773367263 1.00360211429499 1 1
1.24537374688504 1.16505783918052 1 1
0.63807473419855 0.584933231829295 1 1
1.28611532237967 1.13000697849892 1 1
0.728927042794348 0.62876638674942 1 1
1.03687869250557 0.939109567581069 1 1
0.989547355316266 0.918826065167518 1 1
1.1378899338784 1.01769467808027 1 1
1.00722996260932 0.898304979631046 1 1
1.11267540514959 1.02543733057736 1 1
0.810721697022088 0.719343376612071 1 1
0.795093463192162 0.743790909923498 1 1
0.955317323716742 0.856892844028562 1 1
0.652167077718897 0.553550342964384 1 1
1.39366994880641 1.2792829083551 1 1
1.21205099175849 1.0933133779228 1 1
1.26400885902594 1.1159405673904 1 1
1.2191939186118 1.12657871800911 1 1
0.909020684512782 0.842172883975033 1 1
0.905766852897949 0.84398045309841 1 1
1.25850595757959 1.08849888023836 1 1
1.04010767421971 0.940937812833142 1 1
1.09333062625646 0.995113720989191 1 1
0.912929177631063 0.831163243924756 1 1
1.37216398904753 1.23917077381937 1 1
1.44677398948143 1.31178741259226 1 1
0.87806859570834 0.794653153144955 1 1
0.71908290013015 0.657890248051793 1 1
0.776915927570658 0.715445581087495 1 1
0.910933683415781 0.843813728405757 1 1
1.31973902375335 1.18111432161056 1 1
1.35958565513611 1.23160945857621 1 1
0.508688005833278 0.445709608435587 0 0
0.963593174038296 0.858070180706791 1 1
1.10947963109188 0.946807624303634 1 1
0.78168481109976 0.689885689453156 1 1
0.74790009456477 0.654380981062428 1 1
0.676141964148887 0.592537253542769 1 1
1.26549776466067 1.14638428909988 1 1
1.03883016975308 0.93193611830557 1 1
1.36114305287311 1.21882639672634 1 1
0.522524432766819 0.465455418035208 1 0
1.31682223701252 1.18051284087482 1 1
1.06839022509198 0.979364273444218 1 1
0.919390382319805 0.842035183893636 1 1
1.04483807785351 0.953476665751452 1 1
1.19081182963668 1.09432251688328 1 1
1.49084480134016 1.31763091666287 1 1
0.994265327107023 0.906095196358486 1 1
1.05238717017738 0.945600250635857 1 1
1.01483310670492 0.974717031196754 1 1
1.00744113710903 0.899659225137023 1 1
0.64694511869086 0.603912582748926 1 1
1.43775558610437 1.29480635106169 1 1
0.748228376319512 0.697823119043661 1 1
0.971942695087386 0.874673898319924 1 1
0.947571981768821 0.853020401993142 1 1
1.19332804538579 1.08145076552329 1 1
1.31820126189056 1.17182048046239 1 1
0.897162173668235 0.788944137000501 1 1
1.03715783059281 0.952802911511176 1 1
1.10356913204711 0.986487523537016 1 1
0.774561921186829 0.711939892095559 1 1
0.646786757401678 0.577501601663295 1 1
1.09410436141981 0.911735877695166 1 1
0.848206619238235 0.786942196638746 1 1
1.070935040512 0.97840473898323 1 1
0.774456628192965 0.688557659623241 1 1
0.631351025260752 0.584488433268126 1 1
0.591672868305341 0.531894124632629 1 0
1.06687492621175 0.964464932804431 1 1
1.26364991408513 1.08924163326674 1 1
0.987309256950346 0.901854159230517 1 1
1.23353414331364 1.11265170517842 1 1
1.0000122110554 0.911067159139855 1 1
0.860425641171101 0.781571968389491 1 1
1.26855773831553 1.1336285012764 1 1
1.12297298104457 0.985597258628881 1 1
0.893630472146577 0.822475663308404 1 1
0.660723088862658 0.585329172619005 1 1
1.07619153487167 0.952029080029941 1 1
0.620132398255475 0.578215324167235 1 1
1.02953210368915 0.943091886795911 1 1
1.18371371195386 1.10814583896098 1 1
0.843385595342483 0.766770775731941 1 1
0.107672493795472 0.155324328275854 0 0
1.71719103155693 1.47269697427125 0 1
1.37141035966104 1.22621794757693 1 1
1.10229623575233 1.04175233559072 1 1
0.891390534804722 0.846037021480615 1 1
0.923291398628206 0.832297802343004 1 1
0.928273046187705 0.868330130214487 1 1
0.83662997138217 0.76651519084528 1 1
0.713472527849941 0.652430362685552 1 1
0.667416323078641 0.617693370433057 1 1
1.01793499063325 0.882155708637009 1 1
1.07704597911906 0.977083704205623 1 1
0.969941375665203 0.8499667238443 1 1
1.17428966309345 1.07275158450116 1 1
0.552757095397181 0.524410471151885 1 0
0.698429087123914 0.656272815619907 1 1
1.15698665819455 1.03123144938923 1 1
0.867872186510898 0.73181597032303 1 1
0.967097123538262 0.846478705201884 1 1
0.475265346515689 0.440206272194091 0 0
1.11985270569231 1.0004911672867 1 1
1.01321086355294 0.920823321945132 1 1
1.05563639939435 0.945739874304464 1 1
1.31424409551454 1.1750181672864 1 1
1.30008339751596 1.15238322929642 1 1
1.03067241115808 0.889426008000266 1 1
0.833114998478654 0.79969770479058 1 1
0.767740271529999 0.688486508880753 1 1
0.733634462028145 0.672626249721424 1 1
0.757681335291075 0.671888346419478 1 1
0.452378959110985 0.433953691275798 0 0
1.16601398429315 1.02604925497815 1 1
0.394505918904375 0.39022291452252 0 0
1.09710236587205 1.03224613988503 1 1
1.01526435818411 0.902417439372975 1 1
1.30650447005161 1.179778837293 1 1
0.884972411364921 0.820766059418793 1 1
0.72181790632482 0.666099856970015 1 1
0.804890427399706 0.681475596633692 1 1
0.590072242035213 0.567546338966954 1 1
0.881660845575637 0.762833970268972 1 1
0.725784875275574 0.680911268331788 1 1
1.35986069357296 1.25573835762819 1 1
1.21999322857086 1.083970224885 1 1
0.995580240003466 0.929727540603434 1 1
0.763653046499544 0.706490596724476 1 1
1.02910482868223 0.911807984854431 1 1
0.828876719332265 0.763405783985411 1 1
0.958535164594544 0.86990917278541 1 1
0.886184855057828 0.828845188493591 1 1
1.07988509691859 1.01357451860813 1 1
1.09932349721757 0.998809398355933 1 1
1.11123469787906 1.07012014685685 1 1
0.853893536138639 0.771171712472879 1 1
0.836327419949122 0.750413523025084 1 1
0.889340305348447 0.793225020486777 1 1
0.910664145739362 0.832402447546183 1 1
1.36326133317487 1.19541903188638 1 1
0.865137399452046 0.833806098729271 1 1
1.5855817753346 1.4305728027619 1 1
1.02610929250091 0.953835939918525 1 1
0.981875873235318 0.887845429028361 1 1
1.24215208807787 1.09998353347082 1 1
1.32015810817963 1.18200572851878 1 1
1.01541945135557 0.918373191355458 1 1
0.5549966113485 0.554714371983826 1 1
1.49745031097017 1.42608717937917 1 1
0.432216017579051 0.396528661468689 0 0
0.957610970221833 0.846974680136845 1 1
1.66807445318498 1.52025015013066 0 1
0.786841066825003 0.711398197075625 1 1
1.10257744374135 0.991588586280236 1 1
0.750706603052264 0.745223676823353 1 1
0.711690932723997 0.640510050243639 1 1
0.846113074464318 0.758586298785269 1 1
1.01947902668768 0.919928207200014 1 1
1.14925502054423 1.02664791903959 1 1
0.785617258241505 0.709934315445023 1 1
1.26104278624553 1.09889549308696 1 1
0.904487034583317 0.782943654297894 1 1
0.901962573841155 0.800820966294514 1 1
1.36850338377208 1.27863586392898 1 1
1.5409923419015 1.31164214859455 1 1
0.896180838119092 0.771735687914421 1 1
0.821811982059402 0.772836010869803 1 1
0.910320550117395 0.815349315699873 1 1
0.874982965395292 0.764430596355084 1 1
1.01791088534487 0.888641377986686 1 1
0.958275130443602 0.860668856686898 1 1
1.32686684286596 1.18865396853377 1 1
0.964408021773476 0.841149506734315 1 1
0.813992210894415 0.737160682111314 1 1
0.609793010218636 0.545373869177163 1 1
0.867841858700393 0.81470626129208 1 1
1.02904110655098 0.950765402525054 1 1
1.05490190981263 0.926718021992842 1 1
0.515082391460874 0.449134703778192 0 0
0.796689527652223 0.725773890302145 1 1
1.06729935091557 1.01127943319524 1 1
0.941328346748529 0.849177290619791 1 1
0.665527667873275 0.606238015048474 1 1
0.560964778328396 0.527286773550706 1 1
0.842328432968879 0.761460342640176 1 1
1.40713592561482 1.29234788814166 1 1
0.565283610989343 0.504621746317591 1 0
0.964373742691297 0.886407977833117 1 1
0.986536570414323 0.873834275844497 1 1
1.3080189033654 1.1692961680825 1 1
1.20774621627963 1.08098766293239 1 1
0.873320816140692 0.81281861577728 1 1
1.24401654988549 1.14329590087945 1 1
0.8641915264017 0.789166586059709 1 1
0.939486225029713 0.8639066985755 1 1
0.877455524294801 0.781756546368134 1 1
0.900755512270431 0.77475925597949 1 1
0.891261530280678 0.747517418586787 1 1
1.01065959964741 0.921997707370026 1 1
1.05395930515836 0.947987291289337 1 1
0.669638632994858 0.608025681019081 1 1
0.937439712703372 0.846584547579324 1 1
0.919359582750741 0.850039167460384 1 1
1.29625286105636 1.19086071648434 1 1
0.971449632165288 0.873789452940127 1 1
1.07754057275917 0.951984113535769 1 1
0.744571742828235 0.690106833300907 1 1
1.235107171869 1.14116085682654 1 1
0.964669912321061 0.861558873109077 1 1
1.21350547686762 1.1049888677469 1 1
1.00955398284642 0.860854185763029 1 1
0.850076063084521 0.787506681247173 1 1
0.821596849531303 0.766704873812638 1 1
1.56398070294314 1.46094566840833 1 1
1.06093003200507 0.97048961796418 1 1
1.11518372662279 1.00623512939663 1 1
1.09834814663044 0.997694190282698 1 1
0.843979603425494 0.786101324598295 1 1
1.22707424408801 1.10923630064449 1 1
0.994226889084047 0.919509170491203 1 1
0.829614820658458 0.751770699233492 1 1
0.869345863759735 0.800552741759955 1 1
0.90802317608253 0.81665535704994 1 1
0.977409999291631 0.895963262240195 1 1
1.17776537146558 1.0345086047887 1 1
0.577681400091101 0.498162664752928 1 0
1.2535052032416 1.10254100569001 1 1
0.844226484633735 0.809536399253339 1 1
0.686881754803101 0.610995979492257 1 1
0.763135964880135 0.67437757436453 1 1
1.13613023125512 1.02308264549401 1 1
1.2752430142577 1.15737714388025 1 1
1.09798933238127 0.990290014330365 1 1
1.00991985355932 0.908534811681831 1 1
1.17922415873688 1.10273528699673 1 1
1.06175929174912 0.949152270212132 1 1
1.19170113601438 1.05150321181911 1 1
1.18100087816922 1.05116499508253 1 1
0.999083833863003 0.94881283070547 1 1
1.04693568671922 0.923532299424089 1 1
0.961948042953895 0.888969615237755 1 1
1.33824049963152 1.19269800421103 1 1
0.63602366451966 0.537370218788446 1 1
0.762918915504725 0.690265855300292 1 1
0.808105148121774 0.701501602120447 1 1
0.672529710290568 0.635352748143117 1 1
1.27968364077389 1.1341207528047 1 1
0.850353520560687 0.812823316939439 1 1
0.978909790936962 0.878688976644232 1 1
1.03394715810484 0.950558214902239 1 1
1.25025268823753 1.11525402393607 1 1
0.945521301987311 0.81103501633589 1 1
0.556094096876423 0.490953946593731 1 0
0.808518593010527 0.728728959273242 1 1
0.678575854630746 0.635748701652249 1 1
1.41950768624335 1.22718469185942 1 1
0.732124281010055 0.645636787468524 1 1
0.698334432504738 0.647213184662772 1 1
1.54899801912155 1.42127319658892 1 1
0.847964307539468 0.76281737404271 1 1
0.753237345527122 0.669735976221898 1 1
1.00855486467499 0.862693024740588 1 1
1.27500244940644 1.16361605153817 1 1
1.17784465928715 1.05200735837063 1 1
0.988954843534321 0.866798203867857 1 1
0.644652589754296 0.605040077278616 1 1
0.968640394681801 0.849131857141514 1 1
1.14185175633228 1.03813668872138 1 1
0.945076877687992 0.910620212855299 1 1
1.00426922419898 0.946410006587464 1 1
1.2952670404725 1.12293926630063 1 1
0.769140312900236 0.701687867399491 1 1
1.18284194046262 1.03547523729407 1 1
0.787598594833874 0.73390073259244 1 1
1.09517417436719 0.958613312285011 1 1
0.931524652062913 0.807104046051752 1 1
1.63874128744955 1.51438470414612 1 1
0.262194304613313 0.23051648783019 0 0
1.06997182904075 0.987014772125973 1 1
1.40302270719626 1.27306087950303 1 1
1.23759673981358 1.13548024614362 1 1
0.910592477963789 0.822555935471065 1 1
1.16790305695366 1.03998388751804 1 1
0.92164921412055 0.815862864445168 1 1
1.13052263163544 1.00249116208896 1 1
0.537670243487438 0.495403063365491 1 0
1.17322980708688 1.08498842650962 1 1
0.989995005665331 0.878306951995422 1 1
1.08621989038585 0.984171917938934 1 1
1.17739453098975 1.06287149246412 1 1
0.806717282062135 0.719426890583622 1 1
1.16943302382485 1.07139551123207 1 1
0.76439044962363 0.702303940147243 1 1
1.65666485938209 1.52009195951982 1 1
0.608552259240099 0.551356905905951 1 1
0.877253704469214 0.800812650479546 1 1
0.739457905354973 0.677664659669092 1 1
1.41255637812 1.25739720809061 1 1
0.931775314217269 0.844245364602214 1 1
1.33546263661724 1.19392600613464 1 1
0.671086968751203 0.590410566271778 1 1
1.21390082820694 1.07340130022665 1 1
0.78251321613493 0.696103289040157 1 1
0.935175956692154 0.841030894468223 1 1
0.956210327225814 0.839573383342203 1 1
1.02670875125426 0.914473943618325 1 1
0.938478644331495 0.847562469521666 1 1
0.927034468276839 0.857420879592042 1 1
1.1395095495643 1.02859389639864 1 1
1.07157614820378 0.977555993661934 1 1
0.699884815391388 0.637680434465102 1 1
1.22884480226955 1.23237472851229 1 1
0.889160691622691 0.819519664298969 1 1
1.0241184991161 0.926140386672585 1 1
1.13351567190209 1.03489850195989 1 1
0.990698452312603 0.885090647470423 1 1
0.814355823126991 0.749722746424387 1 1
0.882378285982314 0.739116883252543 1 1
0.849262297987543 0.768958471634473 1 1
0.756553929537915 0.667442188699974 1 1
0.425751161913493 0.392002379200812 1 1
1.31323973909715 1.19070429821064 1 1
0.882678530525637 0.807122432540753 1 1
0.901264795127418 0.790294940831073 1 1
0.896040138050778 0.811964629370374 1 1
1.08580593212416 0.964360951576089 1 1
1.01895897623106 0.91522497681763 1 1
0.818172777759775 0.735442472709578 1 1
1.28307050633483 1.17060620742129 1 1
0.653112810457705 0.603732894247515 1 1
0.783221008267574 0.714849072115389 1 1
1.01570794846957 0.918903740817827 1 1
0.947794402683643 0.86669814190873 1 1
0.891609230497717 0.793496328058333 1 1
0.545494696173637 0.514606452321534 1 1
1.31312225004946 1.20028850733643 1 1
1.01290862954124 0.91381567603097 1 1
0.844053590310905 0.748577504890514 1 1
0.781678745332478 0.781919915157626 1 1
1.2751871773758 1.17401164456912 1 1
1.36206631585927 1.21444879466259 1 1
0.889281541300662 0.824107052422327 1 1
1.03141427068173 0.92421114674488 1 1
0.691756899225021 0.604467468360203 1 1
0.623216191866439 0.61000018568848 1 1
1.26562699554528 1.11408826736852 1 1
1.09229018385454 1.00051620523305 1 1
1.00076495685466 0.910589061752913 1 1
0.93100381857147 0.831035997039714 1 1
0.949665630901043 0.863726852497637 1 1
1.11598629359286 1.02147058052771 1 1
1.1986352085638 1.08773065420831 1 1
1.25290935473086 1.11373261290205 1 1
1.12704527541761 1.00436321077538 1 1
0.885821326336142 0.799816099251098 1 1
0.69540368475938 0.62268639030881 1 1
0.691536274846578 0.627619773434355 1 1
1.0684911810859 0.978237110060401 1 1
0.989720178562239 0.851799387667875 1 1
1.20182653632125 1.0983287198777 1 1
0.62346519130015 0.529576597300037 1 1
1.08898118008543 0.997175040500861 1 1
1.03004034947137 0.92440096253288 1 1
1.18629583529783 1.070747779462 1 1
1.42435259996003 1.2765539653428 1 1
1.67794543762345 1.52235676877517 0 1
1.38292501939574 1.21950939352092 1 1
0.941786993535274 0.861507620955777 1 1
0.916431569102522 0.817367639858881 1 1
0.892237356313191 0.782026622291613 1 1
0.943247639167348 0.855325457907596 1 1
0.912103857563028 0.814553996698272 1 1
1.22890994250892 1.07806058740148 1 1
1.06799242294684 0.95346408659791 1 1
0.824982999983166 0.750672709012498 1 1
1.41151051572944 1.26304761395799 1 1
0.910825669588856 0.815708566386909 1 1
0.843946598163865 0.758671208009759 1 1
1.10988525810913 0.976432607310211 1 1
1.06874165121814 0.953596739231198 1 1
0.575284663829313 0.50290905202067 1 0
1.20610937516681 1.07564392399442 1 1
0.298376722872537 0.269087645616569 0 0
1.17702526486735 1.09528911246019 1 1
0.591453356348105 0.498921250964505 1 1
1.46216721508847 1.29713163466175 1 1
0.367268961269661 0.322573637949321 0 0
1.41875609731741 1.2997724948146 1 1
0.838949145668145 0.759410752523747 1 1
0.839942419900858 0.792947732716403 1 1
1.17884807541074 1.02236081404473 1 1
0.928129469635613 0.832173699894167 1 1
1.03302049003707 0.93300981334567 1 1
0.884467889057849 0.794168677526101 1 1
0.765793463847797 0.710864154508039 1 1
1.22467948183965 1.11518626428765 1 1
1.07432711266383 0.978430000873033 1 1
0.324634309573376 0.310309152059963 0 0
0.667294038588406 0.605878420624092 1 1
0.623606557341632 0.552571309259902 1 1
1.27075243336383 1.17971492446908 1 1
1.1225871007795 1.00147407748845 1 1
0.74170635856427 0.661144295118366 1 1
1.21500654400734 1.06244160340742 1 1
0.862597473327928 0.79535599706324 1 1
0.928625848628972 0.835869362807301 1 1
0.785762200261717 0.713561573989645 1 1
0.956502554352394 0.87049309430677 1 1
0.709972365850875 0.569400148834233 1 1
0.69374210390553 0.580143851925216 1 1
1.29565184111541 1.17276366079013 1 1
1.07070765761781 0.929568696866118 1 1
0.767161479351752 0.715327291717918 1 1
0.61282646417628 0.548049502863782 1 1
1.15894308889526 1.01666884708399 1 1
1.10798303398568 0.965540628766013 1 1
0.782351569734387 0.721908936497834 1 1
0.974398412444642 0.855913080268988 1 1
0.674116481526526 0.618349340846095 1 1
0.914308444937311 0.823523075766979 1 1
1.16120689360838 1.03633803664897 1 1
0.865025306551532 0.824856788958841 1 1
0.650640984351529 0.58004774260338 1 1
0.745633498077138 0.674583464078285 1 1
1.12628964019333 1.04677392913967 1 1
1.39649685177953 1.34806385377187 1 1
0.850445191773708 0.786705015632105 1 1
1.06570101258656 0.947696534093735 1 1
0.935022484498487 0.850643813718728 1 1
1.43166665697455 1.36156730991654 1 1
0.737345378787164 0.692550961945376 1 1
1.05185656360713 1.0318611708002 1 1
0.729332991512549 0.714520921742708 1 1
0.746198959415782 0.652878971374958 1 1
1.0874106820391 0.940420700005238 1 1
0.999398075150924 0.897817546183783 1 1
0.69089948181238 0.620055041086994 1 1
0.632996591189315 0.56333004781421 1 1
0.754238922457366 0.672082776501006 1 1
1.17321777661783 1.08057919081002 1 1
0.66109845913296 0.573525476728096 1 1
1.10398263676721 0.974156945745819 1 1
1.26961880232873 1.1217607764276 1 1
0.534001659490559 0.493964275348808 1 0
0.49147869627835 0.453097268043465 0 0
0.650814929566115 0.608214706936221 1 1
0.482627234284348 0.422883397762028 1 0
1.1301248330932 1.0087220304937 1 1
0.722418203851476 0.658933668637072 1 1
1.14874965677732 1.05194535597294 1 1
0.905543771888464 0.79854452400099 1 1
1.33353326157655 1.17230564328696 1 1
0.768135255924736 0.673400997711826 1 1
1.47785648858601 1.35302122820273 1 1
1.29608248999679 1.15354327812692 1 1
1.20520589712754 1.11393468280361 1 1
1.25877325497627 1.11022002275902 1 1
0.762525558878947 0.709783396998188 1 1
1.02998891407657 0.91022800904691 1 1
0.937223684523444 0.839756729776816 1 1
1.13266108366808 1.01897969460256 1 1
0.988145786686903 0.869888967617186 1 1
0.829904137376189 0.739593120382829 1 1
0.842955414116032 0.756487053570643 1 1
1.32180875753026 1.18062199398834 1 1
1.07626178799429 0.984453511752692 1 1
0.880981523909564 0.788801556305788 1 1
0.520938644420141 0.4572930739368 1 0
0.881259417763315 0.770690259477181 1 1
0.760676203106779 0.659564807476993 1 1
1.13235944431419 1.02090765245767 1 1
0.997462991608771 0.803436388422327 1 1
0.947396504879946 0.885684588166844 1 1
1.23976187785408 1.142250776269 1 1
0.732843063360408 0.659967675235277 1 1
0.690408391753223 0.606505786234745 1 1
1.03767129627333 0.93838654068317 1 1
0.521092359683427 0.484359102480103 1 0
1.10672014206653 1.00110675917683 1 1
1.03076485595612 0.896595699210522 1 1
0.824727298951275 0.731233202071465 1 1
1.28659174881306 1.17398680462133 1 1
1.04422366689189 0.949265149969209 1 1
0.630085771319699 0.553254744029682 1 1
1.05301534968961 0.980384114816454 1 1
0.397793862306308 0.353249382824013 0 0
0.827915191734996 0.745967822031288 1 1
1.05447794380447 0.960285714754731 1 1
1.1869192908026 1.0739564189585 1 1
1.25323003878454 1.09724012248757 1 1
0.828515248057029 0.766295263304871 1 1
0.865069737354631 0.784989484031853 1 1
0.903085950149749 0.792942011101986 1 1
0.646229028941394 0.587815391400594 1 1
1.02218330741371 0.941696234762667 1 1
0.71308750363992 0.636506463618667 1 1
1.15090342402879 1.01202037089103 1 1
0.75691612745059 0.583676117737459 1 1
1.10402404826384 1.01200493146749 1 1
0.852849137447629 0.756773587988088 1 1
0.899855174947492 0.781936340181534 1 1
0.736423879362044 0.677716103814081 1 1
0.921172447434837 0.824943679349463 1 1
1.41903961110301 1.29446743759622 1 1
0.930266584926646 0.84420090457659 1 1
0.924808342267188 0.859196501411867 1 1
1.63913841505746 1.46615151743333 1 1
0.698737928340102 0.613653026253699 1 1
1.33589580609356 1.21966091067688 1 1
1.08873148741147 0.985535748235288 1 1
0.941602803746726 0.822551108086838 1 1
1.08104687110773 0.991305024989382 1 1
1.04789246627067 0.940299693771829 1 1
0.898546770460804 0.829070764932788 1 1
0.715020127329873 0.68957430551487 1 1
1.36853124708503 1.23437492783371 1 1
0.7703322265914 0.650061397447397 1 1
0.831851675703392 0.743180243421722 1 1
1.05692652146181 0.958953879288771 1 1
0.744943083736582 0.687832654944872 1 1
1.0057268526609 0.914962725419845 1 1
1.13850393708364 1.07165127047565 1 1
0.868455140035321 0.795594592661997 1 1
0.785816496806208 0.7387608142261 1 1
1.11562040555408 1.0024305725581 1 1
0.958323456807122 0.857073897414612 1 1
0.749560664003309 0.594104692196628 1 1
1.29283117344913 1.20625735945933 1 1
1.07843729092258 0.97333429657163 1 1
1.7603889040073 1.58011372688324 0 0
0.286287412042988 0.30296959558177 0 0
0.890381633151122 0.807639495338471 1 1
1.28983786047756 1.14114743855942 1 1
1.36722283359587 1.20641090166725 1 1
0.839824235124256 0.799703254656724 1 1
1.1119568866489 1.05303415970383 1 1
1.00489368384178 0.919713657358642 1 1
0.884068035348066 0.770918613096727 1 1
0.708534923196916 0.649508801655022 1 1
1.21227648616638 1.07126148951465 1 1
0.533028044550372 0.431928378647607 1 0
0.911614398208016 0.815295474430542 1 1
0.843283044954418 0.758983363175047 1 1
0.998069101363707 0.922833467021512 1 1
1.40580187092698 1.24579227943981 1 1
1.00867888376684 0.911425439897787 1 1
1.00608793373743 0.92655478327646 1 1
0.951123104909768 0.862046162891299 1 1
1.00394203045168 0.883520809773744 1 1
1.37715460142203 1.24363615851385 1 1
1.653100695559 1.50115620171919 1 1
1.07037782797759 0.931411413986867 1 1
1.50338941736063 1.41144207179243 1 1
0.906216657559746 0.810256062313603 1 1
0.838106428989569 0.733176414758526 1 1
0.848394578396331 0.796240551012752 1 1
0.939901442667645 0.817642632182295 1 1
0.934232208198305 0.853390961833394 1 1
0.839393683039439 0.761498961870136 1 1
1.65265215369526 1.52565197207223 1 1
0.631978697781935 0.576873723764351 1 1
0.913500868670146 0.844009310637788 1 1
1.09120936533003 1.00414318171635 1 1
0.870535931856204 0.78412499535381 1 1
1.10551447270041 0.9775882461173 1 1
0.801489858620626 0.749941425119793 1 1
0.630421491132322 0.551621804720788 1 1
0.758386204383119 0.674597514711485 1 1
1.32381044851794 1.15465243329305 1 1
0.968416227084932 0.854478476699342 1 1
1.00311003283334 0.931892270574208 1 1
0.932205444608222 0.859637361372241 1 1
0.398789191575704 0.345491676890024 0 0
0.976131185842857 0.870393387596356 1 1
0.772249532098674 0.687626049518682 1 1
1.02029893508609 0.910308960123831 1 1
0.765311440416832 0.693204884112003 1 1
1.29951490000938 1.17631283717553 1 1
0.80703133527663 0.797380730257177 1 1
1.34914316629668 1.20585033324976 1 1
0.940102408710228 0.837614188435115 1 1
1.469883224282 1.30182128038937 1 1
0.739124592630344 0.668718941816051 1 1
0.954204371888449 0.838490763194774 1 1
0.861673257657236 0.792553502322047 1 1
1.10717910964496 0.982009503935541 1 1
1.15896263953287 1.12030404742853 1 1
0.811512901816219 0.726185185363311 1 1
1.04289222660003 0.958814522296542 1 1
0.674937241266862 0.606370435202253 1 1
1.20185051402371 1.08477646940944 1 1
0.800299906426142 0.717944818064025 1 1
0.323682296861507 0.30739513425524 0 0
0.690264503523335 0.624626868678049 1 1
0.477101893416692 0.474859033428036 1 1
1.1558343950212 1.04709291324391 1 1
0.983717968914344 0.904659095074491 1 1
0.561747923656427 0.511642102640906 1 0
0.965587188327168 0.854594725030728 1 1
0.820211998515324 0.747404817233112 1 1
0.297981467861195 0.262685361023767 0 0
1.00172457277145 0.926380663789042 1 1
0.926407594457853 0.801444449663451 1 1
0.785290854273473 0.701896417609504 1 1
0.828317775884904 0.723614944394928 1 1
1.18161419029514 1.05100913422403 1 1
0.886092229277789 0.777353221512448 1 1
0.898536603666468 0.796372648549828 1 1
0.918442197648253 0.820745630174358 1 1
1.73971721796147 1.56845752782019 0 0
0.389787441255785 0.349884732250542 0 0
0.954656400983837 0.874791759986748 1 1
0.898935565805302 0.798469390680208 1 1
0.93227989260505 0.841953003418763 1 1
0.756950839844123 0.706614314157219 1 1
1.31403359910894 1.18038090810744 1 1
0.947977304890369 0.867558449705092 1 1
0.767764032674046 0.686986283389593 1 1
0.902277296681658 0.815044565408268 1 1
1.14956591529206 0.972669700829838 1 1
0.926625630844218 0.829075869896849 1 1
0.516405638746238 0.450176498201967 0 0
0.683733988738408 0.646936166914171 1 1
0.981592632215866 0.849573757570169 1 1
0.894809645297293 0.783408644151732 1 1
0.621855800210631 0.570551506060315 1 1
0.563116963500623 0.53507456428953 1 0
0.569051026765712 0.515337286611039 1 1
1.17067849958887 1.04757676170443 1 1
1.19095793383203 1.07674941190127 1 1
0.733551033680718 0.688695697002791 1 1
1.3008066493814 1.13040027032183 1 1
1.19758058885074 1.03672776803792 1 1
1.00505506560685 0.911078453350466 1 1
0.584084258187252 0.529490276768007 1 1
0.487324015077609 0.468737032040136 1 1
1.19452434447961 1.01766543208121 1 1
0.954505558593966 0.858085228853205 1 1
1.04038643787272 0.933462418464776 1 1
0.633114849271021 0.573006230810881 1 1
0.660711672947348 0.594938136251079 1 1
1.11428636976062 1.05086991613844 1 1
0.989480831918498 0.895767896240059 1 1
0.867356597665884 0.789186820984469 1 1
1.21656906346071 1.07071419331807 1 1
0.541839454036239 0.46819600739991 1 1
1.06809257727481 0.986521469258433 1 1
0.982188824113905 0.867226660864914 1 1
0.732016103012111 0.680796177942889 1 1
0.688964155432416 0.634639577418786 1 1
0.992395589951504 0.880018805958645 1 1
0.892766107084349 0.830935692745519 1 1
0.545188558007567 0.501213112214977 1 0
0.837930306928599 0.750559307194451 1 1
1.21431296040813 1.09341075922042 1 1
0.689597263156407 0.613240228841973 1 1
1.03436107239473 0.917101669309362 1 1
0.849998321874698 0.750185211131933 1 1
0.804816811961407 0.735794803175159 1 1
0.894080442730407 0.788854498041726 1 1
1.00729116626552 0.9120025975002 1 1
1.21315033990517 1.11274195226727 1 1
0.664258994188211 0.584263460191175 1 1
1.41644049412145 1.27745937450667 1 1
0.845851940111754 0.752841483224664 1 1
0.55829495552472 0.528569436099403 1 1
1.18408145567229 1.0342214723742 1 1
0.914264535346239 0.832617873234052 1 1
1.03044347225464 0.905459272891201 1 1
0.858528486729506 0.762071894223079 1 1
0.807628165662552 0.734466472142692 1 1
0.604333488511141 0.527309536646049 1 1
1.08353723593483 0.949780950322863 1 1
0.684020949091862 0.61218255508626 1 1
1.05886888200055 0.952116950279324 1 1
1.17211830455656 1.05604309522879 1 1
1.05648074101124 0.942869593321307 1 1
0.623998956473789 0.573243848446976 1 1
0.943891169982206 0.865421468630527 1 1
0.841627398226871 0.723528714649681 1 1
1.1292944605154 1.02247338801684 1 1
0.616808558830213 0.555171089850592 1 1
0.692208661147553 0.656286009436619 1 1
0.945142576920272 0.869958203963486 1 1
0.926611910115923 0.839415516110569 1 1
0.898082017026075 0.80880548195262 1 1
1.01484425283582 0.895061280182819 1 1
0.823176437606569 0.775874915386793 1 1
0.737168840445029 0.620555642913457 1 1
1.27190327942351 1.17293334659227 1 1
1.46741294022396 1.34498393798729 1 1
1.25198961132485 1.1233747560877 1 1
0.525117874060276 0.478611812848962 1 0
0.829996775407585 0.780698847284822 1 1
1.55452700980934 1.3839378253022 1 1
0.764174167207187 0.687677728177123 1 1
0.673621639788114 0.604935501786728 1 1
0.69672468746739 0.621189160646899 1 1
0.763408104051412 0.683317878062179 1 1
1.28097771068908 1.15601475158239 1 1
0.793395970202213 0.705648826935046 1 1
0.74970922911379 0.658337733705931 1 1
0.501162023384919 0.46013500253711 0 0
0.756031272743733 0.68355899454704 1 1
0.909752497848717 0.843138892098035 1 1
1.29881215963482 1.19272342548362 1 1
0.769255089131664 0.685858626809604 1 1
0.423337005599019 0.369757046543308 0 0
1.02064041896528 0.920241051598889 1 1
1.21467910520739 1.06988712544464 1 1
0.679382051178571 0.614439696765849 1 1
1.14495667717289 0.977095789353465 1 1
0.622179146075802 0.577990333340354 1 1
0.905799257800521 0.791119281994955 1 1
0.843510634972411 0.944844412392418 1 1
0.889663949182469 0.766112616025026 1 1
1.18346955627748 1.03828618939889 1 1
1.7161012596254 1.56236309090337 0 0
0.927857430564017 0.849222176605881 1 1
1.17065587520335 1.04282636450625 1 1
1.07668492432152 0.965557645100444 1 1
0.851458526718141 0.769621532403615 1 1
1.30576675098791 1.16747828736355 1 1
1.07674137936607 0.994130625030119 1 1
0.91752581009605 0.832352921831283 1 1
0.670068844778142 0.593408942189792 1 1
1.39667683890778 1.25282314830056 1 1
0.764064967767115 0.703688893111877 1 1
0.697183569553132 0.624055484238512 1 1
0.929784239200414 0.86977563412687 1 1
0.870313726513534 0.843418776657195 1 1
1.25340468017656 1.15239067037239 1 1
0.804748746404461 0.722400004825472 1 1
0.88448061126359 0.7997779533498 1 1
1.06072319099996 0.968523267506395 1 1
1.63363240460511 1.43407328989694 0 1
0.922490985307109 0.810856496535372 1 1
1.10994160001707 0.986086744325755 1 1
1.00182978574979 0.880483962853202 1 1
0.759590076273211 0.670519225359456 1 1
1.3236786161596 1.20772822362496 1 1
1.00723777595198 0.899010501765752 1 1
0.698815521728748 0.655990076546357 1 1
0.899977962888511 0.813549044660686 1 1
1.01745091066027 0.9191189056297 1 1
0.790641478262755 0.697900047354396 1 1
1.11828666058967 0.968028165681311 1 1
0.755446219400921 0.703100097728943 1 1
0.510803961029644 0.493804424110555 1 1
0.681520525393053 0.621074341417844 1 1
0.603483952409219 0.555736977972148 1 1
1.28042907593215 1.12267513874369 1 1
0.686901006317208 0.615545015919175 1 1
0.975751286688016 0.88989762015779 1 1
1.21373117506906 1.08184594866849 1 1
1.04426069152764 0.967658854192315 1 1
1.5672693637168 1.40370032730437 1 1
0.844052159794773 0.77450082323486 1 1
1.5355013135953 1.38011312365539 1 1
0.814291301039554 0.694161624637036 1 1
0.559857571954793 0.489239173957649 1 0
1.01646136180713 0.927007913118629 1 1
1.13115587463198 1.03320571434116 1 1
1.38585442536777 1.30407812971147 1 1
1.32835323801063 1.20697514849984 1 1
0.783194916494039 0.711215646980695 1 1
0.628487544005532 0.574759209041698 1 1
1.44986087765849 1.26022229504196 1 1
0.908535526992097 0.810318073004753 1 1
1.06028290939745 0.913873636813269 1 1
1.0190784376614 0.950881196508485 1 1
0.784901837877843 0.678143058930978 1 1
0.928629374977044 0.840567365961649 1 1
1.0537914347003 0.971845477264801 1 1
1.11887122366443 1.03536263471824 1 1
0.847380145087911 0.751816553444296 1 1
0.926373266685168 0.833392826991139 1 1
0.743744180561861 0.660126031192949 1 1
1.03026885088592 0.90204433925383 1 1
0.744605788422856 0.669321297865495 1 1
1.00812298533966 0.939036188270464 1 1
0.79855902270193 0.7476439378879 1 1
1.04335587957581 0.95353542348203 1 1
0.793374441694051 0.709500499843529 1 1
0.931511020304866 0.849396155344101 1 1
0.958082347207269 0.872537217609875 1 1
0.855366940153371 0.78588457497872 1 1
0.508684948376944 0.439690891828095 0 0
0.966406477508491 0.884630420049157 1 1
0.792328661179771 0.677373383583514 1 1
0.998948906523096 0.905875427745537 1 1
0.941596581236742 0.857850380484964 1 1
1.09246181889078 0.965680064343605 1 1
0.716758220320136 0.62081672726497 1 1
1.30574669854501 1.17494957755191 1 1
0.929197382199813 0.822507293225197 1 1
1.01490629480584 0.86875895679724 1 1
0.798301104178457 0.704857018440442 1 1
1.23969341015474 1.10953819390123 1 1
1.31861831916268 1.20658771874441 1 1
0.985849513989252 0.905565060274754 1 1
0.768427825821702 0.701827227353242 1 1
0.710322927371863 0.637284780099288 1 1
0.991860675529377 0.867566806077634 1 1
1.27474041464404 1.15255826993622 1 1
1.15275609154431 1.06599128165936 1 1
0.660281392847291 0.626990657177409 1 1
1.35155340680419 1.19300302575279 1 1
0.792690745853407 0.706507620312487 1 1
1.05288409678047 0.935219681863512 1 1
1.32164442522233 1.1800561126943 1 1
0.669232275808441 0.609001064371962 1 1
0.855682142568873 0.777923731809709 1 1
1.31836844731908 1.19615914920373 1 1
1.18404858545211 1.07575034831684 1 1
1.04599317449579 0.958757933558136 1 1
1.14558433019135 1.01306417820571 1 1
1.00393826278896 0.919872533320341 1 1
1.14089748083773 0.981790211395654 1 1
1.36310764794134 1.24081273554813 1 1
1.33470448030223 1.20487440994244 1 1
0.882383950799453 0.805311140364892 1 1
1.6146383186316 1.45208697060231 1 1
0.863199767560823 0.755939074651323 1 1
0.911212465184258 0.8061929658838 1 1
0.793720676890549 0.69562155978211 1 1
1.12176890846694 1.04161153830353 1 1
1.06348411270728 1.0269188602781 1 1
0.932635155859304 0.858983205018337 1 1
0.940132831060457 0.890888073654266 1 1
1.10392392132631 0.969137070600204 1 1
0.828123190224687 0.768290627464757 1 1
0.85716731350204 0.783786121554897 1 1
1.2688304585696 1.1437554931435 1 1
0.851588276191241 0.774647955058128 1 1
1.06716028819957 0.950711084239558 1 1
1.41088974191558 1.28815052831528 1 1
0.556479756470195 0.503540925326784 1 0
0.868683632746213 0.754923138845616 1 1
1.00029387306577 0.921610131802496 1 1
0.579781995353684 0.51967851066241 1 0
0.865025973026392 0.798119151110351 1 1
0.97220866608342 0.90817493759985 1 1
0.803054921694615 0.736163351303209 1 1
1.00072824743765 0.928745323867212 1 1
0.787947903718007 0.734432488612237 1 1
1.37139865411019 1.25087276246784 1 1
0.590555524906589 0.572486761329328 1 1
0.76106515084168 0.68994839655983 1 1
1.0647021411484 0.974159775272793 1 1
1.0462697403481 0.977208732473602 1 1
0.675010649849023 0.622322207349265 1 1
1.20051073077462 1.08014016410475 1 1
1.36495449946032 1.25313020414842 1 1
1.25902380623289 1.11694080782687 1 1
1.18030439869861 1.04783748913523 1 1
1.32333811870508 1.17121367201106 1 1
0.767485206045383 0.658701525578181 1 1
0.679219566424056 0.602287881819903 1 1
0.966593750577776 0.87082918097611 1 1
0.871043033821689 0.800748047628591 1 1
0.949906448058328 0.828796387970627 1 1
0.731706589648573 0.634452710384461 1 1
0.992516024943342 0.917942262239131 1 1
0.966404192760124 0.891462519926441 1 1
0.963429602626011 0.889727797499783 1 1
1.31992689370896 1.20534714771167 1 1
0.919393981906926 0.813797016782313 1 1
1.05460612745207 0.909510747527708 1 1
0.986809871668395 0.882314804913871 1 1
0.97432197302519 0.86062408566434 1 1
0.693672331979888 0.620617876318185 1 1
1.0459510404111 0.938600440659342 1 1
1.16273747666536 1.01654741718147 1 1
0.646161790112772 0.548019216392291 1 1
1.22642081848835 1.13183915777455 1 1
0.567637487882896 0.507698682149688 1 0
1.33661695964473 1.20619058714366 1 1
1.15063641143601 1.04546872723512 1 1
1.250405670419 1.07392755815148 1 1
1.31764896954698 1.17772566584449 1 1
1.10248344200381 0.971950817057552 1 1
1.17835084834344 1.13380940486122 1 1
0.903427339031277 0.793375045558999 1 1
1.02202500528996 0.934736625754014 1 1
0.663405213590861 0.70241848797908 1 1
1.23034599737405 1.08297694635026 1 1
0.622101996954018 0.583387157287515 1 1
1.05158214519332 0.998382802672326 1 1
0.596460811420637 0.529719134847229 1 1
0.736963058085024 0.682376938551869 1 1
0.885722041423189 0.787243307610724 1 1
0.894519124939101 0.823679649001964 1 1
0.63923077394664 0.5890118301911 1 1
0.555821986262425 0.503458353658762 1 0
1.31177625477573 1.18652516990331 1 1
0.753668675476991 0.699653730800557 1 1
0.738635360745381 0.649469219775176 1 1
0.926725731373556 0.879057863012809 1 1
1.10753940412433 0.977629057725336 1 1
1.20806669238256 1.07470124776495 1 1
0.828963523228354 0.725829395995307 1 1
1.33425397722102 1.17296377944893 1 1
0.730991674285488 0.683232217438331 1 1
1.5197006554171 1.36393671349565 1 1
1.16795456627772 1.03603805185522 1 1
1.21731071926187 1.09384244964397 1 1
1.04170931220534 0.933018058568091 1 1
0.806413437313046 0.744696633750052 1 1
0.779949984448538 0.729927123414956 1 1
1.11149113037019 1.00673860634981 1 1
1.13603320057413 1.02205772503166 1 1
1.03190412328964 0.905814907669395 1 1
0.945382961651685 0.820635225499918 1 1
0.882290673383146 0.771153354796905 1 1
1.10887568802481 1.01295107777395 1 1
1.1209096730027 0.986900636455532 1 1
1.02039588479028 0.897619886675044 1 1
1.13585570112492 1.03439510611025 1 1
0.843674966560308 0.775801389422702 1 1
0.876028736246599 0.742748026646251 1 1
1.24658815118343 1.15876246644785 1 1
1.22855763428577 1.0765585846829 1 1
1.2701775647741 1.22671797535721 1 1
0.833245535103191 0.696468409346493 1 1
0.549560082279319 0.480762902883266 1 0
0.945418526644035 0.866271712511892 1 1
1.15177864117061 1.06853193451417 1 1
0.973941197460629 0.911980894367883 1 1
1.20935445596572 1.09985574141727 1 1
1.00398215341388 0.882537055188157 1 1
0.976982694499968 0.891882591319587 1 1
0.830883370310672 0.752249760548457 1 1
0.78037976880132 0.678253433744409 1 1
0.861751402467944 0.772253544417728 1 1
0.989507206997238 0.915704250591588 1 1
1.54459652490695 1.36366898888973 1 1
1.01927744651175 0.933180925354301 1 1
1.29384982889557 1.19560921317765 1 1
0.768696460593722 0.702725839769256 1 1
0.826914800484367 0.720261331985767 1 1
1.11521379711444 1.01751258497188 1 1
0.93183939848669 0.844676352335445 1 1
1.03928794879163 0.959378334771221 1 1
1.31021097341873 1.18105344123269 1 1
0.954071782592918 0.91569663300661 1 1
1.02372726258332 0.933219348346824 1 1
0.652836671739517 0.584835821371797 1 1
0.901708564659456 0.82806456303584 1 1
0.866030297324711 0.794746156016174 1 1
0.990683117161433 0.882331606620939 1 1
0.987988915250019 0.883231517285418 1 1
0.747443167918488 0.673948837527861 1 1
0.920996638493926 0.834769940029368 1 1
1.12010878682659 1.00005813866294 1 1
0.851651851760525 0.767330650173978 1 1
0.86829441895514 0.818721295862598 1 1
1.08893506438241 0.981772542359811 1 1
0.819253379020578 0.780216586310442 1 1
1.16726602737399 1.0283871695709 1 1
0.542629553075288 0.472142977014636 1 0
1.30666416564359 1.22066927268763 1 1
0.814414707204358 0.747287093762734 1 1
0.729841891518692 0.643268829341769 1 1
0.686321131144745 0.606513114826754 1 1
1.45225101245582 1.32088276299301 1 1
0.823738476600205 0.750892912448839 1 1
1.54215487149943 1.32417695965292 1 1
0.924122652465884 0.855072589802171 1 1
1.19396803506223 1.07650528458924 1 1
0.862854901393473 0.773500579739137 1 1
1.07662342021231 0.941443225781491 1 1
0.989803838356114 0.862915198360747 1 1
0.952923004609338 0.867175187093379 1 1
1.2008496124794 1.10136977749828 1 1
0.274564438452236 0.251145866034867 0 0
1.01151539651036 0.866121777105458 1 1
1.48975845803549 1.37110498072801 1 1
1.02754311026956 0.922335553526991 1 1
1.06086338345748 0.963074600053351 1 1
1.04560995862369 0.920744810936703 1 1
0.940150996497862 0.862024354293897 1 1
0.835325498819297 0.75387060677508 1 1
0.242124767360244 0.219452043255554 0 0
0.719338629405235 0.677552957308361 1 1
0.743302165024651 0.666605731132569 1 1
0.660344941852134 0.598242779063918 1 1
0.909314053564523 0.775872405821767 1 1
0.757446944903273 0.714308312054277 1 1
0.695888659837834 0.621587836728014 1 1
0.90489675113304 0.822533838031061 1 1
0.992715012342258 0.870087939360495 1 1
0.879063091798298 0.813102942901859 1 1
0.992833513607611 0.896262259514934 1 1
0.720874755341475 0.689248952707469 1 1
0.725956401297653 0.649046695812837 1 1
0.777075406175174 0.703467134872111 1 1
0.770763915540947 0.694070961750735 1 1
1.10824836747646 0.98831027198279 1 1
0.902023725047095 0.832150849021228 1 1
0.7328804092376 0.678605477493251 1 1
0.599369325998475 0.576549991630702 1 1
1.06090304183453 0.968436406612774 1 1
0.797331833813935 0.730551797375812 1 1
0.576772568141717 0.493232651028526 1 1
0.604851916457263 0.562359621771723 1 1
0.944680300026476 0.855920116600822 1 1
0.670268495063398 0.604449242538481 1 1
1.02720196875601 0.93521305757762 1 1
0.54786518223849 0.493985959724375 1 0
0.849762843780159 0.78628404831664 1 1
0.813335924963204 0.742107363717277 1 1
1.01855994829516 0.948784622184813 1 1
0.238781048261317 0.205951525427904 0 0
0.756099945051807 0.679688584358809 1 1
0.537863695884758 0.512241819689619 1 1
0.722136393052691 0.684717112108105 1 1
0.89005175656245 0.806881825592228 1 1
0.714254806329706 0.624305210594665 1 1
1.38940266433101 1.3135408682672 1 1
0.929966306281675 0.859201555235549 1 1
1.10065535001098 0.943594208838411 1 1
1.03344092342182 0.948974823723696 1 1
0.948594303011183 0.869398810386043 1 1
0.863699720554423 0.791722099168 1 1
1.22860288842165 1.1024261415643 1 1
0.822041727507633 0.750393876759003 1 1
0.736538219338358 0.672566797104535 1 1
1.1857733009983 1.06043916060146 1 1
1.21386056134577 1.09996165947093 1 1
1.12544067165304 1.01457326204276 1 1
0.855406219749768 0.756387283010505 1 1
0.836885739331487 0.707128130381439 1 1
0.932953092687814 0.811627792494462 1 1
0.480318243492385 0.430776931218279 0 0
0.689726962704907 0.636743729433923 1 1
0.9782500879324 0.89778928925834 1 1
0.751464155806295 0.677159406916425 1 1
0.695407218852603 0.625811814765176 1 1
1.22744808457212 1.11422641276324 1 1
1.22573456020964 1.09821855080773 1 1
0.591049110849655 0.545003424720371 1 1
1.34160557224553 1.19628062531732 1 1
1.81545307348687 1.55946924728697 0 1
0.927768314139418 0.909459875143124 1 1
0.629428412394688 0.57133938858445 1 1
0.612759171981491 0.562321131714784 1 1
0.580373303731376 0.52690117050376 1 0
1.00001800073581 0.904398754611565 1 1
1.00583279773379 0.915763562031572 1 1
1.39215476978273 1.325785506491 1 1
0.930297505547187 0.857355338442003 1 1
0.871064743706051 0.715982749478928 1 1
0.772781585876612 0.705735473545503 1 1
0.976150858143075 0.869876404474558 1 1
1.00519873682211 0.918069909027864 1 1
0.93528130709133 0.83572604430956 1 1
1.161373822806 1.03174272273565 1 1
1.38502946358542 1.252324581343 1 1
0.692055725660561 0.67914431761093 1 1
1.07667611130579 0.9477468013439 1 1
0.692254129023462 0.64088653707052 1 1
0.968751863665836 0.885030586226496 1 1
0.879484915739642 0.84561182071523 1 1
1.08676145584051 0.976764209816348 1 1
0.752562209304691 0.689039485501687 1 1
0.879836545718117 0.791991840671488 1 1
1.50641917071977 1.360339940684 1 1
0.785466847948446 0.712693363774652 1 1
1.18174173838819 1.050342920877 1 1
1.11720853813729 0.999541280109188 1 1
0.5938190119484 0.544999942849219 1 1
0.547887662769095 0.524049696874728 1 1
0.843821616362114 0.757022793270326 1 1
1.27590141837881 1.14080051126466 1 1
0.938803676050782 0.830147350362501 1 1
1.0280767790339 0.9036027111159 1 1
1.02399882332165 0.930454745323633 1 1
0.795166357954478 0.731189736054894 1 1
1.55635634058249 1.39132865154899 1 1
0.718411625789773 0.635964393316371 1 1
0.55165127626068 0.518217616452411 1 0
1.0605375433491 0.999861031475711 1 1
1.20315600490499 1.07255258946238 1 1
0.711061228579648 0.648243079906189 1 1
1.11065653648745 1.00988425224937 1 1
1.02822780647298 0.986840183137421 1 1
1.23836579358757 1.09923161747834 1 1
0.850938447281762 0.688474523366651 1 1
1.07806002580229 0.936552160868954 1 1
0.795945948778611 0.765606520471543 1 1
0.971844887562723 0.866800252402519 1 1
1.29138533902661 1.18751555062492 1 1
0.876855617714392 0.79317215233613 1 1
0.30569571939254 0.279081880787721 0 0
0.814442052961276 0.734206793906563 1 1
1.46246810141925 1.31645751752882 1 1
1.04436426286329 0.945911272635954 1 1
0.76841068038334 0.679034313346062 1 1
0.420684643297947 0.366929116293367 0 0
1.45437767741445 1.28262280064571 1 1
1.04476993381944 0.927292100409888 1 1
0.898423579205719 0.805949695867313 1 1
0.527446742016644 0.453528295443439 1 0
0.761035935346591 0.681384936004415 1 1
0.535934927228674 0.482064572476999 1 0
1.42508453796966 1.27394050232228 1 1
0.823697992498755 0.752574625484079 1 1
1.40179605565539 1.26467564745157 1 1
1.17945994459656 1.07677368638242 1 1
1.31640578407844 1.1878559785812 1 1
1.07534531145522 0.904832736825796 1 1
1.05744142062463 0.888796697673008 1 1
0.983988683750615 0.890612551511422 1 1
1.18041828654105 1.03579861955196 1 1
0.643211318604044 0.575008193799695 1 1
0.893205737302972 0.770967695356622 1 1
0.813031156706695 0.707877528331296 1 1
0.912573760272109 0.843042590365394 1 1
1.22324733505245 1.1009552547249 1 1
0.849387421894261 0.778593147819464 1 1
0.763036639529074 0.661486556334411 1 1
1.18601540394757 1.09711512656892 1 1
0.900319656216945 0.829716592104342 1 1
1.25992774258792 1.14896927403237 1 1
0.738632319844108 0.650636750944544 1 1
0.525211724051643 0.464350630846546 1 0
0.988035224276052 0.887739043045585 1 1
0.935468812346536 0.865836267955199 1 1
0.931946136801887 0.833085690750021 1 1
0.948848832696806 0.867870980780265 1 1
1.07656181458948 0.972386601465947 1 1
0.511738266641197 0.454995000275035 0 0
0.855078922144285 0.773541354520424 1 1
1.30033919801086 1.19099649307603 1 1
0.476696388793904 0.463435859860521 1 1
0.789033915159589 0.724857986692492 1 1
1.35703873841181 1.22022616729266 1 1
0.927676467107049 0.85474694956236 1 1
1.14760720254029 1.06439212905881 1 1
0.533432038411142 0.49482725556475 0 0
1.17906893903549 1.06811200242142 1 1
0.790520988749589 0.708206067981903 1 1
0.627951633309043 0.588485215306461 1 1
0.810839028288658 0.759189658565864 1 1
1.20346452261013 1.09172828998151 1 1
1.12938411981774 0.957053550316908 1 1
0.931446593728736 0.853736475669991 1 1
0.903515627414146 0.84208447253866 1 1
1.22541884591506 1.10440758751413 1 1
0.835288552400171 0.770633797315594 1 1
0.946795248079761 0.871601180889383 1 1
1.54509129537595 1.42438340424366 1 1
1.23649696291972 1.08285765261227 1 1
1.26312956870864 1.12292400338334 1 1
1.21860393094509 1.12515210399189 1 1
0.995799949973688 0.895933546743639 1 1
1.11267561074294 0.904716052411024 1 1
1.49293192612432 1.36792983091158 1 1
1.23482801285213 1.08585979752975 1 1
0.936111255525003 0.841976134331511 1 1
1.20969158910012 1.10486001566679 1 1
0.765569406044886 0.705333797416573 1 1
0.731144656758933 0.677270807244857 1 1
0.982862057790261 0.86389001402247 1 1
0.873283030653943 0.785822608228036 1 1
1.02759360408758 0.944162517874066 1 1
0.496168089851745 0.444778401520085 1 0
1.13654458426066 1.01344920745405 1 1
0.852386040716672 0.826756234808927 1 1
1.13064027847966 1.02722598417786 1 1
0.7222472809208 0.637901263705331 1 1
1.01817987568118 0.900768932742054 1 1
1.04732769238154 0.936275761930805 1 1
1.52201560867163 1.29759825478152 1 1
0.696489039630446 0.625927592759432 1 1
1.33945416694622 1.22777083002815 1 1
1.44987789518094 1.26960416624612 1 1
1.01380490768642 0.917141162844174 1 1
0.698291350204339 0.659036755727669 1 1
0.876323059661314 0.806913075279492 1 1
1.1508502625874 1.01408748741267 1 1
1.0962503940148 0.992870996732074 1 1
1.15907753917737 1.01997704911523 1 1
1.86703733914752 1.71737430658019 0 1
0.832562889290165 0.776832856539796 1 1
0.638818773650536 0.581474905121162 1 1
0.429537315815091 0.382977177705472 0 0
0.813585327476784 0.745023799114184 1 1
0.838221306152296 0.758465215389517 1 1
0.523229864141724 0.466850173508741 0 0
0.341968328865984 0.333535396505879 0 0
1.22749898487601 1.13901059497971 1 1
1.17343307348535 1.0534144984346 1 1
0.850066290913927 0.763153689093706 1 1
1.0732336677204 0.956687719991208 1 1
1.41421687386093 1.27424084855863 1 1
0.687684681036987 0.5977106592439 1 1
0.632333429859794 0.543495470860091 1 1
0.843511865631996 0.834011380899007 1 1
0.731897974625596 0.657737765632178 1 1
0.929343003664533 0.83854884388922 1 1
0.720483239051353 0.668131583308144 1 1
1.05902367906117 0.948039485868227 1 1
1.32260644247864 1.19420971336822 1 1
1.18669675583586 1.08112665078538 1 1
0.789758891695047 0.698971381774859 1 1
0.949127879454561 0.845405623147578 1 1
0.514171949394478 0.49903733932688 1 0
0.921848885621452 0.840431493615164 1 1
1.02086974589077 0.903228238790321 1 1
0.867607014657929 0.838442306302611 1 1
0.849759400406471 0.779463559099385 1 1
0.73086770998606 0.757788450110016 1 1
0.681051077308067 0.632982691450672 1 1
0.711247738980021 0.632610877703895 1 1
1.3849099541591 1.21937969211616 1 1
0.869459990309625 0.827370643798214 1 1
1.10044186678372 0.970927790586331 1 1
1.13776243326534 1.00470033594337 1 1
0.662267409525106 0.617982180248225 1 1
0.446940354332614 0.421152777883871 1 0
1.12128527367123 1.03224034940642 1 1
1.53435823339744 1.39455366388586 1 1
0.578433953141993 0.524692809234266 1 0
1.10072107224565 0.995045258630725 1 1
1.27193954487975 1.15434842199876 1 1
1.27352307613547 1.20721439865311 1 1
0.646691893923669 0.587507614159267 1 1
1.03580501041253 0.968644634150819 1 1
0.866698683259529 0.785126678241103 1 1
1.09183091578395 0.99558655254453 1 1
0.880206891504541 0.825225314872877 1 1
0.473846007534812 0.426472869542028 0 0
1.27467356269695 1.12794866544512 1 1
1.02221503292672 0.944361736557714 1 1
1.29160596222821 1.1890651550259 1 1
1.31464573466961 1.1828437186061 1 1
0.437130714412348 0.401901420819871 0 0
0.762687781058258 0.689434284712748 1 1
1.11652931591228 1.02868772495084 1 1
0.644002255597875 0.605411757257175 1 1
1.04701950430673 0.954771267464668 1 1
0.72408712696024 0.636448857312121 1 1
0.672773945346158 0.648895799317143 1 1
1.18895501101487 1.08699621941521 1 1
0.668401333214018 0.636661224962345 1 1
0.746532376035277 0.645101704543872 1 1
0.996856219793253 0.910682981954288 1 1
0.975013878409487 0.891343773132959 1 1
1.17081914071175 1.02634472365307 1 1
0.503712484819869 0.417333125954959 1 1
1.29281726427406 1.15183740369426 1 1
1.12828941360922 1.05215978510583 1 1
0.659419072203394 0.600151579988611 1 1
0.926860653165605 0.840394928009809 1 1
1.43253646094174 1.2683947996688 1 1
0.685099934345052 0.597646022165791 1 1
0.767941595822271 0.718982144290444 1 1
1.09565528976258 0.980463955363325 1 1
1.02977160953609 0.962513387836042 1 1
1.21700176834409 1.10838827529629 1 1
1.2962204046397 1.16994072253938 1 1
0.63332408448358 0.565617914619443 1 1
1.32305437187782 1.20535374582651 1 1
0.675860470473144 0.624158219578767 1 1
0.823861044576235 0.746216302710858 1 1
1.15289555409458 1.03447970494592 1 1
0.911419981324052 0.855189654420044 1 1
0.842494147296928 0.737065382961412 1 1
0.692753634366376 0.624970459664806 1 1
0.688942434632648 0.61489249385287 1 1
0.678615915467413 0.615032252918128 1 1
0.846906043014385 0.759069023588708 1 1
1.12155097221755 1.03049296659909 1 1
0.777109346374714 0.722663839825516 1 1
1.00503895686864 0.963054840475971 1 1
0.929997337154344 0.884896045703594 1 1
1.21880232421763 1.09822301945212 1 1
0.98483834130417 0.851039138891452 1 1
0.972625375753712 0.85905864521426 1 1
0.910636149240651 0.79812843889645 1 1
0.648782185938402 0.550140006627594 1 1
0.339526739054939 0.301465496227443 0 0
0.697036613227164 0.658828671907336 1 1
0.541915188432624 0.486470130234561 1 0
1.2697373367988 1.16517148178125 1 1
0.803014729038834 0.752548599654886 1 1
1.07709755281045 0.991536240341114 1 1
0.811011822069589 0.717555515150652 1 1
1.2098499699629 1.10995992889292 1 1
0.576001219885512 0.497572658411481 1 0
0.282733919870657 0.269991231565834 0 0
0.959595196395244 0.882864741363358 1 1
0.950617649123231 0.848996635401931 1 1
1.18546304317867 1.08183990282614 1 1
1.23233588095492 1.10510413386179 1 1
1.12501725746136 1.00799633192417 1 1
0.857190088237772 0.755582182624742 1 1
0.837653715257367 0.741293212369528 1 1
1.27274225007625 1.16017369356517 1 1
0.694085989245026 0.653038575012003 1 1
0.794677600097681 0.716739704783169 1 1
1.01576412495768 0.924775059168704 1 1
0.952825402046687 0.831730757226282 1 1
0.472626993510438 0.454280897492987 1 1
0.529635325903899 0.546015766561654 1 1
1.14086700728872 1.05057416164708 1 1
0.926436697699815 0.843010577791909 1 1
1.3935739118972 1.28647355015627 1 1
1.09646035383405 0.989257488413414 1 1
1.10509523241101 1.0386046315555 1 1
0.350586678003552 0.287632516042885 0 0
0.641760838619142 0.591356459892853 1 1
0.946482459613348 0.825373049701103 1 1
1.26973237168526 1.13298286404443 1 1
0.787030564434097 0.734910177690241 1 1
1.04896802361718 0.923036343850392 1 1
1.00753865208969 0.921055944374162 1 1
0.961861845356486 0.862693406486617 1 1
0.675219871657927 0.574992000033066 1 1
1.15870600595689 1.03476022427639 1 1
0.804857131679456 0.731794737624167 1 1
0.961891220516686 0.850291802350113 1 1
0.575314341677277 0.553165895280917 1 1
0.977017325095571 0.802909192786675 1 1
1.35641821759968 1.22228891509445 1 1
1.01598226240809 0.920612101311328 1 1
0.568262507843156 0.537266034511981 1 1
0.838594204960359 0.77957917518504 1 1
0.89263811417928 0.808073209213273 1 1
0.694495272442124 0.640395632678186 1 1
0.932466678739558 0.838754721973542 1 1
0.655711035966398 0.580531509911795 1 1
1.15904491806941 1.02121713983649 1 1
0.490531081940751 0.431299604968961 0 0
1.34024774177334 1.21274846574179 1 1
0.380648749086474 0.324128357034022 0 0
0.937722269110097 0.850779580374754 1 1
1.27698173354894 1.13434274788294 1 1
1.41104776628971 1.21575589852208 1 1
1.17474992799217 1.08885105296391 1 1
1.17444908146407 1.07101520787074 1 1
0.928098703352954 0.789828706778378 1 1
0.438826663514508 0.404195695615751 0 0
1.23361087369392 1.08381517390534 1 1
0.853918484210129 0.789505643301172 1 1
1.36222939551006 1.17497835830706 1 1
1.31147989965575 1.16615133666295 1 1
0.702361484073112 0.619827486913136 1 1
1.07746330647362 0.989557832615442 1 1
0.869615158444492 0.776633267737234 1 1
0.98215920772109 0.893054755992625 1 1
1.04916355270758 0.961211516913906 1 1
1.19338133576914 1.03846418457753 1 1
0.621236971112844 0.558217671603719 1 1
0.760938513715915 0.692351054209017 1 1
0.985482489242719 0.881705500518225 1 1
1.11457253974126 0.943891637878262 1 1
0.69311689274454 0.617775947802801 1 1
1.26181635091879 1.12876723322556 1 1
0.918949495669122 0.856778341348441 1 1
0.947988657987689 0.858307855318052 1 1
0.758598655497955 0.698816526268022 1 1
0.858696322415454 0.782926372236348 1 1
0.60300571375824 0.537071274518065 1 1
1.02580850168834 0.939526640052119 1 1
0.788716008183732 0.721066746384571 1 1
1.22333882123394 1.09041332574827 1 1
0.805773313729343 0.759313761701232 1 1
0.816838737819776 0.710309912146538 1 1
0.646752843156833 0.560394172796043 1 1
0.548904166673572 0.501367787074516 1 0
0.449338927290342 0.409599068711692 0 0
1.45670064340175 1.29935168771354 1 1
1.00428575694237 0.907851306188479 1 1
0.644478922340537 0.563280515694216 1 1
0.646791980867125 0.592171012345336 1 1
1.2793940099329 1.1684701076726 1 1
0.997075147176822 0.922370370686928 1 1
0.598650683263616 0.533193763446682 1 1
1.46332908811645 1.22821326819772 1 1
1.01381375013115 0.895135392121273 1 1
0.910565024926738 0.82270141395944 1 1
1.7048705982433 1.54439121271906 1 1
0.741640378179765 0.724002488892043 1 1
1.2500401228703 1.17262599883591 1 1
0.97228299303091 0.881459079081455 1 1
0.970424698154315 0.874784089053141 1 1
1.04523012318069 0.96448438339642 1 1
0.942782152196477 0.871534069240574 1 1
1.22738490968024 1.11878332546584 1 1
0.812311149517463 0.729268901100809 1 1
0.90411868539376 0.80128273242653 1 1
1.16682547336198 1.06516686088316 1 1
1.45235818123279 1.31397405526806 1 1
0.917730329778741 0.818970742755698 1 1
1.19665233185042 1.08973172901433 1 1
0.970266017696741 0.847125831587793 1 1
0.95710680875323 0.850966685928888 1 1
0.797675581847966 0.691020024046136 1 1
0.708181345824168 0.666427070541212 1 1
1.26900028175678 1.10234431765809 1 1
0.607641382906421 0.537850675003977 1 1
0.771810754610648 0.699003697668963 1 1
1.67619725494663 1.47110103579196 0 1
0.600459406232556 0.536286238641636 1 1
0.741504732155207 0.646096096337431 1 1
0.905618649334617 0.789289530772824 1 1
0.662797894210602 0.594196579607376 1 1
1.09153816063572 0.998846604164874 1 1
0.604022023298444 0.527081549005058 1 1
0.413760753466244 0.347477060595053 0 0
0.69326694397221 0.649969728654021 1 1
0.986728125553673 0.875586186298234 1 1
1.22628476847067 1.1463769893101 1 1
1.03196313110039 0.979188617730825 1 1
0.718997514376162 0.660643247834859 1 1
1.0969412618983 0.981368977812668 1 1
1.0573790647388 0.934121251195084 1 1
1.15429976482281 1.02232593266868 1 1
1.06579834935706 0.961254519193895 1 1
0.993442873774452 0.893744006205536 1 1
0.683283516665351 0.598376151192095 1 1
1.28007113472941 1.11955548763243 1 1
0.915591382834963 0.824768175754494 1 1
1.00802455167228 0.926804981507317 1 1
1.32139217720016 1.17740937668498 1 1
0.726609972113435 0.646027167900856 1 1
0.9252432333374 0.850891044768676 1 1
1.25836218126832 1.15112278829619 1 1
1.03027448433008 0.908206693190408 1 1
0.911085437745363 0.813887738732463 1 1
1.09460224905277 0.965695480270489 1 1
0.721938599253319 0.638696904165538 1 1
0.825425812434884 0.766069205565729 1 1
1.24578027126127 1.1314950287205 1 1
1.47184257348473 1.30785857176424 1 1
0.965232017371736 0.846221762375047 1 1
1.02470328243429 0.93450697222066 1 1
0.841058730071919 0.775549187038322 1 1
0.840233647463661 0.724752606682687 1 1
0.91668578395834 0.864684079513126 1 1
0.819967101460612 0.776432047849194 1 1
0.966787602410008 0.897738719297207 1 1
1.22157670066374 1.09975907093156 1 1
1.26449278919053 1.12321838684644 1 1
0.88059633848452 0.759122773004232 1 1
0.939802977684561 0.853250932993654 1 1
0.925621728617261 0.816579290497135 1 1
1.13737027465575 1.02753981716785 1 1
1.0861119681477 1.00065368516264 1 1
0.832239391647736 0.748559641828904 1 1
1.02630443351285 0.886579127059445 1 1
0.462381513782052 0.408031581426832 0 0
1.30192023538997 1.16255033351786 1 1
1.45377900240597 1.28830853417038 1 1
1.31283935665175 1.21688016090764 1 1
1.2141520270072 1.07948855839454 1 1
0.9374213954209 0.814935086890367 1 1
1.24430283066443 1.1361648054858 1 1
1.21567965396129 1.0882969582119 1 1
1.13772457280764 1.01611015999025 1 1
0.610685728182834 0.552786604131578 1 1
1.05739418117746 0.936299518342686 1 1
1.17504988101458 1.02740180034051 1 1
0.781626155067094 0.701853779681356 1 1
1.0758800003684 0.968276716739067 1 1
1.39161673040458 1.28289258680301 1 1
0.83820862305034 0.764322403880069 1 1
0.878740418844099 0.801746212976861 1 1
0.537605235918876 0.486858041785727 1 0
0.775487458735761 0.717179210637216 1 1
0.802811745274243 0.727754735748015 1 1
0.550307478408349 0.490367181005743 1 1
0.703268212540902 0.631757309572014 1 1
0.772411444678227 0.679391845499512 1 1
1.14465867456766 1.04351160193446 1 1
1.24218452748817 1.14717783360106 1 1
0.823694479119833 0.739855855008008 1 1
0.393217820636529 0.352094959141588 0 0
1.00767982377831 0.94535343660249 1 1
1.02242928642929 0.936781052557564 1 1
1.59959001639571 1.42869674789753 0 1
0.956293615354429 0.849393182263377 1 1
1.2832480457741 1.16476021311413 1 1
0.884812910206105 0.804606079535742 1 1
0.988022932470088 0.885117861667976 1 1
0.980534119714744 0.894266857008024 1 1
1.18931848725876 1.09492580998331 1 1
0.924845870659891 0.861316004282336 1 1
0.943155529759544 0.947954548275013 1 1
0.822873360489503 0.747294514361654 1 1
0.976246794104019 0.849092210383906 1 1
1.16082170089503 1.08840513780586 1 1
0.76386898697825 0.696880405937717 1 1
0.589968089185698 0.526506739082502 1 1
0.739480973705169 0.699674193961359 1 1
1.34961802800643 1.21181055583498 1 1
1.08029037804168 1.00356915439048 1 1
0.888911795136964 0.801536484652917 1 1
1.42230324776835 1.25178414614672 1 1
1.43243792752873 1.27478313643674 1 1
0.877788792148622 0.790076187653812 1 1
0.768201668580203 0.711538760049676 1 1
1.04895393812195 0.910113030146707 1 1
0.906401833394255 0.808574414425941 1 1
0.784247056587498 0.719049388171249 1 1
0.67846533255319 0.621782331694074 1 1
0.87189465589204 0.77761715381815 1 1
0.798919699867444 0.712562172431633 1 1
0.871480700070685 0.776788962186168 1 1
0.914527957336325 0.811097538602468 1 1
0.999491860166047 0.877520647990064 1 1
0.613190336992461 0.526264701069199 1 1
0.598621681123538 0.538276964254166 1 0
1.27475093021684 1.16635923959225 1 1
1.3055638582859 1.19377314055894 1 1
0.795715328255843 0.708400761150295 1 1
0.599198502478402 0.53942569044248 1 0
0.895471870818422 0.839856882619959 1 1
1.05170066254142 0.938764858532675 1 1
1.59698442029659 1.46055339395532 1 1
0.632567693215803 0.559663400232283 1 1
1.26924263412622 1.15171114108932 1 1
1.68754391156464 1.50210244527458 1 1
0.813749503484945 0.726372370176996 1 1
0.952020580812894 0.87920017179313 1 1
0.894553003496703 0.810653571266905 1 1
1.04081386740115 0.937889392584823 1 1
0.68941834520651 0.632421742274184 1 1
0.904035322111965 0.762063780047106 1 1
0.467182467752796 0.433623691026651 0 0
0.800879659955952 0.723481165787685 1 1
1.10127181196861 1.01726555073261 1 1
0.754929883939672 0.684265357241343 1 1
1.30003952159099 1.15263079620621 1 1
0.773580548984156 0.705186271798794 1 1
0.826440885186577 0.762604627959744 1 1
0.790258466316692 0.726897213513179 1 1
0.435958933285433 0.450290752690476 1 1
0.57475973700051 0.540455122534241 1 1
0.946031873564829 0.848367349105742 1 1
0.725824175854509 0.671753103339449 1 1
0.998077614279839 0.922068394722292 1 1
0.850198358316212 0.737896235948572 1 1
1.26531551634221 1.14016154333958 1 1
1.36736870605298 1.21488872125229 1 1
0.92822694035737 0.859920716065481 1 1
1.27514806607118 1.12415555483785 1 1
0.958171015344109 0.871098615945438 1 1
1.10897028775854 0.99429306963181 1 1
0.80376087053894 0.720638213651219 1 1
1.59178531149309 1.44351643796749 1 1
0.867199939150234 0.782032998608938 1 1
0.870730413765576 0.813141380877547 1 1
0.942464242129989 0.87297635483397 1 1
0.978359602371823 0.945449591687483 1 1
0.689758171129648 0.730593655262068 1 1
0.801186175418637 0.754198599164741 1 1
1.24635215370649 1.14112437179542 1 1
1.04139106963802 0.992636843463352 1 1
0.67835282989744 0.614201210502769 1 1
0.807790116769481 0.761715420447812 1 1
0.822330128307429 0.773020570123793 1 1
0.979343567772018 0.889624068413647 1 1
1.25520271811958 1.11448739082106 1 1
0.884348935501494 0.78829967132765 1 1
1.0359396725426 0.951422453764213 1 1
0.864660016381366 0.759754807600682 1 1
0.666725325304376 0.623346782192515 1 1
1.24563145142618 1.12573182151256 1 1
0.772065046144758 0.693547571353262 1 1
0.70029497912304 0.660621527144201 1 1
0.783216155244872 0.70518749701938 1 1
1.16929073459133 1.06564392105571 1 1
1.22643318988104 1.0879133393837 1 1
1.41873337200911 1.29252090586065 1 1
1.0136633536716 0.873320172713614 1 1
0.87838829833046 0.775655104244387 1 1
1.11134623207879 0.994750111123422 1 1
0.620813417305729 0.556966575918298 1 1
0.903645044922225 0.825616813526038 1 1
1.07154277019131 0.977457858576571 1 1
1.21850184814392 1.01137644953199 1 1
1.13326092570274 1.0307843321359 1 1
1.10168992730247 0.999261631241245 1 1
0.945981951575926 0.854427664998391 1 1
0.778970858364996 0.683565506604148 1 1
0.931511522852085 0.853686268191454 1 1
1.1088897390583 1.02921635477334 1 1
1.078736239356 0.949832273046394 1 1
1.22385651441205 1.13557800789905 1 1
1.17558569363515 1.06908458022071 1 1
0.915473846857478 0.821014997446142 1 1
0.63154385863066 0.573815595068865 1 1
1.09500545626241 0.995996806319606 1 1
1.14118313933387 1.00802818468824 1 1
1.79356816824995 1.60141625243779 0 0
1.17437429281825 1.06017950591344 1 1
1.42619344781604 1.27356154914393 1 1
1.28759123929586 1.2254933530106 1 1
0.871509373900351 0.792635581774619 1 1
1.03113246767239 0.905147439527369 1 1
1.08734649218605 0.989379196845062 1 1
1.15577408309769 1.06276032326021 1 1
0.755668890794782 0.678956414139548 1 1
0.85326782964087 0.811566846728266 1 1
1.05345346960003 0.964499299856267 1 1
0.759162066233897 0.683534583123191 1 1
0.74215057529885 0.658129304610723 1 1
1.13875480368687 0.986270744016816 1 1
0.684964518076428 0.715390111031139 1 1
1.20449286065393 1.12106489641066 1 1
0.791066499865451 0.730125806958572 1 1
1.07520032702874 0.996411954849744 1 1
0.827457749955968 0.784055349470624 1 1
0.753698233167175 0.685297514545366 1 1
1.2716147324497 1.18563195435476 1 1
1.10111150033631 1.00863635952646 1 1
1.58137664386805 1.42945475951461 0 1
1.42233691060082 1.27080558294858 1 1
1.21267323639025 1.10399998307171 1 1
1.46612958905253 1.33736928036389 1 1
1.20566679276516 1.08838405775204 1 1
1.10966566550178 0.996885571712601 1 1
0.860929065919224 0.738727384504313 1 1
1.48753272310647 1.32234099652695 1 1
0.529211504481414 0.471950549404836 0 0
1.5092481699972 1.32497343970966 1 1
0.925751051804487 0.866874753214156 1 1
0.627302333372244 0.578211320628273 1 1
0.677504942534614 0.615501045768753 1 1
0.950937010577188 0.854248932040253 1 1
0.991757934826521 0.900428190442944 1 1
0.963915747693878 0.870046469442583 1 1
0.75507209665388 0.772234320615541 1 1
0.909881755522532 0.835965733844262 1 1
1.06584482932828 0.974065658646259 1 1
0.524317648557616 0.439337136169755 1 0
0.83851682160096 0.759907786608316 1 1
1.08555086473183 0.99187440205288 1 1
0.953582484585297 0.868488835805508 1 1
0.778895294574529 0.732974058115965 1 1
0.997059139472596 0.905922049286387 1 1
1.26888159612662 1.10499102954987 1 1
0.951293793913325 0.799218945549718 1 1
1.23315136996638 1.1011155932337 1 1
0.930627498511777 0.842113110562983 1 1
1.09684777491713 1.01886948691218 1 1
0.894331977472173 0.820176479844996 1 1
1.16949212613826 1.03854655504376 1 1
0.911992950323932 0.800933665922523 1 1
1.39899100170087 1.25530979612885 1 1
0.994861052640917 0.908624454574717 1 1
0.687609497013455 0.646279686208842 1 1
1.23930879872288 1.11324250301354 1 1
1.04473149699682 0.951434373794446 1 1
1.10471553558782 1.00051000525696 1 1
0.580000074353339 0.523895444889687 1 0
0.58760603814458 0.514446789021673 1 0
0.840472819828114 0.750247706745008 1 1
0.81912570114175 0.751734760924956 1 1
0.868829608899121 0.795696703053486 1 1
1.18421292536549 1.06713496309089 1 1
0.885621119105782 0.767377032720564 1 1
0.954530821659396 0.874157440830288 1 1
1.26187039496234 1.16488105136569 1 1
1.18294856507168 1.04142945000362 1 1
0.774979753822768 0.681768400781076 1 1
0.907566182922983 0.822101581017519 1 1
1.44863091621335 1.31421510329542 1 1
0.926579058294032 0.838479765153158 1 1
0.425157540802914 0.374887832219993 1 0
1.18061749767211 1.06358114304598 1 1
0.992161151454522 0.877789227837683 1 1
1.11970566178151 1.00861018709946 1 1
0.313728391347857 0.224895691364614 0 0
0.759948790901562 0.686675842873185 1 1
0.760578890520686 0.694064648881179 1 1
1.12322499239497 1.02561412112965 1 1
0.819208706922717 0.71222831612372 1 1
1.43074888527516 1.24617590592184 1 1
0.534863238164379 0.487793393251325 1 0
0.803361970790764 0.730056654754359 1 1
0.68274668386111 0.62093315047323 1 1
1.225022046076 1.09940809059396 1 1
0.91231250595985 0.79698607651956 1 1
1.14265154852887 1.03982803692714 1 1
1.29647175709261 1.16615551950366 1 1
0.941879557817587 0.8300874312507 1 1
1.12858385608479 0.98112185717548 1 1
0.654568419528639 0.634173975097745 1 1
1.31545816381451 1.16365174552511 1 1
0.455275221275029 0.39979700952154 0 0
0.763346671584529 0.681835852871448 1 1
1.03913483328424 0.914992003249599 1 1
0.842300928242303 0.744000735937723 1 1
1.00696728802166 0.885676115099656 1 1
1.07779765104386 0.998411093818 1 1
1.27694801344764 1.1050068604858 1 1
1.18672841808662 1.10237179411575 1 1
0.96373186327149 0.851313910176257 1 1
1.33055193003659 1.22288685997253 1 1
0.985093033014509 0.927164163488896 1 1
0.889696100301566 0.802257554369329 1 1
0.977267705681933 0.867783391142563 1 1
1.33662175374441 1.19880316384012 1 1
0.714937662661797 0.62985886934881 1 1
0.99660240029374 0.916776521055007 1 1
0.643239579452163 0.577499987852393 1 1
1.18784571342403 1.12960479640353 1 1
1.26495901954774 1.15419799806002 1 1
1.46366373255828 1.33513921054806 1 1
1.18880186183416 1.08957424727744 1 1
0.919336112840113 0.826953177777952 1 1
0.951092393395397 0.879385865254371 1 1
1.02981551418126 0.940838427018697 1 1
0.779129384849675 0.705543885478843 1 1
0.871453491780954 0.791776340076423 1 1
0.616678549341961 0.536330595885643 1 1
1.08200108565149 1.00433011313815 1 1
1.24107767291967 1.08123364064169 1 1
0.978111500285935 0.848251847880219 1 1
1.26706995456421 1.16237054591198 1 1
0.958960577294866 0.86899165549106 1 1
0.616487857235228 0.607631587625241 1 1
1.01955498039415 0.94042666773872 1 1
1.14813371444279 0.981492969708586 1 1
0.524217821776217 0.483466757965737 1 0
0.370993806387969 0.325997405804047 0 0
1.07424570249426 0.969071096610663 1 1
0.949925498383022 0.831344026979377 1 1
0.771715622124416 0.696975708765868 1 1
1.13352370085883 1.02561826709141 1 1
1.58200667419754 1.38844376969289 1 1
0.917982918959584 0.822759076373662 1 1
1.14722730577396 1.03712212868623 1 1
0.948337683178572 0.850379272481686 1 1
0.692882231634191 0.604185003557565 1 1
0.888206226396662 0.800866727436488 1 1
0.735431886338818 0.655768575632276 1 1
1.03496641984373 0.926048766474869 1 1
1.04203224423441 0.905725502756357 1 1
1.0794875031877 0.951697903555343 1 1
0.858138112186878 0.77113097422424 1 1
0.69915575000147 0.62095052341153 1 1
0.670238191642728 0.59093739487384 1 1
1.00151379763821 0.869905749684534 1 1
0.82486432428903 0.73519772463398 1 1
1.02412238536192 0.915763312820084 1 1
0.496551491380457 0.44992576679757 1 0
0.581609851866896 0.513788644266356 1 1
0.954321501412554 0.836397751014364 1 1
0.83702661207962 0.767241638795035 1 1
1.12561814533793 0.997559328571417 1 1
1.58288297106577 1.49634443513616 1 1
0.94251396467859 0.841336635370072 1 1
1.14872966245134 1.03965083356586 1 1
1.18233309900928 1.06954744318404 1 1
1.54540476827552 1.30217953533614 1 1
0.889869028449752 0.798476813076022 1 1
0.788565187096131 0.717967377675279 1 1
0.743595609726325 0.687489366392805 1 1
0.964245111556098 0.864784899490002 1 1
0.753854338113511 0.684411017378114 1 1
0.893996562264929 0.808941096660781 1 1
1.17859113250036 1.04032317859741 1 1
0.981132961030851 0.899593775032311 1 1
1.1234670001172 1.00273985453198 1 1
0.682543823901339 0.633248843015434 1 1
0.924899224395435 0.849322000659499 1 1
0.939396637919299 0.853396098104792 1 1
0.939209347251845 0.840517058518106 1 1
0.492972575051688 0.421925573790831 0 0
0.672168200654972 0.598979876372617 1 1
1.0320155954291 0.927871294003074 1 1
0.965688101626982 0.848987073821194 1 1
0.760522572674531 0.685632029279963 1 1
1.55387378155114 1.39480484270451 0 1
0.917930471813572 0.846802409234883 1 1
1.06706380947471 0.975167437702141 1 1
1.00935824203281 0.887913704884107 1 1
0.868078316718537 0.824673858343767 1 1
1.23395808232165 1.09963024941257 1 1
1.25222858593061 1.1141542185476 1 1
0.791801730774022 0.730877302903362 1 1
0.633529890276058 0.580092742018422 1 1
0.798078651115583 0.696648833235804 1 1
1.2175099366229 1.14492544389277 1 1
1.40692635667335 1.24637563119751 1 1
0.872805711572422 0.850274047250862 1 1
1.06473430703288 0.949657236162748 1 1
0.940575936357512 0.859661583366423 1 1
1.49183857734348 1.28729071013816 1 1
0.876246847711471 0.806526542818894 1 1
0.892057698775386 0.776236458666756 1 1
1.47336708768382 1.34994080759945 1 1
1.12082774454424 1.01658591778736 1 1
0.594541783990751 0.536148452402759 1 0
1.32990847047663 1.20862412457395 1 1
0.801554658496001 0.722558347860488 1 1
0.837232180223214 0.738785486692887 1 1
1.20129913643875 1.10442876109286 1 1
1.93248255176734 1.72095057125051 0 1
0.875073722503736 0.794203838559901 1 1
0.754519543296817 0.701180991550389 1 1
1.03846103487805 0.943922615172718 1 1
0.967308184595479 0.84626016972895 1 1
1.07015452862408 0.951728838547753 1 1
1.28757736619275 1.20490030504383 1 1
0.776044057303832 0.701964664415423 1 1
0.817673350787623 0.753787192745444 1 1
1.1051549645513 1.00508426385817 1 1
1.61437090849417 1.43276166273889 1 1
1.19626036817392 1.08017672627823 1 1
0.977562708954775 0.899284433294545 1 1
1.11483290867886 1.00539517932121 1 1
1.08393773796276 0.938773343370465 1 1
0.866067822689184 0.80446245792408 1 1
1.25745401634378 1.14047981694488 1 1
1.22883496861323 1.21173482388448 1 1
0.940708910524187 0.843444635101919 1 1
1.07626831853475 0.973931482872298 1 1
1.29080049578233 1.18294967765616 1 1
1.13108065217012 1.02919647833484 1 1
1.13765449437441 1.05907441585856 1 1
1.09233192486566 0.993805314437671 1 1
1.00416107581806 0.887730660344171 1 1
0.903072615410182 0.77850097164887 1 1
1.20853642219492 1.07136034954308 1 1
1.12489718221191 0.991440693894925 1 1
0.832364544573839 0.763512879240534 1 1
0.833244764360339 0.732578624495994 1 1
0.935622504301374 0.812693528281635 1 1
1.22363542824671 1.09094708591482 1 1
0.945303061891127 0.895169531905792 1 1
1.01756944492789 0.915904315939791 1 1
1.42494890551853 1.21862153248893 1 1
1.61205144258194 1.43033468755184 1 1
0.731698914675522 0.641213978991129 1 1
0.892828551434039 0.791849140334374 1 1
1.14441457818372 1.02314092219897 1 1
0.754007404769118 0.731993700088816 1 1
1.12712754459865 1.01548482255053 1 1
0.81689081810082 0.752750702226489 1 1
1.03654502109037 0.928449389443433 1 1
0.807032554292801 0.733421070190546 1 1
1.08438445612206 1.01366370805808 1 1
1.00163105074684 0.88212923434993 1 1
1.14922861496162 1.04943482372567 1 1
0.999076451570771 0.914466709853385 1 1
1.37437042895752 1.17237944059227 1 1
1.04807635556228 0.927770510229589 1 1
1.23815091371111 1.25263457401509 1 1
0.892100654597932 0.839981065602755 1 1
0.791728396891649 0.74456447099474 1 1
1.15973053558472 1.04711192538659 1 1
0.959472366272621 0.875001357037017 1 1
1.23029670079674 1.11018425067738 1 1
0.864804276301902 0.779966775806476 1 1
1.11771708203094 0.980447508764894 1 1
0.700855404657923 0.643343411972535 1 1
0.656720959883434 0.590534641651091 1 1
1.65794538264316 1.49360041146892 1 1
0.862714619295083 0.795920102122507 1 1
1.43515186352383 1.25498524208212 1 1
1.50435909299678 1.37180563045432 1 1
1.06719167288037 0.936366948429611 1 1
1.2339965930352 1.06671508327327 1 1
0.915971394898423 0.824246974342108 1 1
0.554259154068416 0.51731476733489 1 0
0.890543397548938 0.815158745909514 1 1
1.29561410720681 1.16504570234848 1 1
1.04282792356999 0.920811150272387 1 1
0.893413498960235 0.830573948951613 1 1
1.13988074053883 1.01245618216847 1 1
1.31969590473871 1.25485682831665 1 1
1.14047843622707 0.952273716426342 1 1
1.04337978815445 0.962784158391523 1 1
0.968252097875657 0.880128274025041 1 1
1.34772393830005 1.20106369584022 1 1
1.02070645603636 0.906741666793817 1 1
1.14757333100868 1.03653480157118 1 1
1.01998851203039 0.884712738748613 1 1
0.775553669025695 0.713522270627945 1 1
1.31308734278831 1.12128186172585 1 1
0.85854949033544 0.760045061055249 1 1
0.925526181919253 0.863516787705728 1 1
0.764843482192357 0.688516304835652 1 1
0.555116591999759 0.501703705405065 1 1
1.32526753211187 1.19643759572457 1 1
0.949299382539437 0.875406823952286 1 1
1.22326402860312 1.12543031881957 1 1
1.03739881935244 0.931394396187424 1 1
1.00982886395321 0.890587132169677 1 1
0.999335239984281 0.867942831979912 1 1
1.13625694311743 1.00393787799521 1 1
0.565994928302687 0.473833573534179 1 0
1.07835718603885 0.956319826137774 1 1
0.908799172194381 0.817681582216759 1 1
0.862096222078276 0.76195392092095 1 1
0.824425762058509 0.758463084059154 1 1
1.29114963793942 1.1642102611953 1 1
0.759642549163457 0.68117602911089 1 1
0.706544625480079 0.647414830802781 1 1
1.38447561453265 1.22526644551763 1 1
1.19151981484918 1.06126799164608 1 1
0.824359297390267 0.745154747035687 1 1
0.685527953961845 0.613465396395436 1 1
0.723252202594283 0.650716169643667 1 1
0.775251530738652 0.700147458658845 1 1
0.837917459679239 0.745378736753445 1 1
0.697262366955321 0.615495215939874 1 1
0.967934240145571 0.844030336004525 1 1
0.837261450554286 0.749032000503328 1 1
1.18194062515065 1.06787111228559 1 1
0.757655804226934 0.67662337176688 1 1
1.02979024579098 0.930130205725957 1 1
1.04961057546012 0.936114386936288 1 1
1.11954678080729 1.01745699840937 1 1
0.992943172271327 0.890389017493396 1 1
0.920735895352109 0.838361126103932 1 1
0.764502538437739 0.693691078343948 1 1
0.770842915245879 0.69427172071995 1 1
1.17046612633441 1.0103037780505 1 1
1.01083578506161 0.944440169160996 1 1
0.688487184203335 0.683297679022854 1 1
1.29345841818796 1.15667075627311 1 1
0.687182288737535 0.57516311792649 1 1
0.840387820589125 0.779401378133056 1 1
1.23436942980545 1.12337368395018 1 1
1.02960399375825 0.935231880409953 1 1
1.0774806373608 0.983057289431007 1 1
0.587551890745945 0.518298008514438 1 1
0.598187293548011 0.577164938141683 1 1
0.98385830466068 0.90740964765306 1 1
0.529170570387844 0.459281847175172 0 0
0.72546139052336 0.696669877495417 1 1
0.939095322912404 0.880130591890888 1 1
0.569471630688409 0.521348025207661 1 0
0.721138782489333 0.666021329630311 1 1
1.28446585487718 1.18858256137092 1 1
1.60155091510872 1.46867656454441 1 1
1.09995449080507 0.988269197011616 1 1
1.38342339046735 1.2652968687217 1 1
1.29961915285118 1.1545675877658 1 1
0.852487203431482 0.782151018614395 1 1
1.18292162148511 1.0730636624482 1 1
0.803803808047961 0.719740402941502 1 1
1.09855689369928 0.999361064133195 1 1
0.65503729574731 0.594283489631027 1 1
0.51644625167531 0.492687394807545 1 1
1.18433880212097 1.02523510352822 1 1
0.543570259281689 0.49273091968063 1 0
0.698804772788399 0.64825435275339 1 1
0.760125114601816 0.658703064056256 1 1
1.58780941195413 1.42935297343594 0 1
0.847668606793841 0.792086957028401 1 1
0.956606456533629 0.858419695550298 1 1
1.20113495646869 1.0821189148503 1 1
0.888656834990823 0.863915218817489 1 1
1.05459710145696 0.95722718517902 1 1
0.75548764081879 0.702986932803813 1 1
0.832550796732597 0.781800204136676 1 1
1.29414658848169 1.16136746383484 1 1
0.467032672577871 0.41796745308938 0 0
0.983151631741017 0.920349386695604 1 1
1.26899747252156 1.11637919559571 1 1
1.04481555639222 0.935678194679886 1 1
0.757499605367217 0.684142445002624 1 1
1.14630458310721 1.00997764064835 1 1
0.906981829285566 0.791089520129228 1 1
1.25363390883742 1.03608261591376 1 1
0.98327968525396 0.894790502894889 1 1
0.91457911827782 0.811683960003359 1 1
0.658033625146939 0.576999405748893 1 1
0.991810970695211 0.888427645397922 1 1
0.818607441880776 0.74683109899127 1 1
0.714494176773457 0.668094828653119 1 1
1.35194696200121 1.22637301039693 1 1
1.33229102346823 1.20855454490121 1 1
1.42594766157925 1.28335991310806 1 1
0.89492089517824 0.79473471796673 1 1
0.834272108102359 0.761981147391155 1 1
0.592125829881688 0.525594362527393 1 0
1.60757957782169 1.42240745063205 1 1
0.947508238444853 0.865856897723294 1 1
0.929804967888811 0.849294583108407 1 1
1.06570690783206 0.976906410018567 1 1
1.55616101854812 1.36760340618469 0 1
0.983382770899946 0.86880254489104 1 1
0.818053022872666 0.73685028405289 1 1
0.69793713645269 0.611873417171173 1 1
1.39104955772009 1.29163535389088 1 1
1.28478711786401 1.18349222703336 1 1
0.596221519100432 0.582538615288907 1 1
0.893985606890917 0.823588901514541 1 1
0.660904881956831 0.579514790037607 1 1
1.02253301101786 0.889464474586002 1 1
0.931024684280632 0.836397634395776 1 1
0.55937459954995 0.510569536629745 1 0
0.824941921747725 0.758930553789261 1 1
1.11502932377669 1.02965363865821 1 1
0.711415334049331 0.64776324614917 1 1
1.07642110698163 0.96545611862254 1 1
0.523718776828562 0.487063311492864 1 0
1.28986484501972 1.20530888931449 1 1
1.01687274951638 0.879654031224819 1 1
1.2664325043615 1.12771143364736 1 1
1.45041433552137 1.31466149960657 1 1
1.14241399583785 1.01636854206667 1 1
0.665118810928323 0.620643641321876 1 1
0.860798908793275 0.804817250574171 1 1
0.572055100140947 0.47777816085585 1 0
0.889645929887226 0.77356298801134 1 1
1.11803153845825 0.934738331948208 1 1
1.00829712349301 0.922193148443793 1 1
0.973128570744239 0.858031455948195 1 1
1.11592802249619 1.01605766535601 1 1
0.449459348448091 0.381094516785754 0 0
0.90040884193797 0.821096103367444 1 1
1.0832662754317 0.92701027465259 1 1
0.354669058661058 0.332506203213249 0 0
1.06404749438439 0.981632996999325 1 1
1.13918820556436 1.05097474782117 1 1
0.545728093571329 0.499201933173012 1 0
0.899360761779806 0.828370506699775 1 1
1.21759500919279 1.11780001279646 1 1
1.47180099377491 1.3271527090078 1 1
1.18637144899625 1.08462076611547 1 1
0.527732721380966 0.459780064359254 0 0
0.637353335568196 0.552419290787115 1 1
1.17063893844686 1.05878290612457 1 1
0.785547519821469 0.716138199495755 1 1
1.02804469037764 0.978191884055751 1 1
0.914627327633954 0.789500956642614 1 1
0.738752219807916 0.686362479723587 1 1
1.25525637607379 1.15918529657645 1 1
1.33755489838593 1.20084281940421 1 1
1.17867029541543 1.12504517741215 1 1
0.777828531200606 0.679351975259195 1 1
1.03572682795426 0.920430920869888 1 1
1.51296342375664 1.33648072551617 1 1
1.32976133258024 1.09245555012096 1 1
1.23540553330723 1.12266011940675 1 1
1.10029615349112 1.02012111721417 1 1
0.627624943954478 0.580421035161401 1 1
0.753997775510881 0.717940906052035 1 1
1.04174898765218 0.915972741321899 1 1
1.48128274665368 1.24674852147744 1 1
0.844320465624391 0.740907801274111 1 1
1.1509104816442 1.00913354221688 1 1
1.55844620447116 1.38253187287205 1 1
0.566420729282624 0.544399695382105 1 1
1.01260850215498 0.927450672853723 1 1
0.341200686962803 0.357379100808018 0 0
0.710108372818899 0.647096302627038 1 1
1.02151586868017 0.87541171617999 1 1
0.974297646568943 0.886638668559802 1 1
0.632987070905725 0.584610287705531 1 1
1.11329952848502 1.00270260717187 1 1
0.420346670958575 0.377708566212463 0 0
1.17475103351225 1.07681853073911 1 1
0.882749803691424 0.812118382611399 1 1
0.849375916941581 0.756819259617855 1 1
0.746252306375944 0.657335717516568 1 1
0.54773008193146 0.489507760210053 0 0
0.864747689027719 0.771524384010913 1 1
1.00260877690994 0.876462194602805 1 1
1.13145517187365 1.20775826812855 1 1
1.16139969683756 1.06987528065643 1 1
1.62227477422918 1.43137322663511 0 1
0.762533434445559 0.688102785593597 1 1
0.794706592517519 0.698815666187233 1 1
1.14550673857536 1.01508832028844 1 1
1.22651329853072 1.09266444297635 1 1
1.36414020976026 1.22608061969972 1 1
1.34631911283412 1.18122372911009 1 1
1.19996154663623 1.099813938949 1 1
1.06041280467491 0.9242801682078 1 1
1.20529300286183 1.14402223923056 1 1
0.783465247521283 0.713791858643834 1 1
1.16131888262013 1.0664720416381 1 1
0.772413119867935 0.705360454128363 1 1
1.33516113520732 1.19543298173736 1 1
0.600676529711499 0.543070670801611 1 1
1.27718209796174 1.17490123865063 1 1
0.953555834400457 0.853846470296383 1 1
1.21334756618563 1.11477177440536 1 1
1.18381525045156 1.09640234274292 1 1
0.543191620472241 0.479402038412762 1 0
1.2648988202016 1.16416558645749 1 1
1.14762338845946 1.02895708864989 1 1
0.888227252792883 0.808927842093548 1 1
0.58838254201784 0.528618117320976 1 1
1.23480957220664 1.09944359426448 1 1
0.808123339609318 0.735175913882787 1 1
0.831231191351261 0.763155626200581 1 1
1.25887685899231 1.11253464325199 1 1
1.08434855531561 0.965457438698104 1 1
1.25843020469271 1.24354905521329 1 1
0.96899772837497 0.89010184614216 1 1
1.11853541522284 1.01165814055523 1 1
0.960079819820618 0.875198080235996 1 1
1.24164212645037 1.13383336648136 1 1
0.961585943440794 0.853729478885024 1 1
1.2819596583732 1.13735684214846 1 1
0.847242384259998 0.779947971649495 1 1
0.813973157128294 0.743439924286948 1 1
0.578509276869096 0.545125553341422 1 1
0.96220224664981 0.852940503482729 1 1
0.387237382100197 0.368996914273735 0 0
0.79017961922929 0.709670278243731 1 1
1.20702248335012 1.10418124102764 1 1
0.746372905472671 0.667227212996665 1 1
1.3097165587446 1.21345566305139 1 1
0.872888455521929 0.791599855009032 1 1
1.42133635941411 1.25362931606578 1 1
1.01172818785975 0.940411089395316 1 1
0.778461231707907 0.713062489965858 1 1
1.22598939387463 1.1172057809357 1 1
1.00726038602934 0.87787669851832 1 1
1.0771815062744 0.963777290447334 1 1
1.25287297263356 1.11327925667119 1 1
0.849509048030596 0.741891854162795 1 1
1.00093749469157 0.889932875287513 1 1
0.829659152989523 0.74221822122699 1 1
0.540049950073527 0.494199465251321 1 0
1.3544730655753 1.22356711776775 1 1
0.750345491635631 0.698645346835456 1 1
0.60471950511499 0.515091785034617 1 1
0.6672407766098 0.578503441890925 1 1
1.16413010830416 1.04828280428332 1 1
0.829626316120528 0.749629461523196 1 1
0.806403551158415 0.731507819872615 1 1
0.926547383976773 0.85390657772739 1 1
0.809687282117922 0.727793861742938 1 1
0.987788572962174 0.917552716207672 1 1
1.08681901155137 0.964561137638882 1 1
1.12396530310333 0.983188313345954 1 1
0.555069236861395 0.521770437116238 1 1
0.827530608978606 0.772991217250889 1 1
0.92596768758498 0.856889433172329 1 1
1.1177284582978 0.966187107967005 1 1
0.904624123544628 0.792872437728654 1 1
0.927890137881718 0.847516501497911 1 1
0.897136824149414 0.852528867979268 1 1
1.30603446624636 1.21469263895767 1 1
1.21302409445254 1.06510205628861 1 1
0.967810038218014 0.895740236123852 1 1
1.20228728068822 1.09092174616322 1 1
0.797906868062325 0.701295237718724 1 1
0.661742535975385 0.595735062973591 1 1
1.0459765420149 0.955656903279091 1 1
0.762871124677451 0.696520081025078 1 1
1.05980050279727 0.953699478186878 1 1
0.953365571883802 0.873761218370915 1 1
1.09876107618852 0.98127246730029 1 1
0.836794752817459 0.731404279952064 1 1
0.935819546710033 0.847822615799285 1 1
0.710261398543585 0.575366091329713 1 1
1.04585722894099 0.917416172745892 1 1
0.704363740861058 0.625616797298638 1 1
-0.0131324895881958 0.018418338945714 0 0
0.975923441453972 0.903862208233702 1 1
0.781071166302654 0.675992114803319 1 1
0.690620524124612 0.620732813363944 1 1
0.843934984561686 0.82953341961721 1 1
0.619771214345233 0.584589826249852 1 1
0.861208428772302 0.783618458709367 1 1
1.15463694008196 1.05139416044088 1 1
0.474012428813358 0.435556511333002 1 0
0.637877067533278 0.597081945701402 1 1
0.848925780002229 0.743685693655495 1 1
0.770429833532329 0.678975065808076 1 1
0.572912140136357 0.51683647071522 1 1
1.11127848067072 0.978231714203297 1 1
1.48209418827682 1.32967198878551 1 1
0.838955796226749 0.76243114643666 1 1
0.635325920511586 0.575462375799117 1 1
1.11431535583515 1.00831172480873 1 1
1.06452390094907 0.965439642653257 1 1
0.935511241375907 0.849458407843253 1 1
0.34362978599863 0.311186346958149 0 0
0.591720823141971 0.551035191078946 1 1
1.15180022385633 1.01651720318785 1 1
1.01396879227889 0.894415422987862 1 1
1.27663704193972 1.15691954884063 1 1
1.33208405180977 1.14682092500803 1 1
1.09564611887658 0.972274414526573 1 1
0.73996751638345 0.672641865586812 1 1
1.27818807033647 1.16178697720728 1 1
1.17140966228868 1.07018427021351 1 1
0.955505044590738 0.868924049987604 1 1
1.01726489258013 0.87805910467006 1 1
0.602368641760062 0.570889225157531 1 1
1.36123435227702 1.22639056028742 1 1
0.743299411434507 0.64167151089776 1 1
1.12083306484286 1.02445317262392 1 1
0.700128461192562 0.633547685456091 1 1
0.742541414595949 0.622488096901436 1 1
1.02970474496114 0.942173007091567 1 1
0.750503135265086 0.697864101163238 1 1
1.12316226712555 1.01355922607801 1 1
1.49955679833788 1.31158771850489 1 1
0.828233585279305 0.74352659080049 1 1
0.941326265412759 0.866281227897209 1 1
1.14254904933606 1.03065774627162 1 1
1.28769371739265 1.17783226217316 1 1
0.795581240358872 0.727373088233417 1 1
0.955727842468527 0.869104971372115 1 1
0.99500825706035 0.908427615864792 1 1
1.19854855815411 1.06586267491863 1 1
0.999801799053994 0.897018839991563 1 1
0.931608332495118 0.827917312686752 1 1
0.586917314235111 0.505306294005791 1 0
1.31815267525863 1.20368169438356 1 1
0.777087701307789 0.700666066160548 1 1
1.15923617720849 1.04087007725021 1 1
0.682301609958027 0.635210712641139 1 1
0.777010470560063 0.713753467658283 1 1
1.04754125926955 0.922666425944181 1 1
0.683484369390071 0.651639766195463 1 1
0.717128117249857 0.723464686033347 1 1
0.933783798811051 0.836556563536516 1 1
0.95397392057632 0.853260999117273 1 1
1.12396036341281 1.04740460965102 1 1
0.702609543250658 0.621083057027243 1 1
0.992016205819205 0.854739053847292 1 1
0.609966731315024 0.575184509678742 1 1
1.274972724515 1.15985768816713 1 1
1.35302385569845 1.20294595770278 1 1
0.662459486400223 0.634086733830728 1 1
0.608204160760544 0.505947837160837 1 1
0.752309540799672 0.678079137333369 1 1
0.706797363587026 0.652718184854408 1 1
1.18273678506114 1.04876103363964 1 1
0.954677076802404 0.85358203007018 1 1
0.942313997719279 0.799023087368069 1 1
0.670903992924804 0.612722648921762 1 1
0.869804743807478 0.777240474237244 1 1
0.798206733255582 0.706089987612705 1 1
0.889395161848774 0.813893286125523 1 1
1.14078986979245 1.00817824624063 1 1
0.67170078470997 0.627719794126909 1 1
1.13589466229352 1.01210735773061 1 1
0.999758848730695 0.867325558643936 1 1
1.57097972388769 1.3574866065013 1 1
0.835670405630435 0.746658026011952 1 1
1.02672850816769 0.925295985595195 1 1
1.17165122538283 1.02812317228794 1 1
0.718394634499575 0.637415141763542 1 1
1.28415477132498 1.17960348525477 1 1
1.01649577529947 0.880497287044768 1 1
0.866481655204051 0.789467954862582 1 1
1.12278562560161 0.953733334168159 1 1
0.69026296880489 0.606115605647287 1 1
1.06232708710492 0.934092973535953 1 1
0.892866250987797 0.800532413911641 1 1
1.04886106119963 0.940691384106091 1 1
1.25828181691763 1.14019155241563 1 1
0.969604411173454 0.900957333541071 1 1
0.967286263076884 0.886005634716354 1 1
0.995743145656248 0.857157773354969 1 1
1.00856594362766 0.858435876778871 1 1
1.21487676982472 1.09684080128593 1 1
0.724989014974397 0.644857573554312 1 1
1.05846912874586 0.991269946771675 1 1
0.947002203113724 0.841800752896172 1 1
0.99809857191431 0.906782945960233 1 1
1.05111186835562 0.906205391846113 1 1
0.88979827743291 0.881639339886839 1 1
0.905559158439879 0.826376356367067 1 1
1.73147784150342 1.58913038276869 0 1
0.804665648492437 0.721067040042797 1 1
0.928692398944703 0.839751431617826 1 1
0.799614525657178 0.719936830758332 1 1
1.12810979238323 1.02597512615751 1 1
0.910956620928271 0.828634875853101 1 1
1.41309615804287 1.27843026083534 1 1
1.10878504801523 1.02506791315828 1 1
0.97879186958402 0.88187582371178 1 1
0.936084012287428 0.846604394279445 1 1
1.09257828374314 0.982228328941032 1 1
1.55804158697571 1.47035435002847 1 1
1.51279074361357 1.36788423485179 1 1
1.06366707742166 0.966990833171829 1 1
0.999643693812559 0.893111906128055 1 1
0.890505705367252 0.812215065771023 1 1
1.29456374050431 1.16605433570546 1 1
0.872103135211711 0.803468555746374 1 1
0.737637487284965 0.653631124869606 1 1
1.08905982060692 0.973063451432681 1 1
0.675058468329224 0.623981491273131 1 1
0.620396663608447 0.567370431913502 1 1
0.654159039717601 0.618065576596227 1 1
0.998726342365726 0.879393770957603 1 1
1.48964749496056 1.31031980553023 1 1
0.994222852079935 0.864553769647634 1 1
0.568082703420725 0.519085151613756 1 1
0.781111974750776 0.70727674873084 1 1
0.374495766976348 0.35029385826068 0 0
1.05187822690045 0.951642438269094 1 1
1.04920165972094 0.942126196327961 1 1
1.19458337291728 1.05285645263347 1 1
1.20683260289937 1.0821667139145 1 1
1.14123890190063 0.988038656367364 1 1
0.710929865094584 0.649663696029294 1 1
1.12473617572702 1.01890817280896 1 1
0.969101020159266 0.879356075338918 1 1
0.415703324008557 0.418445860451755 1 1
0.728425882329947 0.66662671039166 1 1
1.0807626132038 0.987330005445539 1 1
0.731599771518283 0.671179974043153 1 1
0.818046135152647 0.701439541106362 1 1
0.883352112268549 0.8068382291666 1 1
1.42998046687259 1.30021298149123 1 1
0.970334229360992 0.922934416368278 1 1
0.968693009074739 0.866416735301147 1 1
1.01250572629194 0.904125476918416 1 1
0.998510709611589 0.927232883953304 1 1
0.787070788341728 0.710275561604222 1 1
0.882987766345077 0.816465269772284 1 1
0.927698077846332 0.834929966955482 1 1
1.04882959127072 0.944670616834914 1 1
0.84387015890188 0.832028268686074 1 1
0.869394703878099 0.802299051051964 1 1
0.890192943115806 0.75605968502965 1 1
0.720387135634066 0.666715349223282 1 1
0.949500267064605 0.874894310857963 1 1
0.980403880588771 0.850458922534016 1 1
0.617685791070631 0.571380972017722 1 1
0.799168166918671 0.707387968160517 1 1
1.0675100222278 0.959575233999557 1 1
0.765580799399128 0.696343876577925 1 1
0.868468314591984 0.783544203419297 1 1
0.587723817841146 0.518787034494663 1 0
1.27215913134596 1.25617767009559 1 1
0.905201939872358 0.815244069089462 1 1
0.958772013598266 0.859449230718584 1 1
1.21871825613454 1.06569679021735 1 1
1.19039331695123 1.07657811428676 1 1
0.982896920956985 0.885188187709144 1 1
1.01107275779175 0.917460985266978 1 1
0.776085497828861 0.740046950810319 1 1
0.877652202209969 0.817207416519776 1 1
1.57992591649438 1.45053952517979 1 1
0.858975776181301 0.782459737739924 1 1
1.19032040241618 1.02828619346649 1 1
0.78390272031968 0.720934233718239 1 1
0.895181539057756 0.780921908485194 1 1
1.01961355389126 0.908746213887813 1 1
1.00073647319616 0.89402817335171 1 1
1.64395194145113 1.559599635011 1 1
1.09496707690659 0.988830072543702 1 1
0.821609040952642 0.750568916526556 1 1
0.4128088240717 0.366174798005757 0 0
1.18005277231558 1.06319857756328 1 1
1.02315000920408 0.95564262030578 1 1
1.06806880157685 0.971165710287688 1 1
1.02868548443142 0.920277272931971 1 1
1.12485342199959 1.01351697216551 1 1
0.800716470708233 0.686261813097306 1 1
0.907566270342467 0.817712220135701 1 1
0.749869540397774 0.666280949281234 1 1
0.916485813758372 0.836122539742846 1 1
1.03086032960795 0.94366665248847 1 1
1.55755543978619 1.39313173414299 0 1
0.692277380902362 0.616152675671576 1 1
1.3118687650346 1.18217389997358 1 1
1.10384658661839 1.00978880939063 1 1
1.019653073311 0.94954892390334 1 1
0.661633097365497 0.582374645951704 1 1
0.668178634853978 0.617221706545814 1 1
0.617453837614893 0.553520541358692 1 1
1.23723710993101 1.09080983312181 1 1
1.23227539774858 1.08547701759143 1 1
1.51223623733272 1.35227620350512 1 1
1.52274917945176 1.37635858583169 1 1
0.776969647501414 0.707344389723182 1 1
0.70739347278122 0.648148788892198 1 1
1.41795662579877 1.28537081425861 1 1
1.26436376334654 1.16192439132604 1 1
0.712197407860132 0.650725531391292 1 1
1.12549627980748 1.02319476594618 1 1
0.658479168615999 0.590383602828102 1 1
1.01262931757664 0.922806049653411 1 1
1.03609060286621 0.969234901276767 1 1
0.813033967877718 0.725234523809091 1 1
1.16006037440398 1.04482175602488 1 1
1.60494931033105 1.46972675418272 1 1
1.03301448967038 0.928053284440667 1 1
0.790319130243372 0.720224823227837 1 1
1.41169523540441 1.25027413557765 1 1
0.820948357256778 0.758720713035732 1 1
0.962297167148032 0.831638332803722 1 1
1.35632718463883 1.22515610715489 1 1
1.01128326797711 0.957497340747482 1 1
1.23398807528188 1.09009069019739 1 1
0.595457109291852 0.527277844255613 1 0
0.840968824552368 0.755665487046417 1 1
1.22935096286407 1.10020541480282 1 1
1.01604112234852 0.935124978262036 1 1
1.05712664170671 0.960014261015655 1 1
1.03433743158485 0.933981074450818 1 1
1.06734168780217 0.961827292178813 1 1
0.983956878631129 0.858632686131683 1 1
1.39949075795292 1.22742350701092 1 1
0.623887305481861 0.559390992796872 1 1
1.55871109467245 1.36238569631803 1 1
0.695000316370757 0.617571422512745 1 1
0.795005803318224 0.766173618586868 1 1
0.509607791094597 0.472798089950034 1 0
0.858278555676654 0.818514089739781 1 1
1.14937428348851 1.0575236382607 1 1
1.37641204506082 1.26828560197575 1 1
0.928299902145257 0.855142134542257 1 1
0.639022580887294 0.612467469389238 1 1
0.733424556136458 0.629140297456023 1 1
0.943450902016222 0.874742627929981 1 1
1.07993232467719 0.965803350976845 1 1
1.28630577808347 1.14083219340828 1 1
0.946651447051499 0.816903706545105 1 1
1.32112882286357 1.13459431508135 1 1
0.774209813971782 0.684206715510908 1 1
0.961958429429448 0.878264975966593 1 1
1.045874932481 0.950576368694173 1 1
0.913330217419644 0.885465761509936 1 1
1.32435687052189 1.19660528945111 1 1
1.00407997857083 0.901801399708422 1 1
1.59437057678767 1.47514523910003 1 1
1.0945044941033 0.989973827008787 1 1
0.831995897951401 0.762433700281566 1 1
1.27376167753457 1.16115501827045 1 1
0.992030413428318 0.90447912812466 1 1
0.86058214349364 0.797454069887546 1 1
0.917163249858964 0.832152576190421 1 1
1.39079236147567 1.20068107807193 1 1
1.06530653967052 0.977433140964001 1 1
1.24339763291776 1.13968709834565 1 1
0.745283632616704 0.682480666128013 1 1
1.44969327050039 1.31912648941126 1 1
0.953556700764307 0.838885448664539 1 1
0.906997310923106 0.793674471020336 1 1
0.92878672099199 0.856528470262597 1 1
0.464446117819931 0.43137595244773 1 0
0.890003098886639 0.804588894427338 1 1
0.721414116455911 0.672268543640783 1 1
1.03588051636598 0.971348440234121 1 1
1.28270657355951 1.18406014213987 1 1
1.31201061620641 1.26129078436593 1 1
0.790251048923798 0.675481456648024 1 1
1.19498145941003 1.07328059887232 1 1
0.657849606756193 0.61342315003269 1 1
0.6413338889074 0.568073432026939 1 1
0.995594130087846 0.911450759326925 1 1
1.3220024691683 1.19361436700701 1 1
0.786874713806306 0.806478478247773 1 1
1.00770329679775 0.915304097387917 1 1
0.827658428561878 0.729288964003951 1 1
1.13423292202435 1.02945097522301 1 1
0.941113266640099 0.867877236489977 1 1
0.641512856170744 0.580592002118631 1 1
1.35895216667695 1.257884531225 1 1
1.31479013104847 1.14442379446489 1 1
0.86882026934849 0.776395597846484 1 1
0.468836792450964 0.412152041331872 1 0
0.981666192904799 0.901456264178051 1 1
0.366868087649337 0.317800257242553 0 0
0.930166602617662 0.825356992588021 1 1
1.73510800926922 1.56707968840623 0 1
1.04628061476011 0.954202953623402 1 1
0.897470179114139 0.810362604206192 1 1
1.26952252794092 1.10303110469057 1 1
1.38602920324288 1.25231601592409 1 1
1.41276950858792 1.35055300895608 1 1
0.705487612733407 0.627565528000019 1 1
1.28871437743907 1.15853462399522 1 1
1.49974917023298 1.33808155945133 1 1
0.87586060791135 0.78602696024281 1 1
1.02901237763918 0.927247917974188 1 1
1.27562476078726 1.18516606548695 1 1
0.929738531510633 0.805256936350781 1 1
1.1665296693264 1.05296972106465 1 1
1.03707098219137 0.945922448537743 1 1
1.32631264518141 1.19082325284284 1 1
1.10024392379169 1.0358373910726 1 1
1.21784477067986 1.0829651646389 1 1
1.08957871449991 0.985962595722153 1 1
0.85657996224199 0.779398454414982 1 1
0.975602055044212 0.859391778019465 1 1
0.834001421429292 0.741813376949417 1 1
1.36606377590127 1.23573109280515 1 1
1.0930169246974 0.996346159719294 1 1
0.735963537304704 0.667516486710866 1 1
0.827722138237287 0.788701347557071 1 1
0.650856628981068 0.597053043408868 1 1
0.892271984264576 0.766719332271296 1 1
1.23784128577029 1.06938357858862 1 1
0.92070500621902 0.845813135068161 1 1
0.817981642545453 0.718278419864316 1 1
0.522282490480508 0.492478326613198 1 0
1.29512763741569 1.18324018997333 1 1
0.783931787725098 0.720216442082325 1 1
0.99508862256264 0.890289163644812 1 1
1.18933919214571 1.06516002932152 1 1
1.00836445985892 0.896928098808864 1 1
1.11674995535256 0.994386948519382 1 1
0.794746699102207 0.720210443295146 1 1
1.32405136029745 1.22541707665028 1 1
1.06391718154256 0.945177290377755 1 1
1.67139401155432 1.49578735918014 0 1
0.926917969424349 0.852873522048032 1 1
1.11464688285111 1.03175778419844 1 1
0.504712239748132 0.457722636335072 0 0
1.23871433273035 1.12690888871686 1 1
0.850462138484237 0.77683631706376 1 1
0.818609569213483 0.755011770293592 1 1
1.26549083642894 1.11364716541467 1 1
0.928562649757 0.853200112056744 1 1
1.10316799913138 0.977120941825183 1 1
0.856782370647812 0.771732771687644 1 1
1.56411737701167 1.41598577788377 1 1
0.646481822317143 0.606697737591375 1 1
1.0699608391916 0.95869697288579 1 1
1.31933975387347 1.17879679966486 1 1
1.31957989719868 1.15572958563157 1 1
0.687336912023801 0.607635089569741 1 1
0.64446835725088 0.589238338970344 1 1
1.35907942106332 1.22594303008647 1 1
0.845974850984358 0.736108194651691 1 1
1.39518055451594 1.26274315635195 1 1
0.888912379575722 0.795650773074291 1 1
0.846766024396551 0.726045767959777 1 1
0.736217302934483 0.727201171393582 1 1
1.02101076585521 0.938199018454482 1 1
1.01390073294964 0.903331656502607 1 1
1.05985784575841 0.93375251237878 1 1
0.866577739242985 0.796565236209467 1 1
1.05080251550222 0.954181885879423 1 1
1.10487468414313 1.01037050557769 1 1
0.979430911296313 0.886416528880078 1 1
0.948386045235322 0.815221321676808 1 1
0.948702514906324 0.886321666874232 1 1
0.642870260018905 0.566780662510545 1 1
0.87095825334343 0.749128790955242 1 1
1.3604543530947 1.25515033205778 1 1
1.32864422809723 1.24200965026267 1 1
0.798119776601645 0.730286262555164 1 1
0.832738510516321 0.753140814304805 1 1
0.88189414519401 0.781353189456681 1 1
1.31901609961711 1.18183658834239 1 1
1.42816192972143 1.2672694696145 1 1
0.926948221384408 0.808173910909295 1 1
0.845728345160796 0.758101320900202 1 1
0.867654359913623 0.77574815340819 1 1
0.760068821894968 0.685713912349704 1 1
0.582582290396581 0.556552445286602 1 1
0.826073518975285 0.751854466629339 1 1
0.495333800535571 0.406074189684682 0 0
1.41798618123781 1.26201229563807 1 1
1.29587993129561 1.13322456191388 1 1
1.25250368911379 1.12730425378412 1 1
0.365578478731419 0.365030787150348 1 1
1.13431804735802 0.998495487157359 1 1
0.626550132239939 0.562522585033112 1 1
0.969960174589728 0.901600942141404 1 1
1.25881025613059 1.1395345680667 1 1
1.23494742224377 1.14638972644868 1 1
1.35059581314518 1.23714696709135 1 1
1.37575289040152 1.22155765009773 1 1
0.668623065448529 0.568046294246941 1 1
1.65966627662498 1.57720295854569 1 1
0.951359828488809 0.863455891866421 1 1
1.15054925852699 1.01391412056537 1 1
1.29277744203637 1.15763839836852 1 1
1.37175011401669 1.22269028915105 1 1
0.765673971536941 0.697439105163035 1 1
1.68132669027342 1.46520057790926 0 1
0.974025931416869 0.862642308681832 1 1
0.979092652012066 0.849206404199399 1 1
0.953624464551634 0.868376804792195 1 1
0.696301235903426 0.606966181099871 1 1
1.10571913247449 0.991731755595946 1 1
0.594114859364181 0.561014346492929 1 1
0.804386991393829 0.7632902514923 1 1
0.589440562529523 0.51969425508256 1 0
1.52144262987711 1.4317617344491 1 1
1.03628635468267 0.896930369326955 1 1
1.20765370565068 1.05946101659278 1 1
1.34446415502874 1.16458420189785 1 1
0.635671271950822 0.575769192759012 1 1
0.906026276698084 0.807208284231333 1 1
1.21251963729758 1.06723832114086 1 1
0.859481821947289 0.785214428907781 1 1
0.654035161100843 0.57066095119692 1 1
0.759704567663261 0.630057583880128 1 1
1.33966162744599 1.23992265206375 1 1
1.34936646481454 1.26553072715435 1 1
0.748385773972659 0.687305627255552 1 1
1.18109213237869 1.05123630640314 1 1
0.928494121084678 0.860799123937635 1 1
0.655518348632633 0.601879897689373 1 1
1.14387776200271 1.04251796644718 1 1
1.84755328884351 1.71035477448844 1 1
1.28768690426648 1.18486972690866 1 1
1.22163065575577 1.08851297438536 1 1
1.49078144425111 1.33228870156112 1 1
0.872602198703578 0.776060255054267 1 1
0.711106770949677 0.607638127855818 1 1
1.36428564177743 1.21186736920031 1 1
0.669060157694723 0.60153877869923 1 1
1.04925614778426 0.949131683854875 1 1
0.850007797961795 0.754591758340697 1 1
1.8510604896215 1.65974231174443 0 0
1.00039067417194 0.93128345396113 1 1
1.05431943114018 0.939082997259603 1 1
0.533330955174992 0.476853145446534 1 0
1.18516037025621 1.09769041513039 1 1
1.22751574379392 1.0630705963685 1 1
1.21050954467583 1.16263316464955 1 1
0.601965868528175 0.545735767259655 1 0
1.18623524299729 1.05748375342063 1 1
0.852941583146933 0.77588851402794 1 1
0.992819498345914 0.908177176097831 1 1
0.736838210631361 0.675407618291221 1 1
1.17677874706632 1.04660442183216 1 1
0.715884196207909 0.674555085762117 1 1
0.743318124568418 0.681494363143118 1 1
0.417818678214479 0.379644495470132 0 0
1.72365270230393 1.56787507750165 1 1
0.882483570029481 0.767783184469305 1 1
0.797476908058393 0.719793663959575 1 1
0.744980429965524 0.666527096207204 1 1
0.677962522089295 0.681375085585824 1 1
1.08927201626385 1.0524702167284 1 1
0.468893434514777 0.445029642248312 1 0
0.633650900950793 0.587959306359134 1 1
0.811694267585099 0.708704458887822 1 1
1.55051998692247 1.43476825169959 1 1
1.16237542596517 1.06947859286438 1 1
1.53185774383662 1.37813516121506 1 1
0.608658071145069 0.54898575063157 1 0
0.875244446961178 0.797487036994569 1 1
0.664523425329528 0.61477803014676 1 1
0.781951034504813 0.70776683650337 1 1
0.892412163871673 0.822672900351721 1 1
1.21659349093952 1.10980237251342 1 1
1.35704834079783 1.25493690708007 1 1
0.912665757682957 0.825685298757098 1 1
1.26075799865255 1.11771066054881 1 1
0.629992295004399 0.580289813739111 1 1
0.580312439447175 0.508307154454202 1 1
1.08971511365088 0.988755822925757 1 1
0.796098809698033 0.817688741581709 1 1
1.03690534336524 0.910377621484324 1 1
0.941131414416986 0.864689550408729 1 1
0.610214760274531 0.537625198400532 1 1
0.714152999000127 0.664667157933425 1 1
0.756301082771853 0.661265712861243 1 1
0.838509863219741 0.762138193992577 1 1
0.895146076535095 0.792946177543682 1 1
1.18499898844878 1.06450595226665 1 1
0.770454529685113 0.68121045441636 1 1
0.391174200353068 0.342863468313868 0 0
1.14313046909869 1.00624334273071 1 1
0.56121010869661 0.482518740088499 1 0
1.14761037149868 1.06823466894876 1 1
0.776037250588644 0.712773729700972 1 1
1.13831727644275 1.01365603824749 1 1
1.2864909620015 1.17961909752242 1 1
1.03557598883564 0.934508563919598 1 1
0.883053178629824 0.789316878669635 1 1
1.22601331016337 1.07498964737572 1 1
0.917899734738979 0.779365712686573 1 1
0.976285767111789 0.886155121495816 1 1
0.659811477787797 0.599552654361417 1 1
0.741600321477331 0.67367885578144 1 1
0.687160807792128 0.599988582878847 1 1
0.524997998372004 0.465833651785316 1 0
0.815782508514911 0.778790250879658 1 1
0.964211245810938 0.892231748490851 1 1
1.91789840485514 1.70879445445338 0 0
1.67801094906953 1.55395329973923 1 1
0.72121244039047 0.649454068553737 1 1
0.873149232914652 0.793497507548965 1 1
1.06389672702277 0.993005194412382 1 1
0.439450976152312 0.404790323675845 0 0
1.26558646541519 1.12461741924783 1 1
1.08865148508333 0.982855402073688 1 1
1.1496549909146 1.03303294219255 1 1
0.627661173746667 0.617005221899596 1 1
0.837053034511476 0.734640828655734 1 1
0.637968713590178 0.562285877685177 1 1
0.958539542549317 0.848036884476689 1 1
1.229845887008 1.13857814809724 1 1
1.00954968442586 0.8994249710489 1 1
1.00868678420029 0.902706394820291 1 1
1.21326560014582 1.12078671331049 1 1
0.65577615305739 0.557926405700993 1 1
1.04130021996942 0.961020969088598 1 1
0.813607192578222 0.756816145886554 1 1
1.39219782710875 1.2615597574541 1 1
1.24393968146215 1.14856691656513 1 1
1.03410154066998 0.919516703682074 1 1
1.10557298026919 0.994239905139253 1 1
0.803430689534259 0.7388268672451 1 1
1.01739985307943 0.912035877644684 1 1
0.699375393528395 0.645229831989004 1 1
1.05686694639206 0.916533984194557 1 1
0.98557401874575 0.901463020809827 1 1
0.981843452776111 0.889047897338884 1 1
0.628226673941435 0.553236307642685 1 0
0.853506467835778 0.767110674728257 1 1
1.16210995271764 1.03105601530518 1 1
1.06366615443242 0.95565845346713 1 1
1.03217763140032 0.959657542583199 1 1
0.772482708303986 0.689874897683059 1 1
0.767607906426806 0.690645549948754 1 1
1.1139030548692 0.972632093364478 1 1
1.14382408728707 1.0587979571767 1 1
1.29035207751596 1.13273754305208 1 1
0.688671631165789 0.605482154159065 1 1
0.951289856504524 0.850013363892296 1 1
0.74826813045552 0.676465015422572 1 1
0.742790566301614 0.681015285761665 1 1
0.869209241787937 0.795788275790479 1 1
0.912920732239677 0.818188190367001 1 1
1.00437572385125 0.927964150789142 1 1
0.753767915877829 0.67893768774182 1 1
0.636326021135029 0.557433218340197 1 1
0.967688087774983 0.91433057310985 1 1
0.646735560114293 0.626262152870325 1 1
1.11638715463502 1.07600336171996 1 1
1.1403422131492 1.05508787828596 1 1
1.01597411251855 0.896230282274229 1 1
1.05240194317288 0.947786326323974 1 1
0.783018247627054 0.715897737376546 1 1
0.714174884728645 0.688293634737818 1 1
0.980515254607638 0.873322747865062 1 1
1.02364871252202 0.905795551076661 1 1
1.19959948807582 1.04416468639484 1 1
1.19176546420251 1.05739288546756 1 1
1.20403679731775 1.09610716066094 1 1
0.866148684630627 0.771687651362433 1 1
0.824916650244977 0.749763518937256 1 1
0.73935762861415 0.694757750024843 1 1
0.935545379451383 0.816232064616586 1 1
1.22137128872569 1.10507880144277 1 1
1.01691659561741 0.95629717330435 1 1
1.07029551408243 0.934017533364045 1 1
0.996483716393061 0.875267793033409 1 1
0.875061962361248 0.853176579970465 1 1
0.732348523689358 0.687468937098029 1 1
0.692217064166011 0.624888611732032 1 1
1.22994177410092 1.14471645809327 1 1
0.726137100330175 0.663433990914835 1 1
0.647053948748188 0.581852712760936 1 1
1.01524230065986 0.931102631860968 1 1
0.589286125858609 0.545396484604158 1 1
1.15231058523636 1.0390862710864 1 1
0.924736585308594 0.866700736018917 1 1
1.20380985151991 1.0972965021937 1 1
0.962947473955538 0.855065891262171 1 1
1.13811803791931 1.06621983820666 1 1
0.729507598686661 0.74172979000618 1 1
1.27740597435662 1.14556414658796 1 1
1.15624635221593 1.05512228695276 1 1
0.765430360317278 0.693885546614734 1 1
0.27472741167375 0.208877573332099 0 0
1.42758759983398 1.29548035580944 1 1
0.827757717852444 0.707206682198381 1 1
0.858694997630439 0.805031897689939 1 1
1.38646254766858 1.23918808787173 1 1
0.974848035634229 0.893864028961215 1 1
1.21950524324819 1.12814381513317 1 1
0.701453758152082 0.652993080363146 1 1
0.965271465224153 0.850974659113975 1 1
1.26956619134903 1.12737642206294 1 1
1.01322612516834 0.926090332471392 1 1
0.987403314448733 0.885769152640982 1 1
0.942190894858305 0.874696328154791 1 1
1.49534859020581 1.33496893320645 1 1
0.922074885432881 0.818071015968357 1 1
1.15998198474331 1.08338251284974 1 1
0.848081458520239 0.823862595500508 1 1
0.920718884537655 0.832302792136971 1 1
1.25790898077785 1.14019774704394 1 1
1.34844900314625 1.20638762380057 1 1
0.860835803585684 0.742708435150076 1 1
1.07184628743417 0.977284769582154 1 1
0.56985596378923 0.486694302119745 1 0
0.951801765407326 0.880475171042002 1 1
0.724457112212146 0.64006036545225 1 1
0.825798681343456 0.710737337359669 1 1
0.912340673261775 0.825735816371313 1 1
1.27226992696982 1.15909399144365 1 1
1.57832431088053 1.35983625296844 1 1
0.915044916239483 0.8069083320306 1 1
1.08077703732405 0.955379119405843 1 1
0.644990610355708 0.592393371411301 1 1
1.1622529501784 1.01590977925512 1 1
0.747741594234793 0.688569762392297 1 1
0.906448110447614 0.821860417541154 1 1
0.826290384014599 0.734308419093301 1 1
0.912743821171289 0.81466715915502 1 1
1.15274721999251 1.01820301234961 1 1
0.882661779588237 0.776160075775314 1 1
0.959631254215328 0.863514797080841 1 1
0.83048710042808 0.738299217826264 1 1
0.870753108544304 0.798247797477917 1 1
1.19686567590527 1.10454130371138 1 1
0.700034065748905 0.64293916938055 1 1
0.893466019814 0.799176210802561 1 1
0.894625928598868 0.828208040719582 1 1
1.22222405787621 1.06162277487504 1 1
1.12684855971322 1.03794538384386 1 1
0.862005439788785 0.785125401062818 1 1
0.64913094298754 0.592564435651623 1 1
0.667823619328339 0.614981948515218 1 1
1.05561146560724 1.00096293500397 1 1
1.62083659525011 1.47988944066282 1 1
1.39738678248517 1.20242550341065 1 1
0.979042202649246 0.876195483687304 1 1
1.15979553580242 1.05469565160496 1 1
0.81784479537872 0.746823932760991 1 1
0.7329746228271 0.681994240055969 1 1
1.12055232860124 0.978805737797448 1 1
1.22075942035865 1.0552506876078 1 1
0.742343502791983 0.632633667731957 1 1
0.909296764068481 0.826752496743025 1 1
1.05235320051495 0.975436047909934 1 1
1.13516742544948 1.00430802802576 1 1
1.23265664440719 1.14187468808561 1 1
0.980788791394153 0.830420274077594 1 1
0.925207734982855 0.846911219662831 1 1
1.30132133570184 1.1804367587485 1 1
0.554995476885478 0.505389150150855 1 0
0.741974617755031 0.652133301937703 1 1
1.15543206314617 1.04647975834745 1 1
1.05027821611845 0.951076374671033 1 1
0.756080581992637 0.704155415758095 1 1
0.589670106591873 0.541347149720777 1 1
0.621211986834142 0.588171827778036 1 1
1.23763876015713 1.11325837765782 1 1
0.775971539162269 0.718446855673778 1 1
1.53972596882662 1.34497898525825 1 1
1.05633046482844 0.950067117967565 1 1
1.05371192720082 0.982415347762301 1 1
0.855810644037188 0.78199937082137 1 1
1.32945084393065 1.18430583090956 1 1
0.519918222691555 0.453843055001188 1 0
0.790503487039275 0.728396175379455 1 1
0.874924135017533 0.752006331642164 1 1
0.669514891126051 0.624051637971823 1 1
1.63617888959576 1.47544897740972 0 1
0.859320427318238 0.76439244887083 1 1
0.686713473710236 0.600828932784134 1 1
0.937898165601409 0.855835217587161 1 1
0.91101381040876 0.814793363733543 1 1
0.618005627596021 0.630978704864447 1 1
1.01370838724093 0.901382974132865 1 1
0.909649857457334 0.789993176980123 1 1
0.512816988537706 0.468921741217264 1 0
1.1004571128048 0.993476336713507 1 1
1.05429863047521 0.937962552900822 1 1
0.866666728928368 0.787021761008838 1 1
0.766641340771614 0.744654861371204 1 1
0.838587159775761 0.730207957151851 1 1
1.26470206856635 1.15810318802599 1 1
1.27580388744695 1.15762833819635 1 1
0.927295142795763 0.821802498104716 1 1
0.731870694925756 0.718475247539293 1 1
1.04072686652517 0.958934331392317 1 1
1.12468140332406 1.01978609669935 1 1
0.84567513526968 0.788996410346571 1 1
0.703165065786372 0.622923360848333 1 1
1.31633722339377 1.15283932799746 1 1
1.22044267675096 1.08488641806556 1 1
0.972937767333901 0.891521790932556 1 1
1.11465850178638 1.02599399769107 1 1
0.958963417584683 0.86713411278016 1 1
0.870803601524362 0.801623307943175 1 1
1.20654880941533 1.08786055924014 1 1
0.916868764867986 0.830821411704044 1 1
1.04096016734355 0.922340493003264 1 1
0.753385341794861 0.67453051021665 1 1
0.918356647039663 0.827353941682271 1 1
1.10385808636524 1.06717859330373 1 1
0.776944152193399 0.67601220953646 1 1
0.962746143390791 0.876657318111729 1 1
0.50128864873036 0.470344117928388 1 1
1.07794610492678 0.957382321907793 1 1
0.679889031385652 0.576330661868246 1 1
1.54731131066996 1.34356612459073 1 1
1.5810079959993 1.41033044625298 0 1
0.93608363448239 0.87628274780176 1 1
1.13600146645816 1.01739028754064 1 1
1.07877466661551 0.942562009236732 1 1
0.980563585959351 0.890940297691732 1 1
0.871441163770924 0.775981059779056 1 1
0.508995541144398 0.447182538166885 1 0
0.982835652413491 0.92392218463835 1 1
0.609987665714021 0.575663194183021 1 1
0.660419452590259 0.60211145852212 1 1
1.32106220790686 1.17993334387441 1 1
1.11094124170269 1.04544161615957 1 1
0.675709372613103 0.620369026609225 1 1
0.864197544667633 0.771074774106637 1 1
1.35107250681274 1.2168244139389 1 1
0.692553585373166 0.625059161809972 1 1
1.54380027094896 1.32963197590749 1 1
1.61308474035304 1.50197866448307 1 1
0.697838927447145 0.616943420645558 1 1
0.413399284241693 0.318551772018146 1 0
1.09456593738575 0.99647027742571 1 1
1.18566326943404 1.01324384159915 1 1
1.22871966621988 1.13269342119698 1 1
0.642664072212865 0.586592195030645 1 1
1.26362273626433 1.13362636323437 1 1
0.365014693449108 0.342120749610865 0 0
0.849239503104224 0.740916992106692 1 1
1.40706503123522 1.25222550114066 1 1
0.905383028937747 0.817903719794501 1 1
1.10653686284261 0.998983626443863 1 1
0.722776729816586 0.646266438392753 1 1
1.14124974180963 1.03589535927255 1 1
0.746070591841004 0.671608902474898 1 1
0.893790835662206 0.810864083880945 1 1
0.958898565678119 0.883970018347269 1 1
0.843171661994145 0.764660411725498 1 1
0.6382802691022 0.567000297620149 1 1
1.29708458013068 1.17385215404044 1 1
1.05002228846409 0.948858145817584 1 1
1.01412820309074 0.913359292816112 1 1
0.854817172747538 0.750726586600277 1 1
0.616465388098453 0.545107695921674 1 1
1.10016224071063 1.0073683252496 1 1
0.738617333797877 0.69031521120361 1 1
1.36454707128596 1.20550478958201 1 1
0.826602216233564 0.768496331523886 1 1
1.10804239267923 0.964902700288326 1 1
1.06567127400091 0.950551607403546 1 1
1.34444336354013 1.22727808815011 1 1
0.932014669556339 0.857869912033408 1 1
1.06730429189435 0.978690935040113 1 1
0.659861172023506 0.626426332483046 1 1
1.50812008650017 1.34413099463944 1 1
0.681824169516564 0.622269635667249 1 1
1.16486257127374 1.04956055069996 1 1
0.739376945107294 0.660710802863427 1 1
0.867688977451924 0.765373961951347 1 1
1.23189835133259 1.13576433564736 1 1
1.33488383173233 1.2072797737436 1 1
0.598185466978917 0.496812105857542 1 0
1.12478215496001 1.01192852025861 1 1
0.830258942094686 0.722183887615625 1 1
0.918093754430279 0.821900831668081 1 1
0.893460533377427 0.843100568150332 1 1
0.432732267136532 0.414985841081153 1 1
1.10989291195602 1.00513135048035 1 1
1.10763071548442 0.994215798707855 1 1
1.02044244832028 0.943630166194064 1 1
1.01441987039935 0.879094098645816 1 1
1.23784804568536 1.08747871527169 1 1
1.21962315831569 1.18298020628997 1 1
0.995638935330727 0.903792654337353 1 1
0.675478732397524 0.61505442988106 1 1
0.971856221848112 0.883747153628049 1 1
1.27651195666476 1.13055195893914 1 1
0.894928743313576 0.82695700948718 1 1
1.03092542906144 0.914040835216119 1 1
0.998390987542398 0.889740622660163 1 1
1.12156015466972 1.01930219387929 1 1
0.840779596755776 0.730066076400035 1 1
0.932675230935071 0.848147696803396 1 1
1.00565766687513 0.914652203745686 1 1
1.09748434328726 0.955413102625671 1 1
1.17530950333552 1.14337460298361 1 1
1.08291181070478 0.971333340160355 1 1
1.44735394290236 1.30342187108321 1 1
1.01663664739808 0.896893514190462 1 1
0.903196159073406 0.825935219814182 1 1
1.1759824880742 1.07936712082086 1 1
0.725472545247428 0.652508073356491 1 1
0.683409189999629 0.646900197643613 1 1
0.715705364885426 0.664204146493452 1 1
1.03753314221581 0.962979414434422 1 1
1.15042375138439 1.03047343972977 1 1
0.496373990166344 0.455048589345019 0 0
1.2220116839416 1.09947924645687 1 1
0.890778882139275 0.773275760561962 1 1
1.04122727873008 0.952293030547382 1 1
1.1115648663816 0.950347142301172 1 1
1.41526181577043 1.24150873259619 1 1
0.896459864650969 0.779036531115404 1 1
1.09512644938325 0.974558882859675 1 1
0.811230892472795 0.709779299183425 1 1
0.986423029799433 0.912119422103962 1 1
0.917882010496439 0.840131815234819 1 1
0.994745340667347 0.896421123411026 1 1
1.07153041025656 0.992751117294224 1 1
0.873903269421011 0.8716336405666 1 1
0.703409930124665 0.657994589591241 1 1
0.90168781736801 0.820734307740404 1 1
1.18680643727157 1.04471722542814 1 1
0.450952734165243 0.402374908598587 0 0
0.976877761591646 0.836902180096128 1 1
1.37286984138388 1.23857726985345 1 1
1.06572427843554 0.94219728999693 1 1
1.29815240622758 1.18865569434995 1 1
1.10947889229663 0.983449975685628 1 1
1.15308171753712 1.05626606731149 1 1
0.606947313638598 0.56547557494883 1 1
0.614920028434704 0.553313321121916 1 1
0.617428156911672 0.572696548989316 1 1
1.19450550686474 1.08635656941546 1 1
0.850174982074383 0.774981307225343 1 1
1.1217177754127 0.991794794713762 1 1
0.757885877207721 0.685112579384474 1 1
0.958068431130609 0.855596304841636 1 1
0.805908268134058 0.7379452175505 1 1
0.911056229461334 0.820758304111543 1 1
1.06029467397685 1.00512675325487 1 1
1.20071154235603 1.06618038315054 1 1
1.16237773214411 1.06810034399202 1 1
1.19019313477937 1.02595327748025 1 1
0.798474794875392 0.707736241076402 1 1
0.770576830070214 0.714988188402688 1 1
0.80359318220011 0.708603300294379 1 1
1.64878628475263 1.46228585553113 1 1
0.850944015139448 0.779398232680357 1 1
1.51160676937502 1.38518994344703 1 1
0.929268417707042 0.845325326494059 1 1
0.763805636645403 0.72600056578627 1 1
0.714073596363356 0.652552866093164 1 1
1.00775376298702 0.946725266825886 1 1
1.33259548907827 1.20484333733688 1 1
1.28221024433997 1.11485181923305 1 1
1.19354428760074 1.08879158637427 1 1
0.869751805572493 0.755213650191185 1 1
0.966084578729084 0.889705489283798 1 1
1.15739059397352 1.04667120134352 1 1
1.50048207234712 1.33981850208508 1 1
0.801902412512365 0.720108775837391 1 1
0.968721452548087 0.854933660251066 1 1
0.758467317329566 0.750698043767839 1 1
0.981583838000973 0.889666318724313 1 1
0.972455656977684 0.878972254810458 1 1
0.853025801285433 0.764294512871131 1 1
0.820774810224884 0.790533323561676 1 1
0.893535413188943 0.822233630669321 1 1
0.325847890798769 0.293313901027341 0 0
0.653530226668932 0.60003491026735 1 1
0.535038332019512 0.476750715790793 1 0
1.36604245618706 1.2111523781853 1 1
1.04515104804576 0.923208118314696 1 1
0.306232615306404 0.2683810906692 0 0
0.911295097365351 0.830036227864366 1 1
0.52708682219701 0.487333863432739 1 0
0.853325581854292 0.759291922876218 1 1
0.560023201910514 0.511902632142827 1 0
0.932043949586757 0.848132961818068 1 1
0.62010588274225 0.567242704780182 1 1
0.847118924917007 0.747488604095483 1 1
0.695137655785871 0.64140740002371 1 1
0.935840459430512 0.832731643680013 1 1
0.682520667567907 0.625548692391714 1 1
0.813603659783698 0.757161078865739 1 1
0.546711352949271 0.559380147083258 1 1
1.34525819485692 1.21407086642558 1 1
0.944459747637218 0.858840875932164 1 1
1.07516155961102 0.967728260305236 1 1
0.704312163953106 0.636152058297246 1 1
1.10710207956793 1.01183494118187 1 1
0.647480947892997 0.575045624269459 1 1
0.60576786505263 0.555790983137129 1 1
0.794454518419955 0.706231331922908 1 1
0.770483764205209 0.736183695733065 1 1
0.992450611339912 0.90329881551726 1 1
0.66904486256018 0.62322136834667 1 1
0.776543906945958 0.715398165176048 1 1
1.42265013824403 1.29145705367211 1 1
0.787522513045181 0.696945153587097 1 1
1.49861558616607 1.38200823589053 1 1
1.16465525057423 1.07814527826763 1 1
0.843179434938197 0.732146096875222 1 1
0.567142715421328 0.513464254518277 1 0
1.1880482267736 1.06691037537355 1 1
1.22957655109349 1.11224466438636 1 1
0.960921077675565 0.85387397193144 1 1
1.1990699866594 1.07974711455288 1 1
1.11480897190716 0.995225656557099 1 1
0.900974929739281 0.818118694619776 1 1
1.11719734553733 0.994181492257675 1 1
0.809078171887054 0.706473879243063 1 1
1.00616060143952 0.922825059269617 1 1
0.999884932178352 0.88333405892408 1 1
0.925045722113431 0.844219442708871 1 1
0.941469777529428 0.883628246558215 1 1
1.32640867653905 1.15417226606083 1 1
1.13580727663946 1.0800825747662 1 1
0.908370531440571 0.842102037490707 1 1
1.08737280195085 0.868908815330618 1 1
1.11204257555809 0.999831232528352 1 1
1.53424618891884 1.37665424600726 1 1
0.864291101173634 0.769629888243971 1 1
0.665451531847495 0.620680406202365 1 1
0.886304623567519 0.787934081993686 1 1
0.838572184379029 0.761039277617773 1 1
1.4906321624911 1.28464472418567 1 1
1.21503351233955 1.09474688325692 1 1
1.08802918410437 0.951024386958121 1 1
0.872646645848026 0.776722083197801 1 1
1.19788715501996 1.08237984741182 1 1
0.596664748418386 0.549869401996324 1 1
0.9211741800381 0.850165526602646 1 1
0.876048548848164 0.808739840997081 1 1
1.13995429455714 1.01615087037453 1 1
1.40427933009907 1.26757652121232 1 1
1.11671320655083 1.0179359668703 1 1
1.09338961966013 0.998843374262825 1 1
0.540315818552986 0.480821832391869 1 0
1.11006039838435 1.01689237166771 1 1
0.933252614787395 0.829764316889014 1 1
1.10359166457614 1.02333789506769 1 1
0.694427740744058 0.646418773380058 1 1
0.934629720109956 0.862094390114834 1 1
0.700001666368325 0.627332331957874 1 1
1.28524735883256 1.17658943514116 1 1
1.26191102811427 1.13458646431375 1 1
0.95703353981492 0.878289539080732 1 1
0.710905700033865 0.651016794631652 1 1
0.969965663691467 0.8717887257446 1 1
0.83292925093154 0.743103801306657 1 1
1.02810377212762 0.9399401122983 1 1
1.31759556520449 1.2393633659955 1 1
0.987652966614025 0.892631392327569 1 1
0.971079441421212 0.85780652225816 1 1
0.451852281974123 0.402297808721104 0 0
1.01424032122265 0.932630767097274 1 1
0.793742666334939 0.698365920572647 1 1
1.02286514534085 0.905946581285798 1 1
1.28049592719843 1.10459595882456 1 1
1.43425276310742 1.30104803417878 1 1
0.65075318783655 0.604524614536332 1 1
1.01955534416365 0.885902799779727 1 1
0.818321595071486 0.740850908353914 1 1
0.82487736106936 0.735659568229927 1 1
1.15178520918266 1.07011871183973 1 1
1.34329058598006 1.2431727372883 1 1
1.20276647359421 1.08720817482709 1 1
1.41895305874876 1.24923108173542 1 1
1.06083047412831 0.935048464617995 1 1
0.873601552441705 0.772023893971567 1 1
0.730723902688607 0.67779343519419 1 1
1.47613707646162 1.28221016429351 1 1
1.39031537339546 1.24433985637753 1 1
0.922328932455195 0.837098702533168 1 1
1.18352902210934 1.04540254173259 1 1
0.729555641781525 0.642755097088671 1 1
0.885159960804962 0.781373725955572 1 1
0.900090399498587 0.830826032533297 1 1
0.721493873622735 0.666776743904767 1 1
1.37267952927654 1.29847427756676 1 1
0.866092559382965 0.778665335282363 1 1
1.06805578809602 0.99535061291792 1 1
0.827982399239543 0.715177696716703 1 1
0.797064782036072 0.73534962683379 1 1
0.978447033650934 0.88213510096398 1 1
1.21474218569154 1.11428233423966 1 1
0.590344065320348 0.54814534002822 1 0
1.6661819079867 1.48314674239281 1 1
0.859774893212802 0.766205409416096 1 1
1.21513348820238 1.0112832086862 1 1
1.71422404420523 1.56649494834421 1 1
0.933578483761903 0.859695673695321 1 1
1.00950814536654 0.916081588219902 1 1
0.700917869027825 0.602312922282456 1 1
0.828879720557655 0.749950581229654 1 1
1.00203241601669 0.905123486990588 1 1
1.22787923791027 1.10251178052492 1 1
0.480887125156862 0.459133695617649 1 1
0.754709011646191 0.660291593231966 1 1
1.13582613058242 1.03682989870093 1 1
1.23487520116056 1.05113765903943 1 1
0.443980058787189 0.391843458219093 0 0
0.826175479282917 0.758760609211477 1 1
0.60509349713354 0.553658246215818 1 1
0.68162589201287 0.627440105155038 1 1
1.22748605829446 1.08242960364202 1 1
0.960442195401477 0.85969842308586 1 1
0.715680997522477 0.635773696858905 1 1
0.858582595934993 0.766671667586077 1 1
1.46346015686213 1.32476147580593 1 1
0.618064724427922 0.555199293474463 1 1
1.07124526550952 0.955495927186248 1 1
1.11629407988674 1.00824358629447 1 1
0.900171685380526 0.854648763728494 1 1
1.12880219550182 0.996045751388575 1 1
1.01570457385665 0.909965369259542 1 1
1.17570204537916 1.08365857330001 1 1
0.797891441971006 0.707381733055818 1 1
0.825676671844682 0.769559982624409 1 1
0.921261784593875 0.832211570671976 1 1
0.927191781085516 0.891967216122432 1 1
0.773062076350407 0.720760161780147 1 1
1.49601132994513 1.41504686084253 1 1
0.890763411909586 0.825382800517782 1 1
0.871362085349443 0.746726056779567 1 1
0.955073344607046 0.870505538764423 1 1
0.726392309336193 0.682013988385505 1 1
1.32083653890079 1.18525732292576 1 1
1.0929657687498 1.01434698569579 1 1
0.865252781957117 0.787927137483063 1 1
1.60445800304333 1.44275221470017 0 1
0.210492591158607 0.19110295691339 0 0
1.30588351189704 1.17272194137405 1 1
0.840744074491663 0.766203177324388 1 1
0.593012891977711 0.526609270117312 1 0
1.09859992968371 0.993052083981599 1 1
0.642457901663495 0.610591162548475 1 1
1.13593910785852 1.02233254999456 1 1
0.61000207051626 0.537613438167256 1 1
0.845302375259839 0.749467016309137 1 1
0.965026623516851 0.88057050705566 1 1
0.556973795440198 0.506431781985878 1 0
1.66412780429764 1.527425101676 1 1
1.05812887025741 0.921277611143909 1 1
0.61032989966846 0.558811333797595 1 1
0.93442232831705 0.810681691938949 1 1
1.13709911057979 0.985959065159295 1 1
1.08627278625147 1.01819003830228 1 1
1.42672791548443 1.28745079266253 1 1
1.15458255155047 1.02670751963255 1 1
0.97950563278068 0.87180985728978 1 1
1.10721121759863 0.995674392996615 1 1
0.857322602896956 0.792757796622713 1 1
0.730043214459751 0.652800857269167 1 1
0.993770748491448 0.905670446521847 1 1
0.955097727547713 0.826860879806164 1 1
1.22075901899062 1.09527311718172 1 1
0.626361374328973 0.592159736628625 1 1
1.09960011698838 1.0046863872503 1 1
1.37604030737647 1.24465139222904 1 1
1.09726791568893 1.03957076608008 1 1
0.465772482796168 0.436007200114894 0 0
0.905791695742435 0.819375724021134 1 1
1.12788757605911 1.01396407995168 1 1
1.0014892379769 0.913720582905676 1 1
1.05673318761027 0.907732053445281 1 1
1.04940163924652 0.926068895408315 1 1
0.74175031230031 0.684315168918394 1 1
0.762514700221826 0.703948781939376 1 1
0.638849055273826 0.591195638129092 1 1
0.623892213776993 0.549840646845074 1 1
0.975241054848097 0.879523908675324 1 1
0.876123390132321 0.782437783368653 1 1
0.748688648524001 0.658751823058544 1 1
0.748270865581676 0.667413428401269 1 1
0.857749178339828 0.832333734812908 1 1
0.883368746321556 0.804395443191573 1 1
1.23929906727948 1.0937491379985 1 1
0.679834755907711 0.616214190723402 1 1
0.851257639307353 0.751783677146614 1 1
0.756818799932981 0.703866908751812 1 1
0.934698229653462 0.858324916893564 1 1
0.725857357442525 0.622313478518644 1 1
0.815949886629084 0.72836078700381 1 1
0.830607699728277 0.714522720642388 1 1
1.15267852484619 1.03357418815344 1 1
1.05591087497946 0.948785049046308 1 1
0.800412139547196 0.714941027157332 1 1
1.04544497693136 0.945500947517317 1 1
0.961355070635413 0.914554728666435 1 1
0.83664003630643 0.700087845703992 1 1
1.40233472959348 1.31335307569892 1 1
0.970586791924705 0.897282247370074 1 1
0.99353190414655 0.916717477604842 1 1
1.48422144990537 1.3837642429878 1 1
1.55364985744781 1.44604866529242 1 1
1.02321747525248 0.935958545017023 1 1
0.766834700469745 0.712924680020984 1 1
0.909091245620471 0.820150032769133 1 1
1.12795210978122 1.02022667080289 1 1
0.617825440195531 0.547455366909044 1 1
0.734965599746446 0.65225498056197 1 1
0.6030974855026 0.521971744429272 1 1
0.772842929537701 0.698809165768197 1 1
0.908075959794591 0.833084354092296 1 1
0.923811384709124 0.832640000138592 1 1
0.855669384696174 0.738770423532816 1 1
1.16745570092178 1.0759933732843 1 1
0.572572544535132 0.542166698380758 1 1
1.03192808634125 0.93835037672158 1 1
1.07569105913289 0.929507522516957 1 1
0.639606796980799 0.581472264181411 1 1
1.25767933227374 1.14144580031042 1 1
0.451257378616062 0.422782714484007 0 0
1.24763949203593 1.13950836561311 1 1
1.16064953414205 1.02618028241437 1 1
1.02337102818448 0.939648488654875 1 1
0.731189242712828 0.657472880380762 1 1
1.2548487147697 1.09370307706932 1 1
1.14343841097277 1.05684441142733 1 1
1.0222512124167 0.938376416758056 1 1
1.11073475748839 1.02442083835378 1 1
1.10092353660636 0.994746099649747 1 1
1.10789064499302 0.991328403952023 1 1
1.20440056135411 1.07426043010703 1 1
1.53053273966982 1.3985835441016 1 1
0.859506086998694 0.763153478883281 1 1
1.10437831270725 0.981676779220504 1 1
1.00133283062165 0.905800546436058 1 1
0.507426918173772 0.442870839724916 0 0
1.37770470479992 1.24495932818935 1 1
0.92124998782486 0.81223329735083 1 1
0.791462401848193 0.716990241567119 1 1
0.463936380801018 0.411075669522722 0 0
1.06251799276248 0.956320064619864 1 1
0.745042496925481 0.702937240104483 1 1
0.721950408880724 0.622370460392958 1 1
0.629424990287283 0.594576573574534 1 1
0.598892452826395 0.50919396364907 1 0
1.17363553040095 1.05000707606517 1 1
1.20410722162357 1.05222560610612 1 1
0.655919364440199 0.573404422551358 1 1
0.714808922867938 0.665281304322753 1 1
0.879278479904098 0.821714938619066 1 1
1.18303389677525 1.10600328775015 1 1
1.45625854439414 1.27488842507135 1 1
0.75992548036289 0.678079244862662 1 1
1.1677846432316 1.04976090110035 1 1
0.968228627729018 0.871669789485553 1 1
0.810001639107927 0.729529120731992 1 1
0.924038051793101 0.843463996652523 1 1
0.934846617600955 0.849768328314072 1 1
0.723263563824055 0.646865990604972 1 1
1.36254088038599 1.27654598734355 1 1
1.07890590089774 0.961342727468945 1 1
1.2345755484534 1.08541492034019 1 1
1.03345675094655 0.921780907310298 1 1
0.503608492081418 0.453729912002334 1 1
1.1740320986385 1.0516123836559 1 1
1.03341002163944 0.915325196488382 1 1
1.41355741286472 1.26808948336554 1 1
1.3869367573307 1.24499741149814 1 1
0.941002934195952 0.876163828472197 1 1
0.810843326536843 0.735488580984915 1 1
0.888893477919002 0.806702517526395 1 1
1.25651592990594 1.13034300010683 1 1
0.984976308606457 0.885727886446595 1 1
1.41983754088219 1.26960327684295 1 1
0.637823187966899 0.583567251470384 1 1
0.799069642832843 0.715497920792968 1 1
0.66630057077569 0.615958551780492 1 1
1.01441614481116 0.846626591459395 1 1
1.10423360331478 1.00847970564575 1 1
0.857220622908539 0.780074075226507 1 1
0.695443744252658 0.631245018327917 1 1
0.911220543915007 0.83101447977832 1 1
1.06043092505571 0.969640734133262 1 1
1.03322557979669 0.949643912821981 1 1
1.333171318656 1.23133675220256 1 1
0.552013774866696 0.502308457005604 1 0
1.25002834316735 1.11347635658377 1 1
1.38764659746053 1.26488571156187 1 1
1.11848725590526 1.09264239240307 1 1
0.516167323530485 0.450126952149863 1 0
1.0321147537632 0.943285215719145 1 1
1.0564184597742 0.938995919662715 1 1
0.997886562117347 0.900196120412666 1 1
1.37130388882367 1.24909915972595 1 1
0.836627371642852 0.768245953992073 1 1
1.5438365953556 1.44759019608201 1 1
1.07723873807159 0.965728396539397 1 1
1.10833349273186 0.977916921495178 1 1
0.926401660227846 0.839408688347072 1 1
1.5069664641846 1.32826237796392 1 1
1.117197264343 1.02396360487038 1 1
1.00322677476903 0.9387340961553 1 1
0.92977635093183 0.83460297119667 1 1
0.596020245598538 0.546945029691299 1 0
1.16259798346896 1.06708919347883 1 1
1.13094541966238 1.03752438695638 1 1
0.831108113499819 0.772577209049449 1 1
1.10052915702608 1.03160994271582 1 1
0.599806240607844 0.538809905307004 1 0
0.783312572464841 0.697819279293944 1 1
0.897148551111527 0.80945952748951 1 1
0.86011064320829 0.803101597334808 1 1
0.722150121741892 0.691020808626198 1 1
0.47766508382183 0.436309383556245 1 0
1.16685483428048 1.07891923977068 1 1
0.849818365136125 0.765453592553918 1 1
1.03718937466084 0.934538930893179 1 1
1.28962471243623 1.14070518003483 1 1
1.30290768002535 1.14637193751739 1 1
0.719050117583205 0.672121885828419 1 1
1.05277170424789 0.93985692821512 1 1
1.14293011327361 1.01589377033597 1 1
1.02759390847828 0.936290542669001 1 1
1.17098028089338 1.10863228927416 1 1
1.18118400045075 0.998954319174926 1 1
0.839081332133319 0.75716668310111 1 1
1.11229271621332 0.975611265672692 1 1
0.914740591181904 0.844448827683387 1 1
0.921243335100632 0.83625659557065 1 1
0.729371030857866 0.643102234491714 1 1
0.814377955188053 0.721981938415287 1 1
0.923709135390646 0.831721160753171 1 1
0.991910908936866 0.888374248759455 1 1
0.979259224043076 0.864359997305946 1 1
1.2229818418202 1.1096963670089 1 1
1.6609204148714 1.50671734431929 0 1
1.07361182631854 0.975004303164296 1 1
0.700287633813491 0.64706460369678 1 1
1.28170193045592 1.15069053062494 1 1
0.857499226302869 0.813272125210257 1 1
1.09315203143791 0.987620822315725 1 1
0.904628168187282 0.772784173005819 1 1
0.930099205542976 0.893924878102485 1 1
0.947484420985295 0.865368379571569 1 1
1.1945327682684 1.10057305489759 1 1
0.801148736931843 0.719652074960418 1 1
0.507477518102429 0.450418359332759 1 1
1.15688750335149 0.984835199325888 1 1
0.94000177543314 0.886544585095091 1 1
0.834537399876282 0.745894366040545 1 1
1.10025422611123 1.01836551403033 1 1
0.854418862740122 0.792181672047991 1 1
0.514429746737665 0.46160786547237 0 0
0.717697138108213 0.652226173376908 1 1
1.081537842935 0.984779992949012 1 1
1.02815932407189 0.943762914234789 1 1
1.50121540558153 1.2984817727345 1 1
1.17095641270273 1.02193805779742 1 1
0.88508256633685 0.80217558261746 1 1
0.758817779177248 0.668941902217419 1 1
0.895487151901103 0.818179160729189 1 1
0.595534942494267 0.596387154227743 1 1
0.920842777016588 0.846745353912627 1 1
0.756885871578137 0.683376826076286 1 1
0.905945440961484 0.846570021442176 1 1
1.02382858645405 0.946204040416201 1 1
0.557472736816086 0.534220155225241 1 0
1.33775358782756 1.21525972104702 1 1
0.869810728296788 0.804723912386734 1 1
1.23116344298994 1.14776509840998 1 1
1.26369404757856 1.13740172644641 1 1
0.728166169354797 0.662226891450518 1 1
1.24177184803631 1.15817854046456 1 1
1.12740960109903 0.989820856432105 1 1
1.14803298331949 1.03663669292651 1 1
0.887456221203568 0.801290721636855 1 1
0.955236537466531 0.871101483333702 1 1
0.910729324615106 0.832109553202306 1 1
0.745458439345842 0.676886601758292 1 1
1.50939349377737 1.33083092593169 1 1
0.542702255015209 0.537063978519003 1 1
0.727024381853096 0.677036411695937 1 1
0.485601987360229 0.431659175370309 0 0
0.764255889670449 0.676578965556622 1 1
1.04960802775925 0.938224831962703 1 1
1.38838861988382 1.38074896218832 1 1
0.530280212822466 0.488755527424305 1 0
1.27911824401442 1.17378299475637 1 1
0.912003520661977 0.809548850528156 1 1
0.48189444934945 0.427671534086964 0 0
0.918660044229119 0.87426206729209 1 1
1.09690938018279 1.01094021426706 1 1
0.776483750898311 0.713039613350228 1 1
0.923395305600874 0.848294978178006 1 1
1.1443206331926 1.01553617106948 1 1
0.701272409824278 0.652429308340003 1 1
0.72889849584643 0.665358921109241 1 1
0.948944258626995 0.78726572220694 1 1
0.625511671174442 0.569390597802137 1 1
0.906480966713734 0.794462478335587 1 1
1.06028508292063 0.934674962514529 1 1
0.679993973403661 0.615007346842761 1 1
1.08679690531432 0.977830253807182 1 1
0.877574419437749 0.774551347786246 1 1
0.942678692715562 0.855878481957413 1 1
0.766001415503695 0.69154325486705 1 1
0.721454782901009 0.664933791269716 1 1
0.833233982806484 0.788499639900947 1 1
0.903793628483149 0.796550734249572 1 1
0.934357047086577 0.859619419092722 1 1
1.01600374547939 0.9116249745891 1 1
0.802377211112782 0.718964590043274 1 1
0.667224058672568 0.669599136420514 1 1
1.32363161195372 1.19332034345582 1 1
0.636335306308019 0.560610835589632 1 1
1.16718082726412 1.05462922258149 1 1
0.812558558422618 0.692760380697602 1 1
1.03895967827656 0.951345673473691 1 1
0.831743588034664 0.740013836797511 1 1
1.33340905492719 1.19568346327856 1 1
1.27051955752968 1.13940173030758 1 1
1.2985582209994 1.13175657394021 1 1
0.866185635590947 0.777792976952815 1 1
1.01679474349719 0.906793314153547 1 1
1.87690553048651 1.66977281969016 0 0
1.17728256882656 1.10044951476863 1 1
0.858838615074334 0.776772515345167 1 1
0.889954116302656 0.801710577591909 1 1
1.0778674037355 0.958197742676503 1 1
0.841090348749543 0.813481347225622 1 1
1.48329590478018 1.32411354577232 1 1
1.47321099996205 1.30511988950946 1 1
1.26720926755107 1.15901110951294 1 1
0.970246782501885 0.894376118576229 1 1
0.947551601463955 0.867332149383991 1 1
1.40354696171971 1.23120823304628 1 1
1.48752295343789 1.35909464236016 1 1
0.813359838314102 0.716223905032565 1 1
1.13765656555359 1.00472017492773 1 1
1.04194977975658 0.939374952574978 1 1
0.919529457124279 0.809746362479729 1 1
0.769666100235087 0.705109311176903 1 1
0.868613549235999 0.743880611457982 1 1
1.46745605208201 1.35548192550734 1 1
1.01911327082249 0.899379765619016 1 1
0.85807938791145 0.762745538768695 1 1
1.10129830664881 1.00838299154566 1 1
1.3746590359546 1.21012044834997 1 1
1.00528458967361 0.902632924811794 1 1
0.896471539094887 0.803781757044345 1 1
1.18274531159553 1.06520606205006 1 1
0.705026316928611 0.649200092170115 1 1
0.787767074217252 0.702036475759112 1 1
1.48613440622321 1.30547013155875 1 1
1.17964721004229 1.04150187250396 1 1
0.933356781781657 0.849080200827161 1 1
0.733058710038881 0.656638721757141 1 1
0.779261165455018 0.664474994888329 1 1
0.80617902955095 0.712639425972419 1 1
1.57480543309264 1.40154165772897 1 1
0.937621269837736 0.802356252261179 1 1
0.655261341490527 0.591932885147629 1 1
1.10164099080309 0.980757575929714 1 1
1.17226949278116 1.02908581256581 1 1
0.960418421240657 0.857643871963239 1 1
0.554098245254823 0.483046682243927 1 1
0.840785045658929 0.774476623385332 1 1
0.755246139549996 0.685584969758364 1 1
1.20154151854309 1.08902212637764 1 1
1.96607332322323 1.75582815733462 0 0
1.29166196005686 1.15420983396132 1 1
0.815632326648387 0.719947324966293 1 1
0.734143287721645 0.689079878995035 1 1
1.01279346250384 0.898054623122283 1 1
1.5884585148113 1.3983209146286 1 1
0.894075263010432 0.778321417956705 1 1
0.935544651737418 0.832750049502933 1 1
0.937459443201435 0.849083543770205 1 1
0.569072452854345 0.514074972382979 1 0
1.10663833699706 1.00483182389659 1 1
1.49268946084613 1.31407834862157 1 1
0.558655371315978 0.531915620650346 1 1
1.08974208705721 0.952639209186916 1 1
1.28974982269743 1.17033819146151 1 1
0.593694778063386 0.54285100756054 1 1
0.992153055178674 0.893675485844751 1 1
0.897502892354279 0.86184718818995 1 1
1.22841409281985 1.11804320663836 1 1
1.0184352600601 0.933813562351189 1 1
0.883955809533623 0.818005773316767 1 1
0.617475649155421 0.53613158228621 1 1
0.936179920545822 0.856927984149058 1 1
1.12648441530878 1.0117214491709 1 1
0.835789900252703 0.767330341141818 1 1
1.46170156588218 1.35745167810143 1 1
0.561958226386901 0.496581316216207 1 0
1.48584244828083 1.37472666140639 1 1
0.863228518527578 0.766617609767966 1 1
0.977188341628563 0.884154345376029 1 1
1.08088228769217 0.947147504147807 1 1
0.515048169200869 0.493896019438756 1 0
0.559549135800942 0.527625006236673 1 1
0.780181180417432 0.69135834419544 1 1
0.911288080150269 0.830526713279796 1 1
1.25470664711807 1.11420547793007 1 1
0.600204093050694 0.543719204390183 1 1
1.17841089988976 1.04782113126417 1 1
0.975440742694901 0.884980927140639 1 1
1.07082169299466 0.974398480286105 1 1
0.658655221151934 0.588350268084365 1 1
1.20848779534429 1.09866486747608 1 1
1.32051196518127 1.17597972814342 1 1
0.892882383703056 0.897145353724929 1 1
1.10412764431884 1.0296641594457 1 1
0.812270963262451 0.759304502885612 1 1
1.24486021471719 1.09355835624138 1 1
1.43885013484984 1.32843429971324 1 1
1.01719774533825 0.911083225810437 1 1
1.79194199040427 1.5675077819194 0 1
0.67775245895101 0.628249839396604 1 1
0.762516096489861 0.753956245857074 1 1
0.586421989518622 0.528873047458922 1 1
1.20886508130508 1.09729916894738 1 1
1.36529968859973 1.22254671731521 1 1
0.458980391918815 0.426664424004049 0 0
0.496681803945776 0.448680447594792 0 0
0.912463990865561 0.821073222641988 1 1
1.02124190862569 0.927804084746146 1 1
0.733442780556216 0.695408315250674 1 1
0.548312597102247 0.509958072333448 1 0
0.937852426763902 0.833894686391763 1 1
0.746251105574195 0.697981566799574 1 1
1.02873131397376 0.913252074417236 1 1
1.05618160463624 0.941678162253766 1 1
0.968769223840122 0.881984940834585 1 1
0.646355322556013 0.562071796116439 1 1
0.764017806034977 0.670182812444458 1 1
1.42300759513657 1.28720491308816 1 1
0.708015200718399 0.634316295759542 1 1
1.02185908717827 0.903643558089563 1 1
0.453287247197771 0.360100949267967 1 0
0.936446926807865 0.828995430339554 1 1
1.09287663943973 0.994950652419002 1 1
0.765118394639047 0.683297764425979 1 1
1.27998858636478 1.15093292088147 1 1
1.16427182142001 1.03164364489546 1 1
0.716364347947471 0.664552554279066 1 1
1.20719273312554 1.09910598186193 1 1
0.734736131535859 0.654555647039661 1 1
0.993155762429028 0.909718142639456 1 1
0.888316974723778 0.767573448437522 1 1
1.21340077158312 1.07223186152237 1 1
0.874707253931378 0.79490848009311 1 1
0.420668367048909 0.384358742363807 0 0
0.483718492540729 0.43152322018219 0 0
0.959686347135409 0.772481480645809 1 1
1.09495153875737 0.979091978051121 1 1
1.1248374212282 1.00297648258494 1 1
0.783131251218292 0.74281099412582 1 1
1.46353215644127 1.29815926507112 1 1
1.26989657678028 1.11522764634145 1 1
1.2204260871492 1.07044133086637 1 1
1.3587644556224 1.24390100512396 1 1
1.12233548391238 0.997014554847735 1 1
1.35708695548386 1.23918287322399 1 1
0.75064775339936 0.690771426905676 1 1
0.721641870828929 0.702154726478513 1 1
0.555554395467625 0.492952213504192 1 1
1.21138668160291 1.11263302852097 1 1
1.27684375907706 1.13006227542807 1 1
0.818807673184201 0.718247934282784 1 1
1.00238978958093 0.926937944600184 1 1
0.959898541867201 0.825034160691561 1 1
0.886031478306638 0.803861794605107 1 1
0.941220437051306 0.857526623241406 1 1
1.43870068282694 1.30020306739772 1 1
1.61877632914874 1.50949927463242 1 1
0.864782337335553 0.763119855943132 1 1
0.633303514352178 0.592644625062952 1 1
0.70528025804536 0.652101105118298 1 1
1.14753352005648 1.02568201811025 1 1
0.941884218468275 0.830157676674653 1 1
1.35196766397575 1.21933673635574 1 1
1.37591038957232 1.26043022329266 1 1
1.23614869599649 1.11090108153903 1 1
1.19108214568887 1.08151075072181 1 1
1.22732419397696 1.11638975238711 1 1
0.973324887636043 0.908495618447582 1 1
0.460420126869217 0.479765837216539 1 1
1.23092699586389 1.11029209009162 1 1
0.90778696233383 0.821113323008492 1 1
1.42623426900287 1.30322450416234 1 1
0.665393726274761 0.596758059478717 1 1
1.16104553090232 1.03144940414832 1 1
1.06666896644107 0.95909769767498 1 1
1.16472591020634 1.01129484909481 1 1
0.833556606695811 0.766990938454091 1 1
0.932579912577038 0.844061636070399 1 1
1.14628807198897 1.00099854389204 1 1
1.01423262892113 0.877670566218859 1 1
1.0637093491739 0.9703464398641 1 1
1.42454145697074 1.20921484459756 1 1
1.13409404990928 1.05129471440944 1 1
1.4082191081836 1.28233262177524 1 1
0.809444190572964 0.710205253876569 1 1
1.10956301815066 1.01415597736076 1 1
1.17181119489527 1.04110988699912 1 1
0.669409653821753 0.602654932927998 1 1
1.00036517429773 0.90914186553988 1 1
0.786633399419348 0.769396530000502 1 1
1.02468236641975 0.94877070200637 1 1
1.15657471856178 1.00740940474103 1 1
0.766925421017638 0.686677624321289 1 1
0.710765862518643 0.616857411305319 1 1
1.14116019051746 1.04792072879881 1 1
0.750616485021673 0.685819671252816 1 1
0.743415504503557 0.651660679735158 1 1
0.690117035624727 0.62235164264085 1 1
1.33573298460572 1.22531223968123 1 1
0.898221973608375 0.803966658200583 1 1
1.31126004232115 1.19375613560239 1 1
0.986524677849914 0.886564712717488 1 1
0.858221495844067 0.813687402778113 1 1
0.481546210234324 0.439309070268631 0 0
1.21756115925522 1.08166760023567 1 1
0.795758995311932 0.719653923866792 1 1
1.00119866683706 0.920608009764873 1 1
1.17333154742187 1.06357987339287 1 1
1.15232100714396 1.03606308105294 1 1
0.770818454252252 0.692050334558284 1 1
0.736501179798569 0.675878013331852 1 1
0.498092738768573 0.448883263788589 1 1
0.394462373437762 0.369144643589499 0 0
0.934417621211781 0.84526330482968 1 1
0.977657327946429 0.903210830798156 1 1
1.00330543103032 0.901657180541251 1 1
1.08705404836691 0.978669842816409 1 1
0.571929750444141 0.519452576646595 1 1
0.893861175912066 0.818789496777231 1 1
1.06965477495789 0.95382461590273 1 1
1.16125914789609 1.04402668183213 1 1
0.802025058590978 0.752143902123606 1 1
0.708430732378499 0.619271309649295 1 1
1.54530029195893 1.39951157688378 1 1
0.944064555012839 0.861249121350925 1 1
0.971302881728128 0.873947384962767 1 1
1.02437614781442 0.933617412081419 1 1
0.784981447433104 0.673669526392025 1 1
0.857418198239033 0.76814864957245 1 1
0.712673028761732 0.626385319472176 1 1
1.26796443553669 1.15467926632796 1 1
0.592351505092263 0.548424427088242 1 1
1.06873159917426 0.967409099722623 1 1
0.858252101655832 0.751494267182594 1 1
0.784236450147775 0.682036584872836 1 1
1.10120899198013 1.01829598498707 1 1
1.34900394899229 1.20291437564321 1 1
1.42098752349242 1.30245709741295 1 1
1.15613085719515 0.993685314092494 1 1
1.2670540541663 1.09111770105839 1 1
0.951579972022952 0.87411244595874 1 1
0.66095000371735 0.619816424224434 1 1
0.74663052249673 0.661018901698531 1 1
0.921316794394427 0.850926207073905 1 1
0.312474916585487 0.31542371268317 0 0
1.05603551865255 0.942603154416802 1 1
1.23542076559789 1.14339055233324 1 1
1.23559713384301 1.09200647726283 1 1
0.980357062393039 0.889287321774954 1 1
0.505602203585184 0.452865072692834 1 0
0.896091726159307 0.787468781118303 1 1
0.786598643725185 0.65076429641448 1 1
0.793055138324679 0.706804693779153 1 1
0.722420845025117 0.678551375699181 1 1
1.12023835889627 1.00920718536601 1 1
1.06965362933172 0.968036035675693 1 1
0.881595891396296 0.809574631318506 1 1
1.02556903801139 0.892989192041548 1 1
0.973854538097756 0.87149948599748 1 1
0.984321711477835 0.891115189471915 1 1
1.32710771884151 1.2234011478757 1 1
0.762800586137632 0.65623210355829 1 1
1.04417972802048 0.926809682746753 1 1
1.00016596463778 0.904038349110278 1 1
0.947072315905569 0.86205813311131 1 1
1.38947963675321 1.25530700224759 1 1
0.923249784996735 0.850060019884044 1 1
0.935160258289319 0.844984333331349 1 1
0.832677477174127 0.731390421018291 1 1
0.982952266870625 0.889380642776353 1 1
1.39895494407923 1.23827943238267 1 1
0.958796957303042 0.880720735595889 1 1
0.520799299263421 0.476026919377999 1 0
1.27044775565931 1.1809553723857 1 1
0.889775410409747 0.77636632778917 1 1
1.11207921286044 0.996031667600284 1 1
1.30406692870638 1.17916533822273 1 1
1.05785092673553 0.905504361013733 1 1
1.28469617041963 1.13944982336802 1 1
1.25241792844757 1.14974814553892 1 1
1.01800912957856 0.914716592899042 1 1
1.02541378743023 0.930404608722871 1 1
0.846156860170517 0.782469296888819 1 1
2.15071437536663 1.93316666363572 0 0
1.19963908574602 1.02520398745108 1 1
1.45271805915142 1.27712417439401 1 1
1.04218530574561 0.973230359829266 1 1
0.90929014059466 0.822622983813809 1 1
0.678180104276024 0.62585816369935 1 1
1.30271194261941 1.21221424125792 1 1
0.951743118038179 0.851749467377803 1 1
1.0194436218524 0.921316501651583 1 1
1.39900013242962 1.22386910990157 1 1
0.737659528544095 0.632892200928621 1 1
1.49008875516204 1.33300666636792 1 1
1.11221858254655 1.00659268399229 1 1
0.774250279813535 0.707276577085267 1 1
0.861598446965113 0.810471260384155 1 1
1.1792085733935 1.06715547050363 1 1
0.948839473202611 0.865655879578331 1 1
1.53086948748712 1.50315856778434 1 1
1.09641672004856 0.994540517667473 1 1
1.25889962852396 1.16240062023995 1 1
0.748449615005274 0.687589302782476 1 1
0.545578778174874 0.52812864150732 1 1
1.12795325520521 1.01744245012578 1 1
1.04147047649358 0.912719482201644 1 1
0.85324258580964 0.74923080138616 1 1
0.783196425932971 0.696698223077174 1 1
0.818668512246451 0.760646426642715 1 1
1.23061482813469 1.10752633272647 1 1
0.706455339088327 0.631109538974761 1 1
0.947732586151151 0.839346763516678 1 1
0.797341212191609 0.719828470745247 1 1
1.1297691616526 1.0337653395039 1 1
1.15920565162218 1.07326011618863 1 1
1.59032564720964 1.43437142308774 0 1
0.924283246859538 0.828559450226305 1 1
1.00887878611339 0.923864323206402 1 1
1.4257116627501 1.25710747625861 1 1
1.66299270572089 1.48322698489823 1 1
0.696472116235089 0.600912832910286 1 1
0.99540142948855 0.910542182770807 1 1
0.981895022094969 0.86388504737997 1 1
1.28052241207301 1.18147160022298 1 1
0.785330913130997 0.731349405577514 1 1
0.930317211868643 0.840202391623543 1 1
0.812323963482583 0.756069579714858 1 1
0.944792344226845 0.86564900706427 1 1
1.33518419279688 1.22373751385159 1 1
0.866341808991747 0.77415831204252 1 1
0.816395874437918 0.716184749162163 1 1
0.868741133054744 0.835124031794308 1 1
0.873236894742186 0.807322316259753 1 1
0.975275684451952 0.888368034129745 1 1
1.38214268545161 1.23890253047217 1 1
1.61998076740675 1.37214202482149 0 1
0.747276942946878 0.684343116471902 1 1
0.811339036180689 0.711660960623995 1 1
1.02766174865769 0.927172809521532 1 1
1.30008403415997 1.14545661088978 1 1
1.1451195710878 0.992090381003105 1 1
0.642190002810884 0.588142390242363 1 1
0.672758922180446 0.615341147564588 1 1
0.993653726959908 0.907999444201181 1 1
1.10759664409067 0.968086740347134 1 1
1.14766576397754 1.04025784040997 1 1
1.33112404215707 1.17924562017874 1 1
0.871909586941449 0.800654679035431 1 1
0.911113721231106 0.827129116722127 1 1
0.784310176552109 0.707366859744509 1 1
1.06323652236049 0.981073625900699 1 1
1.31052973476479 1.19807857148998 1 1
1.22385865335662 1.10027900498837 1 1
0.488648057308539 0.449676773336953 0 0
1.07373382960732 1.01161160502601 1 1
0.967502158082832 0.892768347556403 1 1
1.46878460549682 1.35408363505045 1 1
1.36132658548098 1.2066563329976 1 1
0.909926671104253 0.812794150470042 1 1
0.851960749833097 0.758349574040809 1 1
1.37318324015406 1.23850640144825 1 1
1.07104515591096 0.966400787418357 1 1
1.19614132415246 1.06163611332981 1 1
1.2566989550116 1.10894432926036 1 1
0.718344560868795 0.666152603546418 1 1
1.35166951969083 1.20122377192227 1 1
1.29393857271679 1.17351937040308 1 1
1.03242791322285 0.92567853130008 1 1
1.12218776664188 1.02692890154999 1 1
1.17476542340011 1.09978442264408 1 1
1.21604980181148 1.11228103785353 1 1
1.13174501736823 0.999278547657775 1 1
0.910209011427569 0.803554083629296 1 1
1.70933610783587 1.49264013300979 1 1
0.692507726056419 0.604557247183171 1 1
0.94978671185786 0.824615441039508 1 1
1.16085030934255 1.0683720570537 1 1
1.03598485676506 0.887614848209506 1 1
1.38867236309971 1.25272684942117 1 1
0.893215069442469 0.806124485035577 1 1
0.992225239977492 0.922914256571105 1 1
0.884736225572111 0.811914818923403 1 1
0.691651274267174 0.612634780069411 1 1
1.44963293900647 1.31771473718771 1 1
0.60913417729501 0.533878624488872 1 0
1.33466899588488 1.10749988918106 1 1
1.08713704650472 0.992131234121099 1 1
1.21119245532691 1.12627838595688 1 1
1.04469521401831 0.893068642008216 1 1
0.622979763814916 0.565566169677294 1 1
1.0380396422785 0.930713168202768 1 1
1.19280040693365 1.0576454298165 1 1
1.15322551928807 1.06616261533078 1 1
0.654401420836769 0.602370476387019 1 1
1.14451799284258 1.0079244611975 1 1
0.816283184498024 0.73920828230282 1 1
0.868588268054342 0.792904495606782 1 1
1.06286758967997 0.945347493271412 1 1
1.1193356236673 0.996568540940683 1 1
0.777546046302459 0.714164241900765 1 1
1.11372442137744 1.07126639222375 1 1
1.21423460470616 1.07776327955675 1 1
0.950950759651097 0.866328293860603 1 1
1.34755682142784 1.20110424662656 1 1
0.861916129682788 0.766931247420519 1 1
0.690474258614967 0.606285910016149 1 1
0.630791229017435 0.544205661541723 1 1
1.38048376840869 1.2312243580585 1 1
1.26698798937352 1.16364987953767 1 1
0.709919679277356 0.75256024490521 1 1
1.25329324859593 1.11508332966677 1 1
0.959717850078176 0.864101640363336 1 1
0.892775800035645 0.806492874801692 1 1
1.21752912705558 1.09215112168174 1 1
0.796871255756655 0.734095826275861 1 1
0.937674274394919 0.884389104875817 1 1
0.742232534779257 0.697686611084625 1 1
1.4537981933147 1.28986764258862 1 1
1.11801630550299 1.01403297869307 1 1
0.55450663674869 0.483105099725732 1 0
1.04471541508051 0.919101259573627 1 1
1.37817096555617 1.23972085702648 1 1
1.23214664039597 1.11261430041287 1 1
1.36826066763483 1.29369090808606 1 1
0.632064257385003 0.579400749594669 1 1
1.00083064249885 0.892233685806795 1 1
0.747811892852714 0.679849232541232 1 1
1.39873401112882 1.25896617310925 1 1
0.468172184714818 0.418088219921362 0 0
0.921656940771436 0.830228250013724 1 1
0.756540766323595 0.683845861837768 1 1
0.881307914679639 0.794529520870307 1 1
1.29609849910619 1.17197414862734 1 1
0.731189714371192 0.666935060800904 1 1
1.40752570137551 1.2826926644678 1 1
0.725934332971081 0.642840330742631 1 1
1.07977929777329 0.981014608498304 1 1
1.03170694570035 0.906590683167861 1 1
0.800961338706216 0.71789162431943 1 1
1.0602813273458 0.95812877245494 1 1
1.01601611919806 0.977090257234066 1 1
0.658365521880482 0.610368695633512 1 1
1.0168148497022 0.946641328809896 1 1
1.06583144546312 0.968842834260303 1 1
0.908225662992388 0.80267056699934 1 1
1.15341106205921 1.04600262322135 1 1
0.982129657372324 0.883769517623199 1 1
1.35946890103564 1.25170208377229 1 1
0.916119896881242 0.827660753400346 1 1
1.52530155698761 1.3582370677901 0 1
0.843496959373153 0.741562894092956 1 1
1.0212654102431 0.912897882766862 1 1
0.783101185016192 0.704778802632569 1 1
0.591859708151652 0.556183538503328 1 1
1.03434646535191 0.93323254089032 1 1
0.962396512342854 0.876416778814049 1 1
1.31797687946931 1.16056081654313 1 1
0.640164462643536 0.607724072244454 1 1
1.03530981505836 0.928417133411561 1 1
1.12217357405747 1.10377116058328 1 1
0.758073508629031 0.688499419471881 1 1
1.43572266966386 1.28078723416951 1 1
0.894267679032768 0.817666346195217 1 1
0.969690664107357 0.815024392263022 1 1
0.942250200230372 0.869587870787925 1 1
0.635885977654713 0.572678679257078 1 1
1.28887193816567 1.16953072270218 1 1
1.40567854069458 1.27438312435067 1 1
0.762082180894168 0.709650030703071 1 1
0.487304592486191 0.430412586355422 0 0
0.786930870020596 0.722457651647353 1 1
1.1626366494162 1.01767071208077 1 1
0.923210901100285 0.838490026216433 1 1
0.54827346141385 0.47472386046494 1 1
1.06251931283895 0.964794731677902 1 1
0.653800814123906 0.574434120041125 1 1
0.360165168534435 0.335230035154843 0 0
1.01782685251489 0.917283389805452 1 1
0.790161282627589 0.716416748608364 1 1
1.00964242791097 0.898218945313804 1 1
0.593116117508353 0.534104683285698 1 1
1.2852936154506 1.18381376463075 1 1
0.845492631258391 0.781639492236882 1 1
1.03685119846318 0.916617536094247 1 1
0.989636489345857 0.910814168685527 1 1
0.894886393860516 0.844000349748474 1 1
0.868991353453886 0.796575522807943 1 1
0.872447142723037 0.731698761178009 1 1
0.851851594020036 0.774902148889835 1 1
0.949327163284473 0.901712254032956 1 1
1.3552068557089 1.24253559035078 1 1
0.75581209393005 0.667767828279426 1 1
0.854765201542938 0.793895672564118 1 1
0.835184906957157 0.74126603841271 1 1
1.04752339238411 0.909997922611276 1 1
1.08268750510948 0.961347897776308 1 1
0.905243539513776 0.83081026373752 1 1
0.819625619404463 0.768524829826966 1 1
0.996347624521143 0.891226554398164 1 1
0.708005856795498 0.691429459452583 1 1
1.47397387001045 1.31697630838973 1 1
1.04988423952868 0.921182813046399 1 1
0.906844993357703 0.784654482572204 1 1
0.642981529070066 0.594551415793351 1 1
1.31013242959008 1.18344610472644 1 1
0.788177455121466 0.729007359432239 1 1
0.931534724297282 0.855621189192031 1 1
0.588949317283381 0.494188835328603 1 0
0.767975001797649 0.691566631032779 1 1
0.706008227014504 0.66106000960197 1 1
1.32851025106476 1.19975933827981 1 1
1.23345751282813 1.08655883447768 1 1
1.28994833503813 1.15423280713268 1 1
1.4309664516928 1.29120972121567 1 1
0.782041337316773 0.687115027069455 1 1
0.842395701590413 0.79252559229595 1 1
0.962583353649272 0.843421935871626 1 1
0.976987313203238 0.866291607192748 1 1
0.944969693775956 0.834432735194391 1 1
0.960848575673294 0.88234489389027 1 1
1.622116539022 1.49075730182097 1 1
1.25001204479413 1.12039627671156 1 1
1.25720578947173 1.11104342219805 1 1
0.747661115022314 0.695719299407254 1 1
1.15126301724665 1.04829871843416 1 1
0.395772810778294 0.352221953577488 0 0
0.675704967637048 0.61895172625939 1 1
0.333889860527183 0.294471110398021 0 0
1.3495882164602 1.21562017537946 1 1
0.965931701165222 0.901218250028438 1 1
1.12135718192226 1.0141322446614 1 1
0.532907044226018 0.447476450601252 1 0
1.0957214787495 1.00712380222167 1 1
0.909592951337141 0.815712810195311 1 1
0.66374316079979 0.600240363393765 1 1
1.26784865328464 1.15341242715633 1 1
0.784836967088554 0.694573682251926 1 1
0.844300766339991 0.76923540033135 1 1
1.05110477373388 0.921834330869008 1 1
1.04429306230614 0.946827708899018 1 1
0.856933456090992 0.804233989922465 1 1
0.8862717687303 0.786174505725374 1 1
1.38722055958582 1.25108799948782 1 1
1.14407710514103 1.01115964078771 1 1
1.2663950723908 1.14315589911305 1 1
1.00465549089984 0.826065818109001 1 1
0.899694507559156 0.814649850770019 1 1
0.887473294675993 0.853787693464342 1 1
0.978618064716953 0.888737095262196 1 1
1.15416409754793 1.01107698337905 1 1
0.956388407141364 0.904339284457671 1 1
0.921922772584941 0.864163577788667 1 1
0.981710745096666 0.886184064792789 1 1
1.09499368890602 1.0115798006632 1 1
0.850056144035352 0.725818656768027 1 1
0.908265787569574 0.808894835575617 1 1
0.902598929279203 0.835974948293197 1 1
1.29514074827668 1.14012284268447 1 1
1.52732139029394 1.34627312945725 1 1
0.882420747590369 0.791233823347499 1 1
0.91123251023524 0.808438959457846 1 1
1.05807432747013 0.957328696889683 1 1
0.881793693377898 0.826105223638364 1 1
0.717221434030749 0.661500857706903 1 1
0.736017510974932 0.680660030509332 1 1
0.926528098685078 0.855357392015432 1 1
0.821365379299575 0.763639494707355 1 1
0.661311219240539 0.583265766641216 1 1
1.04386189068745 0.929752524265444 1 1
0.608154804010587 0.545338734350168 1 1
0.971743086563151 0.870222374518457 1 1
0.931095621360468 0.868937139897062 1 1
1.25789814066631 1.17998987250608 1 1
0.560777506674636 0.490726642664952 1 0
1.08037294857606 0.977394232978269 1 1
0.922225478190485 0.763382866785955 1 1
0.687401365637433 0.61810704555326 1 1
0.800195445781744 0.717288595841194 1 1
1.35864355544549 1.22840654130503 1 1
1.3134865153437 1.1743662369412 1 1
1.07421555184861 0.937679985393115 1 1
0.67687961480696 0.599707707470856 1 1
0.778202770512975 0.711912355677406 1 1
1.62695729689199 1.4372211526324 0 1
0.908822004567983 0.816979404751399 1 1
1.2710536284852 1.12145777894216 1 1
0.829175925762212 0.748139650033862 1 1
0.728633838546438 0.671773073450858 1 1
0.438303710787801 0.402985073312398 1 0
1.10975626018001 0.94236191754031 1 1
1.21117287038558 1.09021834409315 1 1
0.949034951064362 0.845832318867992 1 1
0.931869682224648 0.834043963113697 1 1
0.52334489420852 0.471283252544456 1 1
0.757816487680265 0.712022321118287 1 1
1.11385813528671 1.02391245212482 1 1
1.09999011637512 1.02400170838818 1 1
1.43833801205811 1.34465643615213 1 1
0.842913909159647 0.7581473785048 1 1
1.07419263930702 0.985221304209366 1 1
0.832934377256776 0.760503916582906 1 1
1.52415867113078 1.3177916645933 1 1
0.671554809506992 0.614650229686109 1 1
1.41418340855365 1.21737407486802 1 1
1.54413194543623 1.39830959072666 0 1
1.19182362303178 1.09047179351173 1 1
1.14680054223785 1.05147731451432 1 1
0.818662627020672 0.779248906466334 1 1
0.334328447376701 0.310208416024481 0 0
1.32218906368986 1.18007423410887 1 1
1.01856612852768 0.919650265947829 1 1
1.07306473533492 0.991626117761286 1 1
0.648537410092025 0.577695859814954 1 1
1.01361004579758 0.948069116359346 1 1
0.762173310651041 0.689533991854533 1 1
0.782662974403254 0.692903550687778 1 1
0.779004002794302 0.707252041827854 1 1
1.09249609426755 0.973465981042058 1 1
1.16133215286892 1.04889101225743 1 1
0.609271815779651 0.514867306801595 1 1
1.25967946766788 1.03446052197821 1 1
0.968940909067357 0.8638717344877 1 1
0.819019579397515 0.735116354593495 1 1
1.06664978864688 0.953878986640769 1 1
0.81482071918471 0.781576122925395 1 1
1.31219840600423 1.14583922351475 1 1
1.18900959404419 1.07043805285808 1 1
1.00057285271447 0.916445137099671 1 1
0.795678629572299 0.688103153221219 1 1
0.939244051949263 0.831950032459913 1 1
0.630747491405148 0.576008313099592 1 1
1.04956699285818 0.955637323592211 1 1
1.19392205524979 1.07481427491398 1 1
1.42009613303906 1.29825669202756 1 1
1.15630059866527 1.02279423190557 1 1
1.27954257837169 1.15811248255281 1 1
1.08798223036566 0.987039667685198 1 1
0.8209615334718 0.740776814934633 1 1
1.10257364428176 1.00026619998334 1 1
1.54507626909758 1.38953087396486 1 1
1.09557252663628 0.987425023354154 1 1
0.880602482963371 0.79243001845032 1 1
1.13031381318822 1.0275750479339 1 1
1.20832798880189 1.06204769919967 1 1
0.728958446523622 0.665217258611903 1 1
1.11271041377285 0.976334060356998 1 1
0.723376806736 0.635468784899089 1 1
0.890904759490265 0.814042940450454 1 1
1.05660624714457 0.947151297810147 1 1
1.37971753654547 1.2693324817784 1 1
0.832629922017473 0.771157161520644 1 1
1.08132052593904 1.03364615978571 1 1
0.916290261761881 0.844637226921868 1 1
1.15120707468964 1.05985124239461 1 1
0.547878617739515 0.510802139667216 1 0
1.07433110713711 0.97683981625031 1 1
1.44392837331828 1.32281641186233 1 1
0.811633717310571 0.725960104709748 1 1
0.737893076806831 0.674745259856315 1 1
0.809747827296901 0.739855926254291 1 1
1.11742134603743 1.03675811533775 1 1
0.582874810549633 0.504120059862777 1 0
0.766146929374055 0.701315547208023 1 1
1.39654117626966 1.26221925236021 1 1
1.1704617067707 1.01863866049803 1 1
0.831471111566738 0.755597996868931 1 1
0.671690522411206 0.599294561256519 1 1
0.498578309023707 0.43686310309002 1 0
0.716479938495794 0.68521758354885 1 1
0.623039314946399 0.557705217510065 1 0
1.28000068784583 1.14798166148483 1 1
1.27876760820115 1.10622987432719 1 1
0.994326921196709 0.892027973545962 1 1
1.05393398665508 0.952358123908286 1 1
1.02145967334798 0.909343451789457 1 1
1.10779435017829 0.991205683093181 1 1
0.797997773239799 0.736852779783484 1 1
1.17566774519193 1.04254071100956 1 1
0.824415919482606 0.727830566945292 1 1
1.18200294963678 1.04676460261878 1 1
0.914826928898985 0.804047634746852 1 1
0.815884270793364 0.709427142140336 1 1
0.699812057221789 0.600310908897428 1 1
0.88162387895014 0.801783087382807 1 1
1.13753151392359 1.00802256176679 1 1
0.944677470624291 0.844549593756025 1 1
0.622147220396446 0.548296944710787 1 1
0.64462696965319 0.582507428898616 1 1
0.401338322818605 0.372379054153043 0 0
1.10901139442295 0.977499079376591 1 1
1.08315075591694 0.979811372419968 1 1
0.933479270465492 0.87965540144596 1 1
0.958671955478449 0.849324382939809 1 1
0.829335569142649 0.745975757879129 1 1
1.35012916427038 1.21067805807714 1 1
0.821019438546684 0.751112699857803 1 1
1.35860201199726 1.25662809086244 1 1
0.966519835188481 0.859618094131895 1 1
1.53953352827528 1.39834818807815 1 1
1.02285639485746 0.938290006863401 1 1
1.2714335059406 1.1530470791532 1 1
0.721448403479596 0.636811914338008 1 1
0.95783710678029 0.840296690115242 1 1
1.42109161991807 1.26330719958457 1 1
1.25334336736712 1.14659450613857 1 1
1.07140911846861 0.963305636761652 1 1
1.01220968758045 0.945016375584369 1 1
0.84870574373177 0.760224333277655 1 1
0.922237460367668 0.842126231961425 1 1
1.4244426950913 1.34189293033669 1 1
0.81499093749433 0.751207954864277 1 1
1.36735636100471 1.23568363390488 1 1
1.22260944384938 1.10829927368041 1 1
1.28215956502408 1.16049570528703 1 1
0.605462078583377 0.529651029981255 1 1
0.630866184720782 0.56666783788886 1 1
1.08317567570744 0.990923424798092 1 1
1.39578964877009 1.27441052356272 1 1
0.72479726801371 0.690008045905904 1 1
0.716027133715685 0.641159594062295 1 1
1.12399821467005 1.03123119051438 1 1
0.755708011906392 0.697338488617544 1 1
0.794157143366051 0.695793466165337 1 1
0.948813402603912 0.863031100897012 1 1
0.848789424201954 0.779288333598932 1 1
0.670141419564198 0.596273285301688 1 1
1.03875546661863 0.948017500019597 1 1
0.860105786176852 0.787948805753446 1 1
0.652591714912936 0.599026700905183 1 1
0.661217959592684 0.584255902558208 1 1
0.867436824836742 0.788226323490701 1 1
0.85824670382701 0.842576524754487 1 1
0.934678328995002 0.847411618478649 1 1
0.864207681454966 0.774982471519838 1 1
0.894749181686791 0.791334575842085 1 1
1.49584618530523 1.37837156970094 1 1
1.04771410554778 0.951767904257335 1 1
1.09267118815115 0.961788251257278 1 1
1.18439166723622 1.08057888132266 1 1
1.28368016309501 1.159380000745 1 1
1.03584428901885 0.918939324456701 1 1
0.361711661124952 0.320800495299752 0 0
0.991659773607559 0.905440278618863 1 1
0.872647302023914 0.800805480021322 1 1
1.45287872749577 1.35608071202276 1 1
1.40421129829222 1.26163900923404 1 1
0.83818651285231 0.738408080925859 1 1
0.976252892368385 0.887320499485508 1 1
0.657736366885357 0.587537616316485 1 1
0.551824187551751 0.514675298361048 1 1
1.02182219006801 0.926192230763029 1 1
1.10902173108652 1.00560555000306 1 1
1.41381094854371 1.26509038046772 1 1
0.92212855548948 0.840981756710939 1 1
1.15858834485137 1.04322668343354 1 1
1.02940190917537 0.933868652450572 1 1
0.504187016933235 0.466597241516563 0 0
0.802188653436888 0.709765517651168 1 1
0.867098314678098 0.785601986784595 1 1
1.27533545227776 1.0870804985534 1 1
0.984031446817327 0.898091336289713 1 1
1.05185675950953 0.93826124229307 1 1
0.448954869817021 0.44870443251234 1 1
0.703709076031738 0.599960082865673 1 1
0.712686521212696 0.660040072669072 1 1
1.26268242628082 1.15606960563663 1 1
0.906770847882936 0.821386709029289 1 1
1.5987243309263 1.42023510995021 0 1
1.56056254380757 1.39768851613527 1 1
1.73930339249713 1.57397496482824 0 0
1.07800227094385 1.0591925859256 1 1
1.03368669269238 0.84088426091183 1 1
1.0099089346143 0.962459490519928 1 1
1.07173840677428 1.03548345688732 1 1
0.676810431668113 0.594650843430269 1 1
0.652993711877634 0.574173482938255 1 1
0.56463317351795 0.518429089537299 1 1
0.96983357168309 0.915836111229344 1 1
1.21197546570142 1.09651834644079 1 1
1.10815559694794 0.988196163508403 1 1
0.817762647454741 0.722068067283947 1 1
0.826451424037621 0.764286232036858 1 1
1.23659245030736 1.10984451784112 1 1
0.998791083725294 0.875568030131318 1 1
0.860656157512047 0.788730033151847 1 1
1.1738863036736 1.1149050295335 1 1
1.52024493735688 1.34187900605436 1 1
0.667620860705727 0.610823342059075 1 1
0.965739667010683 0.871857647115556 1 1
1.21475968625543 1.0647041775515 1 1
0.871309814465626 0.846802111858526 1 1
1.06486902178978 0.946418657168325 1 1
0.948851284667949 0.852426600392103 1 1
1.61300653430108 1.44426182127735 0 1
1.0566031178655 0.95186631643682 1 1
0.982937045664803 0.893417927113027 1 1
0.832833407296266 0.77586203955405 1 1
1.18560581691414 1.05099727855472 1 1
1.23463158626619 1.09401645706104 1 1
1.2791893190419 1.16032438263245 1 1
0.751377210368925 0.682496660387257 1 1
0.93048072055971 0.822125830045292 1 1
0.527958328269652 0.448371721564655 1 0
0.93850931918738 0.860738535360974 1 1
0.90666909616537 0.83927013268384 1 1
0.688624952855432 0.660148073534147 1 1
0.937758475390847 0.839708847837672 1 1
0.759175014368214 0.681194858375713 1 1
1.2820566917781 1.15951430755383 1 1
0.448118810148217 0.340403178567213 0 0
0.748443135059568 0.700570290825987 1 1
0.763449065184114 0.695188940210305 1 1
1.49974796749761 1.36601331912418 1 1
0.909292218492438 0.788457509349259 1 1
0.95666312678235 0.877606516627788 1 1
0.781081683075341 0.711800964743924 1 1
1.70027569799969 1.50238151574944 0 1
1.15417518253191 1.02363829194749 1 1
0.894143044905149 0.775639133608121 1 1
0.779375545654159 0.726463302991127 1 1
1.0279821409594 0.926865629800799 1 1
0.92248098877445 0.823342927277279 1 1
0.99387869294367 0.9036574683059 1 1
1.86820466376717 1.65840958172566 0 0
0.967424495061673 0.846782516279327 1 1
0.865470368883025 0.818052306005882 1 1
1.23492496145871 1.12212622970732 1 1
1.49286461466974 1.36973511570334 1 1
0.716796723698102 0.642069832647938 1 1
1.36031749560384 1.21839345185236 1 1
0.71619601346534 0.644965587501321 1 1
1.31995936400188 1.17370417614511 1 1
2.02644658937517 1.76256620544967 0 0
0.748847762926846 0.666376015099139 1 1
0.55380453781122 0.49216443008186 1 0
1.00429845505838 0.893630495975787 1 1
1.2099011384676 1.11953138109063 1 1
1.35480492538316 1.20367227770652 1 1
0.851357735442428 0.776836659025014 1 1
1.02811265327622 0.916660720036714 1 1
0.455191257285167 0.423861447504219 0 0
0.723349777207544 0.617499267263465 1 1
1.34953533823636 1.25985944075415 1 1
1.12092543139236 1.00461084818028 1 1
0.958876843884841 0.877789836920053 1 1
0.855847398966055 0.787357005759022 1 1
0.888125278772544 0.795239735573501 1 1
0.937430052909154 0.829949651041596 1 1
1.06307400974515 0.940409995061139 1 1
1.19975121311899 1.09156931308109 1 1
1.02900183556255 0.921110641113881 1 1
0.739435356890544 0.642028205776072 1 1
1.01618338546403 0.932616218184911 1 1
1.11977571398644 1.01675918018042 1 1
0.977129301523685 0.796013386668914 1 1
0.597390707600149 0.54971601327765 1 1
0.646484938317429 0.591913942718685 1 1
1.21671964864727 1.10847087965663 1 1
0.750715273780507 0.693389802136529 1 1
0.808782426853171 0.7439213585241 1 1
1.09107316218849 0.987140500522147 1 1
1.447922927004 1.27107140300459 1 1
0.779430774134396 0.7167255885118 1 1
1.30770388961497 1.19634942136277 1 1
0.929412901428343 0.831133827669497 1 1
0.752292857303433 0.672628997891616 1 1
1.46588651773971 1.30274981119074 1 1
0.743600806454435 0.669848086464485 1 1
1.04935290712817 0.96080517907679 1 1
0.976540510595555 0.884644170744978 1 1
0.938576382470386 0.855146109160127 1 1
0.904011052526411 0.814561046394169 1 1
0.807872988304702 0.734932181990647 1 1
1.43888090505758 1.24510518879487 1 1
1.05767574615727 0.943825170252615 1 1
1.2618057511584 1.09331568581788 1 1
0.553673684184201 0.516825936105343 1 1
1.16885089313778 1.09490558358191 1 1
1.41344040924563 1.25447201080106 1 1
1.0250788109072 0.871184290498616 1 1
1.12355495011114 1.0063443323711 1 1
1.13984226265998 1.04906350943181 1 1
0.875346583088875 0.814363343163626 1 1
0.661373036265128 0.579645586002856 1 1
1.12007977457747 1.00764846923048 1 1
1.01005733081771 0.914523917348655 1 1
1.63125301428341 1.46253559838262 1 1
0.793310635397489 0.711136548733785 1 1
1.02668660368829 0.92395674491318 1 1
0.836304094664551 0.756502153508554 1 1
0.771541998434038 0.712563200309188 1 1
1.19442271936376 1.08572606524369 1 1
1.16215665920923 1.07062481533703 1 1
1.08226525129174 0.975556420963068 1 1
0.790457755869828 0.682295894465452 1 1
0.77099883785055 0.709853375298206 1 1
1.2300589230046 1.08177761782166 1 1
0.660323063511525 0.598101294814896 1 1
1.18290285113518 1.04389830872461 1 1
0.556638178153905 0.480206061366338 1 0
0.783663574748067 0.701966671755182 1 1
0.659288447510842 0.604732587703533 1 1
0.924012236508868 0.835352803994655 1 1
0.679810119823278 0.604582120509212 1 1
1.16084103709354 1.04877022888904 1 1
0.819456646700106 0.760556034489078 1 1
0.825021709142754 0.736309275292287 1 1
1.10618005352692 0.954103250602314 1 1
1.02012724759927 0.921631625411248 1 1
1.07603295750871 0.963051541082403 1 1
0.998738950588613 0.885696132484557 1 1
0.761953426308154 0.703397481854962 1 1
0.75035562229933 0.713786747646276 1 1
1.06351403773974 0.9768735841367 1 1
1.046458518612 0.94796874680654 1 1
0.788058496226923 0.673504479868184 1 1
1.34080679812119 1.19361043842288 1 1
0.835338144049623 0.764632536156926 1 1
1.13983465734477 1.0176426135335 1 1
0.885913372753392 0.781087999513282 1 1
1.06636743682051 0.949419202087798 1 1
1.15873402197755 1.04926463177067 1 1
0.526975017345201 0.502614039098793 1 1
0.512086182777273 0.472279453242413 1 0
0.954105072350207 0.874011458700027 1 1
0.810909323297755 0.710348963882088 1 1
0.963366379118865 0.889069829397305 1 1
0.88964559632341 0.785470593654831 1 1
0.928638179252692 0.82794000393914 1 1
1.07824420817987 0.956714322868654 1 1
0.845312499759766 0.776737712934581 1 1
0.767500276095596 0.736714475257117 1 1
1.00148840381176 0.89152170075581 1 1
1.17144973603939 1.04857896829609 1 1
0.679949080651307 0.654314926816427 1 1
0.910168034561862 0.857266215338885 1 1
1.0511287128547 0.976997539475267 1 1
0.597279846010042 0.515374698688719 1 1
0.754193045449598 0.66151884748051 1 1
1.3259812405485 1.17734925142479 1 1
1.09912322047887 1.00522556307234 1 1
0.421084260996315 0.397435422709359 0 0
1.19539238441544 1.07057951904123 1 1
0.747611473518796 0.681118790017103 1 1
1.12968150258579 1.00115053945398 1 1
0.969306693623824 0.862934419432432 1 1
1.07648864467825 0.967647767582709 1 1
0.963062051318719 0.8803087538892 1 1
0.742476072116079 0.654203529190544 1 1
1.07753740496331 0.975969970487139 1 1
0.744923052560563 0.632538912222168 1 1
1.46577078006668 1.31985391406135 1 1
0.977019341779413 0.876876289559238 1 1
1.57977530512236 1.43030205048274 1 1
0.724395227022106 0.663172326261665 1 1
1.09423368631605 0.963093352096433 1 1
0.734207670938368 0.681048448778453 1 1
1.42905880188032 1.28482960168747 1 1
0.942666800792261 0.865912146534502 1 1
0.964925566995826 0.856519007912154 1 1
0.816810764989918 0.729724228701695 1 1
0.843270461481651 0.780166646773903 1 1
0.736994035226931 0.626117853133628 1 1
1.3811744983251 1.21580681754871 1 1
0.847555174861658 0.773358417235667 1 1
1.0016309728722 0.894052628031138 1 1
0.932974507832588 0.826792555054447 1 1
1.49156096108797 1.31794919433045 1 1
1.24185730502915 1.12020802526734 1 1
1.08937440035205 0.990084683830221 1 1
1.55373718324579 1.39710167168644 1 1
0.924385679184702 0.818611042425409 1 1
1.19848915498677 1.10325310118874 1 1
0.609399413759694 0.547912318161553 1 1
1.05525365554895 0.956696741848711 1 1
1.21457180275225 1.09972062351043 1 1
0.874133207752011 0.778756677610162 1 1
0.718764090898354 0.633443727059229 1 1
0.871797522985611 0.784744069252838 1 1
0.947193785013756 0.823724881877037 1 1
0.657181483559574 0.597541775555604 1 1
0.598848032783226 0.55017799024407 1 0
0.954772106259176 0.870600787796871 1 1
1.00842570933349 0.904125629871766 1 1
0.78952085921082 0.699525540351823 1 1
0.733171623914411 0.692870433359388 1 1
1.16308823255226 1.01628084862098 1 1
0.67181117053026 0.604393903207453 1 1
1.11746103544881 1.00155059987496 1 1
0.602742181893735 0.539085229054783 1 1
1.25687004787463 1.13093157034597 1 1
1.18027134176955 1.06952792208764 1 1
1.17887954181062 1.07732270049802 1 1
1.14844084438454 1.01805493667761 1 1
0.814130634166609 0.726288541086807 1 1
1.06999335115957 0.94502015809847 1 1
0.71656499774605 0.664804581203008 1 1
0.76910020791143 0.638623184770957 1 1
1.22333340953898 1.05857951756878 1 1
0.725714460026255 0.645309825897307 1 1
1.53523257889692 1.35047698747115 1 1
1.41175411124251 1.28617381539316 1 1
1.07667436850002 0.960495688598809 1 1
0.600455502980923 0.572766963104288 1 1
0.723179586572132 0.62083212670996 1 1
0.934575944361443 0.84203561343213 1 1
1.01190819160876 0.928811757991423 1 1
0.93684055126299 0.837453326138694 1 1
0.258365560944186 0.254287051381533 0 0
0.979703637977709 0.893701477264755 1 1
0.722154435842478 0.666367226211825 1 1
0.964022983625599 0.866680461347275 1 1
1.63608736069538 1.48220563582727 1 1
1.05380092473683 0.9180533602061 1 1
1.32189312262083 1.20587318577157 1 1
1.37368635730394 1.23134931627697 1 1
0.579559387630069 0.538289187906727 1 1
0.556391753518858 0.50847387783951 1 0
0.873412789034331 0.805333811189051 1 1
0.832306926225542 0.771247466023446 1 1
0.627796343600542 0.574707855509795 1 1
0.860809308161823 0.778879021397837 1 1
1.13457609969269 0.997225509126709 1 1
0.454687239274677 0.426731181056994 0 0
1.21662355820257 1.06611169337837 1 1
1.10756307085 1.00566122728378 1 1
1.02251749924269 0.92417640178694 1 1
1.02214255828011 0.914086680815117 1 1
0.771383116499824 0.72530191163694 1 1
1.37714916622688 1.26898017327496 1 1
1.19043299535294 1.09080893709767 1 1
0.898408194164734 0.812005257729762 1 1
0.456431282897922 0.407255352277883 0 0
0.7318814387515 0.670403380528125 1 1
0.682120099263246 0.616078165471544 1 1
0.754455798907579 0.657937156882115 1 1
0.672867654079346 0.599740027414728 1 1
1.18712302130363 1.01327662777504 1 1
0.538499041842904 0.503899024009023 1 0
1.21184703180612 1.07156076577773 1 1
0.980176888524753 0.879163071329456 1 1
1.83356147547887 1.58469390735651 0 0
1.31532029965136 1.12277451059388 1 1
0.727874635829353 0.65063133313589 1 1
1.27601355687372 1.11272091929878 1 1
0.737099697713632 0.729752827022893 1 1
0.959846603835344 0.868151428869101 1 1
1.17554829119074 1.02395796102388 1 1
1.04944632852905 0.971104702823949 1 1
0.863164748180256 0.773380201700023 1 1
0.918616931889747 0.811245499715069 1 1
0.42793744759764 0.370548016365641 0 0
0.954722244122084 0.878203893816363 1 1
0.492365031786005 0.491554537957809 1 0
0.8605749285668 0.783081255974983 1 1
0.714662091679242 0.654734067233666 1 1
0.85693558688928 0.761093256305655 1 1
1.05527806597356 0.951402135985931 1 1
1.0278847062812 0.952242867731134 1 1
0.92627034456755 0.826880585706292 1 1
0.909282757686659 0.777607565398484 1 1
0.949653827372064 0.889888676122566 1 1
1.16896435211267 1.0423659856787 1 1
0.851505989928437 0.780226264819274 1 1
1.08119997664534 0.964593671067752 1 1
0.801988188956727 0.725953211859911 1 1
1.12059585314332 1.01792430761161 1 1
0.840032956015498 0.76544965902551 1 1
0.770743562298785 0.702642925768986 1 1
1.03493351715079 0.919735717492136 1 1
0.698993205427187 0.651242482735108 1 1
1.06794613860407 0.97383644060038 1 1
0.953020343321532 0.767558547655837 1 1
0.71618846232543 0.647584631011717 1 1
1.69180633019863 1.49928585197918 1 1
1.31552207311261 1.21915406642813 1 1
1.04274447818668 0.931414228073179 1 1
0.975517933206229 0.838063553455376 1 1
0.911485730352554 0.827263664428798 1 1
0.869607660613307 0.780876939809834 1 1
0.670971142993231 0.584479233064088 1 1
1.46436013516181 1.33204087017393 1 1
0.925486018923598 0.876436286496147 1 1
1.01085339261094 0.880540257773128 1 1
0.928869849714135 0.848256815158944 1 1
1.23773109934983 1.13668374595025 1 1
1.46164688023775 1.32751990394786 1 1
0.788136176852517 0.725154610401203 1 1
1.01040751874867 0.917931251794557 1 1
0.989943291119648 0.896126839583966 1 1
0.927051646744931 0.825593762130977 1 1
1.06890748818266 0.986441561829442 1 1
0.852830757592959 0.783273644514509 1 1
0.78599538105315 0.698281962070818 1 1
0.927162442045896 0.882253009756044 1 1
0.950705823758112 0.851648433766236 1 1
1.21118554463167 1.06619869997699 1 1
1.10088378613092 1.01781301498444 1 1
0.769306808853827 0.703627836929045 1 1
0.953526084621393 0.864504149013772 1 1
1.00522891555008 0.903761911592332 1 1
0.922637519719112 0.85849783505485 1 1
1.0629603958907 0.950491493425517 1 1
1.02219606817846 0.897660691369762 1 1
0.843188790497729 0.785936740705809 1 1
0.818635627813968 0.726658487353402 1 1
0.314981521275968 0.273556043866575 0 0
1.17549531468497 1.08785950406831 1 1
0.554828455328203 0.53799368514399 1 1
1.05167292988091 0.959004955921415 1 1
0.737476477016782 0.687680015831698 1 1
1.39616573951168 1.26953117463741 1 1
1.00885889035823 0.914108074547715 1 1
1.16510328732455 1.0749465667326 1 1
0.975047099748128 0.910926121711946 1 1
0.963397709700913 0.847630227733792 1 1
1.28574080373011 1.10046081151715 1 1
1.13217909238288 1.03928831264172 1 1
0.972788013176165 0.869229796909069 1 1
1.05636545057219 0.959413577872369 1 1
1.02042106117942 0.904525517346127 1 1
0.928966611808817 0.885657134407798 1 1
0.967562412392321 0.912505506957375 1 1
1.3433888115199 1.26791411308247 1 1
1.37724555288815 1.24358682170919 1 1
1.20681546733943 1.07155679238682 1 1
1.22585196878956 1.0517762628363 1 1
0.580172125589291 0.531817223936054 1 1
1.00956739205636 0.935316060547996 1 1
1.41902070810015 1.29075621762899 1 1
0.745015209396566 0.665053145155575 1 1
1.36001624926302 1.23586200050343 1 1
1.24432698238184 1.1119131575717 1 1
-0.0367352685121029 -0.0396512237965577 0 0
1.23434085176126 1.10107246806688 1 1
1.04398790480432 0.968468467581304 1 1
1.08027073491785 0.969464835563658 1 1
0.858232251133123 0.790161529220693 1 1
0.918326037366568 0.822382464099576 1 1
0.869737147910689 0.772262348711744 1 1
0.942240028295975 0.85983622757747 1 1
0.853309067525749 0.780240859194426 1 1
0.732246480002271 0.661103842944876 1 1
1.40444376699358 1.26403576442724 1 1
0.341798087994181 0.306513636548934 0 0
1.00611082195941 0.901014500529628 1 1
0.834758568274015 0.714068391198013 1 1
1.13407641921423 1.00172500214976 1 1
0.870724928046342 0.755827383237962 1 1
0.889377419135501 0.796936759248456 1 1
1.08281798703484 0.984243466190562 1 1
0.693319098764718 0.619985629518389 1 1
0.731336149854769 0.667307846836121 1 1
0.801285697913957 0.692454241871535 1 1
0.529259297716221 0.473693368773924 0 0
1.0551925206647 0.923102484508424 1 1
1.06723920580888 0.968520953815166 1 1
0.852464389463347 0.785041848416719 1 1
1.0449268757597 0.939451278935021 1 1
1.0371948923482 0.946902177862915 1 1
1.03583318653218 0.915143252186101 1 1
0.841783037659526 0.758045097822379 1 1
1.17146630735362 1.06205873236648 1 1
1.1280756324549 1.06842811694946 1 1
0.894819410298964 0.806196284787396 1 1
0.915523593091912 0.809455216673736 1 1
0.876574632515739 0.814292170448754 1 1
0.786648969732567 0.720127831146465 1 1
1.45580412907639 1.2891984735538 1 1
1.3411838638861 1.1918209007231 1 1
1.16387761374615 1.05549687269159 1 1
0.742043492241694 0.685597267218409 1 1
1.34197651646381 1.19950099878795 1 1
1.1587490902485 1.02321333627519 1 1
0.707878395253185 0.648900067291279 1 1
1.25325526780119 1.05856051051208 1 1
1.44206113616534 1.2490627927324 1 1
1.24261283151266 1.1221651371814 1 1
0.861119449894626 0.757341754688979 1 1
0.848223885836247 0.74803462818103 1 1
1.3270081298442 1.19733383002591 1 1
0.865310902210744 0.782917298636591 1 1
0.538649735049424 0.492733666116529 1 0
0.81415448633857 0.734996244512349 1 1
1.20068699332247 1.03557992618218 1 1
0.966420215700238 0.909290124971215 1 1
0.484310250417923 0.456858901591407 1 1
0.670932571399685 0.577071752713252 1 1
1.06446689397254 0.971967938856413 1 1
0.714311231732688 0.646589947734701 1 1
0.692500087306316 0.624895119924484 1 1
0.913369531582296 0.829577100244156 1 1
0.432697176011239 0.412665598668297 1 0
1.38933971085455 1.25739863304364 1 1
0.606072484546439 0.551138859569339 1 1
1.262743620222 1.14108685976526 1 1
0.514803341698417 0.475055023483087 0 0
1.43534511333826 1.29504969865036 1 1
1.17197345177447 1.0687300712673 1 1
1.17058241409943 1.06319864811168 1 1
1.12415874767152 1.03231653186141 1 1
1.50203363005568 1.3425641652241 1 1
0.682942947959438 0.61417714428187 1 1
1.12483660387655 1.02318698432153 1 1
1.42228254980013 1.26147707108816 1 1
1.0657438684419 0.947982604750812 1 1
1.47790277824827 1.37384641293241 1 1
1.12502634829565 1.01145782867248 1 1
0.747037541336525 0.69282466749705 1 1
1.29280369720362 1.14768466822513 1 1
1.10281285215713 0.994839254647914 1 1
0.696029964112713 0.630769379007048 1 1
1.13540100722394 1.01994507514345 1 1
0.837637510990446 0.772203800328383 1 1
0.669112962984362 0.599905698041491 1 1
0.615301278567954 0.548025697974323 1 1
0.603079233127067 0.592384220420971 1 1
0.853639318196452 0.772030136530242 1 1
0.882434901776476 0.779683635403363 1 1
1.51956350350012 1.39158508830001 1 1
0.862830054366228 0.744515467909164 1 1
1.1071206424032 0.998077672348266 1 1
1.06023831768364 1.00340091122076 1 1
1.6942096020589 1.49296983302977 1 1
0.995819991921001 0.910181988795467 1 1
0.928671504295637 0.857154498178442 1 1
0.784598132535668 0.674606672989917 1 1
1.10089677305112 1.02283467016949 1 1
1.01396353763947 0.910622357099518 1 1
1.16875482471287 1.0366232803278 1 1
1.82168888678372 1.62462411871706 0 0
0.986042753288978 0.882587044231813 1 1
1.39860394575028 1.25381552781053 1 1
0.925391069068342 0.835335592870123 1 1
0.371603847741168 0.338659909130628 0 0
0.724736395353179 0.674621291031707 1 1
0.79285430474346 0.715230302522655 1 1
0.52039139804156 0.477611790655145 0 0
1.67756026885251 1.51115963904048 1 1
1.32892804283572 1.21184557130667 1 1
1.74934608095104 1.58279417463481 0 0
1.14940909276166 1.04867328867448 1 1
0.312477402789286 0.286593399419904 0 0
0.568769698188702 0.514472232303526 1 0
1.228726058767 1.1014476529804 1 1
0.946689271114512 0.816491624705578 1 1
0.876196147015251 0.805732853921067 1 1
0.808204062838136 0.741357259303029 1 1
0.671942250365218 0.587156044929779 1 1
1.03262301742041 0.931065420832446 1 1
0.736000536323097 0.652117611384891 1 1
0.652715843573494 0.597642789262504 1 1
0.779267698671166 0.694472096288725 1 1
0.672533361820847 0.590306692170631 1 1
1.31681601196135 1.18407464106137 1 1
1.15515723376575 1.02046349669566 1 1
0.762334389771955 0.668300996015462 1 1
1.12989580272014 1.01532734310567 1 1
0.996388211373344 0.870169609772962 1 1
0.969277587042874 0.846951932854101 1 1
0.572649024531703 0.505016649105046 1 1
0.768566777670587 0.709393204884662 1 1
0.778773381789971 0.695155357701355 1 1
1.28289254970956 1.15476487703699 1 1
1.18753911400084 1.05556219252281 1 1
1.14023864864772 1.01304622379725 1 1
1.34368677383074 1.22748380302238 1 1
0.845187938377024 0.72890103932101 1 1
1.12450753182862 1.02232632980293 1 1
1.34352528301489 1.21768877545528 1 1
0.983068741918812 0.863542350906799 1 1
1.23205381750491 1.11154727767778 1 1
1.0727463542419 0.939494175761374 1 1
0.847077091970264 0.72230033297734 1 1
0.974049176084775 0.851153423286073 1 1
1.15176809422269 1.00639291863585 1 1
0.904039812020233 0.827568289680787 1 1
1.38150341261696 1.20793462316517 1 1
0.902841844860826 0.821946488621098 1 1
1.13174627699301 1.00581251189384 1 1
0.678751876482391 0.642204521778854 1 1
1.31236411533495 1.16089898586335 1 1
0.727682184101487 0.681609128651289 1 1
0.862464493394041 0.787739631101544 1 1
0.464868985235449 0.407446848679121 1 0
1.04953847623177 0.9684809229888 1 1
0.832317875837566 0.78881433533385 1 1
0.806790276568872 0.7489696517711 1 1
1.00519972624666 0.921288602791932 1 1
1.05038511577163 0.938653154302688 1 1
0.71241547003692 0.628722534884676 1 1
1.58981589968667 1.4546549727038 1 1
1.06423860003212 0.946962512973246 1 1
0.918499640870404 0.835855993434738 1 1
1.16322509082759 1.00198229036706 1 1
1.08196561475039 0.963255428398406 1 1
1.12768754384776 0.989703540081675 1 1
1.56101929769403 1.37924517813071 1 1
0.789680968760012 0.721309496637399 1 1
0.722593796026307 0.668963007712309 1 1
0.784070084179403 0.705933479824078 1 1
0.622977034234394 0.576221702342596 1 1
0.862879741253656 0.779979675043688 1 1
1.14945368124022 1.01873057096005 1 1
0.983387356046775 0.940719108416533 1 1
0.985022508443419 0.875466043281534 1 1
1.30855014677071 1.19852421404701 1 1
0.650026360141658 0.589119313008869 1 1
0.645452453962807 0.612237718159784 1 1
1.07836655884152 0.990387969293743 1 1
1.02824440936989 0.914619084044896 1 1
1.22496174451186 1.09762645337355 1 1
0.833062220576045 0.755178213021616 1 1
1.18595845903318 1.07200725414142 1 1
0.94580907021076 0.844016853809228 1 1
1.11059940243164 0.996442507153295 1 1
0.526210884877478 0.502107162133514 1 0
1.34482714802953 1.1903705785699 1 1
0.94891767561607 0.877526428637142 1 1
1.21109428619214 1.09004113879814 1 1
1.04545539539349 0.944230358763502 1 1
0.828115701602208 0.727266709529521 1 1
0.956506896524048 0.862690442715302 1 1
1.00329185785679 0.856246468188209 1 1
0.921679956791595 0.861143762562923 1 1
1.02995108851647 0.917068630883085 1 1
0.71222049562537 0.639157650296848 1 1
0.997971096540751 0.883558873595703 1 1
1.08976689824165 0.983222582140552 1 1
1.14533182709707 1.0847949004801 1 1
1.51984724274993 1.36434169773597 1 1
1.1055805566545 0.989775628915703 1 1
0.898062858951795 0.808217199006746 1 1
1.24530676032204 1.14118516257611 1 1
1.05643603388266 0.953584942272456 1 1
0.703240935976323 0.657318016771373 1 1
0.755734776184125 0.678587537348962 1 1
1.19175003293384 1.06078656302076 1 1
0.790224137774744 0.736232663071022 1 1
0.4359031540882 0.421094779031152 1 1
0.865771221418345 0.802682484536987 1 1
1.01547208008837 0.932717505118742 1 1
0.723701412995396 0.646958083664254 1 1
1.51413036139812 1.37164932644081 1 1
0.820298220894791 0.725579087145137 1 1
1.30574754653574 1.12727745266041 1 1
0.843338710090813 0.77063361639878 1 1
1.04122446555416 0.957207939983143 1 1
1.33602567494948 1.17735719939207 1 1
0.618127291215667 0.551329095215865 1 1
0.650770270118136 0.607502157621986 1 1
1.28358469881709 1.15875527010624 1 1
0.85469444132989 0.753036547383058 1 1
1.12413017962636 1.0173409594578 1 1
1.30863020852863 1.21251214469417 1 1
0.942824321510005 0.863468122477647 1 1
0.691185399198784 0.61750918158313 1 1
1.08471982432437 0.990815308905248 1 1
1.19868380286233 1.09688086847336 1 1
0.977728540817636 0.913640509665073 1 1
1.14086541182083 1.08465614786166 1 1
0.783797280202781 0.707839945472881 1 1
0.988428304542307 0.891351034682838 1 1
1.23170922195465 1.08469054979024 1 1
1.13041418299239 0.992935375658015 1 1
1.04465902347553 0.965118638137232 1 1
0.910394857055318 0.834031760021367 1 1
0.767941323469796 0.694785222357764 1 1
0.928035270851003 0.830237586893492 1 1
1.37524475699739 1.15298719703502 1 1
0.744033617231177 0.675981924969084 1 1
1.48353948351317 1.33852335304846 1 1
0.93394205204021 0.843597325103569 1 1
0.533163845804702 0.498651238609273 1 0
0.851771571485617 0.744998897734911 1 1
1.08261678965078 0.983148853638345 1 1
0.86846135118715 0.763478401176072 1 1
1.39436313178411 1.24794824417772 1 1
0.797486127157746 0.747825637098719 1 1
0.848658765734951 0.77397353480741 1 1
1.35816989123387 1.2303670041982 1 1
0.956920017815641 0.881876312743634 1 1
0.765651047714438 0.703354419067354 1 1
1.02133409801219 0.886049467332465 1 1
1.24509301542084 1.03587396698276 1 1
1.02329121386811 0.913626868325495 1 1
1.08037607158307 0.982036941411825 1 1
0.726622333071582 0.664660844989942 1 1
0.908232568708481 0.77240854500383 1 1
0.737194066886706 0.628450164024294 1 1
1.41238110764955 1.25095013215479 1 1
1.32025622476059 1.17252659817924 1 1
0.736185440860201 0.679945745194002 1 1
1.19860633467694 1.07237111297732 1 1
1.21778477353522 1.1894317468905 1 1
1.11480686712191 1.0017913505023 1 1
0.884540987330469 0.793675463912163 1 1
0.37558833887043 0.380403676164422 0 0
0.980098478907721 0.890418110075139 1 1
1.28409248308079 1.15031596527576 1 1
0.719607102183807 0.621685444119713 1 1
0.943429910926537 0.876712205823382 1 1
1.39689269461619 1.24639349270173 1 1
1.24881284989652 1.11652492655111 1 1
0.821843934018923 0.762449357146607 1 1
1.06921732548533 0.970720967308233 1 1
1.22867124639303 1.09465064589128 1 1
1.31838158203843 1.18483469214955 1 1
0.951947986556025 0.876121329786029 1 1
1.24065437128248 1.14909838511647 1 1
1.18586752321576 1.0642663444863 1 1
0.661225179781578 0.627653705417149 1 1
0.851946296015772 0.734447348469156 1 1
1.15578630123654 1.04975646222367 1 1
1.21037810401154 1.0450005246593 1 1
1.05844788321269 0.987070470347804 1 1
1.243625505576 1.135637498125 1 1
0.822707776482567 0.765503064128365 1 1
1.24505497390962 1.12730543135902 1 1
0.951353716429282 0.852877440539048 1 1
0.506431131704796 0.452352974668806 1 1
0.612872667459625 0.597459821534485 1 1
1.21776189836743 1.10117625176558 1 1
1.22712892968516 1.14104638351608 1 1
1.08747022714815 1.01245973322726 1 1
0.834528435640737 0.755684241879045 1 1
1.44798315994222 1.31738720488288 1 1
0.580132140419765 0.539929975338347 1 1
0.748832773869611 0.657383259407226 1 1
0.897133993170231 0.8256602772176 1 1
0.814338886761552 0.737372417541327 1 1
1.13048639762483 1.02001424169837 1 1
1.08889932988581 0.992831830421048 1 1
0.956883430558132 0.880558044392473 1 1
0.715384191010774 0.627401643321853 1 1
1.40656793163811 1.2580757144555 1 1
0.702884796438173 0.616987432973663 1 1
0.917612379483324 0.821807105703573 1 1
1.04761093854112 0.930351014600977 1 1
0.953161561296986 0.907943109361023 1 1
0.601366253216174 0.558797121317601 1 1
0.815225917316879 0.715084437545449 1 1
0.765029433169017 0.691924832365135 1 1
0.68747832592057 0.643166350718208 1 1
0.650371143356835 0.617534517531304 1 1
0.936642487025229 0.865317979550173 1 1
1.00653481671464 0.874859846802284 1 1
0.822973037169373 0.746894262173671 1 1
0.755436812777762 0.671424762936208 1 1
1.10909934242073 1.01272892201129 1 1
0.820640403779514 0.798839912513143 1 1
1.53185438292636 1.36328468675928 1 1
1.44822948725775 1.33745683511716 1 1
1.02746551279212 0.941085236438446 1 1
1.15138830122138 1.02551842190898 1 1
1.39427328149809 1.25093152991357 1 1
1.31830171470992 1.17531106791889 1 1
0.943259124115246 0.865108659748071 1 1
0.740400454085766 0.702933693391816 1 1
1.03176565243459 0.908084009608853 1 1
0.904653850676191 0.791345539177969 1 1
0.776867801049592 0.687821571888224 1 1
0.654628477899191 0.584978388453417 1 1
0.808113060833994 0.74974022848292 1 1
0.50034675440127 0.444983536191129 1 0
1.00219111841385 0.916161352782659 1 1
0.693877777725325 0.614808961636053 1 1
1.59660029267038 1.44755313578874 0 1
0.717310738677468 0.66605032818093 1 1
1.14101489950083 1.03724518129874 1 1
0.93008736081567 0.850024238930903 1 1
0.809151614930735 0.746735674187815 1 1
0.752893585500753 0.716652968185562 1 1
0.75805891709523 0.686908355173665 1 1
1.09351119459784 0.992630431601481 1 1
1.13882121820412 1.02815009659904 1 1
0.645761324316111 0.580876844689783 1 1
0.746705100568759 0.677574325435858 1 1
0.926308202861592 0.819838691532944 1 1
0.917178878512122 0.809701272907094 1 1
1.21421417514162 1.09649900129508 1 1
1.27950764734103 1.13002463154056 1 1
0.804636653421988 0.732200050440479 1 1
1.19410218918308 1.05487143255564 1 1
1.02776653839911 0.917683715992181 1 1
0.448753266233097 0.417523735529884 0 0
0.725841815179769 0.706514984599997 1 1
0.382727096630836 0.331384456133593 0 0
0.779459544663959 0.724517248960281 1 1
1.23455042020033 1.1333960262586 1 1
1.51144642168256 1.3900689826336 1 1
1.00362450568615 0.911911027049465 1 1
1.22709230185321 1.05804457998035 1 1
1.19803436619083 1.09759543617789 1 1
0.960524564903972 0.871398680476499 1 1
0.794953674456044 0.751667667377068 1 1
0.722714578519984 0.66575903670816 1 1
1.39397509416553 1.23871993208748 1 1
1.12232035682083 0.998129431945021 1 1
0.725254054883188 0.687370883204319 1 1
1.1960310509376 1.22939065764129 1 1
1.07701975937617 0.927343345654044 1 1
1.47336369657934 1.3258822312553 1 1
1.02970284905389 0.927550933430811 1 1
0.523267676096334 0.468789892374758 0 0
1.3884820937407 1.25017690021251 1 1
0.513459163090058 0.466840860666913 1 0
1.09969524414948 0.985886192068268 1 1
1.08936250959896 1.00085310169245 1 1
0.903604108360246 0.836497916353261 1 1
0.881240264240425 0.795566092786603 1 1
0.93241301911092 0.835247104825121 1 1
0.917884842611295 0.839494597187387 1 1
0.851201596183128 0.766893995214867 1 1
1.28521728406602 1.15921047207619 1 1
0.899845317966088 0.741129888046766 1 1
1.29680013299123 1.171872703594 1 1
0.886804051444027 0.808587354237751 1 1
0.888709824348031 0.800313737860092 1 1
0.932265998238877 0.809684756735511 1 1
0.98249332093439 0.850790458790364 1 1
1.26693676150374 1.16947230793066 1 1
0.936774188596086 0.857100162908732 1 1
0.889155731897886 0.784313354512701 1 1
0.602331921686252 0.530293728335094 1 1
0.865900700196326 0.762965747779471 1 1
0.670655715700089 0.58929085867813 1 1
1.41146746209619 1.26412265763444 1 1
1.02315609729592 0.940400578609703 1 1
0.571858676268281 0.538732508721548 1 1
0.855131988753745 0.776491693767891 1 1
0.987235685167553 0.895651668514289 1 1
1.26122411082456 1.09839129170099 1 1
0.696747703517306 0.712244490818002 1 1
1.46296530900763 1.29828878548391 1 1
0.826314138245341 0.701825921464518 1 1
1.38833145780599 1.22591519393063 1 1
1.13810042690486 0.990934513222895 1 1
0.843792220599915 0.772063739244851 1 1
0.505686040747971 0.456772207664628 1 0
1.47451446521439 1.32972361664625 1 1
0.747196228606672 0.692859125562473 1 1
1.10732839283759 0.980023490635661 1 1
1.05985049987187 0.964018916209312 1 1
1.07585934265094 0.966943044344645 1 1
1.05498707609828 0.922325255427729 1 1
1.14613152631286 1.03688453145617 1 1
1.15680176044252 1.02800415830906 1 1
0.838201897889073 0.764290144066439 1 1
0.849647609276086 0.796679231206743 1 1
0.922977324575536 0.816934753244008 1 1
1.53620206432621 1.36339960197493 0 1
0.919128908374495 0.841156209769186 1 1
0.965536440649385 0.885660310833453 1 1
0.917152180030024 0.854937626787367 1 1
1.31308853318471 1.1810757958098 1 1
0.825380660254463 0.737604896565246 1 1
0.888120939544757 0.794207653078452 1 1
0.921284786636675 0.838607417848837 1 1
1.11787836170192 1.03642913314126 1 1
1.10575176162869 0.990346552689319 1 1
1.0896117778901 0.978245503051617 1 1
0.858707047556617 0.786854855175903 1 1
0.651847043393016 0.599085917935456 1 1
1.13162351052919 1.07532708750183 1 1
0.851193457422001 0.755079830514622 1 1
0.960413744482327 0.849159517452027 1 1
1.04091254655355 0.961505756272583 1 1
1.36680189913027 1.22306573774172 1 1
0.828603093434172 0.777281124727502 1 1
1.13485200896209 1.00973189355021 1 1
0.938116464957216 0.900265949550432 1 1
0.59128914880299 0.556189127535204 1 1
0.975685596911697 0.909715763660879 1 1
0.738204205278594 0.650393754425788 1 1
0.677177253014479 0.627228209228166 1 1
0.774830929486256 0.710104936892251 1 1
1.03219128869925 0.92101034985691 1 1
0.90203209753224 0.797057746638923 1 1
1.12998477837986 1.02621653690985 1 1
0.793840988539105 0.680129030716911 1 1
0.794252597989111 0.717397186423846 1 1
0.935929224870758 0.832324790844868 1 1
1.280758553931 1.14440397568537 1 1
0.683151379287919 0.635592980170953 1 1
1.19413020088814 1.06631597195972 1 1
0.99262354961818 0.904318999319647 1 1
1.2418590613967 1.11832410399516 1 1
1.04616928841679 1.00094923446454 1 1
0.408843634293876 0.344677449005844 0 0
0.563028965360659 0.545435769627538 1 1
1.19306585542638 1.10160941514884 1 1
1.02915226715784 0.911657654219893 1 1
0.710231586614114 0.659478572237578 1 1
0.75800329744287 0.682770316023895 1 1
0.842697822219657 0.716587610504769 1 1
1.3686647286301 1.24206942081487 1 1
0.866291425643107 0.776570879258512 1 1
0.833153201010935 0.752125082981514 1 1
0.8199566455055 0.706269482218323 1 1
1.07929209880931 0.965383186079443 1 1
1.52767961018837 1.36854567499765 1 1
0.566242315367202 0.529037826012001 1 1
0.417713189582798 0.435692378448053 1 1
0.666802724103048 0.599708046520027 1 1
0.787155832904315 0.727704934946679 1 1
1.08998084048543 0.999921281741168 1 1
0.531215042535057 0.512095854060335 1 0
1.02234344007396 0.825457513152415 1 1
0.907366293042624 0.871168577330552 1 1
1.03769471184205 0.93882580851287 1 1
1.08559518895918 0.999940304181557 1 1
1.43236858864629 1.27868592216865 1 1
0.65426875683719 0.576322609296885 1 1
1.0143197256708 0.921298047282808 1 1
0.588632615102281 0.523075601671045 1 1
0.612790551431188 0.533174435968158 1 1
0.862489156112477 0.762851829991461 1 1
1.10297885527292 0.963758511860802 1 1
1.4400539294384 1.2684081830566 1 1
1.02024030634343 0.925887032082457 1 1
0.870167882217805 0.836731047881182 1 1
0.724583131134454 0.696863555223441 1 1
1.03838124352882 0.959846371259352 1 1
0.916204417684943 0.827918924624821 1 1
1.57697142150832 1.44293069979292 1 1
1.39620662686285 1.24831105571585 1 1
0.561831921357652 0.513403349393777 1 1
1.0281342968143 0.936802257494549 1 1
0.234837110050332 0.201485400426393 0 0
0.752446712489955 0.660614404966654 1 1
0.946538025940733 0.883293561450567 1 1
1.28330486644517 1.13793928150647 1 1
1.33086048006045 1.16573775107478 1 1
0.525159112209651 0.480544141172899 0 0
0.719867001353105 0.672092265566779 1 1
1.07059563833002 0.973497066525034 1 1
1.59198652391887 1.45407729786774 1 1
0.542431600292423 0.465928104212293 1 0
1.24283158990372 1.14745713807948 1 1
1.26635242547133 1.11194423936248 1 1
0.875677800398669 0.776742628215609 1 1
1.0452470518516 0.946014616478382 1 1
0.858022912528833 0.759404389388893 1 1
1.08626942257716 0.948611853366016 1 1
1.47511669953821 1.31821637619143 1 1
1.03588969165735 0.972640781266049 1 1
0.484178994691709 0.493977435221724 1 1
0.93450523351507 0.848862867566087 1 1
0.872199204687711 0.832032775879478 1 1
1.1856095882104 1.05240348813614 1 1
1.28580522413653 1.13571961413211 1 1
1.03038853995565 0.956074109548523 1 1
1.03427413803482 0.955296426778655 1 1
0.978912052044033 0.869953203286888 1 1
1.11923661417767 1.00523327704803 1 1
1.40191094382487 1.29876837160885 1 1
1.05545985328872 0.946863920320901 1 1
0.744746094054024 0.683679669768278 1 1
0.912062591812761 0.807881938303092 1 1
0.703561953992473 0.662495368447576 1 1
0.57629538935087 0.488240517171364 1 0
1.19820453486344 1.14208841632794 1 1
0.641096304694633 0.522145185491418 1 1
0.88814517268318 0.800462792096197 1 1
0.958015838701199 0.844879260243572 1 1
1.10072363324457 1.01037767222993 1 1
0.877607958503894 0.79119039911545 1 1
0.649911010761464 0.579901272848918 1 1
0.815529100370401 0.752624264167013 1 1
1.39507134411977 1.30448622843507 1 1
0.727952064105705 0.684817919346741 1 1
0.674663970190046 0.634362892753466 1 1
1.23218990028555 1.11424850972066 1 1
1.27438074223626 1.15396294961597 1 1
0.973104400058474 0.828240784465887 1 1
0.842593076280634 0.775062804377942 1 1
1.04432198293199 0.954840531055061 1 1
1.14892162633654 1.03701899782193 1 1
0.903613256621882 0.809083157026006 1 1
0.79713385214954 0.683988623173437 1 1
0.79269053580637 0.715956570329384 1 1
0.523377597880009 0.472606277372792 1 0
0.722619417342722 0.679613830577942 1 1
0.780722403583954 0.736160458260938 1 1
0.897502119279317 0.832546806722811 1 1
0.965855990417331 0.850316001926639 1 1
1.18025401442784 1.05358216059411 1 1
0.9860792759707 0.907368998127885 1 1
0.795599643101347 0.716209456465176 1 1
0.835734459775741 0.760620528724802 1 1
0.821402189211533 0.757611511555271 1 1
0.817203188282518 0.713877317946059 1 1
1.10518284712269 1.00525440781741 1 1
0.852606123461267 0.73056896055988 1 1
1.64434198807848 1.43555204161637 1 1
1.01644601629143 0.907430733593442 1 1
1.02886548472923 1.00232311849515 1 1
0.751108729348448 0.652185153232003 1 1
0.578338834512939 0.510288026846286 1 1
1.33288804436066 1.19762061844649 1 1
1.14759497350071 1.03388226286028 1 1
1.08014864553739 0.984229171297171 1 1
0.942487227160325 0.851462471242428 1 1
1.16436473798563 1.06115065325281 1 1
0.602257179483724 0.530446052775085 1 1
1.26894288814716 1.15075171307675 1 1
1.29726342494896 1.19219870412401 1 1
1.12030065825433 1.01518857575094 1 1
0.536963653459447 0.472709009474911 0 0
0.873974290047332 0.806344336899933 1 1
0.855941853765216 0.764204162519212 1 1
0.856587957102249 0.75837809137203 1 1
1.44597125125275 1.29936703945217 1 1
0.96241842360406 0.851888656514705 1 1
1.00065047589841 0.910750447093778 1 1
0.935939455365044 0.831456815968819 1 1
1.06702182427558 0.944123937036654 1 1
0.97251127445134 0.86239353899586 1 1
1.13381372069608 1.02214674702978 1 1
0.888213664582661 0.808442879017485 1 1
0.808388998673771 0.670485179758156 1 1
0.593879546938005 0.507468160453519 1 0
1.24687824635451 1.12568102276316 1 1
0.98271886736473 0.895781884133239 1 1
0.984095186106692 0.880209666018053 1 1
1.07163070921226 0.950690946082322 1 1
1.01904781657223 0.88628390185789 1 1
1.14853487942468 1.00987722148834 1 1
0.542096358149922 0.478068671573606 1 0
0.840350321773119 0.758004212148925 1 1
1.0031165309882 0.903297840603958 1 1
1.09565728206276 0.99175096492279 1 1
1.47264305217319 1.34740921936349 1 1
0.885811589742566 0.810143284697858 1 1
1.17818338645613 1.06668855186302 1 1
0.964250346254769 0.838375817233188 1 1
0.75514987466767 0.709016447082256 1 1
1.20381375261234 1.11200152914023 1 1
0.936740959127095 0.882831368666994 1 1
1.04895575918794 0.954058539902644 1 1
0.877264136701323 0.772020308213776 1 1
1.17896339342017 1.04909863406233 1 1
0.732654949774212 0.659709586562528 1 1
1.21986980124954 1.09868922201338 1 1
0.372118719693394 0.333351115373181 0 0
1.10295343706089 1.04012020612922 1 1
0.970734530229327 0.8734526049737 1 1
1.19308452637359 1.07022295119425 1 1
0.758405622538207 0.681168161933268 1 1
0.933726031917044 0.832137399734168 1 1
1.29600276653162 1.15189486254942 1 1
0.694279962583688 0.636301487329362 1 1
0.64702191388506 0.586032098534447 1 1
1.39838066161387 1.32673883981164 1 1
1.21992843731878 1.13115653062866 1 1
0.662174636063181 0.62098096978755 1 1
0.439655583352723 0.391452032667987 0 0
0.863024113235607 0.749855082560517 1 1
1.45361601934927 1.28856232329012 1 1
0.493081703762683 0.414973142773665 1 0
0.554562223593534 0.509969160175856 1 0
1.16012529381161 1.0158130098943 1 1
0.519492033081714 0.512895683625696 0 0
0.647319619328105 0.573848530792249 1 1
0.955038192991618 0.840604343137094 1 1
1.19767649309035 1.06002046287501 1 1
0.716169422735664 0.65811636465179 1 1
0.935162040173286 0.869081047027955 1 1
0.554186138141821 0.498338075762374 1 0
1.12858545279161 1.01665572447372 1 1
0.750979171838119 0.705336301601202 1 1
0.714908837653686 0.674947181254266 1 1
1.30155383365681 1.13976113809897 1 1
0.572638025931784 0.528649391398371 1 0
1.18986945360961 1.06368849081374 1 1
1.09484881355367 0.98155199277668 1 1
1.00134243815778 0.960406736777596 1 1
0.764124690604121 0.698221068460079 1 1
1.19119835593049 1.04671505773363 1 1
1.02177983056627 0.944730389474427 1 1
0.617653552912243 0.547943259866164 1 0
1.51999622151854 1.30698926679862 1 1
1.20680643028133 1.06856327594389 1 1
0.871129020097772 0.789473089081854 1 1
0.42710027400929 0.412392716805398 0 0
0.769350290130317 0.697762461506438 1 1
0.791870760562943 0.71441944472376 1 1
0.633430227121111 0.513266810043 1 1
0.671200448690244 0.597525215400321 1 1
1.02931227155735 0.921520585269602 1 1
1.36442352159311 1.24718029287313 1 1
0.864424006865404 0.827002567638919 1 1
1.02551069421521 0.968595012297711 1 1
0.582435917746022 0.540488633793404 1 1
0.753702600020207 0.691250770619297 1 1
1.04699128285586 0.903064411586671 1 1
0.628982224680405 0.574196893040326 1 1
0.35610135203033 0.306460369475467 0 0
0.837288893675861 0.789384942375598 1 1
0.75952664640606 0.688044996471703 1 1
1.23509212839321 1.15427179914586 1 1
1.28376664054079 1.17887302463636 1 1
1.27400672385041 1.14405022398537 1 1
0.610461945120358 0.514085950346295 1 1
1.04700647847102 0.969707541832043 1 1
0.443390547004007 0.452696948537589 1 1
0.807851279891952 0.750565749552578 1 1
1.28436631912068 1.13941752235803 1 1
0.971784900184454 0.850094916741835 1 1
1.07192840274225 0.975660374232052 1 1
1.44467551037646 1.27072090779905 1 1
0.942094497021006 0.852770892836977 1 1
1.08316738181051 0.987310578111031 1 1
0.961505027476272 0.872050427970348 1 1
0.896186924783559 0.768124297902509 1 1
0.741584241731254 0.653887051841585 1 1
1.19287264245013 1.12830428787905 1 1
1.40281470536066 1.24120363083876 1 1
1.04571600768277 0.942524533571778 1 1
1.51117798379047 1.35345268430825 1 1
1.33871607301097 1.24877502204286 1 1
0.877774132346746 0.770518154850387 1 1
0.813141113220318 0.702779775133059 1 1
1.38133233737689 1.21149816884468 1 1
0.790706603834745 0.774939721546904 1 1
1.23407493556742 1.10183292645429 1 1
0.705500847317922 0.644073014856717 1 1
1.06892332819844 0.989290542630038 1 1
1.18694235338713 1.20816478249248 1 1
0.578546505436291 0.525865405589175 1 1
1.32457287406597 1.19779911198255 1 1
1.09554420809299 0.994868680924387 1 1
0.855124330550939 0.791538286722676 1 1
1.16564331519958 1.06241081596798 1 1
1.18905752960091 1.05730425021962 1 1
0.805167565601714 0.723068586819221 1 1
0.69454134159538 0.639533851327053 1 1
1.21968067499329 1.15363557535767 1 1
1.02848174300665 0.962442063913355 1 1
0.96597200163967 0.874505543677301 1 1
0.61046165729376 0.599322735622273 1 1
1.44066257417631 1.2641026280976 1 1
1.05361084176882 0.934149480533889 1 1
0.653106486439971 0.596245361791189 1 1
0.877904670603482 0.795208577848155 1 1
0.977259618150407 0.889202252386005 1 1
1.00964900201823 0.871880408285917 1 1
0.811093269163687 0.744441603962065 1 1
0.703799774072814 0.615790714182203 1 1
0.726326288422982 0.636143930471371 1 1
1.14236627496858 1.00213778768135 1 1
1.16390330042306 1.04623631054689 1 1
1.06910426546686 0.968502190104637 1 1
0.735469704941186 0.672504888795652 1 1
0.929108093571699 0.889367922220333 1 1
0.782416645099906 0.700460466320211 1 1
0.800317225846977 0.733537717193441 1 1
0.913699516471452 0.817760932266299 1 1
0.979266800792824 0.868362279125439 1 1
1.33773117208621 1.21994428624828 1 1
0.914705732161332 0.849601815826648 1 1
0.854265153745257 0.711486855192945 1 1
0.26953548067934 0.237909296804422 0 0
1.18159246725018 1.09204230060647 1 1
1.33775990630062 1.19817257814777 1 1
0.765335349856359 0.734062831674796 1 1
1.26540441490193 1.09967843894974 1 1
1.15460780547335 1.04891852323916 1 1
0.862862138226028 0.767490241317016 1 1
1.07741092822574 1.02606071798819 1 1
1.18357518337452 1.03549926893473 1 1
1.28179812486245 1.12374700153217 1 1
0.818137499420237 0.730994387113281 1 1
1.50725879152324 1.35329070909102 1 1
0.838750796775522 0.741675873981301 1 1
1.21506646730265 1.08629346564282 1 1
0.756080351681647 0.686997526152898 1 1
1.51353814431293 1.39560925482909 1 1
0.941789084943086 0.842418780537142 1 1
1.27813405919127 1.09103901780638 1 1
1.11089788081319 1.07178956449084 1 1
0.947714612559759 0.830523886188326 1 1
0.572829088382469 0.529095554664485 1 1
0.977106608125497 0.891878210678724 1 1
0.917972952034799 0.826943581410413 1 1
0.933157187211438 0.803308612041327 1 1
0.95963553418443 0.88012449195851 1 1
0.932643269777248 0.840494387993469 1 1
1.0737592675209 1.01358528468558 1 1
1.05400909219658 0.954013944856512 1 1
1.08134176089556 0.911772400914358 1 1
1.12100931901508 1.00383822972222 1 1
1.1232707580848 1.01572552397804 1 1
1.25851153658394 1.13073049054045 1 1
1.23367062360786 1.12937713701412 1 1
1.43086027894689 1.27926154888697 1 1
1.31511198380669 1.22132704755598 1 1
0.837750919682276 0.774596848219087 1 1
0.993932308697426 0.913900215180145 1 1
0.852203799615818 0.761669963198398 1 1
1.3988135751605 1.25746532496957 1 1
0.35908310135563 0.361513026711983 0 0
0.930113166655507 0.840903821686013 1 1
0.921033477986184 0.831089977440979 1 1
0.864893671231051 0.794458292816198 1 1
1.26544013061894 1.1462002462205 1 1
0.667699352760706 0.613117098560577 1 1
0.6520707360413 0.603010044482515 1 1
1.31498975136282 1.16434135230158 1 1
1.49817426927757 1.35376037499984 1 1
1.00996685491787 0.919145646179507 1 1
1.03116886810779 0.949169647543727 1 1
1.3737200780834 1.25895788434593 1 1
0.786898470550821 0.705897617425937 1 1
0.611567691380242 0.527249998394732 1 1
0.512716639411538 0.45823959623644 1 0
0.962416313989835 0.870288054959476 1 1
0.697544978997952 0.617974537230302 1 1
0.723111892919156 0.597398561011916 1 1
0.777659453917756 0.750504601991591 1 1
0.725382302182077 0.655332748818736 1 1
1.31549785568185 1.17149193273018 1 1
0.949829380558326 0.817084164280276 1 1
0.976379087720785 0.887714357852314 1 1
0.858295891594054 0.768750839595753 1 1
1.31532922776812 1.14246843989923 1 1
0.568945397070369 0.564190737835375 1 1
0.739332137159931 0.660987217971926 1 1
0.754231894178008 0.673901471300112 1 1
0.805370685275344 0.735608799420947 1 1
0.870663899314448 0.777326914306866 1 1
0.714026957238728 0.667559752712937 1 1
1.21811461294176 1.12149571312356 1 1
1.0247875307003 0.946797305390399 1 1
1.01877636466791 0.948226143585551 1 1
0.85550328231353 0.748860234868547 1 1
0.873837702203321 0.77337758023491 1 1
0.399258468336169 0.359142091280886 0 0
0.992489331815945 0.893788971161763 1 1
1.13801472122057 1.05377909466917 1 1
1.21985411072611 1.09110449238566 1 1
0.418345373761712 0.386126924566566 1 0
1.14963092154418 1.0386852577164 1 1
1.01366625606536 0.893087771285904 1 1
0.556414131238336 0.483640850159792 1 1
1.32275491356624 1.1574409485438 1 1
1.02832550440612 0.907907459338642 1 1
0.962648646178472 0.857226480613499 1 1
0.642888535728679 0.573676544146384 1 1
0.743049036952525 0.740464906976006 1 1
0.776002926196595 0.705594903791988 1 1
0.839852558062173 0.741856182456041 1 1
1.02753725286636 0.9595040048282 1 1
0.858771578363021 0.815868671098222 1 1
0.779878997287245 0.694191290012004 1 1
1.01866435277563 0.92217037781354 1 1
0.787519882210639 0.718767404458688 1 1
0.483498909178593 0.475174800433377 0 0
0.796641176135768 0.726597730181084 1 1
1.10805777111247 1.01126058941679 1 1
1.41707668205426 1.30782987325797 1 1
0.864761443623118 0.789082957181815 1 1
0.771847961102455 0.728784237048856 1 1
1.04239218848073 0.945204899798662 1 1
1.18495877902636 1.07493588932667 1 1
0.909843595725106 0.817274378672703 1 1
0.394376503284197 0.348008056781879 0 0
1.01401769649324 0.925799306593696 1 1
0.935729464070416 0.851005926041381 1 1
1.31419186829981 1.14775738395213 1 1
1.33028676179395 1.27538024527346 1 1
1.01301380013739 0.900741052528522 1 1
0.869340367884556 0.815588563423492 1 1
1.3140810555887 1.18903567659066 1 1
0.623043906730792 0.57819913461321 1 1
1.12400012031888 0.964595929539408 1 1
1.01616420444162 0.920097338856203 1 1
1.0258984146488 0.901227770273632 1 1
1.41068339987282 1.24450031860455 1 1
1.49415809986951 1.3774853938801 1 1
0.798255775310971 0.710022564791006 1 1
1.06352204024633 0.968607345214038 1 1
0.775019429240429 0.725221673209914 1 1
0.658513101719708 0.567859782387908 1 1
1.08403819272855 1.00804230304698 1 1
0.864299084683058 0.776533280337053 1 1
0.927381404632142 0.838971058350112 1 1
0.740345785093129 0.665934488884485 1 1
1.16281191917314 1.06636252707681 1 1
1.47530908175348 1.33789133248573 1 1
0.788619517525746 0.696385790035578 1 1
0.59871824275031 0.525400196358099 1 1
0.96440693326413 0.878004247613297 1 1
0.609558239872525 0.586095809233044 1 1
0.665785598891875 0.602019304681443 1 1
0.824334477938484 0.774638331870668 1 1
0.876118056482391 0.795473637551406 1 1
1.40914341478511 1.22788191239571 1 1
0.939738434257268 0.864464641572987 1 1
0.892962628151889 0.798927093097264 1 1
1.10126562352954 0.998426085124099 1 1
0.98271232852794 0.836382864220904 1 1
1.27747234067507 1.11321157084961 1 1
0.824772733802077 0.669024611588555 1 1
1.08860672888455 1.00496950896699 1 1
1.10509550985429 1.00270793347616 1 1
1.20879603428308 1.0905529802185 1 1
1.31394541418901 1.14342097943627 1 1
0.899204509320491 0.792008873050167 1 1
0.68438608723452 0.625981636841114 1 1
1.0279252398515 0.916979783635392 1 1
0.669182757457078 0.635671264517671 1 1
0.966022590791111 0.895315212683757 1 1
0.904318069770782 0.786006734429016 1 1
0.697861034950103 0.645279026316594 1 1
1.06325875240416 0.958756566122843 1 1
0.714632478263262 0.644222498248262 1 1
1.08090711028566 0.960890894003516 1 1
1.34032051186737 1.22912661094184 1 1
0.816902478810967 0.748415564742227 1 1
0.764135238502752 0.710558131262849 1 1
1.52291904632559 1.28146790154236 1 1
0.913948489744129 0.821337100492196 1 1
0.988932142512688 0.883172879912346 1 1
0.437237553990447 0.400064930675197 0 0
0.819268066718937 0.724045372543264 1 1
0.896306544009557 0.803109529708437 1 1
0.985897298086483 0.853776321215211 1 1
0.85076840663679 0.768896496569749 1 1
0.894888318715478 0.815024903228383 1 1
0.996814582076332 0.931962170772634 1 1
1.06086077590851 0.952081011077324 1 1
1.26417389557632 1.13793735574157 1 1
0.807182578283312 0.721534375698451 1 1
1.27520207945261 1.16439980864837 1 1
0.91649960053249 0.820978601908185 1 1
0.457743198706105 0.406927436515452 0 0
0.821785381602399 0.760711864593937 1 1
0.805134557738624 0.718777149652428 1 1
0.780777215196056 0.699971918517688 1 1
1.37364376624012 1.20875137456702 1 1
0.402996135652829 0.390165101371139 1 0
1.06285300926043 0.984720026911596 1 1
1.1397600638828 0.992504488026976 1 1
1.35947226247302 1.22143654641209 1 1
1.04785934110133 0.917466698129398 1 1
1.08647539985666 1.01217483575755 1 1
1.09345693737633 0.995191619402426 1 1
0.941479545044543 0.85960148396197 1 1
0.786260891641341 0.716513925784984 1 1
0.999419690187873 0.90120461846322 1 1
1.07130996589218 0.937387560238454 1 1
1.14345847791633 1.0620520004842 1 1
1.04325423000035 1.0705084189911 1 1
1.19418600440507 1.06739001212621 1 1
0.741538906024911 0.669388333597206 1 1
1.31226266071347 1.16521519718848 1 1
1.45799284475033 1.30490824821583 1 1
0.932116283961048 0.892680032900921 1 1
1.55052990461109 1.41223926730277 1 1
1.00882431757532 1.00143263645319 1 1
0.707326520973756 0.660186996586492 1 1
0.858753524058705 0.774936144423847 1 1
0.744651530993359 0.685876600647963 1 1
0.764602319991047 0.684854084277145 1 1
0.852727822197523 0.791507862426483 1 1
0.677804173211675 0.629128106487326 1 1
1.30576278354783 1.15899959043532 1 1
1.67724805046373 1.47841349171655 1 1
0.923171573584131 0.820646251807157 1 1
0.790417408997371 0.730347192039608 1 1
0.700113657313294 0.610327851860593 1 1
0.96441774034389 0.836050073561551 1 1
0.723321241661393 0.644875635489541 1 1
0.639318554659436 0.563827396780429 1 1
0.881447695785091 0.795648854290047 1 1
1.01264330523017 0.892389899469779 1 1
1.4302336323829 1.27646894461705 1 1
0.912562243436241 0.843494806110409 1 1
0.670112561427125 0.608373258021881 1 1
1.48818274525411 1.27415520135422 1 1
1.05669260528618 0.957365868426596 1 1
0.866116841312973 0.820026377921116 1 1
0.964834656549948 0.834668939115944 1 1
0.749102417935394 0.682001316840598 1 1
0.946539023920729 0.841845086428908 1 1
0.998521536656081 0.899068963050596 1 1
1.04244129675408 0.936739029952343 1 1
0.746434557688681 0.695222388002652 1 1
1.03497546270206 0.955835494598234 1 1
1.08104730658279 0.978173060914652 1 1
1.27804334696002 1.15406344369832 1 1
1.23802512871349 1.08079052629127 1 1
1.01120492736872 0.912254028331342 1 1
0.938698907271476 0.833773847707391 1 1
0.56377024013248 0.523560943667479 1 1
1.09128218554887 0.968056651383566 1 1
1.11180352070217 1.04635666705597 1 1
0.695770455983517 0.613657698629631 1 1
1.25588327079897 1.1353296171202 1 1
1.0441843718845 0.943989558091717 1 1
0.736286276830476 0.654466835035467 1 1
0.932202615840006 0.844567873124925 1 1
1.09663040898971 1.00380020877151 1 1
0.883942907057746 0.817921479346307 1 1
1.43995771991623 1.28784893400177 1 1
