# Supplementary material for: Bias caused by sampling error in meta-analysis with small sample sizes
Source: PLoS One. 2018 Sep 13;13(9):e0204056. doi: 10.1371/journal.pone.0204056 (PMC6136825; doi:10.1371/journal.pone.0204056)
Supplement: S4 File — (ZIP) [file pone.0204056.s004.zip › results N = 10 theta = 1 tau = 0.2 sz = 50-100.txt]

"cohen.dl.theta" "hedges.dl.theta" "cohen.dl.cp" "hedges.dl.cp"
1.13214514115621 1.12113359606992 1 1
0.827392834735266 0.819162140431586 1 1
0.964913999837572 0.955928077923734 1 1
1.05178898532661 1.04073831122291 1 1
1.06715435828716 1.05672203768687 1 1
1.07962156522075 1.06988558692202 1 1
0.872679684235275 0.863450297534461 1 1
0.840016665100018 0.830082615006793 1 1
0.932991540125732 0.923532389348349 1 1
1.00663224853141 0.996067634276421 1 1
0.938130937313559 0.928637222861628 1 1
1.01074468956589 1.00157870636351 1 1
1.20710211896795 1.19445699945704 1 1
0.898446435018581 0.889248042080562 1 1
1.11460444848422 1.10349841690693 1 1
0.806398215615703 0.797794180424978 1 0
1.08538800172156 1.0739242036891 1 1
0.929879613129041 0.920831862607554 1 1
0.984334103005042 0.97440648452679 1 1
1.06808136806509 1.05704887869184 1 1
0.993918430292104 0.984923741585182 1 1
1.00803304538551 0.997750116723445 1 1
0.90382706832117 0.89488826605373 1 1
0.992470756015857 0.982174693120682 1 1
0.941390516533667 0.931410202030366 1 1
1.08740401760026 1.07654994229166 1 1
1.0705981414133 1.05977751230162 1 1
1.02450466536572 1.01407863324289 1 1
1.05287683809783 1.0422446763556 1 1
1.00558125881516 0.996043852724531 1 1
0.973647100542788 0.964809741120132 1 1
0.894901631221588 0.886398472038135 1 1
1.04339908459511 1.03295587911207 1 1
0.992316587932444 0.98257451480915 1 1
1.11940803899879 1.10852409311653 1 1
1.03834455946021 1.02799907355738 1 1
1.05281737190546 1.04193928944632 1 1
1.01823603288692 1.00826311776675 1 1
1.10465456240202 1.0930599988239 1 1
1.01797104022939 1.00884287603074 1 1
0.924577959367579 0.915277354683663 1 1
0.873524475216851 0.865060982331461 1 1
1.12398123781616 1.11242881633895 1 1
0.91985658847124 0.911880771708781 1 1
1.02977996889253 1.01918022005833 1 1
0.905257188486505 0.895818346113205 1 1
1.08575769851531 1.07536371153946 1 1
0.854737575612202 0.845918861926482 1 1
1.11140470581096 1.09939282044125 1 1
1.02026836829732 1.00798691721902 1 1
1.09446535403842 1.08384437833772 1 1
0.989396945772487 0.977719466442311 1 1
1.02640063727928 1.01698017224048 1 1
1.04093553754074 1.03098755442673 1 1
1.03619826345048 1.02519988813046 1 1
1.14132467122586 1.12893782495763 1 1
0.859628177928044 0.850555205845488 1 1
1.16496308831848 1.15275019340533 1 1
0.961939098898992 0.952392793755569 1 1
1.02325861429707 1.01329984504511 1 1
1.03732877477467 1.02653836419242 1 1
0.915037438358817 0.906067726726056 1 1
0.867003471850881 0.858487849014145 1 1
1.10584431853035 1.09271619180832 1 1
0.808347744392219 0.800076851860524 0 0
1.15869528771254 1.14705585249286 0 1
1.09660860418025 1.08453962740818 1 1
1.09039183895239 1.07888950410586 1 1
1.11835645117088 1.10745273398043 1 1
0.970970145293069 0.960550660479919 1 1
0.985899168458289 0.973946705556163 1 1
0.96463319384775 0.955653057735054 1 1
0.977576707425289 0.967487394383055 1 1
1.11415891087158 1.10239857918697 1 1
0.884954113329853 0.876420551840133 1 1
0.974263874912905 0.964988280777889 1 1
1.09854045059228 1.08723736850875 1 1
1.08750470977169 1.07797101389369 1 1
0.911420947140599 0.902113428652368 1 1
0.874887926175085 0.866082212839463 1 1
1.00755812584129 0.997162118766863 1 1
0.870316258917145 0.861251351548262 1 1
1.05494270434643 1.04370024766502 1 1
0.869071204918832 0.860179761579573 1 1
1.16667843155489 1.15413231474273 0 1
0.941265554912981 0.931490194892102 1 1
0.985773851446867 0.977165067124715 1 1
1.07017138073855 1.05956139031196 1 1
1.13194500908756 1.11957226148694 1 1
1.02863491712358 1.01882877295061 1 1
0.98214180764413 0.972126824582417 1 1
0.865569665866598 0.857586766528044 1 1
0.876838185617259 0.867870671604038 1 1
1.0455259547627 1.03588227003354 1 1
0.910334206318665 0.901714931678657 1 1
0.907265651102595 0.898466704885749 1 1
0.821827377308405 0.813756354750622 1 1
1.13546000386293 1.12425085401622 1 1
0.964984756011191 0.954162912100607 1 1
0.984882776788671 0.973555798617677 1 1
1.1824649390642 1.17019101473997 0 0
1.00670631820888 0.996174194118555 1 1
1.11485050069341 1.10342736797106 1 1
0.907399229665637 0.899213797939803 1 1
1.0493974389897 1.03913147201669 1 1
1.04035847431937 1.03062879372133 1 1
0.821175319857732 0.812174263791143 0 0
0.935190569015984 0.926284310882791 1 1
0.918138976522939 0.909025551996807 1 1
0.846026031368227 0.838171295877588 1 1
1.05190996143102 1.04010446841861 1 1
1.02812605319048 1.01710841601045 1 1
0.846599747607834 0.837725796341668 1 0
1.00056784777145 0.991465031574916 1 1
1.15814574783784 1.14720883385767 1 1
1.08334886346592 1.07246317332765 1 1
1.13484548306234 1.1220900015289 1 1
1.19095018950045 1.17922120752788 1 1
0.937991871112796 0.928805539913165 1 1
0.91123625973961 0.901780250379757 1 1
1.00007307535985 0.989186592463666 1 1
1.0151142001892 1.00489555617301 1 1
1.08159064164476 1.07087041000928 1 1
0.940325856409173 0.931048549751421 1 1
1.02873600197765 1.01838524106052 1 1
0.954066062194175 0.943954939536977 1 1
1.25189062732404 1.23879110508011 0 0
0.836571493330476 0.827331193921474 1 1
0.991333831000555 0.982215716827657 1 1
1.04687796113306 1.0363512298143 1 1
0.902616005292268 0.893813097380566 1 1
1.1326947540483 1.12192836704094 1 1
0.983522302759694 0.973709406116884 1 1
0.976073670289344 0.965032511468594 1 1
0.975656819273496 0.96586980795882 1 1
0.896262927321824 0.887359781793844 1 1
1.02272151645138 1.01296971083066 1 1
1.0573156494878 1.04777144450533 1 1
1.05239640088313 1.04094886542046 1 1
0.868601430191992 0.859664776480227 1 1
1.06720227799945 1.05597094081896 1 1
1.02846692134 1.01937522187916 1 1
1.11858233891747 1.10741351991747 1 1
1.29642590298569 1.28389505670099 0 0
0.998111458420538 0.988835610685967 1 1
0.877002301630787 0.869032248845424 1 1
1.02468034493627 1.01478498479577 1 1
1.16449531611735 1.1537950965337 0 0
0.892803866632265 0.883176072760543 1 1
1.04920629007082 1.03796559343472 1 1
0.998743395886522 0.988850677995659 1 1
1.11858530847402 1.10760983103623 1 1
1.01114467302118 1.00180545041838 1 1
1.0008062551495 0.991568999576916 1 1
0.887395087657249 0.877800232409011 1 1
0.911223147359292 0.901682486378609 1 1
0.973291463661885 0.96305461444888 1 1
0.984417945583247 0.973337207857736 1 1
1.202787005213 1.18978923201797 0 1
1.00621442743826 0.994678370652719 1 1
1.02421772857909 1.0136596991254 1 1
0.959769218288278 0.950770761307986 1 1
1.06976756130831 1.05905074920502 1 1
0.981373313065295 0.9711546740832 1 1
1.10640172521033 1.09461515729641 1 1
0.989209847818016 0.978658080335887 1 1
1.23586960858989 1.22434658218017 0 0
0.913730780924889 0.904715478339445 1 1
1.00205917559413 0.992461404824246 1 1
0.942239987971826 0.931967952744443 1 1
0.941030565136739 0.931835241462999 1 1
0.991052615256149 0.980550263110217 1 1
1.00365843512367 0.992061561932029 1 1
0.992897295686634 0.984074882839694 1 1
1.03565263524235 1.0260525085582 1 1
0.997432526406302 0.987386192348734 1 1
0.940387120869397 0.930319567181797 1 1
0.882848760310047 0.873301680774249 1 1
0.977065400325931 0.968052529433059 1 1
0.928291435645614 0.91947977887654 1 1
0.965756767919485 0.954650329346165 1 1
0.918923352809568 0.909973172281825 1 1
1.17999232999357 1.1676015940012 1 1
0.905174925113136 0.896882302788991 1 1
0.957736747142744 0.94808626017662 1 1
1.0717860665494 1.06079010350092 1 1
1.18517283772875 1.17322216480781 0 0
1.04516129441339 1.03427473037404 1 1
0.986717171067179 0.977532375138278 1 1
1.1197069158332 1.10776281678611 1 1
0.897453676777482 0.889901948574306 1 1
1.08353991901538 1.07279749245312 1 1
1.06495615016805 1.05405633100097 1 1
1.11988551214711 1.11016117225201 1 1
0.937198528971387 0.927701930657161 1 1
1.14816670374472 1.13630586473024 1 1
1.00701551081691 0.996753295777752 1 1
1.00961058225615 0.999468589965269 1 1
0.905530736918694 0.896855406273998 1 1
1.00316728763232 0.994649847254855 1 1
0.866934201823191 0.858547000820026 1 1
0.919594986798406 0.909322565428789 1 1
0.948696225462623 0.939516070371432 1 1
0.965451157092855 0.954236457769027 1 1
1.1008920115123 1.08936569651595 1 1
1.06602618290874 1.05605279203652 1 1
0.882720660034976 0.873793819610361 1 1
0.877331195545303 0.869507206255843 1 1
1.00104648537261 0.990841530808162 1 1
0.946494992559204 0.936689321405424 1 1
1.03195658667819 1.02201177586589 1 1
1.05642729593172 1.04606706120994 1 1
0.991643744415224 0.982689002746817 1 1
0.810766969217694 0.803040225998439 1 1
0.974515262545485 0.964951063320617 1 1
0.997687334204979 0.987130680921821 1 1
0.955684237959825 0.945546804576394 1 1
1.0928241464957 1.0818587712896 1 1
0.974292235420319 0.964179173581164 1 1
1.09661867750031 1.08686121075467 1 1
0.951345429921995 0.941976976955437 1 1
1.01322225816927 1.0037605901672 1 1
0.970262703001096 0.960475138759284 1 1
0.878642911877638 0.869868733890155 1 1
1.07227715532956 1.0614234500571 1 1
1.11172262461834 1.10125947088876 1 1
1.05866092431206 1.04904460124968 1 1
0.995340383832877 0.984503317554704 1 1
0.962813797421184 0.95404260703495 1 1
0.915152055039042 0.904494101691776 1 1
1.14756192945617 1.13728118544863 1 1
1.11752882060192 1.10583866470415 1 1
1.04743095248332 1.03836359045329 1 1
1.11633586939261 1.10473799864118 1 1
0.971671373306733 0.961777437627369 1 1
1.06562158487877 1.05483007366578 1 1
0.943555387643957 0.935029795392229 1 1
1.04757230667337 1.03693589437181 1 1
1.01580366078593 1.00647364631104 1 1
0.978922761713765 0.968973678137697 1 1
1.17035387609146 1.15812777387128 1 1
1.02827916891742 1.01628000142543 1 1
1.07248148613344 1.06190571943836 1 1
0.817226571697467 0.809245678218314 0 0
1.12614135719158 1.11523161664722 1 1
1.00200990946994 0.991005319739933 1 1
0.950255088659533 0.941075406771065 1 1
0.912017732559139 0.903656764249204 1 1
1.0865397852175 1.07398929850241 1 1
1.00499452695167 0.993856662712823 1 1
1.06551635487958 1.05438502285154 1 1
1.03391947536795 1.02313959769332 1 1
0.840815470121087 0.83250580104698 0 0
1.11203104723278 1.10049594606751 1 1
1.17905153242921 1.16673708054109 1 1
1.16235387770883 1.14960171625909 1 1
1.07652927662785 1.06387170591612 1 1
0.924188915520474 0.913065052834229 1 1
1.0390628229585 1.02941705849455 1 1
1.04330557595512 1.03211294524541 1 1
0.987411656802848 0.977380732458693 1 1
1.09657260513988 1.08630538013585 1 1
0.88561804097521 0.875740007646479 1 1
1.13571480618361 1.12488179388051 1 1
1.03547826245341 1.02504686822671 1 1
1.10423895148475 1.09297408838735 1 1
1.10489182787218 1.0939326990424 1 1
0.996734515823784 0.985489817660828 1 1
0.933963823304264 0.923574575653388 1 1
0.931013991449792 0.92179520289977 1 1
1.02869575868428 1.01767929681138 1 1
1.14287413019929 1.13070927062078 1 1
1.02050851417869 1.01058138953123 1 1
0.859659719551989 0.850748800811683 1 1
1.00143617800751 0.990336915603516 1 1
1.04209686447033 1.03209247873926 1 1
1.11637381973286 1.10538999469218 1 1
0.989898252132783 0.979566070051598 1 1
1.26775548287091 1.25619890067061 0 0
1.01565355462669 1.00656969670115 1 1
1.09380931040789 1.08216437973895 1 1
1.03635615285884 1.02533038044785 1 1
1.05521626405869 1.04557742805646 1 1
1.15279857652059 1.14077092714399 1 1
1.04393877552299 1.03268106114072 1 1
0.944883703625746 0.936113506133386 1 1
1.04073075126016 1.0304666861321 1 1
0.885232322318924 0.875694466558287 1 1
1.02114425149707 1.01122725549838 1 1
1.00790492113607 0.998556334930701 1 1
0.984314499831129 0.973441708854566 1 1
0.997589062944638 0.988039314923812 1 1
0.902586045352217 0.892075651529032 1 1
1.24555900801234 1.23202251478137 0 0
0.86400123301367 0.855563731900345 1 1
0.940503105533308 0.930864437186801 1 1
1.04058698153628 1.03020836405624 1 1
0.973100774573104 0.962509886013551 1 1
0.978642883684298 0.968389454394981 1 1
1.15660749080565 1.14477378218539 1 1
0.925719366387631 0.916979715756343 1 1
0.725600359215097 0.717440208441418 1 0
1.03950479484035 1.02907633993467 1 1
0.970390032299717 0.960141059128917 1 1
1.02293756433126 1.01207470055079 1 1
1.19016951643109 1.18002850064283 0 0
0.977810039384509 0.967545561440927 1 1
1.0190273711186 1.0084513811234 1 1
1.12340673554928 1.11143719249941 1 1
1.21762961394904 1.20402345579963 0 1
1.049061936835 1.03776979530223 1 1
1.08999487569507 1.07980794096156 1 1
1.10612558853621 1.09537001709092 1 1
0.936267582330809 0.926364361745424 1 1
0.976126266693284 0.966758640648742 1 1
1.1381178115374 1.12704030661613 1 1
0.986420961891582 0.976352716190214 1 1
0.979858661296777 0.968714009683548 1 1
1.05141125585878 1.04155642742667 1 1
0.800944860710626 0.792432179672024 0 0
1.10090854903261 1.08949544220013 1 1
0.992891864211018 0.982744749628357 1 1
1.14585792112138 1.13483835321323 1 1
1.19172118498484 1.17838047041484 0 1
0.972996690768226 0.96458131487799 1 1
1.05632113884009 1.0459620719501 1 1
0.969263751066073 0.958765988955555 1 1
0.97667457565121 0.967555294518102 1 1
1.05821888220929 1.0465256498806 1 1
0.92340690389421 0.915270580019812 1 1
1.03952192777405 1.02943801215185 1 1
1.09465825284378 1.08403151784267 1 1
1.1593251141319 1.14625383268439 1 1
1.06403455522694 1.05327818123968 1 1
1.10091537221156 1.08927688971281 1 1
1.25678252723743 1.24366265956735 0 0
0.945840327872996 0.93754844964812 1 1
0.935424519544078 0.927028965381256 1 1
0.959486992877829 0.950261149541679 1 1
1.04170983803879 1.03065111249142 1 1
0.900686120107534 0.891399198773607 1 1
1.00351328421372 0.993685906724482 1 1
1.04055227095939 1.02854245035028 1 1
1.07299164864996 1.06366246006787 1 1
0.936623650386704 0.927303634180003 1 1
1.0982132696495 1.08716126226247 1 1
0.896080973979862 0.887840349094002 1 1
0.994684195747175 0.98348463957621 1 1
1.01350223438333 1.00263859839822 1 1
1.05823891676102 1.04734765091181 1 1
1.08934229647193 1.07944381395031 1 1
0.84706321691191 0.838176583458552 1 1
1.05625316468759 1.04405673930335 1 1
0.856026243411398 0.847575738088747 1 1
0.886261080415172 0.877076681398783 1 1
1.01510891595862 1.00501568162681 1 1
0.904528888299055 0.895052931393364 1 1
0.857265495353675 0.84818791921175 1 1
1.14637644111796 1.13521310054183 1 1
0.971581414822049 0.962344559140229 1 1
0.96025026134439 0.951143607615055 1 1
1.00190493482334 0.992080592867265 1 1
0.859248066054068 0.851041669888971 1 0
0.903237710094109 0.895005665859511 1 1
0.953894851634592 0.944745437022063 1 1
0.972994225606919 0.962121697096274 1 1
0.946454044577929 0.936726723075761 1 1
1.08208995733691 1.07156225410941 1 1
0.942447748473344 0.932702703020098 1 1
0.912332333756601 0.903295630631852 1 1
0.899660320376488 0.89043754482846 1 1
1.04068188701631 1.02953849070454 1 1
0.967547803828944 0.958258301473468 1 1
1.05228439607584 1.04156317658073 1 1
0.904621443698237 0.896269608657354 1 1
1.02771762644097 1.01745016790308 1 1
0.820206152364953 0.812422235907823 1 1
0.863470188604878 0.854970464405245 1 1
0.985873602855873 0.975742348889675 1 1
0.995496119361275 0.985552120379938 1 1
1.05790650397695 1.04789501094397 1 1
0.989587888139612 0.979001824467462 1 1
1.09964906495252 1.08884627218902 1 1
1.06761278883063 1.0579238933354 1 1
1.00691213181848 0.996560077866586 1 1
1.12953017365627 1.1172444727756 1 1
0.998703145491749 0.986963012852936 1 1
1.23877162470628 1.2262094266813 1 1
0.822518453450505 0.813703052750946 1 1
1.08578655593749 1.07425444815737 1 1
1.07045489048676 1.05909135333447 1 1
0.904517907580601 0.895148377329991 1 1
0.986416318942909 0.976197916901605 1 1
0.906994357454691 0.896518847020514 1 1
1.01620998448579 1.00445894818948 1 1
0.997979453147897 0.987636258466236 1 1
0.944932125401989 0.934113178022253 1 1
1.1316880986656 1.12173733755778 1 1
1.01845373707298 1.00843637608987 1 1
0.895639313767461 0.886980318186543 1 1
0.946390747809449 0.936803413336791 1 1
1.03404005254772 1.02277632237051 1 1
1.21566503934903 1.20368591713357 0 0
1.01467538041413 1.0045364560996 1 1
1.15165356669534 1.13786686019081 1 1
1.10578150502925 1.09367996512355 1 1
0.91570311033945 0.905190638281493 1 1
1.05636130475516 1.04596740807902 1 1
0.875812251361201 0.866993554740777 1 1
0.989691059377092 0.98061642630526 1 1
1.09517707952253 1.08429032551352 1 1
1.01024529904933 1.00179561590938 1 1
1.12970270374187 1.11794455293011 1 1
0.888188111926923 0.878814344317475 1 1
1.01136294421309 1.00178773864456 1 1
0.997736784304718 0.987397729377454 1 1
1.05949553768165 1.04979988947724 1 1
0.939419857840299 0.928829513057645 1 1
0.873200115591233 0.86363346488156 1 1
1.03471241804115 1.02287489834894 1 1
1.05973826223452 1.04956230779893 1 1
1.00306913245466 0.993411653856396 1 1
0.90939889248519 0.901019034258086 1 1
0.929070270160764 0.91986117484574 1 1
0.941619114494243 0.931171018668789 1 1
0.909064316190469 0.899843117073504 1 1
1.07985132846008 1.06912851761524 1 1
1.02053660956047 1.01100432884248 1 1
0.941125939227944 0.931887654766904 1 1
0.951007247840254 0.941589555270614 1 1
0.941978940680529 0.932346009171607 1 1
0.823227443671411 0.815454552668772 0 0
0.859507018536933 0.850435026172127 1 1
1.03414478321331 1.02288582693347 1 1
1.07582573309695 1.06464770429345 1 1
1.11946896715655 1.10723669092455 1 1
0.935570816151926 0.925376097959295 1 1
1.03965565039263 1.02950319531086 1 1
0.865773083106161 0.85655374308086 1 1
1.02007849003667 1.00995660506242 1 1
1.05969089916328 1.04883484612175 1 1
0.948563543152284 0.939268331592255 1 1
1.12170755897084 1.1097785197068 1 1
1.1294322132148 1.11787705094749 1 1
0.97152613337738 0.962014054500675 1 1
1.01188789914598 0.999762375272432 1 1
1.12553365351077 1.11362378982158 1 1
0.910401623827115 0.901035407927599 1 1
0.984349401646364 0.974082639053774 1 1
1.00278071236564 0.99259948182041 1 1
0.999900410358614 0.990021972257 1 1
0.99350165516056 0.982324822985807 1 1
0.99939628329593 0.990025730679317 1 1
0.964121607301887 0.954980705224151 1 1
1.04119394465529 1.03076483413395 1 1
0.940782387424338 0.931609868407805 1 1
0.92214153580578 0.913190169255296 1 1
1.13876018660899 1.12708194991938 1 1
1.06648198666934 1.05586873751234 1 1
1.12747959523955 1.11681813353543 1 1
1.0791736633155 1.06814072895698 1 1
1.10821526463539 1.09732758088188 1 1
0.927087310145086 0.918033157799147 1 1
1.0390046988524 1.02938113907001 1 1
1.00507543344043 0.994196385716017 1 1
0.889751352551404 0.880784847452257 1 1
1.11103610494039 1.09991250988121 1 1
0.95872420028263 0.947594237970158 1 1
0.935533145211115 0.925564237008411 1 1
1.04650009509625 1.03522966166293 1 1
0.995236311564046 0.98370108698794 1 1
1.28823861809944 1.27304920128087 0 0
1.11038827574749 1.1002168381462 1 1
0.914660570915465 0.906093658252346 1 1
0.864898234370826 0.856831013972308 1 1
1.02090598283388 1.01099604743923 1 1
0.80886618974383 0.801058700493366 1 1
0.887462806252362 0.877295907381057 1 1
0.973826025024808 0.963772778225699 1 1
1.09226346524627 1.08119575959977 1 1
1.0303610579038 1.02039555425998 1 1
0.852434268590882 0.843424557722338 1 0
0.859294004768864 0.85112155071739 1 1
0.934066456873211 0.924097251747869 1 1
0.985495459723209 0.975022859232584 1 1
0.98617794148725 0.976302463706921 1 1
0.968072782066115 0.959429679422489 1 1
0.954540058128148 0.945004454649096 1 1
0.920157059307422 0.910920216435686 1 1
0.817099034050529 0.809118704966955 1 1
0.842876624739859 0.835141838574549 1 1
1.1824854773522 1.17022504340083 1 1
0.878870370130569 0.86922214406327 1 1
0.839910617033157 0.831776397415475 1 1
1.02867938004073 1.01887616120338 1 1
1.04478368874234 1.03483129490255 1 1
0.859364913324025 0.850592457281099 1 1
1.12684141018826 1.11559446748273 1 1
0.948481467687793 0.939279463514871 1 1
1.19854298176488 1.18564002832584 1 1
0.885792310517298 0.877220300353549 1 1
0.841378027426585 0.831881669811708 1 1
1.02256766907245 1.01142169629092 1 1
0.993317924923696 0.983118534214417 1 1
0.936953872715884 0.92796895498707 1 1
0.982591796949077 0.972131713428621 1 1
0.959672426543031 0.950101756269836 1 1
1.01027961237415 1.00001045307536 1 1
1.00055727678693 0.991342481050706 1 1
1.05366052387103 1.04386891885933 1 1
1.10972663548804 1.09651369318512 1 1
1.00690420224502 0.996323414045727 1 1
1.05787765565445 1.04723137211459 1 1
1.03733675603242 1.02632017446244 1 1
1.11950974467014 1.10865057365576 1 1
0.953669619883107 0.944365120699479 1 1
0.986956999080446 0.977645263481151 1 1
1.01251413173764 1.00319776526346 1 1
0.902556491722653 0.893240484692894 1 1
1.15087321777567 1.13960560630961 1 1
0.957219134391185 0.948237283337862 1 1
1.03011610656474 1.0206496634477 1 1
0.942055504081235 0.932433689220938 1 1
1.07029410531773 1.05773932357649 1 1
0.947647621615282 0.937659058891646 1 1
1.07538569687804 1.0644899933821 1 1
0.995638843510697 0.985060395624895 1 1
0.975342387224721 0.965519367847302 1 1
0.958578072065378 0.949636030356079 1 1
0.891294217428911 0.881729532374441 1 1
0.963025252640154 0.952698288382023 1 1
1.03161084235778 1.02137923987366 1 1
0.950810168933638 0.940947540159882 1 1
0.927727204751468 0.918567721662957 1 1
1.17948461888255 1.16642720533156 1 1
0.994036128948419 0.983335842066255 1 1
1.23946184646001 1.22665159166723 1 1
0.877533490959577 0.867861416667729 1 1
0.93747291250231 0.925670114623118 1 1
0.947822751382809 0.938546571039651 1 1
0.871107509619677 0.862527800377869 1 1
1.21508996702678 1.20303927300933 0 0
1.09386871312432 1.08315853640179 1 1
0.99022437599537 0.980946025097615 1 1
0.938841193330192 0.92874789719506 1 1
1.10005687628463 1.08905392649807 1 1
0.881700380131517 0.873576410297833 1 1
1.05267095951833 1.04137759413149 1 1
1.02383996177907 1.01279163248966 1 1
0.971555922797056 0.96203245445754 1 1
0.97758095934072 0.966610258585827 1 1
1.05927692962966 1.04940793162408 1 1
1.03026221667147 1.01849632943889 1 1
1.10452781722618 1.09350377594706 1 1
1.03543260133055 1.02553959392054 1 1
0.883124134021101 0.874119519310061 1 1
1.03421762548867 1.02552517628651 1 1
0.935573579314758 0.927215983035208 1 1
0.947515886094215 0.938214350872373 1 1
0.879741617253903 0.870741323216781 1 1
1.05090909888784 1.03989536731378 1 1
1.08244843023877 1.07127562181319 1 1
0.94920370536346 0.939235785430693 1 1
1.12858139322024 1.11623971408236 1 1
1.10837702213768 1.09780372850411 1 1
1.02439676224259 1.01206020503186 1 1
1.17674004908996 1.1648279525556 1 1
1.03834027915054 1.02778692452794 1 1
0.965820452474321 0.95660656098722 1 1
0.946556579632921 0.937566868446375 1 1
1.06509301969956 1.05258967722563 1 1
0.847078535874948 0.837610805104757 1 1
0.924448676555883 0.914548200393758 1 1
0.92192954027202 0.912128608962351 1 1
1.04285787824778 1.0331351347377 1 1
1.06396493273706 1.053327172504 1 1
0.991565954856228 0.982094512554821 1 1
0.747073422278204 0.738276504138582 0 0
0.881859010002231 0.872906676662692 1 1
1.05596049818399 1.0454566148169 1 1
0.934633842097834 0.92498062086533 1 1
0.882144681869024 0.872128864421437 1 1
0.869647573664847 0.860679896871541 1 1
1.06825633174506 1.05811667352181 1 1
0.952967849490336 0.943860222432205 1 1
0.953486566226033 0.942412859406856 1 1
1.08597124773529 1.07513940742316 1 1
0.806439067310324 0.797783326361098 0 0
1.10123963597323 1.09024293736335 1 1
1.03917133490998 1.02876103048326 1 1
0.89320902350756 0.884734404564609 1 1
1.0866327863829 1.07525142758183 1 1
1.02700666565629 1.01529387722128 1 1
1.06920283704904 1.05868459166713 1 1
0.975429803378737 0.965799217093446 1 1
0.994593141637522 0.985377030689098 1 1
0.969844236258384 0.959314715258854 1 1
1.12450556156941 1.11267192901305 1 1
0.896953964497125 0.888383297473869 1 1
1.01954884831623 1.00884393140832 1 1
1.03787274095484 1.02780272062042 1 1
0.968611479866176 0.957769376459641 1 1
1.03308238652822 1.02157339466147 1 1
1.00726214206261 0.995827895214628 1 1
1.08168253879514 1.07119399814959 1 1
1.09033296825127 1.0781980956965 1 1
0.785825133880358 0.777813850390025 1 1
0.95702566068931 0.947685840991726 1 1
1.24385457492591 1.23140013241332 0 0
0.941033087238208 0.931072292168172 1 1
1.09903796187259 1.08792993395431 1 1
1.01658253553291 1.00587640301285 1 1
0.960109131820102 0.950995049577286 1 1
1.13159242680427 1.11960262516019 1 1
1.05972361788374 1.04901117106652 1 1
1.01083176931208 0.999733951258891 1 1
0.887428479854361 0.878359066139271 1 1
0.944423695673104 0.93478816514 1 1
0.993263713193278 0.98285401590144 1 1
1.0777798118359 1.06689250519543 1 1
1.0598949384511 1.04972675736563 1 1
1.16378159266469 1.1514083539428 1 1
1.06283832083283 1.05225237790549 1 1
1.03324036135766 1.02317509984061 1 1
1.00481276839093 0.995653068472959 1 1
1.02098690269166 1.01100872108314 1 1
1.12862074749397 1.1169623237958 1 1
1.0553946797305 1.04514910557606 1 1
1.2266683772243 1.21510951448151 0 0
0.871081770457056 0.862261675570626 1 1
0.985741328091752 0.975716029062316 1 1
1.21080347862059 1.19873270102755 0 0
1.13955743374259 1.12815179295565 1 1
0.969743438988294 0.96056619488617 1 1
1.14918682802408 1.13800222736227 1 1
0.94561373331164 0.935234439831923 1 1
1.00029577714133 0.99051730975972 1 1
0.862464569077547 0.854310316526373 1 1
1.14478009531819 1.13320396613487 1 1
0.898185846820609 0.888689279976066 1 1
0.873583736751225 0.863073220119838 1 1
1.04736610929503 1.03706373548636 1 1
1.14017162362621 1.12970670063008 1 1
0.880535457330048 0.871908080324822 1 1
0.989666262074133 0.979359174313731 1 1
1.02302103798621 1.01220203727118 1 1
0.880402770224935 0.871805964367923 1 1
1.01644806291 1.00587796046157 1 1
0.951005608782453 0.94158436845959 1 1
0.984873370915485 0.975459469389261 1 1
1.09164867682801 1.08168960881976 1 1
1.18961250150082 1.17827743373118 0 0
1.10364483602528 1.09097570609238 1 1
0.932458747357757 0.922662373365851 1 1
0.944772090909653 0.93537545608996 1 1
0.815163533172642 0.807177668600446 0 0
0.992216567973841 0.982020350908784 1 1
0.950439214993362 0.94007233252663 1 1
0.910254977623147 0.901453072960042 1 1
1.01780642478396 1.00819156859977 1 1
1.09456929068399 1.08387134885087 1 1
0.925679075351872 0.917466305366669 1 1
0.968175727963248 0.957519163816866 1 1
0.997284898866127 0.987530539987832 1 1
0.841358135833932 0.83200337480535 1 1
0.980863176374764 0.97014104590195 1 1
0.963100484353539 0.95398651553504 1 1
1.13065008004868 1.11856799147479 1 1
1.1297571597424 1.11877292035505 1 1
1.00581588342745 0.995900978408893 1 1
1.08524208362835 1.07466337534908 1 1
1.01930458102823 1.0091528386296 1 1
0.755611982557084 0.747998828444156 0 0
1.16714142346039 1.15506708374662 1 1
0.774880570530328 0.766107353364667 0 0
1.05549988068522 1.04497308140367 1 1
0.958344367931022 0.949458130604099 1 1
1.08197340839695 1.07171991351655 1 1
1.14791969621065 1.13499374534651 1 1
0.943924447256109 0.934022092548747 1 1
1.06390049374492 1.05415786874042 1 1
1.06037300206408 1.04891483658258 1 1
0.878265879253847 0.86968183889665 1 1
0.934846908050794 0.925308430931686 1 1
0.819405934073756 0.811830366765056 0 0
1.17524238059372 1.16299260899739 1 1
1.05556745750508 1.04471893144506 1 1
0.927407156009984 0.918180757741104 1 1
0.93216339174653 0.922473592734928 1 1
0.843157653368878 0.835058240398104 1 1
0.922864504043008 0.913170863515931 1 1
1.13074692658761 1.11920264485351 1 1
1.00955046182992 1.00014628062548 1 1
0.911705762325454 0.903160552567687 1 1
1.11906824081805 1.10781998999957 1 1
0.941291759481618 0.931501735896998 1 1
0.975425951113209 0.965898111957707 1 1
0.983234200092494 0.973551146312852 1 1
1.14444906831991 1.13343246147578 1 1
0.818910306838215 0.809932233410289 1 1
1.09077117959 1.07895153453776 1 1
1.01711966596599 1.00749988799058 1 1
1.0343854445055 1.02476144470004 1 1
1.0850930996881 1.07433819002598 1 1
1.07103307362013 1.06109284463537 1 1
1.12967533700201 1.11841137786149 1 1
1.0113846151713 1.00256408764998 1 1
1.05219673189595 1.04129283796483 1 1
0.945140214388083 0.935410932386387 1 1
0.976305239608343 0.967182655400121 1 1
1.0323291102644 1.02220128958959 1 1
1.01328361747797 1.00195266821674 1 1
0.963544373476082 0.954027090963067 1 1
0.927706930106328 0.918596635293557 1 1
1.09548680428935 1.0834071855979 1 1
0.876817215382628 0.868213160944478 1 1
0.969492036315002 0.958997691203805 1 1
1.05276970923811 1.04154454060071 1 1
1.04274409583536 1.03205320156404 1 1
1.08464908528774 1.07260915860339 1 1
1.01413344408231 1.0035078856587 1 1
0.82911434692578 0.82076172888508 0 0
1.07338168009761 1.06175161279302 1 1
0.8899623488539 0.880657641214675 1 1
1.05004570305438 1.04006593990341 1 1
1.15310720043348 1.14165041798459 1 1
1.07942415553547 1.06751467727288 1 1
0.948541402816283 0.938754006191108 1 1
0.974989575756927 0.964772017814015 1 1
0.687909874805688 0.681259489276827 0 0
1.0948055842716 1.08257342388658 1 1
0.927269657297977 0.918763997178677 1 1
0.872258864358492 0.862585257301936 1 1
0.843345812850034 0.835400353375973 0 0
0.984854284851103 0.974212310776046 1 1
0.945307251282192 0.935519477219081 1 1
1.06921574352075 1.05898703096398 1 1
0.969169532864784 0.959483191085733 1 1
0.865203404996131 0.856755547411094 1 1
0.949438963567129 0.940262289415097 1 1
0.941652533237298 0.932209997760119 1 1
0.947083800296658 0.938240114431011 1 1
1.04761293860159 1.03730527382985 1 1
0.798110526678458 0.790758930362971 0 0
0.891815200169261 0.882864247307843 1 1
1.09188380386206 1.08170380962088 1 1
1.06653293701944 1.0562134313687 1 1
1.43311515113366 1.41652438233527 0 0
0.978795842452883 0.969812041775158 1 1
0.926159485717258 0.917014593338173 1 1
1.24695418845032 1.23387772445818 0 0
0.945234147269589 0.935410663092038 1 1
1.02608597716772 1.01540870774136 1 1
1.04534598178674 1.03594845621715 1 1
1.12451975267993 1.11400268077399 1 1
1.17501919337015 1.16277050705679 0 0
1.16292932985065 1.15198715124219 0 0
0.757269094611032 0.749271214171441 0 0
0.877101290955601 0.868259657197086 1 1
0.87903488576465 0.870640370639046 1 1
1.0095283334997 0.999445259387002 1 1
0.992028842615308 0.982194030783575 1 1
0.912721163727508 0.9047839740707 1 1
0.952290455575007 0.943254090778569 1 1
1.08450229161437 1.07304970285548 1 1
0.907107736539776 0.898333480248282 1 1
0.905851709421722 0.895636814360649 1 1
0.974632707412237 0.965377472708571 1 1
0.834107937237129 0.825164972675779 0 0
0.87684783597209 0.86895845781091 1 1
0.962137578122526 0.95226077560323 1 1
0.903911081270382 0.894538835842224 1 1
1.06619242459519 1.05536127873254 1 1
1.09072432834407 1.07896881824616 1 1
0.851735114783659 0.840488565788084 1 1
0.73473442077395 0.727308474877532 0 0
1.03705638313908 1.02493212436187 1 1
0.880025241417853 0.870640172201562 1 1
1.07632199278496 1.06596515116695 1 1
1.00406262674257 0.994520102969757 1 1
0.874511324771132 0.866127090876137 1 1
0.946901097923368 0.937580379820353 1 1
0.992529825664989 0.983019867642715 1 1
1.15157679235506 1.14006645050878 1 1
0.856015837197222 0.848191949678679 1 1
0.925372593128325 0.914622581486201 1 1
1.05142098873963 1.0407832528151 1 1
0.874340056408425 0.866481748633763 1 1
1.08649899978589 1.07484084923686 1 1
1.20725008107491 1.19536360502136 1 1
0.937885408964869 0.928414580641761 1 1
1.08652940342725 1.07621880442364 1 1
1.01726087766817 1.00681308762569 1 1
1.22023469791718 1.20923772655238 1 1
1.09430133602353 1.08502288885147 1 1
0.930346921110146 0.921499539206752 1 1
0.932898951842632 0.923331598282264 1 1
0.984452619306942 0.97321895157371 1 1
1.02564360972613 1.01433799608303 1 1
1.11266632640631 1.10152803855027 1 1
0.93686248563533 0.92773751675985 1 1
1.03624230900567 1.02567059389725 1 1
0.924351253815558 0.914931013082553 1 1
1.01300831717432 1.00390694663184 1 1
0.994473805486876 0.984209042456636 1 1
1.03835246035519 1.02806279161533 1 1
0.919905188907631 0.910063790102584 1 1
0.968299250696363 0.958439488363917 1 1
1.03531936434346 1.02473359076546 1 1
0.99276344116835 0.983993160156839 1 1
0.672240498757051 0.665721793230312 0 0
1.03206654387705 1.02294562938941 1 1
1.05880247590905 1.04969859684389 1 1
1.07793437465865 1.06616430123984 1 1
0.93926329682827 0.929518746528549 1 1
0.94538601784042 0.935856005494756 1 1
1.02631447475216 1.0161400765434 1 1
0.932088324136264 0.923284628092933 1 1
1.02646407887978 1.01561845005844 1 1
0.939534134688192 0.929821913502176 1 1
1.04159116443028 1.02973887529632 1 1
0.778540957554081 0.771224307624028 0 0
1.07850230424754 1.06789210173719 1 1
0.892900204037773 0.883971043293334 1 1
1.06645744719613 1.05531653671577 1 1
1.00999188180869 1.0003329936101 1 1
0.95849113977284 0.949277419684708 1 1
0.917572296036128 0.907468019063439 1 1
1.04348549115059 1.03295929757874 1 1
1.01617045872705 1.00613696023384 1 1
0.96217600061163 0.951865348789626 1 1
1.11681629149761 1.10622876977776 1 1
0.897865695267888 0.888600149089962 1 1
0.856755647752054 0.847195506663746 1 1
1.03783920132109 1.02798805871208 1 1
1.14671030064422 1.13625508559181 1 1
1.23249940415074 1.21966410306802 0 0
0.952223625789474 0.94267019336689 1 1
0.902303545250128 0.892612702739352 1 1
0.996820558798913 0.986724774015682 1 1
1.08067640633457 1.06902371110003 1 1
0.94269066448792 0.932232389833929 1 1
1.07507712207638 1.0649368088915 1 1
0.902725411541067 0.893378313040611 1 1
0.815751858123937 0.807235376514974 0 0
0.882175022724254 0.872726845608997 1 1
1.00318327666684 0.992654934074734 1 1
1.00610279632893 0.9953552755365 1 1
1.03385678151855 1.02384311475123 1 1
0.861753389724021 0.853709159110624 1 1
1.17615940252678 1.16476650793889 1 1
0.926039860747275 0.915710657266338 1 1
0.986505710640598 0.976196223487257 1 1
0.825567859856863 0.818117629511916 0 0
1.0170960072447 1.00765670771901 1 1
0.872231895141132 0.863619246980477 1 1
0.924070804193797 0.914291353425647 1 1
0.998671708502245 0.988461137359901 1 1
0.914239360011752 0.905452910325795 1 1
1.09791156842634 1.08739903356814 1 1
0.998702394621028 0.988848106540382 1 1
1.16960088665649 1.15841823239556 1 1
0.853293844733142 0.844808076031054 1 1
1.04998312356991 1.04011074564621 1 1
0.937847095089702 0.928833536179254 1 1
0.813089973931873 0.805168063584138 1 0
0.907247399436912 0.898220449399658 1 1
0.804086112955354 0.796635681251379 1 1
0.928523604247456 0.919893711574066 1 1
1.05455265475148 1.04376660572649 1 1
0.837908394303052 0.829972620767706 0 0
0.955106543859234 0.946290604715339 1 1
1.04154224431544 1.03178907760697 1 1
0.834902167906395 0.826095116020996 1 1
1.01002137477529 0.999658534731881 1 1
0.889691478033843 0.880055877263662 1 1
1.01370111682989 1.00426336404264 1 1
1.15314287586062 1.1408753229066 1 1
0.796769423590441 0.789220570759916 0 0
0.950258371353835 0.941530963503448 1 1
1.008388938735 0.998185129099828 1 1
0.926348016868835 0.915745361775579 1 1
1.05980385083191 1.04722524891368 1 1
0.960602976380741 0.95083554273362 1 1
0.808417291512134 0.799915387441951 0 0
0.938878244704495 0.929806722819392 1 1
0.81185905198493 0.804048110777902 0 0
0.947742069454847 0.938409710778087 1 1
0.930266283802838 0.919988438658497 1 1
1.07605801479433 1.0638289461022 1 1
1.22467605719981 1.20981608355194 1 1
1.07316238068048 1.06287473820656 1 1
0.876565610705682 0.867316597456796 1 1
1.01318038533623 1.00320630043708 1 1
1.05829790375297 1.04645329881846 1 1
1.24817411987571 1.23540672843923 1 1
0.924395352063455 0.915097070273218 1 1
0.889531876020547 0.880836812136016 1 1
1.11104117249012 1.10102909640167 1 1
1.03861411513233 1.02782599104162 1 1
0.936098636113519 0.926685006406176 1 1
0.902106120302714 0.89233888008699 1 1
1.00758449601864 0.99743774367255 1 1
0.843241690518962 0.833036683918638 1 0
0.984791024042773 0.975490002467216 1 1
1.00265634775115 0.992098711759576 1 1
0.971313961700463 0.961122284242086 1 1
0.949260700713008 0.93967375959727 1 1
1.05942980265286 1.04909072393382 1 1
1.09692068960379 1.08569387176591 1 1
0.904290135773058 0.894691714469314 1 1
1.1254681581746 1.11284573210791 1 1
1.01573686560671 1.00623808715955 1 1
0.876812849228264 0.867948780959971 1 1
0.892448897480288 0.883117095176764 1 1
0.898337706270637 0.890217117871268 1 1
1.15314664054561 1.14094202862109 1 1
0.823928525295123 0.815903701401476 1 1
0.925067572032984 0.915572359142904 1 1
1.22396843092729 1.21146610043369 1 1
0.958467906713079 0.949245434354142 1 1
0.980118310041387 0.970863323719297 1 1
1.10033496193426 1.09025367959751 1 1
1.03527573114113 1.02472009894372 1 1
0.846726839634481 0.83749664889066 1 1
1.09618840902322 1.08399545454373 1 1
1.19335319418887 1.18103585038824 1 1
1.13540821203224 1.12329247600551 1 1
1.16298097441498 1.15159076527221 1 1
1.00635009457392 0.995379037637427 1 1
0.897725721338962 0.887974320015362 1 1
0.906661313202786 0.897649045389321 1 1
1.04945576569912 1.03844373863344 1 1
1.06900634514013 1.05763725515557 1 1
1.13536169141627 1.12381806835985 1 1
1.00314069110059 0.993784729552476 1 1
1.11451453782339 1.10301790179723 1 1
1.03119580584805 1.02047802377193 1 1
0.999684215634417 0.989245562235441 1 1
0.754508230869955 0.74611211516559 0 0
1.03947330196456 1.0284287992643 1 1
0.84453267557503 0.83539194892321 1 1
1.12622162678262 1.11443340393357 1 1
0.945452470856211 0.935855049047318 1 1
1.06811887948072 1.05672694688551 1 1
0.950807368416383 0.941391711704812 1 1
0.986060697113296 0.975567259693756 1 1
0.869038733858483 0.860719835909834 1 1
1.01134271061989 1.00128977384582 1 1
0.999662406394334 0.989301381363681 1 1
0.974659778004288 0.96504546519172 1 1
1.00308531294007 0.994293338943667 1 1
1.05134425367419 1.04033456782536 1 1
1.0878853067152 1.07816513818762 1 1
1.03071421392506 1.01966596819599 1 1
1.04115426129224 1.03140354187602 1 1
1.06603256322934 1.05490738907057 1 1
0.965629434235842 0.954408726475944 1 1
1.14015008925397 1.12904077307285 1 1
1.03452687323533 1.02324417786499 1 1
1.11297756559647 1.10120040299489 1 1
0.995801478951956 0.985068803845653 1 1
1.0420247857042 1.03149252319992 1 1
0.929765089067251 0.921523035452491 1 1
1.06636131700915 1.0564956483152 1 1
1.08986489197561 1.08044269684858 1 1
0.957054567317556 0.947226800187516 1 1
0.934885314365491 0.9256307485739 1 1
1.00604354761827 0.995230686088409 1 1
0.957866985700239 0.948129385968588 1 1
1.00002388935362 0.990138430494005 1 1
1.03645207418822 1.02604481556162 1 1
0.96527452467793 0.955503528643007 1 1
1.10270485806345 1.09285372563118 1 1
0.793281830652098 0.785174923610196 1 1
0.967256917148596 0.957824454586932 1 1
0.962509887792988 0.952762194188732 1 1
0.958718166118884 0.949024291104534 1 1
1.15529854445553 1.14274401529896 1 1
0.865157437434885 0.856457161328235 1 1
1.01315557768213 1.00430542874678 1 1
1.15225758741644 1.14075125203366 1 1
0.967552871370654 0.958819793640981 1 1
0.98240688212372 0.972814489045385 1 1
0.96464852171522 0.955281208413431 1 1
1.09299803289905 1.08235499877833 1 1
0.984546273464013 0.97462726141359 1 1
0.985816807698922 0.974934661456812 1 1
1.04693640831373 1.03587343329139 1 1
0.951487191361928 0.941827087214459 1 1
0.926118408048933 0.91761562350906 1 1
0.942681117881213 0.932622085141908 1 1
0.91552690494044 0.906207045735737 1 1
0.958401755542139 0.94811238885897 1 1
0.993023006123094 0.983444265201423 1 1
0.967361348022874 0.957737665099976 1 1
0.915390973343575 0.906841184154956 1 1
0.827327923103789 0.816792706452762 0 0
1.07323598786319 1.06260216874332 1 1
0.933549687011868 0.92286994460814 1 1
0.962809275777563 0.953281827507225 1 1
0.891813936931081 0.88303340520155 1 1
0.926607299851727 0.917652580228392 1 1
0.960571259320835 0.949909837141209 1 1
1.0693319079758 1.05832583569862 1 1
1.16772456719956 1.15543224688626 1 1
0.869018703448069 0.859930849428941 1 1
1.02326749874189 1.01255096103068 1 1
0.945730252363458 0.936422185092037 1 1
1.26621419925505 1.25319905631161 0 0
0.95929090011028 0.949993608332898 1 1
1.02117637737393 1.01155407798294 1 1
0.860374330957939 0.851177775754059 1 1
0.923983604505889 0.915033886509942 1 1
0.977268223391821 0.966881944246212 1 1
1.15301101908107 1.14091297111871 1 1
0.891240407432391 0.882325533074269 1 1
1.04781899071151 1.0365789605753 1 1
0.974143537308966 0.964680209139267 1 1
0.98842307851266 0.978154934962755 1 1
0.897946038064152 0.890000148249529 1 1
1.16805305682776 1.15452718770264 1 1
0.921797299115115 0.910851323497051 1 1
1.00471105050676 0.993767589842186 1 1
0.82016540209781 0.811983817423055 1 1
1.05130398532697 1.0406711887068 1 1
1.02808679543989 1.01858881296342 1 1
1.00713661338328 0.996566945363081 1 1
0.805684755176381 0.798023156556213 0 0
0.743802380938766 0.735994416397874 0 0
0.878139572970034 0.868647748456037 1 1
0.988621433033175 0.979533136736522 1 1
0.868424446042124 0.859753425875958 1 1
0.933239653855863 0.923769048209546 1 1
0.899944389920461 0.891346404396298 1 1
1.11332552589989 1.10292546362253 1 1
0.932264127242367 0.923449845768576 1 1
0.822672014109394 0.81404144881003 1 0
0.964747794294109 0.955087639681543 1 1
1.0279642941771 1.01685475257711 1 1
1.19197393440038 1.17961036479801 1 1
0.996088489629385 0.986092344730809 1 1
0.990163496113058 0.979383793002546 1 1
0.953449701537717 0.942545375000951 1 1
1.01104390755302 1.00108258240773 1 1
0.970442509463833 0.95999790906724 1 1
0.996977662526674 0.986336775508774 1 1
0.964590352655641 0.954714567766137 1 1
1.01964231146323 1.00911005950233 1 1
1.17401659743939 1.16214461550124 0 0
0.945280361075277 0.93554552741463 1 1
1.24740598082499 1.23711808851893 0 0
0.903819247060594 0.894844118392724 1 1
0.877594150851878 0.868592624081913 1 1
1.03967595425262 1.02766026665163 1 1
0.867848339168165 0.857963893915036 1 1
0.983334119772723 0.97361706750269 1 1
0.876197629147728 0.866714035993953 1 1
1.09968079313381 1.08899341901832 1 1
0.995483050471837 0.984964288806081 1 1
1.08631405242675 1.07592598417847 1 1
1.00126473096714 0.990659678157691 1 1
0.84252032377557 0.834321996852862 1 1
0.886925334487919 0.877946608943449 1 1
1.08306391189516 1.06978276134097 1 1
1.04728864568241 1.03672837071345 1 1
0.963232750297632 0.953420761641226 1 1
0.935075152175781 0.925976365551247 1 1
0.945145801820853 0.935478120068789 1 1
1.08187369936694 1.07081812601253 1 1
1.02599718826631 1.01619207704126 1 1
0.999254712496022 0.988795186507803 1 1
0.97037676479451 0.960064529238842 1 1
0.79863767631302 0.791007009253644 0 0
1.10454019596799 1.09324520264111 1 1
1.00396049577957 0.992120378583716 1 1
1.01935057638656 1.01038736774433 1 1
0.948292627637672 0.939183308722572 1 1
0.965596725656154 0.955855401065634 1 1
1.05923035471018 1.04834189844377 1 1
0.915076358507682 0.906810692094865 1 1
0.990322982744594 0.979124822094844 1 1
0.919729102242231 0.910071851844727 1 1
0.941614086464644 0.931069563786722 1 1
1.12769075718785 1.11548469527202 1 1
1.13484942179137 1.12311039228151 1 1
1.04583509647287 1.03617221647996 1 1
1.0067862508898 0.995999522447657 1 1
1.03419294655002 1.02353146457259 1 1
1.04059699435472 1.03052164521173 1 1
1.06113546900007 1.04955206337543 1 1
1.04823762822531 1.03729499316588 1 1
1.08880363767664 1.07820388855143 1 1
0.901338949780306 0.891627075892402 1 1
1.03556779741721 1.02484239880913 1 1
1.05069417929246 1.04018350861966 1 1
1.12253771641509 1.11237789685599 1 1
0.836151373915691 0.827924074516063 0 0
0.911911910300761 0.902818908537329 1 1
1.15139086543909 1.13948353392276 1 1
0.943202365968707 0.934347563598445 1 1
0.94426256835205 0.934037238951403 1 1
1.14134094176288 1.13065523843551 1 1
0.915561914869784 0.907451051075692 1 1
0.843671370877089 0.835140846418391 1 1
0.887487914229755 0.878357863265182 1 1
0.816731750294117 0.80825377202552 1 1
0.930273244806731 0.918983391334085 1 1
1.24059001579056 1.22855594569962 0 0
1.0393348782119 1.02925182511324 1 1
1.05961980754801 1.04841931844715 1 1
0.864724292156328 0.856005151908849 1 1
0.94408698892799 0.934626748799917 1 1
1.04149288924582 1.03090824798276 1 1
1.00196268483018 0.992724005471777 1 1
0.939265332119908 0.930484779168315 1 1
0.796347648917957 0.788063161052806 0 0
0.978435691815764 0.968809534269808 1 1
0.864763270747956 0.855622035908119 1 1
0.911899021071455 0.903510809741849 1 1
1.03333277493174 1.02282467844673 1 1
0.929780126756784 0.920228035074369 1 1
1.08717807839181 1.07661363248495 1 1
0.932532454541226 0.923714801970704 1 1
0.838149321393131 0.830624512708099 1 1
1.23354405766416 1.22068379123047 0 0
0.973014257101652 0.962776368192242 1 1
0.906548767352154 0.897628902463761 1 1
0.915109799764825 0.906221711924458 1 1
1.03638509436897 1.02686053591704 1 1
0.834388132586196 0.825998986720765 1 1
1.08878963899548 1.07765686443064 1 1
0.991474308953202 0.980687296766242 1 1
0.912548038800635 0.901628061570657 1 1
0.955242986072461 0.945026485708943 1 1
0.982016674635732 0.972420118755275 1 1
0.946455314869738 0.936916522238234 1 1
0.808761405902596 0.800664675013428 1 0
1.10407573118251 1.09311873876764 1 1
0.950975281848508 0.940969415472915 1 1
1.03088991637501 1.01977973033685 1 1
1.05779775168844 1.04708628440213 1 1
1.02482780974132 1.0150674142187 1 1
0.912291281426752 0.903219774469701 1 1
0.964688700950986 0.955270848457364 1 1
1.0147424072993 1.00546416250383 1 1
1.02041788549051 1.00910679897725 1 1
1.14403575709612 1.13171270296105 1 1
0.824635701764362 0.815905111166409 0 0
0.938507492117605 0.928343622666694 1 1
1.08665812810231 1.07557810806752 1 1
0.831542164863433 0.823240606895543 0 0
1.10303931586835 1.0914356257979 1 1
0.925109940725985 0.917195365464799 1 1
0.980105654183621 0.970728520907206 1 1
0.911312013054469 0.902797377002123 1 1
1.02982937123927 1.01818845538878 1 1
0.922390192600514 0.913176425159731 1 1
1.14181125278489 1.13039085972927 1 1
0.838082343269754 0.828677076664382 0 0
1.00513822062084 0.994577276243659 1 1
0.946597103623262 0.93704536797421 1 1
0.927295386577888 0.918070166184713 1 1
0.923549610973895 0.914029960521991 1 1
1.02407055373245 1.01365830971526 1 1
1.07425082662747 1.06448331380052 1 1
0.9073618037407 0.898990744468813 1 1
0.940095811357421 0.931529261252867 1 1
1.00819120222449 0.997604551274196 1 1
1.04230445748346 1.03233615771237 1 1
0.888153093607121 0.87869128244035 1 1
1.01741026820964 1.00692724181732 1 1
0.913261589857667 0.903406454047764 1 1
0.956968465460632 0.947077934746391 1 1
1.05141151274625 1.03847681746635 1 1
0.8277831986894 0.818280897403896 1 1
0.845380940993125 0.836356697595871 1 1
0.799610640218625 0.790971320137543 0 0
1.02915541112944 1.01846091211119 1 1
1.01469989679038 1.00461814447684 1 1
1.01176563596039 1.00141617351744 1 1
1.1113715447747 1.09954837337726 1 1
0.867144961228092 0.858469887810749 1 1
1.00150403568369 0.991021661468784 1 1
0.98170006289922 0.972621544242895 1 1
1.06175146004819 1.05143630686984 1 1
0.916255448875479 0.907233184165057 1 1
1.113662394162 1.10315913304271 1 1
1.10495667511367 1.09237216728032 1 1
0.938504335910118 0.928616472909451 1 1
0.872964205691214 0.863987113604101 1 1
0.980096166619773 0.969560465112323 1 1
1.1405529498654 1.1303601158609 1 1
1.10593845844692 1.09506876643712 1 1
0.915062960316916 0.907034373332455 1 1
0.996829135323212 0.98612339217825 1 1
1.05535456252418 1.04435004634403 1 1
1.04222015948144 1.03203873304691 1 1
0.954757549635828 0.944635840135696 1 1
1.06656381547972 1.05569878953153 1 1
0.967620743851773 0.958625882376306 1 1
0.956322671002182 0.94579255390766 1 1
1.1487541863251 1.13746859861865 1 1
1.03432650154904 1.02396431868393 1 1
1.08045119278431 1.06911662544256 1 1
1.0055544764177 0.99510812566026 1 1
1.05846196575043 1.04853622176832 1 1
0.934589793455428 0.925485404612776 1 1
0.90876899937345 0.900282068443621 1 1
0.872785996532951 0.863582789516486 1 1
0.888859120063991 0.880116757369432 1 1
0.992153774170141 0.982221884523833 1 1
1.02826331128604 1.01864992510298 1 1
0.830057302737398 0.822575753056822 1 1
1.085746395192 1.07413783138523 1 1
1.00657120697859 0.997553640415395 1 1
0.959474675539205 0.948918808416332 1 1
1.10433134983155 1.09275464334662 1 1
1.03944896289398 1.02858011376167 1 1
0.771726593475865 0.763546253822031 1 1
0.987782575419877 0.977310079574886 1 1
0.920594627044242 0.911721867276934 1 1
0.901012070595519 0.890631075616118 1 1
1.04719728017531 1.03735903815146 1 1
1.18850522453295 1.17781125117886 1 1
0.909216153774733 0.900160718987321 1 1
1.06176565578351 1.05182389559998 1 1
1.23917911557012 1.22616642818703 0 0
0.882405472165402 0.873625389513305 1 1
1.02231106491723 1.01183115423342 1 1
1.07085779633989 1.05974533032272 1 1
1.16358494424213 1.15175362058142 0 1
1.03586991925648 1.02614753669242 1 1
0.989703743374226 0.979183456121899 1 1
1.0262277515844 1.01474774145392 1 1
1.04559669701084 1.03517750188785 1 1
0.868259538771057 0.859200167521426 1 1
0.846334435197507 0.838575696328628 0 0
1.03780711466437 1.02633545270772 1 1
1.07901530953703 1.06709590288077 1 1
0.991905817173104 0.981709455883491 1 1
1.09133959447016 1.08090049340644 1 1
1.02395027509849 1.01394386718901 1 1
0.915768555365323 0.906986707040233 1 1
0.976652601557629 0.967094565421828 1 1
0.804758621657475 0.796316883660357 0 0
0.987022075989955 0.976826375161306 1 1
1.17235879358984 1.16110899260064 1 1
0.927593223288544 0.917233112367809 1 1
0.973470782074872 0.964070661675613 1 1
1.07745256676104 1.06504081452129 1 1
1.10885529575744 1.0974689753719 1 1
1.02583973087324 1.01632395001283 1 1
0.993284993159267 0.983540170097979 1 1
0.978224954663175 0.966980056241384 1 1
1.09075908351839 1.07837107886548 1 1
1.04414388567302 1.03271362688169 1 1
0.970112666614975 0.960422528642501 1 1
0.810553276148152 0.802029845103301 0 0
0.933457131244505 0.924287916756892 1 1
1.0169118807243 1.00651320596544 1 1
1.0427189698396 1.0326183497008 1 1
1.08932596906962 1.07879493516497 1 1
1.06933094819956 1.05945629469827 1 1
0.981420238538603 0.972236947236809 1 1
0.914934815028336 0.905818933291882 1 1
0.856258838503866 0.846154192017199 1 1
1.1698237114077 1.15870720430919 1 1
1.04686764252114 1.03701841917083 1 1
1.01397218026769 1.00394947547366 1 1
1.12086773622168 1.11055721410134 1 1
1.02100446061971 1.01234899325575 1 1
0.904015536158529 0.89442636522248 1 1
1.00594199694525 0.995069666400576 1 1
1.03003836169979 1.01945363402134 1 1
1.01703364778501 1.00645087309098 1 1
0.982370612164379 0.972878810605831 1 1
0.961012593322352 0.95141978906673 1 1
0.934695262447824 0.924185275032378 1 1
0.815807241804539 0.807689934969449 1 1
1.01906909232042 1.0081423537135 1 1
0.891596909068732 0.881118106591104 1 1
1.13851519005803 1.12743563353524 1 1
1.0261258323398 1.01503639749172 1 1
1.01355483065181 1.00334264207036 1 1
1.06601100562317 1.0569736483567 1 1
1.03579503377064 1.02584448271995 1 1
0.923735795131381 0.913464415129911 1 1
0.807770394372934 0.799215098199858 1 1
1.06548054814958 1.05567756850593 1 1
0.949064915333569 0.939816031764697 1 1
0.952480991107156 0.942761314924892 1 1
1.05787700677202 1.04673920766242 1 1
0.931963801469279 0.922024490723294 1 1
0.980174692489941 0.971244063766879 1 1
0.886199453197776 0.877717823248531 1 1
0.976935950247297 0.967657528385721 1 1
1.05595296287165 1.04563599225943 1 1
1.12921738190946 1.1188953417909 1 1
1.09338260213252 1.08254803769395 1 1
1.04609994151972 1.03684530549128 1 1
1.21765880526599 1.204106330975 1 1
0.897332027787514 0.887734848306748 1 1
0.919168128049145 0.910462722886792 1 1
0.895244184387378 0.886745482041911 1 1
1.18505196373897 1.17393029263072 0 0
1.12138144335643 1.11124032722507 1 1
1.03602774478854 1.02561806474207 1 1
0.981763471791115 0.972126281367565 1 1
1.09470765754822 1.08289906555237 1 1
0.943318266518124 0.933549816105996 1 1
1.06838212039328 1.05854076495862 1 1
1.11915412400032 1.10860303837158 1 1
1.1229169805233 1.11085779238338 1 1
1.12422902356038 1.11228890484113 1 1
0.894634089634059 0.885420142385082 1 1
1.03423152975325 1.02287771852583 1 1
0.917032917745849 0.906989989524384 1 1
1.09872594692573 1.08697026890003 1 1
0.933985248561876 0.925891956519727 1 1
0.918144488355762 0.908999304673671 1 1
1.07615425448309 1.06464605052036 1 1
0.87851822999659 0.869615586049111 1 1
1.02283557277345 1.0113962680471 1 1
0.982703693924424 0.973481514663361 1 1
0.971285392158028 0.961086358494343 1 1
0.932804527419141 0.923072932474131 1 1
1.09259916454038 1.082271163305 1 1
0.932091213758626 0.922288939895211 1 1
1.05521663913639 1.04411721719842 1 1
0.960020726673066 0.9505338011863 1 1
0.947307344994989 0.937883165258489 1 1
1.03850497419249 1.02876450698351 1 1
1.09353465373197 1.08269403264618 1 1
0.755228261227367 0.747709625327708 0 0
0.914312012694732 0.904276364006849 1 1
0.97071279163643 0.960092229319246 1 1
0.801181705317256 0.792922564021579 0 0
0.995624257916741 0.985741447855223 1 1
0.944550554244355 0.93614852711038 1 1
1.02472614203005 1.01460590152536 1 1
0.839566284043469 0.831030828473929 0 0
1.17045779258207 1.16023564501275 0 0
1.05726360622858 1.04687491872779 1 1
0.977171765567271 0.967407806644097 1 1
1.03243029550698 1.02034798466599 1 1
1.19250534728528 1.18046374915655 0 0
1.00689514068743 0.99663976093543 1 1
1.00895266252712 0.998328226323002 1 1
0.877148793548966 0.868616209709032 1 1
1.09281571366331 1.08279640196367 1 1
1.05822887991739 1.04817527356518 1 1
1.16080671832029 1.14915035003801 1 1
1.04577997098436 1.03413610208536 1 1
1.12430403623617 1.11380609185985 1 1
1.10902305724936 1.09704091548925 1 1
0.984298290882219 0.97388325066156 1 1
0.997027736883577 0.987332495724742 1 1
0.823881277540863 0.814595318287111 1 1
1.15140751309816 1.13871792558931 1 1
1.03380400596446 1.02289351046036 1 1
1.13809606706599 1.12591984834379 1 1
0.88140066567741 0.872479556998333 1 1
1.04512242432321 1.03480610424614 1 1
1.01431751929804 1.00367441872225 1 1
0.99135761254964 0.980531129163803 1 1
1.00182892430503 0.99172607836342 1 1
0.997899553432892 0.986554796215801 1 1
0.905168452746667 0.895674696531148 1 1
0.999241165636423 0.989543011682677 1 1
1.15518718321519 1.14351201132016 1 1
1.18796269179546 1.17535790866325 1 1
1.04103309817158 1.02980152977178 1 1
0.905261351938643 0.896217110362277 1 1
0.895091155103792 0.885433063226996 1 1
0.886958137459829 0.878363426569024 1 1
1.08787839852967 1.07709785370242 1 1
0.976851376861656 0.968212229755632 1 1
1.09362539831705 1.08119422361217 1 1
1.10890326806606 1.09701338371903 1 1
1.15297511965381 1.14250358389513 1 1
1.00007875862741 0.989366102664944 1 1
1.11278176292298 1.10324744916052 1 1
1.18801901131584 1.17581270343682 1 1
0.90590502317672 0.897023899003268 1 1
1.13283881246755 1.12012600839539 1 1
1.1245731718215 1.11315918620008 1 1
1.1458544934758 1.13338736211444 1 1
1.04605762685485 1.03642357426772 1 1
1.09322512367047 1.08332417314432 1 1
1.07560960122693 1.06495003995805 1 1
1.16535540765299 1.15219768680969 1 1
0.983745320649007 0.973687182371599 1 1
1.18939727395866 1.17886788819181 1 1
1.03098781937172 1.02118402646777 1 1
0.95257155094503 0.943035428680207 1 1
0.854983355808918 0.847594703438528 1 1
0.926268152496442 0.916849957569101 1 1
0.875985507178956 0.866519440609843 1 1
1.03177871159993 1.02130046355252 1 1
1.05793351828029 1.0475807240013 1 1
0.986392753958497 0.975817117742322 1 1
0.873966090986158 0.864425716863628 1 1
1.00137498100004 0.992246881186477 1 1
1.04181477395747 1.03125129492431 1 1
0.955350559559765 0.946175053595992 1 1
0.969568744762969 0.958839525832866 1 1
0.833188759791501 0.825258672968764 1 1
1.0922995622211 1.08152768472556 1 1
1.02343927538273 1.0126722478413 1 1
0.749654482345898 0.741611687038769 1 0
0.944664844535722 0.934626025694306 1 1
0.933689443357109 0.925011483868614 1 1
1.0575344880035 1.0477749715031 1 1
0.980140876353856 0.969355329927487 1 1
1.21637562523786 1.20428914304953 0 0
1.092406696498 1.08139034731856 1 1
1.07344180505187 1.06163233849299 1 1
1.08268467870342 1.07154375948552 1 1
1.14064002488084 1.12765411376438 1 1
1.03056628430512 1.01999282300108 1 1
1.04915846025592 1.03898722267691 1 1
0.930136598211646 0.921010624005937 1 1
1.01050637540688 1.00156003446489 1 1
0.911814098466218 0.903873603097277 1 1
1.12848551105769 1.11715284102401 1 1
0.842813927468294 0.833945030987371 1 1
0.88522014617153 0.876728934487565 1 1
0.87850993518666 0.868214041352057 1 1
0.919472274880201 0.909960093737652 1 1
1.08908533807312 1.07846625711697 1 1
0.958856851963489 0.948398474204764 1 1
0.93032368714479 0.919187510439947 1 1
1.02637287329101 1.01436636759508 1 1
1.07227001542917 1.0622605502868 1 1
0.754827573749917 0.74781209311266 0 0
0.814816812136863 0.807573477737716 0 0
0.934675962833128 0.925641976238946 1 1
1.23678040010023 1.22445011354265 1 1
1.22582459379744 1.21385990413572 0 0
0.952603440916393 0.943312252671387 1 1
1.13239004045843 1.12169599463656 1 1
0.90369322266859 0.894144280763961 1 1
0.965491154936554 0.955965332351651 1 1
0.793699318466139 0.78498338685539 1 0
0.962038758232129 0.951835746499959 1 1
1.01812752420602 1.00799554696947 1 1
1.14625716322114 1.1355322469811 1 1
1.167197394965 1.15416454249922 1 1
1.02100725347288 1.01047716602031 1 1
1.02200025006797 1.01168927862756 1 1
0.970895345084567 0.960869205246652 1 1
1.03065978213332 1.01905195362515 1 1
0.989878743620621 0.980205834051583 1 1
0.882769725068179 0.874550867889396 1 1
1.12802709662437 1.1171796132827 1 1
1.10626931312096 1.09481581337418 1 1
1.03410452375461 1.02348461557463 1 1
1.02334126202446 1.01325587288134 1 1
0.97537160957406 0.964330170021785 1 1
1.06480397917004 1.05291238645336 1 1
1.1170331960388 1.10456453991405 1 1
1.09966518603149 1.08794728688908 1 1
1.06687566952749 1.05642144347054 1 1
0.989974545170598 0.978529924373985 1 1
1.0094183818503 0.998243826577947 1 1
1.01498885726625 1.00478744003827 1 1
0.911235848613039 0.902985315430514 1 1
0.950570143791862 0.94041951989121 1 1
0.876836290533347 0.867632554641881 1 1
0.947764627173503 0.938828495505831 1 1
0.921716654529247 0.911995476452774 1 1
1.12989239824772 1.11814677852624 1 1
0.991591174399009 0.980433766122434 1 1
0.995202643006715 0.985260969825534 1 1
0.831055800129845 0.822372130581709 0 0
1.02923246420731 1.01976424258504 1 1
1.00675470120108 0.996244881778913 1 1
0.964307456640186 0.954764236268666 1 1
1.16053647358563 1.14862616952837 1 1
1.05390380941438 1.04291473210384 1 1
1.07383598166403 1.06365981915022 1 1
1.20336379225414 1.19072513310922 1 1
1.05102484400086 1.0399894441389 1 1
0.986272838932254 0.975012728747661 1 1
1.12146518588753 1.10947115779035 1 1
0.96262446631077 0.952934264001951 1 1
1.13524957718247 1.12353289968998 1 1
0.806927134323962 0.798758591620733 1 1
1.04540336247272 1.03585092365612 1 1
0.882382852785033 0.873670826968684 1 1
0.908204911285762 0.900277944328466 1 1
0.900320302463511 0.891503501605801 1 1
0.989001691214612 0.979263249235554 1 1
1.06115228469956 1.05047954032979 1 1
1.08838545832537 1.07673623155946 1 1
0.966049891340113 0.954847902523532 1 1
0.981149941991312 0.970594761881444 1 1
0.993382139463382 0.982875332866491 1 1
0.951391199161722 0.941906747997525 1 1
0.940546374225595 0.931565694854423 1 1
0.957706504821002 0.947889777916196 1 1
1.06615760326525 1.05434482535847 1 1
1.22750236234614 1.21509643958055 0 0
0.965593069345757 0.955829413425937 1 1
1.09274185582534 1.08219276133966 1 1
1.15800960485406 1.14531951853182 1 1
0.823771330985794 0.815660867805682 1 1
1.12648831105048 1.11503343194928 1 1
0.964212516694466 0.954201198032087 1 1
0.788873497104868 0.780849459767234 1 1
1.04015609880181 1.02957101145897 1 1
1.06097243060333 1.04933144603229 1 1
1.01173467220352 1.0014940861433 1 1
0.982199990060118 0.971722244349396 1 1
1.08032067591824 1.07066256459459 1 1
1.00344206241046 0.992451206200174 1 1
0.909123025758597 0.900350171059507 1 1
1.13209915871551 1.12010150914154 1 1
0.938576598438498 0.929279760954122 1 1
0.907491494214455 0.897462688440816 1 1
1.05633854249501 1.04545409008363 1 1
1.04016766112173 1.02958712154588 1 1
0.975867072498007 0.966261404915878 1 1
1.04227318903798 1.03192294228133 1 1
0.796434111083317 0.788765514353992 0 0
1.22574467542188 1.21302171165448 0 0
1.15552316135533 1.14421388474088 1 1
0.994393261291832 0.983847561821665 1 1
0.914741418606662 0.906710870804705 1 1
0.989391481138723 0.97932703030786 1 1
0.990160841528869 0.979415881212211 1 1
1.02148969729314 1.01036752136347 1 1
0.912415862515316 0.90284943072349 1 1
1.10592553519644 1.09553569815664 1 1
1.103618853544 1.09118634592395 1 1
0.966248672878608 0.956852108684226 1 1
0.928832261893685 0.919166381804696 1 1
1.02223915723275 1.01149769856297 1 1
1.00122583066337 0.991525768894863 1 1
0.744204640215174 0.736339542182731 0 0
0.845828981204485 0.837213539228832 1 1
0.856997205652799 0.848031570438574 1 1
1.25298020235456 1.24121925940861 0 0
1.08081808419589 1.07028437766927 1 1
1.05317398034918 1.04231909911749 1 1
1.06010374411025 1.04831662396757 1 1
1.03133903764954 1.01925335303575 1 1
0.962964481074035 0.952778896598839 1 1
0.93613429968053 0.927654123026264 1 1
1.22143165344395 1.21023467447935 1 1
1.12253227162358 1.11262351846742 1 1
0.923712075704378 0.913861225249118 1 1
0.865044590204673 0.855627160329455 1 1
1.01238772693521 1.0028151933141 1 1
0.939640000334912 0.929892622156228 1 1
1.06177071103338 1.05116042294397 1 1
0.995225479811181 0.984489574186959 1 1
1.19081782311897 1.17902498532793 0 1
0.900164814742735 0.891677450705212 1 1
1.03294524966902 1.02297044839235 1 1
1.15245541604976 1.14106224746815 1 1
1.08821416924473 1.07770843172189 1 1
1.0450443977719 1.03461547053825 1 1
1.10256313781031 1.09227983398736 1 1
1.08594304478987 1.07597424756443 1 1
0.900327085886385 0.891430259957346 1 1
0.940448406966144 0.930955144235189 1 1
1.02542460946504 1.01581297249741 1 1
1.00700438965298 0.997083996977652 1 1
0.927273488230895 0.918430780298404 1 1
0.939554531308038 0.930003431096724 1 1
1.03818537312452 1.0274335038968 1 1
0.975610840857668 0.966292503904029 1 1
0.937707093519434 0.928262212389302 1 1
1.06301846237055 1.05221596543974 1 1
0.979901165758098 0.970409152418917 1 1
1.05833622193856 1.04799613310661 1 1
1.02313412326279 1.01243912522319 1 1
0.923156769295743 0.914152147574563 1 1
0.956392279599067 0.946427264372762 1 1
1.05285891050906 1.04153514857906 1 1
1.00571510648155 0.996020751164249 1 1
0.903375105851409 0.894287879547285 1 1
1.20927984354093 1.19665554636921 1 1
0.990901301414808 0.980642896236694 1 1
1.01806699997525 1.00715203124327 1 1
0.981818931950343 0.972232207943236 1 1
1.02938726186129 1.0184567428429 1 1
0.919164257688774 0.910189762923455 1 1
1.18044302586902 1.16774118688625 1 1
0.989617762242753 0.977391291059246 1 1
0.929338766050561 0.920307140323512 1 1
0.961841381226972 0.952163113250723 1 1
0.887207828371428 0.876614184196142 1 1
0.901521538388374 0.891868520689873 1 1
1.04573048748575 1.03567584440793 1 1
0.997856109618462 0.987947938425277 1 1
0.855539136650767 0.845035839130091 1 1
0.95305834381285 0.943562827789531 1 1
0.966185832399366 0.956287213318097 1 1
0.938032146150097 0.928350622995159 1 1
1.11529616487033 1.10499736657345 1 1
1.15345447621352 1.14155233979996 1 1
0.943803215239741 0.933742002302981 1 1
0.90357419881995 0.894337818250642 1 1
0.914715061728369 0.906409329346441 1 1
1.15573282370736 1.14332710626975 1 1
1.1767173514088 1.16519498514839 0 1
0.898741583963862 0.889039516329145 1 1
1.14571078081473 1.13303759135472 1 1
1.08681668935184 1.07587840302468 1 1
1.01120565660092 1.00031863366695 1 1
0.963144950961422 0.954066065606716 1 1
0.94222598358751 0.932901767359393 1 1
1.09290860292749 1.08192350665785 1 1
1.08451768600755 1.07387263758859 1 1
0.92639635466833 0.916969181015814 1 1
0.98443436905631 0.974875973561058 1 1
0.91227208275741 0.902873056121954 1 1
1.0027033320266 0.992699954343561 1 1
0.982772993603463 0.973264204501397 1 1
0.932046388130499 0.922523630570532 1 1
0.853141049317277 0.843508904460196 1 1
1.03564142600121 1.02647753971602 1 1
0.994412618814985 0.984764252343974 1 1
1.01628615858857 1.00531366932628 1 1
1.07436243592571 1.06332334839484 1 1
0.897918497827432 0.889172403718179 1 1
1.01697729106075 1.0068012292284 1 1
0.965860474504246 0.956671729791916 1 1
0.976067169011505 0.965687797199822 1 1
0.950513694029071 0.939869241911244 1 1
0.938877156400688 0.928888429470419 1 1
1.21025528595149 1.1977800538078 1 1
0.798403814963597 0.791837620457991 0 0
1.13508696028733 1.12378376448574 1 1
0.875972017876978 0.866505078367695 1 1
0.897432969150915 0.888743793107868 1 1
0.934922624734459 0.923940514961229 1 1
1.07060399454871 1.05987187290931 1 1
1.12736638029227 1.11524415113746 1 1
0.981867449800821 0.972789476692597 1 1
1.09877013410515 1.08802592387827 1 1
0.967856719588629 0.95828914596619 1 1
0.904702418023919 0.893965731589936 1 1
1.0846904399944 1.07207449933697 1 1
1.08641799341055 1.07595138904439 1 1
1.0123817115464 1.00193409915392 1 1
1.10929779569543 1.09907564932556 1 1
1.07945559652855 1.06902671048843 1 1
0.868050361724404 0.859954549111383 1 1
1.09736615308923 1.08549825946836 1 1
1.09031519975424 1.0797195750829 1 1
0.888629679205333 0.880565529270924 1 1
0.933102647073109 0.923986657765583 1 1
0.972233534037136 0.962188366665253 1 1
1.08350607662828 1.07202156698456 1 1
0.865776633163798 0.857481610943531 1 1
0.954008942505955 0.944256991883698 1 1
0.972533778593969 0.963228925189965 1 1
0.832102119092068 0.824022481723782 1 1
1.10576651840285 1.09479496606016 1 1
1.0698969175308 1.05735926143219 1 1
1.04912328139444 1.03854152970753 1 1
0.959712615179964 0.950491378480027 1 1
0.963183198760209 0.952704439676584 1 1
1.14057176790628 1.12997430876716 1 1
1.10263203109481 1.09066563171445 1 1
1.07529985067837 1.0635522009452 1 1
0.884389901651537 0.875530757259257 1 1
1.05504938050928 1.04485565503944 1 1
1.14803022304571 1.1358965395223 1 1
1.09090146090137 1.07931314903759 1 1
1.02863408766437 1.01899241790755 1 1
0.943823241328715 0.93468055209774 1 1
0.937308002836912 0.929152060158715 1 1
0.957130385519242 0.947776523531297 1 1
1.15077632386391 1.14039094127241 1 1
1.00682209497374 0.996403642128809 1 1
1.04905229522885 1.03836525838276 1 1
0.925121057084933 0.916038219009558 1 1
0.897702835180956 0.887616214988604 1 1
1.00742974102131 0.998323782376475 1 1
1.0649747952909 1.0541669095622 1 1
0.899328296944886 0.890049225129676 1 1
1.01313117448379 1.00223394320436 1 1
1.1958160937323 1.18342534228893 1 1
0.836153775679615 0.827578106744142 1 1
1.02656585100941 1.01589778912097 1 1
0.946762263325522 0.938021933017252 1 1
1.08182276289005 1.07160471411872 1 1
0.96334426985479 0.95437490041539 1 1
0.902594569358474 0.894515594029271 1 1
1.2376181303312 1.22565248178925 0 0
0.888214916227791 0.879337462856128 1 1
0.941452356319655 0.932546156882569 1 1
0.919724567429133 0.910980615759301 1 1
0.969516155712836 0.959446540289768 1 1
1.039814488578 1.02762178969663 1 1
1.09561546620046 1.08527351661912 1 1
1.0032909211089 0.992266175247169 1 1
0.995387168343679 0.985914652823618 1 1
0.991350537708096 0.981882054127849 1 1
0.929126404018073 0.92041231745765 1 1
0.904476423300352 0.896017871002277 1 1
1.01159149233722 1.00165734762395 1 1
0.748502676883535 0.741223156981753 0 0
1.00701351841766 0.99717375109452 1 1
0.961475212866126 0.95201357603886 1 1
1.03912163017873 1.02892058183046 1 1
1.12326545106276 1.11033868600554 1 1
1.05134164498668 1.04108768943312 1 1
0.946709266659736 0.937479670805115 1 1
0.866751429834462 0.857683902188616 1 1
1.13250706872557 1.12153849641058 1 1
1.07519444581956 1.06551297134085 1 1
0.927779031863675 0.918896696912291 1 1
0.903157677119807 0.892918921209249 1 1
0.966914091398259 0.958068389466719 1 1
0.975493407022529 0.965448089451606 1 1
1.11305540630636 1.10114700244396 1 1
1.07424543876476 1.06190771223166 1 1
0.994103069989214 0.984436978560549 1 1
1.01057361323747 0.999902872872415 1 1
1.14075917880364 1.12813967670251 1 1
0.943302765844155 0.933650412647644 1 1
1.03310759092777 1.02396361117099 1 1
1.03345018366667 1.02246105852782 1 1
1.00142598614943 0.991819917033116 1 1
1.10273992642633 1.0924997217523 1 1
1.01644606768466 1.00481938464409 1 1
1.06282803598959 1.05140893446356 1 1
1.0963048793334 1.08568391554276 1 1
1.06613873269709 1.05568507232779 1 1
0.881346309348639 0.87332168907902 1 1
0.999001511561772 0.988320221714025 1 1
1.13138425699354 1.12036002323198 1 1
1.18739020411122 1.17523169158581 0 0
1.08032570249669 1.06883477978532 1 1
1.15217759352849 1.14051011371354 1 1
1.03108170119624 1.01989177626576 1 1
0.97011824230094 0.961095386950081 1 1
1.07455898014843 1.0633440386811 1 1
0.877100661674097 0.867096469596329 1 1
1.16206568313911 1.14990098454171 1 1
1.14758302633707 1.13561662926701 1 1
0.971031650263456 0.960485109653167 1 1
0.975576845436407 0.966321946326662 1 1
1.08054710217716 1.06965069944331 1 1
1.01085082616541 1.0003888207791 1 1
1.13682147035052 1.12468951357032 1 1
1.01853798525886 1.00822906692163 1 1
1.18389140866361 1.17300611208205 1 1
0.976860279862844 0.967135093310832 1 1
1.07979715364906 1.06790171400114 1 1
1.00844970239844 0.998404296014174 1 1
0.999970776387968 0.989732158391173 1 1
1.10620242920901 1.09492018753691 1 1
1.12099595077141 1.10946270803954 1 1
1.0405791942699 1.03023044899229 1 1
0.968125024717748 0.957090363272658 1 1
1.05721639679257 1.04772877960358 1 1
0.988667973838421 0.979457033124947 1 1
0.981066566960832 0.971958020675083 1 1
1.00817587642783 0.997562996337583 1 1
0.869427387113818 0.861763091963538 1 1
0.92961891379201 0.920201807824226 1 1
0.907546825747907 0.898153150949576 1 1
0.914101755682421 0.903668209983302 1 1
0.936305342272089 0.925989061235848 1 1
1.0795998856121 1.0692112223998 1 1
0.93358866599893 0.924854794787691 1 1
0.963920947201988 0.952631432792431 1 1
0.876464610480877 0.86752250269576 1 1
0.989014566067284 0.98030341594449 1 1
0.928810755940062 0.918802086493115 1 1
1.04764938746151 1.03734828133067 1 1
1.01891371902571 1.00960016394812 1 1
1.06043119598736 1.04913583171386 1 1
0.977211902008475 0.968147611530522 1 1
1.01376447284504 1.00352366719105 1 1
0.902665591213851 0.893982771863184 1 1
0.93782914007122 0.928940674971617 1 1
0.950811947455704 0.941317333734093 1 1
0.983075242763824 0.973660465955704 1 1
0.998851865655832 0.988754492596015 1 1
1.07066659360815 1.06080715908339 1 1
0.879897583308226 0.870554383140869 1 1
0.962657490969822 0.952405930884695 1 1
1.09776515777254 1.08659860831715 1 1
1.08472015166792 1.07407703189365 1 1
1.08632344495834 1.07663500971686 1 1
1.03763823717378 1.02716078029063 1 1
0.830425035735451 0.82254173669498 1 1
1.1539816327505 1.14349856468026 1 1
1.12033700078806 1.10723003510023 1 1
1.12880156380888 1.11737549680038 1 1
1.16558602159767 1.15504841525999 1 1
1.17852436879348 1.16584581700353 1 1
0.922685681777109 0.913731156955664 1 1
0.872804857139432 0.86401528748973 1 1
0.834153893639218 0.82593330883901 1 1
1.08760544062696 1.07707541559239 1 1
0.897680850773324 0.888606673035018 1 1
1.08399400335787 1.07349280577012 1 1
0.925031661555447 0.915201591167292 1 1
0.778472860899816 0.77046072780799 1 0
0.830452792126792 0.82209033497533 1 1
0.922485663853163 0.912083207940681 1 1
0.945324447354705 0.935062251393015 1 1
0.978169549308897 0.969197905705315 1 1
0.910927081882893 0.901838134586044 1 1
1.04889145893391 1.03794033009743 1 1
1.07335838480172 1.06340550810228 1 1
0.942820227524845 0.933335650209007 1 1
1.00610997370282 0.994590469393113 1 1
1.0636891887154 1.05188626505515 1 1
1.11673648579199 1.10506095658982 1 1
0.977856565631544 0.968472852520536 1 1
1.0780991226861 1.06781375070248 1 1
0.91314383657026 0.903498673328989 1 1
0.947428642355516 0.938741442228459 1 1
1.08207622763183 1.07182711984465 1 1
1.17288948125796 1.15902344957823 1 1
1.00580547826364 0.996042262363331 1 1
0.861030941592062 0.852779851522104 1 0
1.08989772588177 1.07750526927565 1 1
0.880481024883572 0.872206380781847 1 1
0.928271343056457 0.917878821561078 1 1
1.05215272994904 1.04125153422745 1 1
0.963201219829858 0.951853088807984 1 1
1.06928099851308 1.05755554005973 1 1
0.928576699045946 0.919176397151395 1 1
1.08869563178651 1.07882702716225 1 1
0.887146168642444 0.878396774228185 1 1
1.03755387939384 1.02650593233776 1 1
0.916228268705623 0.906190487814247 1 1
0.829797392026566 0.821561157402001 0 0
1.04429989881712 1.03373872852547 1 1
1.00309413438174 0.992587474532257 1 1
0.903121222382502 0.892910996968342 1 1
0.992287892726669 0.982656204565435 1 1
1.28867962971175 1.27607467465879 0 0
0.894985861981106 0.886264597007588 1 1
0.867948557512934 0.859236725014356 1 1
1.06014129001453 1.04982675513288 1 1
1.06657781708901 1.05569776893586 1 1
1.08567247937571 1.07558738311517 1 1
0.991957276717496 0.982662568080829 1 1
0.890753107035603 0.883279341540121 1 1
0.924858666030484 0.916074616789692 1 1
1.13721622525599 1.1246413770929 1 1
1.08964584751282 1.0782364796415 1 1
0.881177724324428 0.872967924151289 1 1
0.97108394908794 0.961186973192124 1 1
1.09999316980967 1.08940002796124 1 1
1.03435845459995 1.02333108310912 1 1
1.0606054623809 1.05119554145483 1 1
0.83778997066341 0.829854646726396 0 0
1.07394995022583 1.06364208888984 1 1
1.0177908788167 1.00800805173011 1 1
0.831927874784122 0.82325274172684 1 1
0.881553688025686 0.872306854725572 1 1
0.9541038075888 0.944057247476821 1 1
0.833323827887758 0.824954577336645 0 0
1.07061457739127 1.05849226748931 1 1
0.871976075037552 0.863164787461079 1 1
0.978347433308732 0.968567336700869 1 1
1.26491130902403 1.25199379112682 0 0
0.871413286465918 0.862460913262309 1 1
1.07596113479913 1.06486867648072 1 1
0.931839206294201 0.923675841914647 1 1
1.02062002148028 1.01081138012477 1 1
1.01846914028668 1.00741974098607 1 1
1.02117719873804 1.01184203958507 1 1
1.04025172945137 1.02948811579305 1 1
1.00055706140685 0.991394139056525 1 1
0.906588213703799 0.896236545340864 1 1
0.815446616884438 0.805827894171156 1 1
0.963124669502406 0.953997410035261 1 1
1.02508541765324 1.01421184168509 1 1
1.06487936973785 1.05440494956037 1 1
0.819520565464718 0.810569820284816 1 1
0.861732748668392 0.852008946623009 1 1
0.933485775968694 0.923827905572454 1 1
0.791717183399165 0.783213330065252 0 0
1.19527705330029 1.18334292739645 1 1
0.88917863408477 0.879895352573593 1 1
1.1328384957804 1.12093199985227 1 1
0.994074937481408 0.983595569329578 1 1
0.835840321511847 0.82727487087326 1 0
1.04791325229054 1.0372469926119 1 1
1.02164544787338 1.01140992178616 1 1
0.93038404071103 0.920154452625809 1 1
1.10186626221176 1.09142576163425 1 1
1.0309901260711 1.01949366500669 1 1
0.949933055375499 0.940045197176954 1 1
0.973572213775441 0.963811138326804 1 1
1.00078945709768 0.990583105620709 1 1
1.15043365165389 1.13911347637321 1 1
1.0062550774301 0.996452833381556 1 1
0.911704196780758 0.901746337201918 1 1
0.981329076586497 0.970823212063874 1 1
0.933079308116925 0.924356306892659 1 1
0.961519088223879 0.950941850780775 1 1
0.973064352945633 0.960728421316313 1 1
1.05572039211971 1.04583381221325 1 1
1.03500054216486 1.02424480499783 1 1
0.917514583561141 0.907386949284817 1 1
1.08889104059672 1.07916809345825 1 1
0.921125793772088 0.91155955325993 1 1
1.11324335675637 1.101584569585 1 1
1.04956202824407 1.03952254261 1 1
0.998934136523566 0.988294059302557 1 1
0.973034813426722 0.9634432304307 1 1
0.865163959007488 0.856489596799727 1 1
1.05534419654036 1.04592628712835 1 1
0.841949858958895 0.832297781011478 1 0
1.03608729503955 1.02427289164141 1 1
0.978959181451525 0.968512260104302 1 1
1.22940147658769 1.21695436859629 0 1
0.999997336969798 0.990276426009718 1 1
1.00971682596994 1.00072063818222 1 1
1.10897691616472 1.0967038023511 1 1
0.853105571574129 0.845050400131582 1 1
1.03639280765711 1.02461470441151 1 1
0.961085100875348 0.95203254774751 1 1
0.905036160475024 0.895521843100169 1 1
1.07285163502622 1.06222678569156 1 1
0.750924653910669 0.743600534480385 0 0
1.15089968083535 1.13801511377172 1 1
1.10458473629569 1.09309848639888 1 1
0.948211408203028 0.938861723127254 1 1
1.07317621777433 1.06231577575529 1 1
0.988255491060541 0.978032947615955 1 1
0.903338139146838 0.89339614778918 1 1
1.00503448257173 0.995343282993339 1 1
0.871348332098773 0.862667772567195 1 1
1.07084521921419 1.06065621696722 1 1
0.945253491338742 0.935918268569467 1 1
0.88756335239881 0.878791561298598 1 1
0.968732260635546 0.960128276138487 1 1
0.89745533107108 0.888129156316081 1 1
1.00594559460814 0.997062934798287 1 1
0.961191023126657 0.952204577721877 1 1
0.936521940701324 0.926626642544449 1 1
0.97450017316695 0.965440090775714 1 1
1.05734096003062 1.04655763078157 1 1
0.856135461261307 0.847558501032788 1 0
1.03998126143795 1.02927251717252 1 1
1.15181238512118 1.14086895737455 0 1
0.959695183649355 0.949344033277506 1 1
1.15040616935393 1.1373066211182 1 1
0.858384204748972 0.849736361407165 1 1
1.1426935217552 1.13173103310803 1 1
0.698853056632752 0.692794989124885 0 0
0.964546239520495 0.95468365338125 1 1
1.05286810307843 1.04212606550595 1 1
0.817571249370181 0.809162212094238 1 1
0.905396564697801 0.896255455012866 1 1
0.930750063474358 0.921237314195953 1 1
0.909880311998442 0.89922224648619 1 1
0.964049353021815 0.953930456061374 1 1
0.832592866629443 0.823523379689564 1 1
1.02438787760228 1.01320446596671 1 1
1.03361819963741 1.02208539265578 1 1
0.945451657672646 0.936177954651197 1 1
1.13032151937709 1.1186017308946 1 1
0.993573333648352 0.984196810041069 1 1
0.945803671255165 0.936303851476624 1 1
1.03878662322471 1.02918027528327 1 1
1.02005824567045 1.01060246881404 1 1
0.983376517830424 0.973391199806534 1 1
0.800211899342048 0.793319712693367 0 0
0.920816784798745 0.912404833511548 1 1
1.12935557578242 1.11854793228833 1 1
0.974112548106718 0.96470332532837 1 1
0.937557540039047 0.928219328339595 1 1
0.812671188019673 0.805126113860079 1 0
1.07232801581712 1.06085596087972 1 1
0.831869760369249 0.823308999735772 1 1
0.935911108175829 0.927003426300111 1 1
0.909126883161919 0.899535871583364 1 1
0.979776135653599 0.970476867634087 1 1
0.932607355884609 0.922536225324 1 1
0.969049489267093 0.959928346475957 1 1
1.04913526661384 1.03858653442046 1 1
1.02450558055642 1.01496508037982 1 1
0.985693726173837 0.975444450833919 1 1
1.04186660880079 1.03108444769591 1 1
0.981078742248852 0.97005274247357 1 1
1.05098389042542 1.03941791403165 1 1
1.03808853174014 1.02648944597322 1 1
0.940058107328064 0.930458806133452 1 1
0.956723473965067 0.946918617534269 1 1
0.966534987862221 0.956671911272375 1 1
0.997928067713867 0.986279899213236 1 1
1.04029357630877 1.02999635858721 1 1
1.13091768718703 1.11983077772797 1 1
1.14389411412197 1.13320833189329 1 1
1.0366943799023 1.02609353570773 1 1
1.01887405465007 1.00890147881909 1 1
1.08999684064786 1.07918992207541 1 1
0.903673893278933 0.894137544110225 1 1
0.872044370512185 0.864394259308276 1 1
1.00192311721981 0.992195471878394 1 1
0.957787035564664 0.949336197615737 1 1
1.09164171985621 1.08047833894161 1 1
1.11400260786482 1.10261035641908 1 1
1.06048481983283 1.049060226391 1 1
0.928430649998428 0.91893617844163 1 1
1.19696254542581 1.18501149823786 0 0
0.994126162385236 0.983690370448459 1 1
0.898140568042326 0.888862735572606 1 1
0.829480702780591 0.821666324728805 1 1
1.18236722734603 1.1713767264959 0 0
0.938578724012701 0.929877414365171 1 1
0.903296300566139 0.893836029274177 1 1
1.10790952265715 1.09650132525976 1 1
1.00155731461798 0.99086006458521 1 1
0.989172945148502 0.978940567593293 1 1
1.32724720049205 1.31430761354793 0 0
1.11620465699096 1.1049810627538 1 1
0.993678567555419 0.983508466149863 1 1
1.0199000403315 1.00996666678264 1 1
0.931836494368533 0.922220582804132 1 1
0.926821006170497 0.917096948508616 1 1
1.05717223965293 1.04632083507072 1 1
0.905213087007914 0.895682472162986 1 1
1.10424082843209 1.09245104340014 1 1
0.930197452359696 0.920059275553221 1 1
1.05585272300247 1.04605904225342 1 1
1.16749085348092 1.1568237212163 1 1
0.907128235234364 0.898958656768514 1 1
1.04039995073934 1.02955436850192 1 1
1.15149613525717 1.14019489577394 1 1
1.00430608723066 0.993796104768571 1 1
1.17046798669122 1.15740591871681 1 1
0.900461809528341 0.892515692028107 1 1
1.13030752269659 1.11938052191986 1 1
1.11437951427839 1.10335456566904 1 1
0.862312722998614 0.853931996034284 1 1
0.969574495581563 0.9595556807259 1 1
1.04197779782228 1.03162245974142 1 1
1.01848837735897 1.00756978316256 1 1
0.992593632435274 0.982887495153547 1 1
0.922359682678407 0.913033099548763 1 1
1.07187776072321 1.06150696957424 1 1
0.892154190633472 0.881753574309998 1 1
0.887863601302998 0.8770037426855 1 1
1.10774228733254 1.09699604880512 1 1
0.96574547394444 0.955183332013222 1 1
0.951368883382803 0.94205028170018 1 1
0.925969232595264 0.915746237299039 1 1
0.996323988882049 0.986072818104281 1 1
1.0344648434721 1.02369778863265 1 1
0.837459511421546 0.827155207695418 1 1
1.20102688583101 1.18922910103529 0 0
1.07876646442272 1.06825295414375 1 1
0.783405057910168 0.776194216217612 0 0
1.00359449452883 0.994035319399496 1 1
0.987109396055983 0.975474459849796 1 1
0.949204364331262 0.940481281112162 1 1
1.09685811787217 1.08520554339074 1 1
1.07025736769044 1.05960057493412 1 1
1.0657038258788 1.05614449345678 1 1
1.13589173043486 1.12558541331772 1 1
0.963690874947963 0.954034484203424 1 1
1.06146401577713 1.05190561928635 1 1
1.10051872023931 1.08974443713899 1 1
0.84401861532854 0.834544340603988 1 1
0.840806018431997 0.830800205740638 1 1
0.99254427728182 0.98244719098931 1 1
0.997208214859319 0.98742156810396 1 1
1.26380092246751 1.25117998370375 0 0
1.02315400731773 1.01334971084026 1 1
1.01439436400181 1.0047713207195 1 1
0.992146822267873 0.982278808570368 1 1
0.931281675184746 0.921872656182468 1 1
0.842877045453406 0.834296332310076 0 0
0.96132655300828 0.95224482498642 1 1
0.931668089533138 0.921801987794418 1 1
0.850011666469649 0.841336528379926 1 1
1.23292128550285 1.22129316618193 0 0
0.980178657425752 0.970129074332427 1 1
0.833064473088611 0.824458837539293 1 1
0.95376161336049 0.944388529420357 1 1
0.956624479507207 0.947644276069383 1 1
0.819011519645149 0.811592711531203 0 0
0.995223400030031 0.984538110153021 1 1
1.06155541415101 1.05222868619616 1 1
1.0234763436862 1.01169780006619 1 1
0.916494430903076 0.907369466211916 1 1
0.86666550981077 0.858025545179348 1 1
0.950785437041332 0.94026513217661 1 1
0.782077074932557 0.774359535232549 0 0
1.04981324277841 1.03883497137898 1 1
1.11344733301225 1.10316911224835 1 1
1.06622236485791 1.05678751754564 1 1
0.960186344435789 0.950599825432684 1 1
0.951931920097394 0.94257960819817 1 1
0.843116518313058 0.834293430444997 1 1
0.823398158188049 0.816285599232589 0 0
1.04252343468139 1.03249765766372 1 1
0.965505464115236 0.956948505119021 1 1
0.998719408124933 0.9886992112084 1 1
0.887194299889195 0.878041302632698 1 1
1.02877237854278 1.01818279382749 1 1
1.03257874543344 1.0232016250191 1 1
0.922311026672301 0.912381079434357 1 1
1.03054309277371 1.01917712583266 1 1
0.844506590333002 0.836447669466622 0 0
0.743783141334366 0.734445489567589 0 0
1.02097681626942 1.01195822629159 1 1
1.01144454819243 1.00228470388653 1 1
1.01673389831741 1.00608299298062 1 1
1.00276650934153 0.991621473917578 1 1
0.969745727286472 0.960762872852272 1 1
1.10225735914503 1.09188217805117 1 1
1.03292375423819 1.02298958393819 1 1
0.733727609312686 0.726921600439862 1 1
0.966203023230041 0.957099175274083 1 1
0.870773388307716 0.862306205227064 1 1
0.841802351412861 0.833225613592444 1 0
0.99917532274608 0.989132379074214 1 1
1.04936625965831 1.03949317043317 1 1
0.935615825273182 0.925631846352885 1 1
0.869616297739821 0.860396677684981 1 1
0.79347002230761 0.78592150825037 0 0
0.997530298118638 0.986622949086328 1 1
1.16995906352905 1.15861257406758 0 1
0.899216103816327 0.888788547816168 1 1
1.05119309244811 1.04072758565902 1 1
1.08915017122074 1.07793015610386 1 1
1.03554950464884 1.02561876929449 1 1
1.00224344813175 0.992064055250284 1 1
1.13243607077201 1.12235766998912 1 1
1.1033025824273 1.09047183396156 1 1
1.00305227813507 0.994337852802599 1 1
0.909476653122808 0.900391883460946 1 1
0.950013705915377 0.941080422938847 1 1
0.921886051511411 0.912638511573957 1 1
0.993838308358365 0.983669622380095 1 1
1.05509612800177 1.04521490221439 1 1
0.99914313578664 0.98942401484597 1 1
1.0394758176623 1.0291980573869 1 1
1.04114819508363 1.03109159396461 1 1
1.05493519157282 1.04507842273177 1 1
0.963668966541895 0.953676012081977 1 1
1.0352510101466 1.02428198742176 1 1
0.945800157951618 0.936554946699142 1 1
1.1889189095759 1.1770236310489 1 1
0.919476510155627 0.909359294295257 1 1
0.901748596506813 0.892393643048306 1 1
0.9075673003769 0.897053823430502 1 1
1.20384881062707 1.19082066979825 1 1
1.08762530039354 1.07717982619265 1 1
1.18208684021658 1.17018725969739 0 0
1.29070179321011 1.27774417873519 0 0
0.940025682187873 0.930010318332059 1 1
1.2009836352757 1.19031239516946 1 1
0.893747520510232 0.884950820487328 1 1
1.09875794477004 1.0869073443108 1 1
0.957308709414742 0.948816132226982 1 1
1.02792474618235 1.01748229684707 1 1
1.03515237852307 1.02575305839709 1 1
1.10407556053994 1.09345867242178 1 1
1.07499289121793 1.06468447924356 1 1
1.12679228624132 1.11614446273903 1 1
0.979654341578502 0.970246227698836 1 1
0.954621662228002 0.94450015120822 1 1
0.958814201347362 0.949201752193514 1 1
0.83860150965208 0.83057130604487 1 1
0.869122001742848 0.859929647523006 1 1
1.0396203679436 1.02896650274945 1 1
1.07564156834391 1.06340497550851 1 1
1.05936812252323 1.0490981756976 1 1
0.764237617908446 0.756877667216369 1 0
0.899655708242953 0.8908025972271 1 1
0.996939032264971 0.986211681704332 1 1
0.958931473913835 0.949724137769446 1 1
1.15254827830097 1.14067268377371 1 1
1.09208703192727 1.08221062015342 1 1
0.87759092506579 0.867494264099676 1 1
1.00914743829873 0.999190327675823 1 1
0.843385369393206 0.835386134789942 0 0
0.919049671450832 0.908807834281125 1 1
0.819379073282914 0.811913769452297 1 1
1.0460108628181 1.0357904235102 1 1
0.861220899520605 0.85145034662915 1 1
1.09148404796759 1.08095541100315 1 1
0.810742000134823 0.802376287658121 0 0
0.996187550647345 0.986007478009495 1 1
1.12118351329769 1.10980636811741 1 1
1.0463024515932 1.03605483742933 1 1
0.988676947441846 0.978520006543648 1 1
0.997462338550784 0.986454889790918 1 1
0.916765826011399 0.907725795732647 1 1
1.00731243890302 0.997089503083255 1 1
0.814738279700644 0.805834172868943 0 0
0.975768451284812 0.965839922314952 1 1
0.994585872604375 0.98342832403198 1 1
1.07983833945877 1.06931553778101 1 1
1.02446623106488 1.01282744251649 1 1
1.01981707879418 1.00964924747389 1 1
0.965092755467256 0.955310631789131 1 1
0.916309744724266 0.905223852299538 1 1
1.14364179923747 1.13275826910834 1 1
0.992420062251021 0.982443104064378 1 1
1.04028749999292 1.02845022064913 1 1
1.05625515554731 1.04560498703109 1 1
1.01786259209364 1.00760417307554 1 1
0.899965200028442 0.890733896926572 1 1
1.04171391978267 1.03152274587369 1 1
0.812141682398669 0.804549164823843 0 0
0.914521340009569 0.90562602114897 1 1
0.988314613458097 0.977950092318602 1 1
0.867632021879597 0.858576486944259 1 1
1.04980314461474 1.03996794699465 1 1
1.19749041387298 1.18570623247266 1 1
1.04710211572049 1.03697480088617 1 1
0.930558512163083 0.921123289458007 1 1
0.977969994035092 0.967139067399265 1 1
0.966034385197763 0.956812603000667 1 1
1.16695819632553 1.15618889827811 1 1
0.856229432629568 0.847848018876656 1 1
1.05245777378377 1.04201047434045 1 1
0.940553863713257 0.931990068764257 1 1
0.971924104894794 0.961469785883167 1 1
0.934711987890315 0.924964892481698 1 1
0.966850509909648 0.956280111113988 1 1
0.969816919714229 0.960067563522542 1 1
1.16274341865991 1.15044074447722 1 1
0.911209979841815 0.902782630754646 1 1
1.03227024685953 1.02161115588489 1 1
1.10257175855527 1.09062854549884 1 1
1.12405767180038 1.11294310198583 1 1
0.711331998375694 0.704400328467112 0 0
0.962714121830812 0.953867235158645 1 1
1.09275543582356 1.08147862946627 1 1
0.85855338018897 0.849484650377956 1 1
0.902838099121059 0.893862339814225 1 1
1.02109587490692 1.01019625369711 1 1
1.15126539588115 1.1385820726172 1 1
1.03266928623802 1.02174579085072 1 1
1.0184347728753 1.00831181847332 1 1
1.04587464403006 1.03365645319113 1 1
0.968952200072935 0.95996059449815 1 1
1.10602907672051 1.09424420731768 1 1
1.27758840713176 1.26464644425232 0 0
1.00551787975295 0.994822391121791 1 1
1.13765783363122 1.12538532443275 1 1
1.02732292373736 1.01766781550624 1 1
1.06302926076845 1.05235634053103 1 1
0.962236401145991 0.952232792215991 1 1
0.907518777944779 0.898236744241241 1 1
1.04533205687271 1.03508366071714 1 1
1.17596584473064 1.16293709499012 1 1
1.24637019367398 1.23398578811432 0 0
0.938007380098925 0.929437952292881 1 1
0.98264093050543 0.971986783026738 1 1
0.977134764261432 0.96650243389398 1 1
1.12952511221369 1.11843193430024 1 1
0.939249402260526 0.928303556941497 1 1
1.1365416978482 1.12325220931996 1 1
0.966668422120143 0.957236591855208 1 1
1.04992324465038 1.03801291685599 1 1
1.14011504251408 1.12785970802532 1 1
1.04767648314091 1.03696785851063 1 1
1.01811896033139 1.00866089120795 1 1
1.0183692944244 1.00843838313099 1 1
0.934055252260363 0.92497954625564 1 1
1.09765997627916 1.08671061548139 1 1
1.15244201466826 1.13922720462911 1 1
0.981881230770055 0.972754963290751 1 1
0.945122750004768 0.936158080599432 1 1
1.00149281402071 0.99029948271943 1 1
1.00325254672992 0.99406620125547 1 1
1.05418771784669 1.04297910533383 1 1
0.878237893312217 0.868687212841249 1 1
0.816376018987352 0.806958708131861 1 1
1.0324599657788 1.02321463988621 1 1
0.973514464655602 0.963203835881517 1 1
1.0324191382258 1.02213399201313 1 1
1.02326686165023 1.01447359422418 1 1
1.01912783712773 1.00937432906846 1 1
1.08310663985252 1.07141018302035 1 1
1.07699897802219 1.06711422541391 1 1
0.975062705778177 0.965416075790575 1 1
0.798395183769203 0.789818123272417 0 0
0.920510740310394 0.909397191886367 1 1
1.1037105140174 1.09286872274507 1 1
0.986886639694777 0.976818559878497 1 1
0.974396806946034 0.964390837758908 1 1
1.02772802634485 1.01719223244774 1 1
0.917921470175314 0.90754865666938 1 1
0.9716871829898 0.961578858647339 1 1
0.990816011469233 0.979632195449835 1 1
1.0234330263468 1.01215314750653 1 1
0.97403659183941 0.964567917449311 1 1
0.863689084963716 0.855604391487126 1 1
0.987265872796317 0.975669348931329 1 1
1.1702152697388 1.15788703762368 1 1
1.09134225756118 1.08078633159452 1 1
0.887691023637387 0.878633237400724 1 1
1.16172255634674 1.15034355273027 0 1
0.982633524221352 0.973226630349655 1 1
0.963504775730229 0.954451607926234 1 1
0.992505950279531 0.983144433089806 1 1
1.10609125482936 1.09403475695693 1 1
1.03230508326112 1.02181407843829 1 1
1.06727353031944 1.05744254746935 1 1
0.837881990989173 0.827320471583436 1 1
1.08325328599053 1.07260906527414 1 1
0.919991737898587 0.909570803786244 1 1
1.05665116890651 1.04591423575709 1 1
0.825890893999806 0.816839244655902 1 1
1.03488826512818 1.02593953949182 1 1
1.11698464043078 1.10621285143387 1 1
1.17504994435435 1.16397544415893 0 0
1.02728421972221 1.01668968595704 1 1
0.984996691544623 0.975234320695775 1 1
0.798697081530079 0.791708359474599 0 0
0.943233413719639 0.934117510936952 1 1
0.999995213321139 0.989351247206742 1 1
1.05669816255463 1.04621084608248 1 1
0.891439586446005 0.881883852744333 1 1
0.91642892474003 0.905831626133949 1 1
1.07291283666942 1.06174333836726 1 1
1.08443030610733 1.07428217784628 1 1
0.930150919778558 0.919709622618007 1 1
1.12654751015959 1.11450715643835 1 1
0.995385366178125 0.985515778383494 1 1
0.982410253427349 0.971891617867644 1 1
0.973576978100968 0.963314079076023 1 1
1.0518927202647 1.04100138690311 1 1
1.08724736585216 1.07698521637437 1 1
1.00971428015682 0.999786964299632 1 1
1.03223474166957 1.02302822808655 1 1
0.951753373983612 0.941856641136271 1 1
0.896954047579032 0.888850685843693 1 1
0.966139483368749 0.956101947250431 1 1
1.08270418363928 1.07268117229649 1 1
1.04359814217455 1.03303376327454 1 1
0.824911131593342 0.815405405208465 1 0
1.02308382957898 1.01185183298943 1 1
0.921514942526308 0.912181865305647 1 1
1.00066591031551 0.991354653469163 1 1
1.03289669750759 1.02315944176192 1 1
0.900980285592124 0.890911904178478 1 1
1.08868153971531 1.07798033058968 1 1
1.07453883750516 1.06453252352389 1 1
0.943156002961325 0.934417022299036 1 1
1.13453478809712 1.12419267333295 1 1
0.897334421271329 0.888584524759453 1 1
1.07688469971798 1.06627040496325 1 1
0.841729161805341 0.833648419324229 0 0
0.805743736123479 0.798189448389016 0 0
1.01699657714476 1.0069893400635 1 1
1.10317608993 1.09199302940592 1 1
1.19795174961517 1.18607393129454 1 1
1.08150329053323 1.07067623325677 1 1
0.95900918022856 0.950395557451147 1 1
1.13464549192446 1.12296926719234 1 1
0.996249734989414 0.98594049821558 1 1
0.873807495450828 0.864969123129786 1 1
1.10866409023124 1.09808292406908 1 1
1.01363305318213 1.00224285447438 1 1
1.00990027372898 1.00044291778809 1 1
0.812237969823554 0.804597285678482 0 0
0.907644169672212 0.897632267930799 1 1
0.987497062538351 0.978666857952955 1 1
0.985792283447386 0.976566579279287 1 1
0.763685249164964 0.754466020262188 1 0
1.04612558996322 1.03632743828976 1 1
1.01981213670667 1.00873816833338 1 1
1.00441587047258 0.994273548094049 1 1
0.98193357143137 0.97237205766177 1 1
0.842984099153093 0.834307725598095 1 1
1.13132820742675 1.12067682112944 1 1
0.963452882326471 0.952797407930211 1 1
1.06117761919228 1.05135011157093 1 1
1.04480091369704 1.03271624861009 1 1
0.814682521020971 0.807230205170649 1 1
1.01324676375416 1.00277857192044 1 1
1.08204680658242 1.07209169330847 1 1
0.793303276764335 0.784984502242296 0 0
1.0137713790764 1.00337360950979 1 1
0.945612104508758 0.935895259550396 1 1
1.06956671975657 1.0588286891466 1 1
1.11610857666373 1.10424734125559 1 1
0.910827722338548 0.901726442188646 1 1
0.963099796705118 0.953839522566779 1 1
0.97639780645258 0.966217482237873 1 1
1.00955838438236 0.998471381119784 1 1
1.03639085736055 1.0274406076337 1 1
0.960214466269658 0.950206150233296 1 1
1.19520538479791 1.18377519437519 1 1
0.937844690336432 0.927514623197531 1 1
0.872928085444453 0.863217764898233 1 1
1.128502349666 1.11655810670922 1 1
0.950080661594118 0.9406275161173 1 1
1.01283335208594 1.00218917638266 1 1
0.990552121788078 0.981005452968956 1 1
1.0632931422271 1.05208375867706 1 1
1.17244280315101 1.16009535531053 1 1
1.11191834342832 1.10120630274241 1 1
0.986223531422634 0.974532622938914 1 1
1.0069371108403 0.99668355317391 1 1
0.936492836767838 0.928175879222642 1 1
0.983138308328033 0.972764308410599 1 1
1.18022163404631 1.16889091543748 1 1
1.05187580088143 1.04108650985107 1 1
0.977262674472554 0.967611822143957 1 1
0.980886376722003 0.970618221507385 1 1
1.0831783113548 1.07215932779579 1 1
0.829406050605948 0.821250785550519 1 1
1.04692073291231 1.03593930910938 1 1
1.11776735031005 1.10695246689716 1 1
0.851525364835622 0.842271511211594 1 1
0.954406460690503 0.944850287377313 1 1
0.892846599882289 0.883214265542914 1 1
1.11419838234988 1.10400776577951 1 1
0.967774635234883 0.958104880458647 1 1
0.973060353871002 0.963703982771262 1 1
0.799051757995206 0.791419615012437 0 0
0.804000052106689 0.794930709297562 0 0
1.02827264048534 1.01755839532528 1 1
1.15417902989423 1.14361621103539 0 1
0.863684584257202 0.855557134111861 1 1
0.959802496908324 0.949633949129699 1 1
0.883751344060891 0.874221126675618 1 1
1.06761196703879 1.05657775891623 1 1
0.950581318620044 0.941475338580448 1 1
1.00847194536477 0.997571260989392 1 1
1.06044866342917 1.04872172924345 1 1
0.929474113274254 0.920349983904074 1 1
0.968191941097664 0.958185992165546 1 1
1.11343332612035 1.1026231416424 1 1
1.05789349666695 1.04839288620296 1 1
1.03174643103103 1.0216018790506 1 1
1.12897994146548 1.11735470133729 1 1
1.10203740079741 1.09074928558009 1 1
1.00663819522977 0.996301973758591 1 1
0.867409673338733 0.858966501398348 1 1
0.990315772593976 0.980860620598896 1 1
1.03107937311945 1.01971590780572 1 1
1.18572780569222 1.17456180509123 1 1
1.22345418553879 1.21079637926026 0 0
1.09129657426946 1.08029305095408 1 1
0.948996993654457 0.939540572119091 1 1
0.947352519767798 0.937980460156367 1 1
0.989929395637291 0.97970792848627 1 1
1.08595073936104 1.07501477872291 1 1
1.07514895156445 1.06458381709205 1 1
0.895253697975242 0.886524737769977 1 1
0.852644777391315 0.843167853340144 1 1
1.02795505328812 1.01804483276879 1 1
1.10518929344604 1.09491685627298 1 1
0.944520973506859 0.932764743912746 1 1
0.869331353014238 0.860493897207648 1 1
1.04521804102184 1.03513868588052 1 1
0.982622290846871 0.972350949667958 1 1
1.0357843080819 1.02458703459689 1 1
1.04939293745376 1.03759082887988 1 1
1.09561604036578 1.08446102932677 1 1
0.862013411987226 0.853908048582994 1 1
1.09795127124476 1.08620412797071 1 1
1.13018354209271 1.11831091750483 1 1
1.00664035041475 0.996809937064281 1 1
1.06908577772429 1.05772809691701 1 1
1.00854247188418 0.997579464677128 1 1
1.14268431747385 1.1324368720024 1 1
1.07447562047797 1.06496455830248 1 1
1.21593911026121 1.20426042324417 0 0
0.852690940849044 0.844316520419775 1 0
1.041391628307 1.0309396685113 1 1
0.831802093056728 0.824148085029002 0 0
0.951718595994689 0.942497820791487 1 1
1.0594288772035 1.0484836285339 1 1
1.14671489807727 1.13595163380251 1 1
0.996364411117542 0.985388955790737 1 1
0.908077233748014 0.899505243068766 1 1
1.01015379171292 1.00087327394121 1 1
0.95133930480421 0.941506882744631 1 1
1.1212541738862 1.10927582210084 1 1
1.13487708996626 1.12351054310112 1 1
0.961802420756125 0.95241160016664 1 1
1.13112679209083 1.11862413597438 1 1
1.0672966330567 1.05516476494817 1 1
0.970718142035576 0.960809403761986 1 1
0.919081705211481 0.910199334755554 1 1
0.798664950073218 0.789768694263612 0 0
0.971042554435835 0.961473683270609 1 1
1.16818358040036 1.15651588942147 1 1
0.85287790704155 0.844582710912119 1 0
0.989504779985381 0.978994512502785 1 1
0.930193143750199 0.921313556557524 1 1
1.04091178735339 1.03043143054439 1 1
1.14738228295831 1.13483056323339 1 1
0.9515995905418 0.941195542405011 1 1
0.998298895479406 0.988763412234046 1 1
0.937712943098128 0.92844967790138 1 1
0.9795665153193 0.968505893839584 1 1
1.09043338923318 1.07978075384678 1 1
1.03936045848463 1.02941432702234 1 1
1.02429553841717 1.01492573235707 1 1
0.736285388891977 0.728913352583928 0 0
1.08644495999656 1.0729805210926 1 1
0.948283229222441 0.93893472766648 1 1
1.03318848594589 1.02328836508681 1 1
1.07583698533317 1.06518038265681 1 1
1.00444526470311 0.995284961342852 1 1
0.963744929611486 0.953953760937929 1 1
0.803589947324505 0.79483234994437 1 1
1.0424833437373 1.031828412982 1 1
0.882023843136602 0.873569989839939 1 1
1.05102035094437 1.04053865880009 1 1
0.869722087121887 0.86015199741527 1 1
1.01533405026393 1.00384219193358 1 1
0.969632375211425 0.960150664412035 1 1
1.08395516087958 1.07222789481073 1 1
1.18703719350805 1.17374372412261 1 1
0.954894719227523 0.945632968527335 1 1
0.8997896606829 0.891086158227876 1 1
0.985867252196332 0.976244214790164 1 1
1.13278143513333 1.12063495880712 1 1
0.995354121646519 0.985045521331155 1 1
0.987436718838601 0.978082034846256 1 1
0.947764004684539 0.938108447014965 1 1
0.904871563031228 0.89506632383859 1 1
0.841801152326377 0.832429720204562 1 1
1.10649492994579 1.09559341716237 1 1
1.05445049999804 1.04368469877914 1 1
0.960176293207808 0.94934219976263 1 1
0.897688399549075 0.889018245923742 1 1
0.950856427870858 0.941433140141707 1 1
0.994767876401974 0.984957932724824 1 1
1.05359726439147 1.04311657878563 1 1
0.844142588106493 0.83587410813155 0 0
0.959085173539374 0.949568586958045 1 1
1.00351186869499 0.9927723934717 1 1
1.08407703651871 1.07321435796795 1 1
0.883098581060245 0.874652966054019 1 1
1.08265896322881 1.07131441047206 1 1
0.969196533694537 0.960789957566206 1 1
0.878370531695437 0.867777318440413 1 1
1.16426223188864 1.15230178460533 0 1
1.25424449274218 1.24163320136217 0 0
0.966141157999254 0.956247400398928 1 1
1.00757930567027 0.99773440967376 1 1
1.19254177694697 1.18021175705329 1 1
1.00312451189972 0.993313244930647 1 1
0.866664252002222 0.858656927147088 1 1
0.937542256584696 0.927870125135605 1 1
1.02755622882236 1.01771530784531 1 1
1.12781572344253 1.11544126587916 1 1
1.08189328581828 1.07126020090115 1 1
0.949773856901987 0.938707359893424 1 1
1.16862325669852 1.15551648731893 1 1
0.94240433300328 0.931445271577128 1 1
0.952053569312187 0.941813183287609 1 1
0.887418689447454 0.879276550488014 1 1
0.890289484130887 0.881239617115842 1 1
1.01550196966347 1.00590810654526 1 1
0.788863814721945 0.781507830153071 0 0
1.0806130028469 1.06863094596158 1 1
0.98970560885707 0.979714239853478 1 1
0.722734075449949 0.715672589399284 0 0
0.996868630861203 0.986113880569453 1 1
0.885172316861814 0.875190140115133 1 1
0.958578824517593 0.949393499947663 1 1
0.991288448547592 0.98119759601782 1 1
1.10677363725653 1.09458302731265 1 1
1.12075537665186 1.10950841212388 1 1
0.998176845993354 0.988362630369875 1 1
1.13608313006656 1.12400175532757 1 1
0.906342257299871 0.897694446468343 1 1
0.968247995374394 0.958274460304101 1 1
0.956607892692405 0.946843836898497 1 1
0.95073560770183 0.941429868095046 1 1
1.00739856091403 0.997221934330829 1 1
0.95787611964343 0.947086225930179 1 1
1.1304554165578 1.11882802284831 1 1
0.971762864916724 0.962416621623414 1 1
1.06514763140084 1.0539630503914 1 1
0.957838284784552 0.948236416988646 1 1
1.06280310827045 1.05194330484347 1 1
1.09422135495442 1.08154103865161 1 1
0.884467753202691 0.875704863500102 1 1
1.15366183495596 1.14138938039641 1 1
0.893077070025886 0.884349436638406 1 1
0.961384867066709 0.95220047938587 1 1
0.89328478272543 0.882216912287958 1 1
0.91140237549111 0.901570242979548 1 1
1.06580957496086 1.05536798557526 1 1
1.0267536493252 1.01712042137583 1 1
0.980847500173042 0.972032680476671 1 1
1.11243141976436 1.10113429688008 1 1
0.948842096509363 0.939784161046954 1 1
0.983183019370942 0.972129997651586 1 1
0.880995514167555 0.872123652880619 1 1
0.90657319690423 0.897892538829517 1 1
1.01115391621705 1.00053403580516 1 1
0.913822965866104 0.904645688583696 1 1
0.773487022036904 0.765197757736983 1 0
1.00094153651139 0.99102364618495 1 1
1.06632212804939 1.05621470860876 1 1
0.966070495366161 0.956549423637436 1 1
1.06512964525764 1.05434359372953 1 1
1.03258979131393 1.02204204653087 1 1
0.806966069154895 0.797565872433044 0 0
0.880497951249947 0.872253824882605 1 1
1.0787640740095 1.06851884947154 1 1
1.1051474719349 1.09505064240933 1 1
1.05115782553773 1.0406648142567 1 1
1.16541648165505 1.15191241039105 1 1
1.01242471364596 1.00225125080171 1 1
1.03407333289548 1.02385554072043 1 1
0.955693661791666 0.945876096482291 1 1
1.25972529924122 1.24744119007909 0 0
1.18913987358704 1.17806238014211 1 1
1.17915217990274 1.16667526231331 1 1
0.970144651136701 0.960920949184291 1 1
0.994123784006115 0.984803960996829 1 1
1.02713081421428 1.01610995680515 1 1
0.80285330930109 0.794134423327556 1 1
1.02561300355689 1.01580762193222 1 1
1.08306164183804 1.07319583580565 1 1
0.929057600414251 0.920078279684949 1 1
1.01425509945299 1.0047027642854 1 1
0.843002948210981 0.83419080939711 0 0
0.945326038890267 0.935345155373218 1 1
0.87396848144283 0.865361888000915 1 1
0.989238002629988 0.980017176284606 1 1
0.937893021258098 0.928249202445625 1 1
0.836214573585396 0.827800629670855 1 0
1.01226402549288 1.00224552668641 1 1
0.959126434997955 0.948708517767696 1 1
1.06765406359941 1.05706806124849 1 1
0.84568643269027 0.837267960640864 0 0
1.15243664704179 1.14137849561856 1 1
0.979675917314338 0.970044281020125 1 1
1.13625616648322 1.12637483485439 1 1
1.0813477619375 1.07013096223328 1 1
1.01148576883664 1.00134142155715 1 1
1.04234173865981 1.03099394179444 1 1
0.969285117594311 0.959697645120099 1 1
0.893670419246932 0.884660934226585 1 1
0.952806788675003 0.943812593348886 1 1
0.948636160158152 0.940001782599796 1 1
1.03209145764654 1.0216372632505 1 1
0.98372410271875 0.9727892105133 1 1
0.857475364340128 0.848351683260853 1 1
0.941362455871216 0.931331208712556 1 1
1.0176183615521 1.0067959912372 1 1
1.05352601969472 1.04318202972005 1 1
0.941962818043205 0.932652148726533 1 1
0.972913624592727 0.962766489144842 1 1
0.902045528280479 0.894178397307942 1 1
1.1119764721817 1.10118554562105 1 1
0.838283101101566 0.830071187017328 0 0
0.886342916455108 0.876671328664292 1 1
1.14849145365391 1.13664180862402 1 1
1.01870464059103 1.00867064467405 1 1
0.987115153754243 0.976018771358988 1 1
0.957765260189306 0.947630569155796 1 1
1.13263205482576 1.12200390953075 1 1
0.929741129048554 0.920634431453442 1 1
1.11508652675759 1.1044672426492 1 1
1.18431394371103 1.17283640092655 1 1
1.02304287277104 1.01264405343572 1 1
0.920170662809808 0.911790057460211 1 1
0.99118338043627 0.98059523613398 1 1
0.947039165003093 0.938013350065103 1 1
1.11532700779737 1.10259772888514 1 1
1.01335619045748 1.0021966746939 1 1
1.13243245703761 1.12141219780957 1 1
1.00606963197105 0.995795354949686 1 1
1.01621218295993 1.00547199895768 1 1
0.882850605408225 0.874940174194219 1 1
1.07448710913651 1.06415466202947 1 1
1.12243311459939 1.11114466525742 1 1
1.02224889435592 1.01268148728304 1 1
0.88006284501617 0.871535479340647 1 1
0.910417312472666 0.900814604238295 1 1
0.997706306458547 0.988608963217846 1 1
1.11417378138071 1.10330896405738 1 1
0.967397966217911 0.95761024563048 1 1
0.978529048426088 0.968245738863719 1 1
1.09333592888028 1.08309699757945 1 1
1.08387294855602 1.07164293151873 1 1
1.03762604426108 1.02702977662344 1 1
0.821197278765282 0.813494079118044 1 1
1.14206897647227 1.13116420622447 1 1
0.960806504651972 0.951710001568697 1 1
1.01839834591573 1.00709836950832 1 1
1.019844269887 1.00900548952749 1 1
0.963525415189854 0.953248595053601 1 1
1.00186017182468 0.991492623560253 1 1
1.02414604734348 1.01396040846037 1 1
1.11237193312822 1.10013260686315 1 1
1.00961806855084 0.998618600054774 1 1
1.03440382398367 1.02399028438832 1 1
0.988790572065973 0.978980081743919 1 1
1.04051393111867 1.030078706979 1 1
0.993615821162557 0.983110392722372 1 1
0.879721928750554 0.869801943886357 1 1
0.962188351317166 0.95120813538245 1 1
1.03747408871922 1.02710844215528 1 1
1.13602546872782 1.12484700024168 1 1
0.879645621294626 0.870314289507031 1 1
1.06697857044898 1.05617361846995 1 1
0.828307295032909 0.820028949244443 0 0
0.910140123150629 0.900310149721556 1 1
1.05343591703428 1.04291331259281 1 1
1.14246173210299 1.13087073843069 1 1
0.950889316514936 0.942131191649216 1 1
0.945680347991012 0.935739972662069 1 1
0.959466514172436 0.949208668449981 1 1
0.944746669591655 0.933702171792454 1 1
0.860233250939182 0.850754392196177 1 1
1.02824166865208 1.01798942613079 1 1
0.923850519135138 0.913750726581496 1 1
0.883865924816844 0.8744519983372 1 1
1.10078748196333 1.08830500617336 1 1
0.972237073512458 0.962523024785262 1 1
1.09659074975046 1.0854487377869 1 1
0.971433281457395 0.962094490190864 1 1
0.947441406910217 0.937761744574497 1 1
0.865140646929474 0.85674034113599 1 1
0.861826224785818 0.85256529790033 1 1
1.04057700723973 1.02987648010102 1 1
0.91956794489954 0.910098703838606 1 1
0.753165883385065 0.744332720434787 0 0
0.945295675632512 0.935751366088068 1 1
0.853610213873386 0.84477472637788 1 1
1.016578868804 1.0066830428758 1 1
1.01093936867113 1.00098670146592 1 1
1.06147591766625 1.05058181710929 1 1
1.06567450762688 1.0550474680934 1 1
1.02403958769361 1.0134727501274 1 1
1.17128499478618 1.15849190399052 1 1
1.0280478729232 1.01740232795395 1 1
0.977705248219401 0.967065838403603 1 1
1.03254749023354 1.02278436192213 1 1
0.887661695618088 0.879045201874461 1 1
0.915148807654246 0.904147474624036 1 1
1.01925976864439 1.00876913823078 1 1
0.990419249155905 0.980604342779233 1 1
0.919870690260389 0.90950998993471 1 1
0.761710251138356 0.753584794542247 1 1
0.96818194187481 0.957839898510267 1 1
1.14660093248809 1.134787571124 1 1
1.04807740602977 1.03667324888383 1 1
0.945897431855261 0.935826444476732 1 1
1.07529091530688 1.06385393040954 1 1
0.83059489281772 0.822259277451357 1 1
0.945783339544624 0.93623837185371 1 1
0.903062304698481 0.893949198111257 1 1
0.989448752276204 0.979637407755986 1 1
0.926441220075773 0.915777801694658 1 1
0.928367047114686 0.918455960802803 1 1
1.04134276321419 1.03177540537209 1 1
1.11761896808963 1.10643343122499 1 1
1.03741684252311 1.02625319494255 1 1
1.15797552796768 1.14594135118062 1 1
0.984246335155882 0.973671202399947 1 1
0.948338643534329 0.93806139569394 1 1
0.870706970443502 0.862579831899724 1 1
0.955447337572545 0.946420467284611 1 1
1.05093355974437 1.04047688570424 1 1
0.965766637291989 0.954234561184454 1 1
1.05954418040073 1.04988516964443 1 1
1.04839396967754 1.03893129159202 1 1
0.960795405909852 0.951892550610878 1 1
0.966744752001199 0.9568887719296 1 1
0.911900743992404 0.901990745113867 1 1
0.915288088494667 0.906592332207626 1 1
0.998670855370332 0.988807629467491 1 1
1.11890809894746 1.10751836805109 1 1
1.02869561229467 1.01887536206892 1 1
0.957328848584853 0.946471218720704 1 1
1.03785082977618 1.02681769438568 1 1
1.13607976838968 1.1243601568931 1 1
1.02613633409839 1.01677572451827 1 1
0.735969964639915 0.728851194862373 0 0
1.14974661274932 1.13869592987785 1 1
1.05545182777458 1.04413975707987 1 1
0.937442063298319 0.926953670374209 1 1
0.856290747198064 0.849126475352925 0 0
1.07812115090194 1.06728057177525 1 1
0.954568621301299 0.945660761040644 1 1
1.06465599151506 1.05278887425713 1 1
1.02088966398345 1.00914622102802 1 1
0.813986542453523 0.806160049030557 1 1
1.03046593645347 1.01963126432439 1 1
0.854608424852237 0.845935469424397 1 1
0.911597786960993 0.902015107767004 1 1
0.962343302327952 0.952652644087108 1 1
0.942365837098923 0.930847576621745 1 1
0.95441933495319 0.94429542671812 1 1
1.04066868855033 1.03031043773677 1 1
1.02233431471306 1.0127828699143 1 1
1.07514498922764 1.06489393764993 1 1
1.03526601106511 1.02519844603559 1 1
1.14694263789657 1.13568556536097 1 1
1.05926445924619 1.04878176614276 1 1
0.976307792566876 0.967594266595371 1 1
0.989222366186407 0.9800924816507 1 1
1.01625840267187 1.00666809213989 1 1
0.923451177137634 0.914174848682185 1 1
1.04653437934201 1.0362863311499 1 1
1.11317832407177 1.10166664415957 1 1
0.899694224484709 0.891402180061281 1 1
1.01505758674624 1.00423999720475 1 1
0.93905742008363 0.928937939576346 1 1
1.06298742729982 1.05305227911281 1 1
1.02483897085317 1.01478130751585 1 1
0.893416151298516 0.88518705273001 1 1
0.831227135760905 0.823815266265105 0 0
1.06679542558973 1.05536033194586 1 1
1.11217636945486 1.10036659673956 1 1
0.913598779088376 0.90387168298942 1 1
1.06743450080572 1.05618994546242 1 1
1.01844545851147 1.00836838524417 1 1
0.916809050330509 0.907856460372126 1 1
1.07532070679756 1.06478483349361 1 1
1.06463107471636 1.05530557415026 1 1
1.08915541070646 1.07977682413107 1 1
1.08369382926822 1.0740012230694 1 1
1.07202801891036 1.06133673498897 1 1
0.989008162478646 0.975875988159948 1 1
0.941316067556973 0.931741264937528 1 1
1.06083798643972 1.05162852117718 1 1
0.727310688086598 0.718899280607433 0 0
0.758908882367145 0.750706586380052 0 0
1.05696811235407 1.0470451140602 1 1
1.02928277908718 1.01961820584444 1 1
1.16088165896651 1.1495531494331 1 1
1.01265725145046 1.00268746836336 1 1
0.870729714325973 0.863079659110996 1 1
1.016753149906 1.00684032428989 1 1
0.939069200532519 0.928513090919532 1 1
0.962171281553855 0.952090078126819 1 1
0.988466521281254 0.978263942481246 1 1
1.06478927554575 1.05502413662697 1 1
0.951380751359997 0.940454667445849 1 1
0.990027410311266 0.979177676644414 1 1
0.873113665176831 0.865296297422586 1 1
0.970819497594241 0.961025886134109 1 1
1.063277497892 1.05228919373507 1 1
1.10000745486778 1.08848018090766 1 1
1.04551316761975 1.03393713422314 1 1
0.907541796674147 0.897974885286772 1 1
1.05448841878183 1.04309672826228 1 1
0.869265613936044 0.860255781975546 1 1
1.17731457416625 1.16540886002792 0 1
0.908666809144242 0.900081798154031 1 1
0.911509558071806 0.902183366848469 1 1
0.945223345380413 0.935206202816742 1 1
0.90616065623509 0.898168838901071 1 1
1.30399011325607 1.29030957504498 0 0
1.03121416315672 1.018733024445 1 1
1.10147678913146 1.0908555655062 1 1
0.78879818296183 0.780667835344795 1 1
1.04717985311294 1.03733602647013 1 1
0.798033227635067 0.790364261216045 1 1
1.12350178095787 1.11227252594025 1 1
0.950610065097787 0.941387972414909 1 1
1.0358381346853 1.024423655187 1 1
0.906250951828502 0.896214254486422 1 1
0.988654741315375 0.979354269810269 1 1
1.25988154190204 1.24672728999956 0 0
1.12180406335349 1.11106233286322 1 1
1.03768128383373 1.02524321863096 1 1
1.12018404499387 1.10787271689832 1 1
0.81488815396848 0.805513706444036 0 0
0.854580335116305 0.845930430163834 1 1
0.876107220430411 0.866558918370674 1 1
0.976217246290087 0.965273951822795 1 1
0.859278385512988 0.849956009295335 1 1
0.889377550446996 0.880715289723857 1 1
1.02866397671693 1.01952993077735 1 1
1.05980406610021 1.04932644596362 1 1
1.18399414817675 1.1715435000343 0 0
0.998866544573788 0.98803576938939 1 1
1.03102872482087 1.02122655986303 1 1
1.10528468357556 1.09441519808525 1 1
0.868933706192459 0.86037581419114 1 1
1.00173817608647 0.991940338663149 1 1
1.15173869527862 1.13979387889411 1 1
0.918074180701994 0.90966728017449 1 1
0.874729393576564 0.866412457055116 1 1
0.977165625891372 0.967633923370446 1 1
1.086496697039 1.07584021533326 1 1
1.05764907010519 1.04713524619325 1 1
0.894730639885239 0.886924638579278 1 1
1.12987373440844 1.11861678630963 1 1
1.03371493130837 1.02303010979328 1 1
1.2380521381111 1.22563300745561 0 0
1.10004774025202 1.0890813918493 1 1
1.11152919330129 1.10081499609616 1 1
1.07510343777962 1.06468267969413 1 1
1.011521401431 1.00110098930362 1 1
1.0465618409854 1.03435299770889 1 1
0.938712221913381 0.928290861459422 1 1
0.933844173230008 0.924867286750931 1 1
0.890537981094209 0.881398410163983 1 1
0.922203757909849 0.913290226336832 1 1
1.01503361107124 1.00493590740304 1 1
0.906698101513495 0.898020549166256 1 1
1.04346502126518 1.03362208765493 1 1
0.737932692386208 0.730239175736823 1 1
1.17162375019288 1.1613388384012 0 0
0.924187457267001 0.91489700871566 1 1
1.12054623841886 1.10954266658576 1 1
0.854211189779327 0.846390034978953 1 1
1.07356319986126 1.0638787664049 1 1
1.00029341005354 0.99008735834325 1 1
0.94618974884715 0.936214006697621 1 1
0.884091702694705 0.875620338522305 1 1
0.885805471153697 0.876522508628901 1 1
0.850163572273776 0.841557683632034 1 1
1.15970178257492 1.14800939900052 1 1
0.995144839967832 0.983950703061286 1 1
0.98137692655853 0.971974459805321 1 1
1.07339824175536 1.06176701389099 1 1
1.19685532562191 1.1842114004908 0 1
0.880069966564482 0.870243872818682 1 1
1.08629844321818 1.07541295964767 1 1
0.938151904866283 0.928352034924364 1 1
0.817698712707622 0.810334327079575 0 0
1.01649355731812 1.00659043674389 1 1
0.973861697871058 0.964421425133291 1 1
1.02443180582015 1.0141398447747 1 1
1.08276480777221 1.07117986018217 1 1
0.997140077440155 0.986300707121539 1 1
1.16211848794628 1.14809278628677 1 1
0.888742177718104 0.878155081879027 1 1
1.13136137544303 1.11884843316181 1 1
1.03797562455932 1.02745146413899 1 1
0.919463920227829 0.910211919033687 1 1
0.960807545932387 0.951067068625786 1 1
0.892920294766382 0.883954156014372 1 1
1.13451139329633 1.12270412418945 1 1
0.992041348901893 0.981419453933875 1 1
1.01891571426235 1.00834730849209 1 1
0.910048726700421 0.901207257792685 1 1
0.825738470945968 0.818290614965861 0 0
0.975295681832953 0.964645038486549 1 1
1.077577070636 1.06700849575699 1 1
0.900229500395104 0.891466310784954 1 1
1.1823778839149 1.17026816094254 1 1
0.892966606613176 0.88385924417108 1 1
1.03961794875678 1.02905997724253 1 1
1.02109708270321 1.01094348637506 1 1
0.974482661687225 0.965444891520555 1 1
1.18071004696321 1.16836307427289 1 1
1.02138600223574 1.01085922129608 1 1
0.879107975901445 0.870973780741361 1 1
1.06710195596316 1.05753471319817 1 1
0.960153573907074 0.949359629768809 1 1
1.02506018808348 1.01568101468852 1 1
0.904462033242725 0.895716138925276 1 1
0.951639364423695 0.941814777772367 1 1
0.868916146575681 0.860279473329154 1 1
0.965518050868215 0.955897762476576 1 1
1.1008498647367 1.08936749051878 1 1
1.0056532464805 0.995024720049266 1 1
1.08824311118134 1.07694003381497 1 1
0.941495919022744 0.93195395240018 1 1
1.09648493507326 1.08526677657707 1 1
0.899627012254194 0.891420838570938 1 1
1.09445307540099 1.08175012464845 1 1
0.875072442903767 0.865732562879572 1 1
1.10402202302521 1.09221192459087 1 1
0.995134315778369 0.983869232271691 1 1
0.996091881521403 0.987055180031839 1 1
1.12035454430838 1.10971258244819 1 1
1.1144694238082 1.10270742335888 1 1
1.01620500475657 1.0044636418549 1 1
0.833296163771066 0.823992065262217 1 1
0.961087516535802 0.951357311705076 1 1
1.0586060157531 1.04766985856981 1 1
1.00268557912229 0.992334406869377 1 1
0.908293697566122 0.899176031201902 1 1
1.12392057985686 1.11244081205492 1 1
1.09960256909741 1.08859678771611 1 1
0.917258094527985 0.909005202351297 1 1
1.01425176453565 1.00345671642944 1 1
1.00183761664912 0.992347902052708 1 1
0.928333292986743 0.91969380974975 1 1
1.02823079810481 1.01840499731847 1 1
0.99312055623978 0.983469865232475 1 1
0.978364978700051 0.967895835715302 1 1
0.897676825283787 0.889312410655031 1 1
0.985041280601662 0.973560856118924 1 1
0.961599123572638 0.951918159493253 1 1
0.991111332998769 0.981385794736844 1 1
0.919903532489658 0.910057662469708 1 1
0.884381852201655 0.875979822120182 1 1
0.997705742844101 0.987423945903643 1 1
1.05174685314275 1.04046733701082 1 1
0.878605345261222 0.869859893918435 1 1
1.0018307941119 0.992357308169283 1 1
1.03622396390537 1.02554098683988 1 1
0.994869702628066 0.983572208227445 1 1
0.904732828870774 0.89607068364144 1 1
0.919558967231022 0.909334948047654 1 1
1.02622002284546 1.01587556129597 1 1
1.20637006973924 1.1942973012538 1 1
0.836162605862516 0.828043480864363 0 0
0.90891882565239 0.899772305616257 1 1
0.915045487309963 0.90422995435964 1 1
0.913606838155436 0.90472901048722 1 1
1.14002337068583 1.12957765161834 1 1
0.963163702164471 0.954205848556692 1 1
0.937789819718676 0.928084825328636 1 1
0.922517852004818 0.912039570158029 1 1
0.918376259130958 0.909683610747732 1 1
0.955774244107052 0.945954654372107 1 1
0.801660348893605 0.79369104874984 0 0
1.24177061846884 1.22882322300058 0 0
1.04135165312232 1.03000515822015 1 1
1.04337998252562 1.03349705824841 1 1
0.867221774635999 0.858409314024119 1 1
0.856783322966056 0.846701576541455 1 1
0.911361203666727 0.902684632524739 1 1
0.995546006960361 0.98583113063372 1 1
1.02636438317273 1.01596440126792 1 1
0.879432364197392 0.870873689322834 1 1
0.927259257449969 0.918470629707094 1 1
0.928600900755561 0.918951716508017 1 1
1.13308319335636 1.12185226797498 1 1
1.07666968186148 1.06580691995271 1 1
1.01467851761761 1.00529427093677 1 1
1.0453011845366 1.03289345822742 1 1
0.779058872570988 0.770845097110391 0 0
0.906953031096884 0.897791168413672 1 1
0.936084440011918 0.925386479120304 1 1
1.16163723759706 1.15150986614188 1 1
0.89270462579927 0.882944295227745 1 1
1.1663753422926 1.15414397758818 0 1
0.941150823325549 0.932297823620753 1 1
0.995352880523396 0.986021992162254 1 1
1.02873360579689 1.01741261376554 1 1
0.961587473598968 0.951769862163758 1 1
0.886938881623611 0.877506155450405 1 1
1.1723719869916 1.16238497347699 1 1
0.928483699392771 0.91924124039402 1 1
1.01550191128471 1.00520338053147 1 1
0.915943349435102 0.907421444485829 1 1
0.899512758077218 0.890065942307145 1 1
1.1038521491924 1.09274115396813 1 1
1.08685475433311 1.07548858783295 1 1
1.00279003097668 0.99348431098286 1 1
1.06469443619548 1.05310364039546 1 1
0.977233487962025 0.96580172660795 1 1
0.983515455765578 0.973650145442947 1 1
0.955319034767558 0.946210393783215 1 1
0.927327244043291 0.918544389878334 1 1
1.04571794346064 1.03404527895209 1 1
1.03655097602088 1.02622647328287 1 1
1.06460598420197 1.05499979586123 1 1
1.07129567369621 1.06077035773172 1 1
1.02322748455176 1.01216905341781 1 1
0.915225210167227 0.904930353521129 1 1
1.14734521288985 1.13524283147359 1 1
1.16255731870387 1.15117500452049 1 1
0.861685893018854 0.852398771124803 1 1
0.821952281952274 0.813637649925492 0 0
0.830685058946655 0.821638799798089 0 0
1.00420104610483 0.993990348398338 1 1
1.02921088112032 1.01809904974149 1 1
1.06305285640723 1.0496170519199 1 1
0.916276165694633 0.906075332915252 1 1
1.03207497625469 1.02223392877511 1 1
0.94007343948307 0.930292700273658 1 1
0.992106387209168 0.981791234242849 1 1
0.92755989558351 0.917078480304656 1 1
1.11401975253252 1.10215297941965 1 1
1.02628079125285 1.01474745537556 1 1
0.956136930346412 0.946155371381222 1 1
0.884161739006292 0.876112439245514 1 1
0.926420952626611 0.916261532781373 1 1
1.05657110065983 1.04494107105385 1 1
0.954367866656974 0.944934704068678 1 1
1.08135397584504 1.07123439242521 1 1
0.814823327653254 0.806534868323777 1 0
0.996307893527722 0.987029048803007 1 1
1.05622247373878 1.04407617424363 1 1
1.03194391267072 1.02223390459424 1 1
1.06178986573791 1.05125159601915 1 1
0.908915807626204 0.899801665495827 1 1
1.12564305625765 1.11396661358752 1 1
1.1105975112168 1.10009525241101 1 1
0.881190354320568 0.872038981750973 1 1
0.887067825555116 0.877862855939014 1 1
0.834222510356437 0.825066879487887 1 1
1.19320954100129 1.17795496049283 1 1
1.07299474342476 1.06187837956426 1 1
0.95527336043495 0.945417403584853 1 1
0.957700275708489 0.947967555355758 1 1
1.05384914733805 1.04183132133649 1 1
0.948617099032706 0.939631624347559 1 1
0.995226115199263 0.98566889818095 1 1
0.920453614858704 0.911662174309378 1 1
1.14517789151348 1.13397461009232 1 1
1.12223928717702 1.11231005834853 1 1
0.97880688942756 0.969395016678711 1 1
0.820349040747219 0.812177102241787 1 1
0.828592924753284 0.820378966193652 0 0
0.982695714506867 0.973730717393741 1 1
1.01633967675227 1.00536802410591 1 1
1.1103511860739 1.09873441601397 1 1
0.831525546942195 0.822785309188069 1 1
0.648864242836636 0.642327078775103 0 0
1.0906933984458 1.07967926677432 1 1
1.14115076937168 1.1299777863824 1 1
1.04656361240481 1.03600751583967 1 1
1.08793928617106 1.07736446682407 1 1
0.871814053791182 0.862174270835986 1 1
0.867401209564564 0.858523422352913 1 1
0.87828843992284 0.867757724894152 1 1
0.893997859972201 0.885661433893508 1 1
0.983069056390441 0.974221063089773 1 1
1.08734629404737 1.07488432780939 1 1
1.01222923782964 1.00246927165519 1 1
0.931797966678021 0.920350538758298 1 1
1.09846006753027 1.08714732476761 1 1
0.949230040471609 0.939893116243586 1 1
1.0508886846261 1.04040722131773 1 1
1.03460390021646 1.02432114354701 1 1
1.01327890538538 1.00168095387225 1 1
0.852473486346176 0.844537379419276 1 1
1.01030487231683 1.00006459027655 1 1
1.08344922434773 1.07372470709228 1 1
1.1712378643813 1.15952538650186 0 0
1.08863932996687 1.07818213277999 1 1
0.802109842266509 0.793810518815771 0 0
1.07761108599809 1.06527108619744 1 1
1.17099923333268 1.1597095748529 1 1
1.08596691753235 1.07479053062165 1 1
0.919783717045212 0.909911524922864 1 1
0.874138994644726 0.865308512491362 1 1
0.920730874388626 0.910996880976053 1 1
0.960850780978952 0.950403541887541 1 1
1.0298118861019 1.01947081202021 1 1
1.06309771559366 1.05313335857454 1 1
0.988904475467124 0.979480390929424 1 1
0.955799389095755 0.945800319560879 1 1
0.981041095947603 0.969523842921078 1 1
1.16708402155852 1.15378856721237 1 1
0.921926482505212 0.912361333833692 1 1
0.988888131582912 0.978647792622587 1 1
0.917675701666022 0.90922889772477 1 1
1.10325693903555 1.09191038239859 1 1
1.0675043963455 1.05542981353431 1 1
1.03785801389559 1.02785856261663 1 1
0.996772769105306 0.987293358368096 1 1
0.860022756390193 0.852051566757511 1 0
1.08381656957455 1.07377250765643 1 1
0.934767521677865 0.925813317585761 1 1
0.853207154264715 0.845095369197235 1 1
1.12124817851775 1.10968434400953 1 1
0.912510343296077 0.902169520402863 1 1
0.99793090395395 0.987307264358823 1 1
0.887951580529147 0.87824266519887 1 1
1.06414130768211 1.05398910367392 1 1
0.929966898305384 0.919815174033552 1 1
0.966517252289156 0.956111882454418 1 1
1.10587476705408 1.09578596724712 1 1
1.04771064839545 1.0378237352089 1 1
0.776299510186147 0.766155591381648 0 0
1.18544058627047 1.17306882416537 1 1
1.03733971826639 1.02827598555258 1 1
1.06936512658769 1.05984417155626 1 1
1.04934059278796 1.03839931201085 1 1
1.14021944686964 1.12919162041925 1 1
1.02208563692658 1.01227443766353 1 1
0.91063287229477 0.902129419104937 1 1
1.11856900095439 1.10677487024832 1 1
1.09867199406753 1.08797553675678 1 1
0.99704060233423 0.986772670452527 1 1
1.0768099838462 1.0652363751366 1 1
0.889585673318951 0.879781414713522 1 1
0.895155616834035 0.885376498329492 1 1
1.04790586238769 1.03702039195634 1 1
0.898063959293507 0.889449372224177 1 1
0.898984574448936 0.88884162698164 1 1
1.0642965311122 1.0533563428089 1 1
0.943900642227205 0.934824731588106 1 1
0.99995569277689 0.990006518842724 1 1
0.962214258005624 0.952724612844446 1 1
1.0996893775052 1.08913936569998 1 1
1.03473926525896 1.0248191792279 1 1
1.10891601612985 1.09803727316942 1 1
0.881048472252472 0.871741262961465 1 1
0.951677987269772 0.942107758935219 1 1
1.04733783908129 1.0355799058621 1 1
0.968868536157544 0.959110109069002 1 1
1.08280777727842 1.07125292021505 1 1
1.16640066579859 1.15485668837099 0 1
0.895372812291348 0.88636478185081 1 1
0.881538177997291 0.871291886188371 1 1
0.98978988148655 0.978708354865503 1 1
0.954394290016744 0.944817812498248 1 1
0.977169224352046 0.967313387190786 1 1
1.04371085844187 1.03409374210353 1 1
0.915633344395265 0.906561979282373 1 1
1.0386572916134 1.02831075589176 1 1
1.0930729201513 1.08190045126702 1 1
1.01811394513954 1.00719953336022 1 1
0.986724801292995 0.976211380961022 1 1
0.897537234287872 0.887469806926809 1 1
0.92588838372206 0.91625100193228 1 1
0.98374305818877 0.973626655934174 1 1
0.995266596391616 0.983268974020096 1 1
0.996443735796166 0.986479810660716 1 1
1.00110546370022 0.99017004125571 1 1
1.04954479199292 1.03902903314448 1 1
1.07926739419536 1.06768052217876 1 1
1.00791091774345 0.998621232613127 1 1
0.929478096951487 0.919846988525499 1 1
1.12401427113361 1.11266451741952 1 1
0.906112501216596 0.896941324373859 1 1
1.06471466217556 1.05324817962059 1 1
0.877605387944606 0.868278742433233 1 1
0.949036381100677 0.938942210610147 1 1
0.790810169072656 0.782525283817557 0 0
1.07317923722763 1.06242464008783 1 1
0.889472974545765 0.880317079222331 1 1
0.981429863662876 0.970713605523695 1 1
1.07595368822717 1.06619624242148 1 1
1.01891075237117 1.00757675571583 1 1
1.02859474926027 1.01754808542707 1 1
0.918579513910335 0.908262123840878 1 1
0.955400128217216 0.945764654222534 1 1
0.891031574042285 0.881042605269761 1 1
1.09001245161923 1.07873116990482 1 1
1.01006659683596 1.00053031613791 1 1
0.876865330419197 0.867472292148428 1 1
0.89627159420818 0.887257844933299 1 1
1.13966234927173 1.12829288631518 1 1
1.00046365213437 0.991905855058808 1 1
0.956855179100175 0.946908169414072 1 1
0.979642603007366 0.969808608092751 1 1
1.0392548772518 1.02725304182815 1 1
0.950614196834059 0.941091507013684 1 1
0.858366305930626 0.849350438584456 1 1
0.828861135628875 0.821039107654841 1 1
0.906543287877972 0.89649243366172 1 1
0.964026077285057 0.954384752738996 1 1
0.883165756391152 0.873786912756205 1 1
1.14148958191795 1.13035898280328 1 1
0.959325433014941 0.9497027890945 1 1
1.03071765753094 1.02102140542032 1 1
1.03753109809839 1.02620224271677 1 1
1.05068607936532 1.04102690228821 1 1
0.970501424074592 0.96088443100798 1 1
1.01032320781815 0.999122165537762 1 1
0.963209099513338 0.953006862801395 1 1
1.03423132754333 1.02456435819386 1 1
1.07155081533458 1.06108394864844 1 1
0.928195031090029 0.918607893265512 1 1
0.982896378767879 0.972560819286058 1 1
1.14913015034885 1.13584845470723 1 1
0.945020213746675 0.935529022929693 1 1
0.980170480145278 0.970669360134635 1 1
0.818773457850204 0.809790927794179 1 1
1.09930563467583 1.08822584796166 1 1
0.937442988133042 0.926996654236587 1 1
0.944463358169551 0.93449799844101 1 1
0.925356772851454 0.915880453753488 1 1
1.03992009033808 1.03000688844311 1 1
1.10556715621696 1.09457795561424 1 1
0.950070571418288 0.940149243005668 1 1
1.00321743371 0.992353430818093 1 1
1.05561915746182 1.04582644839142 1 1
0.945890041021469 0.935372882274682 1 1
0.916622201632595 0.908359115054335 1 1
0.986489598596506 0.976839678440175 1 1
1.07615111055929 1.06423504347514 1 1
1.08688996514336 1.07606675988232 1 1
0.92568036620471 0.915441253001491 1 1
1.0686222359487 1.0580839304593 1 1
0.964262821442485 0.954334780270464 1 1
0.953155240957988 0.944257749174863 1 1
1.14673456818198 1.13536390170291 1 1
1.03625979400245 1.02691867492113 1 1
1.10070476130611 1.08963990524454 1 1
1.05230108540621 1.04082488201684 1 1
0.851194869381042 0.843348085858469 1 1
1.07136267686462 1.0601556189159 1 1
0.991070127772791 0.981709769902938 1 1
1.23391081474452 1.22100451706433 0 0
1.11049920238618 1.09940203786065 1 1
1.12303499305537 1.11190853250611 1 1
1.19223319592112 1.18085292479049 1 1
1.10585389546128 1.09446764199042 1 1
0.895446556073885 0.885702747624882 1 1
1.11348630151035 1.10227299347503 1 1
1.08911573942823 1.07801805411282 1 1
1.04150796074356 1.03226841346864 1 1
1.13420812653732 1.12360965578889 1 1
0.936801614264406 0.926232238862849 1 1
1.04121997550579 1.03114377744531 1 1
1.12575872545133 1.11356332533505 1 1
0.910834872974901 0.901475693775296 1 1
0.894246845887482 0.883860404517092 1 1
1.05771502530849 1.04595075174028 1 1
0.949048708219177 0.938645516659523 1 1
1.07724032982023 1.06607768851453 1 1
0.997390798557046 0.987756720929502 1 1
0.793819823051831 0.786352941190973 1 1
0.993607436821855 0.984161450555452 1 1
0.881114714331053 0.872340240799444 1 1
0.951083570073041 0.94259592499832 1 1
1.25897287123477 1.24706350899991 0 0
0.937701130004394 0.928772599082824 1 1
0.972311929118426 0.963207272423612 1 1
0.940046355325237 0.929691046317477 1 1
1.02883808824297 1.01855970693232 1 1
1.15260913210904 1.14029290518997 1 1
0.944260431770738 0.934856047730263 1 1
0.947612158143226 0.938281921446886 1 1
1.08582463874209 1.07509989419448 1 1
1.01089071393186 1.00044473181772 1 1
1.01744182687034 1.0084259512204 1 1
0.903574872208639 0.895149272921796 1 1
0.942617970680416 0.93214164538444 1 1
0.916270277599304 0.907768340641101 1 1
0.824608870310177 0.815702485293908 1 1
1.09833862062458 1.08755349605956 1 1
1.05021517698799 1.04116197293046 1 1
0.941248390510475 0.931342854129609 1 1
0.973085868966821 0.962801282564035 1 1
1.18747048196031 1.17374259968033 1 1
0.977565415120016 0.966277766398278 1 1
1.0784427985462 1.06839095224772 1 1
0.933388720365696 0.922969807113476 1 1
0.857550314309946 0.849158912295885 1 1
1.04796048071112 1.03751810997596 1 1
0.902408549679933 0.893011811607585 1 1
0.850445416240079 0.841579475563527 1 1
1.16266607991693 1.15116352860369 0 1
1.20177797721108 1.18855514357726 0 0
0.906831253732007 0.897633461649377 1 1
1.11626322165016 1.10361558356363 1 1
1.0787035070031 1.06765035344449 1 1
1.02220882100323 1.01259367732264 1 1
0.96816590826673 0.959418635153417 1 1
0.785431025322672 0.777824087927926 0 0
0.900974076425845 0.891637403225627 1 1
1.06755780461617 1.05479345827742 1 1
0.972464932936847 0.962642921568923 1 1
0.919223492963434 0.909912531016455 1 1
0.984457348132848 0.974103513043645 1 1
0.985138771301933 0.97514751671018 1 1
0.988661419759805 0.978416443932366 1 1
1.24739702791848 1.23520889257857 0 0
0.836862223520697 0.828893089026103 1 1
1.01069868982695 1.00103270524185 1 1
0.974731606390926 0.9663103783872 1 1
1.07096187271068 1.05996833887791 1 1
0.886606876510297 0.878374594880528 1 1
0.934202234277438 0.924415811509933 1 1
0.970367966197066 0.960987479065485 1 1
1.11988624573812 1.1093146028741 1 1
0.91331181500421 0.904259228665061 1 1
0.9411090131173 0.930308595457793 1 1
0.990192316736388 0.981135571151174 1 1
0.953776051239058 0.94332796717563 1 1
0.970579318229949 0.960154953839391 1 1
0.913356490480291 0.904212646417581 1 1
1.00147534341643 0.991455532399337 1 1
0.954671951379553 0.946036480749302 1 1
0.961695983168003 0.951079574312062 1 1
1.00417471509877 0.994051282714017 1 1
0.994037493416464 0.984584485306579 1 1
1.00531009186765 0.994898540071386 1 1
1.0097039815826 0.99990819779589 1 1
1.11459858110426 1.102670768011 1 1
0.969389752182634 0.960537194814847 1 1
1.08838379600165 1.07816210562529 1 1
1.165157004425 1.15240372897951 1 1
0.898651613108736 0.890195492598751 1 1
0.932023236931863 0.922565029073186 1 1
1.06901433636699 1.05886026294332 1 1
1.00338175656928 0.993107583014729 1 1
0.991522504274478 0.981741260017808 1 1
0.931936779915511 0.923111554342981 1 1
1.21826523798291 1.20511851129025 1 1
1.17556504441268 1.16376517012187 1 1
1.00840408213825 0.998708223385898 1 1
0.932431815084904 0.923529353417195 1 1
1.06806914807836 1.05728452239647 1 1
0.840850706721763 0.832844401875088 0 0
1.03908950356265 1.02747805022389 1 1
0.965955685400088 0.955365959225646 1 1
0.887704993703789 0.87853752576934 1 1
1.06663082618286 1.05583197805955 1 1
1.08789216152165 1.07701457061687 1 1
1.06462800259062 1.05384167551899 1 1
1.12533803313934 1.11435767762499 1 1
0.913372836779947 0.904030628975425 1 1
0.975521448267246 0.965767922682325 1 1
0.928899199647665 0.919464220222475 1 1
1.16250412341028 1.15115026000879 1 1
0.905076523704903 0.895194147555328 1 1
0.967422704244416 0.957544249387995 1 1
0.926656381967951 0.916462483509562 1 1
1.06377515738994 1.05225666853756 1 1
1.04488801660323 1.0349223284515 1 1
0.981249570775112 0.972128811453698 1 1
1.11491366512226 1.10427690412479 1 1
1.01243466032557 1.00162805999695 1 1
0.981034999367095 0.971702594660731 1 1
1.01878641003021 1.00949046078659 1 1
1.01583752960515 1.00657550378415 1 1
1.0701529034542 1.0587751794786 1 1
1.18222277174162 1.17127716266288 1 1
0.948605005280477 0.938196902678201 1 1
1.0395213800251 1.02851559273152 1 1
1.01002382771271 1.00126738730506 1 1
1.00373747386134 0.993783825169329 1 1
1.02724534457565 1.01690833497944 1 1
1.03150058044568 1.02165690203068 1 1
1.05481999655861 1.04302322677247 1 1
0.950527853353375 0.939930920834916 1 1
0.869055232249043 0.859826747176677 1 1
0.992771718361608 0.981921396916213 1 1
0.970190550341209 0.959040543175871 1 1
0.913433989908578 0.902921745808585 1 1
1.01836859458658 1.00912825204455 1 1
0.864105295431907 0.855774240649766 1 1
1.01866825713507 1.00929211659693 1 1
0.950870482325365 0.941222646827406 1 1
0.921021700517224 0.912339973184303 1 1
1.03265285414785 1.02256032587931 1 1
1.01367022471918 1.00461153476451 1 1
1.06415453648625 1.05266645595476 1 1
1.08555203151109 1.07425667087656 1 1
0.883027649295347 0.874096734693937 1 1
0.909615992820317 0.901571214399326 1 1
1.0678695812991 1.0577940982019 1 1
1.01032639327275 0.999883020350596 1 1
1.01470179603005 1.0045671476518 1 1
1.11357952061281 1.10182292278319 1 1
0.961222122065148 0.951463948958353 1 1
1.03677301526257 1.02649709760818 1 1
1.04977769068855 1.03976797179554 1 1
0.941096747567159 0.932431031192616 1 1
0.74884498953101 0.741962546052871 0 0
0.982110767610094 0.972670094454375 1 1
1.00545442792063 0.995591226078883 1 1
0.796378697937098 0.788794366057505 0 0
0.983439491342947 0.973044324103002 1 1
1.01741688796391 1.00707786019287 1 1
1.04809517568723 1.03574265179912 1 1
0.951201947301744 0.9409756558652 1 1
1.12062810067976 1.1074496439093 1 1
1.016724272718 1.0058488479312 1 1
1.0869541981863 1.07692224962194 1 1
0.967228285344795 0.956757389841355 1 1
0.877047902837276 0.868512769739801 1 1
0.930763134295526 0.92084163597447 1 1
1.10588734137264 1.0948845106002 1 1
1.06788963187278 1.05649503304847 1 1
0.943354231296326 0.934265779191821 1 1
0.850079735204649 0.84073569785843 1 1
1.03138441838866 1.02076489491426 1 1
0.928958250345874 0.916254608930466 1 1
0.87616166616121 0.866814066742218 1 1
0.926153792574049 0.91664737337926 1 1
0.948476063646845 0.938929214119745 1 1
1.07774358698119 1.06762904124902 1 1
0.954535036958063 0.945425306238397 1 1
0.999890216185367 0.989383164762277 1 1
0.98694151698976 0.977577015523398 1 1
0.996076538352461 0.986961663441185 1 1
1.07824976758709 1.06727526389464 1 1
1.00743658024223 0.997256460347071 1 1
1.06734498112058 1.05610860848676 1 1
0.899275975856422 0.888971502105393 1 1
1.1366759759254 1.12606246411606 1 1
0.854133361900592 0.84529212489818 1 1
1.20688753396951 1.19391625280951 1 1
1.09037255246132 1.07929221089917 1 1
1.07228400912567 1.0618883869708 1 1
1.25064470573907 1.23748290954018 0 0
0.909055949339197 0.900103907623482 1 1
0.82604927993455 0.816742949761856 1 1
0.976748990761042 0.966688195904804 1 1
1.01770977810432 1.00602743856906 1 1
1.12145432252746 1.1103667687284 1 1
0.914895004136998 0.90441295096133 1 1
1.07977552673881 1.06806290644844 1 1
0.889760541499299 0.880346322485889 1 1
0.969230727323451 0.95826667547189 1 1
0.967112656759501 0.957443983223418 1 1
0.801076779406299 0.792605912732003 1 0
0.930365257994935 0.921486415842353 1 1
0.916668073746124 0.907271874005176 1 1
1.01971152718658 1.01030875554818 1 1
1.09989188206285 1.08827069822508 1 1
0.958394608382132 0.948422923272525 1 1
0.892210946367047 0.88305516007645 1 1
1.00122868931862 0.991946258196322 1 1
0.800247320402091 0.792435105509164 0 0
1.14138637098918 1.12966602650639 1 1
0.889280169680069 0.879658741149787 1 1
1.09541950772061 1.08462730216052 1 1
0.944927491961936 0.934910591497983 1 1
1.07577496787348 1.06638967661809 1 1
1.1016114714365 1.09163913012901 1 1
1.09453797375009 1.08304435046418 1 1
0.97234691162016 0.959828023102233 1 1
0.885311334371201 0.875311558177832 1 1
1.08244430236657 1.07034341180225 1 1
1.03064350147818 1.02026835129735 1 1
1.11222673023476 1.10138867577177 1 1
1.00019827928484 0.989854087195829 1 1
1.01089353974807 1.00161042868159 1 1
1.03334924894729 1.02297777367534 1 1
1.03254479822756 1.02252109992797 1 1
0.771616422109432 0.764231452620851 0 0
1.07959079512889 1.06835042391941 1 1
1.24221494292119 1.22974632501556 0 1
1.04578036329775 1.03475756697319 1 1
0.952084669674676 0.941495468278809 1 1
0.979172572016954 0.968467504768205 1 1
0.773915019276721 0.76572497426655 0 0
1.03997036332391 1.02786607227454 1 1
1.0434287194808 1.03316457099815 1 1
1.04745853706733 1.0372115894149 1 1
0.978906206564059 0.968629570121491 1 1
0.974286939996251 0.964462131266797 1 1
1.1639064910302 1.15195288496134 1 1
1.1723580408442 1.15998005993163 1 1
0.930649840817773 0.92231930943688 1 1
0.994830459451395 0.985271045268547 1 1
1.05438831025037 1.04311873042785 1 1
0.97140526967729 0.960813102919662 1 1
0.831621006369235 0.822858840138791 0 0
1.03106731239852 1.0202858169785 1 1
1.19102555119493 1.17920490088755 1 1
1.09090407957656 1.07913419843736 1 1
0.87000060938997 0.860811907563862 1 1
0.991588060324901 0.981804810644616 1 1
0.934558516481522 0.924245158858587 1 1
1.07019552076223 1.06022528724226 1 1
0.823156379966369 0.815344190999305 0 0
1.16655353905591 1.15446501008921 1 1
0.864897860458768 0.857549733677403 1 0
0.971669177943445 0.961219922895938 1 1
0.877474456193408 0.869246764260166 1 1
0.831784347158371 0.823492171029493 0 0
1.0691240650977 1.05953727871304 1 1
1.18170707497202 1.16780751096613 1 1
0.85605387621611 0.846998921529344 1 1
1.09559461359423 1.08416562026179 1 1
1.04516601233918 1.03431755994167 1 1
0.895789561769389 0.886669596830775 1 1
1.04486519694061 1.03473692507569 1 1
1.00537895577947 0.995745767331008 1 1
0.927526613902834 0.917817487220546 1 1
0.984889027311145 0.97583562501191 1 1
0.817528227011939 0.80848381408041 1 1
0.851008213974769 0.843734414419689 1 1
1.06890419306361 1.05833555892444 1 1
1.01918174416783 1.00850887082827 1 1
1.075010350944 1.06370991933929 1 1
1.0793611267878 1.06816281823793 1 1
1.18030166911695 1.1665857506306 1 1
1.01256435033006 1.00221432167141 1 1
0.873057989248503 0.864882817200248 1 1
0.902670663678572 0.892618182140749 1 1
0.914868955791452 0.9046972573225 1 1
0.975951607989098 0.966421769416433 1 1
0.81418922888299 0.805653201555774 0 0
1.06012062274209 1.0491125495521 1 1
0.998474675022411 0.989532930064724 1 1
1.00757386368541 0.997635524362761 1 1
0.93322834312437 0.924530087642761 1 1
1.01531383935148 1.0054786761923 1 1
0.994584797924525 0.984726348395698 1 1
1.24537566071346 1.23303760344808 0 1
1.05772846781282 1.04790860500577 1 1
0.922786792134946 0.913494390425656 1 1
0.846890246891368 0.838496034809692 1 1
1.0274631684004 1.01762772947254 1 1
1.19452386994235 1.18220969956695 0 0
1.00932229797542 0.999135508228734 1 1
0.943514648640526 0.934549318013166 1 1
0.961445514555394 0.949754587134187 1 1
0.920333534644744 0.91007791059303 1 1
0.968451482330143 0.9593707862284 1 1
1.12401331957596 1.1144603158315 1 1
0.92025150124646 0.910838657611601 1 1
0.811708606769913 0.803708153697975 0 0
1.08376832276147 1.07274641462079 1 1
1.01787546150599 1.00823053699374 1 1
0.935972909393831 0.92671130922646 1 1
1.22799235735162 1.21636794294333 0 0
0.885007783689277 0.876810504382938 1 1
0.98027915998481 0.971128493578334 1 1
1.16080852830984 1.14826408977437 1 1
0.996612750968061 0.985641580927645 1 1
0.923751104160402 0.912464385646933 1 1
0.8255315688115 0.81687820596512 1 1
1.09229186400244 1.07996796194888 1 1
1.20322953198397 1.19090928745928 1 1
1.01227529934558 1.00270012665124 1 1
1.13825517687071 1.12644765447925 1 1
0.897333235222217 0.888442335190569 1 1
1.020578523793 1.01022093232825 1 1
1.13596881657292 1.12543657849461 1 1
0.975599789088134 0.965564176236779 1 1
0.946190307302194 0.934967467272293 1 1
1.06653989419675 1.05493748173617 1 1
1.0185567998898 1.00895292725186 1 1
0.920008738643067 0.910466588944471 1 1
0.953956399479781 0.944684787582592 1 1
0.995888266628597 0.985671557360951 1 1
0.818813525495709 0.809494289985531 1 1
0.967739937637688 0.958788290925341 1 1
1.10793391177928 1.09662076635082 1 1
0.966929411950721 0.95750348560399 1 1
1.17393592383211 1.16274076949484 1 1
0.906387638522254 0.897893861214566 1 1
1.0514920524341 1.04115212007658 1 1
1.22905499220897 1.21549456941239 0 0
1.07613047574875 1.06454769208856 1 1
0.991432197932523 0.981978478599082 1 1
1.05979093231017 1.05039174034846 1 1
1.13781044276169 1.1259648563556 1 1
1.05204645125712 1.04139607134479 1 1
0.860522480205433 0.852830433418346 1 1
0.781398602987906 0.774073258318974 0 0
0.987192228298079 0.97778586711983 1 1
0.950152285858749 0.940939224331806 1 1
1.2031609043309 1.19131014827224 0 0
1.07752362722683 1.06702302332898 1 1
1.06357041175556 1.05308219180615 1 1
0.889495422065477 0.88073952258618 1 1
0.921750525697127 0.911826436736332 1 1
1.05852105417379 1.04752217049253 1 1
1.0673733587417 1.05520239350818 1 1
1.15139683717828 1.13963697953911 1 1
0.966909967433844 0.956692318689642 1 1
1.01941578940315 1.0077024292992 1 1
0.988708714993803 0.978444346046978 1 1
0.788673338657365 0.78024533730953 0 0
0.893393988349548 0.884594936194013 1 1
1.07553392898502 1.06532012272322 1 1
0.792632798473663 0.783507508974797 1 1
1.02858539515549 1.01803282747033 1 1
1.15596099449695 1.14404207171575 1 1
1.02399887090332 1.0139607658908 1 1
0.889576368981606 0.880680426124535 1 1
1.01043936083072 1.00015427171 1 1
0.945864234749529 0.93543215239108 1 1
1.00053847795141 0.990798351849636 1 1
0.961592683328417 0.952842344785533 1 1
0.936585658674572 0.925596247681628 1 1
0.858763673853029 0.850274025645351 1 0
1.02498003781124 1.01434385398478 1 1
0.918920431278573 0.909488728870211 1 1
1.02896955767456 1.01787369330335 1 1
0.795776956337663 0.785973339813712 0 0
1.12240144325641 1.11037978465979 1 1
0.970371122440354 0.960147063870467 1 1
1.14307292457558 1.13064031289927 1 1
0.836955439244688 0.827765116550303 0 0
0.982615493374628 0.973203910583592 1 1
1.20566792958401 1.19334128033196 1 1
0.93218913900934 0.923602463530775 1 1
0.823379666104325 0.814432865096147 1 1
0.958572831861765 0.947080459359876 1 1
1.03115698673837 1.02133031720644 1 1
0.922718117677018 0.9125889323026 1 1
1.0606156758228 1.04912160827829 1 1
0.884646226506347 0.876066095262009 1 1
1.03296215238571 1.02233360631738 1 1
0.927771481782272 0.918075546619505 1 1
1.15577481429471 1.14312728031624 1 1
1.12302113918264 1.11256060145984 1 1
1.08874145449385 1.07713587193267 1 1
0.959530806722719 0.949528850797062 1 1
1.00058623850797 0.989840734534632 1 1
0.951513785079667 0.942545434699647 1 1
0.982769485364537 0.973509835389768 1 1
0.997610749388524 0.986781530601452 1 1
1.02613535083923 1.01593377085769 1 1
1.07521582731212 1.06566514926733 1 1
1.10549951415077 1.09513906883616 1 1
0.895197096447772 0.886879395982114 1 1
0.964520433164402 0.954972129125919 1 1
1.17525779851122 1.16245719856511 1 1
1.01554609783457 1.0057736469052 1 1
1.00419252619352 0.993615116348534 1 1
1.10906299917355 1.09902397811837 1 1
0.942845092034188 0.933460665317143 1 1
1.09340905360117 1.0827977705532 1 1
1.10556141040647 1.09500983366742 1 1
0.848970234604541 0.840275328099923 1 1
1.01407157895475 1.00165299431967 1 1
1.08074331908556 1.0697140131272 1 1
0.889416878267378 0.880557312499064 1 1
0.97779301805337 0.968136218878578 1 1
0.959172333831243 0.949040906230167 1 1
1.04040699243155 1.02786722756824 1 1
1.11775887950311 1.10576643613958 1 1
1.0620953086053 1.04965349756614 1 1
1.08521362916375 1.07262575710848 1 1
0.908977934358578 0.898832343313221 1 1
1.17959462488903 1.16644445964795 1 1
1.15395931750873 1.14309253498755 1 1
0.843652157090019 0.835954101051028 1 1
1.02130886269327 1.01140871787687 1 1
1.00031884217431 0.991032894873856 1 1
0.969067508437277 0.959933770954803 1 1
0.865674700382034 0.857344660481818 1 1
0.98362075475643 0.972287576473318 1 1
1.10355991166883 1.09265569470626 1 1
1.15339964130129 1.14303980797724 0 1
0.841814685214206 0.83355689866456 0 0
0.867161091397947 0.858730175253893 1 1
1.07271080024857 1.06226247108286 1 1
0.777128939302102 0.768951106302843 0 0
0.963551365724336 0.953809898655524 1 1
0.935804778485915 0.926093155854745 1 1
1.08539320698129 1.07348886080519 1 1
1.01935034911204 1.00926266816135 1 1
1.06344420313761 1.05320059684621 1 1
1.09626528903285 1.08431131793603 1 1
1.01755273711409 1.00735384104876 1 1
0.965982593872002 0.957272157669484 1 1
0.969409189992312 0.960601386284441 1 1
0.930143633345025 0.920629419711932 1 1
0.946516486892259 0.937465325750569 1 1
1.05637960334556 1.04554803005436 1 1
1.05607551854978 1.04597674211183 1 1
1.07340365885379 1.06234398718514 1 1
0.797368234599689 0.788640836478356 0 0
1.18251501216337 1.16939745426283 1 1
0.951339160543528 0.942314833368166 1 1
1.10890974111484 1.09907035971169 1 1
1.07901428417308 1.06925982901684 1 1
0.882062247125652 0.872364944034144 1 1
1.00391657191884 0.994316999180763 1 1
1.03450707609429 1.02500925891896 1 1
0.973335206741003 0.963547415054424 1 1
0.982484501191977 0.971146534051387 1 1
1.16269051368612 1.15123158224649 1 1
0.975709279354181 0.966853428595358 1 1
0.766846116794376 0.758235797346412 1 1
0.908967664468337 0.899173090135136 1 1
1.02984525709761 1.01951618262998 1 1
0.924088662301708 0.915590598832427 1 1
1.16381373524078 1.15259602644732 1 1
0.848675997606701 0.840245734085995 1 1
0.920887824855042 0.911996150383725 1 1
0.944332106849159 0.93437144166063 1 1
0.985969281585793 0.975916329446156 1 1
1.04401498782706 1.03445613809997 1 1
0.829907880966811 0.820541453728316 1 1
0.841040095403847 0.832361354929356 0 0
1.09004458393743 1.07830736175638 1 1
0.90232210792136 0.891840192269166 1 1
1.12435543681994 1.11401286525626 1 1
1.02846336662908 1.01801914169672 1 1
0.900914463952814 0.890997871839648 1 1
1.04962795648449 1.03859693912973 1 1
1.00925357308851 0.998784271642454 1 1
1.0214489136178 1.01047277386618 1 1
1.00705747951904 0.997177387974992 1 1
0.760114563513564 0.752259989372128 0 0
0.873593023058943 0.865072992133668 1 1
1.06155932372161 1.05104648536569 1 1
1.06682474054582 1.05525356353999 1 1
1.05061234093664 1.04026868695286 1 1
1.03282261761405 1.02227290609499 1 1
0.883672681299344 0.874500573960153 1 1
0.988036384173729 0.977091797338418 1 1
1.07216767191372 1.06226559445369 1 1
1.00338765861944 0.993984181668085 1 1
0.975237453272868 0.965692454119053 1 1
0.927541740454794 0.919270896985491 1 1
0.843715977010337 0.834868751449096 1 1
0.854333911834189 0.846659276190147 1 1
0.944641562544736 0.933824729905326 1 1
1.05378121255212 1.04357209515584 1 1
0.928634410857391 0.920087905804908 1 1
0.885128041479293 0.876853456032031 1 1
0.993908623253196 0.983460514326739 1 1
1.05746988759218 1.04592616586395 1 1
1.13919402626112 1.12669557212115 1 1
0.887948026444118 0.87819580097347 1 1
0.878247600942296 0.869794515061761 1 1
1.08890412431731 1.07763930882788 1 1
0.953597962145263 0.942984095197778 1 1
1.04841202584775 1.03786928022127 1 1
1.01093281747594 0.999780121604863 1 1
1.07824348082185 1.06714020104859 1 1
1.3002494120327 1.28717634514179 0 0
1.06749637824988 1.05808314602197 1 1
0.93954927824373 0.930304006258408 1 1
1.11781317561686 1.1062420995971 1 1
0.944418175175646 0.935244878499511 1 1
0.94246757500071 0.933692028579884 1 1
1.02515436998114 1.01484460982731 1 1
1.01362163211393 1.00302217511147 1 1
1.03435185796448 1.02463537190888 1 1
1.10982357068992 1.09763035282057 1 1
0.911639614515081 0.902337746236772 1 1
1.07962579178649 1.06890984687108 1 1
0.914758244574158 0.906122593371746 1 1
1.02534051357585 1.01589341626773 1 1
1.00757762579429 0.997493812562862 1 1
1.33445105102783 1.32015834363153 0 0
1.028342292988 1.0182251876659 1 1
0.89849955917919 0.890002923287354 1 1
1.0858914994547 1.07492886768487 1 1
0.90096948204819 0.893912676801105 1 1
1.10532780635586 1.09357539505986 1 1
1.08626033125564 1.07441742514489 1 1
1.02943699948254 1.01937346250653 1 1
1.00609277606345 0.996838810779106 1 1
1.13738287368809 1.12408455152279 1 1
1.07740508742157 1.06637945060669 1 1
0.975991008259539 0.96436418408269 1 1
0.969342130397994 0.958641793813431 1 1
0.903931895048224 0.894219651353892 1 1
1.05938912413391 1.0502693196328 1 1
0.917160119387974 0.907657110707234 1 1
1.1990024613921 1.18493399771056 1 1
0.884707822561904 0.876221219169941 1 1
1.09092731815172 1.07999805243917 1 1
0.853110152401206 0.844069119805282 1 1
0.947349271607409 0.937584690735937 1 1
0.942687794207102 0.933774366135668 1 1
1.03927073667787 1.02911973674442 1 1
0.876818479664665 0.868075742728868 1 1
0.974012162102754 0.964274246728573 1 1
0.924747608223632 0.915389391717557 1 1
0.960051230434836 0.950578296368095 1 1
0.874076558653874 0.86589782133367 1 1
1.06258982105712 1.05176794865416 1 1
1.10180652360295 1.0912178226572 1 1
1.02776299837265 1.01662086579478 1 1
1.08192048503465 1.07128705004376 1 1
0.905127471594035 0.896051203062517 1 1
1.00049299638361 0.990044526163158 1 1
1.12704258771914 1.11560194563688 1 1
0.828109508152988 0.819495771831783 1 0
0.830207207405109 0.821452209872644 1 0
0.979388110451001 0.96982184567318 1 1
1.07787773434305 1.06676335545805 1 1
0.812915848470186 0.804338401364256 1 1
0.890714913425053 0.880581207154244 1 1
1.05664466799774 1.04619627538907 1 1
1.0587342637258 1.04859015673762 1 1
0.957771622266982 0.948726991834247 1 1
0.96394736978566 0.955243706534839 1 1
1.28143372604922 1.26686295502536 0 0
1.09545547855195 1.0832133956396 1 1
0.834635290517582 0.825927889998279 1 1
0.946752659922057 0.937728750731819 1 1
0.965853903006251 0.955478647338384 1 1
0.790488761157586 0.782050440486292 1 1
0.971581381838975 0.960942298965171 1 1
1.12922461716111 1.11866202122329 1 1
0.774386226438968 0.766634301862378 0 0
0.910325430605087 0.901493925301724 1 1
1.11657444513388 1.1052018243076 1 1
1.00976374717311 1.00045862611966 1 1
1.18682640785994 1.17442738638471 1 1
0.964748898969706 0.955030987864514 1 1
0.843557180125629 0.834579557197394 0 0
1.06165145319267 1.0505571333745 1 1
1.0263353624031 1.01675006940919 1 1
1.26582709747298 1.25463925978583 0 0
1.08971380605991 1.0786758503277 1 1
0.939359924594229 0.93010402112249 1 1
0.819113508278503 0.811114676953049 1 1
1.03570073529825 1.02468749810073 1 1
0.927402554733733 0.917502804645849 1 1
1.07501610200619 1.06428700036381 1 1
0.943705164648838 0.934142029048121 1 1
0.926178314691962 0.917342646735473 1 1
1.18735781834443 1.17647019424473 1 1
1.05178143989058 1.04177661702603 1 1
1.20920797386818 1.19698194397763 1 1
0.920480981811547 0.910579901022036 1 1
1.12007984371027 1.10836474474039 1 1
1.05148818437968 1.04107850226136 1 1
0.989252597486476 0.978986201303221 1 1
1.0622679085715 1.05161150077608 1 1
0.986804068221253 0.977885419736394 1 1
1.03228036823773 1.02209076837704 1 1
1.08122229645825 1.06907842719171 1 1
0.981460324631913 0.971311995142974 1 1
1.09942728122476 1.08868400920671 1 1
0.996417653762682 0.986656455981761 1 1
1.05539904119089 1.04388106016165 1 1
1.11237104635465 1.10054381383226 1 1
1.00031255388831 0.990715217728614 1 1
1.08753822871088 1.07575983115544 1 1
0.904412179380132 0.894319746274499 1 1
0.982640734784057 0.972280530994746 1 1
1.06379640663174 1.05249672317508 1 1
0.773738484824912 0.765655128425213 0 0
0.913408555940153 0.904801835630442 1 1
1.08143921992604 1.07032406661069 1 1
0.870083944923946 0.86167894255079 1 1
1.09939665828006 1.08685521694325 1 1
1.03510453435709 1.02455797027616 1 1
1.00111091825721 0.992573121396158 1 1
0.85155842580507 0.842926827964906 1 1
0.993753621677762 0.983684291089308 1 1
0.828457998054639 0.819364793803221 1 1
0.994378571697383 0.984498841570807 1 1
0.930426459950987 0.921557770062377 1 1
0.930262050603507 0.920167709650259 1 1
1.19128102568797 1.17949812759512 0 0
1.07427353006596 1.06249113628789 1 1
0.826442200404252 0.817894080751977 1 1
0.982847788455131 0.972866339970815 1 1
1.11582249758687 1.10400461161679 1 1
0.88447444547537 0.875662145401993 1 1
0.814868018628338 0.806545615635141 1 0
0.945638514523287 0.934589551219371 1 1
0.970981911357078 0.961439007080622 1 1
1.14837848750008 1.13688562049837 1 1
0.952765664071474 0.941647819983855 1 1
0.901133695368918 0.891673484632494 1 1
0.984147862707551 0.974775149268172 1 1
1.1001147517287 1.08946993285643 1 1
1.04130179072134 1.03209141469605 1 1
0.924267505592947 0.916393876055974 1 1
0.994130117818076 0.984812462615064 1 1
1.04795167649491 1.03742887089737 1 1
1.00697880232501 0.996976065904307 1 1
1.01348266181312 1.00407175530955 1 1
1.30190208851809 1.28881182590313 1 1
1.18093516992404 1.16912380833688 1 1
0.927032418959681 0.918826962632129 1 1
1.07397714438833 1.06374040305548 1 1
0.991939077378385 0.98173842160476 1 1
1.19921900615291 1.18736469783971 1 1
1.16253707899578 1.15013565748773 1 1
0.952953462695927 0.943892977533884 1 1
1.00326489959343 0.992459736289286 1 1
0.88620279085361 0.876745363322938 1 1
0.989028361477526 0.978705833640769 1 1
1.05177718348957 1.04283257553003 1 1
1.16629013146681 1.15411358363664 1 1
1.11646710023979 1.10442135389353 1 1
1.06169980340342 1.04887700432562 1 1
0.882124017896676 0.873812089717437 1 1
1.07675870630504 1.06556716029643 1 1
1.03440669562389 1.02464732290655 1 1
0.99480888590655 0.984549924402115 1 1
0.971198121143284 0.959526716429754 1 1
0.799233414505785 0.790948721458004 1 0
0.928732956926097 0.920024404618699 1 1
1.16636883041191 1.15540858535442 1 1
0.946251288538666 0.936953667238854 1 1
0.980179727041988 0.970619684749285 1 1
0.946951754188233 0.935943532455792 1 1
0.912827378470717 0.903682941736846 1 1
0.968425995054392 0.958854091994025 1 1
1.09463926834307 1.08322613252048 1 1
1.08167706760987 1.07102394210917 1 1
1.03730922928535 1.02614385064057 1 1
1.09695203908555 1.08529000710633 1 1
1.12374462329866 1.11266852951766 1 1
0.884472937454625 0.876335801543221 1 1
0.996468019241603 0.985829978473974 1 1
1.05562061008896 1.04492934133655 1 1
1.06482184177861 1.05287772972411 1 1
1.01710840456143 1.00673558390609 1 1
0.874477352731659 0.865090673404658 1 1
1.00028412207757 0.990342767795454 1 1
1.02578257327967 1.01478106325336 1 1
0.942103877612387 0.932486096484575 1 1
0.855831026748391 0.847081248520697 1 1
1.00276013764048 0.992211134825842 1 1
1.14565908533777 1.1324411041663 1 1
1.07565224990518 1.06361281867539 1 1
1.13857897291675 1.12650011176544 1 1
1.06528702569833 1.05350943984368 1 1
0.897694674047375 0.888538932983808 1 1
0.966097016571842 0.956865607561058 1 1
0.962335545610341 0.952102538765779 1 1
0.957724747408559 0.947317246952101 1 1
1.05742097742224 1.04765752012052 1 1
0.945376740008344 0.93531997850621 1 1
1.13528809374682 1.12360041252563 1 1
1.00072529614834 0.989869499554878 1 1
0.992839694172706 0.980501341448512 1 1
1.15163328110761 1.13950933730038 1 1
0.997122056843976 0.98567216389809 1 1
0.983418300878616 0.973289553239999 1 1
0.853082369718361 0.844408555690525 1 1
1.01688563581049 1.00680099808289 1 1
0.985039592979531 0.974121824698954 1 1
0.937780084140826 0.928230207729868 1 1
0.985346234341835 0.975970341494676 1 1
0.853782729042126 0.846117212206582 1 1
1.03777972532644 1.02660524231212 1 1
1.03602047530022 1.02696660432012 1 1
0.950587918384899 0.941390143791673 1 1
0.8774818573196 0.868850764045062 1 1
0.859464624257918 0.850779218704679 1 1
1.013169124636 1.00167594354555 1 1
1.20676692802225 1.19192836186522 0 0
0.944074673203812 0.935598600303717 1 1
1.01624698785407 1.00580849495565 1 1
1.02381573694511 1.01288428010786 1 1
1.01946143738705 1.00871727209122 1 1
0.829827012375246 0.821612654913499 0 0
1.09181962683324 1.08086030731288 1 1
0.956203041111738 0.945568128931991 1 1
1.01706488727741 1.00711446229121 1 1
0.807790600646447 0.800054805505899 1 1
0.994818648416296 0.983684022838033 1 1
0.981298541997628 0.971578425699098 1 1
1.16183397183029 1.1496278032959 1 1
1.00608949525362 0.994304027044538 1 1
1.06089907500329 1.05137720678314 1 1
1.20176386552883 1.19093247558072 0 0
0.958908845465521 0.949364058233023 1 1
1.08617575758908 1.07610447541424 1 1
0.970895457771389 0.960941590802852 1 1
1.05639101037913 1.04597415094276 1 1
1.02346172867307 1.01362405166995 1 1
1.03878643087428 1.02835931114434 1 1
1.04279474273284 1.03258295703951 1 1
1.09075945682393 1.07887910942589 1 1
0.979082084626807 0.969325740661985 1 1
0.909032528456048 0.899351866122443 1 1
1.12972835607589 1.11884672067035 1 1
0.944108475072864 0.935488382039845 1 1
0.948859868336638 0.937624954703692 1 1
1.0247467116127 1.01367694689547 1 1
1.03204038742745 1.02146742580698 1 1
1.04327093596881 1.03211743372235 1 1
0.998679926313097 0.988817755577537 1 1
0.835920287482419 0.828542988841902 0 0
0.98060959234218 0.971955326465608 1 1
0.838942029804232 0.829957683719494 1 1
1.04965510315329 1.03873611815824 1 1
1.02415519561389 1.01474146142342 1 1
1.03009519948292 1.02025702685678 1 1
0.879215367468805 0.870502849091933 1 1
0.924534424580712 0.916166281168649 1 1
0.942714180676151 0.933990250347894 1 1
1.07485051873808 1.06313575505636 1 1
1.11236866093568 1.10098519227629 1 1
0.82159948579282 0.812202380920669 1 1
1.08182797475763 1.07087916638732 1 1
1.36523284496609 1.35023699374362 0 0
0.849539647510078 0.84006171159626 1 1
0.896057790047718 0.886628378085417 1 1
0.732657721013622 0.725326090993805 0 0
0.934285393216844 0.923777782892507 1 1
1.01967051564093 1.00822315763054 1 1
0.917262913697057 0.909177306452861 1 1
0.984585109363936 0.9755825429993 1 1
0.939274371094325 0.929523133784406 1 1
1.02234426070716 1.01105106750598 1 1
1.08566347061171 1.07553394509463 1 1
1.09603799977519 1.08495589904523 1 1
1.05205160463753 1.04150920257238 1 1
1.05586494233596 1.0453277681756 1 1
0.88250508838415 0.873407473562214 1 1
1.03326739996057 1.02376468754782 1 1
1.02341083777944 1.01343931127372 1 1
0.819705208101397 0.812655979063833 0 0
1.17567467449679 1.16425492311004 0 1
1.04824732542795 1.03793678859933 1 1
1.07358885706669 1.06326079153892 1 1
0.86978559166512 0.860422170547532 1 1
0.920873541305677 0.911730682734755 1 1
0.742560160753448 0.735157762412467 0 0
0.989367889022476 0.979505996318861 1 1
0.854860351876447 0.846414884501801 1 0
0.888285075552499 0.877997947119173 1 1
0.957623010277104 0.948418488073042 1 1
1.01936866977027 1.00952917468655 1 1
1.01614351157378 1.00527092918458 1 1
1.03336443270284 1.02161928402458 1 1
0.964614858344394 0.954526671138471 1 1
0.977803656764065 0.968107021897132 1 1
1.08410558235524 1.07341304345604 1 1
0.785862286809058 0.77722939147847 0 0
0.898299336238154 0.889523345129556 1 1
0.886568608055279 0.87806414644671 1 1
0.989376436959674 0.979157166031078 1 1
1.23365901687077 1.2215762851528 0 0
1.03770922389522 1.02818125597647 1 1
0.811685305983248 0.803412630936638 1 1
1.17796431981906 1.16551873458441 1 1
0.873872852591921 0.865600747207274 1 1
1.01543159899047 1.00473370686998 1 1
1.07080193781052 1.06067444368506 1 1
0.984175925663083 0.974122866956787 1 1
1.0403559074739 1.03013347811244 1 1
1.09443623499521 1.08396143774674 1 1
1.19251761786978 1.18126592369523 1 1
1.06592593011387 1.05566603570917 1 1
1.07083884743653 1.06042067453883 1 1
0.966496152719219 0.956642497596763 1 1
1.13720897303475 1.12598719261466 1 1
1.0152991213885 1.00457058401366 1 1
1.04971243156257 1.03900282912034 1 1
1.06801280827843 1.05664363714706 1 1
0.975770038041401 0.965965750840039 1 1
0.882449382281725 0.874026786066746 1 1
1.03811999755077 1.02879657039822 1 1
0.895960094419502 0.887714688054877 1 1
0.968961779141759 0.959892422286465 1 1
0.872701359451466 0.864637866167453 1 1
0.920166067501424 0.910783961899254 1 1
0.906743774681685 0.895956434418369 1 1
0.896787486709116 0.887591802360625 1 1
0.906003602829267 0.89684043768783 1 1
0.963933205462144 0.954459398478471 1 1
0.8745710595127 0.864957138795542 1 1
0.982124152045443 0.972518095850132 1 1
0.777545313598291 0.768835383573236 0 0
1.01438254320815 1.00490268631004 1 1
1.09619039388387 1.08596281976541 1 1
1.08728740443373 1.07676332807262 1 1
0.916228584626219 0.90755934683111 1 1
1.00096546257362 0.990149794961425 1 1
0.970257532569395 0.960263800371273 1 1
0.95730952830251 0.947567643557725 1 1
1.11698947159389 1.1062235808782 1 1
1.06981226063781 1.0595194178503 1 1
0.838057667805026 0.828229051463461 1 1
1.01481050660185 1.00383652927337 1 1
1.16547563624341 1.15347491980118 1 1
0.940079515196923 0.930874680233781 1 1
0.95737613961073 0.947453558397909 1 1
0.958031660005766 0.949114920323047 1 1
0.873968338398805 0.864993327352335 1 1
0.989148631692951 0.978472364743382 1 1
1.07042791160445 1.0588829519918 1 1
0.810929710677603 0.801631456861222 1 1
1.04943442718381 1.03940402114488 1 1
0.887651431831572 0.878834445197787 1 1
1.10336145560983 1.0916945272201 1 1
0.960828194391716 0.950927708360506 1 1
0.873900569292278 0.865337538405367 1 1
1.0021335242937 0.991305363017686 1 1
1.02306292861353 1.01246641087587 1 1
1.01074338025387 1.00067546460517 1 1
1.06120267564312 1.05000515814177 1 1
0.823381405929594 0.815008973151808 0 0
1.07317172327663 1.06349820231509 1 1
0.873706574404708 0.86493146888741 1 1
0.924207843098501 0.915588086800454 1 1
1.05258443890009 1.04183492944984 1 1
0.76975065244963 0.76282100322418 0 0
0.98138359400626 0.972128852761278 1 1
1.14392513960796 1.13271790253842 1 1
0.974536623691039 0.963716531414395 1 1
1.13434450293004 1.12252901506921 1 1
0.982367636757129 0.971846204655837 1 1
1.09516053231488 1.08147131284097 1 1
0.865453606129144 0.856112946963283 1 1
0.888251025261701 0.879509162286658 1 1
1.10893657135541 1.09804168556 1 1
1.01010602086839 1.00138826682154 1 1
0.951483753611376 0.942215475099321 1 1
1.03605078949222 1.02599707828485 1 1
0.846236584014737 0.83845433456242 1 1
0.989721707604112 0.979875644417967 1 1
0.902513405518561 0.893367590209332 1 1
0.958938214554576 0.949886674178295 1 1
0.902216332796367 0.891650952284452 1 1
1.03862671069551 1.02830898043701 1 1
1.07898962351835 1.06797260797017 1 1
1.05031130711335 1.04040313375264 1 1
0.951528941434378 0.941790517015688 1 1
1.08627472095177 1.07513907877887 1 1
1.10456090867788 1.09324125619303 1 1
0.873152394886534 0.864793246328069 1 1
1.10517833353695 1.09246529391065 1 1
1.14728430284928 1.13508862432607 1 1
0.933490394745269 0.924385751708726 1 1
1.04344191023742 1.03200064856659 1 1
1.02487872743517 1.0146262962678 1 1
0.930773353631633 0.920982488016958 1 1
0.89027911809168 0.882243257949556 1 1
1.03609660310438 1.0258983122262 1 1
1.09147442897948 1.08117221109083 1 1
0.888273332306546 0.880031687880441 1 1
0.830044200418693 0.821558566313813 1 1
0.990062161980476 0.981044652902811 1 1
1.00578742436809 0.995410134430052 1 1
1.22401892890626 1.21188144439729 0 0
0.991274577482262 0.98158069848265 1 1
1.22265996515961 1.21027307376139 0 0
1.10785021279144 1.09696765614023 1 1
1.09196101480485 1.0802248551891 1 1
0.989035189786421 0.977669543470623 1 1
1.13259065587106 1.12235499387936 1 1
1.02279131349483 1.01146796944686 1 1
1.10907227386645 1.09729459737597 1 1
1.05345765946371 1.04251510918849 1 1
1.15746541230233 1.14540628508896 1 1
1.00731313588871 0.9976409354282 1 1
0.954205733170273 0.945776596761424 1 1
1.00318329136203 0.994599937007856 1 1
1.12480391446748 1.11379289684438 1 1
1.01176103705534 1.0002199396296 1 1
0.909709243632743 0.901351653565986 1 1
1.12753938584639 1.11686282086991 1 1
1.14880566879913 1.13705245660855 1 1
1.20428389690204 1.19294225939838 1 1
0.986326769616016 0.975957702817406 1 1
0.859526277821434 0.850619364436738 1 1
0.845215465698036 0.837565041280469 1 1
1.15576262329089 1.14445259110279 1 1
0.920739235557329 0.91030893724901 1 1
0.935221108105672 0.924994766721104 1 1
1.02920105918266 1.01820232076283 1 1
1.05370478683142 1.04326384083285 1 1
1.01216654086907 1.00179771193281 1 1
0.928069650853158 0.91915027941861 1 1
0.839381986674182 0.830932074190873 0 0
0.891356950813608 0.882975496026826 1 1
0.919031414584363 0.909622195665042 1 1
1.06593818423535 1.0559748924179 1 1
1.14510283046886 1.13275879841874 1 1
1.04231795797491 1.03041611556794 1 1
0.992412937172828 0.982246177218922 1 1
0.925891095590196 0.916805129867485 1 1
1.19945851219519 1.18715281689307 0 1
0.847545402230247 0.838854834113852 1 1
1.12855323381258 1.11581117070661 1 1
0.843512577393481 0.835152127588233 1 1
1.07967510601088 1.06962691240502 1 1
0.933397156743278 0.92422290954689 1 1
1.12793143303023 1.11617471384992 1 1
0.99027563284586 0.979711523875464 1 1
0.760195074579674 0.751991904246266 0 0
0.826068567652599 0.818287000965956 0 0
1.1088205662342 1.0985243140827 1 1
1.028460559421 1.01786455480215 1 1
1.04305931795409 1.03237380731977 1 1
1.21923052026243 1.2070547428675 0 0
1.08596548304388 1.07476044380901 1 1
1.06407563338835 1.05312642659004 1 1
1.08796252273848 1.07552814129225 1 1
0.914643880071841 0.905943651276968 1 1
1.07260658379965 1.06130235578163 1 1
0.928644772304982 0.920037179175027 1 1
1.02433635226517 1.01406723354772 1 1
1.02994457970466 1.01957748390205 1 1
0.956566635223813 0.947368927088798 1 1
1.18820604250581 1.17720284479086 0 0
0.950305342195861 0.940383028493746 1 1
0.770059276289649 0.762407295358392 0 0
0.917818213242533 0.909217935045967 1 1
0.94597957833048 0.936080125384729 1 1
0.927907042248718 0.918866096101653 1 1
0.935814867331816 0.926228259996105 1 1
0.96023214628673 0.950222121999809 1 1
1.0074815547259 0.997165373457788 1 1
0.982210524275559 0.972217466898606 1 1
0.82370189808763 0.81487479098855 1 1
0.880994338798797 0.872158146263679 1 1
1.02657909537379 1.01588638998328 1 1
0.967425680282072 0.957691666354942 1 1
1.12424034657468 1.11240627940158 1 1
1.21912398429005 1.2066916651552 0 0
0.951333781463961 0.942452204990898 1 1
0.891005570449634 0.883190174656119 1 1
1.3554213766741 1.34161794959368 0 0
0.938385761206358 0.928928522706655 1 1
0.824743807496922 0.817045378018087 1 1
0.929839714976527 0.92089518957275 1 1
0.899487097935923 0.891590182388088 1 1
1.00116093037923 0.990679482475552 1 1
0.956609599405737 0.946332446999943 1 1
0.979313472460275 0.970123817899597 1 1
1.25207378646475 1.24022265918985 0 0
1.06091134899199 1.04997174147129 1 1
0.986372126788567 0.977460123435259 1 1
1.05132498272318 1.04177798194516 1 1
0.926669014658327 0.917131763395561 1 1
0.952099942660877 0.942379490148124 1 1
0.957855333140129 0.948500237136877 1 1
1.00635608033395 0.997335694384676 1 1
0.939483814116137 0.930238627366902 1 1
0.9168223005052 0.907660816702207 1 1
0.775827179630581 0.76835189482143 0 0
0.96166676261563 0.95244665906729 1 1
1.15907479109108 1.14630034770848 1 1
0.903893022060224 0.894443455618988 1 1
0.881714810713423 0.873355058912653 1 1
0.957851728341238 0.94798419700358 1 1
1.02948015241479 1.0195508550999 1 1
1.01013639237668 1.0000682082117 1 1
0.839301740558303 0.830425814148943 1 1
1.09917160069586 1.08900826660614 1 1
0.944171012395459 0.933950537713129 1 1
0.780207199518281 0.772288697507613 0 0
0.916680640023661 0.907016348633707 1 1
1.04241263553504 1.0330624384526 1 1
0.993071943232007 0.983099588611209 1 1
1.02753202917426 1.0171186702099 1 1
0.924386075600974 0.915899664513022 1 1
1.0899028175238 1.07771036346456 1 1
1.14205970235753 1.13179573391104 1 1
1.08878021949975 1.07796909320236 1 1
0.944519547271592 0.933061637607602 1 1
0.867601665966674 0.85815614826662 1 1
0.945678305461197 0.936492790301172 1 1
0.894525004050086 0.885486120476801 1 1
0.873926240599136 0.865057671714765 1 1
1.10471781548987 1.09324499090658 1 1
1.04362043009432 1.03286828412509 1 1
0.976010157342948 0.96595675820402 1 1
0.961444317666009 0.950855172902451 1 1
0.978964756609358 0.96929775914578 1 1
0.827118460110551 0.819400283262787 1 1
0.784804795743652 0.775531221417199 1 1
0.755821145073957 0.748811674669318 0 0
0.95702234123755 0.947731081119105 1 1
0.985870885871087 0.976007637278514 1 1
0.984394498802022 0.97486068703819 1 1
1.20221981657228 1.19016448398592 0 0
0.917144277645187 0.907655698521771 1 1
0.931534996848777 0.92280401977542 1 1
0.937757876435161 0.927956995167621 1 1
1.07264034792772 1.06031512591711 1 1
1.25806472054016 1.24356679723516 0 0
1.02867072846697 1.0183765716591 1 1
0.975420123697369 0.965628917141123 1 1
1.06871083886291 1.05778250762567 1 1
0.941629843585063 0.931513905889216 1 1
1.11647953151428 1.10585537241808 1 1
1.03831562527221 1.02737565629557 1 1
0.922620489352389 0.913453050844376 1 1
1.00438791814519 0.994605222895127 1 1
1.06734682602557 1.05818601812485 1 1
0.95549485849308 0.946569425213649 1 1
0.91655335428033 0.907002783966099 1 1
1.02434554842322 1.01377460748722 1 1
1.12620156079818 1.11482717385816 1 1
0.889714432341106 0.880423469199647 1 1
1.06265960338489 1.05030746212138 1 1
0.959391012968945 0.950596874209856 1 1
1.02900359924969 1.0195723537275 1 1
1.02993238459113 1.01985652933707 1 1
1.09680841701542 1.08597093602507 1 1
1.11125160468157 1.09984125924554 1 1
0.783887651927106 0.775415102158886 0 0
0.935972671505941 0.927418691056046 1 1
1.02890102581172 1.01899770374989 1 1
0.932588466775941 0.921852796990851 1 1
0.877026694211352 0.867269703807301 1 1
0.933706867324026 0.92501288524386 1 1
0.907001443723383 0.897553709216723 1 1
1.2778686069019 1.26598223199605 0 0
0.978285320127784 0.966981117442623 1 1
1.02931672314298 1.01817321763622 1 1
0.938939050847601 0.929635404970175 1 1
1.13468932812955 1.12272976386137 1 1
0.818790483802202 0.810609603669562 0 0
0.898103672198119 0.888030555717301 1 1
1.00951153121735 0.999859449086719 1 1
1.00860474282877 0.997965719638286 1 1
1.08865727397773 1.07823108019132 1 1
1.07660424457098 1.06651653054385 1 1
1.01991204667619 1.00990402551765 1 1
0.950135169325246 0.940947609132973 1 1
0.800805854993819 0.792334576863829 0 0
0.874534663936275 0.865838093967703 1 1
1.01696771760627 1.00592064285382 1 1
0.988603278915761 0.97940581320444 1 1
1.00146512529412 0.992403647222175 1 1
0.934922226555408 0.92545474773616 1 1
0.961815434546091 0.951407730697571 1 1
0.995258340453135 0.984772357869393 1 1
0.717821163066823 0.710232517861938 0 0
0.860826843065415 0.852854880828582 1 0
0.995533819445612 0.985387237733484 1 1
1.01307415666486 1.00358521498339 1 1
0.978967584411011 0.969415984702075 1 1
0.965514647223902 0.955744791711554 1 1
0.950732742786435 0.940867915418211 1 1
0.9386330180183 0.929510759615423 1 1
0.8408369181916 0.831157308535245 1 1
1.21459084973359 1.20301109837224 0 0
1.10985348062279 1.09878666943562 1 1
0.961511969202922 0.95158437316806 1 1
0.98520176661913 0.976567760714747 1 1
0.921608366406948 0.91234450637241 1 1
0.955698478818721 0.945512751446811 1 1
1.06419199581533 1.05396141965577 1 1
0.978549600229585 0.969348554238052 1 1
0.997770942916632 0.987581183996616 1 1
1.08731365387864 1.07654649255784 1 1
0.915630678675994 0.906388903821426 1 1
1.12831974282059 1.1175305232216 1 1
1.02488862572648 1.01560235178124 1 1
0.795164970515564 0.78698004883046 1 1
0.979744046819451 0.970181733926226 1 1
0.946091822347588 0.936594198154153 1 1
0.896250525030543 0.887347733569282 1 1
1.08959056005472 1.07775228494917 1 1
0.979007554096599 0.969122080855744 1 1
1.00704809380192 0.99751671182269 1 1
0.924552700500396 0.913917025048136 1 1
1.04156691584736 1.03041898661529 1 1
1.19258144221211 1.180966693628 0 0
0.867430544278331 0.858712023006051 1 1
1.07417630478604 1.06320471691107 1 1
1.04210683308771 1.03029335221607 1 1
0.881195660960745 0.872256932461247 1 1
0.868857395104148 0.85996742169455 1 1
1.14939920465368 1.13687384341273 1 1
1.26614829428932 1.25381253462677 0 0
0.847786380847691 0.838160242900887 1 1
1.01114429350408 1.00135821128421 1 1
1.08715883669561 1.07550562100281 1 1
0.850850384038437 0.842218026909625 1 1
0.905589740435446 0.897641355003031 1 1
0.751135729963143 0.743833411808968 0 0
1.23265628286506 1.21956540046238 0 0
1.10906538747942 1.09819193355932 1 1
0.82290956134151 0.814646608366414 0 0
1.06188353776347 1.05148650434198 1 1
0.907416253239024 0.898568702187204 1 1
1.07307673568933 1.06333943491473 1 1
0.78010993090802 0.771995351730786 0 0
1.04329874153033 1.0336904043231 1 1
1.13393642164927 1.12041285559687 1 1
1.08340094401951 1.07201395210614 1 1
0.929936128162222 0.921771747223352 1 1
0.793865797561754 0.784918036579193 1 0
0.996835208349237 0.986378768550318 1 1
0.829465384376286 0.821611660076049 1 1
1.02820445402101 1.01665749583612 1 1
1.05323893361633 1.04332844782265 1 1
0.895706047241697 0.885518377696051 1 1
1.15404491451414 1.14098873478756 1 1
0.842483054946832 0.833548624479071 1 1
0.946596118871501 0.937392794895319 1 1
0.900800628095909 0.892868545316107 1 1
0.944042377547974 0.933271964126929 1 1
1.04219155466595 1.03148756005821 1 1
0.993740718976792 0.983908401447929 1 1
0.86036559429753 0.85182075255143 1 1
0.827518926696806 0.819426835268861 0 0
0.972580093965537 0.96210718243222 1 1
1.06540493239181 1.05408471024351 1 1
1.15218784405798 1.1412576036685 0 1
1.08080381620582 1.07021785542715 1 1
0.967840124460848 0.957383440553541 1 1
0.93831662119157 0.928923062141503 1 1
1.11969117338152 1.10865352291221 1 1
0.946270518343404 0.937168626519369 1 1
0.920815244949624 0.911245987319833 1 1
0.984913410817934 0.973984836810915 1 1
1.22552241307777 1.2112641468338 0 0
1.04870237468218 1.03859183742802 1 1
0.922249330872763 0.91269547894087 1 1
0.981607272501334 0.970452684780724 1 1
0.895151853095022 0.885967465936483 1 1
0.975460613888847 0.964464075064491 1 1
0.949340480940607 0.939836256655012 1 1
1.15454461981309 1.14402125013883 0 1
1.01031963173276 1.00063925725098 1 1
0.880607797037062 0.870552820143905 1 1
0.935538160716587 0.92577374623105 1 1
1.12813225744436 1.11663728230378 1 1
1.01755043471302 1.00696328054171 1 1
1.05184758554893 1.04182821809477 1 1
0.92241379566704 0.913223500053701 1 1
0.964975361400143 0.955394139526611 1 1
1.004457106741 0.993299510988947 1 1
0.8488126795792 0.840451949047783 1 1
0.806521421662697 0.798718670473337 0 0
0.7949688703329 0.786482548277152 0 0
0.996832626779383 0.986553702966374 1 1
0.967792042953915 0.95696829681247 1 1
0.924298938477303 0.914082197736029 1 1
1.05369208881243 1.04346164958909 1 1
1.23264576110195 1.21841357580768 0 0
1.0135987133696 1.00429447243733 1 1
0.97412166786665 0.962941807824276 1 1
1.05922031407353 1.0476560433151 1 1
1.02321859561952 1.01092881412254 1 1
0.87515848485379 0.866648268977895 1 1
0.909602655923584 0.900553465981853 1 1
0.808139174987843 0.800563866066455 0 0
1.07301215361675 1.06261856665668 1 1
0.872566163021243 0.862998665282578 1 1
0.877688748572626 0.869322036264283 1 1
0.862144763398566 0.854080713582892 1 1
1.03881817091017 1.02732960416306 1 1
1.15177390091857 1.140932383429 1 1
0.973085653084522 0.962980918486372 1 1
1.0948468645056 1.08292832407131 1 1
1.03607346598462 1.02583362349829 1 1
1.10437397047095 1.09338803530622 1 1
1.11460887646709 1.10250019340882 1 1
0.986622130465066 0.976555580321816 1 1
0.921815571389229 0.912050624180727 1 1
0.945921009458107 0.936170598436724 1 1
1.16017686654381 1.1489578780749 0 1
0.992637685561258 0.982103351749898 1 1
0.859843020526892 0.851170886003583 1 1
1.02119508884095 1.01004753258681 1 1
1.03453465286817 1.02422786292054 1 1
0.965236406056505 0.956616351687132 1 1
1.2546913737573 1.24140551372042 0 0
0.991090375133563 0.979767312520762 1 1
1.14313614352436 1.12990750250951 1 1
0.989924631450029 0.981174104615259 1 1
0.925092864346849 0.915247023113054 1 1
0.937802865886951 0.927733395647057 1 1
1.11119178468022 1.09961615494265 1 1
0.923476236437973 0.914890688134994 1 1
0.9499049229436 0.94003705564614 1 1
1.12638164362165 1.11597079142299 1 1
1.00893159880321 0.998517542633586 1 1
1.03165095101748 1.02063129335105 1 1
0.976347855330243 0.967305367792772 1 1
0.985189684681612 0.974109842278824 1 1
1.00604584422057 0.99750493533732 1 1
1.00412089500129 0.9941182039456 1 1
1.28432834744247 1.27095716528887 0 0
0.971346419830392 0.961298404336772 1 1
1.00350001789894 0.994143641153172 1 1
0.975305170105661 0.96565971035972 1 1
0.769741928679585 0.762403653234056 0 0
1.04584261410606 1.03416868714103 1 1
0.806649373046463 0.798996144543787 0 0
1.06512639686104 1.05425690452988 1 1
1.01349803704286 1.00349730069622 1 1
0.949288291352936 0.937930801786255 1 1
1.06323151973175 1.05235694009629 1 1
0.976399764210966 0.966842892790453 1 1
0.955605229311484 0.946678874965888 1 1
0.984116676399813 0.973964018975615 1 1
0.931533093814226 0.921092547505078 1 1
1.02696649176652 1.0164007103481 1 1
1.00491613159565 0.994912434849503 1 1
0.941484599958468 0.931280454311882 1 1
1.10062631877137 1.08986698207402 1 1
0.811523596034868 0.80302829691882 1 1
1.08479979107989 1.07360117682907 1 1
0.976329445826794 0.966302859973603 1 1
0.904997538125936 0.895531570067565 1 1
0.812419353249916 0.803376827828647 1 1
0.992870554708106 0.982278709219102 1 1
0.851046822630671 0.843724881689215 1 0
1.0976849233436 1.08654731489863 1 1
0.931676107423356 0.921539147726696 1 1
0.943406708448139 0.933551320219121 1 1
0.974836954770227 0.965773393983606 1 1
1.14107378893581 1.12997606045174 1 1
1.02409348195839 1.01289363434557 1 1
0.843516600858146 0.835006358098594 0 0
1.03489280573659 1.02430950660864 1 1
0.904550074875141 0.896038214116276 1 1
1.06837653929261 1.05726711226047 1 1
1.15843147072458 1.14783579044287 0 1
0.914970985968823 0.906123915102964 1 1
1.06747287957897 1.05678162457071 1 1
1.09152657219147 1.08102718301253 1 1
0.988286337289102 0.978128557928392 1 1
1.11424210901789 1.1031833398374 1 1
1.09000993653867 1.0797023644252 1 1
1.08730508154592 1.0744015505456 1 1
1.01480826943878 1.00446662390027 1 1
0.866923382479607 0.857301250679731 1 1
0.744182353979216 0.73684784708914 0 0
0.955131902042134 0.946074076906186 1 1
1.05247903420439 1.04259435960792 1 1
1.07648559895266 1.06475265849755 1 1
0.882380994892694 0.873109546964581 1 1
0.898293058137857 0.888677816649375 1 1
0.970992750210655 0.960962679168164 1 1
1.05359950360687 1.04224204668113 1 1
1.20756941310075 1.19463902631717 0 0
0.993331694455795 0.983755303542222 1 1
1.08297013843484 1.07111497451868 1 1
0.956669597540243 0.947229487258769 1 1
1.05432952799509 1.04405556661948 1 1
1.03035637132327 1.0194567671076 1 1
0.965569448246676 0.955943435621188 1 1
0.967367990223165 0.958671793908589 1 1
1.16954257532314 1.15797360856716 1 1
0.980330172538378 0.971471214141838 1 1
1.09568408053812 1.08482607558452 1 1
1.09601306967807 1.08618461530677 1 1
1.04084159517074 1.02977935003668 1 1
1.08573170555987 1.07470482486505 1 1
1.04470180696659 1.03501140511928 1 1
0.982508838274227 0.971576339251719 1 1
1.10584680851226 1.09485229909667 1 1
0.893440872362717 0.884230608432608 1 1
0.846924447213314 0.839890298450391 1 1
1.0032147874634 0.993471269174757 1 1
0.707103788096668 0.699583188559857 0 0
1.06228058773073 1.05020916552469 1 1
0.964943787570964 0.955987769152422 1 1
0.797849503462043 0.789474592451951 0 0
1.04713700127746 1.0365599695672 1 1
1.08734857300603 1.07549378109801 1 1
1.03764717887016 1.02594769910549 1 1
0.977463148024414 0.968094936751373 1 1
1.15575993228476 1.14476210903322 1 1
1.05337389372503 1.0437359179649 1 1
1.04412870037994 1.03241847987384 1 1
1.04453394925285 1.0350074499878 1 1
1.01202482351759 1.00091707360058 1 1
1.01453207195332 1.00522358393643 1 1
1.03841512089903 1.02751170464144 1 1
0.990757694375057 0.979842173410993 1 1
1.16076772273674 1.14889739463826 0 1
1.0931570044889 1.0809043829651 1 1
0.872371673258023 0.862951877930074 1 1
1.11038485717028 1.09863634642684 1 1
0.955976102703179 0.946229505999759 1 1
0.894200694182879 0.885008039704698 1 1
0.851098190116493 0.842719121857964 1 1
0.975080189390069 0.964820388107566 1 1
1.14606957994817 1.13453800633154 1 1
1.11804230564853 1.10695328711741 1 1
1.06825110551335 1.05736651611551 1 1
0.90443723010129 0.894205373544639 1 1
0.945977608349686 0.937292856112453 1 1
0.806805827488614 0.799102095499302 0 0
1.23052493525958 1.2168361320091 0 1
1.01803203602519 1.00664679073847 1 1
1.1302714249159 1.11903953009634 1 1
1.13691938014568 1.12624081633534 1 1
0.81818301020776 0.810877366897496 1 1
0.890550713484815 0.881648618764614 1 1
0.935411977235848 0.925050715007159 1 1
0.965443910479098 0.956130261122663 1 1
1.02963299631759 1.01753927781009 1 1
1.13891919046428 1.12661845662099 1 1
0.833197331576419 0.824507935485624 1 1
0.941541689163093 0.931484729089092 1 1
1.01685737139993 1.00691309339008 1 1
1.01471618889796 1.0050295659353 1 1
0.93881894958593 0.92917694675691 1 1
0.988971562284472 0.979182362816512 1 1
0.904487350864663 0.895320287848744 1 1
0.706948013329095 0.699396739556904 0 0
0.962533850197532 0.953788268028527 1 1
0.995900813797365 0.985106034831364 1 1
0.850299406102495 0.840647969170457 1 1
0.947962276926567 0.937571931927811 1 1
0.876862269161886 0.86778190076764 1 1
0.904127225704759 0.896185454253116 1 1
1.12894184233464 1.11754677606273 1 1
1.06875861102906 1.05812442976843 1 1
0.922921420867395 0.913222107695374 1 1
1.04509408291823 1.03243720416906 1 1
1.06386095073526 1.05322802903007 1 1
0.782534597107685 0.775482674379893 1 1
0.990548088009411 0.980970660229602 1 1
1.22016831373058 1.20747581779138 1 1
1.01690980309201 1.00609187739157 1 1
0.867359075807693 0.857864583929162 1 1
0.841353716551961 0.833095429161743 1 1
0.956130963297036 0.946041929435602 1 1
1.07493449538479 1.06471337221771 1 1
1.02261142496516 1.01194979338244 1 1
1.12008732128882 1.108265730101 1 1
0.997238996085306 0.986567245354186 1 1
0.904551697925686 0.895126921620192 1 1
0.933836971914163 0.923733603768831 1 1
1.16575627139578 1.15421255837087 1 1
1.05813861207734 1.04734692849074 1 1
0.920253397880683 0.91073828555598 1 1
0.922994058155243 0.914488857063471 1 1
1.15160694336841 1.13765677664521 1 1
1.05185542619408 1.04059720865112 1 1
1.08507884234179 1.07454094841412 1 1
0.975893786568629 0.966479937689896 1 1
0.797152045356419 0.789757132946086 0 0
0.853425946390662 0.845180052033148 1 1
1.08874683321042 1.07759543557761 1 1
1.14734310388592 1.13561854120509 1 1
0.985227837695393 0.975272894823959 1 1
1.00133193585373 0.991423602030615 1 1
0.998618317904461 0.989580858705563 1 1
0.92456211914886 0.915097663225545 1 1
0.919126615057732 0.910998424933078 1 1
1.02427601072379 1.01414815000657 1 1
0.991594177764118 0.9820396061376 1 1
1.06095243929942 1.05031192053072 1 1
0.937401433666543 0.927191179400391 1 1
0.916935751598239 0.90819239710473 1 1
0.952866894889817 0.943200022706325 1 1
1.11957722149875 1.10646674388485 1 1
1.20416732285425 1.19265242266116 0 0
0.99962118586471 0.990293465191109 1 1
1.04117093716421 1.03043770080842 1 1
1.01770176927813 1.00780297297449 1 1
1.19042010910022 1.17792044360168 0 0
0.913368582487681 0.904050471173617 1 1
0.883601017082889 0.874666993538456 1 1
0.844483687166459 0.83563405360605 0 0
1.00700896568562 0.996081619774154 1 1
0.837701439186845 0.828783745425419 1 1
0.805007043049976 0.796073978238798 1 1
0.923184202749776 0.913583836521529 1 1
0.945950262938632 0.935856815345615 1 1
0.900803746562296 0.891259161492569 1 1
1.00568648041875 0.9949990359516 1 1
0.946682401409478 0.937020299077635 1 1
0.893573192372892 0.884765793462273 1 1
0.981931147377134 0.971662661835359 1 1
1.09395850156792 1.08303526411413 1 1
0.82089868562489 0.812024372904147 0 0
0.965855763432697 0.955445058539925 1 1
0.878277339905776 0.870467918605816 1 1
1.04548957541981 1.03462465972392 1 1
0.98623122387886 0.975725313086088 1 1
1.18316586652239 1.17219379516137 1 1
1.06794601423211 1.05726931747722 1 1
0.884481038362276 0.874177741639115 1 1
1.09636439013399 1.08546778984551 1 1
0.974767967028585 0.964976508012446 1 1
0.972446305723758 0.963153674956866 1 1
0.998294394769696 0.988673328327612 1 1
1.21627868131831 1.20432963559519 0 1
1.06046255789577 1.0495671393295 1 1
1.12036690674264 1.10829236074461 1 1
0.936393022559874 0.926958643806828 1 1
1.01280815368341 1.00345925422791 1 1
0.958860998551354 0.948581208068175 1 1
0.93066582932615 0.920842595996685 1 1
1.15203871514515 1.14013771202828 1 1
0.937351022909039 0.926544923820876 1 1
0.994818540918136 0.984757042657316 1 1
1.13369443248451 1.1229181379888 1 1
1.02093421497434 1.01016370849078 1 1
1.00054347676261 0.990570462260712 1 1
1.038775148727 1.02824198981252 1 1
1.11054403158109 1.0984206058621 1 1
1.04555589140956 1.03576278051636 1 1
1.001565455683 0.992370769158015 1 1
1.16613068057144 1.15495977747516 1 1
0.896589315052321 0.887773949826163 1 1
1.11727735736416 1.10558169264084 1 1
0.956715912410968 0.946958243965656 1 1
1.06794844125166 1.05860974136558 1 1
1.07418085194536 1.06327924291691 1 1
1.05062930558241 1.03945441600379 1 1
1.14782545888556 1.1371261909343 1 1
1.01760043092225 1.00857631834666 1 1
0.936126401008416 0.926754048249391 1 1
0.947162821114781 0.937703445281995 1 1
0.955756742568076 0.946178085791033 1 1
1.13683229020644 1.1254622780239 1 1
1.02726335447911 1.01719288803122 1 1
0.950181273554499 0.941622469646556 1 1
0.953219067007186 0.942523547575583 1 1
1.03960341806847 1.02845176699687 1 1
1.03445353653651 1.02351040769919 1 1
0.962322574101097 0.95125163570813 1 1
1.03883143273587 1.02961140864405 1 1
1.12926353506239 1.11868156916141 1 1
1.02349989461952 1.0109871740688 1 1
0.799148156550223 0.790702464463287 1 1
1.03852312670177 1.02941644097728 1 1
0.986837467625167 0.976172042590791 1 1
0.904145610365526 0.894604019180128 1 1
0.964031503228428 0.954242261300168 1 1
0.825706380499221 0.81810066706661 1 0
0.931384357428584 0.922055719047765 1 1
1.01744644969783 1.00673787749437 1 1
0.812148622326112 0.803625902331533 1 1
1.16793059407065 1.15671655177159 1 1
1.02495233196893 1.01451792334638 1 1
0.956590585908488 0.946788237075874 1 1
0.962683687206348 0.95159225003925 1 1
0.98793744765558 0.978777927739231 1 1
0.925290896466689 0.916946543898669 1 1
1.10937568572776 1.09867707497579 1 1
1.00024498653918 0.990660866173625 1 1
1.04574117669754 1.03396014376604 1 1
0.756244329902712 0.748123846619356 1 0
0.791056000124439 0.782041349167262 0 0
1.12669992202931 1.11556062721876 1 1
1.11594760728425 1.10382317390876 1 1
0.817556333810841 0.808932010373695 0 0
1.01787505563817 1.00799463124849 1 1
0.92401195622672 0.914715140281759 1 1
0.934962463414181 0.925952125404791 1 1
1.0390706441748 1.02777481625882 1 1
0.988762806822074 0.979635703213751 1 1
1.03620491825814 1.02630382577215 1 1
1.06064865531968 1.05018990637269 1 1
0.961357208451119 0.951916633616236 1 1
0.878771351840761 0.869865582714948 1 1
0.859673413757872 0.850261434554805 1 1
0.95090181404301 0.94142217126942 1 1
1.03284478942387 1.02208682223207 1 1
0.799463096513969 0.790751651369648 1 1
1.01180462934537 1.00104101222879 1 1
0.877738368782191 0.86883400163929 1 1
0.976707865265375 0.966963478981255 1 1
0.974475396350813 0.964143621358754 1 1
1.13127096136808 1.12048697775526 1 1
0.889439054158371 0.880354855449154 1 1
1.08722894243141 1.07500975406836 1 1
0.903901636512166 0.895498466551687 1 1
0.934684397473316 0.92433077192225 1 1
0.833235491424717 0.824806860125014 0 0
0.994622333039816 0.985081818704774 1 1
0.928478291067724 0.920266452723333 1 1
1.26609635329226 1.25340862450356 0 0
1.06543404639579 1.05361125783981 1 1
1.00784109637656 0.997447706361101 1 1
0.943540526715458 0.93435852261945 1 1
0.895930969826704 0.88733844254392 1 1
0.966313439825286 0.957067267102771 1 1
0.881135520785385 0.872392190515563 1 1
1.0181203827914 1.00790236869178 1 1
0.86454942042418 0.856057794700337 1 1
0.831632252379899 0.823120583064829 1 1
0.969109569200043 0.958296406127486 1 1
0.937649369018799 0.928640280051819 1 1
1.16037231300539 1.14840339277903 1 1
0.903786941099332 0.895018205728148 1 1
1.16149181719989 1.15019902811584 1 1
0.966838396911047 0.956968371086949 1 1
1.01982613591925 1.00996474526853 1 1
0.696619793752807 0.690205189880356 0 0
1.00448317115788 0.994120369104056 1 1
1.08118304195302 1.07039430710038 1 1
0.915283351488143 0.906738221677769 1 1
0.911652001764453 0.90310806210582 1 1
0.930362851829802 0.920979102203617 1 1
0.806812507191908 0.797335243750724 1 1
0.898078783882818 0.888964500175862 1 1
0.827352349492602 0.817161237904055 1 1
0.786333759314758 0.777202976464344 1 1
1.12138735985825 1.109616078253 1 1
0.947265098793177 0.937150300655457 1 1
0.993583527273483 0.983711622883212 1 1
0.876430905073518 0.867693787211703 1 1
0.828354785982898 0.819612680568071 1 1
0.990851360527229 0.980791712934455 1 1
0.868293960114458 0.860313037987615 1 1
1.09411218659636 1.0831154537635 1 1
1.0327291936638 1.02282113779284 1 1
0.954114166593186 0.944777601845882 1 1
1.10110757439375 1.0880530546764 1 1
0.924535557258913 0.91478929261772 1 1
1.00006744238734 0.989268806188502 1 1
0.948892936636173 0.939309937003648 1 1
1.21538557852919 1.20291573447347 0 0
1.12471901169848 1.11261768157348 1 1
0.862449481175878 0.853986149102443 1 1
0.903083562761549 0.894050348761775 1 1
1.14003499819473 1.12777025809997 1 1
0.984180768765562 0.974634277236934 1 1
0.951219634238887 0.941450283736508 1 1
1.11556961614827 1.10500252615167 1 1
0.992849843681056 0.981926536957453 1 1
1.11423286678607 1.10243579802869 1 1
0.858658612930958 0.850893937525936 1 1
0.907224165211787 0.898514132083681 1 1
1.05339888296998 1.04185538761551 1 1
1.01313206738442 1.0035693313458 1 1
0.918657349846408 0.909736152778612 1 1
0.980741656125818 0.969106936592512 1 1
1.20488625398302 1.19034224755058 1 1
1.10636732544381 1.09484731267099 1 1
1.06300655683897 1.05264310596804 1 1
0.875800595487636 0.867505903989622 1 1
1.14015710355549 1.12811862529167 1 1
0.91167176506232 0.902838708741491 1 1
0.973143770016982 0.96397459780103 1 1
0.976302627853057 0.966290723169654 1 1
1.0750439124278 1.06415776049884 1 1
1.11786898057299 1.10762013576075 1 1
0.993775400729482 0.982387352542382 1 1
1.10907238379204 1.09778513694307 1 1
1.09866365294827 1.08785708116087 1 1
1.07092183362748 1.0601332345567 1 1
0.905556820077713 0.896924346936066 1 1
0.983260749923879 0.974148004817827 1 1
1.17367866022691 1.16202551935266 0 0
1.11290612980216 1.09989152404391 1 1
0.887354691303552 0.879305573781145 1 1
1.09347732074343 1.0823319890852 1 1
1.19123561673477 1.17891482269957 1 1
1.07005247982141 1.05848842551823 1 1
0.778530060601209 0.771012153257666 0 0
0.912340307134735 0.90258993357716 1 1
1.04873919178191 1.0378549912767 1 1
0.949214089226286 0.940015037336339 1 1
1.07696933762981 1.06511184580122 1 1
0.97043225838548 0.960124533291371 1 1
1.15464112560852 1.142885140747 1 1
0.965757844680954 0.955258968206161 1 1
1.10622959728409 1.09348021519897 1 1
1.05418708725411 1.04481733409095 1 1
0.879849019958261 0.871440132723993 1 1
0.961770978682066 0.952670965464198 1 1
0.814969723934335 0.807047666828639 1 1
1.08437862821624 1.07373578195665 1 1
1.03351225907024 1.02294055540661 1 1
1.07355821283065 1.06269227973574 1 1
0.960568884156326 0.950962938095552 1 1
0.995761047906082 0.985998113402962 1 1
0.91289645841958 0.904519306661838 1 1
0.84794104082743 0.839092909406253 1 1
0.831833362384432 0.822374166661769 1 0
1.09458169735105 1.0841389473736 1 1
1.04895266817516 1.03748700514803 1 1
0.930962324150331 0.919562103061132 1 1
1.04044070880834 1.02936296157088 1 1
1.06858881055709 1.05791697807853 1 1
1.15303298910767 1.14108958145467 1 1
1.02629335024076 1.01659768106342 1 1
0.903198878884397 0.894845881470483 1 1
0.99951951012532 0.989819782063628 1 1
0.963141819261427 0.95307633215248 1 1
0.813762936705978 0.804990236556502 1 1
1.1496385110477 1.13824290417401 1 1
0.877488848954477 0.868483398092412 1 1
1.09521778441297 1.08469303548974 1 1
0.980353006098797 0.971350947001052 1 1
1.10221808523955 1.09134762740627 1 1
1.08008126317868 1.06979381567668 1 1
0.992109968137793 0.982864986911869 1 1
1.04038094213104 1.02999466843054 1 1
1.07296104193932 1.06233613096392 1 1
1.11880834848836 1.10852479756245 1 1
0.967214078498547 0.957255779908813 1 1
0.955350454979151 0.947211596576885 1 1
0.971539945397826 0.961352956531478 1 1
0.972091157454985 0.962433069505847 1 1
1.11550009567428 1.10338942186775 1 1
0.982219312056523 0.971799646642952 1 1
1.12168495468249 1.11009738342654 1 1
0.976043765757136 0.964733692117555 1 1
0.923903045623253 0.91424943114743 1 1
1.07910794876755 1.0669574417519 1 1
0.929189239842973 0.920486568744335 1 1
0.951584628035825 0.942185071012625 1 1
0.87631442910311 0.866864365331707 1 1
1.17116237934413 1.16014625344656 1 1
0.969698346104244 0.959914172327416 1 1
0.945852832825866 0.93557302532892 1 1
1.1037572660848 1.09156396848791 1 1
0.956731561935415 0.947859095280152 1 1
1.11533784323692 1.10355158168461 1 1
1.02316935160314 1.01185711263098 1 1
1.05676549478002 1.04641690365925 1 1
1.10987888657686 1.09842416073335 1 1
0.841482566587773 0.833028987416013 1 1
0.913415013021665 0.904568144977133 1 1
0.97959040502719 0.970057844222684 1 1
0.991554452137647 0.982479912266505 1 1
0.917976044019873 0.909302523027167 1 1
1.07877615364827 1.06897073433207 1 1
0.986830465668552 0.976864368388136 1 1
1.077374655277 1.06745178929978 1 1
1.0345080809783 1.0230166920325 1 1
0.994029073685279 0.983608404923802 1 1
1.01661527680949 1.00658897873648 1 1
0.984110867261675 0.974730320609447 1 1
0.984751603032333 0.974742346931816 1 1
0.921067004969641 0.912465426018994 1 1
0.956398845814724 0.94767843251993 1 1
0.796753248302482 0.789052095438852 0 0
0.930353868742394 0.921043405117425 1 1
0.983463224302569 0.974273004887022 1 1
1.00053309071455 0.989727886876752 1 1
1.09719050600221 1.08651671104451 1 1
0.982726177241942 0.973123030340889 1 1
0.935856075170148 0.926996343664405 1 1
1.10536720533533 1.09384323615187 1 1
0.869011400956522 0.85916433573833 1 1
0.984866194257239 0.974656408968126 1 1
1.01313225994292 1.00133099869558 1 1
0.943264644816623 0.93374353302372 1 1
1.03125525920589 1.02143843728424 1 1
1.29710523743352 1.28426259102178 0 0
0.86043791800416 0.851878488449249 1 1
1.03392076303409 1.02338884259086 1 1
0.865323076551358 0.857042905152424 1 1
1.09357270463036 1.08111894553139 1 1
1.03719553927079 1.02699142042423 1 1
0.85675408963465 0.84784996168216 1 1
0.907130272709185 0.897915883758247 1 1
1.04917735366115 1.03936369023495 1 1
1.01113761171752 1.00010586952627 1 1
1.14879937957973 1.1373229968392 1 1
1.06461980948168 1.05407268109424 1 1
1.03273912518886 1.02165070377417 1 1
0.851934247627033 0.842620278181796 1 1
0.919444493433751 0.909381697772877 1 1
0.981996699366861 0.972971999260106 1 1
0.86434737698688 0.856254181447905 1 1
1.08726503055777 1.07575116847938 1 1
0.809464363391305 0.801011546572939 0 0
1.09000705293347 1.0792468963448 1 1
1.02731030130288 1.01598020868305 1 1
0.874007743770361 0.865432482032995 1 1
1.06670813542199 1.05562682841945 1 1
1.06699796145621 1.05679107574051 1 1
0.889852174333374 0.880262248119064 1 1
1.00943363412672 0.998640546755538 1 1
0.979596043275259 0.968834477751917 1 1
1.12320160119217 1.11214489562819 1 1
1.11109586786301 1.09701688882918 1 1
1.00395088737899 0.994003040107845 1 1
0.965715514862385 0.956933716534665 1 1
1.11126386364878 1.0997872303141 1 1
0.941155145501051 0.931707089914159 1 1
0.919265339667691 0.910810842479718 1 1
1.09959257422794 1.0880035346316 1 1
0.930368580362251 0.91969775684959 1 1
0.996323738910212 0.986234896187546 1 1
0.987650151728836 0.977218320640354 1 1
1.02714341773891 1.01680381910076 1 1
1.043020799449 1.03315682367704 1 1
1.16414958777057 1.15226124430419 1 1
0.93018706521525 0.921680438454902 1 1
0.941954469000273 0.932727294423813 1 1
0.891862099590434 0.883007686888372 1 1
0.972170365226797 0.962718082642782 1 1
1.02226379405373 1.01185139149999 1 1
1.14943476983837 1.13817136191786 1 1
1.10739875892528 1.09618493769067 1 1
1.05934452597008 1.04895894799754 1 1
0.973775006617965 0.963909508047527 1 1
0.98647763538842 0.977194828650513 1 1
1.0994676923959 1.08943384287962 1 1
1.092323430314 1.0808219659205 1 1
0.806252492654078 0.798195224893383 0 0
1.01062120483915 1.00020331119886 1 1
1.06233537015093 1.05253431667938 1 1
1.09309351250673 1.08233545494262 1 1
0.968832853130451 0.959728983571681 1 1
0.868995688379218 0.859709738329955 1 1
0.734087697607773 0.726535635984504 0 0
0.992577478380179 0.982655273872877 1 1
0.827017043258431 0.81859572756479 1 1
1.09615475751422 1.08500898651996 1 1
0.972795819776377 0.963210516415873 1 1
0.902486026223397 0.892565492975238 1 1
0.951995471182756 0.942601589079534 1 1
0.90283784773515 0.894097159573408 1 1
0.896519118615196 0.887943763411621 1 1
0.921047470592939 0.910938283011419 1 1
0.955186644465231 0.944688262612231 1 1
0.856040140684066 0.847518435321103 1 0
0.881812459513996 0.873752640528092 1 1
0.896893250603551 0.887888635829735 1 1
1.15322342982843 1.14107593815059 1 1
1.11196983212734 1.09994945835489 1 1
1.06615447875376 1.05532681168109 1 1
0.903734892683628 0.894564604898111 1 1
0.947223691128269 0.937678794795451 1 1
0.948336627676299 0.938997685792796 1 1
1.01177161992763 1.00220099136154 1 1
1.01597113331466 1.00487337930156 1 1
1.17308850406807 1.16059683287512 1 1
0.957316826091221 0.947983268823781 1 1
1.06711220840081 1.05571932450714 1 1
0.943412884098161 0.933740549222822 1 1
0.941347311933911 0.93243623787015 1 1
0.909143862962643 0.900165277079154 1 1
1.11849682456948 1.10807465696681 1 1
1.12219752413156 1.11016171391222 1 1
1.13955721360988 1.12808184544942 1 1
0.971738912393991 0.96185970415652 1 1
1.03974872696852 1.02945231878933 1 1
1.01485670106336 1.00483515624973 1 1
1.0933281811446 1.08221594030513 1 1
0.94141834818762 0.932102457862143 1 1
1.09114956286207 1.08012648030919 1 1
1.02447717848256 1.01354384852027 1 1
0.827213920878969 0.818544775824842 0 0
0.894036803764133 0.885027401140653 1 1
1.08180472289977 1.07088308967962 1 1
1.05924681973019 1.04866343412651 1 1
1.07366360012596 1.06264501969267 1 1
1.05126270143741 1.03997637189261 1 1
0.813879109431221 0.805826187827507 0 0
0.97034699251283 0.960121900734191 1 1
0.939351392253638 0.929958416839657 1 1
1.16602615013041 1.15383217345668 1 1
0.846579184256766 0.838814124036209 1 1
0.956521389894311 0.947054036269083 1 1
0.918026312826639 0.909012080530843 1 1
0.972917690104801 0.962304113292721 1 1
1.090156575528 1.08001313260549 1 1
1.0058087507998 0.995287637245157 1 1
1.0537150693341 1.04392600485685 1 1
1.09904482388355 1.0870931678239 1 1
0.922002056803762 0.911827649259586 1 1
0.823179548193561 0.815277083186475 0 0
0.968112964123174 0.958852069217723 1 1
1.00718527324496 0.99578148745497 1 1
1.0279263411107 1.01776453451423 1 1
1.00552355169638 0.995523031281872 1 1
1.00833710306437 0.999377950356991 1 1
1.00765681035502 0.997231206924647 1 1
1.05425956042225 1.0438264697667 1 1
0.914123229884556 0.904676417072481 1 1
0.917135683503661 0.906481504332908 1 1
1.06007168904371 1.04971468919518 1 1
1.13675566524708 1.12341704430883 1 1
0.914433673080424 0.904687937512563 1 1
1.0338020221484 1.02266055755398 1 1
0.994865606598727 0.985957451503201 1 1
0.753977578392393 0.746207958873492 0 0
1.02962329941818 1.02003371174748 1 1
1.0035565463024 0.99190975991053 1 1
1.07106864627657 1.0609584577987 1 1
0.877223930489162 0.868944588487448 1 1
1.04704809690986 1.03649469942653 1 1
1.03425454326871 1.02270787755435 1 1
0.901422637029404 0.889407276210472 1 1
0.834389146169674 0.826193866593326 0 0
0.988878144966414 0.978684353030395 1 1
1.05520195291165 1.0441045413246 1 1
1.01453186618711 1.00414874377845 1 1
0.844063954961331 0.835462606284157 1 1
1.06972635570064 1.05777641953745 1 1
1.05405051588776 1.04182749884812 1 1
1.16818455091907 1.15472135062885 1 1
1.02867522726924 1.01897969675482 1 1
1.09192277531121 1.08139622177452 1 1
0.967151104592318 0.956588982525988 1 1
1.08024755679349 1.06910587910145 1 1
1.00368633940624 0.995293638164892 1 1
1.0677678780745 1.05635878077018 1 1
1.06669381124434 1.05500343667295 1 1
1.05841170073475 1.04680039954482 1 1
1.17555800848392 1.16508243480427 0 0
1.16599806255823 1.15429738630822 1 1
1.05749939765839 1.04579215940541 1 1
0.931972206112083 0.922677407956737 1 1
0.865693460496695 0.856468288309949 1 1
0.98680798150943 0.975608938673427 1 1
0.951637136724594 0.941685007563086 1 1
1.15197654312015 1.13998531723534 1 1
1.07380691520118 1.06202408426658 1 1
1.14273414785477 1.1313921295268 1 1
0.775134311285982 0.766667637445357 0 0
1.00459949953462 0.995697216619422 1 1
1.05061543742068 1.03966184061834 1 1
1.01935854644353 1.00849881299127 1 1
0.919475969156331 0.911122616127229 1 1
1.08410277047225 1.07355499579527 1 1
1.12497681163351 1.11364794804142 1 1
1.00485501380927 0.994759510689456 1 1
0.93237424849219 0.921126296603972 1 1
0.843585332629052 0.834803758150755 1 1
1.02167623214823 1.01111240849273 1 1
1.13067273826669 1.1194936854654 1 1
0.837912913436899 0.829537315491274 1 1
0.952760479687918 0.944300738532127 1 1
1.10050881426981 1.08905864949043 1 1
1.02044971372181 1.00957718828358 1 1
1.03846467755115 1.02640841107665 1 1
1.02889990973867 1.01900550239641 1 1
1.11525799723618 1.10332456557337 1 1
1.02337291695729 1.01351023384947 1 1
0.87462142869511 0.865627647444501 1 1
0.860491047348084 0.851172515891401 1 1
1.00861286489415 0.997051802608323 1 1
1.03290781544652 1.02288212352036 1 1
0.925310860922369 0.915542581624694 1 1
1.11050930268643 1.09927384350937 1 1
0.972976731114855 0.962789550580407 1 1
0.909998556436733 0.900497804796093 1 1
1.03566784044675 1.02504442769613 1 1
0.873371451505087 0.864042781644554 1 1
1.04869823114909 1.03867101552742 1 1
1.02641226929739 1.01539423708265 1 1
1.2092896235397 1.19766913282366 0 0
1.12941912033933 1.1190025981247 1 1
1.05999301379116 1.04978517002864 1 1
0.961892969754109 0.952290685980218 1 1
0.746328680352413 0.739559122360205 0 0
0.98812825696664 0.977354044509243 1 1
0.869945945924113 0.861474478815736 1 1
1.05655150369122 1.04515260084377 1 1
1.01946619407228 1.00959371098914 1 1
0.981224124369265 0.970247387473802 1 1
1.05334465871765 1.04223136571925 1 1
0.965530520143281 0.956009643213921 1 1
0.925722009434225 0.916977718865556 1 1
1.01813718994085 1.00780833729261 1 1
0.94470987726632 0.935669305749493 1 1
0.959159204621861 0.949658996226797 1 1
0.898661175032469 0.889137011210858 1 1
0.93370586634675 0.923792594720079 1 1
0.933293252190551 0.924401218411347 1 1
1.13783640119518 1.12645210753518 1 1
0.922958937992035 0.912946797844462 1 1
1.03113517125583 1.02004862258812 1 1
1.01853965918094 1.00978075390608 1 1
0.943459300056578 0.933750840550152 1 1
0.990410773561248 0.980732551707825 1 1
0.955768981393129 0.946399950003636 1 1
1.03007143002486 1.01945298259857 1 1
0.952690609285766 0.943465575355312 1 1
1.17995622105113 1.16762551489347 0 0
1.1748975840055 1.16363537792506 0 0
0.952268934546166 0.94284834363766 1 1
0.870209834645941 0.861249102299885 1 1
1.04626963149044 1.0350812902279 1 1
1.01868826824247 1.00813531981099 1 1
1.00126946635227 0.990750182254801 1 1
0.952619982358663 0.943545216023408 1 1
0.943217159051595 0.934252513549325 1 1
0.966108453079658 0.956632747150006 1 1
0.986577893525923 0.977204348899096 1 1
1.24228596029992 1.23067213047456 0 0
0.889387056108889 0.880486985870977 1 1
0.926524796135171 0.916743603119895 1 1
0.720210251970941 0.713244899368093 0 0
0.989238843191846 0.979897542363722 1 1
0.983881814542379 0.973700685518981 1 1
1.09201354254479 1.08035056514731 1 1
1.2611581925161 1.24787517998199 1 1
1.01451203191119 1.00359305889365 1 1
0.923135794086415 0.914194212896901 1 1
1.27661924806484 1.26245246862091 0 0
1.14658218535444 1.13425850917116 1 1
0.992234295630617 0.982468171578154 1 1
1.10850644677217 1.09784621775112 1 1
1.09159338474475 1.08058209424307 1 1
1.00925336841947 0.998622895199627 1 1
1.10404741484944 1.0933347606875 1 1
0.9364406852538 0.926201081780644 1 1
0.740950378423658 0.732593349458138 0 0
0.899899942227137 0.890796737657696 1 1
0.945345664021092 0.935680071956453 1 1
0.956200961407986 0.946265300287981 1 1
1.07059617682229 1.05997983541575 1 1
1.02418145730058 1.01361428726553 1 1
0.866973173569139 0.858728751557385 1 1
1.17536931254846 1.16170836814856 1 1
1.06546707398017 1.05425805339405 1 1
0.905258923958449 0.896423439908202 1 1
0.877348931863991 0.868846286812724 1 1
1.10168436414751 1.09211127601846 1 1
1.08084484226794 1.07048126532934 1 1
0.789597091478865 0.781652502339638 0 0
1.02777870852437 1.01867390994369 1 1
1.10277085049879 1.09084561515394 1 1
0.992378428813528 0.982313504588299 1 1
0.936535445299539 0.926547105107291 1 1
0.985027233402122 0.97489301549921 1 1
1.13387387217141 1.12242328433628 1 1
0.882082064834202 0.872704157255446 1 1
1.20039722200579 1.18680881366198 1 1
1.12427532970103 1.11046451914808 1 1
0.929187170771668 0.921585460530199 1 1
1.00127104152878 0.991354253605381 1 1
1.14151902493639 1.12812026286804 1 1
1.04087010019994 1.03067026103592 1 1
1.05792697327944 1.04730339808543 1 1
1.05673774312102 1.04561120227657 1 1
1.05847008168521 1.04673060806595 1 1
0.906569636509307 0.897205250797115 1 1
1.01011765672809 0.99984670329789 1 1
0.659327828934403 0.652278373426361 0 0
0.914238767005006 0.904077523463 1 1
0.936252575947756 0.928154440409137 1 1
1.01683684369996 1.00600435669639 1 1
0.991986600223261 0.980596582857417 1 1
0.954100336993971 0.94410856190197 1 1
0.935938708320079 0.926265021371655 1 1
0.947952845529489 0.939848344245257 1 1
1.03582913043695 1.02610104688094 1 1
0.993124363813886 0.984513462266666 1 1
1.10609643473321 1.09497126795864 1 1
0.739405196587539 0.73125139838615 0 0
0.927954435701943 0.918063104381627 1 1
0.945382595294708 0.936668802428301 1 1
0.998771126466306 0.987679349165556 1 1
1.16172650064803 1.14818868759923 1 1
0.805406508120365 0.795691010025949 0 0
0.948620637786933 0.938861883055344 1 1
1.04455672436238 1.03397125971778 1 1
1.15205124806177 1.14061084201826 1 1
1.2341843796026 1.22112166655667 1 1
1.04644486801094 1.03457762607156 1 1
0.998047343229642 0.987360635196656 1 1
1.09288574912495 1.0821207896037 1 1
0.96208568200579 0.952015403880006 1 1
0.900234919971779 0.892008299163331 1 1
1.16210425161986 1.14967503826075 1 1
0.95317454135361 0.943324950303962 1 1
1.0682646975618 1.05685403126853 1 1
0.868424219771902 0.860470884559891 1 1
1.00960099653099 1.00060156522513 1 1
0.936705095967828 0.927866498689938 1 1
1.01459901630733 1.00516519862306 1 1
1.01159494033274 1.00114165290456 1 1
0.969207277326644 0.957810110353735 1 1
1.07234129217856 1.06221635514384 1 1
0.852485881337897 0.844268433735332 1 1
0.849750804682801 0.84050393652713 1 1
1.18009008754864 1.16911546395899 0 0
0.923392270681802 0.913579607887729 1 1
0.936209822085825 0.926062612494624 1 1
0.895748547565557 0.887681397628865 1 1
1.03207523383643 1.02131756798196 1 1
1.00199902136239 0.992499823650725 1 1
0.983163761686053 0.971731115761002 1 1
1.04655687025618 1.03612836898199 1 1
1.11848432461952 1.10653405653138 1 1
0.953282391960764 0.943490158960771 1 1
0.97144399825747 0.962522010870691 1 1
1.01792853470228 1.00709893425668 1 1
0.906210719119312 0.896660411819797 1 1
0.868786463060011 0.859279846355734 1 1
0.899366730598168 0.889458654944759 1 1
1.12999299781993 1.11785001521769 1 1
1.04330254928549 1.03386967174603 1 1
0.989245086867372 0.979274774708217 1 1
1.14123994895821 1.12834263455828 1 1
0.843076168208845 0.835001251244423 0 0
1.15747170044304 1.14579006085094 0 1
0.865899682606903 0.855553333407559 1 1
0.964096609925609 0.954610201454962 1 1
1.16998893442266 1.158325125399 1 1
0.897317747162256 0.887734676543735 1 1
1.21446999356518 1.20195459947844 0 0
0.838650238695525 0.831055149218355 1 0
1.11357911816102 1.10212096698577 1 1
1.00792132025009 0.997980298171698 1 1
0.88751912226713 0.87731394518653 1 1
1.06699285005108 1.05567891916813 1 1
1.05849120437386 1.04851461765564 1 1
1.02237279802834 1.01187513184604 1 1
0.916989293720279 0.907620760690496 1 1
1.1838921273982 1.17148966779098 1 1
1.07466922029426 1.06355648345054 1 1
0.761050592865656 0.753925481753475 0 0
0.944903151355457 0.934963422612331 1 1
0.98670844293729 0.976934076522175 1 1
0.998699823492021 0.98836127370335 1 1
0.887646891673153 0.879219822246949 1 1
0.93222340582273 0.923098290384119 1 1
1.00547402647932 0.995503010272986 1 1
1.09213960122907 1.08226871752813 1 1
0.991005363690607 0.980958709755014 1 1
0.669013533515212 0.662549736456121 0 0
0.786064906671348 0.778355031017414 0 0
0.968461358822483 0.959852737656388 1 1
1.01523194182471 1.00535537265558 1 1
1.03992193247511 1.02901822136623 1 1
0.947782097405545 0.937785717066233 1 1
0.986046419487246 0.976776536737867 1 1
0.963092719394923 0.95298829144943 1 1
0.97172270581232 0.959519970879761 1 1
0.899120662129269 0.889835064635462 1 1
0.948239144373823 0.939654665361448 1 1
0.924550088578924 0.914269646307822 1 1
1.07248708128213 1.06120932438126 1 1
1.13072317771348 1.11899679851393 1 1
1.03789928409037 1.02748566030216 1 1
0.961413263824264 0.952116420801979 1 1
1.00400243234403 0.992848136196928 1 1
0.93418998357356 0.924394389592468 1 1
1.05127195828959 1.04173115409225 1 1
1.00187156178785 0.992352411680153 1 1
0.79396322508269 0.786220391990791 0 0
1.00525839987135 0.993475604858105 1 1
0.974438985076017 0.963966140501415 1 1
1.06684331783729 1.05607847118173 1 1
0.974474676085874 0.963811899113854 1 1
1.03462400233275 1.02501019271406 1 1
0.939474851171084 0.930553481188462 1 1
0.978892008527072 0.969088914203975 1 1
0.950024624633039 0.94111804501422 1 1
1.03853975278894 1.02798970941788 1 1
1.01693422847244 1.0060984133059 1 1
0.974244422030051 0.963985792223458 1 1
0.932278829077802 0.924014670314857 1 1
0.998287646153521 0.988806375075587 1 1
0.878229641694135 0.868674998934914 1 1
0.989551557754116 0.979043007294981 1 1
0.915361120025545 0.905497714224273 1 1
1.09752902054057 1.08613512965564 1 1
0.835834056972484 0.827484658046981 0 0
1.04233231495965 1.03099253786038 1 1
0.994576833778636 0.983707203260572 1 1
1.0844909072127 1.07306607082237 1 1
1.11740121561243 1.10503766794211 1 1
1.20673088231962 1.195143887672 0 0
0.954977046914604 0.945094972888644 1 1
1.14901618542511 1.13594282174077 1 1
0.945879893967015 0.936192387028282 1 1
1.02496383984151 1.015694607104 1 1
0.825040034770192 0.81725926313043 1 1
0.99591822424317 0.985362256397267 1 1
1.00213495946235 0.992202026696788 1 1
1.09995512124202 1.08891955771225 1 1
1.0258690261918 1.01607878244736 1 1
1.26158874221892 1.24785944192966 0 0
0.810708313981697 0.803140203373151 0 0
0.956400591070557 0.945903829767598 1 1
1.01163804253316 1.00163759760262 1 1
1.02354276812914 1.01393248933275 1 1
1.07862056036384 1.06703632337118 1 1
1.03020266497696 1.02061174394993 1 1
1.07623436489388 1.06571083217571 1 1
0.862169966041521 0.854564723267808 1 0
1.05775861590669 1.04786744693974 1 1
0.999800017190739 0.989225986157564 1 1
0.929629204223064 0.919804946563159 1 1
0.98443048263379 0.974864193920062 1 1
1.12255951813506 1.11190490618762 1 1
0.852747637889114 0.844530475265824 1 0
1.09195650963601 1.08110626525224 1 1
0.841215231307947 0.832866756643808 0 0
1.10941473204225 1.09849313848183 1 1
1.0847649472871 1.07356176544845 1 1
0.991427068479756 0.981442502878243 1 1
0.835023792901194 0.826116842932535 0 0
1.08195452748745 1.07104062722676 1 1
1.16156547256215 1.14931676285053 1 1
1.08081575907447 1.07034757217365 1 1
1.04342923267439 1.03101828011831 1 1
1.08066419717908 1.06923698990351 1 1
1.0802510825991 1.0711073318474 1 1
0.891833139640466 0.884073767905197 1 1
0.951323888902858 0.942061495724064 1 1
0.944985020599119 0.933597460469722 1 1
0.889477170690461 0.881232850305311 1 1
0.92009941716018 0.910115792714309 1 1
0.99035527409898 0.98108668308473 1 1
1.12576794483521 1.11364399419895 1 1
0.929884760107947 0.92061462963266 1 1
1.09152692049059 1.08041040681947 1 1
1.09120903018445 1.08116078465971 1 1
0.981563043222889 0.971987622863372 1 1
0.942748967158242 0.933653801426051 1 1
1.00931987570285 0.997245216011708 1 1
0.971173876775883 0.959251473332736 1 1
1.03647048501693 1.02688428601287 1 1
0.954436074848759 0.94514802967893 1 1
0.930995443900721 0.920760983555422 1 1
1.20134434677113 1.18890194061577 0 1
1.10616410079252 1.09598686872913 1 1
1.0626187129128 1.05190832102149 1 1
0.891402723175394 0.883012170683607 1 1
0.779564964930538 0.771847917291614 0 0
1.04975402509447 1.03962101165378 1 1
0.802417805480104 0.794319875909099 1 0
1.13582294026318 1.12448697501535 1 1
1.24103887039179 1.22689994876936 0 0
1.06259843444957 1.05130573237008 1 1
0.99990139559536 0.990299494320251 1 1
1.08368140261356 1.07343773225283 1 1
1.02434396988871 1.01403528586621 1 1
1.13718936561698 1.12481479270069 1 1
0.889928959775533 0.881015933581812 1 1
1.12717070901036 1.115893490269 1 1
1.07725059847309 1.06709403095951 1 1
1.16130833956708 1.14988067916504 1 1
0.933968529461133 0.924458594158861 1 1
0.908588795520323 0.899623901557081 1 1
0.871915846419005 0.863334390830882 1 1
0.941352557346815 0.932958333622725 1 1
0.964602198643529 0.955229257872005 1 1
1.01261425502557 1.0030143105468 1 1
1.12094591613318 1.10980442504098 1 1
0.960748513262194 0.951201176596741 1 1
1.08990808420713 1.08016716829608 1 1
0.945982678276733 0.936686763870662 1 1
0.901780973407908 0.893414694334357 1 1
0.989040634235835 0.977959385954058 1 1
1.12872434395128 1.11673842907043 1 1
0.944289507504865 0.934201495042544 1 1
0.934115362637362 0.924388187894828 1 1
1.14763515117223 1.13380682343993 1 1
1.19152859497126 1.17840396305821 1 1
0.870963335882385 0.861288523011789 1 1
0.98339592907844 0.97241205401172 1 1
0.988280578846273 0.979133819115465 1 1
1.10653436933348 1.09418945296635 1 1
1.07041237443775 1.06079211556757 1 1
0.911819729489334 0.901747167278318 1 1
1.06135629204404 1.05096946457177 1 1
0.950041679489068 0.94094692648769 1 1
1.15837741423607 1.14709178534105 1 1
1.01137037700608 1.00087899019517 1 1
1.06745471926271 1.05634069901096 1 1
1.14188228538434 1.12986427899057 1 1
1.10694855358093 1.09569420053032 1 1
1.18657633288503 1.17451278275188 0 0
1.10675068911034 1.09496547942304 1 1
0.980277282268599 0.970304758811959 1 1
0.961054028166912 0.950977104459384 1 1
1.07092562217027 1.06112552003884 1 1
0.944562110100151 0.935268290853692 1 1
0.958983215205052 0.94936559632482 1 1
1.01861607891835 1.00850700130963 1 1
1.0384658955167 1.02839961041051 1 1
0.767216580082423 0.760326248240739 0 0
1.01406033103605 1.00500734043699 1 1
0.908877573320191 0.898016521039533 1 1
0.961572905498429 0.953171397021028 1 1
1.08205340219495 1.07088597682343 1 1
1.02861692778892 1.01716415852366 1 1
0.851504012167045 0.843633795221176 1 1
0.89691300928934 0.888807194647228 1 1
1.02489404778469 1.01552320881054 1 1
0.869701541895829 0.860886109039883 1 1
0.98738907145119 0.976852303965979 1 1
0.989569659241812 0.979728769982564 1 1
0.939455463243207 0.929860979751005 1 1
1.09526619076557 1.08158026072004 1 1
1.27649661607808 1.26436316733581 0 1
1.04802900017351 1.03745261083207 1 1
0.851847564923733 0.843909406111888 1 1
1.10577164951713 1.0948923573017 1 1
0.92351143016943 0.914013950446812 1 1
1.07481398046427 1.06474143890283 1 1
1.02387246505393 1.01313345025167 1 1
0.903468977501665 0.894213771198479 1 1
1.12796351869594 1.11595176432094 1 1
0.924585431388096 0.914886740606171 1 1
0.890956876878682 0.881629034015998 1 1
1.14299471327993 1.13284235864741 1 1
1.10517057714492 1.09402581623517 1 1
1.03922874825922 1.02930856248158 1 1
1.04987193567306 1.03969560752762 1 1
0.89881762868898 0.890402848175352 1 1
0.987643951441194 0.977217945151104 1 1
1.06816686705533 1.05695167292546 1 1
1.15000201506446 1.13760402381234 1 1
1.02111188235286 1.01093505568995 1 1
0.905547703504386 0.895949962693883 1 1
1.03592358548031 1.0249756069656 1 1
1.09198749005133 1.08050948411551 1 1
1.24929735161482 1.23727705381564 0 0
0.967516476137303 0.957875921622474 1 1
0.941509582332617 0.932776776259066 1 1
0.999636664658852 0.989723683138526 1 1
1.0527273948693 1.04080950816647 1 1
1.03419034158862 1.02330540980058 1 1
1.17232215015141 1.16206530062555 0 1
1.13249229129045 1.12096124016412 1 1
0.979232928419319 0.970333523141773 1 1
0.930595892171618 0.921460868676407 1 1
1.07334434717785 1.06248041017599 1 1
0.900916285276521 0.892267760572543 1 1
1.12225843543888 1.11089841003918 1 1
1.19022531785221 1.178043265096 1 1
0.852015627094565 0.843404916513363 1 1
1.01142434521313 1.00141880741316 1 1
0.926644637777408 0.917189618905417 1 1
0.849940171555244 0.841595420819662 1 1
0.946967861008957 0.937591358455065 1 1
1.04415969519949 1.03460066138625 1 1
1.05954314827034 1.04955144121761 1 1
0.891084368838123 0.881732557823089 1 1
0.990362767902796 0.981478977367344 1 1
0.94909062523839 0.939332733038764 1 1
0.997857487123406 0.987859715227355 1 1
0.925536547523145 0.916001810098087 1 1
1.20093213471801 1.18847857465883 0 0
1.0412873789675 1.02975053041112 1 1
0.839840868194745 0.830511343718393 1 1
0.913500971495167 0.903707970985026 1 1
0.791703947042565 0.783519282624943 0 0
1.05207412087721 1.04163102625489 1 1
1.09186446806334 1.08029946301627 1 1
1.22062536234485 1.20754634186251 0 0
1.16225181806278 1.15125453244189 1 1
1.08681544312471 1.07616060582375 1 1
1.16455698621215 1.15386545055169 0 1
1.09611059885175 1.08415852330065 1 1
0.828947060284898 0.819665984790712 1 1
1.09933521749364 1.08828793983845 1 1
0.932921365745888 0.922410682499619 1 1
0.825577087857719 0.8178706628672 1 1
0.860816222153244 0.852327329192424 1 1
1.09548181382264 1.08479981762165 1 1
0.996615766571923 0.985964972560057 1 1
1.03785893876248 1.02676444749319 1 1
1.08840200657796 1.07790801605042 1 1
1.13746135707152 1.12654364056613 1 1
1.04401707217337 1.03398366088123 1 1
0.905949128589528 0.896346512299131 1 1
0.952791433295398 0.943623010960767 1 1
0.961918358952166 0.950501763263926 1 1
0.964767647794437 0.956180974287697 1 1
0.946418598638633 0.93596244099253 1 1
0.97755046156962 0.96836053091062 1 1
1.0405651646104 1.02965683348974 1 1
1.01292775448571 1.00333852395188 1 1
1.10706071181431 1.0945156087046 1 1
0.843594785259805 0.835591784340844 1 1
1.03062673335012 1.02152815706612 1 1
1.15239476270845 1.14061289695257 1 1
1.07116197149149 1.06057639638147 1 1
1.08821133013047 1.07793192484731 1 1
1.02697246189791 1.01643417498646 1 1
0.993526318403929 0.983677364842059 1 1
1.07946817469941 1.0685736967876 1 1
0.986948646757293 0.977995238230797 1 1
0.822760197803626 0.814022410204886 1 1
0.796484924097536 0.788775656291901 0 0
0.971214334714533 0.961547892791274 1 1
1.11361143740494 1.10276851812726 1 1
1.06404936630803 1.05381888493488 1 1
1.02492894084225 1.01533311149425 1 1
0.956821516249397 0.947661112915757 1 1
1.05580566220464 1.04412844660671 1 1
0.995103237240993 0.984138664395897 1 1
1.03513854724134 1.02390123046924 1 1
0.989079686845709 0.977674787545819 1 1
0.877648662713418 0.868514066447415 1 1
1.00381803699959 0.994005038791336 1 1
1.03722444354294 1.02758975023504 1 1
0.921843838019674 0.912152064613001 1 1
0.985853305546351 0.976235214091473 1 1
1.08786238017295 1.07640220106715 1 1
0.996599644698633 0.985841470300181 1 1
0.935551753015925 0.927062243812568 1 1
0.866829218829929 0.857632243859536 1 1
1.00792549298731 0.997778641273096 1 1
1.04143334685426 1.03107753757983 1 1
1.19367053660628 1.1819490905743 1 1
0.983993205277233 0.97445619017123 1 1
0.892441962403069 0.883251216665695 1 1
1.0793341688519 1.0686486853568 1 1
0.996680794494715 0.987751700676497 1 1
1.04886040405005 1.03853881356376 1 1
0.986831786765732 0.97720440765415 1 1
1.03514300543122 1.02499759567169 1 1
1.07192808869897 1.06097477328457 1 1
0.987173589058406 0.977784804133755 1 1
1.03100610874471 1.02065544653585 1 1
0.985997036646737 0.976186056312691 1 1
1.03938312245118 1.02917884696298 1 1
0.901118470745812 0.892120729576453 1 1
1.06069431010651 1.05078171371957 1 1
0.832491749741334 0.823473730588768 1 1
0.78751331617125 0.779070722624977 0 0
0.894974139809341 0.88532629784304 1 1
1.05635464876717 1.0458573911816 1 1
0.861280872785499 0.85287272411454 1 1
0.979103410989444 0.968278935958125 1 1
1.09790780870089 1.08785353618473 1 1
0.851540267796684 0.842409781377079 1 0
0.971747897197203 0.961030379323698 1 1
0.959236227892293 0.949154560824421 1 1
0.962265628809152 0.952331958477164 1 1
1.02164236765653 1.01096266175179 1 1
0.897306211506123 0.88834207111549 1 1
0.931556449517889 0.92163623330851 1 1
0.97258001789456 0.962687930754067 1 1
0.962901281964594 0.953044482721225 1 1
1.07377057851681 1.06261955223485 1 1
0.876626918096015 0.868370126915838 1 1
0.989388156287216 0.979934062988301 1 1
1.11500358317166 1.10393629646745 1 1
1.05368135676411 1.0437265171344 1 1
1.12591971851556 1.11446850952521 1 1
1.20423150496917 1.19125904490768 1 1
1.02615651294493 1.01457069972498 1 1
0.688227727514892 0.680664494172577 0 0
0.920238523100997 0.91107467192787 1 1
0.95342503742978 0.94392262463669 1 1
0.970850727333318 0.962005038102645 1 1
1.03314428921314 1.02400517899688 1 1
0.942756920293313 0.933525801252686 1 1
0.927680530941315 0.918317146088574 1 1
0.886654559654053 0.878004453104739 1 1
0.923806576905524 0.915389429099226 1 1
0.922318428091897 0.913803329874138 1 1
0.879961292893662 0.871100738427531 1 1
0.868652636954464 0.859424909502288 1 1
0.85760788018092 0.849249522173434 1 0
1.08669915341129 1.07592349567195 1 1
0.759982534310988 0.752194490590646 0 0
0.998340784561383 0.988038229831223 1 1
1.09760210630594 1.0860122462803 1 1
1.19624480656853 1.1834248725766 1 1
0.763803042580478 0.756209004400414 0 0
1.10457408714489 1.09430974113275 1 1
1.10849469597471 1.09760025153762 1 1
1.00015379699753 0.989879709173949 1 1
0.923751442609881 0.91483201984369 1 1
1.04242413671896 1.03066851114216 1 1
1.05203271933516 1.04133437672278 1 1
1.02389128630085 1.0134056952882 1 1
0.966074292426933 0.955332288278302 1 1
1.00909369817804 0.997433016296235 1 1
1.04331733738798 1.03150658948926 1 1
1.25531108234628 1.24412695114416 0 0
1.08213029476751 1.07181165339483 1 1
1.05949707752489 1.04894027869702 1 1
1.1843867548379 1.17314177838671 1 1
1.00955813134441 1.00047926353425 1 1
1.03806141225568 1.02815874485389 1 1
1.02753787228699 1.01826984765023 1 1
0.968331736173943 0.958598111148873 1 1
0.878994663807758 0.870024778387396 1 1
0.949056102515815 0.939917795644957 1 1
0.954758411084425 0.944344892222776 1 1
1.02487890579688 1.01569184098047 1 1
1.05906002075695 1.04803941352807 1 1
1.01041895749437 0.998856889186315 1 1
0.995909913899171 0.986455120660912 1 1
1.01348284057728 1.00369220689609 1 1
1.00681396322349 0.996229150814498 1 1
0.911229805205348 0.901456559394883 1 1
1.28164080603461 1.26887638419819 0 0
1.0432470864864 1.03302522915427 1 1
0.929936166419574 0.920552551135869 1 1
0.729638401342042 0.721622958844036 0 0
1.01789997666042 1.00831459975132 1 1
0.890361265392503 0.881787170103722 1 1
1.07058499682986 1.05947713082933 1 1
0.950839190301821 0.941795868099531 1 1
0.964219748708783 0.954111285691141 1 1
1.17890105549035 1.16712923782432 0 0
1.06539680041118 1.05532800625626 1 1
0.997285447955647 0.986548405528875 1 1
1.02447815522126 1.01384466485516 1 1
1.03208168672778 1.02109517409175 1 1
0.893992626573439 0.885109305799082 1 1
0.926721543237215 0.918058018890587 1 1
1.03892927284943 1.02831742047026 1 1
1.0291324316324 1.01802982529259 1 1
0.941844584455446 0.932089265512129 1 1
1.12335022685598 1.11151268790004 1 1
0.956415677421023 0.94628390741836 1 1
1.06865442456468 1.05939889871529 1 1
1.00739509509267 0.994850619076577 1 1
0.906883843057238 0.897400665831662 1 1
0.902801922585918 0.894040673725117 1 1
0.895448062270176 0.885868775338755 1 1
1.03168342565615 1.02085399086151 1 1
1.1111931647588 1.10010837487089 1 1
0.918240836402483 0.907997687818493 1 1
0.972726000794889 0.962513803067923 1 1
1.15132323355481 1.13991031838296 1 1
1.08907831766135 1.07680507547217 1 1
0.978878574160054 0.96843756434772 1 1
1.10228530406815 1.09207736377304 1 1
1.15940962630168 1.14960819480798 1 1
0.976694809696612 0.966789082034378 1 1
1.01877748828743 1.00625088809338 1 1
0.973942083715846 0.96368283084441 1 1
0.992059678381725 0.982897960697132 1 1
0.979542519219533 0.969231674978934 1 1
0.95870334428194 0.948938056310859 1 1
0.898714417482455 0.889930175728747 1 1
0.888448480769917 0.880041696600374 1 1
0.965857649547921 0.956154139628491 1 1
0.944385742724833 0.934143279242988 1 1
0.958652715392035 0.948857575730645 1 1
1.09152781840764 1.08159381726275 1 1
1.01442467341088 1.00471301515538 1 1
1.10712681880829 1.09500808182235 1 1
0.798730822724275 0.790464763656333 1 1
1.17045690169184 1.15956854781051 0 0
1.04413970657455 1.03320951226679 1 1
0.909684751152425 0.900653919890424 1 1
1.0217167309888 1.01034525029242 1 1
0.755700482051678 0.748260855008298 0 0
0.956975944310279 0.946440065604237 1 1
0.986565956272411 0.976725487345138 1 1
0.918854372428962 0.909199575749744 1 1
0.866013393159892 0.857119329682046 1 1
0.945958727453921 0.936426543303647 1 1
0.87969874488226 0.87015993214993 1 1
0.890845369649133 0.881248227946982 1 1
0.891028649174446 0.881926060504479 1 1
0.932054297096474 0.92231446288183 1 1
0.895903242047958 0.8875773758602 1 1
0.994827911544165 0.984870741580483 1 1
0.921866422388174 0.911748865050927 1 1
0.959078483500165 0.949830176100926 1 1
0.815590017095909 0.807859786116895 0 0
1.04821700118587 1.03614437093439 1 1
0.953197440592736 0.943663862453057 1 1
0.825998983593866 0.817434589050619 1 1
0.961706381882992 0.951629646329547 1 1
0.955008128237435 0.945774137417042 1 1
0.78418931385373 0.776369104780195 0 0
0.965053305870538 0.955014222967505 1 1
1.10358128850631 1.09211336784823 1 1
1.04841611640773 1.03645313673393 1 1
1.07855882049295 1.06724189834419 1 1
1.03884476912021 1.02702462461471 1 1
1.10817092897592 1.09780683505628 1 1
0.967536439256128 0.958907046309635 1 1
1.00029244558451 0.989937979574368 1 1
0.875066898590644 0.866388111579016 1 1
0.903049797096992 0.893267773561495 1 1
1.09318719269411 1.08235295779342 1 1
1.07056295338705 1.05963379671442 1 1
0.916798728881996 0.906642633533744 1 1
0.967236566853802 0.957643288133079 1 1
1.07564843451569 1.06563114708738 1 1
1.10648919850039 1.0958604942321 1 1
0.971732988059057 0.962160976086097 1 1
1.09495674732777 1.08342143399132 1 1
0.982156282604419 0.971548874478984 1 1
0.937703660048868 0.929361797797726 1 1
0.976819833101915 0.967320053530491 1 1
1.03774354316712 1.02688323733052 1 1
1.00988960897076 1.00088105195653 1 1
1.11506654584363 1.10352402849292 1 1
1.03406447415446 1.02441998920335 1 1
1.23201114599816 1.21889984257806 1 1
1.03331153876181 1.02255808885653 1 1
0.979516898176654 0.968484508136135 1 1
1.05651596165879 1.04627044008759 1 1
1.08488807285357 1.0746188811467 1 1
1.1281051526677 1.11542002720991 1 1
0.838598465431238 0.830446699945948 1 1
0.960091569367386 0.951857422727318 1 1
0.961239152993603 0.950673702764946 1 1
0.933742167158772 0.923901418373402 1 1
0.809871157182559 0.802202723072208 1 1
1.10063356697057 1.08901163419065 1 1
1.10968508637184 1.0982584145448 1 1
1.20474078663255 1.19097103756077 1 1
0.900396396347965 0.891484607136618 1 1
1.19703074389292 1.18590365692633 0 0
0.878744823749965 0.868879916629246 1 1
1.02080086272391 1.01089331645035 1 1
0.811252694841293 0.803932364206348 0 0
0.965117953481426 0.955270546897537 1 1
1.08930154862852 1.07780981899672 1 1
1.01090580768746 1.00107966602708 1 1
0.868313093042775 0.859592757307602 1 1
1.0543763461627 1.04347329623625 1 1
0.950175998280014 0.941375696415353 1 1
0.954381306335675 0.945137391532256 1 1
0.984564320253091 0.974285522163498 1 1
0.854554213467082 0.846804727289728 1 1
0.973655076234612 0.96349657499199 1 1
0.969074644987415 0.958356663529763 1 1
0.957129231148991 0.94730797968931 1 1
1.06248295971035 1.05028600109506 1 1
1.00597432965693 0.99611798773789 1 1
0.733722999409332 0.726701671809909 0 0
0.902722463587211 0.893801022215246 1 1
0.896204717042458 0.886951111600011 1 1
1.07437172262188 1.06361480221621 1 1
0.780392749796464 0.772911068120087 1 1
0.928645170154797 0.919603179028505 1 1
1.03978429620863 1.02829757727876 1 1
1.00352164575283 0.993778677104092 1 1
1.04031434380587 1.02881012177742 1 1
1.01018313610364 1.0005596106033 1 1
0.997070682160819 0.987060834270683 1 1
0.987116171774261 0.977222163396227 1 1
0.9657815148054 0.956245975433826 1 1
0.992168613927754 0.981773680808854 1 1
1.08678741296573 1.07614927935472 1 1
0.879565168825627 0.869442929602702 1 1
0.937659176610799 0.927335609527264 1 1
0.969290351316492 0.959783331359469 1 1
0.929830320025039 0.920376323047202 1 1
0.971129330379839 0.962276377957915 1 1
0.944551030318133 0.934920226550217 1 1
0.949834161734025 0.940127562730321 1 1
1.00791859928656 0.998428000057311 1 1
1.02391752112376 1.01439092155787 1 1
1.11490479172534 1.10248649577132 1 1
1.06011835314845 1.04938982333295 1 1
1.11851271445373 1.10782543688783 1 1
0.928968034712155 0.919855766192587 1 1
1.1348648816162 1.12338930036158 1 1
0.973419742858469 0.963623059783477 1 1
1.00593484605916 0.996355624252521 1 1
1.16878103742674 1.15794840770115 1 1
0.978196078620059 0.966032926333495 1 1
1.04328117140356 1.03198445793399 1 1
1.08791757107017 1.0774527722893 1 1
1.15098661386484 1.13910165888762 1 1
1.09549249298474 1.08184615688199 1 1
1.0174485387587 1.00773650967054 1 1
1.06674498788492 1.05759535992296 1 1
0.932032995686413 0.922013107259554 1 1
0.991552720087182 0.981854705715627 1 1
1.06817246043763 1.05779621431344 1 1
1.01037246490626 1.0001552354021 1 1
0.913533141051174 0.904565981498929 1 1
1.2930499873812 1.28145836026394 0 0
0.813605478069541 0.805120907091004 1 1
1.11550902822045 1.10452603611453 1 1
1.22857480563376 1.21398707662793 0 0
0.935595039888603 0.924700801400196 1 1
1.13951896129287 1.12864509766266 1 1
0.903783841111079 0.895651186519976 1 1
0.935056737741133 0.925377025419945 1 1
1.003314619556 0.992781045213205 1 1
1.01363147356677 1.00168951976921 1 1
0.81001762238908 0.802235466164641 0 0
1.10565698949327 1.0954404957455 1 1
1.06023453942552 1.04853907245077 1 1
0.855735631025165 0.847525511710199 1 1
1.10579022791185 1.09555315893749 1 1
0.882393095848803 0.874454641321411 1 1
0.978812269586087 0.968620643859917 1 1
1.04022801648843 1.02980412674074 1 1
0.852952442921439 0.842687781789615 1 1
0.840865123990243 0.833104749954605 0 0
0.955194750512707 0.945915963814268 1 1
1.01775237609648 1.00809267338427 1 1
1.07465720516667 1.06357196522589 1 1
1.06834311513618 1.05723077600578 1 1
1.0294471384354 1.01986825835564 1 1
0.866141963653195 0.856933658322635 1 1
0.878865682948047 0.868658643131491 1 1
1.01697706910308 1.0060545663501 1 1
1.08917330572157 1.0787804430601 1 1
0.855231191687486 0.846900002051248 1 1
1.18427798384708 1.17262555716506 0 0
1.08290616497937 1.07136444947792 1 1
0.872437441299529 0.863799175111148 1 1
0.823690234790293 0.815547641833888 1 1
0.962228431063751 0.952976459073849 1 1
0.938207064825061 0.92851829666651 1 1
1.03165421660513 1.0206692036438 1 1
1.00781878303718 0.997719652251315 1 1
0.956802294164809 0.947175591894281 1 1
0.933465105208295 0.924676267617217 1 1
1.06001166672122 1.04831586276629 1 1
1.06160936146632 1.0515726476267 1 1
0.979996814011215 0.969764115857002 1 1
1.11419277749008 1.10201076010308 1 1
1.03157478922616 1.02096995206495 1 1
0.918812976675338 0.908915715421627 1 1
1.01960593405441 1.01005132888594 1 1
1.0228432164063 1.01303489252091 1 1
0.963910206657117 0.952813762826501 1 1
1.01833839800288 1.00891902236038 1 1
0.941251750539654 0.931916598204766 1 1
0.92424143507949 0.914717441501401 1 1
0.994702270411073 0.984480517270698 1 1
0.920957838751446 0.912332877887058 1 1
0.931754603314714 0.922696965952724 1 1
1.16468472156899 1.15377897850514 1 1
0.894838044017546 0.885635882969539 1 1
0.8965382668553 0.887250049224525 1 1
0.861762214114663 0.853112767643355 1 1
0.914506987229964 0.904588095223575 1 1
1.03063992059757 1.01921020608079 1 1
1.09687503393044 1.08710833033135 1 1
1.13801166983791 1.12433527345566 1 1
1.08236447736724 1.07088109929478 1 1
0.938334296901631 0.929220119370179 1 1
1.01311503780197 1.00340174123045 1 1
1.03358220654479 1.02361587561589 1 1
0.669456055022027 0.662962885759861 0 0
1.00112630307109 0.99113090185684 1 1
0.944636162695108 0.935724515427849 1 1
0.955216127097922 0.944932215871789 1 1
0.965489831511411 0.955635664994274 1 1
0.951625925781045 0.941134581253357 1 1
0.743456842818864 0.735917659539181 0 0
1.02299019695128 1.01178140617816 1 1
0.919333067365117 0.909890266947387 1 1
0.915676381330645 0.906142303300874 1 1
1.05592044812781 1.04540068253995 1 1
1.20738841341742 1.1941593699089 1 1
1.11686207353251 1.10635052556112 1 1
0.876808183624152 0.869134108071687 1 1
1.19068399794043 1.17863292210773 0 0
1.02672796932644 1.01651531182969 1 1
1.02060797662292 1.00999366675655 1 1
1.01710732455437 1.00722045386177 1 1
0.930042258853262 0.921097611108768 1 1
1.03982164988126 1.02966180349862 1 1
1.03767696712434 1.02616861857057 1 1
1.06544597684146 1.0537831073482 1 1
0.912313442617084 0.902808376585512 1 1
1.06198671438815 1.05173810927462 1 1
0.977618606889387 0.968759305749067 1 1
0.931022214019977 0.922332848831808 1 1
1.02328949083485 1.01302594501356 1 1
1.05795251907852 1.04739407775634 1 1
1.07991526956073 1.06963255440892 1 1
1.16026197371173 1.14979886285086 0 0
0.897960338218829 0.888802243285287 1 1
0.974794278708184 0.965842249843419 1 1
0.970356710701819 0.959739553443672 1 1
0.845851065450878 0.837319105090649 1 1
1.21619060432034 1.20429281632161 0 0
1.00263348197729 0.991757422646988 1 1
1.20155804453679 1.18999940139711 0 0
0.953669764015141 0.943708249281331 1 1
1.07960707553926 1.06987431022747 1 1
1.00933026988641 0.999325983387764 1 1
1.13866331680404 1.12788766297672 1 1
0.92547821626172 0.915990688406121 1 1
0.944999705924578 0.934809130788057 1 1
1.17183885810374 1.15796510989082 1 1
0.976839852059198 0.966408234913772 1 1
0.879610120568109 0.871884151750871 1 1
1.03904278114513 1.02646165925945 1 1
1.0499721639849 1.03822210290833 1 1
1.15898390464505 1.14646402933894 1 1
1.06733006357577 1.05687209779948 1 1
0.839851934016178 0.830084336996238 1 0
0.852263094791208 0.84447595079143 0 0
1.04278745331849 1.03184648297474 1 1
1.03527049729182 1.02489267360577 1 1
0.97925444285952 0.969724495475477 1 1
1.06070803542398 1.05092154946939 1 1
0.96355767228145 0.952864882675603 1 1
0.86182019422636 0.850823399383187 1 1
1.11050360456713 1.09996555447111 1 1
0.933258558586934 0.923286097145357 1 1
1.03883300440075 1.02649286885406 1 1
0.987560219438696 0.977210804653325 1 1
0.889926468852098 0.881550622991724 1 1
1.01087957876992 0.998626802773666 1 1
1.17297532938571 1.16044804373411 1 1
1.01485157126313 1.00446286359056 1 1
1.17160180691778 1.16054025632834 1 1
1.13269593060544 1.12105163010091 1 1
0.93992928745238 0.930064209820104 1 1
0.988048682665579 0.977880317385491 1 1
0.97015819141004 0.961605206278418 1 1
0.903586082773176 0.895077597540172 1 1
0.735762465175509 0.729176269164189 0 0
0.930524582524014 0.921136895805145 1 1
0.876052687105341 0.866388926458083 1 1
0.957870073141829 0.948636991611086 1 1
0.938881564766703 0.929417901050971 1 1
0.988073686398651 0.978898884289785 1 1
1.04590077362032 1.03376848291024 1 1
0.981660425372096 0.971374264440673 1 1
1.00507900245866 0.993972300437931 1 1
0.965758992474509 0.95648487112821 1 1
0.954753058324331 0.944322512971974 1 1
0.882388549784628 0.873357775814294 1 1
0.948263774904582 0.939294961149315 1 1
1.06526658380971 1.05450266454335 1 1
0.965138427287565 0.955306363992974 1 1
1.06398648402734 1.05378306098168 1 1
0.864144914303364 0.85505435503109 1 1
1.05007044956284 1.03903693666252 1 1
0.822295177336971 0.813580580068935 1 1
1.05584818022187 1.04590995114694 1 1
1.04698650626084 1.03635941324438 1 1
1.07772375015165 1.0662272615797 1 1
0.876843478010979 0.867505706645245 1 1
1.15536337491955 1.14392181667822 0 1
1.03505171253737 1.0247416664988 1 1
1.10685180695421 1.09687445116306 1 1
1.00998332476752 1.00003745209459 1 1
1.02530397151381 1.01465482130437 1 1
1.18223873564703 1.17099775064754 1 1
1.01166975737451 1.00106457530358 1 1
1.05108664180765 1.04033379662127 1 1
0.98114286443193 0.97179745258416 1 1
0.909308271724306 0.900994023008244 1 1
0.864804743691653 0.855136898107079 1 1
1.08537778957398 1.0735501843377 1 1
1.06296531846227 1.05163673539377 1 1
0.867343140429861 0.858717609723273 1 1
0.908741184576525 0.898803610903684 1 1
0.853146079459018 0.843972583337476 1 1
1.08310311811225 1.07107954109511 1 1
0.907957296211426 0.897975063803257 1 1
1.11343479296988 1.10200479851564 1 1
0.931945291349883 0.923197537581387 1 1
1.03318584042064 1.0219249707284 1 1
1.04681739192143 1.03552891144809 1 1
0.887126726520913 0.877484917679211 1 1
0.98601207381357 0.975874396444519 1 1
0.966307609841418 0.956461506476645 1 1
1.10833655386696 1.09758106144907 1 1
1.05383145816091 1.04317006221595 1 1
0.87611970643319 0.86695620321989 1 1
1.02268091441231 1.01127755119467 1 1
0.989624048769816 0.97842287041957 1 1
1.09352277084084 1.08271736801726 1 1
1.11886271811541 1.10562256009023 1 1
0.966947377981153 0.956504565224517 1 1
1.06141819010163 1.04995180026388 1 1
1.0365309496394 1.02638925807876 1 1
1.1481329649182 1.13696680589796 1 1
1.00492481750537 0.9949514729559 1 1
0.993595438633401 0.98409779965317 1 1
1.20686595736587 1.19461098679266 0 0
0.902814413789116 0.892851242232706 1 1
1.06976962455057 1.05996347246755 1 1
0.786235145596688 0.777950890939568 0 0
0.888924954902216 0.879710942734996 1 1
0.951367020362379 0.942545112176858 1 1
0.95934700855521 0.949782284321695 1 1
0.878008758054975 0.868232810498567 1 1
1.0897622915345 1.07928568211406 1 1
0.980420342222349 0.970803871468159 1 1
0.934795125587973 0.925715423224918 1 1
1.0261650717036 1.01657195617418 1 1
0.85777207449688 0.849333801973184 1 1
0.970429558347694 0.960617734238594 1 1
0.984567481446393 0.974962774312197 1 1
0.989575738792212 0.980006565523023 1 1
1.02068522342724 1.01056856771885 1 1
0.895074804097193 0.885748289704552 1 1
1.04494064054661 1.03431532481848 1 1
1.14026622874615 1.12832373922955 1 1
0.808132117370508 0.800144691497784 1 0
1.12296756445311 1.11100541910842 1 1
1.04089359482388 1.03129635275017 1 1
1.0277144640071 1.01723837146578 1 1
0.95486695182974 0.945443626530297 1 1
0.809968965398248 0.801672012340362 0 0
1.21121613124071 1.19897362459488 0 0
1.13299549165529 1.12197863228696 1 1
0.976005664595191 0.966377645441543 1 1
0.827823918189762 0.819080380589107 0 0
1.1094614301006 1.0973133259043 1 1
0.966707744747859 0.956701876731999 1 1
0.872012610780214 0.862563018816811 1 1
0.932882050640571 0.923012305252434 1 1
1.1408883148175 1.12981051838305 1 1
0.998046795388775 0.988476334307649 1 1
0.937251031714445 0.92850184121518 1 1
0.990729702684442 0.981684394424833 1 1
1.02993037917715 1.01785678887553 1 1
0.88020957242224 0.872195141530763 1 1
1.04155961301861 1.03167077116169 1 1
1.00630182828817 0.997329803980947 1 1
1.06884130319484 1.05816506205216 1 1
1.09175573140417 1.08064418211826 1 1
1.18533544162757 1.17439653743314 1 1
1.0890002912716 1.07832383378766 1 1
1.16036424160362 1.14753846311921 1 1
0.945336697731978 0.936248548578547 1 1
0.873316128666789 0.864648716058597 1 1
0.942115051482887 0.932488345617923 1 1
1.0338159524647 1.02406341122761 1 1
0.96280928938671 0.953560796857803 1 1
0.944227126982896 0.933939545707188 1 1
1.05373084404127 1.04331678545533 1 1
1.01486854502682 1.00468953084281 1 1
1.05358294102867 1.04214213689395 1 1
0.995682743015119 0.986712808744736 1 1
0.977603805262528 0.968001473782265 1 1
1.02204075601531 1.01076532403582 1 1
1.05941430934942 1.04833476025978 1 1
0.912152063406629 0.902568819167358 1 1
1.07468596839058 1.06291421388492 1 1
0.963335979502696 0.953667346687344 1 1
0.984183366763643 0.972661314735201 1 1
1.05285185588018 1.0414158370321 1 1
1.00711512905777 0.996450575438748 1 1
0.985534075534628 0.975382269073555 1 1
1.10069627306154 1.08952251051341 1 1
1.23969322078402 1.2270575233775 1 1
0.987270334802603 0.976154680195575 1 1
0.918272282605171 0.908215034150825 1 1
1.05552972560254 1.04577814162533 1 1
0.941082088733048 0.931003914920305 1 1
1.04291440520093 1.03326991636865 1 1
1.05074432129578 1.04034040160061 1 1
1.12043080400301 1.1095200221507 1 1
0.704908899266604 0.69720346121906 0 0
0.88340883980271 0.875560624104001 1 1
1.06859803375416 1.05793589134533 1 1
0.887654662661427 0.87823564861993 1 1
0.95869414257126 0.948286285125358 1 1
0.896446292108646 0.887670669541859 1 1
1.16541363841652 1.15390264506219 0 1
0.910035746023253 0.901137078476546 1 1
0.981213276865806 0.970922197767118 1 1
1.07436690186392 1.06459364523954 1 1
1.13466374502217 1.12335675624665 1 1
0.762185380738607 0.754563052875995 0 0
1.00132279045642 0.992150754070622 1 1
0.944218611394209 0.935721955000273 1 1
0.97229415661535 0.963122092452961 1 1
1.12618053267056 1.11541934919931 1 1
0.974148624113849 0.964199463317428 1 1
1.08113033733532 1.0715380635556 1 1
0.925875403043786 0.917086565240892 1 1
1.09278848719604 1.0824289018694 1 1
0.870106831264358 0.859975992333035 1 1
1.04584667129304 1.03582430913184 1 1
1.05906584307662 1.048419306904 1 1
1.01318390916931 1.00355019579491 1 1
1.05637197871657 1.04641304065418 1 1
0.977294030117811 0.967974611972325 1 1
1.08195240307885 1.07189056759735 1 1
0.861351092295798 0.852915130724676 1 1
1.25962195283936 1.24855018537255 0 0
0.965912517746958 0.956607923541077 1 1
1.03234455792325 1.02207743064457 1 1
1.11079505444842 1.09923091596539 1 1
1.07825462895146 1.06640765577311 1 1
1.01412677007389 1.00375784718634 1 1
0.945561795640365 0.936769372090842 1 1
0.979023773903562 0.968761443164557 1 1
0.890578917820698 0.881178186933215 1 1
1.14786347279619 1.13689774027864 1 1
1.13431087383397 1.12366900588112 1 1
0.887792895963792 0.878744337766995 1 1
1.03412514942953 1.02351772961267 1 1
1.16640027895434 1.1535952966366 1 1
1.12385417602901 1.11174809789473 1 1
0.933687748352232 0.924575524278619 1 1
0.902251742163371 0.893830933539295 1 1
1.16167504620566 1.14909301082745 1 1
1.12995976508507 1.118230171967 1 1
1.06668234452197 1.05678715022395 1 1
0.855305704014383 0.847334047054014 1 1
0.948589541012087 0.940150677201942 1 1
0.858078605018433 0.848674567397048 1 1
0.953624057787585 0.942235576393161 1 1
1.03365927582301 1.02347380047874 1 1
1.19744608735336 1.18599564278076 1 1
1.07475134575738 1.06225443736427 1 1
1.07162908738519 1.06001274188256 1 1
1.02839218525411 1.01720168395165 1 1
1.04473532096641 1.03203414371692 1 1
0.948486402150828 0.93963389208948 1 1
0.89695255973275 0.887462613559453 1 1
0.972718242417247 0.961401709434565 1 1
0.851606686286707 0.843622314278431 0 0
1.07160384170589 1.06231443612263 1 1
0.93201999512646 0.92281188072819 1 1
0.80463504078812 0.7976462699816 0 0
0.960514403779302 0.950447588903528 1 1
1.03694161665808 1.02696350890235 1 1
1.02285450029801 1.01387524748338 1 1
0.869807678129328 0.860795564017328 1 1
0.8951370332626 0.886797442807044 1 1
0.787267436704503 0.77893216400941 0 0
0.918756107656962 0.909222654486304 1 1
0.964237508184957 0.955463111651339 1 1
1.03733676128559 1.02815216995727 1 1
0.851279934374933 0.842840014954492 1 1
0.995394986140055 0.985695088418172 1 1
1.21549538657608 1.20229527823265 1 1
0.982936632823591 0.972280107784466 1 1
0.917083767307152 0.908113203142498 1 1
0.932568288457608 0.923206707945861 1 1
1.0337688617503 1.02218029958027 1 1
1.12695188028486 1.11634257832214 1 1
0.981234053824076 0.971666251363916 1 1
1.06853632358912 1.05712860143076 1 1
0.88670605927659 0.876933023789822 1 1
1.14122307726028 1.12936945341546 1 1
1.07195432166111 1.06022188398445 1 1
1.09560720823436 1.08510679758786 1 1
1.00284626480593 0.9923995716714 1 1
0.908428274109406 0.899483627541558 1 1
0.835279979076531 0.827740972551703 0 0
0.869724871529111 0.861940324467551 1 1
0.971522084767513 0.961558585325631 1 1
1.03689569770128 1.02683246472437 1 1
1.16470104369131 1.1534374135132 0 0
0.946106115826346 0.936578213060314 1 1
1.05063688997865 1.04126851811848 1 1
0.739197791449407 0.731227872096339 0 0
0.880153762796125 0.871019585961523 1 1
0.96672126729889 0.957009026601177 1 1
0.993857240494364 0.983389704449395 1 1
1.08449526428809 1.07402229245059 1 1
1.01191557048193 1.00209429168567 1 1
1.15602445717702 1.14508869963281 0 1
1.23517481248828 1.22267341972125 0 0
1.09443745015163 1.08305704916284 1 1
1.09513048012054 1.08438746740789 1 1
0.929976834505922 0.920411383331642 1 1
0.820157017468167 0.810696702652713 0 0
1.10723768014099 1.09662487149019 1 1
0.860500001582982 0.85192969230444 1 1
1.19195557832065 1.17941399702916 1 1
0.839519928546547 0.830385361786435 1 1
0.969762762239528 0.959646086362478 1 1
0.855536859673333 0.846612290109734 1 1
0.964375209949078 0.955067513053044 1 1
1.10797393418864 1.09678571373297 1 1
0.966585404880485 0.955811976748114 1 1
1.09897971966057 1.0868416774758 1 1
0.919925377550126 0.911109623486959 1 1
1.04179021308325 1.03039714820477 1 1
0.98552375244685 0.974873618899803 1 1
1.24571591875415 1.23390554961295 0 0
1.13291074437688 1.12124452867949 1 1
1.09157832396899 1.08046302001271 1 1
1.03956325044348 1.02931955924704 1 1
0.902958973024301 0.894121418795258 1 1
0.99460431599666 0.984177343628137 1 1
0.920380422791675 0.910869861340798 1 1
0.976871555185733 0.966990314365297 1 1
0.838154115269061 0.829725809671192 1 1
0.983739509168831 0.97374932541792 1 1
1.02296568716488 1.01218749772096 1 1
0.949234718536996 0.938378459658018 1 1
1.04522309738721 1.03519123126267 1 1
0.990906868061639 0.980327092506566 1 1
0.990164137679063 0.97888232500124 1 1
1.09683948808379 1.08420518483885 1 1
0.912489732062402 0.902809641710386 1 1
1.06222216740136 1.05257115761852 1 1
1.02294961396762 1.01293962045115 1 1
1.17650081956455 1.162854598282 1 1
1.02742841953642 1.01721359597913 1 1
0.874596964509778 0.866630388087822 1 1
1.10884036761822 1.09648816913728 1 1
0.918826303961432 0.910075231964265 1 1
0.889624407287415 0.880500137130714 1 1
0.975455507364715 0.965355603777889 1 1
1.12021925883835 1.10930669133585 1 1
1.21510441720035 1.20223484703453 0 0
0.888486656815723 0.87899178839654 1 1
0.919438115210829 0.910637083566258 1 1
1.02914543497195 1.01861783163987 1 1
0.791903000526696 0.784011773571887 0 0
0.860516519620241 0.851669622060756 1 1
0.990617194740465 0.980182029697212 1 1
1.03227331149738 1.02188096195104 1 1
0.996038903550844 0.9859329757885 1 1
0.948263167421989 0.937519427714258 1 1
1.17332465265286 1.16195394996907 0 0
1.11463011414322 1.10410754257252 1 1
0.826514143653713 0.817130536192023 1 1
1.15356687392191 1.14056643211143 1 1
1.08617116674925 1.07553470263301 1 1
0.965720215940966 0.956205137015607 1 1
0.944831407077062 0.936011514249746 1 1
0.991138215585234 0.981894969136373 1 1
0.93643163521054 0.927177789164267 1 1
1.10704926400318 1.09637550674178 1 1
0.944103743074229 0.933989966862369 1 1
1.0950981931074 1.08393745188437 1 1
0.866576408107656 0.858137567122906 1 1
0.962156309427051 0.952906730542408 1 1
1.17301639144799 1.16020158455419 1 1
0.995918625885499 0.986056824856321 1 1
1.09160532353419 1.08099668047935 1 1
1.09697257240051 1.08590851613279 1 1
0.950111051716795 0.940794791007915 1 1
0.810082781431634 0.801143789253734 0 0
1.0736746561886 1.06362662844133 1 1
1.09308870320344 1.08171302706219 1 1
0.843535570792131 0.83565196494142 0 0
0.996528408614106 0.987449548536383 1 1
0.967279606627014 0.958268940777628 1 1
1.00746206748204 0.997432493650211 1 1
0.915885554615733 0.906295225063005 1 1
0.809081964980414 0.801038209383344 1 1
0.921159065474272 0.912255699429842 1 1
0.900146254603627 0.890439336159033 1 1
1.24263665601014 1.22927698672526 0 0
1.04873669527624 1.038839854378 1 1
0.992525485070808 0.983482112447748 1 1
1.08237301451669 1.07217135958074 1 1
1.02190125532354 1.01184284606628 1 1
0.8752035591481 0.866207551671808 1 1
0.917377965257738 0.9070728753656 1 1
1.00152158839969 0.991378317574299 1 1
0.910707257600424 0.901475852167143 1 1
0.894438349334573 0.886082634986659 1 1
0.771294896410077 0.763406691417232 0 0
1.00638622007942 0.995442345975071 1 1
0.945640704117303 0.935361197341031 1 1
0.820799469903677 0.812171153098917 1 1
1.11093136504855 1.09954882545798 1 1
0.877118757034258 0.867750348088143 1 1
0.950309095655705 0.939399371256217 1 1
1.03748502944894 1.02742554127159 1 1
1.2366692277455 1.22306470818103 0 0
0.915852054447127 0.905423805783803 1 1
1.01709510389155 1.00709531473027 1 1
1.08961534298935 1.07896077974533 1 1
0.944069475838062 0.934527289169648 1 1
1.11659487128792 1.10650704877242 1 1
1.12922598880183 1.11737659057472 1 1
1.01773578809656 1.00780441010496 1 1
1.13213308742658 1.12043713629052 1 1
0.849145244306508 0.838783869696901 1 1
0.950612592933844 0.940332053385561 1 1
0.936688397130759 0.925819108259168 1 1
1.1014276478997 1.08969868631159 1 1
1.20321759560745 1.19007405816471 0 0
1.08430801099083 1.07440022996445 1 1
0.899459588119158 0.889578317073458 1 1
1.0413326602687 1.03032269744 1 1
0.920818601018716 0.910986138846556 1 1
0.973882720468123 0.962664087072375 1 1
0.934291845829814 0.925064502429411 1 1
0.98630975377938 0.976669420604217 1 1
0.796372213687601 0.788703508191381 0 0
0.911989919251733 0.902902656538646 1 1
1.14817447799034 1.13734972092084 1 1
0.971070945501185 0.961895610067906 1 1
1.04409626206208 1.03472633591645 1 1
1.02748802666302 1.01758055874505 1 1
0.804206571821694 0.795379311893696 1 1
1.10535013301863 1.09447048292106 1 1
1.05681965742369 1.04736434307394 1 1
0.918041351920702 0.908453661040176 1 1
0.759302303411386 0.751539185780414 0 0
0.86169093520375 0.853154949402083 1 1
0.982188575142357 0.973197520659755 1 1
1.03148306520821 1.0210857242026 1 1
1.07910419500037 1.06784730932804 1 1
1.04593844255948 1.03507977233855 1 1
0.84694269902775 0.838346673969057 1 1
1.08386879995961 1.0725546640943 1 1
0.877298654782347 0.867336572108577 1 1
0.979727699897533 0.96916779418513 1 1
1.03653363147565 1.02637992256915 1 1
0.98019516801447 0.969931897748219 1 1
0.889578630963194 0.88037747738144 1 1
1.03086572121722 1.02097564518907 1 1
1.04334850934796 1.03152579352267 1 1
0.99145690379355 0.980739420395848 1 1
0.79033255291686 0.782692936587827 1 1
0.797296605791187 0.789870171930472 1 0
0.956067640001284 0.945715864440402 1 1
1.10538453658716 1.09426357496413 1 1
0.960541077702901 0.950994078107313 1 1
1.10425577586936 1.09339552784446 1 1
1.22664522016236 1.21360355778535 0 0
0.939884194813887 0.931511191324094 1 1
1.13100497223922 1.1187745978837 1 1
1.04938910733511 1.03876322225607 1 1
1.07392886369434 1.06382892236142 1 1
0.985868961333313 0.975744089997567 1 1
0.947433861572631 0.937758769997346 1 1
1.02187695347115 1.01142236602982 1 1
1.02797323705242 1.01721683611367 1 1
0.805738677526314 0.79795309168374 0 0
0.980595238583798 0.971802713128573 1 1
0.921124408545155 0.911902298861499 1 1
1.00563119651006 0.995336585960046 1 1
0.947920849829281 0.938366426903122 1 1
1.10454515783654 1.09357413207948 1 1
1.01196074377021 1.00136724460528 1 1
1.03265338140396 1.02303996596108 1 1
0.834787649579479 0.824757753467392 0 0
1.11969557988866 1.10762235648782 1 1
0.892143227082998 0.88376657737629 1 1
1.11110999136545 1.09719961543836 1 1
0.968690381309967 0.959203643129379 1 1
1.02086872083934 1.01011708793287 1 1
0.900361056009189 0.890586939904732 1 1
0.979717031936422 0.970477616864749 1 1
0.975193556257591 0.966599081241235 1 1
1.08947334908113 1.07892285346389 1 1
0.938639628753623 0.928380271202688 1 1
1.10018549228902 1.0898095512346 1 1
1.01924428030072 1.00913144822879 1 1
0.992594944859383 0.982436342060049 1 1
1.02731511150055 1.01628047463854 1 1
0.955191075597661 0.946550539218355 1 1
1.04200006366163 1.03162316501937 1 1
1.01624622022256 1.00568541593131 1 1
0.943850082512461 0.935163602437876 1 1
0.984597083713304 0.9743899933256 1 1
0.95492863371936 0.944338323904724 1 1
1.09376355721365 1.08204976778953 1 1
1.08048169670714 1.07009763988728 1 1
0.918088628687422 0.908668308380505 1 1
1.1137458615569 1.10219001234547 1 1
0.94822081813318 0.936893096679448 1 1
0.990237317476971 0.979308732183272 1 1
0.799527925481093 0.791898187068782 1 1
0.905892451903044 0.897645796683434 1 1
0.974529122081258 0.963396709948006 1 1
0.71409452913939 0.706310715685889 0 0
1.04185325613125 1.03126025832082 1 1
1.14730009417625 1.13396104510773 1 1
1.00355752464848 0.993281776607689 1 1
0.864519672889735 0.855646157266763 1 1
0.968604283363164 0.959531790279723 1 1
1.09469312444647 1.08160058999538 1 1
0.95943270074327 0.949427493903202 1 1
0.99637631169089 0.986802682482288 1 1
1.05787014344631 1.04748293380494 1 1
1.08022394771079 1.06901223364573 1 1
1.24037941307148 1.22734987458067 0 0
1.20751056813929 1.19677271230717 0 1
0.916460670629455 0.906641551179121 1 1
0.942552909655251 0.933063255132905 1 1
0.965915880676354 0.955725460669897 1 1
0.988374390289377 0.977959589647114 1 1
1.18935981387274 1.17528139255195 1 1
1.09748746114793 1.0865056698537 1 1
0.964667330381303 0.955561958469674 1 1
0.963141923942398 0.953864833881563 1 1
1.09675656781572 1.08657671316226 1 1
1.02803340829452 1.01748095299685 1 1
0.846474445132151 0.83781294490404 1 1
1.08442080882755 1.07515391657119 1 1
0.717024004324171 0.709782163780525 0 0
0.935303565660659 0.924809536450744 1 1
1.05277845633598 1.04158546689186 1 1
0.939024946075382 0.929357941811595 1 1
1.01397230377328 1.00503988343774 1 1
0.965923043314186 0.956496908870334 1 1
1.1418095667772 1.1316626238482 1 1
0.944078878129607 0.934088949987918 1 1
1.0050292871915 0.996297099742686 1 1
1.14286262016119 1.13063537323863 1 1
0.848034395680374 0.839881534488365 1 1
1.14756487299428 1.13615885805733 1 1
1.12715201108071 1.11728058652749 1 1
1.14365444053656 1.13297849446481 1 1
1.04871937391934 1.03746269355573 1 1
0.892695338575573 0.883644461025796 1 1
1.02249454019138 1.01252374612831 1 1
0.967527695963597 0.958611721142315 1 1
1.02314028476724 1.01261741497526 1 1
0.946600872733723 0.936432789685468 1 1
1.02763630673009 1.01799838598055 1 1
0.895073586395759 0.886381185021852 1 1
1.08132664166573 1.07036119734524 1 1
1.02224949190639 1.01133419913531 1 1
0.867490626172136 0.858844077777287 1 1
1.00746190263012 0.997862784954819 1 1
0.958607337121058 0.949125283436229 1 1
0.939451855726349 0.930589210238553 1 1
1.00626191603764 0.996619557736003 1 1
0.93585660734965 0.927537843926975 1 1
0.786399499326319 0.77875036826599 0 0
0.932807008242584 0.9233451424863 1 1
0.986475303631153 0.974871889069184 1 1
0.998605493421359 0.98864515815638 1 1
0.855349532228612 0.846406991591472 1 1
1.08605508763006 1.0755311368126 1 1
0.922688513534919 0.912814810070898 1 1
0.914336636793671 0.905891841337119 1 1
1.12668970888241 1.11638189395654 1 1
1.00804361055976 0.998286535991978 1 1
0.974994311617346 0.965977868438864 1 1
1.1132903254156 1.1025272906749 1 1
0.93652388589534 0.926917855143923 1 1
0.93175076575975 0.922976376217159 1 1
0.668589011238834 0.661591403741726 0 0
0.898180180713977 0.88976142078869 1 1
0.857333864047132 0.846663985198295 1 1
0.938389601859624 0.928367541014134 1 1
1.04105376762664 1.02975741972132 1 1
1.12905353466516 1.11707475551382 1 1
1.01187034470472 1.00048913870376 1 1
0.917589317426804 0.907506391599001 1 1
0.987407356264966 0.978092156713265 1 1
0.922792601090316 0.912492724176385 1 1
0.869424227833045 0.860862470416217 1 1
0.861746999517055 0.85238786308194 1 1
1.14092083798827 1.12980029617643 1 1
1.08209697655087 1.06818191272689 1 1
0.964447609719614 0.953507798578016 1 1
0.879811976639467 0.869887494509014 1 1
1.10023327829317 1.08990775465607 1 1
1.0717823225141 1.0609939950684 1 1
1.01304346051532 1.00262703878145 1 1
0.830127109076146 0.821554639795339 1 1
0.983469447829579 0.973406932227963 1 1
0.928871768422675 0.918735947640348 1 1
1.01212846176907 1.00078082594476 1 1
1.19022817570816 1.17783605759797 1 1
1.03264103952557 1.02264801689032 1 1
0.934302045081966 0.925351656422145 1 1
0.844819470888231 0.837006107556152 0 0
0.882282238681963 0.873132388907026 1 1
1.05260014282567 1.04267043178299 1 1
0.782675211757853 0.774827534700232 1 1
1.04894883863725 1.03917498232316 1 1
0.916663798897659 0.906938202431956 1 1
0.947962260390509 0.938185244689337 1 1
1.20933413343248 1.19754069871461 0 0
1.11747527505446 1.10562472355971 1 1
0.960406875053965 0.951380290803696 1 1
1.11423167108617 1.10260514679837 1 1
0.791276628650427 0.783266635954566 1 1
1.13860666198665 1.12819657233237 1 1
0.992802684310841 0.983666154776811 1 1
1.02078039371035 1.01054032567226 1 1
1.03229285519842 1.02173246988664 1 1
1.04719985898431 1.03498420102408 1 1
0.883633482588407 0.875498163416572 1 1
0.95551090287513 0.945681494243419 1 1
1.13563317544891 1.12387976937094 1 1
1.12646710838648 1.11471704230455 1 1
1.00756058287528 0.997324122933002 1 1
1.10947354824018 1.0953309021314 1 1
1.10857573393433 1.09741108915001 1 1
1.01729471663776 1.0058429312993 1 1
0.958341181676684 0.949117977779236 1 1
1.01026226395589 1.00093856237911 1 1
1.07179424209577 1.06146411189384 1 1
0.989168550301946 0.978947855421314 1 1
1.14376877845667 1.13224462550288 1 1
1.04118044405616 1.03124793106851 1 1
0.951843509385974 0.942560765815747 1 1
0.92339213144039 0.914018414956366 1 1
0.896744112019976 0.887346159793307 1 1
0.77623562013939 0.767901308847268 1 1
1.03333731356959 1.02473432909094 1 1
0.972619852242039 0.96137467120219 1 1
0.971725029742876 0.963078901874958 1 1
1.09729070259669 1.08658014271668 1 1
0.931204912031885 0.92175256678099 1 1
0.99118034018881 0.981112224045708 1 1
1.01640437632523 1.00484078570364 1 1
1.01647063796852 1.00692907623958 1 1
0.917406668911452 0.909033180398302 1 1
0.998840357314962 0.988645835891531 1 1
1.01778651791823 1.00598805885623 1 1
0.935969966932398 0.925654567749355 1 1
1.04128394890008 1.02978308810562 1 1
0.894011219138035 0.884801871319055 1 1
1.07707241757643 1.06608213153533 1 1
0.82907378832713 0.820653881610258 1 1
0.785681677133102 0.777821171575914 1 0
0.90233021992896 0.893372767727736 1 1
0.964413548682028 0.955105998570182 1 1
0.968747491096509 0.958819835537477 1 1
1.0120646475302 1.00097511274381 1 1
1.05715380083718 1.04522281600193 1 1
1.08175440201609 1.07012907417268 1 1
0.983614178566924 0.973686491487435 1 1
1.10606060925149 1.09445356746367 1 1
1.12170009847938 1.10990431675253 1 1
1.15136342816144 1.14051348883392 1 1
1.07263154713814 1.06308866669387 1 1
1.09526162313838 1.08467202571206 1 1
0.898008506291077 0.886892876356955 1 1
0.927706824455879 0.918336253313807 1 1
1.06765174699299 1.05749649084687 1 1
0.985268727057128 0.975104198712788 1 1
1.00753103683341 0.998348826179783 1 1
0.90983242363513 0.899267169512888 1 1
0.99931466289517 0.989612294781114 1 1
1.12770500480081 1.115653520785 1 1
1.07478431136307 1.06300219354828 1 1
1.01589869514012 1.00611613311132 1 1
1.0537070788921 1.04329245878403 1 1
0.95127691279171 0.941867280283354 1 1
1.02513959377875 1.01538737330019 1 1
0.932573550307326 0.923037080767246 1 1
1.14273744972718 1.13270448291305 1 1
1.02370972204316 1.0145459437834 1 1
1.03525239752598 1.02551450539129 1 1
0.853831711673929 0.845334982942905 1 1
0.936143302840405 0.927357896512134 1 1
1.12026875365642 1.10918516345923 1 1
0.882606050183743 0.873903003671299 1 1
0.900904409085628 0.892229573726041 1 1
1.03753743115747 1.02701476060455 1 1
1.1624658013472 1.15032562306685 1 1
0.910623915139369 0.902199751652277 1 1
0.840015624105125 0.831309348536992 0 0
0.808323740519928 0.798958760264101 0 0
0.944834658172467 0.935266427404501 1 1
1.01903345245882 1.00843138950187 1 1
1.15757401979769 1.14601076048869 1 1
1.04323189037588 1.03317769040882 1 1
1.10539798971835 1.0959472189178 1 1
1.03606334134581 1.02603117027362 1 1
1.12637965634182 1.11448581571636 1 1
0.978401096720332 0.969022968321541 1 1
0.98399174731586 0.973870277305958 1 1
1.09088251979318 1.0800654292323 1 1
1.06718903252399 1.05754221308482 1 1
0.880678850552898 0.871196007032027 1 1
1.00220903036622 0.992305712873947 1 1
1.10216152929408 1.09124966765284 1 1
1.03103029438293 1.02093777924513 1 1
0.974623161339758 0.964546024249942 1 1
0.894224548521929 0.885210034507318 1 1
1.09683243538515 1.08569107201776 1 1
0.802760855937937 0.794710734606934 0 0
0.936473586420603 0.92697437276903 1 1
0.826643717187136 0.817912397941116 1 1
0.931060453840344 0.922137299485494 1 1
0.940834086924579 0.931634181844701 1 1
0.9744576380504 0.964395324508893 1 1
0.934207900503372 0.924556251207913 1 1
0.893625673154133 0.885846957271224 1 1
1.07058258527975 1.0602206496173 1 1
0.999230317721957 0.988517385651657 1 1
0.98193391550366 0.971575965582081 1 1
1.11847613552509 1.10611156002658 1 1
1.01291655974886 1.00271527093732 1 1
0.875660487344891 0.86681252729557 1 1
0.947432995893631 0.938212423505567 1 1
0.962717732360749 0.953373478927789 1 1
1.05433507572976 1.04419600308025 1 1
0.99058512988535 0.981133671805081 1 1
1.16678969306409 1.15491656067125 1 1
1.00394187770874 0.992568864340258 1 1
1.02592627731936 1.01527982417899 1 1
1.00128856038626 0.990676393887847 1 1
0.997484509387666 0.986591393989341 1 1
0.759667566461333 0.751574577837328 0 0
1.15324612517435 1.14010840015112 1 1
0.976607058852539 0.967279245073899 1 1
0.748651032802904 0.74193296018369 0 0
0.844628039323643 0.836335033599369 1 1
1.00103404055745 0.990820739713459 1 1
0.951415938568918 0.942652947955091 1 1
0.952123259348799 0.942208413528612 1 1
0.917283545882724 0.906984918934515 1 1
0.807806582326559 0.798512393265738 1 1
0.864612725108443 0.855743866995566 1 1
1.00997285368375 1.00012186675599 1 1
0.891734748864571 0.882844019892235 1 1
0.992285126906362 0.98241145692108 1 1
1.24685189106121 1.23440066559473 1 1
1.00116431088602 0.991353846971785 1 1
0.997670800276785 0.987913436480327 1 1
1.11718944662725 1.10452590249161 1 1
0.975107278588466 0.965050096538956 1 1
0.985483411179502 0.975827295063412 1 1
0.995516879015656 0.985190171700617 1 1
0.974881643924614 0.964365517554132 1 1
1.16426243399656 1.15281801333192 0 1
1.14082243103843 1.12787062957023 1 1
1.09688444584911 1.08565537562117 1 1
0.99678185144763 0.986415139977178 1 1
1.09187293449698 1.08112549752318 1 1
0.893975801591196 0.886175507310683 1 1
0.986699517531619 0.977991442915169 1 1
1.00755075933399 0.996585149771051 1 1
1.09610824693361 1.086408254156 1 1
0.987576357300835 0.976566542991515 1 1
1.03149390485007 1.02155784174001 1 1
0.90960460720949 0.900348892280311 1 1
0.964433242152403 0.955023883519564 1 1
0.987363823363728 0.977793467604228 1 1
0.999073152523095 0.989712719371444 1 1
0.964649783172252 0.956041208454339 1 1
0.949996891011828 0.940976193873444 1 1
1.05954760885849 1.04961117264961 1 1
0.991946827077251 0.98323159699826 1 1
0.922063245185621 0.912630017154286 1 1
0.991022025320255 0.982353046100292 1 1
0.944109887636893 0.935395959620523 1 1
0.883802478660338 0.874632671593992 1 1
0.883625147197558 0.873751480969526 1 1
0.906411792982431 0.896979525796003 1 1
1.0999238732592 1.08851830176365 1 1
0.899252494183506 0.890864058287779 1 1
0.897624301867269 0.888941787929277 1 1
1.08113715366134 1.0694437042138 1 1
1.12709065068998 1.11574845139984 1 1
0.834589485332736 0.826180893731608 1 1
1.14461487589725 1.13328265441367 1 1
1.03652761225173 1.02545646368704 1 1
0.918997190770533 0.910189669431147 1 1
1.08740396430399 1.0767597614348 1 1
1.13495187509144 1.12379044346192 1 1
1.15339959538032 1.14223465025575 1 1
1.08752185862317 1.07736654676817 1 1
1.04083241713744 1.0309595920773 1 1
0.854581785908763 0.846824459573722 1 1
0.920417066003101 0.91122751725405 1 1
1.0238906163768 1.01353891051288 1 1
0.868602568525242 0.859502546381665 1 1
0.914621733961969 0.904487797330845 1 1
1.06186847394388 1.05176294964184 1 1
1.08375157364653 1.0721818744326 1 1
0.884463621820738 0.875759379244323 1 1
0.865593561707527 0.856699097937907 1 1
1.16879950841797 1.15750808579817 1 1
1.07856280839596 1.06838985129724 1 1
1.01808113728188 1.00854595078155 1 1
0.913913066324826 0.904348458154744 1 1
0.96294194131826 0.952430504056275 1 1
0.926410047426401 0.91683550616691 1 1
1.03269834902029 1.02276066983297 1 1
0.954049625610014 0.944388464008073 1 1
0.874034355571977 0.863945047665593 1 1
1.06638541588571 1.05345802429904 1 1
0.997539385555116 0.987901726841943 1 1
0.949186656805556 0.939293712416107 1 1
0.967670427495628 0.956799268883405 1 1
0.942044391773804 0.932469189807887 1 1
1.2276262561635 1.21610277263572 1 1
0.854161265491424 0.846059845641596 1 1
1.05322629995089 1.04319327206398 1 1
1.0399732689906 1.0278205980722 1 1
0.895545072261598 0.887341806730212 1 1
0.919399125798766 0.909679169449518 1 1
0.882177642197184 0.872597230222406 1 1
1.18634678168873 1.1749607243635 1 1
0.965389690943097 0.954387604117769 1 1
1.07387518296042 1.06254211251463 1 1
0.979588621099192 0.968199818624786 1 1
0.911127600490786 0.901965769614938 1 1
0.988397785604988 0.97915117692745 1 1
0.945996550464109 0.936529909829479 1 1
0.774871457040163 0.766775261493597 0 0
0.926723855135276 0.917753283240212 1 1
0.971786658824825 0.962770159978601 1 1
1.0506870456098 1.04054776409374 1 1
0.859753942613186 0.850628210796808 1 1
0.862120601263509 0.853655069081583 1 1
0.968847280974656 0.958191498108855 1 1
0.869121460809356 0.859639723254924 1 1
0.898086325035269 0.888017947993709 1 1
1.06434525749649 1.05312655517105 1 1
0.942778703829771 0.933423858340795 1 1
0.937952000940854 0.928802023290007 1 1
1.04377339600746 1.034032940211 1 1
1.07437900712959 1.06289539132063 1 1
1.05766766163979 1.04586987187032 1 1
1.00028484382749 0.989930674964344 1 1
0.990615046153546 0.979863721776912 1 1
1.06937608114773 1.05905370789211 1 1
0.900073706567433 0.89118859664536 1 1
1.09313126684421 1.08133276756198 1 1
0.95105597096387 0.942846003964393 1 1
1.11733654038331 1.10629555516543 1 1
1.01679731114542 1.0066624497623 1 1
0.893315165585827 0.88394991661511 1 1
1.04634365886834 1.03656439852713 1 1
1.11761906522072 1.10570910810969 1 1
0.954022479759955 0.943503042676304 1 1
1.00665603519911 0.995496098491911 1 1
0.930456808029698 0.920817417872915 1 1
0.980594739342428 0.969850413132927 1 1
1.13612496647519 1.12501781609748 1 1
1.07196247574153 1.06162692507528 1 1
1.09453436020558 1.08299039817796 1 1
0.750945504089642 0.743417142359427 0 0
1.19122248681179 1.18014696245282 0 0
1.03154731252708 1.02125054014719 1 1
1.07181832908324 1.06028792855468 1 1
0.945282743774615 0.934743309480871 1 1
1.03040702906258 1.02104156062264 1 1
0.973977324691 0.962254581636476 1 1
0.880778995319479 0.871631682417767 1 1
1.03077601357346 1.02090023260305 1 1
0.930579638218969 0.921353609749035 1 1
1.04876374098157 1.03789791320915 1 1
1.05207391594775 1.04093129511378 1 1
0.912331646400733 0.904189895472956 1 1
1.29835483417253 1.28605081531337 0 0
0.929746245288755 0.921108298231399 1 1
0.873986348656274 0.865682766441064 1 1
1.13731248433274 1.12616590395236 1 1
1.01854693434355 1.00930671117053 1 1
0.909112687106529 0.899345525446301 1 1
1.01214387804656 1.00236398002905 1 1
1.17914547100628 1.16586246438355 0 0
1.06038416497981 1.04947462015763 1 1
0.893001200397309 0.884785092053582 1 1
1.16095150565494 1.14937590143441 1 1
0.990814684575741 0.980447194131492 1 1
1.21316032388393 1.20048097575054 0 0
0.981450005079195 0.971518150984228 1 1
0.904925677817313 0.896172353537659 1 1
1.01408152476166 1.00325184550441 1 1
1.32048847860459 1.30727231192933 0 0
1.09774789899786 1.0866344223018 1 1
1.16964339592336 1.15881796344621 0 0
0.804829557285197 0.797156329265545 0 0
0.896974449546936 0.888306625158572 1 1
1.05914424480365 1.04853704252075 1 1
1.0783754386146 1.06625860210836 1 1
1.08281643003358 1.07066894590184 1 1
1.0269862826022 1.01739227287344 1 1
1.04683045373206 1.03543380014234 1 1
1.0082018211076 0.998519852998406 1 1
0.910195312448103 0.901613917980217 1 1
0.848726254114861 0.84004431683954 0 0
0.985938361473562 0.975521797895984 1 1
0.997214131680643 0.987455124794036 1 1
0.897195101882188 0.88849200756505 1 1
1.08569293439644 1.07449199806048 1 1
1.10478744046573 1.09373080470991 1 1
1.12077385963542 1.11090722016655 1 1
1.0255841444722 1.01515526208326 1 1
1.06375518716988 1.05299899378874 1 1
1.01704135103214 1.00804156228234 1 1
1.02561221253213 1.01436064901971 1 1
0.891351146895135 0.882887083938362 1 1
0.916618743728413 0.906114191030156 1 1
0.880612165998626 0.872177160104634 1 1
0.991180235337785 0.981654404770179 1 1
1.06095181270325 1.05041713127668 1 1
1.01224145956906 1.00185455106748 1 1
0.864259268793588 0.85608815320451 1 1
1.05753749937886 1.04711516266843 1 1
0.934325108912483 0.924548836349625 1 1
0.978943704008647 0.968818790399509 1 1
1.05121439392635 1.04165507445106 1 1
1.11818507142849 1.10520880002992 1 1
1.10522902975174 1.09400880545191 1 1
0.915895267762252 0.906158250283883 1 1
0.975427115524323 0.964812035862491 1 1
1.02325535228567 1.01250805871801 1 1
0.946125940003854 0.936185106463494 1 1
0.911490728833039 0.902327219182013 1 1
0.984256406722191 0.97348620697983 1 1
0.936967237466231 0.927070812552215 1 1
1.00306559407857 0.993066613175383 1 1
0.891778796653632 0.882982372660038 1 1
1.00134299100469 0.991230848423123 1 1
1.05046667629046 1.04042687553415 1 1
0.797896225375562 0.789062064938109 1 1
0.935351236270367 0.926620614116178 1 1
0.854396732855577 0.844991874890606 1 1
0.946117608536056 0.936668391913852 1 1
1.21479911021502 1.20295121978365 0 0
1.19919517144586 1.18604238733415 1 1
0.94452469688973 0.934020651721689 1 1
0.81836034550753 0.809605893865213 1 1
0.97397038210874 0.96338546906368 1 1
1.05398761361932 1.04358787019758 1 1
0.92226084103061 0.913616617508493 1 1
1.039265208163 1.02943760897048 1 1
0.941089334449758 0.931602113268529 1 1
0.94694304178941 0.937799555358129 1 1
1.0737136667403 1.06219458827388 1 1
0.939821505488259 0.929116011074844 1 1
0.954424015648766 0.945222176034956 1 1
0.985373015879599 0.974926392580881 1 1
0.997505452367843 0.987996371933 1 1
1.03588385808047 1.02530845516778 1 1
1.10661326575353 1.09501876341229 1 1
0.892599910534116 0.883537920054839 1 1
1.19814904574162 1.18596865046197 0 0
1.03243687486416 1.02011717842668 1 1
1.23470336095322 1.22177836438958 0 0
0.967876404029452 0.956284115106673 1 1
0.922848544945351 0.914326982670668 1 1
0.928794445123836 0.919080250964824 1 1
0.983468114087026 0.974589252881605 1 1
0.818181714041422 0.810279187895157 0 0
0.834361318612467 0.825589284895975 0 0
0.991610141608061 0.980786023260104 1 1
1.06289018529876 1.05190924125144 1 1
0.998730872575395 0.988964517725071 1 1
0.982900629245147 0.972709598914991 1 1
0.923886008512317 0.914859135477886 1 1
1.02304941532978 1.01225367940354 1 1
1.14408036231079 1.13325036959381 1 1
1.13571189793846 1.12415091462561 1 1
1.05965509351825 1.04992849569873 1 1
0.937583999059274 0.927140321269765 1 1
1.15613110342059 1.14411605627681 1 1
0.764988129239189 0.757092751371152 1 0
1.02431414701028 1.01329722865415 1 1
0.837294343164819 0.82909122856201 1 1
1.04360784924645 1.03269022803312 1 1
1.07804183311122 1.06775506075565 1 1
0.722405088686316 0.713360018301801 0 0
0.908070361412495 0.899069534476368 1 1
1.01473237311828 1.0044980541764 1 1
1.12465696343022 1.11241249598975 1 1
0.805337277857213 0.797423922140974 0 0
1.09708963954852 1.08626201949732 1 1
0.958919693847373 0.949621856201473 1 1
1.01040541482779 1.00073048194777 1 1
1.09910658121167 1.08782468704509 1 1
0.970445031351116 0.960577337797376 1 1
0.92662619342543 0.916294855798945 1 1
0.942628709059756 0.932327671237624 1 1
1.06827957702847 1.05759151788705 1 1
1.00165383768558 0.991958180028856 1 1
0.911642710814794 0.901918236831627 1 1
0.953861747793133 0.944326276583824 1 1
0.770952090701864 0.76369329364384 1 1
0.835710535424173 0.828576644051316 0 0
1.03788592477213 1.02780249478619 1 1
0.982549781982737 0.972886511076699 1 1
0.86454211206509 0.856541370275338 1 1
1.15499472478579 1.1417235422194 1 1
0.947418851581874 0.937539788329815 1 1
1.01142449858503 1.00140411500894 1 1
0.927496737161231 0.917484978458314 1 1
1.1190799517273 1.10573089640379 1 1
0.959125998295427 0.949588593869723 1 1
1.10405429027918 1.09265714277939 1 1
0.947490831874558 0.938327428566308 1 1
1.15867786090844 1.14728033695267 1 1
1.05353324187173 1.04394650577434 1 1
1.15666968915785 1.14535952536239 1 1
0.840190675049872 0.83078353635789 1 0
0.872373938451482 0.86281054885775 1 1
0.974404567471992 0.963202987372249 1 1
1.06555607697053 1.05500711806106 1 1
0.977359314200373 0.968817800103069 1 1
1.24430734376309 1.23060955450047 0 0
0.908593873400872 0.899831832639979 1 1
1.02531666589987 1.01601062214877 1 1
0.989169571505832 0.979491994219264 1 1
1.04689352371165 1.03652826581287 1 1
0.996943470130463 0.987991456103424 1 1
0.932119869676021 0.923137820136267 1 1
0.850714941668916 0.840579246823131 1 1
1.04167010862823 1.03098200613761 1 1
0.90131099009053 0.891239070536277 1 1
0.994863231023338 0.983863309404195 1 1
0.978791839976613 0.96884693458726 1 1
0.957887743804514 0.94819372022436 1 1
0.905137865606999 0.895959359917165 1 1
0.875858178928321 0.867572541283463 1 1
0.961939178198022 0.952655967177105 1 1
1.05161841286966 1.04081496012324 1 1
1.08726177043023 1.07633819945507 1 1
1.12142868088307 1.11053817035264 1 1
0.974786613660151 0.964287373149231 1 1
0.847352331327818 0.839554828737965 1 1
0.932122110405336 0.923215047698006 1 1
1.00689184525163 0.996596172285549 1 1
0.956320671360336 0.946639082354837 1 1
1.05959748503451 1.04931220436442 1 1
0.985697238859087 0.976488354339552 1 1
0.847706621882667 0.837847472066731 1 1
0.940579699034579 0.931252946194967 1 1
0.93790754116038 0.928123646093513 1 1
1.02287490484806 1.01306014305805 1 1
0.928672638997219 0.9183967986494 1 1
1.04257265646542 1.03222966601582 1 1
1.01760755041796 1.00585717739507 1 1
0.914092708239147 0.903984722265629 1 1
1.02206726031948 1.01241707692322 1 1
1.00397809225932 0.99300388815926 1 1
1.08516748191392 1.07426961274048 1 1
0.933405043194327 0.924293818922208 1 1
0.930820410738793 0.921507406246836 1 1
0.965908957997303 0.956026964531281 1 1
0.951955206236727 0.943638829164495 1 1
1.02914797253453 1.01767917595418 1 1
0.810304028442583 0.802716051720756 0 0
1.06820420686927 1.05752164755134 1 1
1.05529160163745 1.04356063891838 1 1
1.03316306731932 1.02288192078307 1 1
0.919289803370775 0.909380877874129 1 1
1.11153876126944 1.10068898033742 1 1
1.0400400037449 1.02985867918263 1 1
1.05609458024385 1.04630061215322 1 1
0.957989154715275 0.947420651048301 1 1
1.01440295128288 1.00421331009459 1 1
1.01972252584254 1.00798449858181 1 1
1.09559176273765 1.08555370729715 1 1
1.06654396089115 1.05557634909377 1 1
0.900178864760327 0.890382123231304 1 1
0.991891198433033 0.980742589586154 1 1
1.06409111342566 1.05239655918636 1 1
1.00025130249912 0.991013569505377 1 1
1.1257354837261 1.11407624157729 1 1
1.1274563731905 1.11543619000129 1 1
0.827723977980014 0.819620527097852 1 1
0.971688929604242 0.963236189271137 1 1
0.88680904369331 0.878335715525972 1 1
1.10079595548073 1.08966768693223 1 1
0.959488198650887 0.949535323622501 1 1
0.9704983565656 0.961124335166392 1 1
0.974606754047112 0.964500673645631 1 1
0.970357802229424 0.96071956202736 1 1
0.831796616430669 0.824492421268308 1 0
1.04590233123448 1.03479560144887 1 1
1.07581057013243 1.06441120470983 1 1
1.08422347223615 1.07255508967825 1 1
0.786828327501774 0.778820383733692 0 0
1.14588962077143 1.13270448455819 1 1
1.02926860475794 1.01849456608955 1 1
1.05172282661877 1.04242319752025 1 1
0.869872580032943 0.860130412832214 1 1
0.979892629283697 0.969989739833539 1 1
1.01250472764052 1.00135266200424 1 1
0.969744691453671 0.959909151851227 1 1
1.05378626707549 1.04394993086716 1 1
0.96264550543591 0.952970351443685 1 1
0.938573113194048 0.929088226446882 1 1
1.00753325673716 0.997373563210355 1 1
0.832960004905831 0.825069265186612 1 1
0.89895903008947 0.890554665490881 1 1
1.07725846839905 1.06575460447861 1 1
1.02041095135978 1.01054006774964 1 1
0.972729875438705 0.964082655249565 1 1
0.945551695972433 0.937113922746014 1 1
0.994315049348476 0.983254760458105 1 1
1.06500642482144 1.05267115960063 1 1
1.04031692345857 1.02972055085029 1 1
1.06459205283471 1.05447836676122 1 1
0.922588866742479 0.913355185607331 1 1
1.15262672839285 1.13913671736473 1 1
0.946894217688222 0.936456441140304 1 1
0.887182923054088 0.87863393811591 1 1
1.0998494230108 1.08874647376876 1 1
0.877314236361454 0.867693648176168 1 1
1.21133511385574 1.19988538971046 0 1
0.99045054441471 0.980760738367453 1 1
1.06079231221508 1.05021206518811 1 1
1.00105799309959 0.990979141511656 1 1
1.20769129825455 1.1959020310791 0 0
0.903551075001768 0.895283824654515 1 1
0.951652785767583 0.942607780220852 1 1
1.05347996290766 1.04059137601812 1 1
1.09369664861771 1.08240664641231 1 1
1.02175442127629 1.00984632610642 1 1
0.865873586681944 0.856713928026321 1 1
1.06487261335081 1.0552086806928 1 1
1.21763758480425 1.20529469822664 1 1
1.03380584286694 1.02363971388772 1 1
0.940751287288074 0.931169929750715 1 1
0.766577551830494 0.758475526871883 0 0
1.01459416711804 1.00435097634726 1 1
1.28290498915438 1.26917295919574 0 0
1.0166078048762 1.00616972050315 1 1
0.927219726899044 0.918457946162797 1 1
1.17533821965211 1.16409885535797 0 0
1.03329945898782 1.02323164256312 1 1
0.988673054559514 0.978289849617787 1 1
1.10210346094896 1.09116316204323 1 1
1.03816323014057 1.02754366315219 1 1
0.929427237434876 0.919790449159146 1 1
0.990724763730049 0.981795459059836 1 1
0.862935671495024 0.852897370502569 1 1
0.930790782713183 0.921003841435502 1 1
1.05353451483954 1.04321861059904 1 1
0.968222347871024 0.958099279172275 1 1
0.931681042100524 0.923052319289314 1 1
0.997402634700421 0.987257364774297 1 1
1.07262050645175 1.06227080041222 1 1
0.997534370391937 0.98860840594351 1 1
1.00314677110049 0.994220097202755 1 1
0.990832202532158 0.9809251178418 1 1
1.03876832058797 1.029228650406 1 1
1.12889644696019 1.11774215216671 1 1
1.0238783784795 1.01333818632395 1 1
1.05164649838568 1.03872606323694 1 1
0.961179514103308 0.951461757253835 1 1
0.742106228813628 0.734160827064228 0 0
0.984750731023553 0.97530988534565 1 1
0.902021627485302 0.893809329630456 1 1
1.08013775152162 1.0687435518194 1 1
0.856023233033239 0.846978402549972 1 1
1.06210398506561 1.05116397640866 1 1
1.11359404972531 1.10141722452762 1 1
1.06015855870005 1.04881723466675 1 1
1.1603518975124 1.14779800697981 1 1
0.815067103275713 0.806470254491689 1 1
1.10741967951245 1.09609031538229 1 1
1.13166273036589 1.11882929100057 1 1
1.01518854977676 1.00509143695932 1 1
0.901402900588859 0.892081641800224 1 1
0.993254438911851 0.983442853497155 1 1
1.10784982873428 1.09616070543497 1 1
1.13906680307567 1.12774886355465 1 1
1.0507758201004 1.0402750994138 1 1
0.995266889275133 0.984178152539631 1 1
1.0988177024972 1.08865067090987 1 1
0.969798034825233 0.959872191979098 1 1
0.916916611657943 0.907515296847871 1 1
0.869532837089156 0.860058345468601 1 1
1.22126781875994 1.20920049253189 0 0
0.912934185187997 0.902317671066996 1 1
0.927745473349919 0.91853039961362 1 1
1.05344425452887 1.04220430465555 1 1
1.02816386290443 1.01907404977956 1 1
0.886467759941208 0.877138823563434 1 1
0.911736284800037 0.902414180285755 1 1
0.940036473922775 0.931240873319225 1 1
1.10078954549858 1.09050689835446 1 1
1.07617044749548 1.06433480507567 1 1
1.19537116609076 1.1820421467084 0 0
1.1051677144566 1.0922507229073 1 1
1.0393788745494 1.02925234425016 1 1
1.01260359186878 1.00295684379899 1 1
0.841817755352374 0.834289581645384 1 0
0.992500825496795 0.982549975787633 1 1
1.00814961530956 0.998523887158518 1 1
1.12486620986787 1.11357504782169 1 1
0.985434043106397 0.975483868999939 1 1
1.04181556273206 1.03131972544724 1 1
1.08894882034732 1.07837515846547 1 1
1.11839912887599 1.10712608518986 1 1
0.938320284997692 0.928371060892991 1 1
0.959204052312941 0.950770286316578 1 1
0.972826701542175 0.962580747062527 1 1
1.06431528054325 1.05483357319015 1 1
0.928888268034363 0.92057506284205 1 1
1.00798393418058 0.997653230867228 1 1
0.962619872516029 0.953526972422709 1 1
1.20669674831764 1.19468680620057 0 0
0.826689018186979 0.818165971027549 1 1
0.994936808692017 0.985199705721763 1 1
0.938092261166512 0.928816518750392 1 1
1.18275077472857 1.17139860086892 1 1
1.1058691631801 1.09362850997603 1 1
1.04133308176338 1.03124038023827 1 1
0.869218465239042 0.860110808057168 1 1
1.10432838077175 1.09446835628196 1 1
0.885593741785706 0.876532604579159 1 1
1.06912683092647 1.057022496602 1 1
0.968945187512483 0.958670852311795 1 1
0.924834627084394 0.916266600348681 1 1
1.01627902954409 1.00653476066003 1 1
1.07783984910743 1.06760980151837 1 1
1.10670996288504 1.09577698672268 1 1
0.827254569037756 0.819146955965748 0 0
0.925031316269287 0.91449077611246 1 1
1.01976247640391 1.01039767102245 1 1
0.970209082699127 0.960109397703015 1 1
1.04669066413209 1.03657563810753 1 1
1.01940480209412 1.00938749032568 1 1
0.908147734136626 0.899241521237472 1 1
1.00811186634427 0.998965491799122 1 1
0.890986130655389 0.881867576449674 1 1
0.883558471239438 0.874374606504178 1 1
0.831183721686832 0.822857327868388 0 0
0.888624204692876 0.879204262778319 1 1
0.717880412410619 0.71066633355055 0 0
1.03890444164999 1.02865049715054 1 1
0.962850684814807 0.952323261016399 1 1
1.04423521558106 1.03411891180669 1 1
1.023420041072 1.01309008933814 1 1
0.856965736245973 0.848156430349343 1 1
0.973499296197136 0.963700312365623 1 1
1.09705071589898 1.08653464131468 1 1
1.05405163368066 1.04213312830705 1 1
0.82317837953046 0.814088554879194 0 0
1.03638158940633 1.02724893731108 1 1
0.936268323028798 0.926565584518885 1 1
1.0314364921541 1.02070874186735 1 1
1.02639770685828 1.01571988837232 1 1
0.90747304936371 0.898943477490274 1 1
0.944825253527493 0.935708578296442 1 1
1.08695079947174 1.07592866607555 1 1
1.12450424818939 1.11251715001809 1 1
1.12754073170833 1.11610775783761 1 1
1.07047930936073 1.05970761758124 1 1
0.952098054115511 0.942307936384079 1 1
0.907705922320424 0.898932696664378 1 1
0.962271024111919 0.951880358462803 1 1
1.06106796157081 1.04968142764905 1 1
0.89854083429988 0.890461664925339 1 1
0.910036144524923 0.901625756881732 1 1
0.789935188739265 0.782312313700217 0 0
1.08381237948798 1.07213267246508 1 1
0.92286009325197 0.91390927696254 1 1
0.757802295147907 0.749864534068667 0 0
0.91999076972581 0.911325458062703 1 1
1.05308481174674 1.04159917713333 1 1
1.01523865742372 1.00485379306496 1 1
0.814811706860749 0.806246227711207 0 0
0.913573475867105 0.90382000486566 1 1
0.951664049148593 0.942706916946741 1 1
1.08489886659027 1.07448988431921 1 1
1.01697596227535 1.00682839236763 1 1
1.07023716489295 1.0597633117095 1 1
0.852813225392527 0.84372196391259 1 1
0.874572056314211 0.865695801751411 1 1
1.01144218702858 1.00127910342075 1 1
1.06512017337402 1.05425450918443 1 1
1.09290126697892 1.08211334883457 1 1
1.03396825104214 1.02151424949837 1 1
0.95251060588341 0.944095420883984 1 1
0.921503414957087 0.912045458443171 1 1
1.01110879521194 1.00160753598527 1 1
1.07544375578525 1.06430271219844 1 1
1.11519673628327 1.10327139434269 1 1
1.05968210456051 1.0494806992658 1 1
0.956862415932257 0.946503917021697 1 1
0.98982287525117 0.980169128919317 1 1
0.984557496758224 0.974401106659667 1 1
0.99084152346842 0.9807300070515 1 1
1.17558622730736 1.16257014052553 0 1
1.12102171106375 1.10896798070293 1 1
0.94516958006678 0.935916371093932 1 1
0.793120041382364 0.785055812141216 1 1
1.01895972664203 1.00879425011345 1 1
1.06848940379096 1.05851020061751 1 1
1.01009493878708 1.00070553150794 1 1
0.966893845475106 0.957339322298131 1 1
0.96595016671658 0.955436033373415 1 1
1.16699999764523 1.15523174457315 0 0
0.969427361787771 0.959969072975886 1 1
0.836506722214995 0.826155792294947 1 1
1.19918781780252 1.18478437771353 1 1
0.990401100450298 0.980595189814182 1 1
0.955552098457507 0.946341646199956 1 1
0.96361231840059 0.955027514867855 1 1
0.846381417188581 0.83739159076811 1 1
1.15954513417204 1.14875822417356 1 1
0.835243418426292 0.826983449897345 0 0
1.04249365385462 1.03125915171406 1 1
0.915603619517696 0.906265821825652 1 1
0.999099446816737 0.987197650751573 1 1
1.04729174709782 1.03537487473098 1 1
1.01523906109663 1.00589167621757 1 1
0.952391694677913 0.943434523908487 1 1
0.991728208993523 0.982514381523911 1 1
0.95064279537113 0.942287314344308 1 1
0.922560746586101 0.91252965552741 1 1
1.15849111160686 1.14637850505989 1 1
0.836849392599192 0.828549967529569 1 1
1.04532642009478 1.03465229804154 1 1
0.910760811021775 0.900857479282738 1 1
1.08226421179007 1.07027601269552 1 1
0.896728485601958 0.888431024839034 1 1
0.91344339894984 0.902732556420288 1 1
1.00028102212476 0.989869305646637 1 1
0.92858727166792 0.9175246574224 1 1
1.13362475904632 1.12143513245686 1 1
0.923944062407267 0.914657628094213 1 1
1.00624170774163 0.996019537739839 1 1
0.864478600660148 0.855392814106203 1 1
1.14747678583583 1.13327528242653 1 1
1.12405961554513 1.11165052851945 1 1
0.971901192941115 0.962456321423718 1 1
1.10048814162776 1.0890968414296 1 1
1.09450170853536 1.08324907799293 1 1
1.00862352768736 0.999395279994203 1 1
1.22277114543442 1.21122695812949 0 1
1.04127824843797 1.03071042082292 1 1
0.987231321469686 0.978174684436827 1 1
1.02190691283661 1.01099423830632 1 1
1.12554948806945 1.11467121870652 1 1
0.983258763154368 0.973503801157615 1 1
1.00664898015416 0.996355530870835 1 1
1.04604519071244 1.03525114001614 1 1
0.896314821540087 0.887058261922323 1 1
0.755437134646391 0.747869680857123 1 1
1.00853515234244 0.998459059326298 1 1
0.962781357039087 0.952861473636589 1 1
1.11042782265566 1.1005344344942 1 1
1.09393943568742 1.0837627908171 1 1
0.8740226608856 0.86498243053311 1 1
1.08485085768946 1.07412337775581 1 1
1.17214310030413 1.1585068010206 1 1
1.03355005416785 1.02303597500574 1 1
0.969662939794723 0.959330157859694 1 1
1.0928939464421 1.08226503648801 1 1
0.883265733780522 0.875405597609516 1 1
1.13153843771404 1.12033828791552 1 1
0.968674997498426 0.958894618348517 1 1
0.863505045726561 0.855534492428371 1 1
0.928763278413064 0.919586935878028 1 1
1.15012298224313 1.1387085758134 1 1
1.01750824779478 1.00773158416071 1 1
1.10536014585378 1.0930955983125 1 1
1.04807879255702 1.0376021183843 1 1
1.19491433722953 1.18344341737891 0 0
1.01930018041405 1.00857992353422 1 1
1.0326812630003 1.02186643152589 1 1
0.941704802973887 0.931669658812328 1 1
1.06188578401135 1.05137027659527 1 1
0.892503462801267 0.882764198809959 1 1
0.937290319940594 0.927291644711956 1 1
0.946027794737131 0.936136253198073 1 1
1.1075743333631 1.09555421296188 1 1
1.03946460614089 1.02731420121452 1 1
0.879180096296586 0.870606185567639 1 1
1.28444576310539 1.27127647212627 0 0
1.04581942899556 1.03424362163406 1 1
0.867912762660502 0.859234108873075 1 1
0.980647155466055 0.970943088667885 1 1
1.00247483891185 0.989900283070466 1 1
0.976306022076428 0.96553064112111 1 1
0.971624925027217 0.961323848996903 1 1
1.03842316271879 1.02736321331161 1 1
1.11360989260239 1.10103585615968 1 1
0.960244653692647 0.949473679174188 1 1
1.04958104007294 1.03906663925188 1 1
0.926464245222215 0.917225724726306 1 1
1.01640492506844 1.00598056731853 1 1
1.05700577659084 1.04677544430831 1 1
1.07535184417594 1.06462093055087 1 1
0.850719200527382 0.842677658553724 1 1
0.945890794057056 0.935722764678158 1 1
1.00754126744039 0.996816320519352 1 1
1.04268425751939 1.0313735213203 1 1
0.873409803752307 0.865599912610868 1 1
0.843132056040401 0.833928283944905 1 1
0.957481343520931 0.948359407841679 1 1
1.04487001130743 1.03416626416591 1 1
0.834860499863762 0.826449391930972 1 1
0.933220742683183 0.923827362889734 1 1
1.06497189801005 1.05458237362164 1 1
0.888803331617827 0.880313561274053 1 1
0.982733925140856 0.973126361994832 1 1
1.08099348621622 1.07115974303825 1 1
0.965366135845734 0.956686908195222 1 1
1.05836614702796 1.0481071742864 1 1
0.880954525453421 0.871135615550669 1 1
0.963542973514194 0.954354841936554 1 1
0.831808224814759 0.821663349121623 1 1
1.02782134563166 1.01901403192905 1 1
0.86159394743717 0.85234464255084 1 1
0.951519107919254 0.941933539889458 1 1
0.851039549049439 0.842657664541784 1 0
1.09385551825387 1.08285583866049 1 1
1.03453964758396 1.02423042817121 1 1
0.917493074318042 0.908245008086425 1 1
0.999840839947914 0.990814993635361 1 1
0.981439361748802 0.9725073142622 1 1
1.04717000152521 1.03620525772869 1 1
0.821084926328735 0.812542652492926 1 1
1.03651547153785 1.02672789412205 1 1
0.914073732500777 0.903697053749933 1 1
0.738155718209922 0.731054309052503 0 0
1.10888716642104 1.09774528524484 1 1
1.21975738224123 1.20805562993902 1 1
0.991582384028508 0.982192159254618 1 1
1.12366872235274 1.1123628398249 1 1
0.961616897864487 0.952556806980037 1 1
0.974553620957493 0.964684227520197 1 1
0.759514943026579 0.752058772963455 0 0
0.989771590295924 0.98010619534813 1 1
1.1927852892577 1.18169890875214 0 0
0.892812424669304 0.884131296375484 1 1
1.01501066392696 1.00404583331745 1 1
0.970974601198332 0.961707296727201 1 1
0.908975702051966 0.900197598609583 1 1
0.928598581821141 0.918816115951658 1 1
0.915643987478887 0.906014857469639 1 1
0.952048640335912 0.942105550434391 1 1
1.11890902035213 1.10804541353456 1 1
0.968596586154971 0.959314138306864 1 1
1.0886323280593 1.07741566345647 1 1
1.093517507565 1.08310832415469 1 1
0.973430128534566 0.963133613863032 1 1
1.14370539804758 1.13306775203016 1 1
0.893186710732603 0.883661651920838 1 1
1.01910645937696 1.00928412638822 1 1
0.906135220524301 0.896594454459104 1 1
1.10815790521562 1.09784266814519 1 1
0.908725867942293 0.899147226203701 1 1
0.920000687390399 0.911278681935402 1 1
1.13267210663591 1.1205387104418 1 1
1.01456490645014 1.00354145042399 1 1
0.964658605684506 0.955604143203198 1 1
1.11946239964574 1.10754572063699 1 1
0.96426335759388 0.954763986961444 1 1
0.964583116995886 0.955231506702813 1 1
0.823151129450365 0.814131565019719 0 0
0.911202326367433 0.902226806450521 1 1
1.09340072275695 1.08316972408582 1 1
1.08792891076152 1.07807378948011 1 1
1.08916206784996 1.07920241696337 1 1
1.09985654154428 1.08920867681738 1 1
1.03221125184331 1.02092601456114 1 1
0.953023246688115 0.943395898553826 1 1
1.01565494922823 1.00608697507224 1 1
0.89187365133299 0.882883851635566 1 1
0.862055852463138 0.853562252821087 1 1
1.00144315659717 0.990835787781955 1 1
1.06889193392135 1.05624553084555 1 1
1.00197477193449 0.992620728413691 1 1
0.90387437538377 0.895007447761078 1 1
0.960292534510483 0.948689566254742 1 1
1.01896811173386 1.0087981498222 1 1
1.00048217616596 0.989277265508994 1 1
1.06503308921919 1.0545546351297 1 1
1.0471869769493 1.03629890916135 1 1
1.16232428778043 1.15144262987311 1 1
1.0766935092705 1.06561265066428 1 1
0.950250947855834 0.940763815327529 1 1
1.02440715135189 1.01444152947289 1 1
1.23142266068505 1.21907323373396 0 0
1.06091322135409 1.05025123298616 1 1
1.04467923467438 1.0345113217318 1 1
0.784933414991852 0.777098577898316 0 0
0.998941541921638 0.987173995202678 1 1
1.13711474646783 1.12676642127364 1 1
0.879802984607586 0.871712895121307 1 1
0.977021218414217 0.967180401809563 1 1
0.903803477738859 0.895245460568648 1 1
1.0032404603795 0.993144725269758 1 1
0.947584266130862 0.937479603178272 1 1
1.03922273493437 1.02916482273383 1 1
0.85540189587601 0.846711938362483 1 0
0.867364747891891 0.859028875995117 1 1
0.927084531471746 0.917930306764246 1 1
1.04694175863232 1.0361091064486 1 1
0.991623693189854 0.981575238663316 1 1
1.03619420057551 1.02491185377035 1 1
1.14874903050557 1.1371918785438 1 1
1.06131056467499 1.05009063417256 1 1
1.04917899682784 1.03867494922518 1 1
0.860991379130938 0.85240649815558 1 1
0.850370156548427 0.841670818561593 1 1
0.907260885415667 0.897759331028693 1 1
1.01429404179189 1.0050882648536 1 1
1.17477085140249 1.16326793307619 1 1
1.17980457418184 1.16731697154298 0 0
1.09376907091761 1.08164014768915 1 1
1.05384159270799 1.04345737778223 1 1
0.949076687108693 0.939851269565184 1 1
1.06982914340571 1.05889311929038 1 1
1.00935902204985 0.997074465958608 1 1
1.11198282733439 1.10132960978771 1 1
0.759344817075039 0.751042261557879 1 0
0.852818984385946 0.843954235278527 1 0
1.04593867360453 1.03581550146736 1 1
0.997557711743903 0.987833736125562 1 1
1.00871255079558 0.999274467876524 1 1
0.838171440790793 0.830091626922901 0 0
0.849809608017079 0.840686299144984 1 1
1.10923914777365 1.09780837448367 1 1
1.15422311776934 1.14305793618237 1 1
1.02711546630515 1.01619444425427 1 1
1.20059528834525 1.18827563261916 0 0
1.0126185266035 1.00242216666107 1 1
0.967525672598454 0.958261400196404 1 1
0.998090877581647 0.988111638971022 1 1
0.953074700137549 0.944215301139354 1 1
1.12528570027153 1.11433676916574 1 1
1.15934914947576 1.14795779207013 1 1
0.899590561628743 0.890852401852678 1 1
0.919719005838239 0.910524024904504 1 1
0.999558000332529 0.989015124655392 1 1
1.02897792228588 1.01733926130912 1 1
1.03584248716179 1.02630805003828 1 1
0.832164910048186 0.823021552796873 0 0
1.1581119008668 1.14629945200943 1 1
1.05134368981918 1.04184020149323 1 1
1.07842850910772 1.06805698034365 1 1
1.04436314325214 1.03393972659197 1 1
1.08526157394265 1.07453188185054 1 1
1.0715983169182 1.06129141485646 1 1
0.944458183657971 0.934849542962522 1 1
1.07164280808131 1.05979045671493 1 1
0.757530406503587 0.748978510528411 0 0
1.04975373021971 1.03992591768357 1 1
1.16428494017573 1.15268799728411 1 1
1.00641288936555 0.994716923294093 1 1
0.92659165824619 0.916438402628826 1 1
1.06980504414781 1.05976170413352 1 1
0.982672772719469 0.973303322518526 1 1
1.10710716355071 1.09645858266898 1 1
1.08605903643325 1.07457041134382 1 1
0.97206013212321 0.963278129121111 1 1
1.06843686050104 1.05741829671629 1 1
0.852829383874486 0.841927023480846 1 1
0.982629823021127 0.973359005755137 1 1
1.08247895112493 1.07241035291555 1 1
1.00993080256093 1.0005665120911 1 1
0.959722938946117 0.950187751816185 1 1
0.980960527754245 0.970122694380268 1 1
1.20753115046481 1.19486983894731 0 0
1.07553122889367 1.06454806973153 1 1
0.978423335567673 0.96842054466743 1 1
1.16018410283692 1.14935558207216 1 1
0.886638825536253 0.877324193709279 1 1
0.817369219493591 0.809693671365079 0 0
0.992757273824729 0.981929435631531 1 1
1.05081087970346 1.04054874486486 1 1
0.871527581569007 0.862853817034969 1 1
1.08536253157062 1.07451274803406 1 1
1.01187906634459 1.00160974164611 1 1
0.82444182718576 0.814643701788691 1 0
1.0143009765147 1.00317007853529 1 1
1.06025171105294 1.05032035134805 1 1
1.07660130337122 1.06646393454101 1 1
1.07518023980693 1.0630397026598 1 1
1.15492806863414 1.14257799030829 1 1
1.02472873639347 1.01369792085265 1 1
1.19571170166832 1.18356912263641 0 0
0.831327227264524 0.823323890189498 1 1
1.12644779730027 1.11603544466651 1 1
0.776821072198595 0.76890406849481 0 0
0.949955004434585 0.940428707216682 1 1
1.16264707600814 1.15017668017089 1 1
1.03885223415823 1.02948487807093 1 1
1.01164528312668 0.999566243411872 1 1
0.940001955067537 0.930312431189488 1 1
1.13995099554283 1.12918496341585 1 1
1.03907770667273 1.03012899081461 1 1
0.793265738480875 0.785481373290037 0 0
0.982306626684228 0.972329034430418 1 1
0.940025155439385 0.930958650652691 1 1
1.03728551569219 1.02853615809777 1 1
1.06991915645315 1.05836339698021 1 1
0.933841136308853 0.924279127401532 1 1
0.722217536316064 0.714191657784184 0 0
0.883607378481721 0.874775479790918 1 1
1.06453016688456 1.05448048633111 1 1
1.07575124805829 1.06537670960016 1 1
0.807650755188223 0.799723150369214 0 0
0.944427525248939 0.934699107457038 1 1
0.910950102149202 0.901403140532321 1 1
0.894642407961178 0.884377456359606 1 1
1.18750993398139 1.17594029246777 0 1
1.06889626943562 1.05860430048422 1 1
0.89707578036499 0.888088962114171 1 1
1.11834483212601 1.10773528997598 1 1
0.863444022114122 0.855260150691757 1 1
1.20198466966555 1.19035140814036 0 0
1.0335384845477 1.02306087740669 1 1
0.979757726291441 0.969086488500884 1 1
1.08853985126059 1.07676173468801 1 1
0.945569703726324 0.93644625147817 1 1
1.08375210517268 1.07250732731876 1 1
0.983330803294342 0.97303705885875 1 1
0.856069521958186 0.847259930849195 1 1
0.962325903443452 0.952029230546844 1 1
1.06555330318529 1.0536285798998 1 1
0.970671132956158 0.962119194148876 1 1
1.11262584917987 1.10148032826869 1 1
0.996094547855839 0.985604721536444 1 1
0.965416369433305 0.954912116658434 1 1
0.969260801519179 0.960064361836416 1 1
0.938696276593643 0.929320063255524 1 1
1.11425822802725 1.10253469937909 1 1
1.10018821071822 1.0891964746963 1 1
0.926031343669292 0.917478250691512 1 1
1.01818265730981 1.00812741750679 1 1
0.924417162116927 0.91506605646245 1 1
1.02567061689012 1.01574052816323 1 1
1.15097663198803 1.13834824287804 1 1
0.915135105724243 0.905421246206518 1 1
0.763523614006561 0.755720999310688 0 0
0.756167930111534 0.749130827805594 0 0
0.866982143186598 0.858809509804779 1 1
0.896761033018517 0.887273799045373 1 1
1.08103725195462 1.06982387272174 1 1
0.931500050593385 0.921952723162284 1 1
1.03711960683226 1.02588862000582 1 1
0.875969242712316 0.866953162148677 1 1
0.914713504777806 0.904873476926352 1 1
0.924601798461784 0.914286130971686 1 1
1.03231433633092 1.02288968154431 1 1
1.03460041429459 1.02476252540494 1 1
1.00691662111789 0.996191100165149 1 1
0.936915516163666 0.926850290313357 1 1
0.987920669748158 0.977895209229763 1 1
1.08766335762586 1.0769199564851 1 1
1.0373944514497 1.02619704072556 1 1
1.1122207365215 1.1008243502196 1 1
0.902247659792139 0.892941339235115 1 1
1.0134065081995 1.00337362033599 1 1
0.840446098938715 0.831571550211599 0 0
1.07054108751706 1.0601312418903 1 1
0.950645502625519 0.940402442667202 1 1
0.904804058091272 0.895285729233623 1 1
1.05693653458955 1.04519282560798 1 1
0.913655649293442 0.903746194134351 1 1
0.888748095632448 0.879813583940062 1 1
1.05891565159188 1.048939114463 1 1
0.924072389240343 0.913530326358742 1 1
0.932009635872811 0.921786907161024 1 1
1.08153704139383 1.07116347677357 1 1
0.986888535430135 0.976281121237275 1 1
0.938080048596608 0.92691328132388 1 1
1.02252096210378 1.01167876495036 1 1
1.05720316022455 1.04804126853608 1 1
0.978034389447347 0.969724900317941 1 1
0.868889449845919 0.860714319854128 1 1
0.92364233252771 0.914320604072966 1 1
1.12046702586923 1.10843797969476 1 1
1.13743541772615 1.12550026304126 1 1
0.867922188535987 0.859612146089277 1 1
0.953815406167203 0.943257545770788 1 1
0.962426459650185 0.952342856667334 1 1
1.0710180138913 1.06049397546009 1 1
1.05434824377256 1.04384626825877 1 1
0.894269481144932 0.884580846913433 1 1
1.11476742806923 1.10340546797236 1 1
0.988916918182799 0.979520874274644 1 1
1.06983596401128 1.05899653150264 1 1
1.08872544039811 1.07742794334464 1 1
0.840974849646851 0.833219946733332 1 1
0.893144313918463 0.883020248919441 1 1
0.963994434089601 0.954452783543034 1 1
0.949693634142157 0.940216188391807 1 1
0.888177620466981 0.87977466469517 1 1
1.18280046185949 1.17130733438745 1 1
1.06969587135863 1.05905932900021 1 1
0.986784688730926 0.97645331306667 1 1
0.940987066504704 0.931460365347111 1 1
1.19151112569044 1.18003390350719 1 1
1.01370729665763 1.00425383910307 1 1
0.941586238016986 0.932520397430962 1 1
1.00078278851325 0.990883846692848 1 1
0.924350689256497 0.914499892239774 1 1
1.0337888387145 1.02298186594779 1 1
1.01372387277939 1.00284427362648 1 1
1.07982364140634 1.06964106701315 1 1
1.18086640817787 1.16925481837355 0 0
1.00420832943291 0.994438401565243 1 1
1.19404567525374 1.18103301851622 1 1
1.00999799252824 0.998969601138452 1 1
0.862251282117833 0.854363845042889 1 1
0.901487268056354 0.890891951270817 1 1
1.01065857214696 1.0010104907578 1 1
1.01192481899119 1.00260599516192 1 1
0.926594925662613 0.916990853098858 1 1
0.953938706298455 0.944643583892837 1 1
0.888724030792754 0.879219028181909 1 1
0.987062370184272 0.975766012703419 1 1
0.855800042988913 0.846873690540544 1 1
0.908861632454649 0.89939108826192 1 1
0.966339665841897 0.95674429612691 1 1
1.02822876174101 1.01684196473659 1 1
0.930664140548896 0.921930487132636 1 1
0.974076763506661 0.963726076538578 1 1
0.959212444272082 0.948871139515143 1 1
0.82366290090511 0.815683233498662 1 1
0.920060458095165 0.911581810205358 1 1
0.830326482313538 0.821454512078409 1 1
1.0038910940897 0.993034506651639 1 1
0.781316036759645 0.774002145317649 0 0
1.00625640559215 0.996946088464419 1 1
1.14989847996405 1.13887720959935 1 1
0.989024726483896 0.978691892736946 1 1
1.08472298614616 1.07423975254848 1 1
1.1360021368684 1.12479049146573 1 1
0.991865096671399 0.982350759333007 1 1
0.977370103057287 0.965898365513502 1 1
0.957380498260561 0.948773387676307 1 1
1.02114374416604 1.01103231366016 1 1
0.958715575105795 0.949305250253664 1 1
1.20606129236031 1.19308892942475 1 1
1.11524193805128 1.10478289836358 1 1
0.914954418355367 0.905683142094175 1 1
0.981563787934305 0.971875050579678 1 1
1.03517514621228 1.02401773633441 1 1
1.00284358453655 0.9926450827164 1 1
0.757772478963192 0.750671153570208 0 0
0.904814360842398 0.895412321881283 1 1
0.943609699103035 0.933380036094593 1 1
0.936313554173204 0.926904498630512 1 1
1.01904315291881 1.00905687595475 1 1
1.15770555189874 1.14509897833225 1 1
1.15070989465042 1.13957836368161 1 1
0.808743798067793 0.801063192371952 0 0
0.921889544790229 0.913660010621614 1 1
0.965157305753227 0.954598424648223 1 1
1.14510805801701 1.13477119683866 1 1
1.06223619681776 1.05170652192556 1 1
1.04752788632625 1.03763382531827 1 1
1.0029942343381 0.993214099723471 1 1
1.01981029638053 1.00919026313654 1 1
1.00420680894213 0.991956240505381 1 1
1.14867925954077 1.13721265693086 1 1
0.924271318779474 0.914652597207398 1 1
0.874510218436893 0.866016770868097 1 1
1.12180686615238 1.11113647633557 1 1
1.05019152725569 1.04059931194891 1 1
1.07153442120411 1.06072632730755 1 1
1.060856050116 1.05008247677358 1 1
1.06576778073527 1.05498298228401 1 1
0.933223689619363 0.924193403375055 1 1
1.11197595654276 1.10013629873596 1 1
0.996536458680824 0.986589902456119 1 1
1.06761307752529 1.05768180778576 1 1
0.98964777076732 0.979759126919111 1 1
0.960975858251541 0.95237228265356 1 1
1.08542038390951 1.07529149754993 1 1
0.968272244125971 0.957185258281119 1 1
0.993372389807253 0.983683562320747 1 1
0.999643328234812 0.989092204228941 1 1
0.923794456718783 0.915421314276124 1 1
1.01120858972177 1.0016775023391 1 1
0.945069307987529 0.935875234875119 1 1
0.873015462124947 0.865266627877025 1 1
1.08001151922152 1.06971637329575 1 1
0.966857220077204 0.957133966588968 1 1
1.05253508727116 1.04230494616472 1 1
1.03050176223795 1.02108219730818 1 1
1.08196878762239 1.07182917935572 1 1
0.964343862379576 0.954050184097592 1 1
1.13444960063902 1.12238192782175 1 1
0.928104773397443 0.92007484324505 1 1
0.98789016777486 0.977282917696961 1 1
0.911604911102424 0.902836810366527 1 1
1.03446637839313 1.02358969145592 1 1
1.10762325922642 1.09659985176511 1 1
0.982646020471388 0.971485882883923 1 1
0.922393850110097 0.913041567853851 1 1
1.05397011192836 1.04258052082182 1 1
1.04945388386785 1.03811965402643 1 1
1.10872082702966 1.09760937680781 1 1
1.14524543331836 1.13264416779429 1 1
1.00157621683307 0.990627991807284 1 1
1.11897615276728 1.1093513349874 1 1
0.999715942543789 0.988225001992562 1 1
0.913938474563548 0.904343940371903 1 1
1.00680057363408 0.99645187723787 1 1
1.02272633027754 1.01255979324716 1 1
1.0418520711376 1.03215955927515 1 1
1.10419498296984 1.09281867307353 1 1
1.05459828137505 1.04399226389112 1 1
0.921348890003323 0.912017318063871 1 1
1.07647310527328 1.06611309621318 1 1
1.00599492391789 0.996510951532506 1 1
0.818263744272078 0.810134690644824 0 0
1.06446420666466 1.05429090327453 1 1
0.816459251795592 0.807536615574149 1 0
0.900612110009328 0.891184016984857 1 1
0.945480548014872 0.935938514151323 1 1
1.10774258771072 1.09504786401318 1 1
0.940728096889126 0.930631880697831 1 1
1.20199905354809 1.19022373582692 0 0
1.12425322863703 1.11224859168948 1 1
0.911008637191936 0.902826283358773 1 1
1.01086019399789 1.00090592096538 1 1
0.962058454933103 0.952801690654267 1 1
1.02715037131856 1.01548088841788 1 1
1.1406340293652 1.12726133289323 1 1
0.960763209449515 0.950909982310037 1 1
1.04190271945951 1.03183593593626 1 1
1.03076685698825 1.02139638466492 1 1
1.09778632799968 1.0861686390932 1 1
1.13630364421499 1.12640989295363 1 1
1.06065979174774 1.05051134534243 1 1
1.08340077540155 1.07311884089437 1 1
1.0885182770624 1.07829965887507 1 1
0.822252446563198 0.813249056154545 1 0
1.06071258259486 1.0504972641318 1 1
1.0674725576598 1.05730013837785 1 1
0.944741946353022 0.935245858209885 1 1
0.921501075518874 0.913305114897002 1 1
0.906042408687587 0.897363230687739 1 1
1.00109938877705 0.992131418426416 1 1
0.921254338502387 0.912519454491856 1 1
1.08194219394246 1.06949875752403 1 1
0.986801470997024 0.977078408994494 1 1
0.990078716600196 0.980969572443797 1 1
0.989726681340415 0.979858336328497 1 1
0.919690580716993 0.911334412557978 1 1
1.01055740116194 1.00190651211585 1 1
0.971590516133875 0.961902816069677 1 1
1.21213129082613 1.1981939853913 1 1
0.880028396376454 0.870654902248839 1 1
0.815419533914005 0.807651243423157 0 0
1.05723217074815 1.0462712015315 1 1
0.95799079732492 0.947897026254017 1 1
0.967607630915251 0.958884634586202 1 1
1.07596589139333 1.06506812574895 1 1
1.00603390237633 0.995664539417774 1 1
1.03245387490696 1.0224991468161 1 1
1.03905200628881 1.027619615946 1 1
0.855896516363249 0.847452644313751 1 1
0.920584035498259 0.911631099524817 1 1
0.929066733919984 0.920986477744363 1 1
0.877519232227486 0.869213668731047 1 1
0.930623455652917 0.920989387154204 1 1
0.870778511293714 0.862124978890587 1 1
0.983251067692417 0.972973762653262 1 1
1.01705042628264 1.00660767125247 1 1
1.07211158673084 1.06080693197459 1 1
0.901212835097017 0.892023925412438 1 1
1.2905048093891 1.27751698978186 0 0
0.98450325312286 0.974776029944397 1 1
1.04793040440433 1.0382670101923 1 1
0.909782287038782 0.90078905163132 1 1
1.046967292263 1.03634800995819 1 1
0.997642721907599 0.988231513908484 1 1
0.960187690885166 0.950631198596721 1 1
0.890922320946151 0.880207664106244 1 1
1.04096334752161 1.02997016027896 1 1
0.949276641839064 0.938950840649955 1 1
0.911331164872659 0.902342657695717 1 1
0.958150484232388 0.949025981801032 1 1
1.02022215145983 1.01008312499801 1 1
0.991618468902192 0.982161124739148 1 1
0.867535497088286 0.859296576539311 1 1
0.840993379196414 0.831908732972855 0 0
1.24537304280153 1.23418403803197 0 0
0.996066463885872 0.985860469175829 1 1
0.924688528270519 0.915139656186614 1 1
0.93142573321072 0.920883508015433 1 1
1.06826503592913 1.05759103169613 1 1
0.937338958062312 0.928564239639127 1 1
1.04606912542176 1.03417944742405 1 1
0.951597210876451 0.940854214058044 1 1
1.07187370998984 1.0614218256898 1 1
1.04976764975778 1.03875405928676 1 1
0.920080945033862 0.909384923396661 1 1
1.03860262224653 1.02755286395927 1 1
1.2405503128794 1.22863292257074 0 0
1.07290598669448 1.0624134593821 1 1
1.06285556701737 1.05240063501966 1 1
1.12666103107956 1.11488292785407 1 1
1.13000127420207 1.11766821138419 1 1
0.912993773026296 0.904063745896621 1 1
0.960497610172209 0.950746425840594 1 1
0.821900064194406 0.813489426153225 1 1
0.971078851655019 0.960747245129174 1 1
1.02355612452206 1.01339517873444 1 1
0.902570275188062 0.89328038969841 1 1
1.03148489627516 1.02062829508784 1 1
0.97794062387032 0.968711560825054 1 1
1.05594855089575 1.0450535795212 1 1
0.988634453241291 0.977806982034636 1 1
1.07258352784394 1.05967219818454 1 1
1.21601840294624 1.20435118894166 0 0
1.15798439628886 1.14618317843526 1 1
1.10221636489899 1.09044001900088 1 1
1.03623180079953 1.02528522637051 1 1
1.13874584849868 1.12676897195015 1 1
1.00658031876484 0.996263266855881 1 1
1.05707630900364 1.04607737016937 1 1
0.952086477977694 0.943619887895257 1 1
1.02620486642606 1.01646544221907 1 1
0.881636508433695 0.871885651783274 1 1
1.23137585803045 1.21870456858776 1 1
1.02009541457683 1.01001879016461 1 1
1.05468645217615 1.04454146011726 1 1
0.903661210561341 0.894438357983493 1 1
1.08096241900637 1.06913785096449 1 1
1.02216364526628 1.01085951982989 1 1
0.990586746981912 0.98043605515566 1 1
1.05705394093885 1.04621242172504 1 1
1.00521459982044 0.995384973261469 1 1
0.917266406192858 0.907467550736285 1 1
1.08067953593598 1.06974101268742 1 1
1.07489429681325 1.06387392259644 1 1
1.06660375870886 1.05541991477802 1 1
1.0141789234183 1.00446403769375 1 1
1.14390076965155 1.13349027831297 1 1
0.940999189870147 0.931787976267795 1 1
0.974675787911447 0.964506644370478 1 1
1.25161499725111 1.23934051572051 0 0
0.802655060061128 0.794662863297459 0 0
1.16076271170847 1.14897628476506 1 1
0.987451365369904 0.978197031803815 1 1
0.960315901456165 0.949747914059532 1 1
0.90311109970448 0.892608058778693 1 1
0.969777005952042 0.959523424082856 1 1
0.949933905157497 0.940381035286163 1 1
1.06906305946297 1.05878385358232 1 1
0.913144528481807 0.90493299292911 1 1
1.12704333911712 1.11637376640992 1 1
1.05919171098327 1.04840376260422 1 1
0.969586025874025 0.959597232791047 1 1
0.891908066189341 0.883283810163159 1 1
1.11525569769868 1.10386375745637 1 1
1.03873580773525 1.02813609791509 1 1
1.13049510596315 1.1186890135878 1 1
1.03083830843229 1.02075232340506 1 1
0.972751306524571 0.963095102757967 1 1
1.11619332682361 1.10574072644117 1 1
0.836122855616785 0.827650105654908 0 0
1.17409029970828 1.16365737984659 1 1
0.961380797605077 0.950814683301067 1 1
0.782983922149867 0.775836685653193 0 0
1.0461901420057 1.03576961332933 1 1
0.97351282494481 0.962547527204597 1 1
0.91425735951113 0.903831132125652 1 1
1.07272278922242 1.06146464531468 1 1
1.03266743394848 1.02274284723652 1 1
1.1141700269489 1.10306067639107 1 1
1.05443934891739 1.04414206552942 1 1
1.11564162098247 1.10409750220378 1 1
1.09865526692209 1.08844283694281 1 1
1.12832808641437 1.11896294067642 1 1
0.969279120554876 0.960368372524584 1 1
1.13681630214569 1.12427490564289 1 1
1.12579556364554 1.11355899366054 1 1
1.10198030502546 1.09024315997512 1 1
1.10492950925878 1.0937073074465 1 1
0.979241937887952 0.968547791097498 1 1
0.931900290697611 0.922817838331733 1 1
1.13279866285607 1.12254111988412 1 1
0.863341993559118 0.854799615524145 1 1
0.953038629965586 0.944163179963486 1 1
1.00650155024242 0.996162221272433 1 1
1.01093094594344 0.999644537256488 1 1
1.02941150659877 1.01955689012757 1 1
1.07562651502771 1.06335183930549 1 1
0.949976866083046 0.939484760331464 1 1
0.891085220637777 0.88242565053671 1 1
0.872302431288154 0.863494959374128 1 1
0.759502891434119 0.752075063497074 0 0
1.0154499303315 1.00541791354096 1 1
1.12468472429303 1.11376090682864 1 1
0.8675494946162 0.858698338959376 1 1
1.02409763913911 1.01325342614752 1 1
0.927255901478248 0.917762159226042 1 1
0.821593496110582 0.81340820501752 1 1
1.22796581178637 1.21564273345295 0 1
0.824166477404473 0.816415152090095 1 1
1.25085278240277 1.23869070179101 0 0
0.899790139726599 0.891779386851206 1 1
1.15735339072912 1.1460156338901 1 1
0.79314247527239 0.785390780204125 1 0
1.11289117778773 1.10241706223011 1 1
1.11229669574289 1.10155184012904 1 1
0.981262016474255 0.97064232998313 1 1
1.11816911588633 1.10705824069403 1 1
0.973008560147806 0.962349780711979 1 1
0.871484135696161 0.861721130556097 1 1
0.937370805428543 0.926999778052277 1 1
1.14886759235615 1.13672602132768 1 1
1.04859146354662 1.03888412959622 1 1
0.991286376812961 0.981775267712072 1 1
0.912925884235444 0.902861988565941 1 1
0.967205122957285 0.956100897548576 1 1
0.910744458696039 0.900053841777851 1 1
1.08218573440196 1.07210829535155 1 1
0.83717699471262 0.828655272228342 0 0
0.83604571722053 0.827911670567614 1 1
0.947720159536088 0.938399046582463 1 1
0.999235992281023 0.989672512907817 1 1
1.03757890275515 1.02698616071106 1 1
0.970808617164945 0.962169792942165 1 1
1.10108724493329 1.09059767397582 1 1
1.05651371874846 1.04635874924114 1 1
0.801605870646716 0.793031476591626 0 0
1.17997459242718 1.1676526705553 1 1
0.972216427390426 0.962783078762561 1 1
0.983935864113403 0.974299129115652 1 1
1.34237593219277 1.32760822478036 0 0
0.784345842290573 0.775952191813068 0 0
0.977376081897831 0.968263599296222 1 1
1.10053933997905 1.08955396709271 1 1
0.982061291693388 0.97240257691138 1 1
1.01361031054896 1.0030090571971 1 1
0.684855709603601 0.677890312315362 0 0
0.893760004303982 0.884098762385582 1 1
1.1386301066982 1.12749784325199 1 1
1.08285166416807 1.07143045610266 1 1
0.983307447062733 0.97203917033156 1 1
1.04869257971589 1.03853317492589 1 1
1.11127377120545 1.09917073760632 1 1
1.03765882303822 1.02491291120943 1 1
0.875493842808659 0.866772122343006 1 1
1.09601033199903 1.08575722034692 1 1
0.963176684641883 0.953018123869225 1 1
1.03716595960843 1.02584980323485 1 1
0.735349150940863 0.727593400666627 0 0
0.947158350569947 0.938575226532106 1 1
1.1260125358987 1.11399648298772 1 1
0.950743957046377 0.939693310242459 1 1
1.00878071272219 0.99804130923674 1 1
1.12674849784456 1.11583367306379 1 1
1.10156411919793 1.0911090730385 1 1
1.13676407782396 1.12483862638044 1 1
1.09236115016878 1.08136651494913 1 1
0.973021162144925 0.964401706937642 1 1
0.964302610469296 0.954125410624355 1 1
0.857906206097832 0.849172423255264 1 1
1.06587900412244 1.05593082465983 1 1
1.06931884728333 1.05933088447864 1 1
0.971407230591972 0.960589630666214 1 1
0.977705626519946 0.967772558392202 1 1
1.04516687707276 1.03457546050601 1 1
0.985371074902121 0.975139146152118 1 1
1.02175138266679 1.01137944080975 1 1
0.966454606549726 0.956119622217639 1 1
0.917600507457618 0.908980167367958 1 1
0.95502236718417 0.945250682059171 1 1
1.08556706858437 1.0747649959479 1 1
1.1688952758069 1.15559381540025 1 1
0.952517313429482 0.942695362849641 1 1
1.06964051424472 1.05926648944503 1 1
1.10814858167481 1.09619942202811 1 1
1.12847175958886 1.11718454215788 1 1
0.840020251572871 0.831635188701408 0 0
1.02043570558078 1.01000206287742 1 1
0.948509330415223 0.938254622528103 1 1
0.902050607572344 0.892695712263486 1 1
0.978480390046286 0.969065398314785 1 1
1.12513777137004 1.11313446270824 1 1
0.963313438467216 0.953840816778408 1 1
0.846813144195391 0.837995608885797 1 0
0.878699655061732 0.870798438603526 1 1
1.03098150026964 1.02107581813286 1 1
1.03553941549186 1.02479666207088 1 1
1.12133851574701 1.11057876483322 1 1
0.780268682824067 0.772816841452118 0 0
1.04958417313981 1.03774430836477 1 1
1.11010063768114 1.09913353252724 1 1
0.877231299540713 0.86793643006612 1 1
0.986680844818402 0.976761984461733 1 1
0.770194905357353 0.762459698098231 1 1
0.987255410459549 0.977877609218921 1 1
1.03705369214128 1.0257658755019 1 1
1.11485276707187 1.10306364023502 1 1
0.994033553472249 0.984402771260545 1 1
0.956221829712705 0.946297015021704 1 1
0.852663351149222 0.84486399383327 0 0
1.02269711060197 1.01323816440214 1 1
0.940926518098188 0.931308083515581 1 1
1.02146134043833 1.01149268567298 1 1
1.06815045671845 1.05859580397155 1 1
1.06260543872002 1.05181759555505 1 1
1.01106069261575 1.00094765819021 1 1
1.02906493120875 1.01848817099079 1 1
0.967218868382847 0.956774962190608 1 1
0.891358295340983 0.881746665265844 1 1
0.976540375718101 0.967145419638003 1 1
1.12660749910352 1.11544634314337 1 1
1.00023926949084 0.990565372918959 1 1
0.961965000774226 0.95267513687545 1 1
1.22745744628416 1.21469463332501 0 0
1.08468897311402 1.07378468653708 1 1
1.0152390513006 1.00497265335104 1 1
1.01977408784736 1.00973198225521 1 1
0.996044765596374 0.985732863931229 1 1
0.757906600822694 0.749701547556317 0 0
0.840412623061672 0.83171514863654 1 1
0.975390843291529 0.967039416433865 1 1
0.981348829429395 0.969861012281303 1 1
1.16156423735466 1.14956453757697 1 1
0.912568768629144 0.903299527642721 1 1
0.939131182779667 0.929219722186941 1 1
1.06324798998577 1.05296425174156 1 1
0.952922135608431 0.942330248463478 1 1
0.807834548561318 0.799728983439024 1 1
1.02461191178105 1.0134190222684 1 1
1.17085623281528 1.15862290574799 1 1
0.911885990804045 0.90270675633334 1 1
0.765872092403252 0.758393021249651 0 0
1.00408497244986 0.993126001880971 1 1
1.01016303429494 1.00060823493101 1 1
1.07283327904554 1.06189197944639 1 1
0.9268158965234 0.91773890821455 1 1
1.10415755089238 1.09348768462976 1 1
0.96699603469857 0.956656452753124 1 1
0.891442020647279 0.883281794640661 1 1
0.80775625826867 0.799349671708116 0 0
0.877769208027458 0.868625483177681 1 1
0.825153256022298 0.816480097325982 1 1
0.952723520404263 0.942926116672173 1 1
0.92963766113598 0.92015862830069 1 1
1.07691867799501 1.06523058810124 1 1
1.07255626581435 1.06167220600716 1 1
1.1087571258826 1.09745618887906 1 1
0.890491701283618 0.880887716776767 1 1
1.12554312161311 1.11433353918844 1 1
1.02946927584718 1.01958371083991 1 1
0.983627197359906 0.974669164317857 1 1
0.990613601243193 0.979171131516007 1 1
0.943609959809026 0.933997831058987 1 1
1.06918078453022 1.05847782239714 1 1
0.868687257149013 0.860157711397185 1 1
1.16966891233185 1.15822291025785 1 1
0.886566540673331 0.878558680056208 1 1
0.936977843969308 0.928033548830422 1 1
0.908588572473055 0.898957661379153 1 1
1.00097502318035 0.990843558587985 1 1
1.07004741523092 1.0575504958009 1 1
0.972372106925157 0.963803172188724 1 1
0.952518860489666 0.942786557031281 1 1
1.02700504493403 1.01655140682615 1 1
0.910446356769727 0.90060433402928 1 1
0.895647010852609 0.886571254172275 1 1
1.04538369747402 1.0346386956157 1 1
0.997034476505224 0.985365446991482 1 1
1.0252278692904 1.01366521596566 1 1
0.964429014963022 0.954110590058994 1 1
0.944948962853144 0.936220059436199 1 1
1.05606174702557 1.04515057655314 1 1
1.04193820092126 1.03204403302936 1 1
1.08518767687466 1.07494185082427 1 1
0.941232767521385 0.930636088075125 1 1
0.828112705145089 0.819720622790721 1 1
0.96892474606508 0.960337781330239 1 1
1.03637018863622 1.02624092641101 1 1
1.02971227590538 1.01928598160051 1 1
1.0894910290776 1.07743338891565 1 1
0.861822321873247 0.852643138649376 1 1
0.974838112874946 0.965189329660536 1 1
1.1487354998751 1.1362472421016 1 1
1.08165860979173 1.07041961009748 1 1
1.09793153324732 1.08653218599904 1 1
0.997616886161034 0.987271796365331 1 1
0.928671970142141 0.919962249760752 1 1
0.975878016800821 0.966208454883532 1 1
0.831975225279914 0.823223623703557 1 1
0.881520645707781 0.872212266130215 1 1
1.0308163145395 1.02037615565797 1 1
0.952345813181506 0.943683754269831 1 1
0.973597769343874 0.964655143162588 1 1
0.966963100038829 0.958271479134905 1 1
1.05581620724775 1.04410806730931 1 1
0.933209631921714 0.923759540661608 1 1
0.953135565147449 0.943660181032324 1 1
0.891223904149858 0.882260417386761 1 1
1.11690379260852 1.10699919882726 1 1
1.14294370244943 1.1303272574946 1 1
0.887276085470486 0.879063334709375 1 1
1.0176106980573 1.00756623660204 1 1
0.907255305374667 0.897446348566328 1 1
0.956313917658606 0.947679691753397 1 1
1.11723978639794 1.10594344040013 1 1
0.827122132038542 0.818524770488668 1 1
0.989615816748265 0.979908293275716 1 1
1.04542618013459 1.03507902219698 1 1
1.13665622227815 1.12595071407727 1 1
0.920737081868657 0.911245357727076 1 1
1.26435282911492 1.25110411039756 0 0
0.830496375484824 0.819919592420991 1 0
0.896818555082544 0.888595317282702 1 1
0.915124828834026 0.90571357355367 1 1
0.993700902637765 0.985429243270744 1 1
0.962751189189039 0.953040188261727 1 1
1.04243114214988 1.0311275701401 1 1
1.03718680144848 1.02545763061331 1 1
0.964433495691928 0.953967206769321 1 1
0.885829242268574 0.876523057393733 1 1
0.94527221985133 0.935707003809164 1 1
0.985040707060287 0.974220244130173 1 1
1.15202763498394 1.14170954559771 1 1
1.03980534058449 1.02943780853773 1 1
0.873453117777896 0.864865636684502 1 1
1.05910524750783 1.04790303063729 1 1
1.03739400222325 1.02616549162459 1 1
0.981279189960038 0.971297682865226 1 1
1.10501903453578 1.09254528837644 1 1
0.81505982300101 0.807547207342587 0 0
1.11480929771948 1.10339059518418 1 1
0.983449428433343 0.973473332575269 1 1
1.19983073031066 1.18888411764341 0 0
0.940932857375124 0.931840448322395 1 1
1.17160262769268 1.16033876280978 0 1
0.987214327711 0.977257079708527 1 1
0.972483820596673 0.963902824221418 1 1
1.13028958059723 1.11706555761961 1 1
1.07357390881982 1.0622437174994 1 1
1.11348612820393 1.10255650022856 1 1
0.934976755087934 0.923977326880157 1 1
0.842626645729664 0.83455544703012 1 1
1.02851711249665 1.01833729285754 1 1
1.24142150986292 1.22886422721891 0 1
0.930717356797496 0.921569473043699 1 1
1.06633769677893 1.0547010818131 1 1
1.00591402484289 0.996741076650079 1 1
0.884240846741017 0.873740187807221 1 1
1.1403063889468 1.12881525864751 1 1
1.13734029928944 1.12521757223664 1 1
0.930024356820475 0.921185111860469 1 1
1.13756486028967 1.12623667354973 1 1
0.963200613158824 0.954508262474448 1 1
0.926349095532163 0.917571279411814 1 1
0.976998838311802 0.966843340776301 1 1
1.06097052359407 1.04973117933368 1 1
1.11210695688388 1.10080307070784 1 1
1.2478864012861 1.23592420536491 0 0
1.00005573229799 0.990407640275878 1 1
0.968546695034542 0.959126928229675 1 1
1.09539965578805 1.084781746786 1 1
0.984679053455674 0.975061942994137 1 1
0.716913485952205 0.709121212483545 0 0
0.879043702598662 0.871248889545194 1 1
0.935418460616539 0.925378504381923 1 1
0.964689466130739 0.95451588223487 1 1
0.890902113952797 0.88221907520602 1 1
0.908830703451693 0.900616184711092 1 1
1.06906212820804 1.05766646153771 1 1
1.04573228322891 1.03543155950475 1 1
0.981747766076317 0.971215843287535 1 1
0.939849330727737 0.929748628963101 1 1
0.829518726960109 0.821860647179325 1 1
1.1116795262532 1.09994861991474 1 1
0.965951060312512 0.95488044238042 1 1
0.966633194552172 0.957304453022099 1 1
0.950599691165187 0.939612354066454 1 1
1.03235192592012 1.02234371468551 1 1
1.08967875344141 1.07840313047351 1 1
1.03718440749818 1.02641394838354 1 1
0.719548072754711 0.711557330603694 0 0
0.812505681979104 0.805101692613391 1 0
1.01626969756636 1.00561906281781 1 1
1.13130856933983 1.120501797697 1 1
1.06717701675052 1.05719782128154 1 1
0.926851876227421 0.917888078310011 1 1
0.895662686144096 0.887529380690539 1 1
0.967384978422747 0.958797540182271 1 1
0.955157808705627 0.945855108126942 1 1
1.21537459098653 1.20336555093366 1 1
1.13322760039882 1.12160871957146 1 1
1.1621450733554 1.14916221506674 1 1
1.05291908909651 1.04189977624556 1 1
0.935126639587995 0.926180660474262 1 1
0.934967263399383 0.925771215325497 1 1
1.00400556378414 0.99431860388886 1 1
0.939433123893083 0.929709147266892 1 1
1.02452018302322 1.01274721532876 1 1
0.917758937338009 0.908558201740656 1 1
1.21558405966945 1.20332816452265 0 0
1.09994440571652 1.08834711584923 1 1
1.02036631411169 1.00996928725016 1 1
1.06949389519842 1.05941700133181 1 1
0.9371501806875 0.92792693251187 1 1
0.984034209661272 0.975262112791069 1 1
1.01573055575509 1.0054530904216 1 1
0.983614801930321 0.972533653308726 1 1
1.01157657665184 1.00056465593508 1 1
1.08369577416892 1.07378425301801 1 1
1.04282462969285 1.03281165351745 1 1
0.816850683650318 0.809430855714139 0 0
1.068383525452 1.05769785497954 1 1
1.10173948119474 1.09159159856503 1 1
1.02435461623498 1.01440922085682 1 1
1.09925666502106 1.08832008444731 1 1
0.838750138319759 0.830094651782341 1 1
1.14188930134204 1.1305071729224 1 1
1.06957173694725 1.05827991627509 1 1
0.976311798727516 0.967111423284932 1 1
1.02192803036855 1.01171824947102 1 1
0.958835127661234 0.950112886917399 1 1
1.11483960092958 1.1046150957055 1 1
1.15023529235866 1.13930214768085 1 1
1.10698775894295 1.09583103300549 1 1
1.04774574590117 1.03682588229449 1 1
1.17986324989123 1.16969927133551 0 0
1.02041013991265 1.0101407158305 1 1
1.15214143605418 1.14030718157266 1 1
1.11131825698306 1.09940956220389 1 1
0.828215586915138 0.819959143881314 1 1
1.22607169170043 1.21329412451407 1 1
0.908274839419196 0.898336547544255 1 1
1.1509316912794 1.14034587541683 1 1
0.99003338219235 0.980313253094274 1 1
1.04782086715794 1.03794793489407 1 1
1.06532872970774 1.05386919413835 1 1
0.953905829416098 0.943053937213737 1 1
0.937305189011624 0.927984687700593 1 1
1.02728154025571 1.01782752323772 1 1
1.00932786910718 0.998587233117521 1 1
0.948855293666891 0.93962175365559 1 1
0.980361572345854 0.97054111078806 1 1
1.05437565641238 1.04345210243172 1 1
1.00094224146583 0.990216037375439 1 1
0.958493486658289 0.948946548993299 1 1
0.867251294617967 0.859140027517654 1 1
1.04064259912855 1.03109199254392 1 1
0.954666173534201 0.944512291858349 1 1
1.13091385109565 1.11988250265159 1 1
1.05306951553811 1.04222194549694 1 1
0.980252192536532 0.970307946950569 1 1
0.917459379450656 0.908244111823835 1 1
1.1579835260434 1.14596095562883 1 1
1.10504014818641 1.09349616054967 1 1
1.04866492612391 1.03636706302773 1 1
1.05191531420243 1.04076527958273 1 1
1.07692727569646 1.06679763166473 1 1
1.05867201561779 1.04847333589237 1 1
0.929221032242746 0.920555499305946 1 1
0.9674819517023 0.958407590954276 1 1
0.9355709100799 0.926563814198779 1 1
1.11622607543583 1.10617061691632 1 1
0.968707260228074 0.958492317612772 1 1
1.04340563982736 1.03287039225252 1 1
0.877652469194129 0.86712809303197 1 1
1.04723704228481 1.03748429119478 1 1
0.803184262317485 0.795089580536161 1 1
0.981484734753041 0.972700889962154 1 1
0.972620131745903 0.962749715846996 1 1
0.946271054846836 0.937212719384173 1 1
1.06684595734249 1.05533659849564 1 1
0.976605367733002 0.966328150058524 1 1
0.967127469294391 0.957474175649932 1 1
0.959864602101789 0.949691607204002 1 1
1.0832939812221 1.07195729762452 1 1
1.0711585870137 1.06156147080834 1 1
0.860877417971227 0.852064249758606 1 1
1.16815380888735 1.15591950143988 1 1
1.08445003662238 1.07310267468473 1 1
0.946580106605534 0.936447655872719 1 1
0.846241509772906 0.83835564522782 1 1
0.920373826069594 0.910879941910128 1 1
0.896686169144602 0.887995506317821 1 1
0.868009570679824 0.859067282192141 1 1
1.08403157893705 1.07152931440578 1 1
0.962150044809004 0.950814319736221 1 1
1.16293448926516 1.15089872531864 1 1
0.985868979714985 0.977033072377709 1 1
1.08169710210696 1.07106718219224 1 1
1.14398874203423 1.13231600037275 1 1
0.977303635804584 0.967786558493498 1 1
1.02761603162169 1.01745154080832 1 1
0.987320705447757 0.978115032898708 1 1
1.03476783136026 1.02428895081477 1 1
0.883890098737985 0.875511061140579 1 1
1.04047632237776 1.03068809716156 1 1
0.977510658696144 0.965013718704786 1 1
0.978231473820456 0.967398146877232 1 1
0.868616438465152 0.859130032919826 1 1
1.19540148801144 1.18410687042247 0 0
1.1844216338542 1.17178621841715 0 0
1.01176859374193 1.00141959384797 1 1
0.920188780409295 0.908897285668172 1 1
0.934510713430257 0.924732795135679 1 1
1.17447424806154 1.16233908076881 1 1
0.994017995647137 0.983881169050893 1 1
0.87249451090381 0.863733327272664 1 1
0.884128910103157 0.874171128420801 1 1
0.947545236283538 0.937364017763797 1 1
0.933381399313219 0.923384749202554 1 1
0.983729065793276 0.974643978664913 1 1
0.970958330992327 0.960794450678673 1 1
1.00458205222376 0.994246494852979 1 1
0.853560784915767 0.845229549029468 1 1
0.997629415288812 0.988430928232898 1 1
0.909125304237516 0.901395509653112 1 1
1.00093729960284 0.990176168240764 1 1
0.974664261127874 0.965488641890961 1 1
1.13216332865018 1.12081753320056 1 1
0.901190307954577 0.893124492218782 1 1
1.07199191818013 1.06179015793455 1 1
1.03033944124518 1.02144075821784 1 1
1.10849798124789 1.09756963470995 1 1
0.947044597609481 0.93760679185937 1 1
0.950631854843769 0.941274444369112 1 1
1.00529365969813 0.995832453753232 1 1
1.2038558037793 1.19180606323937 0 0
0.942031561571283 0.933124969400444 1 1
1.04762268112035 1.03691898886711 1 1
1.01607002577345 1.00628787177409 1 1
1.06895026395494 1.05912744512785 1 1
0.987562597420896 0.977063969302012 1 1
1.19038815179759 1.17780315390529 1 1
0.97679415254981 0.9665990296392 1 1
1.00341252698954 0.993123729679722 1 1
1.05080488564009 1.040342630794 1 1
1.1138039113014 1.10248606758827 1 1
0.901332691138317 0.892480148820234 1 1
1.1470860104413 1.13653435781101 1 1
0.764449022775896 0.757001861577899 0 0
0.996975220969221 0.98714079237738 1 1
0.903843627179337 0.89488709719654 1 1
1.09153404368564 1.07971085941674 1 1
1.03265125663832 1.02200561446046 1 1
0.875706227778904 0.867457129330325 1 1
0.88505943007383 0.874338750756346 1 1
0.939965402361259 0.931299414830028 1 1
1.05936528233207 1.04914344494365 1 1
1.14574246343384 1.13382762242931 1 1
1.02213729939208 1.01085952145348 1 1
0.948748643075176 0.939368339921057 1 1
0.987883285451722 0.978295308476715 1 1
1.03095218161246 1.02181174964707 1 1
0.995613844962957 0.985169558503133 1 1
0.931883559139696 0.92274800453317 1 1
1.02856438093153 1.01866510889732 1 1
0.899755106582 0.890792560428174 1 1
1.10712118722263 1.09522180854238 1 1
1.02551238138867 1.0158814161765 1 1
1.00689435602713 0.996755086631715 1 1
1.01520114162854 1.00456381691897 1 1
1.05746891132782 1.04581079902513 1 1
1.13313083754853 1.12157199892107 1 1
1.09939769213602 1.08692149326375 1 1
1.05077301827244 1.04000697408167 1 1
1.15954841211755 1.14660389630622 1 1
0.985343236601942 0.974165761402595 1 1
0.984418479832179 0.974739901092315 1 1
1.08171779834687 1.07059781711778 1 1
0.795233468186824 0.787204102195224 0 0
1.03276326238247 1.0210363632607 1 1
0.906017597889589 0.897387044824422 1 1
0.962669055971499 0.953149392859534 1 1
1.03453076788894 1.02456625883473 1 1
0.975536376733621 0.965321359916483 1 1
1.02423428948799 1.01430794261633 1 1
1.093954644695 1.08201711395527 1 1
0.898973974166539 0.890478080167291 1 1
0.944387916494212 0.935186086014708 1 1
1.04711742658874 1.03618396253047 1 1
0.941780307159844 0.931452069811897 1 1
1.03326982744802 1.02308538549271 1 1
1.07662790223841 1.06565757932875 1 1
1.04377762635804 1.03388249776926 1 1
1.02194553721081 1.01111701449938 1 1
0.831996131681053 0.82356048639746 1 1
0.974967135718103 0.965428045808884 1 1
0.956782859720751 0.947448471198479 1 1
0.965491039409158 0.956106334204725 1 1
1.13718612850279 1.12687737856165 1 1
1.02802259827081 1.0189843389884 1 1
0.806498661868804 0.79833258085179 0 0
1.24536718953692 1.23198682949587 1 1
1.00630002641925 0.994100652126635 1 1
0.838184969431731 0.829199734748533 1 0
1.03983937457034 1.03002649388428 1 1
1.01085263431004 1.00189461680413 1 1
1.19611244086427 1.18338130389398 1 1
1.03203918166283 1.02060281991024 1 1
1.104517213277 1.09453593975288 1 1
0.984813095088602 0.975143296178814 1 1
1.22052406016653 1.2078686058999 0 0
0.884108128418911 0.875140877147067 1 1
0.866701689256564 0.857952797017725 1 1
0.848768648662749 0.840006079414257 1 0
0.811889589661708 0.804450598825012 0 0
0.859085442844327 0.849883094513734 1 1
0.969103846247899 0.959264427381538 1 1
1.0609919718778 1.05138198977393 1 1
0.970356000921169 0.960874430661933 1 1
0.934458757875453 0.92420408246167 1 1
1.08306381099723 1.07126257364457 1 1
0.822779962624254 0.814710883901918 0 0
1.07706831702623 1.06623972092241 1 1
0.869403873871345 0.860338783530638 1 1
0.971074708891624 0.961720618272017 1 1
1.19232535164153 1.17985179241204 1 1
0.769668257875675 0.762701250145832 0 0
0.881581225460589 0.873290533967722 1 1
0.821548489962643 0.813117200603968 1 1
0.952342998012663 0.941673496778641 1 1
1.00827217068864 0.996942840825848 1 1
1.02180293976515 1.01286550110217 1 1
0.954454158662996 0.945507772132535 1 1
1.03316073919138 1.02253100767641 1 1
1.32325226477062 1.31033160553339 0 0
0.994081118577713 0.982920374689684 1 1
1.08146110670708 1.07091259119981 1 1
1.08432307072042 1.07380697495064 1 1
1.23893784718546 1.22695917762828 0 0
0.978670545929775 0.968467403479235 1 1
0.93652239742801 0.927532353228623 1 1
0.978137241109638 0.968479701414084 1 1
1.03474188655119 1.02444293341994 1 1
1.04626470586468 1.03437286496877 1 1
1.04088574880181 1.03080796213113 1 1
0.971350332382184 0.961934888722893 1 1
1.05636767004068 1.04571803944036 1 1
1.04262071619076 1.0328851153086 1 1
1.03416895083268 1.0235343296298 1 1
0.804156542237541 0.795726826857052 1 1
1.05456460661776 1.04508290478358 1 1
0.907007400105233 0.897883599285162 1 1
0.974892103057484 0.965367265586507 1 1
0.991479106846151 0.982043517773789 1 1
0.982801197332804 0.973280664297093 1 1
0.944640109472109 0.935169903849398 1 1
1.02496766095222 1.01460505792504 1 1
0.853995647427378 0.844953150012158 1 0
0.819521557195249 0.810816126695922 1 1
1.09912379049189 1.08883016662238 1 1
1.11291934654797 1.10156545613583 1 1
0.820182340241058 0.811493188617141 0 0
0.941117697486319 0.932356223702146 1 1
0.76068580993636 0.753582898180349 0 0
1.04508403901944 1.03413214603656 1 1
1.04579600678974 1.03580605371544 1 1
0.791983473423113 0.784217113608275 0 0
0.914372300077996 0.904685991603363 1 1
0.972772907773701 0.962826048929408 1 1
0.92553543009074 0.917261866177746 1 1
1.12689521888254 1.11550411163656 1 1
1.18131961827613 1.16763592653714 1 1
1.08475091290448 1.07232735900962 1 1
0.909023928909341 0.900484298018905 1 1
1.02654824789486 1.01673627795036 1 1
1.10213585069438 1.09119479592394 1 1
0.955843080074609 0.946782548993658 1 1
1.14939189540486 1.13810294140373 1 1
1.00765559579964 0.997478977132525 1 1
0.917776637774973 0.908852678406924 1 1
0.964266553762978 0.954776879248231 1 1
0.920211864119283 0.910084948419261 1 1
1.00246497988538 0.993217364366421 1 1
0.974343150134972 0.963513141237059 1 1
1.05075468009328 1.04013937894715 1 1
0.882252294462091 0.873970145590696 1 1
1.04125802826468 1.03077885308986 1 1
0.902371375289184 0.893070537458452 1 1
1.0348808087823 1.02408576367507 1 1
0.920007821415056 0.911048831942638 1 1
0.950637466727945 0.941257900579697 1 1
1.00101560538952 0.989951184351884 1 1
0.925471645333655 0.915913298869833 1 1
1.11175897050923 1.10218701886248 1 1
1.24034224580827 1.22753892347343 1 1
0.995877548977577 0.985607371179612 1 1
0.9882695631623 0.978487511171521 1 1
0.988059360929656 0.979040057908518 1 1
0.901639500912376 0.89259004767358 1 1
1.1928502070674 1.18139031035405 0 0
1.09236457709569 1.08207031565198 1 1
0.957493627772849 0.94588169628747 1 1
0.89817789102109 0.889826872458862 1 1
1.15163630994815 1.14058030545081 1 1
1.23534307733703 1.22210066014289 1 1
1.0384178546391 1.02862800712478 1 1
1.02327032930834 1.01268485497972 1 1
0.935777007264965 0.925758232765603 1 1
1.0613547643468 1.0508786347785 1 1
0.946084337172585 0.936910078339181 1 1
0.940728198894028 0.931836105715896 1 1
1.0752643413376 1.06460370883875 1 1
0.856692450178999 0.849006852630889 1 1
1.16252702716813 1.15001522397286 1 1
1.08141252657955 1.07013414844047 1 1
1.08264895928967 1.07151154770837 1 1
1.07842449293014 1.06774076277308 1 1
1.04386757855422 1.03420230823493 1 1
1.016865618479 1.00592611586169 1 1
1.03645109196409 1.02654173662817 1 1
1.07957290766405 1.06889242673911 1 1
1.03227844480838 1.02144831601369 1 1
1.00999009827175 0.999512783214772 1 1
0.901439944971022 0.892997948888937 1 1
1.06711743352057 1.05573829969225 1 1
0.782243379027353 0.773477404087847 0 0
0.907608515651835 0.899182144892723 1 1
0.970883819263012 0.960562225006677 1 1
0.906496546221417 0.89809482612873 1 1
0.931491592469651 0.922326510516332 1 1
1.14240098803653 1.13068734850098 1 1
1.16721864944855 1.15565747114996 0 1
1.13173838235115 1.12014190023851 1 1
1.13221371894101 1.12094044934488 1 1
0.971010884222915 0.960662041549519 1 1
1.11127542213886 1.10087682298765 1 1
1.04460811377445 1.03524973470958 1 1
0.911422198034917 0.901324372547394 1 1
1.00234493872108 0.991621068761747 1 1
1.08031166333131 1.06955469729493 1 1
1.03530368742308 1.02415715176417 1 1
0.880958912249053 0.871887811385093 1 1
1.13801497104409 1.12679360548762 1 1
0.95978443917092 0.950882552982129 1 1
1.11160432971833 1.09978857544287 1 1
1.11974862675132 1.10931305361928 1 1
1.09995171860245 1.08889608214668 1 1
1.09530015609501 1.08382194888432 1 1
1.05193391820788 1.04196338374084 1 1
0.839673072985553 0.831718425713598 1 0
1.02972181017573 1.01960249018064 1 1
0.982266417154874 0.972132327924244 1 1
1.03378225037305 1.0214725739753 1 1
0.897188756095781 0.889639697598955 1 1
1.01402934521234 1.00424078933468 1 1
1.10730489320732 1.09603080051528 1 1
0.816032556106127 0.808067932988006 0 0
1.09870134036192 1.08591773588233 1 1
0.977118032522472 0.966079583703926 1 1
1.00153747876048 0.990090497278573 1 1
1.0086206807774 0.998153624238118 1 1
0.940312774954033 0.931418802648279 1 1
1.0253276156391 1.01521732375355 1 1
1.00087990383619 0.989903748536334 1 1
1.16309443611285 1.15090517450016 1 1
1.08895584750757 1.07719163917902 1 1
0.952834292971827 0.944391442143208 1 1
1.02875251035042 1.01948565710624 1 1
0.977744520160019 0.967284127490462 1 1
1.02622512204327 1.01584389176822 1 1
0.960041718939435 0.950709895471634 1 1
1.16659565420218 1.15356120373196 0 1
1.18570234027708 1.17379854525947 0 0
0.842127204949764 0.834134875947554 1 1
1.09036616136822 1.07994779686406 1 1
0.997825341898897 0.986611201679932 1 1
0.845088875397444 0.836015103383949 1 1
0.835174865543183 0.826659253262748 1 1
1.10678058860107 1.09556144575172 1 1
0.834676385386754 0.825714114415734 1 1
0.846038719788696 0.837169909222966 1 1
0.984932215189995 0.975338179841671 1 1
0.96524961030411 0.956397744992842 1 1
1.04814824480895 1.03715723346106 1 1
0.94441863061389 0.932844544768715 1 1
0.886529913855962 0.878259600611996 1 1
0.91709918271566 0.907261011320187 1 1
1.15919962542535 1.14847310456971 1 1
1.00902713966019 0.999903086945933 1 1
0.948014104930401 0.93838747579947 1 1
0.932791123462513 0.922131246902824 1 1
1.10972431025408 1.09830566756572 1 1
0.912388268876957 0.902878932980672 1 1
1.19821098435954 1.18696620282765 0 0
1.10880573607343 1.0987360675971 1 1
1.01952655879453 1.00993734474487 1 1
0.854306898866522 0.845942090932233 1 0
1.0561860773327 1.04611997057612 1 1
1.04768947143151 1.03608715000715 1 1
0.994960989746547 0.985823615239474 1 1
0.949466943050816 0.939727738939543 1 1
1.02361370232234 1.01311996194051 1 1
0.84631302738883 0.838018302336252 0 0
0.881567909828762 0.872896864572667 1 1
1.02505850714152 1.01508731252485 1 1
0.989784389164085 0.978635514109848 1 1
1.00282433336981 0.993016376477193 1 1
1.03012250212595 1.01994625800194 1 1
1.2415537127754 1.22999536780427 0 1
0.888980046705446 0.878380159266318 1 1
1.06983311172495 1.05847959267132 1 1
0.945147096412842 0.936427032008433 1 1
0.890956512295688 0.882163736890223 1 1
0.821664004536201 0.811738904948339 1 0
0.77830579752811 0.770183671235813 0 0
1.00209932388402 0.99174707580281 1 1
1.13371619832563 1.1217241989883 1 1
0.998177157362048 0.987593010319836 1 1
0.870011205090719 0.861496087281382 1 1
0.995186704221187 0.985095419359608 1 1
0.941617982115704 0.933647015548534 1 1
1.06440923625051 1.0528286552289 1 1
1.02910179322065 1.01938745026911 1 1
0.998556235732484 0.987887073897547 1 1
1.114307371995 1.10256333067708 1 1
1.007305992822 0.996748911101745 1 1
1.08453681638498 1.07360810218022 1 1
1.01994969028646 1.00942845690756 1 1
0.898107488091978 0.888313646491523 1 1
1.09179870422326 1.08033165467031 1 1
1.12087655924208 1.1098130491082 1 1
1.05659381060253 1.04612220722692 1 1
1.00315187499226 0.990332613530651 1 1
0.864443236382513 0.855152985784299 1 1
0.844358204399771 0.836477926660492 1 1
1.0709837074544 1.06021426513562 1 1
1.0056748551662 0.995514915374282 1 1
1.10501957388821 1.09406621480037 1 1
0.944759032647197 0.934358890860141 1 1
0.943507314904961 0.933570236618645 1 1
0.835528645888577 0.827184370267668 1 1
0.752893455709564 0.744621372206044 0 0
1.04202718624353 1.03154919967784 1 1
0.986849231748854 0.976124642002393 1 1
1.08281588468761 1.07192769317124 1 1
0.814968723024374 0.80708672454407 0 0
1.09403145664381 1.08290108334176 1 1
1.0583012827119 1.04772423909168 1 1
1.06978284037158 1.0593460055458 1 1
1.09077289722642 1.07960473223517 1 1
1.07155610376247 1.06097877051019 1 1
1.03128070186001 1.01987418006203 1 1
0.953844696134499 0.944796093370331 1 1
1.03005280833736 1.0196940112859 1 1
1.07590546945627 1.06403294968292 1 1
0.918226062924114 0.909267086513643 1 1
0.963320464293334 0.954001082450712 1 1
1.06915411186868 1.05870480599863 1 1
0.840979362555334 0.832188086943964 1 1
1.07051595417018 1.05973345557986 1 1
0.915330711411863 0.906571828722459 1 1
0.914743707184438 0.904085408436454 1 1
1.06301609156372 1.05322853000701 1 1
0.964159105731224 0.954183668034492 1 1
0.917795547540532 0.908877121024414 1 1
1.10307668598372 1.08926008363162 1 1
0.972655257480761 0.963346576723664 1 1
1.0567428408124 1.04509723890856 1 1
1.06380603795069 1.05128476378344 1 1
0.982575635668944 0.972108330600547 1 1
0.997604021515149 0.987663882798737 1 1
1.04047680822056 1.03030088896145 1 1
1.02079890402504 1.01008163542909 1 1
0.953938236950208 0.942567605826553 1 1
1.01672957302968 1.00625395957663 1 1
0.926589129608584 0.915602058431137 1 1
0.978738680777843 0.967880808535041 1 1
0.849710859481267 0.841756664054723 1 1
0.995823484563324 0.986562364742845 1 1
0.874319286401567 0.864155837420408 1 1
0.974881782693354 0.965555710193609 1 1
0.93258058124401 0.922785784527302 1 1
0.985363200945927 0.9762224516296 1 1
0.911692431099616 0.902790659735496 1 1
0.902957642615604 0.894616279181574 1 1
1.00006218372545 0.990164360384452 1 1
0.920964392538872 0.910776179640737 1 1
0.979531052057254 0.969578515233857 1 1
1.00390506369487 0.994177471191787 1 1
1.00019889863768 0.990633081077702 1 1
1.08111679584041 1.07035006572068 1 1
0.866283835648756 0.85746450063535 1 1
1.08018772296017 1.0697292703891 1 1
0.971863243957574 0.962277860189443 1 1
1.07661224711272 1.06540910163617 1 1
0.700576265313986 0.693152343927675 0 0
1.10298936494144 1.09155849019416 1 1
1.01205909270687 1.00147256597665 1 1
1.02472532161954 1.01412992246182 1 1
1.0332713217457 1.02151150003695 1 1
0.979271413749149 0.969484357290817 1 1
0.947769915113673 0.939294404147972 1 1
0.785650408490252 0.777800052818113 0 0
0.920068574559774 0.909988288733509 1 1
1.05753630158914 1.04712545380658 1 1
1.12059686624034 1.11066396359347 1 1
0.927452176669564 0.918532157929762 1 1
1.09353274745409 1.08244189876338 1 1
0.927143346572654 0.917781687880651 1 1
1.14027642522624 1.12687244387515 1 1
1.05011077086268 1.03964938689836 1 1
0.818033964592786 0.810830692155732 1 1
0.929493498252705 0.919644798472379 1 1
1.02524518407381 1.01506709489948 1 1
1.00397750456609 0.99464810673555 1 1
1.08095984571084 1.06926859288432 1 1
1.00238590348599 0.992171760429403 1 1
1.0185056196274 1.00754347860407 1 1
1.05658517254448 1.04594290280569 1 1
0.783101351632834 0.775270989553876 1 1
1.07482701052018 1.0634757619209 1 1
1.03434447370935 1.02455857431667 1 1
0.893618887067784 0.885271436470028 1 1
0.796080918197729 0.787913431355745 0 0
1.02124988421188 1.0117799056899 1 1
1.08464065748049 1.07307884561331 1 1
1.11295870608851 1.10235335022728 1 1
1.04014332191173 1.03041592465918 1 1
1.23417871338067 1.22191897157124 0 0
0.913767404464374 0.904388845255942 1 1
1.02174541471363 1.01233773262405 1 1
1.00193322127142 0.991413603650546 1 1
1.10505662700744 1.09351855974874 1 1
0.907548877257425 0.898769667837638 1 1
1.03352371750484 1.02298250078757 1 1
0.888214558216822 0.879286440691575 1 1
1.18181837132831 1.16951723263318 0 0
0.924037742480555 0.914122365197388 1 1
0.966642946623878 0.956699129853283 1 1
1.09301874479909 1.08193204344066 1 1
1.08837156615113 1.07668463552104 1 1
0.972056314900556 0.961607036555405 1 1
1.08846755633414 1.07838514916144 1 1
0.929130843165222 0.920370106339686 1 1
0.943241498931529 0.933580271042956 1 1
1.11437665792054 1.10259746094302 1 1
1.13659807082005 1.12539141503191 1 1
0.967620404513257 0.957658326999177 1 1
1.07993454481753 1.06902817264 1 1
0.853210051316343 0.844328696364926 1 0
0.78889191892455 0.781070201802243 1 0
0.992869589173928 0.983384953766178 1 1
1.16919037503767 1.15833339999592 1 1
0.988790905780363 0.977862846893412 1 1
0.979872760142503 0.97022774075343 1 1
0.836221005517814 0.826792726149048 1 1
0.877434219776264 0.869688521985082 1 1
1.20194139147964 1.19102255789665 0 0
0.859189092608907 0.850818637004118 1 1
1.06790926067235 1.05745872984046 1 1
0.896272370735199 0.887009343597197 1 1
0.96910142810544 0.958767946989766 1 1
0.902335513192925 0.892647716846146 1 1
1.0302964226225 1.01991872004793 1 1
0.85677831806513 0.847930965724502 1 1
0.999000637030326 0.987361534515372 1 1
0.975281686164021 0.96491082401046 1 1
1.00138651690231 0.991413625468683 1 1
1.17292648659355 1.16207295775702 0 0
0.968919889193282 0.960218909005175 1 1
1.15836038880949 1.14755252622039 0 1
1.15272784124215 1.13885511414302 1 1
0.929713254619058 0.921107400757952 1 1
1.08525186257885 1.07356381324581 1 1
0.886162515067655 0.87752658479285 1 1
1.10224438042005 1.09169185070853 1 1
1.14926854478815 1.13750772357717 1 1
1.02134033588357 1.01051834169395 1 1
1.00352341117183 0.994385374817377 1 1
1.05067212916879 1.03837180839948 1 1
0.988498955499778 0.977249878213372 1 1
1.19552795041658 1.18436821149337 1 1
1.0977216745271 1.08647181216428 1 1
0.823662285022367 0.815523866523145 0 0
0.916907626668943 0.907921656534315 1 1
0.91692526788849 0.907783936378407 1 1
0.968227631374806 0.958040545184676 1 1
1.12042807934142 1.10840519873743 1 1
0.971986762373543 0.961897160302152 1 1
0.842185359257822 0.833437569224861 1 1
1.02283417624802 1.011785297905 1 1
1.07346280184714 1.06207990534102 1 1
1.00466915322169 0.995078019821584 1 1
1.02773477237804 1.01614184818155 1 1
0.994984021668278 0.98517266453271 1 1
1.04007357897624 1.03049866537208 1 1
0.790804588918549 0.78306553801392 0 0
1.08830393733798 1.07710810262464 1 1
1.00251618252108 0.991749184873779 1 1
1.0337466086669 1.02307627586847 1 1
0.79995243332861 0.791351344070572 0 0
0.991875148550836 0.98346603504975 1 1
0.941981759510745 0.931257291915607 1 1
0.948366210190665 0.939564035399857 1 1
0.882140736597286 0.872570347712381 1 1
0.751961021026068 0.74479521278868 0 0
1.05440476338736 1.04365747093492 1 1
1.04525643447384 1.0346414968104 1 1
0.896804772163441 0.888071279573245 1 1
1.03019248081384 1.02075511010519 1 1
0.892532779816637 0.883523771855175 1 1
1.06283682422323 1.05206992065946 1 1
1.16756385553884 1.15584147006754 1 1
1.08837568167022 1.07632096802549 1 1
1.13663276138022 1.12543796582624 1 1
0.960463271324409 0.952001315757034 1 1
1.07653271967125 1.06513350820243 1 1
0.936086428836088 0.927101636812816 1 1
0.897145200092905 0.887953864295966 1 1
0.958908811293653 0.949558933682078 1 1
1.0756052563471 1.06384573715608 1 1
0.925977335706179 0.916299163267721 1 1
0.985802637498444 0.974992003522067 1 1
0.987015927745389 0.977396554535439 1 1
1.10992282813786 1.0982857112172 1 1
1.02125545338887 1.01069365984474 1 1
1.04569279906391 1.03577435719635 1 1
1.04791752171938 1.03815114911931 1 1
1.12117762062036 1.11027842221913 1 1
1.13917033254134 1.12790722019759 1 1
1.1598668796553 1.14908562460584 0 1
1.03301679441687 1.02260864151497 1 1
0.971758409763674 0.962683956845896 1 1
0.939252224055013 0.930181643447824 1 1
0.971805505146597 0.961509518657956 1 1
0.792528572452747 0.784084537738651 0 0
1.01611306834302 1.00530580402819 1 1
0.991047037892281 0.979769709038346 1 1
0.962719435165974 0.953154634265619 1 1
1.04681396593228 1.03583863928196 1 1
0.862115293433777 0.853806204619896 1 1
0.944187201163914 0.934825872079249 1 1
1.04002325033973 1.02921085453443 1 1
1.04658805421574 1.0339979955064 1 1
0.884482593939719 0.875727198828149 1 1
1.13012241423326 1.11762443020119 1 1
0.862905625171561 0.854167843916988 1 1
1.01269889254454 1.00297248196518 1 1
0.967146588417027 0.958499674842583 1 1
1.00406148510782 0.994195991378638 1 1
1.08397453103327 1.07400352214582 1 1
0.828456694552536 0.81995535511791 1 1
0.862347810509959 0.854087916144435 1 1
0.958832745033799 0.949460054173746 1 1
0.967590361096683 0.956997121026049 1 1
1.05587803985092 1.04504088607081 1 1
0.915454969951904 0.90658378514107 1 1
0.967591176696373 0.957812126049864 1 1
1.07950206585002 1.06991175730682 1 1
1.07742068410088 1.06644023190013 1 1
0.79419445252018 0.785919468277223 0 0
1.00800882343701 0.99827042236703 1 1
0.835195698113358 0.826595667580167 1 1
0.85761229817966 0.849043813245297 1 1
1.00265985514659 0.99210837765348 1 1
1.08723869574928 1.07627941914115 1 1
1.06492749173018 1.05437752590532 1 1
0.904213276674928 0.89514114107149 1 1
0.816082077560081 0.808379615807295 1 1
0.983402770385971 0.973816345556154 1 1
0.970946288473466 0.961921476861496 1 1
1.12349600602697 1.11159865816386 1 1
1.07153681463198 1.05905503489278 1 1
1.01048408011528 0.999166484866522 1 1
1.05902595570938 1.04733383521363 1 1
1.03787274586745 1.02833215309707 1 1
0.886255112212902 0.876625196769152 1 1
0.946869056015603 0.93689446941092 1 1
1.0372011614981 1.02691354217048 1 1
0.905515963937703 0.896818854309836 1 1
0.928316825914922 0.918627448018435 1 1
1.04014804117528 1.02906223913898 1 1
0.901547263423802 0.891727591209677 1 1
1.00386430882943 0.993161877346178 1 1
0.995044711621263 0.98497243996927 1 1
0.977230975390695 0.967540361001444 1 1
0.90986492570619 0.901235841130454 1 1
0.963080150476763 0.953775787359668 1 1
0.857277804561475 0.848548443897503 1 0
1.15968227770002 1.14838729858065 1 1
1.01144356777102 1.0014448321932 1 1
1.10866597907964 1.09813261073843 1 1
1.07888250643796 1.06764464924781 1 1
0.875124108265978 0.866152399151969 1 1
0.77481820263939 0.767532334649508 0 0
1.02471152697859 1.01487293111824 1 1
0.940661318420971 0.93073918454707 1 1
1.02781334088977 1.01714868077303 1 1
0.938869597236056 0.930043062960322 1 1
0.934664077851144 0.926410113500841 1 1
1.08238365925069 1.07141292092101 1 1
1.14263215589127 1.13120015750974 1 1
1.20613080638415 1.19382910420355 1 1
1.11769338300586 1.10713636221219 1 1
0.918575743848453 0.909925089714283 1 1
0.976942309289244 0.966079639513666 1 1
0.853438036441895 0.844243769923809 1 1
1.14604783461231 1.13536347926167 1 1
1.01823986921203 1.00681278425757 1 1
0.945916323644686 0.936981381743976 1 1
1.14970209147671 1.13931189274806 1 1
0.954614293820463 0.943645850614292 1 1
1.08445892614382 1.07465970815784 1 1
0.844452826997165 0.834289164634108 1 1
0.848197517268459 0.839979182083001 1 1
1.13942935748207 1.12763537693628 1 1
1.01829061989958 1.00758643168049 1 1
0.990862151505036 0.979990013506365 1 1
1.17307806176685 1.16083845188744 1 1
1.12979133710774 1.11885941925597 1 1
0.922339203598155 0.911917899018375 1 1
1.01476003467211 1.00383046736092 1 1
1.04219462348365 1.0316675171798 1 1
1.08908393772273 1.07900284710918 1 1
1.05068999188876 1.04186738392993 1 1
1.12427087839993 1.11316233230132 1 1
0.928316098260768 0.918669824546777 1 1
0.933626515385004 0.923624818938405 1 1
0.884939297034318 0.87606275648352 1 1
1.06642200895147 1.05642246688813 1 1
1.04983208413431 1.04016925063021 1 1
1.15036735588802 1.13924764958311 1 1
0.872593079090836 0.863590385018173 1 1
1.0257248260296 1.01518912594543 1 1
1.10623324671218 1.09492430081227 1 1
0.942911915103868 0.934537811306211 1 1
1.00667210358263 0.996740674943278 1 1
0.914946532276682 0.905889488636695 1 1
0.973172503226341 0.964239119292703 1 1
0.894893818084282 0.886214189177466 1 1
0.957235004433006 0.947928149204785 1 1
0.991530241605808 0.981321568330539 1 1
0.930088239165468 0.921127259922809 1 1
1.10145489172241 1.09034982875 1 1
0.975857806966372 0.966459772395828 1 1
1.08829240280212 1.07657903491696 1 1
0.972331458877816 0.962145464399945 1 1
1.17364676998624 1.16245431222318 1 1
1.013178525309 1.00230598582155 1 1
0.987485096007639 0.977073573734703 1 1
1.07003021608359 1.06018365008676 1 1
0.766517379048225 0.757850721829855 0 0
0.840418339320764 0.832479348280577 1 1
0.891230421584185 0.882433282852481 1 1
0.761987663758184 0.754716970328214 0 0
1.22065509129103 1.20812203465491 0 0
0.944872992507868 0.935743438192178 1 1
0.966510407607919 0.957315204629652 1 1
0.968563206928243 0.959924636452139 1 1
1.0917398296279 1.07979604207661 1 1
1.11243494153448 1.09988671573289 1 1
1.10816469556976 1.09764816361038 1 1
1.02538886674559 1.01581224253733 1 1
1.08113847554181 1.07116729924346 1 1
0.980810482343845 0.97088311110915 1 1
0.842470093822924 0.834307987118479 1 1
1.04659996809495 1.03673983270088 1 1
1.00026639920611 0.990346162590611 1 1
0.838678616410027 0.829877214634839 1 1
1.04128114618441 1.03165833422452 1 1
0.992679891593807 0.982587297757848 1 1
1.04210218841569 1.032392670391 1 1
1.02054900915308 1.00973680058577 1 1
0.948082747066261 0.9377532075809 1 1
0.896592074992279 0.888350061826684 1 1
1.00550813032622 0.994281665725344 1 1
1.07620611115062 1.06504292538938 1 1
0.949321724681389 0.940300488094663 1 1
1.07964029897174 1.06869335870116 1 1
1.03864713469094 1.02761246897565 1 1
1.08813665340777 1.07716425107108 1 1
0.973484864483429 0.962479086105757 1 1
1.10580141611165 1.09544121249587 1 1
0.985883414563862 0.976027425203237 1 1
1.04760839083644 1.0375941841492 1 1
1.02846833668714 1.01839996312636 1 1
1.06212209717206 1.05049446291003 1 1
1.22692430239476 1.21335602176256 0 0
0.98558617070996 0.975513637414811 1 1
0.958271014976898 0.948183855558384 1 1
0.791743272600872 0.783924901161973 0 0
0.870565386137952 0.862092047137849 1 1
0.962804031135443 0.952146807285081 1 1
1.15322154640395 1.14267209581738 1 1
0.804120142577654 0.796563564115422 1 1
0.954757680510788 0.944538336202227 1 1
0.894873024476204 0.886923127146615 1 1
0.991910609666618 0.982157191625125 1 1
0.867717195769432 0.859079098032709 1 1
0.99668114919676 0.987540882842056 1 1
0.913149853044933 0.903856060422552 1 1
1.06641772507736 1.05441926795541 1 1
0.907229766865344 0.897011188148058 1 1
1.13762918965234 1.12736189219245 1 1
0.91604771502333 0.905984996306259 1 1
0.982831379171797 0.973299014129486 1 1
1.04045773914419 1.03002711851326 1 1
0.891325530850007 0.882089721033077 1 1
0.86922496775821 0.860456715596709 1 1
0.940833917528766 0.930921379071613 1 1
1.11814587792285 1.10708848393011 1 1
1.11558496812618 1.10535601278559 1 1
0.961522416430542 0.950557213806554 1 1
1.08633391687301 1.07544532021067 1 1
1.22059431023362 1.20870011603619 1 1
0.992377054025617 0.982939512619657 1 1
1.07715536753695 1.06686541275788 1 1
0.98966966269192 0.979914870500217 1 1
1.05190984550838 1.04130220448767 1 1
1.09255214418272 1.08210529422697 1 1
0.764333975897104 0.755995883070891 0 0
1.03366611890993 1.02361468728854 1 1
0.997448203868543 0.987520690263797 1 1
1.09283303413738 1.08211976506304 1 1
1.0731979922849 1.06190254871738 1 1
1.0649785676238 1.05539261990913 1 1
0.917377682876423 0.906471429029775 1 1
0.988099626410531 0.979049852626432 1 1
1.09139320284934 1.0801713887741 1 1
0.96261615277877 0.95213876881774 1 1
1.11503254961856 1.10357929868321 1 1
1.01559059122626 1.00631775459364 1 1
0.907945174775343 0.898411610521251 1 1
1.097078460206 1.0862727280761 1 1
0.998885976574592 0.987539010297541 1 1
0.9934882835801 0.983878708641762 1 1
0.98011663273634 0.970796742403958 1 1
0.89442534102071 0.885582996362594 1 1
1.03203104256413 1.02152147510506 1 1
1.02331558202799 1.01355291481152 1 1
0.999442558897116 0.989297243430011 1 1
0.949229095059176 0.940081992429957 1 1
0.919577594723619 0.91167669542832 1 1
0.877251478873102 0.868554144609696 1 1
1.08636920608575 1.07483239350834 1 1
0.940440994140709 0.929901826367791 1 1
0.960884587395707 0.950915311027371 1 1
0.917712261503181 0.908662595757586 1 1
0.982643211657412 0.972125674533537 1 1
1.08686884662707 1.07559239489538 1 1
0.993679785579473 0.983355561047248 1 1
0.784837879519616 0.777078421879974 1 1
0.983664413523886 0.974429241641722 1 1
1.10443977419086 1.09400299476414 1 1
1.00534191119609 0.995358090497076 1 1
0.836984037991433 0.828880416485684 0 0
0.914189853860971 0.904213449113674 1 1
1.1351185751495 1.12470947376071 1 1
0.987782333382767 0.976729538465152 1 1
1.04443119699802 1.03326157171946 1 1
0.890394051781687 0.879493477889875 1 1
1.24120509830341 1.22748550072798 0 0
1.08807877611257 1.07666457248664 1 1
0.982091107063803 0.972444600563496 1 1
1.13616598817934 1.1243202707827 1 1
0.998539691450901 0.98832034361763 1 1
1.08786859147983 1.07736810643599 1 1
1.10526367210272 1.09307830885782 1 1
1.0890446834124 1.07852598658279 1 1
0.995397215534247 0.985205547405004 1 1
0.962549687192975 0.953236980156345 1 1
0.949665654564203 0.939938546443185 1 1
1.00810198614539 0.998116638758716 1 1
1.03052821683493 1.02019128237663 1 1
1.17703649230735 1.16391716818975 1 1
0.93038063722973 0.921183648868655 1 1
1.17581703653302 1.16365978110306 1 1
1.05064994023352 1.0398224833643 1 1
0.950941925548599 0.941650049898108 1 1
1.04350773676995 1.03281055348722 1 1
0.990512445353552 0.980357601974814 1 1
1.06081205439193 1.04766230619932 1 1
0.868252460202052 0.858786979389404 1 1
0.942441079067623 0.932518264471167 1 1
0.83877888417198 0.830378167532159 1 1
0.899946742918556 0.890086916882347 1 1
1.00516980469623 0.994954765200374 1 1
1.08138604684773 1.07009597177743 1 1
0.855222036703156 0.847393929349993 1 1
1.19471015767406 1.18362637968807 1 1
0.988086131162855 0.976829299601543 1 1
0.998734108058776 0.988736612956098 1 1
0.990644814917013 0.981110215716511 1 1
1.0156073808827 1.00562629650534 1 1
1.07562780743489 1.06304792957542 1 1
1.04462009356822 1.0339126853444 1 1
0.966348276170314 0.956292463028022 1 1
1.13311820210791 1.11997167634839 1 1
0.960872256380807 0.951439165782075 1 1
0.936485509378774 0.927090793922473 1 1
1.16643767975134 1.15504280369823 0 0
1.05207876850133 1.04092654567441 1 1
0.914575820745602 0.906300630245786 1 1
1.10876441506155 1.09682225291928 1 1
1.06731427229546 1.05653694129857 1 1
1.01958927619947 1.00922690781168 1 1
1.04430296054016 1.03474428254299 1 1
0.930805843671263 0.921929840334537 1 1
0.909969012774028 0.901088762110808 1 1
1.11722704470829 1.10705921601082 1 1
0.872347911371466 0.863652436083612 1 1
1.07978835995116 1.0691062648518 1 1
0.819628645957673 0.811713493479151 0 0
0.986056203584443 0.976584902592326 1 1
1.03045353214071 1.01958606646058 1 1
0.894610224079399 0.885584687675632 1 1
0.973807775690585 0.963142557821898 1 1
1.01882580321967 1.00842907285727 1 1
1.05406952571389 1.04363032776287 1 1
1.09371926087055 1.08353360185692 1 1
1.04159758667099 1.03169588690656 1 1
0.873828329010772 0.864859403938294 1 1
1.05822165035404 1.04726444744013 1 1
0.935395072813294 0.92589143258814 1 1
1.0081790803119 0.99823078013917 1 1
0.90621228035215 0.89733625983233 1 1
1.13613550275804 1.12408312733123 1 1
1.07050783826212 1.05864530400426 1 1
1.14705495923799 1.13629609916379 1 1
1.11937254262756 1.10803390863076 1 1
0.926139326407654 0.91511257765565 1 1
0.904643336548134 0.896086026074139 1 1
0.901185192400473 0.892766384235672 1 1
1.0791055748144 1.06830708615669 1 1
1.07897244558103 1.06840743272566 1 1
1.0158541034177 1.00422822099621 1 1
0.983383744674231 0.974514261483031 1 1
0.90593752529173 0.89720294129887 1 1
0.915609238122061 0.906954407176966 1 1
1.14396838647626 1.13276655412767 1 1
0.91141276532887 0.900712521409412 1 1
0.765405934986814 0.757419859324035 0 0
1.09814413789834 1.0876094367473 1 1
1.15665556398485 1.14370607798403 1 1
1.04758150590872 1.03620284420511 1 1
1.19149773447983 1.17943491181843 0 0
1.04803273968622 1.03707813480966 1 1
0.993950430321521 0.98451816877368 1 1
1.08629806279603 1.07388279531042 1 1
1.21769039319981 1.20551183278284 0 0
1.0419789303953 1.0316301340719 1 1
0.934893100351112 0.925935902899092 1 1
0.888128237844845 0.878538734518166 1 1
1.03098682068883 1.01950525098758 1 1
1.00324153632563 0.993913411175469 1 1
1.15170323891173 1.14057083066854 1 1
1.13115556829526 1.11951042544864 1 1
1.17393817856869 1.16200833512472 1 1
0.972271263161841 0.963123594658766 1 1
1.0247598729528 1.01469167363088 1 1
1.00105173295551 0.991807686036159 1 1
0.925057219267868 0.914955519334064 1 1
1.0909740458339 1.08027142225873 1 1
1.07598442396034 1.06539484077646 1 1
0.93534728597096 0.926282910876391 1 1
1.182463097819 1.17076028991302 1 1
1.03070806234116 1.02046205926278 1 1
0.924563131819714 0.916432135808272 1 1
0.859049448270881 0.850331990647793 1 1
1.06172999505534 1.0486993055386 1 1
1.01004577481495 1.00085510216502 1 1
1.01238159005541 1.00315703034456 1 1
0.97883139466172 0.968756864855397 1 1
0.892291431659551 0.883608803690666 1 1
0.803362919786735 0.795375537810915 1 1
1.14343384846009 1.13198749673831 1 1
0.990391429763176 0.980176303546028 1 1
0.958227812585632 0.948372367728657 1 1
1.04935190344672 1.03968700924337 1 1
0.996974078063252 0.986439229303942 1 1
1.07278592896439 1.0628964591582 1 1
1.08198770045574 1.07214729395595 1 1
0.994685372771448 0.984255387512847 1 1
0.976765185972822 0.966210799955206 1 1
1.07000645645158 1.05869591593277 1 1
1.00838041141532 0.998775976599539 1 1
1.05826523315938 1.04689428495601 1 1
0.962832291792217 0.953357019708301 1 1
1.04932154242823 1.03762397526045 1 1
1.14680579673682 1.13422978269284 1 1
1.02103241732305 1.01082958309918 1 1
0.894826787356098 0.885591670343518 1 1
0.960538644829106 0.951500899341897 1 1
0.983147992579974 0.973228201296061 1 1
1.01304265428263 1.00425117711613 1 1
1.01901701928322 1.00872427087249 1 1
1.0205172162349 1.00989418479969 1 1
0.995409107446142 0.984088481054918 1 1
0.96937878320121 0.959906971541874 1 1
0.892913748419943 0.883147511162954 1 1
0.999538546457147 0.989672217875611 1 1
1.01230240791514 1.00216506159267 1 1
1.1055823228628 1.09350719177663 1 1
0.924050114360503 0.914447802015492 1 1
0.920263209545323 0.910535399553256 1 1
1.1297518981821 1.11831078022018 1 1
1.09202606587995 1.08108498417258 1 1
1.20418513842519 1.19268686954758 1 1
0.943717795956305 0.933715990103063 1 1
1.04108240640457 1.03086400242981 1 1
1.03864157154928 1.02745985381428 1 1
0.881871602912531 0.873374783904478 1 1
0.919343370801497 0.90964645338892 1 1
1.15231860482674 1.14082155197753 1 1
1.11194756774753 1.10006423629384 1 1
1.03554448342153 1.02460265838047 1 1
0.929702639158809 0.920842643325334 1 1
1.05406517917117 1.04235016815071 1 1
1.114323577516 1.10346378424552 1 1
1.10020350821883 1.08813138645051 1 1
0.984837987694566 0.975229857436956 1 1
1.24923006656632 1.23524349862107 0 0
1.03186179767516 1.02109129179459 1 1
1.05839866276571 1.04753464959234 1 1
0.861012113595977 0.852282200749207 1 1
0.940173419266056 0.931201952009576 1 1
1.13005474019874 1.11987349047912 1 1
0.968291315166274 0.958855879090165 1 1
1.14293046020197 1.13171670546433 1 1
1.11606528934831 1.10485021741174 1 1
0.929453433040372 0.919159010126635 1 1
1.15077602585096 1.14007813598604 1 1
0.895658768521445 0.885603246920659 1 1
0.892581309503283 0.883787405811359 1 1
0.942939630902276 0.933531981433935 1 1
0.832793334744936 0.823742755544632 1 1
0.959371455536323 0.948137706956048 1 1
0.89601608611936 0.886625684691224 1 1
1.22530704836676 1.21308554779384 0 0
1.12063377162466 1.10942135222613 1 1
0.995698374977027 0.985882435472503 1 1
1.0088785256563 0.999339127245328 1 1
0.963418341270568 0.954676190420603 1 1
1.01784836067251 1.00698023854196 1 1
0.917585686622914 0.908840564074134 1 1
1.05794246702336 1.04764814242991 1 1
0.874102530254065 0.865050966076355 1 1
0.879066869838398 0.869907899239364 1 1
1.04269400968409 1.0317803603075 1 1
1.16859126838453 1.15798237092573 1 1
0.785620386813316 0.778329885129827 0 0
1.01144194645336 1.00051902345845 1 1
1.14523500877557 1.13365773046965 1 1
0.890121070670414 0.881527815634574 1 1
0.951512818399806 0.941475513390308 1 1
1.0264581691976 1.0159245554911 1 1
0.922525570363761 0.913164478629485 1 1
0.964395164888022 0.955475228032356 1 1
1.06092960570186 1.05064388800456 1 1
0.911656761497191 0.902347130622642 1 1
1.05982579755698 1.04743718562558 1 1
0.964728250113113 0.95515227696466 1 1
0.934946983343202 0.926277122917049 1 1
0.862771104209935 0.854230347426643 1 1
0.938477149730628 0.928675915706288 1 1
0.848117799393217 0.840365913578379 0 0
1.13306852584768 1.12132290452756 1 1
1.09371795091171 1.08333613198903 1 1
0.895209167231747 0.886112295090657 1 1
1.22001416358814 1.20796527966618 0 0
1.17710804917656 1.16462663865797 1 1
0.955593359892669 0.946833807523539 1 1
0.991398381201969 0.982532516544257 1 1
0.983872471518657 0.973859844865951 1 1
0.971849702245258 0.963069151475032 1 1
0.991804156893045 0.982587276775889 1 1
1.06045016752382 1.05012044165955 1 1
0.934115294960875 0.925286318547905 1 1
0.915435871890345 0.90575022133831 1 1
0.98937326873579 0.979374955338596 1 1
1.0167760811087 1.00637916690007 1 1
1.08873976549412 1.07780873145232 1 1
1.00240717660682 0.991598668775345 1 1
1.02471378054809 1.01353516978624 1 1
1.13292594458752 1.12107637666579 1 1
0.91010510662653 0.901584779276254 1 1
1.05565604240156 1.04435775172717 1 1
0.952525412051005 0.943114572989548 1 1
1.06496464980065 1.05521611405277 1 1
0.908202082039688 0.899882612870795 1 1
0.853968025813306 0.845984012716552 1 1
1.01331417454376 1.00338681062227 1 1
0.94517998601471 0.935489847389057 1 1
1.19116113609545 1.17930739032822 1 1
0.977202074409334 0.968622059784263 1 1
1.24494962107565 1.23241207233623 0 0
1.22691276789785 1.21261680279391 1 1
0.979241598620153 0.969205635352652 1 1
1.10004819475504 1.08947144740298 1 1
0.994965893568633 0.984562265284404 1 1
0.986113209894249 0.975214516712725 1 1
0.839148209576491 0.829641491573432 1 1
1.04379357747019 1.03332360595282 1 1
1.06462829431318 1.05285374780105 1 1
0.848356466741742 0.84033326783684 1 1
1.13567121499458 1.12433796209447 1 1
0.827891410682573 0.819969733927209 1 1
1.08267597449212 1.07200035137573 1 1
0.969272255890533 0.958491665566952 1 1
1.00194727474236 0.993093007182025 1 1
0.94544873381562 0.93603156998725 1 1
1.02254206407965 1.01289782952177 1 1
1.0352624517861 1.02469149263746 1 1
0.861357517642577 0.85297272127279 1 1
1.17426419969298 1.16313992670925 1 1
1.10925084659761 1.09760682879992 1 1
1.24564416646332 1.23438625572084 0 0
1.04778693230293 1.0377348340509 1 1
0.999161433581785 0.989941198416731 1 1
1.11441649835252 1.10373073344376 1 1
1.03498588344879 1.02305270714019 1 1
0.991908865423488 0.982819929877171 1 1
0.871200766919652 0.862933712026233 1 1
1.04806783280798 1.03816697420653 1 1
0.89172543379371 0.882331227365366 1 1
1.03142604424024 1.02147741622932 1 1
0.880494781741295 0.871711690729449 1 1
0.852859465499328 0.844506968402573 1 1
1.14124997403247 1.12986925761455 1 1
1.06102834335252 1.05024216256079 1 1
1.17411792351331 1.16345429149702 0 0
0.967893944096634 0.956198711642339 1 1
1.02202789004597 1.01113405113657 1 1
1.02499520007383 1.01460388062288 1 1
1.24303153599506 1.22854229321641 0 0
0.953000848338869 0.94351095302209 1 1
0.910080037438375 0.901179084693841 1 1
1.28935466731935 1.27532492416425 0 0
1.02834916062392 1.01893205391739 1 1
0.996008854473338 0.985232450681802 1 1
0.765327210481458 0.757265437537054 1 1
0.996625420561808 0.98695297771898 1 1
1.03627646243179 1.02530226076531 1 1
0.976598813991299 0.966717887088487 1 1
1.11403919363608 1.10293861440971 1 1
1.16639359974851 1.15404856196646 0 1
1.06465062193008 1.05555603031302 1 1
0.974819192475098 0.964712878781169 1 1
0.990370188505492 0.980298742992935 1 1
1.0245117675558 1.01409156792862 1 1
0.950731277064024 0.940856387674246 1 1
0.995017047740146 0.985932920881582 1 1
0.932853684480227 0.923826709177076 1 1
1.10169436506068 1.08917383675725 1 1
0.950912267987149 0.940100652706574 1 1
1.13322721278497 1.12153769516706 1 1
1.02616719066727 1.01559824895827 1 1
0.922819566914788 0.913768498852584 1 1
1.11790981531375 1.10632433920847 1 1
0.961605194157584 0.95192671211798 1 1
0.786736673851174 0.778181549935989 0 0
1.18295956325864 1.17073557404648 1 1
0.850454324373294 0.841958211412126 1 0
1.1514590184125 1.14109036749177 1 1
0.969666500333851 0.96048725680681 1 1
0.913667969893582 0.904540875723133 1 1
1.06074043067565 1.05040843617799 1 1
0.966431880650769 0.957341907520265 1 1
1.0802109081383 1.06902176101263 1 1
1.11934330707435 1.10840472359149 1 1
1.24337403398281 1.23072968995722 0 0
0.97543100634321 0.965341497304648 1 1
0.897022653628154 0.888759896221682 1 1
0.845829206287826 0.838340801727178 0 0
0.796795439109954 0.789025945415026 0 0
0.974274088218331 0.965112556760037 1 1
0.871954914714396 0.863548169661102 1 1
1.07339648341054 1.06229051556967 1 1
0.938303891244946 0.929390681616651 1 1
1.09158950900835 1.08102482479334 1 1
0.990379085146652 0.97953669115037 1 1
1.0640322969896 1.05250471029014 1 1
0.906198786370595 0.897130508672084 1 1
1.09319921039845 1.08191561920392 1 1
0.914788752568387 0.906888234783403 1 1
1.10077541623223 1.08961712685676 1 1
0.889007927016252 0.878668690701154 1 1
0.918679269045855 0.910374916346769 1 1
1.04507389307096 1.0342547847924 1 1
1.12238413205732 1.11087520201688 1 1
0.842935822950922 0.834637535954706 0 0
0.825993749821128 0.818287358589575 1 1
0.784767780127915 0.777791060211126 1 1
1.07916505609339 1.06867830651855 1 1
1.05701579941107 1.04667306092617 1 1
0.932881798694832 0.923364909740017 1 1
1.05900453484352 1.04940749152538 1 1
0.96983637291951 0.960221236960519 1 1
1.03014533548712 1.02095188974297 1 1
0.887301671479017 0.876953902486089 1 1
1.18981115453371 1.17811991302855 0 0
1.02998288212181 1.01969025425942 1 1
0.875406777385996 0.866081937676493 1 1
0.813083567057873 0.804779881300709 1 1
1.12493797551768 1.11451135591189 1 1
0.999625773973071 0.990011532957217 1 1
0.987448961109207 0.978385813726741 1 1
0.787790250244144 0.780319830027128 0 0
0.92818938519829 0.917710394936508 1 1
0.98058707613263 0.970299511383992 1 1
0.973182371617956 0.962290949908901 1 1
0.90393363572374 0.894348027429177 1 1
0.936275350608943 0.926577816497154 1 1
0.851219170101107 0.842869561579885 1 1
1.07840875792231 1.06757055957588 1 1
0.993480198667553 0.982562904146828 1 1
1.0584799139341 1.04864315243249 1 1
0.956364540300742 0.947455621509648 1 1
0.876620676533637 0.866991658122947 1 1
0.970120581538946 0.959837915905697 1 1
1.07422392383794 1.06432037402852 1 1
1.01578532454908 1.00615636971916 1 1
0.983063943334611 0.972777557741882 1 1
1.13880655293938 1.12680106996118 1 1
1.07023999883915 1.05877544980388 1 1
1.02578199066755 1.01553182875015 1 1
0.948000486072904 0.9386985555769 1 1
0.971470619773784 0.961224765034142 1 1
0.960221664788728 0.94978863742572 1 1
0.948048865509332 0.936989666262528 1 1
0.827237469398342 0.818934902748049 0 0
0.889219659184526 0.881182777145215 1 1
1.06999466540715 1.05762885995483 1 1
0.81053717897194 0.802295427632461 0 0
0.915289151477113 0.906752983358632 1 1
1.12729709644825 1.11672783895549 1 1
0.934055600747631 0.925846569098795 1 1
1.01475408151901 1.004660304522 1 1
0.866671652993563 0.858177241697265 1 1
1.12688263911342 1.11538594480335 1 1
0.824473897331037 0.815958613086595 0 0
1.05491173571922 1.04427079849744 1 1
1.08802185407067 1.07619973577314 1 1
0.969936563488657 0.960430577070338 1 1
1.1095438161927 1.09837885333229 1 1
0.893487530444028 0.885159210989297 1 1
1.11381958769583 1.10362396985096 1 1
1.08196984894654 1.07141829454551 1 1
0.948389539498384 0.939791608588163 1 1
1.03596800353575 1.02534069429279 1 1
1.14587258055688 1.13380735851738 1 1
0.983757388686898 0.973740648743132 1 1
0.980427459026981 0.970895552806056 1 1
1.03922264279013 1.02842966963002 1 1
1.02234478909573 1.0121361190701 1 1
1.01208400264693 1.00249525928007 1 1
0.954757431082319 0.945257784918073 1 1
0.988378221047414 0.97818387713105 1 1
0.933531031042881 0.922386159314763 1 1
1.12710932327633 1.11486340574077 1 1
0.926721041222408 0.916692156907357 1 1
1.11573812048914 1.1040840719172 1 1
0.949457002858717 0.939273012845609 1 1
1.04813051424552 1.03654930693728 1 1
0.927819262613085 0.918868985309572 1 1
1.09390805359508 1.08264159056841 1 1
1.03963280724146 1.02821407343232 1 1
1.17687269913779 1.16580851616463 1 1
0.949509343706105 0.940135095886704 1 1
1.09564619590775 1.08513343315538 1 1
1.10476858368878 1.09352940395595 1 1
1.01925835524422 1.00885001225984 1 1
0.865923774605812 0.855967444706011 1 1
1.04442634827235 1.03482936388428 1 1
1.10397792302876 1.09246125987392 1 1
1.00369212950149 0.993029224875472 1 1
1.0113959003885 1.00190896187616 1 1
1.04666888899937 1.03587577999142 1 1
1.12060889341875 1.10877763098351 1 1
1.02277070781174 1.01196424562308 1 1
1.08162053750871 1.06963644010308 1 1
1.1729679960219 1.16148256756106 1 1
1.07701355875073 1.06492979740516 1 1
1.001761607924 0.99171511451768 1 1
1.03287911325064 1.02306772493232 1 1
0.929538465466197 0.919655403665826 1 1
1.01628837525245 1.00607276734788 1 1
0.985638280543107 0.975629157974228 1 1
1.04896566154043 1.03923934620973 1 1
0.87189249486059 0.862947854816859 1 1
1.14187521343126 1.12986948554712 1 1
1.08020283415848 1.06952177877291 1 1
0.914830323109931 0.904270217710642 1 1
1.19157360117471 1.17917254767035 1 1
1.058650973818 1.04705778688986 1 1
1.10649374893791 1.09231754456128 1 1
0.965109047366601 0.954778341833673 1 1
1.18834124710173 1.17667500790314 1 1
0.891756092778365 0.882713078461895 1 1
1.03959732008718 1.0286503497296 1 1
1.12435611476923 1.1137676090809 1 1
1.07025506673942 1.05953067315359 1 1
1.14767543459994 1.13633427196904 1 1
0.75386633510337 0.746495601375598 0 0
1.2432387549245 1.23174828391196 0 0
1.04342390033031 1.03305188498334 1 1
0.941186297166004 0.931411144241735 1 1
1.02975873469776 1.01875790614181 1 1
1.01297627645551 1.00289647582229 1 1
0.890973001563128 0.882845673388197 1 1
1.16134610353453 1.15021245794291 1 1
0.926110410948364 0.9168730836507 1 1
1.01648437497063 1.00468302014561 1 1
0.867033049942678 0.857249174198833 1 1
1.15968812136127 1.14612230720098 1 1
1.01701361080014 1.00679624363646 1 1
1.02046708927935 1.01072680802252 1 1
0.80634880974959 0.797859016386645 1 0
0.915971323114784 0.906876919655211 1 1
0.847309400930373 0.838203226886291 1 1
1.02370479538699 1.01400208554243 1 1
1.07319716915275 1.06186196093691 1 1
0.854825187810206 0.846317239658904 1 1
0.994854820116314 0.984688764250439 1 1
1.05253936139094 1.04037166976748 1 1
0.993775024070885 0.982481113331086 1 1
1.10129468203532 1.09082609874369 1 1
0.812908144559294 0.80455331746904 0 0
1.11952064922529 1.10878673865518 1 1
0.955747150441424 0.945896954776475 1 1
1.10332970442371 1.09174498054469 1 1
0.937450375161704 0.927654011409946 1 1
1.20516698916393 1.1927885659175 1 1
0.990349605397336 0.979629234694258 1 1
0.916695311811837 0.907841314227726 1 1
1.15190537047005 1.14108641973851 1 1
1.12605484047636 1.11376741767987 1 1
0.935636144181879 0.926924130728351 1 1
1.17834698389478 1.16604337832699 1 1
0.959523203741772 0.95024876580957 1 1
0.977686724418258 0.967412463326841 1 1
0.87517814957152 0.867395190665847 1 1
1.1118093873314 1.09995680489423 1 1
0.773847688922721 0.766542644096723 0 0
0.909212577926359 0.90061713049972 1 1
0.847065148456507 0.837916002838283 1 1
1.10858208410459 1.09782140686338 1 1
0.996389440306554 0.98722666744874 1 1
1.03644419656191 1.02683985827544 1 1
1.05354114938595 1.04364390487122 1 1
1.28779116251647 1.27435173105805 0 0
0.970090528859207 0.960681888941303 1 1
0.971970864645953 0.962189732282259 1 1
0.960531617243757 0.951561575735008 1 1
1.13840810858186 1.12747279698504 1 1
1.03359499689687 1.0241244995007 1 1
0.990651458591203 0.981230485495435 1 1
1.1140086240304 1.10233161897301 1 1
1.11033166591869 1.09963166062864 1 1
1.15867623384498 1.14623018447586 1 1
0.888410263675707 0.877862067953111 1 1
0.778600333478384 0.771360341907898 0 0
0.766760197110313 0.757926737158543 0 0
1.0562343079665 1.04639710961738 1 1
1.00994375298835 0.998981227987944 1 1
1.06615003867349 1.05607760146097 1 1
0.969635581406618 0.959626874999777 1 1
1.05380881859317 1.04407279663798 1 1
0.912221388167867 0.903457379764153 1 1
1.08441984528074 1.07395099505342 1 1
1.04046957837802 1.03079253357227 1 1
0.943740387870267 0.933971630325727 1 1
0.949929544318036 0.941246901447236 1 1
0.899830842331784 0.890430185794602 1 1
0.889210985470571 0.880689025515787 1 1
1.0361234758692 1.02490712070421 1 1
1.05709991226213 1.04668986545593 1 1
1.22290075811141 1.21094552411319 0 0
0.948029163458579 0.938349301822095 1 1
1.12869064021165 1.11662209065061 1 1
1.19062532844496 1.17842373780452 1 1
0.823296029438144 0.815643889922749 1 0
0.961671475040776 0.950812030472395 1 1
1.10099893408849 1.08974656448647 1 1
0.937273875595809 0.928917561271703 1 1
0.826150181341932 0.818052498582826 1 1
1.06332732990195 1.05338247178072 1 1
0.974714223931653 0.964278484576066 1 1
1.08737075049708 1.07448336333621 1 1
1.09003697838067 1.0797132402849 1 1
0.989494455098509 0.979947358283304 1 1
0.996081102863518 0.986277687973219 1 1
1.09472741544748 1.08367899337446 1 1
0.984377855984175 0.975339946104888 1 1
0.960975306888002 0.950820923870483 1 1
1.03068486088866 1.0209374068062 1 1
0.823417522091634 0.814500670748195 1 1
0.929342228502126 0.919511257709889 1 1
1.08306579219359 1.07145100002194 1 1
0.985899399029317 0.977001814301794 1 1
0.862996490463877 0.854067751395465 1 1
0.932233644700862 0.923083466359574 1 1
0.960674286085657 0.952411598485168 1 1
1.02381300713837 1.01295933759437 1 1
0.903534044967935 0.894087650917343 1 1
0.953318942355523 0.943414829010432 1 1
1.06061053858008 1.04853750471356 1 1
0.974498235008803 0.965236140595494 1 1
0.874889090008485 0.86560622896374 1 1
0.876712269039839 0.868162470847832 1 1
0.929602604990509 0.919364511948693 1 1
1.12064502972854 1.10938070884343 1 1
0.816892319623345 0.809196101742821 1 0
1.12396871043675 1.11145586391518 1 1
0.960451449043148 0.951152375040075 1 1
0.882997979094199 0.873730480878469 1 1
0.952075114684744 0.942202608417088 1 1
0.924596808039475 0.915119859805411 1 1
1.23726414252417 1.22435451488536 0 1
1.01164046090517 0.999013829409557 1 1
1.02216442011533 1.01124479974739 1 1
0.931328116654779 0.921875749366121 1 1
0.985159143300567 0.97440431709109 1 1
0.978574470206542 0.967437726080305 1 1
1.06718304535126 1.05561510407231 1 1
0.888968632290165 0.88025526426446 1 1
0.931625009041946 0.922590032189361 1 1
0.990632438870355 0.980585650001657 1 1
1.14497549712388 1.13368779292985 1 1
0.86364819181152 0.854619866744805 1 1
0.956426039898298 0.947005148606474 1 1
1.05797890420895 1.04784405542394 1 1
1.00059210643472 0.990625931414326 1 1
1.0965753228593 1.08570132667416 1 1
0.95137541910969 0.941008636773342 1 1
0.889776850789174 0.881148691627407 1 1
0.971959811537912 0.962468638353543 1 1
1.10729754814643 1.09517469788666 1 1
0.942591094037208 0.933999085144198 1 1
1.11066261754366 1.09926188797365 1 1
0.948777775024693 0.938704049755063 1 1
1.0333262107195 1.02254223337849 1 1
1.05615358704819 1.04597867690185 1 1
0.904950123419625 0.895064571105193 1 1
1.01698265610045 1.00678651556548 1 1
1.08899480031826 1.07868775697192 1 1
0.955095521248182 0.945902640946573 1 1
0.949999456296591 0.940652359113417 1 1
1.15157724553045 1.13903936943226 1 1
1.03918652495057 1.02929793433631 1 1
1.05073408025633 1.04067684783014 1 1
0.973745759666255 0.962999157178055 1 1
0.9907576417708 0.981112911081954 1 1
0.994504065847522 0.984047983634739 1 1
1.03644253613266 1.0251347585758 1 1
1.03564848423908 1.0263088890019 1 1
0.953688813023415 0.943069746786822 1 1
1.11592949165179 1.10541482626494 1 1
0.854977425275484 0.845911039755734 1 1
0.952165688924502 0.943321759775957 1 1
0.914805076881138 0.905730662189966 1 1
0.936394057816218 0.926735827768016 1 1
0.965169180635229 0.954905024547649 1 1
1.16047126038684 1.14866220155826 1 1
1.19713254822101 1.18527591177707 0 0
0.907905344753524 0.898544698043817 1 1
1.052857493559 1.0433082656514 1 1
1.13511756232947 1.12297023632386 1 1
0.870075070306526 0.862186615345447 1 1
0.989524552025937 0.9793152065716 1 1
0.935538247063296 0.925476137807975 1 1
1.1332152795676 1.12062844389746 1 1
1.01194601133121 1.00108908982044 1 1
0.88452737163305 0.875779505894357 1 1
1.14950279944704 1.13760808072251 1 1
0.926610786408041 0.916895534741252 1 1
0.960356392964268 0.950270818025087 1 1
0.894498005854654 0.884600794961898 1 1
1.1281665126101 1.1169271297877 1 1
1.02258578658536 1.01300049174142 1 1
0.891372359649981 0.881696546733927 1 1
1.00469157621535 0.993767368531812 1 1
0.878673608150031 0.869297786242237 1 1
0.960681283546766 0.951425980451206 1 1
0.89440755875235 0.885140312349822 1 1
1.05238254210883 1.04317671943904 1 1
0.907783630801231 0.897441603584472 1 1
1.06960449827153 1.05872895056036 1 1
1.04065723361141 1.03081045436698 1 1
1.04899867965122 1.03842406392298 1 1
0.91106145502889 0.901696928130468 1 1
1.03831752787948 1.02587676990599 1 1
1.03955531746182 1.02847366531357 1 1
0.905458627852191 0.896056287800423 1 1
0.991573420282409 0.981494003912948 1 1
0.962535022964496 0.95340881800693 1 1
1.05293804827461 1.04295597050496 1 1
0.984556005118541 0.974942859788738 1 1
1.07445094035745 1.06420616416125 1 1
1.11818485792835 1.10670474173175 1 1
0.964665856226814 0.953996213196314 1 1
1.00324684089685 0.992535558012024 1 1
0.878386243712611 0.869425838549772 1 1
0.94111544170048 0.931837640764322 1 1
1.29275684518584 1.28037592052477 0 0
0.885866987769161 0.877472567475255 1 1
0.935809910536937 0.926391945658852 1 1
1.01954369725134 1.00850588050648 1 1
0.895099760415756 0.88670514592836 1 1
1.14727173812666 1.13541660985231 1 1
1.01941104550958 1.0086017204212 1 1
0.954485259751322 0.944762909401996 1 1
1.12674060680141 1.11714188044685 1 1
0.833007544891244 0.824796727652874 0 0
1.13077879627188 1.1188873880513 1 1
0.968912197529014 0.959239301359615 1 1
1.04996447336128 1.03904998427263 1 1
0.932074845774491 0.92138760428539 1 1
1.00138051712702 0.991853139230621 1 1
0.906456793783582 0.896515874484942 1 1
0.927242845836971 0.918572355507572 1 1
1.0506624884369 1.04056466451122 1 1
0.973952114466813 0.963779073098187 1 1
1.04723658427595 1.0361803677174 1 1
1.03851938633001 1.02886979412653 1 1
1.06873898850115 1.05799228773279 1 1
1.00409929928401 0.993113372853615 1 1
0.994521929042466 0.984815246715309 1 1
0.991320319741341 0.980383856374774 1 1
1.0047849545637 0.994776813547591 1 1
0.988390417140258 0.978651441857355 1 1
0.94980235211526 0.940871804360838 1 1
0.928818300586906 0.920457093087146 1 1
1.12426805336088 1.11437954902189 1 1
0.990042833861226 0.980550384346259 1 1
0.85036348310622 0.84221163230108 1 1
0.945165422479356 0.935316346334127 1 1
0.962773848704406 0.953095172930472 1 1
0.913766604521322 0.90405522215656 1 1
0.911394999634511 0.902340456989741 1 1
1.00963868246642 1.00058655780115 1 1
1.12246194229458 1.11165873026092 1 1
0.975877381556732 0.965493800713541 1 1
1.02657237806621 1.01636564742694 1 1
0.888957907801634 0.880372890980988 1 1
0.778869225117388 0.770058682136356 0 0
0.898515689783057 0.889465793872362 1 1
1.16731490346818 1.15499149417203 1 1
0.856885975106819 0.848586784984134 1 1
1.17875367461291 1.16733356502331 0 0
0.965437980058672 0.956137419565371 1 1
0.913707272479731 0.904299737209267 1 1
0.885248342030228 0.876737453478244 1 1
0.993316202387429 0.982056894430026 1 1
0.905517701005324 0.895364271104199 1 1
0.970460111654887 0.960825967437732 1 1
1.25060123419781 1.23783984850596 0 0
0.958824101047037 0.949570704445055 1 1
0.981482143874879 0.970652869257953 1 1
1.03328335652565 1.02178848324069 1 1
0.936793759537759 0.928106642654737 1 1
0.998344882708189 0.98885057774956 1 1
0.916401841999841 0.907188538961167 1 1
0.91009399575566 0.901694609688393 1 1
1.02786468422655 1.01780371572299 1 1
0.873237176003754 0.863105153636137 1 1
0.92831917823856 0.919529873146628 1 1
1.19400890715738 1.18137588468022 0 0
1.08457912482363 1.07456707736393 1 1
1.06329862239712 1.05211760445344 1 1
1.14970656071655 1.1375653820997 1 1
0.912455801024649 0.90322131027842 1 1
1.03317872392473 1.02269052430302 1 1
1.16338258442739 1.15273322004429 1 1
0.956693778008283 0.947509556804011 1 1
0.839251214422228 0.831165319777581 1 1
1.00542231037175 0.992944792863 1 1
0.996567514480113 0.986940203884037 1 1
0.976713580734437 0.966123673365905 1 1
0.973053362548103 0.964379078482946 1 1
0.977216645251117 0.968364443271592 1 1
0.962377467679926 0.952980313923178 1 1
0.949519950421599 0.93951312080723 1 1
1.00508692697027 0.99480942364435 1 1
1.08093272029034 1.06960313420147 1 1
0.934119208904388 0.923653345672064 1 1
0.931479064507764 0.922492294535535 1 1
1.03688950417101 1.02715252540125 1 1
0.830378201096012 0.821668552339979 1 1
1.04762146420275 1.0370581150233 1 1
0.990614117906349 0.981568529895831 1 1
0.809410553545585 0.801449991601258 1 1
1.01518491810369 1.00397267669179 1 1
1.17531523525614 1.16374000078625 1 1
0.933167371398606 0.924138660800042 1 1
0.913784812557552 0.905955929126452 1 1
0.975627409655498 0.96633516923083 1 1
0.992712678647094 0.983491729686351 1 1
0.921421614444345 0.912079601688029 1 1
1.03214663857438 1.02167233360999 1 1
0.891406182500033 0.882910952587832 1 1
1.09495076616481 1.08306804143832 1 1
1.06902816562799 1.05726185951518 1 1
1.09680179374939 1.08320315525249 1 1
1.08099340669074 1.06909933811025 1 1
0.884021432648184 0.875335031131291 1 1
0.954148401931376 0.944831036220516 1 1
1.20542283010386 1.19331394850628 1 1
0.881717611603889 0.871819517750265 1 1
1.139752479305 1.12761646545247 1 1
0.850044811937564 0.84134226142101 1 1
1.00179100719552 0.991983107630058 1 1
0.755967403227924 0.747670704752297 1 1
1.04014557903206 1.02999243041443 1 1
1.08819531306442 1.07753547484566 1 1
0.836920328621479 0.829822466211821 1 1
1.00730506125117 0.99638521731631 1 1
0.843842270007405 0.836303785168876 0 0
0.883838146494081 0.874412933672654 1 1
1.05111000747147 1.04045283448974 1 1
0.922361061036077 0.912869959795918 1 1
1.06194064816356 1.0504298410981 1 1
0.853936744118086 0.844420755504259 1 1
0.995277106570553 0.986160920848617 1 1
0.981613206483564 0.971781359776237 1 1
0.932784476030537 0.92304074309554 1 1
1.01276344716408 1.00273637830016 1 1
0.951531945508398 0.941703243355808 1 1
0.763824853398537 0.755514467802197 0 0
0.997115857655789 0.987386520833571 1 1
1.05649568723783 1.04632058317294 1 1
0.818318256553777 0.810427773057797 0 0
0.958454089876198 0.949013638406696 1 1
0.9731971422786 0.962808345814218 1 1
1.23041893431375 1.21805871527218 0 0
1.0071930456459 0.996401131319492 1 1
0.88316729076695 0.874291874561072 1 1
0.941544186560336 0.931850316281676 1 1
0.835886097656912 0.827464480540485 1 1
1.09503762170941 1.08323425911901 1 1
1.05566109426599 1.04476956909637 1 1
1.08453416716306 1.07368772977228 1 1
0.837739390950383 0.828265592090368 1 1
1.03710458834059 1.02658974747107 1 1
1.06698645071341 1.0558949509143 1 1
0.94984535182275 0.940317801731909 1 1
1.06456384110577 1.05224961752429 1 1
1.1235351440008 1.11229652630559 1 1
0.903162050544736 0.89482024847929 1 1
0.961302079325103 0.951229772126002 1 1
0.963562689945087 0.953390598176196 1 1
0.916993123858076 0.907143325695835 1 1
0.86122480645877 0.851781010585315 1 1
0.953985163998954 0.944647065245923 1 1
0.945699315991059 0.935923110773312 1 1
0.893903276261444 0.884144549038148 1 1
0.894487183000949 0.885700368095001 1 1
1.10410724068647 1.09387965468017 1 1
1.00535122414639 0.995950019148533 1 1
0.971051866819582 0.96163612482188 1 1
0.854380179637112 0.846255538908887 1 1
1.11081767658803 1.09894453804816 1 1
0.977033281516765 0.967222598770938 1 1
1.01071334593354 1.00140562848195 1 1
0.917655949960156 0.90915547007181 1 1
1.06283723185457 1.05137978888575 1 1
0.797312237896066 0.789470321020853 1 0
1.14078331582287 1.1293902991305 1 1
1.00612989023161 0.995464049742675 1 1
0.875624484844798 0.866280943926486 1 1
1.0392472252077 1.0286116194722 1 1
0.860089407035573 0.852466459160716 1 0
0.992465206603311 0.981780814971791 1 1
1.12635691607351 1.11432191953545 1 1
1.13531762477702 1.12338588236868 1 1
0.969137002223379 0.959083668394545 1 1
1.02045268757036 1.00943864270429 1 1
1.23629029763904 1.22247519351501 0 0
1.07451104815808 1.06415081534395 1 1
0.990481523673402 0.97920014017993 1 1
1.00235384783599 0.992454789072049 1 1
1.01303323654014 1.00214162759255 1 1
1.07651681666901 1.06665844952179 1 1
0.877496972953411 0.868679869034373 1 1
1.0374466341671 1.02550176905167 1 1
1.08409924665992 1.07322424327962 1 1
0.976243077495358 0.967076062429554 1 1
1.24581207904051 1.23328705695019 0 0
1.16690745676639 1.15516356363351 0 0
1.00256725793226 0.992174487337638 1 1
1.1639870604332 1.15110700324069 0 1
1.08042998962868 1.06961994151624 1 1
1.05689275392639 1.04648793782796 1 1
0.980412760895705 0.970154639897523 1 1
1.00965280477985 0.999556686439684 1 1
1.05897401577029 1.04896988025633 1 1
0.899990540313147 0.890267871877031 1 1
1.06756758570229 1.05640310010406 1 1
1.14055271330948 1.12895393746964 1 1
0.930382989245185 0.919998212438519 1 1
0.893292157973896 0.884296676460239 1 1
1.29980842034964 1.28639470290906 0 0
0.979077344152266 0.968391425636844 1 1
0.863466290842649 0.855099179263967 1 1
1.03746085541527 1.02809695940004 1 1
0.839300471810352 0.830674829464108 0 0
1.00172772587312 0.991160195179962 1 1
