# Supplementary material for: Bias caused by sampling error in meta-analysis with small sample sizes
Source: PLoS One. 2018 Sep 13;13(9):e0204056. doi: 10.1371/journal.pone.0204056 (PMC6136825; doi:10.1371/journal.pone.0204056)
Supplement: S4 File — (ZIP) [file pone.0204056.s004.zip › results N = 10 theta = 1 tau = 0.2 sz = 500-1000.txt]

"cohen.dl.theta" "hedges.dl.theta" "cohen.dl.cp" "hedges.dl.cp"
0.998362638529858 0.997398242235926 1 1
0.866473654290958 0.865603927950087 1 1
0.983502461856297 0.982557430515233 1 1
0.987187483250481 0.986177042370012 1 1
1.00346561675249 1.00247214474087 1 1
1.08188880645224 1.08083554815231 1 1
0.942319642919937 0.941337469469075 1 1
0.969595764977035 0.968494578596891 1 1
0.905823031632247 0.904829589950553 1 1
1.05932064500221 1.05821594520871 1 1
0.999041277779506 0.997990271493035 1 1
1.00991440057092 1.00896816243021 1 1
1.09161255822061 1.09044301025639 1 1
0.997291706971354 0.996272912505482 1 1
1.07649531494079 1.0754412503343 1 1
0.925760402058043 0.924798257721343 1 1
1.07588324793602 1.07472441900374 1 1
1.01200893841563 1.01099095472961 1 1
1.01106010148379 1.01002644442816 1 1
0.968821009348472 0.967823579210572 1 1
1.04420680281903 1.0432147205301 1 1
1.03647782883535 1.03533513120613 1 1
1.03175317663472 1.03067721823929 1 1
0.969177008361464 0.968130061439854 1 1
0.889835593550669 0.888913081521929 1 1
1.07617065745011 1.07506344404059 1 1
1.17191657928421 1.17069412421174 0 0
0.98935214119706 0.988352471018275 1 1
1.05305728342114 1.05194330681139 1 1
0.968923209122656 0.967988363267086 1 1
0.949351397078971 0.948468288700829 1 1
0.863416134798441 0.86258620312929 0 0
0.960704921882322 0.959717567933176 1 1
0.951902654639058 0.950965505169882 1 1
1.103107256983 1.10201148214917 1 1
1.01185292713195 1.01083799023289 1 1
0.937874706134679 0.936912331628654 1 1
1.10461131911011 1.10345724047151 0 0
1.08346868754173 1.08234136114744 1 1
1.00899158253847 1.008098695993 1 1
1.03842509856355 1.0373357705017 1 1
0.877095500541479 0.876254532378457 0 0
1.02364661653155 1.02251563196633 1 1
0.953613468146513 0.952784238293912 1 1
0.904099496310568 0.903149377881356 0 0
1.03329892291201 1.03220323275234 1 1
1.12921893515008 1.12806980634283 1 1
0.958225138384007 0.95725485688502 1 1
0.942078969279671 0.941012803038336 1 1
1.06282704878367 1.06158573763568 1 1
1.03967278319181 1.03868232309702 1 1
0.969071887131453 0.967929330346448 1 1
0.965799855914782 0.96491377279517 1 1
1.05013589782336 1.04908879832657 1 1
1.04475624939443 1.04363746727255 1 1
1.17014915350499 1.16885486819835 0 0
0.957333921665509 0.956308335495503 1 1
1.05817030490578 1.05699330169201 1 1
1.05706969325226 1.05601691898562 1 1
0.976531577176751 0.975548687714987 1 1
1.01257256081444 1.01145628239238 1 1
0.932631419956563 0.93168926877715 1 1
0.969387854671797 0.968390353722482 1 1
1.08191365420326 1.08063696963224 1 1
0.91916036887763 0.918168616313859 1 1
1.03566781323027 1.0345948367214 1 1
1.13078878780492 1.12951083033886 0 0
0.97621759556851 0.975190811315334 1 1
1.06209064947019 1.06103382014213 1 1
0.930557272435512 0.929586760617004 1 1
1.03566273079228 1.03440946899955 1 1
0.969712650049434 0.968815414673192 1 1
0.976122667537257 0.975097283589983 1 1
0.906349570840604 0.905423214449347 0 0
0.84170555380922 0.840852182182861 0 0
0.920203855848171 0.919280251942603 1 1
1.00741088748511 1.00639443909069 1 1
1.08652820883092 1.08552216670509 1 1
1.02380013962308 1.02275888361606 1 1
0.922857825404771 0.9219051199313 1 1
0.993921445223697 0.992890565366948 1 1
0.92844818648697 0.927438105524784 1 1
1.05026894481745 1.04912623116831 1 1
0.996951631884446 0.995887900243643 1 1
1.08310653706532 1.08194065065473 1 1
0.9946848660063 0.993642554172782 1 1
1.00997620793802 1.00907852227349 1 1
1.059904295697 1.05881720106491 1 1
1.03975233958065 1.03856058129145 1 1
1.0325973107094 1.03156770502187 1 1
0.978782245098817 0.977769875330438 1 1
1.02218823246866 1.02121284968457 1 1
0.969541950606059 0.96851895667163 1 1
1.10094901355518 1.09988244588142 1 1
0.903277225408912 0.902388595637175 1 1
0.9519261612487 0.950953279481577 1 1
0.95836190283272 0.957385618327273 1 1
0.986455756937968 0.985453921104198 1 1
0.916842515567033 0.915874147211796 1 1
0.901255675020316 0.900216734351565 1 1
1.10181604802963 1.10065900046113 1 1
1.06745506988323 1.06634246022132 1 1
1.06105575572913 1.05993825320823 1 1
0.968125389861507 0.967202400520417 1 1
1.02814756524352 1.02714307151281 1 1
1.08742300304492 1.08637501715809 1 1
0.920077801278226 0.919087581192735 1 1
0.935069489524306 0.934148605027802 1 1
0.820311074337955 0.819485952099692 0 0
0.915197695529646 0.91436411840223 1 1
1.02996758755649 1.02879176154498 1 1
1.0529633857823 1.05180848684452 1 1
0.925346973869937 0.924402074827475 1 1
1.09803753404908 1.09698473173844 1 1
1.1674243142534 1.16627629811264 0 0
1.03337684663478 1.032334140728 1 1
1.06259816652203 1.06147797330216 1 1
1.08327992458289 1.08218899381523 1 1
1.03298387977004 1.03193937419234 1 1
0.938394625311319 0.937435322734157 1 1
1.00597907746347 1.00487297161394 1 1
0.904338822667805 0.90337187892438 1 1
1.08541562865617 1.08426044544368 1 1
0.98175381352934 0.980770213107654 1 1
0.858802860171922 0.857925461821884 0 0
1.01364955484277 1.01254092478166 1 1
1.10605384797652 1.10486725299136 0 0
0.920255423490527 0.919245038739072 1 1
0.975935767824242 0.975019898952585 1 1
1.00934556557863 1.00834133655646 1 1
0.947332802496222 0.946400203010355 1 1
1.09436943383795 1.093303545455 1 1
1.05874997628618 1.05766888304072 1 1
0.929680293566738 0.928537978060814 1 1
0.963668552672584 0.962702452876265 1 1
0.874705314012467 0.873821788193258 0 0
0.955216573682945 0.954277054565182 1 1
1.02057573774359 1.01962139419514 1 1
1.02849236276447 1.02741986741151 1 1
0.992592812484708 0.991544342178583 1 1
1.08207426612502 1.0808974405271 1 1
1.13372122248684 1.13268714995127 0 0
1.07715615714841 1.07602876082024 1 1
1.11298135911271 1.1118954134407 1 1
1.04316488475631 1.04216362321118 1 1
0.906797287874232 0.905937051577193 0 0
1.05014813076486 1.0491128658928 1 1
1.05477796479432 1.05374920346808 1 1
0.948531400719481 0.947507522551161 1 1
0.963714884094317 0.962621863873434 1 1
0.990888059706069 0.989885689317295 1 1
1.09186900803945 1.0907481838482 1 1
1.0478446955653 1.04680928650312 1 1
1.00280280084502 1.00181562417421 1 1
0.934121940535441 0.933092075698569 1 1
0.991366007796206 0.99036160874159 1 1
0.948688479502054 0.947685687370203 1 1
0.969705175622493 0.96866467487227 1 1
1.06448875651085 1.0633242342542 1 1
0.975463668149361 0.974359172650479 1 1
0.923620486476814 0.922643576641997 1 1
0.976041546131542 0.975117550022287 1 1
1.06495497762955 1.06388641440828 1 1
0.965941936617694 0.964949007598689 1 1
1.03624730505113 1.03511931268679 1 1
0.996318892333825 0.995262291792634 1 1
1.1864713105023 1.18534431253344 0 0
1.03438065029103 1.03334085567814 1 1
0.992487673172532 0.991507977618849 1 1
1.03830226294802 1.03717175398727 1 1
0.996344169503866 0.99535310522993 1 1
1.03096672519985 1.02983941760244 1 1
1.00110136891957 0.999954710675653 1 1
1.05609235946193 1.05511029897211 1 1
1.07205918671273 1.0710377774112 1 1
1.02021873536121 1.01915482376933 1 1
0.949268312675401 0.948279059559661 1 1
0.981452616425783 0.980346571614971 1 1
0.95802295273995 0.957117365890813 1 1
0.84077334795949 0.839950984594195 0 0
0.901298860664497 0.900281166121781 1 1
0.937689909038595 0.93674862707654 1 1
1.15565780822376 1.15438740790865 0 0
0.989291075492965 0.988379980567121 1 1
0.996162482778179 0.995147670433106 1 1
1.024511281212 1.02346148381754 1 1
1.06268498737959 1.06157211992604 1 1
1.00223216478871 1.00116513399867 1 1
1.05731395813199 1.05630324216149 1 1
1.03829607009713 1.03715409428318 1 1
0.972179304220042 0.971330681370275 1 1
1.03509707550417 1.03403498793064 1 1
1.00281051878604 1.00176358863639 1 1
1.11231397014533 1.11130798859627 1 1
1.08691192351598 1.08579348699308 1 1
1.04206653709802 1.04101608979039 1 1
0.925961168575434 0.925018335905651 1 1
0.94727975576217 0.946318037574572 1 1
0.937892848478692 0.936966513167686 1 1
1.05812023947591 1.05719547278039 1 1
0.970537225330619 0.969550736622286 1 1
0.854742304756192 0.853796626523065 0 0
1.05126973147258 1.0502421832983 1 1
1.00858967328758 1.00741762341765 1 1
0.993779833662532 0.992715539043636 1 1
1.01301882390263 1.01203716397113 1 1
0.993876813170654 0.992832718223208 1 1
1.00709760444111 1.00618839082418 1 1
0.962913961133662 0.961926354114796 1 1
0.916546648630872 0.915607471923324 1 0
1.08221606684952 1.08116323467091 1 1
1.15185111600012 1.15069003150261 0 0
0.92134705160596 0.920486751838988 1 1
0.970182079283106 0.969181111255429 1 1
1.02688455127782 1.02586045866065 1 1
1.10709474205788 1.10588192533166 0 0
1.05455897090089 1.05337942289166 1 1
1.02791885492138 1.0268844365209 1 1
0.958378397360838 0.957374199469663 1 1
1.08199020853371 1.08100605088153 1 1
0.952904794142109 0.951910649326562 1 1
0.923933744980814 0.923058572485075 1 1
1.015419925039 1.01430284379995 1 1
0.945584651991209 0.944589827407669 1 1
0.993470714883331 0.992465339379048 1 1
1.03676182318177 1.03572898553313 1 1
0.9478078667069 0.946909579512806 1 1
0.987932731131618 0.986840722270952 1 1
1.09767475172595 1.09669024446779 1 1
1.05571566740205 1.05450666552772 1 1
1.08510814880149 1.08411309692109 1 1
1.05313750014547 1.05202242619131 1 1
0.950354607951875 0.949471337451966 1 1
0.945579257971798 0.944556961796174 1 1
1.03101998666857 1.02992264234861 1 1
1.07321150373925 1.0721089445789 1 1
1.03666648799427 1.03570326293151 1 1
0.961483978321172 0.96044478374837 1 1
1.07622940247782 1.07521913657986 1 1
1.0278377380483 1.02678700654105 1 1
1.0364302117932 1.03534785226258 1 1
1.02554764358457 1.0243679577909 1 1
1.06552613222576 1.0644713019394 1 1
0.913839811328871 0.912893169432348 0 0
1.08158937517096 1.08052404551862 1 1
1.0429360394973 1.04182684552253 1 1
0.982795522829641 0.981839128110039 1 1
1.02018588677174 1.01924558246 1 1
1.05638281482113 1.05513857160971 1 1
0.957353790778093 0.956359030708751 1 1
0.997997939917081 0.996933181129929 1 1
0.917572887693542 0.916549827943946 1 1
0.969154893253638 0.96816119457416 1 1
1.14339446010772 1.14224966314939 0 0
1.10491566276839 1.10377513701323 1 1
1.09844854029186 1.09721139688967 1 1
1.09303466900618 1.09175751633199 1 1
1.04919295122786 1.04791967709625 1 1
1.04040189740589 1.03936307264317 1 1
0.990503683229875 0.989459166870005 1 1
1.03210840301424 1.03103672518166 1 1
1.01115179207258 1.01021816256244 1 1
0.947448482101666 0.946410018252582 1 1
1.11068324838161 1.10958801811388 1 1
1.00430136376806 1.00324446750658 1 1
1.04378126342868 1.04270419893356 1 1
0.96963005409196 0.968635151916477 1 1
1.06079297953435 1.05957574748351 1 1
0.947983862113137 0.946892643427778 1 1
0.989435410331017 0.988451895593712 1 1
0.990789142092042 0.989721592583825 1 1
1.17255340380242 1.1712742624306 0 0
0.96877147525626 0.967813366992373 1 1
1.00948948959564 1.00840994017178 1 1
1.02721519350472 1.02605672975379 1 1
0.988822931296587 0.987821710375494 1 1
1.06891892316403 1.06784741339548 1 1
1.01313106628533 1.01207108528393 1 1
1.12544463932551 1.12439375239059 0 0
0.9638567097212 0.963015151801894 1 1
0.911575127280892 0.910622283043134 1 1
0.997435914740366 0.996353315594082 1 1
1.01049782524653 1.00952799453139 1 1
1.14678659882445 1.14554365377061 0 0
0.875159526446751 0.874208950307716 0 0
1.07156853635036 1.07051309843928 1 1
1.06851802103853 1.06740884886773 1 1
1.01870876704069 1.01763670665272 1 1
0.948630742586166 0.947689286368009 1 1
1.01931288958903 1.01830958014057 1 1
0.953352798111044 0.952252599165424 1 1
0.991399204579142 0.990450421565152 1 1
0.900704826900883 0.899687573477139 1 1
1.04204422184814 1.04090476544319 1 1
0.994071548689971 0.993047692770633 1 1
0.848492464519813 0.847616587786457 1 1
1.04515304219225 1.04407125105702 1 1
1.0016002480718 1.0004704972447 1 1
1.01206082937447 1.01093428115045 1 1
0.954988085650117 0.954017801758571 1 1
1.08993524891933 1.08888858001285 1 1
0.972476772565867 0.971376992225474 1 1
1.14905964848536 1.14784261666202 0 0
0.965953884225469 0.964933525259692 1 1
0.953358137739534 0.952306799374152 1 1
1.04825610962748 1.04734055358436 1 1
0.962001059142648 0.960933328769411 1 1
0.992559294587986 0.991509876533315 1 1
0.905193708423019 0.904206820548142 1 1
1.10393947167324 1.10272985022498 1 1
1.07536891000709 1.07423601446008 1 1
1.00156642897127 1.00058390321089 1 1
1.05581688712862 1.05479872689199 1 1
1.05513231316486 1.05396208832243 1 1
0.945191807529871 0.944264391444962 1 1
1.1005001306584 1.09941169170242 1 1
1.02078151711869 1.01971266510198 1 1
1.06093318900404 1.05972347424421 1 1
0.894326796012612 0.893474425561037 0 0
0.912829512682404 0.911805903693795 1 1
0.935496246333618 0.934517358722808 1 1
1.00954343641848 1.00852856196631 1 1
1.06105988214002 1.0600151439965 1 1
1.22121830355055 1.21981015073463 0 0
1.01877925964987 1.0178364616532 1 1
1.09197876198641 1.09088357293664 1 1
1.04365002741083 1.04248929560361 1 1
1.0114080575911 1.01045037737506 1 1
1.07939745711044 1.07819849241789 1 1
0.96321682608129 0.96231662753157 1 1
1.03197827514167 1.03094502016126 1 1
1.0087485412902 1.00777518972428 1 1
1.07515344475698 1.07393200886776 1 1
1.06027278074007 1.05909792702265 1 1
0.977184700285659 0.976181474520973 1 1
1.09223316443874 1.09109141761767 1 1
0.975147549005224 0.974254954158963 1 1
0.973204828962209 0.972270041552955 1 1
1.037026907812 1.03599713592414 1 1
1.0662826283131 1.06514304008024 1 1
0.98721044164894 0.986185238480574 1 1
0.981911956972976 0.980891922913727 1 1
0.885970055545932 0.885005947587335 0 0
1.03739450898982 1.03650185326536 1 1
0.97678402155574 0.975768380139121 1 1
1.05910149415474 1.05800961659044 1 1
0.973552247361526 0.972660265691969 1 1
0.94144069326327 0.940378761206349 1 1
0.979852488400814 0.978809634660434 1 1
1.10404561194803 1.10287612845491 1 1
1.06515925268876 1.06417705195752 1 1
0.922762745373623 0.921743633695092 1 1
1.00019538591076 0.999066727781059 1 1
0.853298739696094 0.852412881505455 0 0
0.835812904853056 0.834915110991322 0 0
1.00670014052176 1.00564079933634 1 1
1.04541725957614 1.04431217011038 1 1
0.923785794951338 0.92277114343949 0 0
1.06900305888959 1.06794841636127 1 1
0.900989027796424 0.900108647879333 1 1
0.945519209561819 0.94458822037639 1 1
1.10315948734506 1.10205063403878 1 1
0.955594200027523 0.954686994434452 1 1
0.887937135828862 0.887098522009279 1 1
0.996285320676099 0.995288372652413 1 1
0.946122542505305 0.945080372700049 1 1
0.888545424898335 0.887666798097339 1 1
0.938382323588954 0.937449750577062 1 1
1.0557589065302 1.05463531687008 1 1
0.926041173340776 0.925138515335107 1 1
0.969916534839157 0.968919296597442 1 1
1.00259378662019 1.00152434712124 1 1
0.913400317383981 0.912519564119713 1 1
1.10053435315849 1.09935851930938 1 1
0.917268155149065 0.916373135899651 1 1
1.08601285008306 1.08485302358314 1 1
1.02165768909399 1.02064015479294 1 1
0.996008025485507 0.995041235091679 1 1
1.00912193129244 1.00803948653273 1 1
0.958824945491661 0.957804178679559 1 1
1.0281165353439 1.02712005140145 1 1
1.05580093006925 1.05462260859436 1 1
0.992473818542289 0.991491018102951 1 1
0.912400199854039 0.911570568768959 1 1
1.03081589269495 1.02970396254074 1 1
1.06385348182851 1.06266081990868 1 1
1.05280217983816 1.05162825843623 1 1
1.03505851054052 1.03397829959753 1 1
0.899746447793114 0.898758916427412 1 1
0.982272225446648 0.981213754842708 1 1
1.04304155665041 1.04192122050847 1 1
1.05170109780036 1.05056647081839 1 1
1.03092336250194 1.02986859944418 1 1
1.04411041721975 1.04291087545476 1 1
1.02403595013271 1.02287933947514 1 1
0.973523775746263 0.972484346151327 1 1
0.953924916612901 0.952892273677772 1 1
0.989629328407286 0.988727094358531 1 1
1.04490110702401 1.0438975536325 1 1
0.974987746114762 0.973972531005991 1 1
1.00488196241909 1.00382895144543 1 1
1.03098413583122 1.02989665997223 1 1
1.01500865572907 1.01399138574158 1 1
1.04818614173937 1.04711070870314 1 1
0.958246332001421 0.957075277255326 1 1
1.05528399346887 1.05409612759634 1 1
0.93042335535906 0.929348416451056 1 1
1.0968723245189 1.09578496719305 1 1
0.954746717890438 0.953759697763661 1 1
1.05681795407227 1.05580876044499 1 1
0.99741312131037 0.996400784403301 1 1
0.968871364551321 0.967992986688577 1 1
1.02812043822761 1.0270712901906 1 1
0.931988390503773 0.930961059602632 1 1
1.02191898755631 1.02091147445408 1 1
1.03114496034747 1.03006941200168 1 1
1.07262033455449 1.07161997155699 1 1
0.96554600031036 0.964433160029783 1 1
0.941693843388655 0.94065092484821 1 1
1.04748214357997 1.04623119059448 1 1
1.01758633506462 1.01653941212571 1 1
1.02951918976237 1.02849699047442 1 1
0.938993397630198 0.938153576031095 1 1
1.02848883353682 1.02749022515592 1 1
0.980659918012224 0.979562573987015 1 1
0.928564933855292 0.927661574407593 1 1
0.999219999598986 0.998231509158051 1 1
0.99208543545592 0.99110316025449 1 1
0.968777150760756 0.967850251835562 1 1
0.966470520471451 0.965468259240238 1 1
1.02104427313532 1.01996074608235 1 1
0.82218474373704 0.82139570560841 0 0
0.993925472130988 0.992840274710088 1 1
1.03592063341979 1.03476248797506 1 1
1.05777717187647 1.05667083666509 1 1
1.11070606035185 1.10948317003958 1 1
0.961270059984589 0.96020348733165 1 1
1.02242852507567 1.02136986568839 1 1
1.02128335277098 1.02017157113166 1 1
0.916255480221073 0.915290305966501 1 1
1.04683010236418 1.0457442528459 1 1
0.977041072467644 0.976070041156698 1 1
1.01537973534869 1.01433291893508 1 1
1.13688028488817 1.13566988304155 0 0
1.02061363712832 1.019590558567 1 1
1.04917129389852 1.04790345058468 1 1
1.07610050053519 1.07497592870881 1 1
1.02248946133146 1.02142600076681 1 1
1.02010078593927 1.01903037347212 1 1
0.968112004761402 0.967132457028001 1 1
1.0400867757406 1.03907437632116 1 1
0.998430360492025 0.997320343394573 1 1
1.09984084730863 1.09874472039913 1 1
0.960499048724809 0.959576264633935 1 1
0.951650323346413 0.950701612329686 1 1
0.947425116266436 0.946489427180619 1 1
0.994916965372929 0.993928476458375 1 1
1.09377143832276 1.09264341001043 1 1
1.06518543447785 1.06402787897911 1 1
1.07024649307876 1.06921779151079 1 1
0.992839320473365 0.991843643496584 1 1
1.05491254355959 1.0538654272895 1 1
0.999594048784926 0.998617141868855 1 1
1.02440717041481 1.02341234134928 1 1
0.922390824271174 0.921437572084195 1 1
0.987905351686084 0.986877436904361 1 1
1.02803687430562 1.02699713981488 1 1
0.927869256370415 0.926749004405167 0 0
0.919645244441726 0.918691736219489 1 1
0.976343032302133 0.975255992959836 1 1
0.955439494397847 0.954269325611761 1 1
1.1770471757084 1.17566410899441 1 1
1.09216581875918 1.09111820919791 1 1
1.00414027557743 1.0031699385693 1 1
0.860139730357315 0.859253291961048 0 0
1.01308302057109 1.01203237646249 1 1
0.906805841048809 0.905909152639541 1 1
1.02769923255908 1.02653016146658 1 1
1.03512149355295 1.03403778431626 1 1
1.05976538796311 1.05871142357608 1 1
0.973787714822838 0.972805343630239 1 1
1.09368117705815 1.09249199287271 1 1
0.840040349715866 0.839204517212223 0 0
0.892227362979838 0.89129498653758 1 1
0.855879181466197 0.854928804404718 1 1
1.028509002597 1.02745727427795 1 1
1.01961746582854 1.01868181418754 1 1
0.964081608747062 0.96311475275005 1 1
0.993868393377265 0.992841010101068 1 1
0.985080247437695 0.984081202495497 1 1
0.948612380536746 0.947755741984491 1 1
1.11735828258217 1.11618313340845 1 1
0.971334212942708 0.970282036591989 1 1
0.929681511226992 0.928772632048171 1 1
1.04261184146283 1.04154452231296 1 1
1.04410333004836 1.04307552954457 1 1
0.94470000636247 0.943707188022217 1 1
1.02544100086563 1.0243898427532 1 1
0.91891255176732 0.91802687289264 1 1
1.11521805659489 1.11399594303486 1 1
0.890043468681845 0.889138927480625 1 1
0.958658915566451 0.957478598449843 1 1
0.943202329303599 0.942165176447909 1 1
0.947398617209378 0.946405295544119 1 1
0.950377629462778 0.949407417727037 1 1
1.08197287614527 1.08079979056497 1 1
1.00018589194832 0.99911309583066 1 1
1.05821824331538 1.05710773394112 1 1
1.02029793182103 1.01932708503106 1 1
0.991095848318091 0.990144646800431 1 1
1.00551195121509 1.00434428177816 1 1
0.880829665969642 0.879897488632368 1 1
1.00574301152177 1.00468294968364 1 1
0.939249141703997 0.938282854044898 1 1
0.989266526463186 0.988269294588538 1 1
1.03844641469557 1.03743114586341 1 1
1.06304991759925 1.06201622448998 1 1
0.939949148725589 0.939075212925143 1 1
0.927906789851952 0.926969567909446 1 1
1.23611305972982 1.2348179345367 0 0
1.01374928328648 1.01277140973929 1 1
1.08456132929876 1.08352766259427 1 1
0.971729349260718 0.970729350649282 1 1
0.986173926301819 0.985055071830214 1 1
0.916040023891815 0.915024609877668 1 1
0.99219477745894 0.991199468012222 1 1
0.985110732521867 0.984048825062649 1 1
0.998354261336544 0.997338896705773 1 1
1.0312942687301 1.0302713080222 1 1
1.05953539387482 1.05842849115062 1 1
0.99656104830264 0.995372669296811 1 1
0.97879925687421 0.977764463977703 1 1
1.00108293426907 1.00001156229415 1 1
1.06399592588311 1.06293264451605 1 1
1.01512073051294 1.0139893896352 1 1
0.909909841388274 0.908906949834193 1 1
1.09135869847588 1.09026175815439 1 1
0.900690296959072 0.899678093853893 1 1
0.981775788781094 0.980594743966615 1 1
0.838775212641455 0.837958099637441 1 1
0.94146124913133 0.940503483900905 1 1
1.04184527132125 1.04080607341128 1 1
1.05097284783757 1.04990877219455 1 1
0.953174241169924 0.952258986729282 1 1
0.982349466110727 0.981287377015567 1 1
1.02222500575251 1.02114534991884 1 1
0.913222344055768 0.912353393109079 1 1
1.03992970512064 1.03880071714044 1 1
1.02993537207349 1.02883528476629 1 1
0.927014890466621 0.926071712482096 1 1
0.963233428774914 0.962136158372039 1 1
1.0654771845368 1.06445490716308 1 1
0.962891288562509 0.961816557112889 1 1
1.17587344842598 1.17464261593939 0 0
0.922544053084986 0.921650482000941 1 1
0.865825587403235 0.864955480347098 1 1
0.98831668353182 0.987471765038015 1 1
0.850930481765185 0.850138509964814 0 0
1.10613957421075 1.10492973442201 1 1
0.949787204403535 0.948779230497864 1 1
1.01814609250445 1.01703657393521 1 1
1.02447669201556 1.02336847857548 1 1
0.983691625185314 0.982659300002201 1 1
1.03258570292954 1.03139461479256 1 1
1.05370710942957 1.05267319240228 1 1
1.08464113674813 1.08332018633483 1 1
1.04573883978124 1.04467283783237 1 1
1.0994311727624 1.09829591511789 1 1
0.965271951797942 0.964339420159634 1 1
0.892184394894677 0.891317618125793 1 1
1.05531471982606 1.05409815100496 1 1
0.951728399226287 0.950655783822775 1 1
0.928029237533224 0.927047932302317 1 1
0.932964313736067 0.9319425112226 1 1
1.00279388501935 1.00186483623219 1 1
1.00588772232484 1.00487031628141 1 1
0.991974176149459 0.990997587601114 1 1
0.922556100729305 0.921463245642448 1 1
0.919150012243048 0.918213993569003 0 0
1.09984241253936 1.09868531642355 1 1
0.952951400241736 0.951939398239902 1 1
0.88853262468115 0.887539487952157 1 1
0.978651586397759 0.977601236491052 1 1
1.08455712533584 1.08348600065148 1 1
0.912146258985565 0.911250164936855 1 1
1.01226087756401 1.01111547353044 1 1
0.991735489939696 0.99068732061419 1 1
0.97343802414999 0.972403334476783 1 1
1.10217199647091 1.10105734080018 1 1
0.949978501127282 0.949004742800087 1 1
0.898081420813161 0.897217229646063 1 1
1.02796218471477 1.02682446503895 1 1
0.927731431784533 0.926709947345807 1 1
1.07503172127761 1.07395002315359 1 1
0.868241286844778 0.867336357439764 1 1
0.895607780013781 0.894748379615743 0 0
0.980630580815347 0.979571366732496 1 1
1.02560364216376 1.02451450610588 1 1
1.02479714975703 1.02372114048552 1 1
0.990832284447602 0.989802391365774 1 1
0.996923901191521 0.995960252904118 1 1
0.869860595781933 0.868835121979035 1 1
1.04855516826388 1.0474193707143 1 1
1.06757330373951 1.06635804739109 1 1
1.00172273300444 1.00070606525507 1 1
1.06165022092908 1.0604576097086 1 1
0.919258634971534 0.918299958861972 1 1
0.94439162254845 0.943400389684592 1 1
1.0396341146355 1.03854619195131 1 1
1.03171972005572 1.03059911199931 1 1
1.04522413868705 1.04414788258156 1 1
0.979954264912984 0.978977440160678 1 1
1.05490922783245 1.05388674517373 1 1
1.0241481154353 1.02304819304452 1 1
1.05613430712546 1.05502809564238 1 1
1.05841050766283 1.05722447216209 1 1
0.911570708926805 0.910631641684584 1 1
1.04606313610735 1.04501267893907 1 1
1.04697365886453 1.04588451515417 1 1
0.966938541493591 0.96594945495524 1 1
1.04179917620449 1.04073319710697 1 1
0.968805383113797 0.967833123141324 1 1
1.07165721671511 1.07055663555858 1 1
1.00523484269066 1.00424363298156 1 1
0.997638091770304 0.996718838122443 1 1
0.944250725369813 0.943299340032318 1 1
1.03619879866585 1.03508158904164 1 1
1.06247705153081 1.06145429200143 1 1
1.13806997256489 1.13696701329673 0 0
0.979236120169046 0.978209834404415 1 1
1.0309594458205 1.02987011665908 1 1
1.0470819968537 1.04601368162541 1 1
1.0575357040995 1.05646036951118 1 1
0.95396428020481 0.953042033113288 1 1
1.09630552190889 1.09516813396204 0 1
0.998812308647384 0.997675644235874 1 1
0.95539936070951 0.954447643828868 1 1
0.97302234120888 0.972074410897206 1 1
1.06406191398031 1.0629758727261 1 1
0.87824937258734 0.877257948524091 0 0
0.954082434667783 0.953034680334608 1 1
1.00409167914323 1.0030807627913 1 1
1.14583998549334 1.1447693649852 0 0
1.00497424493557 1.00402516332528 1 1
0.995862866519419 0.994807346545577 1 1
0.950702179169127 0.949698743582063 1 1
0.893700615813427 0.892810904194936 1 1
0.972930366610075 0.971949057396397 1 1
0.991533935565895 0.990540387717344 1 1
0.86654750620983 0.865726213142152 1 1
1.05649835830354 1.05551397143976 1 1
1.13984634029872 1.13872471407385 0 0
1.05226919207802 1.05106295535944 1 1
1.014054189552 1.01297180969458 1 1
0.977520360533934 0.976525868017046 1 1
0.922769342151886 0.921821206257231 1 1
0.939470783018785 0.938491454911754 1 1
0.915228300317651 0.91422106592033 1 1
0.966962460813638 0.966017610267823 1 1
1.01539053000183 1.01438270606257 1 1
1.0687680296959 1.06767968697034 1 1
0.84212409751693 0.841324847252967 1 1
1.00504980080153 1.00392951057874 1 1
1.04768021924214 1.04663817445397 1 1
0.972948618945122 0.971926759062304 1 1
0.958179551941328 0.95709055144908 1 1
0.984205386873308 0.983218940473051 1 1
1.04547253759658 1.04431395098771 1 1
1.02303561745323 1.02204271002053 1 1
1.10041660946709 1.0993098845356 1 1
1.09214848621312 1.09105426784069 1 1
0.929868569512289 0.928959071894748 1 1
0.797445970227546 0.796637763585487 0 0
1.05806330726798 1.0569289661626 1 1
0.870620033835184 0.869657857466916 0 0
1.09269573160105 1.09154304723639 1 1
0.871366761226197 0.870517253162213 1 1
1.03522525796935 1.03419551464758 1 1
0.973765314328598 0.972658208242399 1 1
1.01462975858573 1.0135711616543 1 1
0.890670953659741 0.889834459535819 1 0
1.07127351109855 1.07011223871008 1 1
0.984518153342307 0.983521474537266 1 1
0.989219696889546 0.988162237931371 1 1
0.991378906284477 0.990437675299772 1 1
1.120327503541 1.11917555444692 1 1
0.932214103377786 0.93121000187024 1 1
0.919795818182171 0.918848767620571 1 1
0.954887908260698 0.953834211719526 1 1
0.890825506222791 0.889936639094835 1 1
0.933412825764797 0.932422027808362 1 1
1.05752762954645 1.05641741485358 1 1
1.03512360429942 1.03412120835283 1 1
0.960414111024729 0.959456905613531 1 1
1.06269640237115 1.06158257628844 1 1
0.957953280913891 0.956926923407926 1 1
0.958787496548291 0.957854116947004 1 1
1.04199411621069 1.04095686043564 1 1
1.08148261405794 1.08041057192985 1 1
0.879972097216113 0.878986568647581 0 0
1.04133382598788 1.04023597510702 1 1
1.03282285560103 1.03179473279673 1 1
1.02453062832871 1.02351154346703 1 1
1.01569540076346 1.01462929125453 1 1
0.975919209996053 0.974995879180575 1 1
1.03469765580088 1.03367358432979 1 1
0.973797233603874 0.972928938388159 1 1
1.00746034335911 1.00640911187533 1 1
1.01654693536713 1.01543124368589 1 1
0.946445299771641 0.945567327087427 1 1
1.00514952764142 1.00414308125655 1 1
1.02162685055772 1.02045870549757 1 1
0.816419770270998 0.8155930525537 0 0
0.996641320570422 0.995643917432031 1 1
1.06394083067727 1.06277966207879 1 1
0.888286520974133 0.887411817998514 1 1
1.00758398785369 1.00649415095169 1 1
1.04527818876171 1.04417520830371 1 1
1.05206585905618 1.05096143414036 1 1
1.0660043392184 1.0648230896873 1 1
1.04027812812952 1.03917480693877 1 1
0.953306023155917 0.952286669686819 1 1
1.01958328382192 1.01840689780243 1 1
0.97119348925777 0.970135289308375 1 1
0.993303961653141 0.992377201563744 1 1
1.11525136323752 1.11414121731254 1 1
1.05746184329071 1.05628798269489 1 1
0.955056889391006 0.95406120430095 1 1
0.979135261255085 0.978130505848068 1 1
0.908146752753411 0.907217991403257 1 1
1.09421396841181 1.09297188204451 1 1
0.992769407738153 0.991811435949697 1 1
0.938334283613636 0.93730209063256 1 1
0.908944610894634 0.908030523865868 1 1
1.07698324798078 1.07579151405971 1 1
1.08239132839194 1.08122250345853 1 1
1.00181013436615 1.00080086432507 1 1
1.02765509339276 1.02658372570541 1 1
0.936212692689346 0.935236803012993 1 1
0.948338134155006 0.947380403422077 1 1
0.921277658846632 0.920307186255068 1 1
0.939267010867187 0.938381392104742 1 1
0.951279023581173 0.950289528718837 1 1
0.925183282056967 0.92429737817269 1 1
1.01172150203957 1.01065882714121 1 1
1.06148069133466 1.06047164166429 1 1
1.00514874182033 1.00418075633521 1 1
1.19785619790384 1.19644192349281 0 0
0.977211215610234 0.976290426909993 1 1
1.01282328783978 1.01180803993272 1 1
1.07421570931586 1.07308297947161 1 1
0.981298314045573 0.980302685362437 1 1
1.06597311630836 1.06489469958223 1 1
1.07095709015924 1.06997531711016 1 1
1.00280547367253 1.00185669689089 1 1
1.06151196647415 1.06038017743718 1 1
1.09650043010791 1.09539404836515 1 1
0.902102685352736 0.901101890193568 1 1
0.952282980289158 0.951303290213045 1 1
0.931693308021526 0.93075679829054 1 1
1.04859302350806 1.04759236636914 1 1
1.02020923349284 1.01915055639711 1 1
0.989628056860662 0.98873743322549 1 1
0.999772024011128 0.998799906097425 1 1
1.1239911239442 1.1227383308709 1 1
0.942117315958999 0.94118366326142 1 1
0.94098307190064 0.939953007703687 1 1
1.02928769215111 1.0282791127734 1 1
0.885167854318715 0.884192744697086 1 1
0.889515360546153 0.88867001802914 1 1
0.949767152161666 0.948786725240761 1 1
0.98117095391878 0.980127531747382 1 1
1.0732455572737 1.07212636519177 1 1
1.12155650745756 1.12032251093438 0 0
0.931692599569894 0.930540819003804 1 1
0.87648772762657 0.875600676979302 1 1
1.1312841867695 1.12997272389004 1 1
0.995918289520505 0.994851147991588 1 1
1.05171314761624 1.05065837376859 1 1
1.04575197904504 1.04470049808315 1 1
0.981336581731517 0.980359691770483 1 1
0.988424768114661 0.987415092261099 1 1
1.0653627116011 1.06433369467477 1 1
1.09243183390316 1.0912784606065 1 1
0.944603665206127 0.943721532472261 1 1
0.987461220129299 0.986340153534836 1 1
1.07152748663181 1.07045877743383 1 1
0.891499661207705 0.89069250346748 1 1
1.00048053324879 0.999374201183082 1 1
1.03310237833728 1.03206842878431 1 1
0.957597529525783 0.956612095958116 1 1
1.09153904548682 1.09044295589289 1 1
0.953351593969948 0.952336974128241 1 1
1.09442084726766 1.09338126506024 1 1
1.04388583482757 1.04298123719977 1 1
1.00775346336627 1.00673615476288 1 1
1.00117727374209 1.00013648072312 1 1
0.959322688191608 0.958215701729176 1 1
0.84755617158461 0.846588620395732 0 0
0.949421671959595 0.948394666072317 1 1
1.00924285310251 1.00822468171948 1 1
1.08802373363399 1.08688492607011 1 1
0.955371096535818 0.954419404295925 1 1
1.02135513192263 1.02042247381962 1 1
0.958934362070078 0.957910755890475 1 1
1.09901406204384 1.09791634100833 1 1
0.899232515601749 0.898313925672427 1 1
1.03914320879828 1.03803338632123 1 1
1.13541750621374 1.1342598753242 0 0
1.01351343225672 1.01258967568081 1 1
0.908358557093943 0.907441701386116 1 1
1.04369736155182 1.04276410371857 1 1
1.05067633248862 1.04973400001477 1 1
1.0037581935344 1.00265565345622 1 1
0.978432785549987 0.977417230736386 1 1
0.951691104767346 0.950702950679215 1 1
1.00325268359903 1.00220871934065 1 1
0.964412837843947 0.963493672867847 1 1
0.978384743306026 0.977307013584824 1 1
1.06856390446369 1.06743694780445 1 1
0.954376184920799 0.953319608086539 1 1
0.836605498753284 0.835760264814235 0 0
1.10883595114322 1.10771649275392 1 1
0.951646382156042 0.95069300699546 1 1
1.04153729348227 1.04048355796883 1 1
1.00987032772676 1.00883851546955 1 1
0.905140497408232 0.904217939240225 1 1
1.03429032732827 1.03316878231656 1 1
1.06511448019764 1.06400782744214 1 1
1.10953736546217 1.10843124142113 1 1
1.12599870559514 1.12475203041324 1 1
1.05768367449508 1.05664618167408 1 1
0.970859573618929 0.969851512984613 1 1
0.865869014004823 0.864890822076982 1 1
0.987146636310954 0.986183600475424 1 1
1.13399293711388 1.13288484883391 0 0
1.19349965159204 1.19222662183035 0 0
0.973570450715342 0.972551604287336 1 1
0.901831162541483 0.900862073067407 1 1
0.876854979307553 0.87593998077826 1 1
0.91620008122783 0.91520356123078 1 1
0.869484849195387 0.868511320063378 1 1
1.07640274431208 1.07534645454913 1 1
0.944397400159635 0.943418070790259 1 1
0.930675767476144 0.929656268172006 1 1
0.929411470754969 0.928434255375696 1 1
1.01782379596407 1.01670728625226 1 1
1.1782118302891 1.17692807435205 0 0
1.04860802990162 1.04756083638732 1 1
0.952764947118435 0.951841255408459 1 1
1.06840053428943 1.06736124701991 1 1
0.917978726517947 0.916911515908073 1 1
1.07697358249021 1.07586167852709 1 1
1.04696116667026 1.04598346063527 1 1
1.04155131814795 1.04058668543039 1 1
1.05443460510882 1.05335109248895 1 1
0.977364984597672 0.976307101418311 1 1
0.929247679861278 0.928328167274076 1 1
0.959769032637199 0.958804123272403 1 1
1.09305430240379 1.09202638355901 1 1
0.959070456590309 0.958093070223192 1 1
1.06920591178091 1.06818049765485 1 1
0.930130487911914 0.929138280377318 1 1
0.946474814573775 0.945558887112658 1 1
0.916162492362855 0.915234859119101 1 1
0.888768447715738 0.887843793062006 1 1
0.883368834746417 0.882441533798768 1 1
0.914034770933626 0.91315943628903 1 1
1.07715971191201 1.07611160860594 0 0
1.04996880967019 1.04885792281231 1 1
0.939401961010252 0.938463611674941 1 1
0.995440400549189 0.994477665095319 1 1
0.987308403806961 0.986354817290245 1 1
0.907279404469938 0.906340033236338 1 1
1.02584720536727 1.02477050112812 1 1
1.01864355537183 1.01754668324663 1 1
1.0437550936402 1.04273389828583 1 1
1.09967638550862 1.09849727067206 1 1
0.993852756556441 0.992890120664209 1 1
1.01557600403486 1.01463799044727 1 1
0.992048549429116 0.991019590993905 1 1
0.975795784941951 0.974686856750668 1 1
1.06079176497483 1.05954321648879 1 1
1.05490162623976 1.05376293169033 1 1
0.900401280314817 0.89948182821547 1 1
0.873627579480443 0.872766185763208 1 1
0.837627093995017 0.836794953524125 0 0
1.00296109843844 1.00196777960052 1 1
0.97140772869501 0.970305193457026 1 1
0.926928768284759 0.925882899268596 1 1
1.10972037697707 1.10837035040016 1 1
1.01007925462271 1.00910564539822 1 1
1.04693440640051 1.04583468614211 1 1
0.94833969749198 0.947388720078884 1 1
0.991795433800816 0.990665296646044 1 1
1.0508911402123 1.04981171679613 1 1
0.968508807297929 0.967485687554587 1 1
1.06554601375347 1.06447166971674 1 1
1.0903866451273 1.08939476982914 0 0
1.0829494279682 1.08178579560604 1 1
1.05114057965224 1.05005182022049 1 1
0.957545879479882 0.956483575761199 1 1
0.991575541911335 0.990557676247098 1 1
0.978311050160929 0.97718711989338 1 1
1.14645850551389 1.14534339794823 0 0
0.971138769366533 0.970104354055977 1 1
0.952347469234558 0.951346298221439 1 1
1.0005325160048 0.999545262148342 1 1
1.09131758227617 1.09019501933577 1 1
0.994828587464131 0.993748447963892 1 1
0.874464205602621 0.873508322357551 0 0
0.997943625761997 0.996889025347083 1 1
1.07663847137959 1.07563733655524 1 1
0.953362992676125 0.952374796400302 1 1
0.952789698890426 0.951712905708506 1 1
1.00427552990283 1.00333545083775 1 1
1.11352601632023 1.11232786539117 1 1
0.909240140503871 0.908347852784927 1 1
1.07849959590138 1.0773448246729 1 1
1.09750375731157 1.0963666853732 1 1
0.936478270948022 0.935566424530192 1 1
0.967516578154806 0.966596179328757 1 1
0.884813454676041 0.883978920344725 1 1
0.95109752900757 0.950115437096945 1 1
0.917361536095441 0.916394829934319 1 1
0.9968834367017 0.995757420662321 1 1
1.12120235409765 1.12000665855827 1 1
1.00303954938701 1.00192421835952 1 1
1.04449166331139 1.04346362126455 1 1
0.985994063401108 0.984926781130328 1 1
0.9023832529651 0.90141918253991 1 1
0.904826662899955 0.903882666665464 1 1
1.07314356881245 1.07202039098655 1 1
0.930164927768004 0.929133144285686 1 1
0.942923855344777 0.941935936026154 1 1
0.949810442171608 0.948878086491386 1 1
1.05819985330576 1.05707680964733 1 1
1.06492443020476 1.06381476658393 1 1
1.09031428703892 1.08914090915291 1 1
0.920409976577924 0.919415365066479 1 1
0.998262541357864 0.997217226619399 1 1
0.970497771334171 0.969445298883115 1 1
1.07302659436054 1.07186634434831 1 1
1.0469967360132 1.04591060665496 1 1
1.05607492047637 1.05491736963366 1 1
1.0851743439874 1.0840562826485 1 1
0.955919328356978 0.954921005303234 1 1
0.949776789091414 0.94887062333969 1 1
0.987125266124205 0.986130881374636 1 1
1.04970695461808 1.04858268588684 1 1
0.957969364827003 0.957022134307974 1 1
1.02402583362922 1.02309898155602 1 1
1.11118564372293 1.11004946039733 0 0
1.08877148778973 1.08776797865634 1 1
1.01648873159891 1.01538579829468 1 1
1.06095205471565 1.0599144922578 1 1
1.18068827138681 1.17941562992124 0 0
0.941771473361248 0.940686864832591 1 1
1.12175374884955 1.12060064986333 0 1
0.998476429386529 0.997418538169688 1 1
1.10797398932356 1.1067648257242 1 1
0.980675736468316 0.97961282145011 1 1
0.977176112433007 0.97622431700389 1 1
0.919865011666738 0.919003717769634 1 1
1.05101370100862 1.05002163854618 1 1
1.13192251283324 1.13093050386147 0 0
1.03317836291145 1.03209936107513 1 1
0.906527991139965 0.905609137243727 1 1
0.98430928264666 0.983248464759342 1 1
1.02685115782693 1.02576998418852 1 1
0.995246709643093 0.994203018414837 1 1
1.05816588198699 1.05706074926239 1 1
0.932500173810331 0.931546658075828 1 1
1.02182561234682 1.02086333533914 1 1
0.932589113856579 0.931646416263941 1 1
0.929794891111199 0.928866184947884 1 1
0.96371358474988 0.962696216955896 1 1
0.937595320570736 0.936636520335003 1 1
1.12785677213645 1.12663789438375 1 1
1.01172032239976 1.01063226705154 1 1
1.04682715141316 1.04589863469824 1 1
1.11947359657075 1.11829846908003 1 1
1.04692070558606 1.04589906358295 1 1
1.01396462127172 1.01292671482523 1 1
0.921386791054668 0.920452071884082 1 1
1.0244199815703 1.0233568794702 1 1
0.987096465626587 0.986102819312846 1 1
0.915892615799994 0.91489826962247 1 1
1.01507366071762 1.01401781420283 1 1
0.962721506997184 0.961748165559259 1 1
1.0132186353761 1.01226153400389 1 1
1.02735687121245 1.0262252828336 1 1
0.989712273204541 0.988659114936416 1 1
0.975046395798493 0.974039062699338 1 1
0.920829156039672 0.91991567123148 1 1
1.0611883396137 1.06010524236036 1 1
1.04105971753434 1.0400400799484 1 1
0.88847609859719 0.887406900015824 1 1
1.05527264474933 1.05420067499725 1 1
1.04709243835765 1.0459409456833 1 1
0.939270483965997 0.938315112181095 1 1
1.03004461671563 1.02903203091928 1 1
0.993355586367402 0.992351495468027 1 1
0.92235210542819 0.921331513233906 1 1
1.0908212839157 1.08969265984591 1 1
1.13041542106802 1.12921463611366 1 1
0.947908767475375 0.946910855649433 1 1
1.1314757593303 1.13024568176751 1 1
0.958637987157443 0.95768433839489 1 1
1.06335362827432 1.06225764790583 1 1
1.00939987323879 1.00838979994783 1 1
1.11886790067127 1.1177864117037 0 0
0.852576455184469 0.851650285333559 1 1
0.987823943698284 0.98684901978398 1 1
0.942593123076613 0.94156333426699 1 1
1.03824746674214 1.03713966951963 1 1
1.05669869261737 1.05563432076745 1 1
1.17248137689086 1.17122506788735 0 0
0.914224888463707 0.913339428675606 1 1
0.966986917159071 0.965928551691232 1 1
1.06294069201842 1.06199632759205 1 1
0.957995272073822 0.956858302836307 1 1
0.931416084915487 0.930303065162909 1 1
1.01794143911956 1.01685637217722 1 1
0.921172120484365 0.920279736770216 0 0
1.04210946091073 1.04103755930037 1 1
0.915049709876821 0.914217969491701 1 1
0.980468239865254 0.979410169808296 1 1
0.861984932660733 0.861148144030352 0 0
0.994842774578027 0.993790270267045 1 1
0.889484869643468 0.888572965315869 1 1
1.09615415838843 1.0950893101644 1 1
0.97830943333997 0.97734026153618 1 1
1.00643092446865 1.00537687446008 1 1
1.06506146395167 1.06401899875895 1 1
1.07515935763635 1.07418780056578 1 1
0.974298956623867 0.973363663292339 1 1
0.933468536152652 0.93244999724858 1 1
0.950560984346069 0.949585051636519 1 1
1.11378433927973 1.11253716222322 1 1
1.0901292183879 1.08897657459971 1 1
1.02552084962192 1.02447509825807 1 1
1.01708433711545 1.0159005262778 1 1
0.987564033149806 0.986449295686551 1 1
0.964701264713303 0.963716195485419 1 1
1.06997539402484 1.06882022089315 1 1
0.965284398033392 0.964247819621553 1 1
0.96988041102425 0.968853765831941 1 1
1.0081373489548 1.00709786496345 1 1
1.13609183666361 1.13488387774347 1 1
1.0403988339234 1.03929794748357 1 1
1.15092769878508 1.14998370051333 0 0
0.914194718593585 0.913268926393707 1 1
0.956460958874796 0.955458742207135 1 1
1.07152082050272 1.07028001146239 1 1
1.05561520739652 1.05446978902353 1 1
1.13156530142588 1.1304211428157 1 1
0.919073493668152 0.918033913819067 1 1
1.02510853981598 1.02408718805783 1 1
1.02410776930503 1.0230050605867 1 1
1.04461143153562 1.04358058877632 1 1
0.984499801931404 0.983402000416982 1 1
0.894433293244899 0.893551819512737 0 0
0.903094962196641 0.902122387458908 0 0
0.922570586183125 0.921472178506182 1 1
1.08037433207398 1.07925972813157 1 1
0.999229228530548 0.998222527846514 1 1
0.977579397807426 0.976594791645556 1 1
1.007543657881 1.00651434348142 1 1
1.0778893681076 1.07670888493129 1 1
1.03955237821244 1.03852602977856 1 1
0.997847363870307 0.996757347200242 1 1
1.06379024382724 1.0626439188382 1 1
0.876499950219813 0.875660212920363 1 1
1.038136340782 1.03703335713672 1 1
0.911905520208863 0.910812715516267 1 1
0.977580770797776 0.976676253079851 1 1
0.950195784428667 0.949266157385642 1 1
1.01613333846343 1.01507995204 1 1
1.04070978845674 1.039623995411 1 1
1.02754172860723 1.0265924662697 1 1
1.02611831617238 1.0249315784075 1 1
0.979239854343869 0.978209999914525 1 1
0.980315577324928 0.979188289926327 1 1
1.06993251128324 1.06877564153108 1 1
0.958284026884187 0.957299997366356 1 1
1.02844017726185 1.02744092616627 1 1
0.977321344648102 0.976254764650915 1 1
0.952505079825377 0.951496164334836 1 1
1.00212265534437 1.00113299256782 1 1
1.00985446111336 1.00873773788557 1 1
1.0316688539914 1.03056383458667 1 1
1.02043643286592 1.01943415514751 1 1
0.969981128264139 0.968909520985392 1 1
0.962731027642674 0.961699711292185 1 1
1.00620234958659 1.005213021926 1 1
0.979783566274384 0.978868728030521 1 1
0.907409054664536 0.906497802715096 0 0
1.01402629107268 1.01296420639892 1 1
1.00033406642668 0.999279208761065 1 1
1.02516645968211 1.02414713297291 1 1
0.946837578557363 0.945795229415599 1 1
1.07964597355218 1.07863153233045 1 1
0.969445094351242 0.968543767966188 1 1
0.956188320203696 0.955205329551329 1 1
1.02053308349399 1.01945402264467 1 1
0.887793727020929 0.886885965331566 1 1
1.04823792570758 1.04696092226032 1 1
1.06571678357912 1.06466810196675 1 1
0.976384671476359 0.975436357228892 1 1
1.02314465452285 1.02199842989368 1 1
0.932019786440392 0.931061608311456 1 1
0.865474686726116 0.864558870928004 1 1
1.08605949336331 1.08494552866085 1 1
1.00545434604516 1.00450320559175 1 1
0.979834961575026 0.978896498332411 1 1
1.02043231394029 1.01938224931511 1 1
0.937156656912719 0.936205940981255 1 1
1.01898357776702 1.01785504871031 1 1
0.914396723669001 0.913509782720087 1 1
1.06411887546013 1.06299239680934 1 1
0.935831906642464 0.934865367982273 1 1
1.07067221999536 1.06963903899601 1 1
0.992712226237463 0.991760209538295 1 1
0.910005006132999 0.909131175596997 1 1
1.14704890925237 1.14577868454279 0 0
0.892563506330739 0.891614397930024 1 1
1.01096411935525 1.0099463020929 1 1
1.01563651664108 1.01459711895721 1 1
1.05564782275423 1.05462918863543 1 1
1.02637070317954 1.02531675065048 1 1
0.970542425268062 0.969511861728036 1 1
1.08209582479032 1.08087558406541 1 1
0.881947025585811 0.880884197183516 1 1
0.992006313414238 0.990970363125048 1 1
0.930451250549086 0.929547749126436 0 0
0.937158190262624 0.936170741264836 1 1
0.934205553531579 0.933291100302054 1 1
1.07804147301101 1.07690920152574 1 1
0.986724330520172 0.985661635377985 1 1
1.08045187338376 1.07924860975856 0 0
1.05050452982887 1.04942495805591 1 1
0.965175369637251 0.964223082833304 1 1
1.04317556740351 1.04211629564415 1 1
1.03421988229288 1.03318556929234 1 1
0.99706105494447 0.996101942719312 1 1
1.05622325655165 1.05504262243978 1 1
1.0956522221111 1.09446114653732 1 1
1.00248387693361 1.0013841258697 1 1
0.989505869706654 0.988433140676661 1 1
1.06137188631699 1.06029779765765 1 1
0.893357407953428 0.892480205902513 0 0
1.06132088659903 1.0601960219917 1 1
1.05717328541559 1.05624738295076 1 1
0.968258420454141 0.967329052209995 1 1
0.888741123270216 0.887905736767133 1 1
0.953243968718593 0.952183434972326 1 1
0.985659633530526 0.984647306001947 1 1
1.03356819791927 1.03251842493372 1 1
0.880805446687313 0.87980502130725 1 1
1.06842138773138 1.06731558022098 1 1
1.03534206813072 1.03428269798227 1 1
0.92094483704247 0.920003255855708 1 1
0.933403062259906 0.93242061248289 1 1
1.03988700289019 1.03878918532123 1 1
1.01425526601613 1.01329870503291 1 1
1.02427321379533 1.02331189502107 1 1
0.903174725300313 0.902307584762799 1 1
1.01403317703523 1.01293022884454 1 1
1.07660906297551 1.07554757922657 1 1
0.998992212834469 0.997907656251534 1 1
0.967203319964232 0.966192452868008 1 1
0.931533053393124 0.930506185250549 1 1
1.11756311461477 1.11633444250463 1 1
0.960470747896117 0.959317203434498 1 1
0.937214747071632 0.936128919388415 1 1
0.891624792689774 0.890686172646406 1 1
0.966282074406773 0.965210136194519 1 1
0.998484583589717 0.997384657996345 1 1
0.973681718057868 0.972692275311585 1 1
0.960383960128615 0.959382124156113 1 1
1.09214761289213 1.09095721899268 1 1
0.930897335261238 0.929902746658971 1 1
1.07095268841792 1.06977150750322 1 1
1.03922497956015 1.03822648875784 1 1
1.00597109512695 1.00495678516516 1 1
0.954081056960611 0.953143829098869 1 1
1.11298694115157 1.1119474893965 1 1
1.01875931261426 1.01760701182125 1 1
0.91644916761605 0.915432645171425 1 1
1.00788801607288 1.00685098967523 1 1
0.951932783490394 0.950868077876049 1 1
1.05883140971883 1.05786738029734 1 1
1.13007137387917 1.12892651578739 1 1
0.96177095730463 0.960911832643196 1 1
1.03371714017845 1.03260761657302 1 1
1.02734660500884 1.0262743758566 1 1
0.968992222549455 0.96801972756357 1 1
1.03142403493821 1.03032932749095 1 1
0.979580399554523 0.978617099455181 1 1
0.997395901504336 0.996394185284635 1 1
0.824653808108933 0.823741599932464 0 0
1.07817212845492 1.07706481475679 1 1
1.00513863018402 1.00412135357168 1 1
1.01146709924072 1.01043426160824 1 1
0.967900755392294 0.966925177205081 1 1
1.00878271022571 1.00780118953685 1 1
0.946661110498424 0.945697905419597 1 1
0.941504914613002 0.940612631916904 1 1
1.0384456651118 1.03736401042239 1 1
0.967838837967391 0.966889805957615 1 1
0.981456229799286 0.980467842362489 1 1
1.09137068576154 1.09032061736407 1 1
0.863371276587541 0.862562926957428 0 0
1.0430305691141 1.04189698464703 1 1
0.935788651368791 0.934910077842928 1 1
0.933262167527886 0.932246730902579 1 1
0.967179737180173 0.966184658959596 1 1
0.993037327197863 0.991993609998179 1 1
0.939818525808595 0.938806627295413 1 1
1.16406757308433 1.16276630563745 0 0
1.0092514161601 1.00824779242539 1 1
1.00855011305188 1.00743617571764 1 1
1.06054494240873 1.0595152865875 1 1
1.05307541115063 1.05212547619247 1 1
0.944024261927266 0.943056937828829 1 1
0.972059683818776 0.971140908520445 1 1
1.11184055037409 1.11064013757451 1 1
0.975849287929988 0.974857349872984 1 1
1.03189621499912 1.03074476942322 1 1
1.11938075640011 1.11820377602294 0 0
1.15847798360521 1.15724118333819 0 0
0.865340345814261 0.864545603526965 0 0
1.03179433140798 1.03063998295889 1 1
0.911213145827288 0.910249424946681 1 1
1.03790427453964 1.03686436347004 1 1
0.960580382683297 0.959532300558431 1 1
0.943928293456549 0.943038804680002 1 1
1.00751907701785 1.00641969991259 1 1
1.00388168352398 1.00275630631782 1 1
0.975138400376197 0.974129857404029 1 1
1.04490912374639 1.0438970052739 1 1
1.04884325857457 1.0477968523384 1 1
0.998243348477075 0.997260952760924 1 1
0.947712352527361 0.946745607833713 1 1
0.926658330034443 0.925632193321152 1 1
1.00086541668245 0.999789352769344 1 1
1.02005026591667 1.01902362473855 1 1
0.849780859423656 0.848852668326254 0 0
0.936024738417285 0.935095052991013 1 1
1.02114933643354 1.01997142576945 1 1
0.923735788787557 0.922786949631898 1 1
1.07040577127339 1.06937462998098 1 1
0.999955646608225 0.998942516115769 1 1
1.09972122844321 1.09841361526269 0 0
1.01848087591427 1.01730732112775 1 1
1.06495557694147 1.06376787155095 1 1
1.04054016371334 1.03942302356373 1 1
1.01103864782308 1.00998936344522 1 1
0.870917640988533 0.870054391832114 1 1
0.90533586185938 0.904431269136602 1 1
1.05186500900127 1.05080758072972 1 1
0.987162720347805 0.986178039255536 1 1
0.943101813926131 0.9421878418454 1 1
1.04966012705214 1.04867753315569 1 1
0.952909808562432 0.951955066042376 1 1
1.08942344623565 1.08811073399126 1 1
1.11918282615672 1.11808761275783 1 1
1.00396989897686 1.00300206838048 1 1
0.969667462158853 0.968689712863794 1 1
1.09178182621842 1.09075501632385 1 1
0.987658772137437 0.986803227790567 1 1
0.912510289764846 0.911497949204327 1 1
1.04174711243693 1.04063800969582 1 1
0.966924139340419 0.965880592682299 1 1
0.979263860616473 0.978196900955592 1 1
0.931535613215059 0.930603547297921 1 1
1.0639376493188 1.06286140631335 1 1
0.976871064021433 0.975792206616283 1 1
0.833154466286395 0.832323795255198 1 1
0.930453635130499 0.9294442399488 1 1
0.862015235414822 0.861005532552668 0 0
1.16608106942798 1.16489439193501 0 0
0.98404094890529 0.98297716035955 1 1
0.991559342754279 0.990578468639703 1 1
1.0707702732144 1.06983496687065 1 1
1.0544475718239 1.05340061729332 1 1
0.999995149313116 0.998891365617855 1 1
0.907275159355313 0.906249585605381 1 1
1.03399225147831 1.03298118891065 1 1
0.865001139808048 0.8640980638979 0 0
0.978499638561099 0.977448785669671 1 1
1.01867589260434 1.01758098912852 1 1
0.941080417833578 0.940097591389725 1 1
0.972849353796143 0.971937173255267 1 1
0.949277781589666 0.948313725416374 1 1
1.0208836991675 1.01989630984197 1 1
0.925411795842503 0.924485985277113 1 1
1.09379704982677 1.09274203098429 1 1
1.04151427459384 1.04040267641709 1 1
0.981486310318847 0.980597098293016 1 1
1.05038036632946 1.04921398506178 1 1
1.0003230960211 0.999224305870019 1 1
0.976317475381705 0.975362912417577 1 1
0.981733146639213 0.980783253024551 1 1
1.14977869206692 1.14865562521112 0 0
1.02684825647888 1.02587993378909 1 1
0.97337170984569 0.972398895181488 1 1
1.0214637350717 1.02038765709645 1 1
0.963781693052756 0.962770936928467 1 1
0.959670031333461 0.958631407771879 1 1
1.08148481356867 1.08048040369174 1 1
1.08668027023392 1.08564166919509 1 1
1.10770027773785 1.10645509443603 0 0
1.08167456804497 1.08046568368619 1 1
1.0133177724657 1.01221753268478 1 1
1.12272209198573 1.12139755149744 0 0
0.975308812648154 0.97428981366498 1 1
1.09704902221971 1.09585455321796 1 1
0.99365862375244 0.992760273564029 1 1
0.977087260742932 0.97610637399842 1 1
1.07513750462321 1.07399319554075 1 1
0.914905021002443 0.913944559645246 1 1
1.03344141046525 1.03224217976319 1 1
1.01261666643143 1.01163096275857 1 1
1.02273802889699 1.02164753912193 1 1
0.945679952190378 0.944759819852022 1 1
1.09580907321484 1.09472742376493 1 1
0.984746499920039 0.983642028402486 1 1
0.927583629188706 0.926634990523706 1 1
0.944146480051879 0.943175093152199 1 1
0.947597385855528 0.946650526447991 1 1
0.999524440098994 0.998563891584721 1 1
0.986202929233713 0.985204700026701 1 1
0.8366116679902 0.83573153600141 0 0
0.968068982577796 0.967031879564536 1 1
0.988677749046424 0.987585245146953 1 1
0.861028088625333 0.860092135513601 0 0
0.991996856179616 0.991007313093128 1 1
0.972461863889373 0.971570610304571 1 1
0.956120791548085 0.955186579673367 1 1
0.985652565449229 0.984606532225103 1 1
1.12810807064473 1.12709126356857 1 1
0.874839469405848 0.873965546146854 1 1
0.96601128636779 0.964957741626068 1 1
1.0438593071846 1.04259909632707 1 1
1.13577159208631 1.13455941776219 0 0
1.10202937471853 1.10087293939416 1 1
0.942219437404353 0.941210051963444 1 1
0.981340136857701 0.980373110531018 1 1
0.987116065748949 0.98618617387386 1 1
0.999655562426775 0.998660350607263 1 1
1.10958738463164 1.10844346572736 1 1
0.819053409663944 0.818117361326829 0 0
1.09325520667263 1.09222528206361 0 0
0.944934107469068 0.943918872505127 1 1
1.0335470644592 1.03240411743701 1 1
0.891210646501181 0.890340850434357 1 1
0.918527773153884 0.917528414688942 1 1
1.03699958096031 1.03584063346506 1 1
0.91460708878237 0.913621661475356 1 1
1.06268560805816 1.06149952315496 1 1
0.941683969901705 0.940715751570173 1 1
1.057428571424 1.05634276510126 1 1
1.03952974221104 1.03845826598429 1 1
0.998702621196239 0.997655069544569 1 1
1.00685344751836 1.00580699664193 1 1
0.919098435480306 0.918051278204871 1 1
1.03864941370296 1.03751061146502 1 1
0.928187046314646 0.927280714561663 1 1
1.03966447369974 1.03855709735218 1 1
1.18077235590021 1.17948936028155 0 0
0.89768978233027 0.896694265017506 0 0
0.99048927059734 0.98945110530574 1 1
1.0314713082175 1.03036381175495 1 1
0.931159808703411 0.930227840564741 1 1
1.01736889002979 1.01632081487845 1 1
0.990051430248918 0.989170901963396 1 1
1.03839356678774 1.0371485037889 1 1
1.01462990415631 1.01355571109148 1 1
1.01567770462352 1.0147573209724 1 1
0.970741958427971 0.969679204055135 1 1
1.17847135743886 1.17745649400656 0 0
1.14122330783868 1.14000142667539 0 0
0.90881289281205 0.907898812052577 1 1
1.10830364811325 1.10703342412338 1 1
1.06627571321078 1.06518406320942 1 1
0.963173145695856 0.962131968389481 1 1
0.948602881672189 0.947667988958814 1 1
1.08743020554711 1.08640184774167 1 1
1.08871519034204 1.08761854693279 1 1
1.08555332656464 1.0843672854584 1 1
0.998053793954032 0.99701003956124 1 1
1.06554110677765 1.06457588393826 1 1
0.990468042703815 0.989451566594657 1 1
0.940960369174846 0.939982305584217 1 1
0.96397734932714 0.963108115809845 1 1
0.943186420812107 0.942183307646125 1 1
0.909066451117103 0.908045822421808 1 1
1.0235430395272 1.02245884384749 1 1
1.03439297664979 1.03334229605693 1 1
1.07434316225959 1.07316014150692 1 1
1.02669676109964 1.0255460738403 1 1
0.957686579073049 0.956798488454732 1 1
0.991505534669858 0.990488304357466 1 1
0.93156393821165 0.930613084753221 1 1
1.04462732571023 1.04344541324339 1 1
0.966956844194444 0.965952583350257 1 1
1.01542212079231 1.01439749354803 1 1
1.08146529223269 1.08034141553983 1 1
0.950270181486822 0.949224092480315 1 1
1.0261362078788 1.02499993284906 1 1
0.999914659176823 0.998950034389896 1 1
1.05634824269656 1.05536782737899 1 1
0.935927691088067 0.934907740386607 1 1
1.11391806073157 1.11276885908025 1 1
1.03018162210312 1.02911820649771 1 1
1.01693013842925 1.01578271058436 1 1
1.01027271205301 1.00918653944876 1 1
0.974052214011636 0.972925996926794 1 1
1.1532416263568 1.15205892128383 0 0
1.00571318491265 1.00472649971678 1 1
1.0229427463095 1.02187557119819 1 1
0.947753160270652 0.946900880481441 1 1
0.898225091476296 0.897381354360616 0 0
1.01179894869848 1.01075014071613 1 1
0.950025054410327 0.948950951946782 1 1
0.882583307570907 0.881691617330251 0 0
0.935297948710325 0.934217317649216 1 1
0.983131517057501 0.982136756364164 1 1
0.998496017157397 0.997508373368409 1 1
0.956469657808496 0.955431926238205 1 1
0.922017262349065 0.920911834349296 1 1
0.934115902305128 0.933059704874765 1 1
0.997543037619395 0.996565869781535 1 1
0.849798005761638 0.848969840882358 0 0
0.953394268923504 0.952551935394905 1 1
0.998534630315279 0.997536844600368 1 1
1.04879168340964 1.04770347712827 1 1
1.08075917436942 1.07969286557635 1 1
1.0040730916569 1.00306465926836 1 1
0.993877661391034 0.992979676149791 1 1
0.93029283563186 0.929307405569531 1 1
0.894140410298381 0.893239166430819 1 1
0.927278281576547 0.926222817127044 1 1
0.896790859387481 0.895793761075613 1 1
0.950202864486334 0.949213188721504 1 1
1.08958432167288 1.08854230744408 1 1
1.06561635294612 1.06442864496341 1 1
1.03146710441279 1.03043589218682 1 1
0.929196820617272 0.928219650060197 1 1
1.07694390916871 1.07582007167342 1 1
0.90366035462673 0.902633306744902 0 0
1.13686800183868 1.1357643346932 1 1
0.916009814658352 0.915118563101505 1 1
0.996686634310616 0.995715175144731 1 1
1.09330061765517 1.0921586633698 1 1
1.08546168366533 1.08432453005537 0 0
1.05339472315299 1.05231221219661 1 1
0.981187058153848 0.98015186827649 1 1
0.999170078926791 0.998007243738876 1 1
1.02923732205362 1.02807865198502 1 1
1.08136655317928 1.08024061645079 1 1
0.944831738297034 0.94383969950987 1 1
0.904483018841632 0.903417790180371 1 1
1.0111802948944 1.01007219761695 1 1
1.04392913821655 1.04286892691226 1 1
0.988608359073307 0.987678468809024 1 1
1.06486449999344 1.06374193766039 1 1
1.09212394454317 1.09097816047108 1 1
0.957992671638858 0.957063511889048 1 1
1.06743521947032 1.06628453860905 1 1
0.970783015048907 0.969797761136257 1 1
1.02324723463745 1.02204919067968 1 1
1.0114953286727 1.01046365552537 1 1
0.813880992300976 0.813010188242929 0 0
1.01483769326427 1.01386212372299 1 1
1.06622223595435 1.0651041078971 1 1
0.99352612969833 0.992544320197841 1 1
0.982499447757788 0.981459352577627 1 1
1.0684584123835 1.06738814335558 1 1
1.04112490010159 1.04008598569419 1 1
1.06776340904999 1.06661584161736 1 1
1.01827231478497 1.01719080386909 1 1
1.07322974570577 1.07198132926347 1 1
0.977995357774919 0.976938979892624 1 1
0.938419767339744 0.937475486725042 1 1
1.06765503708411 1.06651769509605 1 1
0.911945019179701 0.910985777828993 1 1
1.10368122668664 1.1026581592386 1 1
0.977311273063986 0.976332553263051 1 1
0.976356550876601 0.975445815579442 1 1
0.998002012951075 0.996973726728944 1 1
0.971503745383171 0.970513611395384 1 1
1.12818630555505 1.12701947280205 1 1
0.991196418848539 0.990123905577733 1 1
0.965596597828631 0.964444457544237 1 1
0.970650075892041 0.969565415683281 1 1
0.983404444901351 0.982358830796582 1 1
0.975776306401357 0.974767087902295 1 1
1.05639653605609 1.05533155093629 1 1
1.02711382527857 1.02604065179498 1 1
1.01963366341618 1.01855001502943 1 1
1.06055845518344 1.05946514679795 1 1
1.05276444627321 1.05163840774595 1 1
1.1095884289823 1.10847395959076 0 0
1.0049261504909 1.00382766957644 1 1
0.963740741556969 0.962762788350993 1 1
1.02755851512878 1.02645362174276 1 1
1.06938485940076 1.06827644831222 1 1
0.913178817776799 0.912214709589146 1 1
0.997342167619743 0.996318592935127 1 1
0.946007220780141 0.944948865956248 1 1
1.01395420025665 1.01297139222021 1 1
1.10259114748178 1.10139865962446 0 0
1.00745997523876 1.00653951611184 1 1
1.02095929852356 1.0198747142096 1 1
0.956200193618233 0.955240154602719 1 1
0.933899993259814 0.932896681326411 1 1
0.994739503464428 0.993713903771988 1 1
0.973638345237861 0.97257039592327 1 1
1.01137338552804 1.01033350823643 1 1
1.05712685117039 1.05601581338902 1 1
1.08830397760396 1.08718932882014 0 0
1.01989127736914 1.01888855843705 1 1
0.899702699150822 0.898768967555775 1 1
1.11086838862442 1.1097336550607 0 0
1.10310427395892 1.10202841839327 1 1
0.961962691652352 0.960973903959266 1 1
0.956888493772383 0.95604556205092 1 1
1.05885652480556 1.05779918542125 1 1
0.956360012537615 0.955306746071807 1 1
0.993487755553553 0.992387221149149 1 1
1.01454990975166 1.01342652141808 1 1
1.05258528888966 1.05160798519804 1 1
0.947054303354762 0.945986908038005 1 1
0.985563546786101 0.984568724906188 1 1
1.0578132350875 1.05674246929672 1 1
0.994374771483776 0.99332555490327 1 1
0.905059126923462 0.904147383059793 1 1
0.845014122409888 0.844089752654483 1 1
0.769033086596814 0.768243790636313 0 0
0.913259169642173 0.912257872864731 1 1
1.0796761338992 1.07866783678781 1 1
0.996484962608558 0.995480208870206 1 1
0.907202989559406 0.906273952570794 1 1
0.927430839817947 0.926431974308813 1 1
0.988097632505417 0.986904637519209 1 1
0.958436326780712 0.957447127792866 1 1
1.04030576889965 1.03935279740302 1 1
1.18934471067068 1.18824030889617 0 0
1.03066902520978 1.02974475082594 1 1
0.952557126092391 0.951595127978932 1 1
0.997625932218483 0.996479912033944 1 1
1.0958476452754 1.09476825150118 1 1
0.995755848630425 0.99471335896283 1 1
1.01524202122145 1.01420153605952 1 1
0.917122656572972 0.916107600201949 1 1
1.04969075483198 1.04861881953722 1 1
0.979535541933009 0.978583703964368 1 1
1.02133903847018 1.02036960399112 1 1
1.09309161004947 1.09196644839632 1 1
1.00388862499297 1.00287457046562 1 1
1.01169649819247 1.01065178662719 1 1
0.936009074807534 0.935101687534286 1 1
0.984298911791286 0.983392876281878 1 1
0.912738245050006 0.91181469802822 1 1
0.964542975739771 0.963526972093299 1 1
1.0327268296169 1.03169556155597 1 1
0.922609072062863 0.921705009473356 1 1
0.983458183605212 0.982503878041332 1 1
0.964307091620726 0.963284705837232 1 1
1.01367442025227 1.01254804090726 1 1
0.98384845502182 0.982892502322013 1 1
1.04125351752351 1.04014875041738 1 1
1.0041325901503 1.00306612702117 1 1
0.925932306223176 0.925011385001034 1 1
0.975910412654263 0.974952691886784 1 1
0.940984299206542 0.939962925628564 1 1
0.935456805271247 0.934521395432678 1 1
0.986289474082327 0.98524029802199 1 1
1.12534455014224 1.1241176754494 0 0
0.939498657631668 0.93852841907561 1 1
0.955223136293679 0.954226769605 1 1
1.00578206574001 1.00472511915706 1 1
1.04039112209593 1.03931467913617 1 1
1.00446936719958 1.00330339762319 1 1
1.01246973867753 1.01143773500556 1 1
1.06589420790257 1.06471547626537 1 1
0.9983412584281 0.997342001041539 1 1
1.01812052075323 1.01701112139211 1 1
1.04409446568596 1.04290075631554 1 1
1.04808192612154 1.04702424047853 1 1
0.969577355237998 0.968582447146616 1 1
0.841845851861839 0.840883321538382 0 0
0.904643664794793 0.903693152448706 1 1
1.02048323976398 1.01949296786549 1 1
0.992370819056482 0.991327019387763 1 1
1.01401789852594 1.0127861277397 1 1
0.957430066363058 0.956446580046492 1 1
0.981777275025126 0.980696705080965 1 1
0.91369415354251 0.9127247672398 1 1
1.08029023481021 1.07925190095576 1 1
1.11767083159063 1.11642886334771 0 0
0.998311861121754 0.997198906807113 1 1
0.958237791745515 0.95723542084575 1 1
0.854851981114873 0.854067998518759 0 0
1.1748805312571 1.17370025647165 0 0
1.03166867731344 1.03063081423316 1 1
0.935444981918132 0.934415469834716 1 1
1.10167052180465 1.1004778515642 1 1
1.03290425279354 1.03184507259098 1 1
0.982200764658685 0.98114039000944 1 1
1.09366962154177 1.09262210583375 1 1
1.01203877880024 1.01100674571875 1 1
0.999042157510659 0.9979791035756 1 1
1.05485407022315 1.05379315717975 1 1
0.900702438807413 0.899793404285141 1 1
0.998581415787809 0.997581051877874 1 1
0.882314765590925 0.881379728268668 1 1
1.02744561799312 1.02640971211484 1 1
0.963953573915775 0.962956529907258 1 1
0.964752599359161 0.963729736947495 1 1
1.10138646859346 1.10008490893512 1 1
0.978225069055088 0.977332805132449 1 1
1.04093643664806 1.03986508623625 1 1
0.905359497337446 0.90430287134555 1 1
1.04494636530095 1.04380329618467 1 1
0.933513206867562 0.932600173578618 1 1
1.0127182055494 1.0116584570972 1 1
0.953900745767685 0.952986922417181 1 1
1.11210447355296 1.11089076535766 1 1
1.00047225012242 0.999261625457574 1 1
0.954096351526744 0.953035258914929 1 1
1.14942187893905 1.14817219632983 0 0
0.920279675429617 0.919478475063465 1 1
1.08666462927255 1.08555176632671 1 1
0.984427386226608 0.983322931421197 1 1
1.0944421214573 1.09333616308257 1 1
0.831226726440672 0.830273913879864 0 0
1.05825583779049 1.05715931326584 1 1
1.02828238892306 1.02713082441517 1 1
1.04822342020021 1.04721467285825 1 1
1.08810112102734 1.08702326741648 1 1
1.04695250624251 1.04588466010288 1 1
0.980420626420772 0.979303099800339 1 1
1.12542048065211 1.124107939007 1 1
1.04403817014497 1.04301023264147 1 1
1.03577526077902 1.03472963428756 1 1
1.06704685113679 1.06601165719249 1 1
1.04659535243048 1.0455477668118 1 1
0.954186217524826 0.953237452265598 1 1
1.04580393965146 1.04468875706175 1 1
1.08345285275874 1.082369564225 1 1
0.939241070337156 0.938368571470096 1 1
0.923720841845293 0.922774637985161 1 1
0.962658245545121 0.961639745896463 1 1
1.08489753736539 1.08372368374829 1 1
0.852941530476575 0.852080376956393 0 0
0.921683857769093 0.920713721312928 1 1
0.919002162110094 0.918093172148097 1 1
0.977208419364962 0.976183798795048 1 1
1.00098502972774 0.999984699352802 1 1
1.05043807605959 1.04917941042748 1 1
1.00768400609567 1.00669211901993 1 1
0.995201122138833 0.994228519722754 1 1
0.972931931472429 0.9718806064614 1 1
1.01720431991731 1.01626050993916 1 1
1.01467887237564 1.01353893962949 1 1
1.05193247384831 1.05070603640224 1 1
1.0260243785485 1.02495973297251 1 1
1.02303778170353 1.02203526215352 1 1
1.00978394151655 1.00872214657575 1 1
1.01232790242592 1.01124490882997 1 1
1.02092072538284 1.01991224081387 1 1
1.03665272264098 1.03558434504244 1 1
0.89982764825833 0.899043281228451 1 1
1.13234022457093 1.13123865892763 0 0
1.05390903276515 1.05291077166338 1 1
1.03982796760844 1.03875894268898 1 1
1.07441980081905 1.07330031750541 1 1
1.0219664798579 1.02097153138134 1 1
1.00315166706464 1.0020461693022 1 1
1.06144216083395 1.06045750838837 1 1
1.06517801801691 1.06407616446396 1 1
0.94528842458108 0.944307897831897 1 1
1.06613554599685 1.06496093597172 1 1
1.02025420628865 1.01923387117572 1 1
0.915641961975923 0.914729155864029 1 1
0.888184757927866 0.887235240269757 1 1
1.02309991559148 1.02211981188133 1 1
1.06747486692542 1.06647872892652 1 1
1.02426988556756 1.02331735713611 1 1
0.930748156222938 0.929885581278488 1 1
1.01079809609089 1.00981943804727 1 1
0.975975587571329 0.974973210348172 1 1
1.00886991602152 1.00787831117933 1 1
1.02433003320198 1.02328189983897 1 1
0.975476619522189 0.974490795815835 1 1
0.964498647690858 0.963385786158002 1 1
1.04774351479283 1.04672690664273 1 1
1.01020745035421 1.00912338755505 1 1
0.987868015952047 0.986931081586919 1 1
1.00245809275664 1.00148246773314 1 1
0.902431224741471 0.901561392176124 1 1
0.950777665634738 0.949822682714869 1 1
1.10392254412907 1.10282702529807 1 1
0.865046940732606 0.86417639549988 1 1
0.971348346230526 0.970317496982676 1 1
0.989480872481637 0.988484971244973 1 1
0.913591547968726 0.912643475773337 1 1
1.0060775813367 1.00491745842097 1 1
1.00805014474159 1.00701412462841 1 1
0.940035338429589 0.939082750906043 1 1
0.936389832114835 0.935368850013002 1 1
1.09624896880294 1.09517463352178 1 1
0.954451355971124 0.953581067293443 1 1
0.959990770638848 0.959042001184301 1 1
1.05451322460397 1.0532974080726 1 1
0.99809454614113 0.997139377313648 1 1
0.950019333125872 0.948989450328959 1 1
0.997347776343572 0.996238039850479 1 1
1.1106164919893 1.10938327510771 0 0
0.954570553255421 0.95360711726778 1 1
1.00315578318844 1.00208621361368 1 1
1.09348919599707 1.09223816659198 1 1
0.992032799864301 0.990976999391133 1 1
0.879635737469558 0.878826109825419 0 0
1.16617372164761 1.16495245255498 0 0
0.984188842321996 0.98319514340763 1 1
1.08550894280162 1.08447219819462 1 1
1.02401609036126 1.02282536419321 1 1
1.08929900505872 1.08808341242966 1 1
1.0353066796935 1.03432710848657 1 1
0.992155883947619 0.991148248530918 1 1
0.935286729392067 0.934411129126458 1 1
0.950642505847185 0.949631641051147 1 1
1.02056308770095 1.01951274933878 1 1
1.0495781002247 1.04849444462327 1 1
1.05076171897102 1.04961044188797 1 1
1.1220288195334 1.12088838902553 1 1
0.918918606897451 0.917886750924588 1 1
0.921355254428983 0.920476692005416 1 1
0.98278125988363 0.98169519831792 1 1
0.924742132194633 0.923701832022546 1 1
0.989608498138231 0.988576337473226 1 1
1.0468438215092 1.04576344903497 1 1
0.981163132804896 0.980036858839521 1 1
0.930111059367483 0.929189862508522 1 1
0.964129695911116 0.963118409849486 1 1
1.04602423601361 1.04489938384612 1 1
0.975597945937076 0.974515827126 1 1
0.994970405473541 0.993971176613831 1 1
1.16925241444368 1.1681854596858 0 0
0.993519842511931 0.992489692308629 1 1
1.05706003141907 1.05591690521237 1 1
1.02857151088537 1.0274784014936 1 1
0.99234111240561 0.991304205697834 1 1
1.04053919656929 1.03943080748292 1 1
1.10389690168494 1.10275649803497 1 1
1.20718017221372 1.2059329077747 0 0
0.957422869110115 0.95639509827053 1 1
1.05511242623531 1.05413371889207 1 1
0.921147678013284 0.920259114492361 1 1
1.06639730961273 1.06536621724314 1 1
0.917831386118887 0.916884846000267 1 1
0.932935958197163 0.932059360566181 1 1
0.997657674610255 0.996622409321033 1 1
1.02328267531666 1.02218152339357 1 1
0.930547226611255 0.929504576468942 1 1
1.04727263570978 1.04608286656708 1 1
0.994781387532351 0.993824159386996 1 1
1.05015523466345 1.04910776661159 1 1
0.967572039754214 0.966416161171495 1 1
0.93228113293043 0.931343860121458 1 1
1.02167396137565 1.02074650698236 1 1
0.990435008054255 0.989398410807991 1 1
1.00770480063994 1.00669496396462 1 1
0.928944451154883 0.928061822892868 1 1
1.00629370771196 1.0051932927826 1 1
1.05989575559102 1.0588535374613 1 1
0.997438358968004 0.996466089548515 1 1
1.02714280114757 1.02610367853063 1 1
0.981583705006611 0.980607229620844 1 1
0.954274058978359 0.953310464108101 1 1
0.997359900688359 0.996413503213282 1 1
0.995931026116855 0.994886408525993 1 1
1.07595662427858 1.07495536981887 1 1
0.881734781443644 0.880788525542245 0 0
0.839035962192075 0.838105855448555 0 0
0.990460101190346 0.989410213972287 1 1
1.11867719014221 1.11751994772886 0 0
1.05255551059212 1.0515996886965 1 1
0.946484051086518 0.945515833349244 1 1
0.884034867826677 0.883193307739911 1 1
0.980588043469935 0.97969209238796 1 1
1.01717457445861 1.01603496121107 1 1
1.03016861253593 1.02913035079347 1 1
1.04271475247421 1.0417782616654 1 1
1.1648553632354 1.16355445677756 0 0
1.06501666917102 1.06398306260978 1 1
1.01265831760831 1.01158674322223 1 1
0.996633950960386 0.995641252231946 1 1
1.11217958588602 1.11104073268689 1 1
0.911544634457522 0.910610921619577 1 1
1.01210718646156 1.01111869763523 1 1
0.879194369620971 0.878218913911635 0 0
0.845605861387806 0.844728844769166 0 0
0.900135137317385 0.899220034839283 1 1
0.94030737616614 0.939195778001265 1 1
0.961522570948555 0.960453595422233 1 1
1.05341500505862 1.05244443970575 1 1
0.948324303321978 0.947353114303293 1 1
1.08446066390286 1.08334125224084 1 1
0.989491214610027 0.988548977699208 1 1
0.989994706868157 0.988951809730635 1 1
0.940901932241137 0.939797899434852 1 1
1.00454053539309 1.0033942296047 1 1
0.928274347593926 0.927299714153359 1 1
0.935998921487737 0.935041237035266 1 1
1.02217579205116 1.02116049345815 1 1
0.958484222864104 0.957468479122034 1 1
1.01714122436347 1.01617211778994 1 1
1.05869233974246 1.05767516151384 1 1
1.07686482201979 1.07559172696883 1 1
0.977837774083059 0.976876524217335 1 1
0.938685673344977 0.937760429993175 1 1
1.03049131591845 1.02935763827667 1 1
1.04894193608441 1.0479299932264 1 1
0.970208371197667 0.969084153513637 1 1
1.0441600371092 1.04307430226625 1 1
0.866589947021333 0.865570377835345 1 1
0.926356614278455 0.925319922246699 1 1
1.01266972735816 1.01164694165242 1 1
1.03421327413183 1.03325108188412 1 1
0.927333308694878 0.926449629263449 1 1
1.01664750025031 1.01547665642371 1 1
0.964347332108453 0.963230712970044 1 1
1.01407066843097 1.0129952537388 1 1
0.998323074884466 0.997273869891319 1 1
0.939547700092005 0.938526454252252 1 1
0.959316372043154 0.958179659521055 1 1
1.00437693513628 1.00335608023135 1 1
1.10330184532644 1.10219682821249 1 1
1.08036617336554 1.07927156543655 1 1
0.952017373374458 0.951016725179216 1 1
1.08223500913245 1.08116083445549 1 1
1.02664616847592 1.02560693708908 1 1
0.964638044942063 0.963728915764275 1 1
1.0739651725878 1.07293322574766 1 1
0.965454943008522 0.96463185122429 1 1
1.00050390735223 0.999526722087841 1 1
0.990683018666586 0.989624066809393 1 1
1.06066753147318 1.05952121203291 1 1
0.984018951574522 0.983098928530465 1 1
0.926207545828078 0.925280618363947 1 1
1.02541937562916 1.02438444064448 1 1
1.00741786180476 1.00636957577374 1 1
1.01494804618586 1.01402483509694 1 1
0.940893390848604 0.939948732149569 1 1
1.12984331972765 1.12872516921088 1 1
1.0369335825077 1.0358558083007 1 1
0.937311182372084 0.936302799893084 1 1
0.86187103872697 0.86097342947687 0 0
0.970354023142136 0.969282108290243 1 1
0.930463564289612 0.929454347367015 1 1
1.03632631249669 1.03517567858919 1 1
0.903555413681258 0.902648732236471 1 1
1.01121284002929 1.01017204705382 1 1
1.07441019873785 1.07331797099948 1 1
1.00140079838896 1.00031825738206 1 1
1.05551450932892 1.05440265229861 1 1
1.01237536141306 1.01144555999289 1 1
1.03638497241406 1.03534104423377 1 1
1.13409204103477 1.13284226607203 1 1
0.953622963422137 0.952741043868872 1 1
1.03569121927466 1.03457229685262 1 1
0.953794104537759 0.952932671253029 1 1
1.03634398698591 1.0351542575055 1 1
0.927193252454795 0.926113700649392 1 1
0.97788378400907 0.976960121860364 1 1
1.07139149298267 1.07018484636007 1 1
1.06831935396436 1.06727307774188 1 1
0.886281098146436 0.885285249809839 1 1
0.950205874254428 0.949111805908593 1 1
0.913022313353477 0.912023526380712 1 1
0.845462947470278 0.8445381861366 0 0
1.04536569329548 1.04432199469593 1 1
0.947390866074283 0.946350344517719 1 1
1.14046746043779 1.139258039199 1 1
0.951166337301249 0.950133586767243 1 1
0.879776084221909 0.878823248702836 1 1
1.00605046590726 1.00499338140158 1 1
0.943204509153428 0.942247056227748 1 1
1.092902659207 1.09167861978375 1 1
1.04499329388184 1.04395217170977 1 1
1.03477115969856 1.03359297457191 1 1
0.92218118397776 0.921220908890147 1 1
0.956167681527542 0.95519044182061 1 1
0.926318529368387 0.925375247999523 1 1
0.998054214375137 0.997054025620116 1 1
1.0247204913538 1.02371485468994 1 1
0.869755260041196 0.868750720800393 1 1
0.889687062554714 0.888701831729471 1 1
0.995902228254693 0.994895748045754 1 1
1.01013742074071 1.00902002144049 1 1
0.885533420976495 0.884475311235973 1 1
1.05626715780001 1.05524703823087 1 1
1.00083104903749 0.999821269820167 1 1
0.875851973576995 0.874887104980979 0 0
0.99841577258827 0.997502366082639 1 1
0.948625638097779 0.947610311457818 1 1
1.00132576569901 1.00029503489757 1 1
0.994965884651396 0.994016011762272 1 1
1.0380878711569 1.03698435122564 1 1
1.0811998334575 1.08010359320719 1 1
0.895890043860177 0.894906836764713 1 1
1.00466665724621 1.00376030112435 1 1
0.955021756728166 0.953888119196243 1 1
1.11352814027817 1.11220164666719 1 1
0.938927361999426 0.937971015153277 1 1
1.13405128677044 1.1329151289298 0 0
0.978352395342605 0.977366314014802 1 1
0.942002794530178 0.941118695943519 1 1
1.08731888760202 1.08613852087654 1 1
0.973932271184869 0.973005150540853 1 1
1.05687089071447 1.05568907811455 1 1
1.02269278467613 1.02166669978315 1 1
0.939059750197096 0.938042718618204 1 1
1.00291840200186 1.0019303935331 1 1
0.96593374704073 0.965035718808285 1 1
1.00845642777087 1.00734496656122 1 1
1.01160630919888 1.01053877520071 1 1
0.961710222494075 0.960686758340405 1 1
1.0840835085971 1.08294194667243 1 1
0.912210831224034 0.911233970787973 1 1
1.01369660752725 1.01261643597657 1 1
0.874439062815452 0.873601966329148 1 1
0.933654249075404 0.93273374023455 1 1
0.922772620376048 0.921859579532636 1 1
0.980642817266546 0.979670345958188 1 1
0.951308457932766 0.950331057487096 1 1
0.978051577634057 0.977126317579477 1 1
0.936105965913082 0.935138905836217 1 1
0.975476461312591 0.974576459712765 1 1
0.962519886679128 0.961616119374309 1 1
0.936858364719072 0.935845701892172 1 1
0.961060197825746 0.96014178301912 1 1
0.971049423689015 0.970067624993787 1 1
0.913220152699227 0.912241377648118 1 1
1.08360565118432 1.08245595793989 1 1
1.07901476968634 1.07796905265395 1 1
0.986924041065092 0.985850424093124 1 1
1.10463088242186 1.10338329719134 1 1
0.890352250114197 0.889436684493489 1 1
1.12338751551946 1.12225678648219 0 0
0.985379974968236 0.984471439582465 1 1
1.01093495245318 1.00986055512472 1 1
0.94143580256445 0.94046175274955 1 1
0.912353128948959 0.911348933417257 1 1
0.971581661381999 0.970532373616911 1 1
0.939286549788973 0.938345007096678 1 1
0.96542710544138 0.964319008130272 1 1
0.988298004708039 0.987170674091989 1 1
0.838506540327998 0.837574623794789 0 0
0.974869030758123 0.973788895176627 1 1
0.988963250042216 0.987834649252256 1 1
0.997794729598149 0.996800749574646 1 1
1.08756342402415 1.08639959229669 1 1
0.948592294241494 0.947639716811748 1 1
0.928939746980572 0.928039886547497 1 1
1.08424783284337 1.08322324313421 1 1
0.953649509559522 0.952755108742748 1 1
1.04115190494255 1.04005868011345 1 1
0.970640356908691 0.969816725774326 1 1
0.933033262643295 0.932157910910625 1 1
1.07051433089624 1.0694546298425 1 1
1.00401564043583 1.00296666041478 1 1
0.990029364943776 0.989017425110662 1 1
0.906725535512571 0.905877054760282 0 0
1.01212402562318 1.01100811496982 1 1
0.866285439847958 0.86540650342049 1 1
1.0222785933478 1.02126835518178 1 1
0.925155573264416 0.924160361182136 1 1
1.06627089713772 1.06519636423369 1 1
0.854779919086762 0.853817604654121 0 0
0.961898910322129 0.960983649656231 1 1
0.952450972854745 0.951460906845145 1 1
0.93868740027033 0.937795467714078 1 1
1.05420109283601 1.05312469233963 1 1
1.05179014226012 1.05066128923003 1 1
0.930639026801967 0.929626753268601 1 1
1.04152723811743 1.040414582908 1 1
1.05266012091154 1.05145577327433 1 1
1.04863646908523 1.04752213763044 1 1
0.929255996575518 0.928291233211598 1 1
0.898950022764237 0.89797299696183 1 1
1.08139141654866 1.08017727896799 1 1
0.95111418214281 0.950155247554856 1 1
1.03664180105339 1.03559077900664 1 1
1.01990863124312 1.01894175543623 1 1
0.969610310013504 0.968612749716141 1 1
0.880684756511452 0.879792748584519 1 1
0.986141236707245 0.985136188645422 1 1
1.01995425384484 1.01880565648808 1 1
0.832985489495119 0.832243330814509 0 0
1.02338689824744 1.022380486042 1 1
1.09920265502565 1.09818028021604 1 1
0.977878182388222 0.976943397546228 1 1
1.04119986960829 1.0401229185673 1 1
1.08284082480743 1.08169886645199 1 1
0.967950463966496 0.966927176683813 1 1
1.10990267298126 1.10876093832416 0 0
0.919750654109364 0.918740721694936 1 1
0.948496769091458 0.947438167462209 1 1
0.939548198247184 0.938575723929807 1 1
1.07540906268438 1.07436259689201 1 1
0.957181173558171 0.956293519571364 1 1
0.899665422477262 0.898754485446834 1 1
1.05220313096591 1.05109232924973 1 1
0.945360961508897 0.944360408691631 1 1
0.924182786507235 0.92320599509226 1 1
1.17195792805332 1.17078954072519 0 0
0.925731930738097 0.924736171100591 1 1
1.02671406848338 1.02562369714986 1 1
1.10514555873022 1.10401307580532 0 0
0.940641091933799 0.939645386260347 0 0
0.968049315028892 0.966999028474478 1 1
0.976985374902815 0.975970243076726 1 1
1.04691464807666 1.04576873891259 1 1
1.10381841345744 1.10260525095537 0 0
0.959702641036088 0.958672284324725 1 1
1.09773617608635 1.09666052245646 1 1
1.07215522228224 1.07112032434267 1 1
0.935000459771355 0.934111411607493 1 1
0.973555276433228 0.972495107357954 1 1
1.1176301592929 1.11654563832536 0 0
1.04501343866537 1.04391565206592 1 1
1.1390795250792 1.13786477336637 0 0
0.939745652024728 0.938898957759001 1 1
1.03124649146814 1.03022136015928 1 1
1.04382346062149 1.04277844115768 1 1
0.923793291651296 0.922835471469747 1 1
1.01576031634157 1.01468937702708 1 1
1.01902812518435 1.01799910449221 1 1
0.991943613547494 0.990894489226305 1 1
1.08849231353486 1.08736142240651 1 1
0.989898971786759 0.988849435211548 1 1
1.05859505307965 1.05754046878371 1 1
0.970751414595429 0.969588496541605 1 1
0.930635710719646 0.929589094904084 1 1
1.01737194085666 1.01634203189505 1 1
1.03502687084109 1.03391665252731 1 1
1.00677920998418 1.00578928972519 1 1
0.885050781892385 0.884107270315937 0 0
0.946609426383011 0.945612400356442 1 1
1.10229940039563 1.10110157093282 1 1
0.903347209469233 0.902309051117607 1 1
1.15360577567393 1.1524421914232 0 0
1.03537609482463 1.03431365409492 1 1
0.91578332693259 0.914885614251313 1 1
1.0561056027081 1.05504603746393 1 1
1.00746132895401 1.00620185905822 1 1
0.952063761480873 0.951155479470025 1 1
1.15914929188495 1.15791834171917 0 0
1.01741658300264 1.01636159365388 1 1
1.00261914005746 1.00172938740172 1 1
1.0027447572271 1.00180925870629 1 1
0.891527044759681 0.890627612355218 1 1
0.970071441836461 0.969187345650416 1 1
1.02963528926004 1.02862234176886 1 1
0.934542783209643 0.933482242559102 1 1
0.937050125849804 0.935967332961428 1 1
1.05080678584029 1.04973823307377 1 1
0.953623933331964 0.952645907644432 1 1
1.11568741787144 1.1145414082204 0 0
0.937076046614526 0.936099440381772 1 1
1.05023904892177 1.04920639243881 1 1
1.06835739652784 1.06726597896616 1 1
1.01523687894774 1.01421393523603 1 1
0.84799459295539 0.847109528637128 0 0
0.918032708625617 0.917154512334513 1 1
0.926758008648197 0.925734073356455 1 1
0.971956952266279 0.970956587210651 1 1
1.07734218420476 1.07629931344318 1 1
0.889482367590479 0.888531682447351 0 0
0.922272598024851 0.921312814342853 1 1
0.985061073630038 0.984056409522225 1 1
0.960670991994487 0.959753472300116 1 1
0.913025246851953 0.912169070987167 1 1
1.06301965134966 1.06187131867763 1 1
0.922383545570232 0.921540885486678 1 1
0.979973682084843 0.978872249963464 1 1
0.944724267761747 0.943738916605379 1 1
1.02355960100275 1.0224874521374 1 1
1.02692541495176 1.02581327992874 1 1
0.860743599208865 0.859861403055152 0 0
1.07553104811724 1.07442606503613 1 1
0.930161226450563 0.929295132523511 1 1
1.06509496565751 1.06411548035761 1 1
0.943035912031038 0.94204346454203 1 1
0.952458881569985 0.951508114552543 1 1
1.00547074656168 1.00440946379296 1 1
0.948418357481032 0.947585946480258 1 1
1.00734439703143 1.00639704399527 1 1
0.976999487706561 0.97609013805521 1 1
1.10229819565648 1.10118426759326 1 1
0.942864480551607 0.941880393577501 1 1
1.14008215460178 1.13884666586829 1 1
1.01484885005672 1.0138967360442 1 1
1.00743527145213 1.00630815911133 1 1
1.00435122893508 1.00321895087768 1 1
0.929108849085141 0.928192193061594 1 1
0.879122815811305 0.878040955214923 1 1
1.15977098737688 1.15871889461841 0 0
0.998400781736571 0.997470594533688 1 1
1.04869875474266 1.04760826971665 1 1
0.992351573230675 0.991254862117554 1 1
0.980039818270648 0.979090459730072 1 1
0.982579628576907 0.981636702161064 1 1
0.999423069982932 0.998408362063877 1 1
0.846058447311341 0.845240799802227 1 1
1.08159820194543 1.08058512182743 1 1
1.02569835831836 1.02464761057108 1 1
0.939145078593269 0.938160661381702 1 1
0.986575422066548 0.985573037574097 1 1
1.07404246538942 1.07301947658689 1 1
0.971257856466583 0.970226026084822 1 1
0.977325728094832 0.976227912355038 1 1
0.916460138104576 0.91554247701088 1 1
0.935923134841927 0.934848540262143 1 1
1.05945710214394 1.0584222636623 1 1
0.930819763786743 0.929683676411539 1 1
1.10558707931889 1.10444731309058 1 1
1.01015774181797 1.00908548248592 1 1
0.998716613455232 0.997741403836701 1 1
1.03218981691839 1.03115246761614 1 1
1.08904318643098 1.08806362576817 1 1
1.03314023129374 1.03200718680216 1 1
0.909325385188985 0.908530753750181 1 1
1.00943996410247 1.00838345587279 1 1
1.0147652217484 1.01377987991881 1 1
0.986133210558098 0.985107542263099 1 1
1.04666885980827 1.04561260385014 1 1
1.00503188980115 1.00407086385069 1 1
1.04131937623221 1.04026891548807 1 1
1.05221433818043 1.05113273470273 1 1
1.03410745562293 1.03307514367947 1 1
1.11487711644478 1.11379853851036 1 1
0.919626591070066 0.918665074906361 1 1
0.952506571386393 0.951447400859442 1 1
1.01637743854297 1.01538200661298 1 1
1.01428715068724 1.01328242272827 1 1
0.997447183672966 0.996363090256236 1 1
1.00990047246893 1.00882913946833 1 1
0.903048395986186 0.902003888732002 1 1
1.05084214742303 1.04966000495115 1 1
1.03589187296364 1.03485436527502 1 1
1.11709253157596 1.11590020161785 1 1
1.19374502409224 1.19256230418886 0 0
0.978596779782046 0.97756131489307 1 1
1.1270159863889 1.12599590523023 1 1
0.95598801916845 0.955039171157627 1 1
1.1041798503869 1.10296094523323 1 1
1.11970284993109 1.1186733940622 1 1
1.06345251994643 1.06233948304766 1 1
1.02868058018846 1.02772062073082 1 1
1.04575831323725 1.04472175862951 1 1
1.01389892737584 1.01291280692454 1 1
1.11496450401213 1.11387124916329 1 1
1.10455998625634 1.10347315284577 0 0
1.00900683914154 1.00789752383972 1 1
0.904675802679167 0.903732283610002 1 1
0.823625550945132 0.8228041937216 0 0
0.989503314538544 0.988424922325412 1 1
1.06265580001446 1.06152945596945 1 1
1.0346018706088 1.03339428851984 1 1
1.01061374488586 1.00958783596221 1 1
0.941159787973582 0.94015709566307 1 1
1.08237217361724 1.08130657883562 1 1
1.00496736102358 1.00384968290085 1 1
0.987578632812991 0.986616694185621 1 1
1.08262265986804 1.08144364652594 0 1
0.949056688939029 0.948169655488744 1 1
0.919119751712942 0.918057580447257 1 1
1.00846395325586 1.00746783470943 1 1
0.912703550950101 0.911818354080632 0 0
1.02161140724532 1.02050080115685 1 1
0.96702684263488 0.966097375794563 1 1
0.963254822655437 0.962325884795694 1 1
0.960866971736059 0.959852990432418 1 1
1.03003614465318 1.02902217349791 1 1
0.926151137781501 0.925133462665084 1 1
0.966325885251187 0.965262120362355 1 1
1.03441207800508 1.03332730008831 1 1
0.970164905183304 0.969203487675757 1 1
0.91181573098336 0.910853152137059 0 0
1.05904508053152 1.05788658341948 1 1
1.03396014740597 1.03289308815376 1 1
1.03176239097088 1.03068747587859 1 1
0.924430781552263 0.923390178615372 1 1
0.980389525340866 0.979388800040982 1 1
1.00714924275529 1.00601746075655 1 1
1.02783802595531 1.02678930213432 1 1
1.00319353523689 1.00205391288986 1 1
0.988031882505112 0.987037191096785 1 1
0.957228984349193 0.956231371588905 1 1
1.01549628283423 1.01433155919541 1 1
1.10898647529876 1.10790569989817 1 1
1.06324705108472 1.06218589866805 1 1
1.00644379927097 1.00534694461672 1 1
1.07259357577365 1.07154979317902 1 1
0.977212405429151 0.976212807842944 1 1
0.898932207254232 0.898011268868503 1 1
1.05135681161207 1.05028968306807 1 1
0.902030508514568 0.901151158400197 1 1
1.0044985138248 1.00348738202877 1 1
1.05649923278975 1.05535154059045 1 1
0.944777861060571 0.94374552065869 1 1
1.01913637403717 1.01816262533392 1 1
1.06252304943547 1.06146064844664 1 1
1.08556673030621 1.08448981973292 1 1
0.968465439784323 0.967443513526556 1 1
0.964394091720791 0.963358916853942 1 1
0.943545256344612 0.942583421339698 1 1
1.12268228189047 1.12161826194891 1 1
0.959472698546127 0.958468054973868 1 1
1.02437123568448 1.0233635019673 1 1
0.96131162346024 0.960429840256208 1 1
1.02979772867156 1.02867507095939 1 1
0.943025967525689 0.94200151726052 1 1
1.06865305215354 1.06744837921968 1 1
0.984011257887413 0.982978593302981 1 1
1.08842945389504 1.08727659448447 1 1
0.930045240553454 0.92914936500304 1 1
1.0292214164687 1.02810932997907 1 1
1.09510819274797 1.0938972937554 1 1
0.964976581705436 0.963981451710423 1 1
0.8653364311443 0.864399874311345 0 0
0.973771620087171 0.972837510377321 1 1
1.01384668388496 1.01280292755497 1 1
1.01157284095017 1.01043914553077 1 1
0.951167377507811 0.950205253875648 1 1
0.979164513359229 0.978076304652884 1 1
0.936152647101819 0.935105869406326 1 1
1.03850982851971 1.03737593174804 1 1
0.979891808397297 0.978877829128372 1 1
1.05341644181203 1.052172883407 1 1
0.918025166516323 0.91714461559728 1 1
0.964907899616345 0.963869636679994 1 1
1.08913596059263 1.08799878326718 1 1
0.988636302756072 0.987572750398338 1 1
1.05459215759127 1.05347225089793 1 1
1.11419701602342 1.11308999626917 1 1
1.01498941794291 1.0139382871011 1 1
1.0780422369554 1.07688009342903 1 1
0.857733052989556 0.856851752321564 0 0
1.03982045212898 1.03882593396706 1 1
1.07287141885869 1.07165111358903 1 1
1.04788956576939 1.0468160042716 1 1
1.01289507525582 1.01197888371924 1 1
1.00178701169309 1.00073638972669 1 1
0.980934139874723 0.979839847458043 1 1
1.09118725530828 1.090110359435 1 1
0.903955117897814 0.90287954755546 1 1
0.976970050632735 0.975857980711077 1 1
0.966921481084677 0.965972956759659 1 1
1.00326462762856 1.00213908348762 1 1
1.07434334024007 1.07311664880651 1 1
1.03561556261261 1.03457583139026 1 1
1.0480896708972 1.04709075027491 1 1
1.0566105411838 1.05557425205133 1 1
0.993042856498812 0.992032644412673 1 1
0.995088707185294 0.994057965739038 1 1
1.11965837124288 1.11834842694047 0 0
0.954140463048398 0.953225149972237 1 1
1.01672086794122 1.01571631316628 1 1
1.01632899632584 1.01513169135731 1 1
0.977507301681319 0.976605060926381 1 1
1.00275892384557 1.0016947992632 1 1
0.96326690989863 0.962203584819465 1 1
0.920994511837577 0.919964277018025 1 1
1.00317051792816 1.00221385262471 1 1
1.05419998855476 1.05309901934688 1 1
1.0861378287164 1.08505797466607 1 1
1.01935637423438 1.01848077817583 1 1
0.957466674182279 0.956502802468996 1 1
1.07108007306994 1.06990549260987 0 0
0.990918815967936 0.990002324787233 1 1
1.00351060617404 1.00249151836083 1 1
0.982304406815996 0.981255363978727 1 1
0.907262174989628 0.906220113551159 1 1
0.968914477032932 0.967924625873883 1 1
0.964264313276169 0.963224666922955 1 1
1.12437917186998 1.12322324112634 0 0
1.00217061593459 1.00112243812275 1 1
0.983128687700309 0.98204569698184 1 1
0.984959215601956 0.983900382664909 1 1
0.981961151792501 0.980835414384576 1 1
1.00705821591895 1.00595892702422 1 1
1.03284720621771 1.03181694942371 1 1
0.929304646273233 0.928432794538294 1 1
1.07966914209713 1.07837436546212 1 1
1.14222859598578 1.1410160732921 1 1
1.1210745261745 1.11995127793728 1 1
0.914715776535875 0.913768996607698 1 1
1.06447605783465 1.06338022734677 1 1
1.10461573511283 1.10351534452256 1 1
1.04649911165541 1.04545995666569 1 1
1.06115556334009 1.06014925916234 1 1
1.03211966558367 1.03103560311298 1 1
1.01590671246999 1.014868189692 1 1
1.00362177890205 1.00264641906311 1 1
0.9824007310719 0.981210216903836 1 1
0.996471388275602 0.995477943285146 1 1
0.902199961433343 0.901228174156258 1 1
0.934235913427251 0.933257434415149 1 1
0.970242384701084 0.969234397546136 1 1
1.01852045672184 1.01763037914688 1 1
1.01048123119673 1.0095073547334 1 1
1.13520943047305 1.13408796035381 0 0
0.994723860326819 0.993693776010747 1 1
1.02762633814079 1.02658225734049 1 1
0.908690578090486 0.907838647821316 1 1
0.995916861779991 0.994916206448767 1 1
1.04016046303865 1.03906156746785 1 1
0.987565406506798 0.98659561906864 1 1
1.11473177965595 1.11354980574147 1 1
0.928182602463005 0.927126588928201 1 1
1.00351762530884 1.00245210294845 1 1
1.10986387421026 1.10875769219385 0 0
0.94960455086626 0.948521507789636 1 1
0.880217803724503 0.879269285858003 0 0
1.08024386577092 1.07911403913236 1 1
1.04105154210358 1.03988649998454 1 1
1.09733080761677 1.09610387926523 1 1
0.923460949052357 0.922483080992384 1 1
1.0117531308056 1.01077456159286 1 1
0.996759574821075 0.99573768418911 1 1
1.09088518312611 1.08987430553482 1 1
0.859394887531368 0.858479521189475 1 1
0.943925317089243 0.943004735369954 1 1
0.869138943947876 0.868196579767682 1 1
1.07336206145892 1.07232329173245 1 1
1.02915426086412 1.02813153983452 1 1
0.871583808842792 0.870585235831508 0 0
1.068488659265 1.06727772923545 1 1
0.984747456410363 0.98373697670037 1 1
0.987696427086834 0.986746883925231 1 1
0.905582332696891 0.904675717581543 1 1
0.916883694273977 0.915863937248966 1 1
1.00463820673049 1.00363247980358 1 1
1.00179653109608 1.00085346895723 1 1
1.00145211722565 1.00049823620083 1 1
1.02432444707233 1.02337028507287 1 1
0.945096495421081 0.944142534131624 1 1
1.0274280820242 1.02640475232955 1 1
0.93562172573593 0.934692727856811 1 1
0.967394185648285 0.966498809654235 1 1
1.09368781778601 1.09262722614004 1 1
1.00572310074925 1.0046844845136 1 1
1.16491445601423 1.16368164156046 0 0
0.992950377893228 0.991917553695544 1 1
1.02184533877073 1.0209129066382 1 1
1.09800976154591 1.09685579683884 1 1
0.961651726838388 0.96064334882488 1 1
0.959480676365722 0.958464309158042 1 1
1.02682494667709 1.02585345804812 1 1
1.01457030600834 1.0134479515666 1 1
1.02434850975235 1.02334585568257 1 1
0.906159784149405 0.905290321240653 1 1
0.947272077204074 0.946186546866474 1 1
0.985393085688366 0.984483091840074 1 1
0.995261764471272 0.994282216990229 1 1
0.948249009964112 0.94712237518162 1 1
1.0653553190214 1.06433017970188 1 1
1.08264858298145 1.08143214770592 1 1
0.970688053670779 0.969678183460271 1 1
0.989473787140816 0.988512924609999 1 1
0.879056315477092 0.878129550235089 0 0
1.10012384554619 1.09907151175248 1 1
0.961905774182847 0.96080861452007 1 1
0.987096542896647 0.986160422136392 1 1
0.942716222082295 0.941627823576223 1 1
0.999109323799936 0.998084642181408 1 1
0.949309885586729 0.948362000346073 1 1
1.03380201912572 1.03280600479506 1 1
0.934946902647977 0.933931399215189 1 1
1.01186362830532 1.01072913754885 1 1
0.91469134024103 0.913746764495527 1 1
1.0144933344978 1.01346205003216 1 1
1.04577963538514 1.04462242300631 1 1
0.937209537740215 0.936273106957883 1 1
1.01691355894248 1.01591233750426 1 1
0.975106444228259 0.974093861020109 1 1
0.982918336284837 0.981824696902106 1 1
1.08292736601974 1.08198148444911 1 1
0.923410075516333 0.922416990916776 1 1
1.02957869240479 1.02855447215563 1 1
0.938887527698063 0.937906895552774 1 1
0.869576134963481 0.86856093390879 1 1
1.05552846870046 1.05437575468333 1 1
1.02753824934875 1.0264802390743 1 1
0.97864410755672 0.97762748058863 1 1
0.891494124065012 0.890649098163352 1 1
1.05555222682811 1.05444909987885 1 1
1.06563409172832 1.06448543471645 1 1
1.01357593972706 1.0125843494697 1 1
0.916940266461157 0.915803135489358 1 1
1.00776551350339 1.0067242841571 1 1
0.980617644018229 0.979718163571778 1 1
1.06069939258944 1.05955203300011 1 1
1.01178113367952 1.01078041844942 1 1
1.05720356808335 1.05606327662549 1 1
1.05385296647822 1.05275769406567 1 1
0.94583712641866 0.944800657374988 1 1
1.05658016861284 1.05549956845726 1 1
1.01896005996963 1.01793235453349 1 1
1.03595326691082 1.03489070221014 1 1
0.987600207772105 0.986640891841543 1 1
0.877689429680804 0.876725595049527 1 1
0.99623432799219 0.995232716812432 1 1
1.00174149689441 1.00067643266576 1 1
1.06475225880348 1.06375958372887 1 1
1.04042783470722 1.03936433782866 1 1
1.01267180107283 1.01161992104476 1 1
0.852974038691804 0.852110812488644 0 0
0.955968587755231 0.954859992860391 1 1
0.920830524148359 0.91985927444406 1 1
1.00782415336667 1.00684104398408 1 1
0.955607481112262 0.954668988172399 1 1
1.01399663403974 1.01287964097909 1 1
0.937757411223534 0.936706505047664 1 1
0.972668485298716 0.971682621284573 1 1
0.981207913756176 0.980289419982038 1 1
0.935993780815648 0.934955343583381 1 1
0.939818181985483 0.93874201365686 1 1
1.01149509283378 1.01048097947906 1 1
0.96155989475768 0.960526862927925 1 1
1.02866119868372 1.02766396304737 1 1
1.00566304573125 1.00475930444272 1 1
1.00574510155647 1.00471968051656 1 1
1.06021558707344 1.05910646551175 1 1
0.997768342601808 0.996769339277516 1 1
1.03968604158445 1.03857415403719 1 1
1.01824376605139 1.01724601377821 1 1
1.00055992937361 0.999556403313105 1 1
1.10088760757992 1.09968287172791 1 1
1.07378842591143 1.07275021339395 1 1
1.12941814469289 1.12822172671585 0 0
1.03957488523882 1.03850921827799 1 1
0.985705434606447 0.984629890520416 1 1
1.07237101278986 1.07136381941063 0 0
1.00295984570859 1.00191193012618 1 1
1.01504599191354 1.01404372110945 1 1
0.962178129531847 0.961244868523642 1 1
0.966644579977953 0.965687612779447 1 1
0.827295583334483 0.826325589731999 0 0
1.00326502470844 1.00230101802759 1 1
1.0841322407538 1.08310934950982 1 1
0.907264945898043 0.906243105194115 1 1
0.965820490129827 0.964811020004206 1 1
1.00121866848423 1.00020012300668 1 1
0.946443775003628 0.945434023517399 1 1
1.06427677743573 1.06308102160662 1 1
1.04638117806684 1.04515687070592 1 1
0.948204318801275 0.947240358420279 1 1
0.939011056160337 0.938090225489148 1 1
1.05903839810265 1.0579164347493 1 1
1.09282194261505 1.09164076219226 1 1
0.9505538272089 0.94962176735022 1 1
1.11947214654877 1.11824699800677 0 0
0.946250599046218 0.945201769844013 1 1
1.10327752639077 1.10226007431601 0 0
1.0046263551639 1.00370186034652 1 1
1.16120824383567 1.16003836181914 0 0
0.884715269669634 0.883792147364204 1 1
1.13576614754439 1.13458801255805 0 0
0.873665158199706 0.872825119708481 1 0
1.01704183637072 1.01603457333745 1 1
0.923111921370068 0.922166487108915 1 1
1.06885442279079 1.06781434877543 1 1
1.02607770867848 1.02492381053082 1 1
1.03253120270052 1.03152409609798 1 1
0.96529602389111 0.964327316088766 1 1
0.97721994099692 0.9762033185439 1 1
1.0072405525986 1.00609363907739 1 1
1.05136495172889 1.05028228618648 1 1
0.937304491750696 0.936378602259421 1 1
1.05294387319759 1.05173076196499 1 1
1.03064329558751 1.02942693920416 1 1
0.975880023106928 0.974878528019908 1 1
0.948379598243538 0.94740830986019 1 1
0.98408206034386 0.982975836302321 1 1
1.02444787627949 1.02342265582939 1 1
1.09482408603544 1.09368351152837 1 1
0.978074506820752 0.977085451484641 1 1
0.968020838448809 0.966969068553125 1 1
0.901633296292936 0.900712346191141 0 0
0.955748726138595 0.954771792255287 1 1
1.1192221779455 1.1180217502581 1 1
1.04360686496106 1.04246061669209 1 1
1.00151548912852 1.0005564037103 1 1
0.960412884357977 0.959443068438464 1 1
0.984712109346988 0.983577075695669 1 1
1.05437335218087 1.05334201556925 1 1
1.00437079594466 1.00335977372681 1 1
1.01567596405396 1.01472152738878 1 1
0.903173145818234 0.902243315197014 1 1
1.03106619538753 1.02983509338024 1 1
0.951517256004148 0.950592627838215 1 1
1.00176688980565 1.00080210270989 1 1
0.987995119927944 0.98702974110569 1 1
1.11539461844995 1.11432422493155 1 1
0.973545077750897 0.972583182901622 1 1
0.843008196498224 0.842066026366693 0 0
1.10566544388035 1.10445643502829 1 1
0.965000860286267 0.964033628654282 1 1
1.11535754151783 1.11423064183973 0 0
0.970386419250703 0.969298164352046 1 1
0.961180851545559 0.960056475753395 1 1
0.942634888703562 0.941703798555885 1 1
1.06657308862058 1.0653532936214 1 1
1.07085198590772 1.06964893467173 1 1
1.07172302306146 1.07063088274576 1 1
0.950995504520611 0.950014149438818 1 1
0.901937958810163 0.901010827965085 0 0
1.10106498654004 1.09989228103415 1 1
0.993390574022003 0.992311972748834 1 1
1.02236330944714 1.02136873564004 1 1
1.00783525853674 1.00678439331686 1 1
1.00792469702655 1.0068037174161 1 1
1.00085193254256 0.999746394840562 1 1
1.13885328741668 1.13773306294076 1 1
1.02385812341597 1.02280895533339 1 1
1.03369713811854 1.0326076252972 1 1
0.963988919871522 0.963026484011067 1 1
0.995585002792108 0.994583943853343 1 1
0.984779638014066 0.983778025969458 1 1
1.09647530820676 1.09537136755387 1 1
0.897938940798758 0.897035101426701 0 0
1.02883209692888 1.02775612381175 1 1
1.00112767221676 1.00000411018902 1 1
1.00264424005436 1.0016226703472 1 1
0.957361480421306 0.956437337603874 1 1
1.02655222639334 1.02550839282625 1 1
0.998516881053463 0.997629248866691 1 1
0.948709621411042 0.947645726395239 1 1
1.03338811431701 1.03227754485206 1 1
1.1162052862195 1.11502371591859 1 1
0.957275660189469 0.956278256037636 1 1
1.00017689095236 0.999211550705674 1 1
1.06876356584372 1.06769848145384 1 1
0.993719389746291 0.992728846487254 1 1
0.991674947246183 0.990736631618318 1 1
1.04776301318065 1.04668606653185 1 1
1.02904955556355 1.02803701641024 1 1
1.07412449776244 1.07297445841701 0 0
1.01232079052137 1.0113301656522 1 1
1.02436854073201 1.02325016403756 1 1
1.06814196926511 1.06691110492825 1 1
1.07532915828711 1.07411280043576 1 1
1.02093172821651 1.01984686555942 1 1
0.969539169582373 0.968577160534832 1 1
1.03443671331416 1.03337127562194 1 1
1.07926965794192 1.07819403972199 1 1
0.896157076773718 0.895278680476113 0 0
1.0328524513773 1.03166149404837 1 1
1.10851639321467 1.10732752334416 1 1
0.837555305717588 0.836724024759659 0 0
0.889080331461573 0.888106453501789 1 1
1.06715602688763 1.06587334105422 1 1
0.965381373991725 0.964452861173852 1 1
0.939516143521992 0.938495717173763 1 1
0.99657947177671 0.99550134487019 1 1
1.0420826728017 1.04107045534761 1 1
1.1105351397919 1.10944005681959 1 1
1.04393444722276 1.04279667323172 1 1
0.945116489183211 0.944188222001925 1 1
1.06538470555629 1.06426288798015 1 1
0.942448547277287 0.941483869444485 1 1
0.890385864751204 0.889482407895348 1 1
1.00326520842778 1.00222245525203 1 1
1.0651091428714 1.06392175164516 1 1
0.979597754854242 0.978585455526103 1 1
1.03300634585881 1.03198172275221 1 1
1.02981257267451 1.02870620447103 1 1
0.956762316160223 0.955767466119789 1 1
1.04863200534375 1.04751495296423 1 1
1.01073452744483 1.00954192985107 1 1
1.05915238837727 1.05809726810293 1 1
1.08584406148215 1.08465124248609 1 1
1.02047223857392 1.0194127806764 1 1
0.991881999808847 0.990892305203138 1 1
0.940851012229025 0.939691079969481 1 1
1.05679891746015 1.05565258603843 1 1
1.03137878242481 1.03033343186834 1 1
1.02016304985823 1.01919067487554 1 1
1.00134465519316 1.00041055939355 1 1
1.03094015755045 1.0299099927509 1 1
1.09924049646167 1.09818253746824 1 1
1.01725580649293 1.01607794769306 1 1
0.921893922007345 0.920925200905694 1 1
0.976256302260783 0.975298935195478 1 1
1.08144140442703 1.08025188036326 1 1
1.00976455471855 1.00872866854887 1 1
0.943831727231838 0.942850719313293 1 1
0.936783539459667 0.935854381029501 1 1
0.994476928074429 0.993509059823991 1 1
0.94586282449618 0.944926471304287 1 1
0.965650221579346 0.964691708131964 1 1
0.982675429607506 0.981638075675096 1 1
0.87238480238102 0.871383093063605 0 0
0.917263158835698 0.916391806186041 1 1
1.01082566539954 1.00984146600851 1 1
1.09159796632241 1.09060712224762 1 1
0.987719752884583 0.98670466979255 1 1
1.09504576015381 1.09377300651371 1 1
1.04517872410043 1.04412614054047 1 1
0.978940421646514 0.977942726293216 1 1
1.03469917131464 1.03363745017696 1 1
1.15810141564065 1.15693455406889 1 1
1.08537408412933 1.08435769249883 1 1
1.0231579576136 1.02207808482139 1 1
1.20486605292419 1.20365957294325 0 0
0.970854439609959 0.969926941461779 1 1
0.849891133123402 0.848947347014414 0 0
0.806691430535297 0.80582841439845 0 0
1.00979445091692 1.00879650424517 1 1
1.00191987667327 1.00092541552895 1 1
0.995002534622693 0.993996968962011 1 1
0.950460449210662 0.949572525074642 1 1
0.948525243698798 0.947447968547528 1 1
0.926660803747001 0.925710764562526 1 1
0.986648066292713 0.985597664133956 1 1
0.944493217591657 0.943593222471917 1 1
0.964852802299572 0.963792104207722 1 1
0.918785109657969 0.917820869654324 1 1
1.0335457093667 1.03249731757186 1 1
1.02777780137916 1.02665758296502 1 1
1.00814096323383 1.00711988199318 1 1
0.948627361763834 0.947645822516753 1 1
1.10783646523369 1.10677817478498 0 0
0.994094937213085 0.993091718557134 1 1
1.11261161785162 1.11162291881158 1 1
0.899380311147742 0.898407945077607 1 1
1.03772260666203 1.03668051395124 1 1
0.986429049563211 0.985353320386497 1 1
0.914664349736857 0.913766701127092 1 1
0.958164538722164 0.957204174506369 1 1
0.964935306609969 0.963992073337671 1 1
0.965275000825807 0.964357905700219 1 1
0.967783349370919 0.966776997254953 1 1
0.977871242086619 0.976835447710315 1 1
0.965203949644057 0.964202716416834 1 1
0.89318025956367 0.892202611187741 0 0
0.976186004791571 0.975110086878191 1 1
1.05056700339315 1.04949766917657 1 1
0.912164473652089 0.911279964119723 1 1
1.05161612520204 1.0505025446249 1 1
0.997701180902435 0.99681577434286 1 1
1.06860096572139 1.06754197290373 1 1
0.962950457503331 0.961998280401351 1 1
0.952701169769963 0.951608719209409 1 1
1.04733574860311 1.04619696690924 1 1
0.9390230021822 0.938066109795266 1 1
0.9474503777873 0.946382469440894 1 1
1.03285329243818 1.03170710883885 1 1
1.17751034741534 1.17637454382611 0 0
0.960366242908912 0.959388510236302 1 1
1.05548082414416 1.05440745237566 1 1
1.03530032541248 1.03425566089119 1 1
1.02307239608627 1.02201930311604 1 1
0.911873652347306 0.911042798549497 1 1
0.931408046994365 0.930404167375526 1 1
0.976449481573583 0.975498151371546 1 1
1.03882150995438 1.03768010859857 1 1
0.933789013269943 0.932713190528417 1 1
1.03281271233807 1.03178587465698 1 1
0.944918979456504 0.943946389747126 1 1
0.966826146899367 0.965770814696809 1 1
0.930385202098291 0.929541337516517 1 1
1.03087924231161 1.0298441329967 1 1
1.09321224134512 1.09204759700044 1 1
0.963226640001115 0.962266215639146 1 1
0.980402132920893 0.979431909667361 1 1
1.0053750745785 1.00430412250745 1 1
1.06601368062451 1.06504317171763 1 1
1.06365757558361 1.06258286943416 1 1
0.961807731921362 0.960856668074435 1 1
1.12963417256729 1.12842159276724 1 1
1.09035910903614 1.08932678575673 1 1
1.06325017994622 1.06204365362675 1 1
1.03350274359093 1.03237942540922 1 1
0.968933176852418 0.967965492096847 1 1
1.02003937003537 1.0190330585348 1 1
0.977002098704523 0.976064693488065 1 1
1.13090147402165 1.12965745272714 0 1
0.938201313855838 0.937164693853668 1 1
0.980334917906836 0.979281027544919 1 1
1.01453185881505 1.013430575295 1 1
0.982720452084723 0.981706701131393 1 1
1.02469386637051 1.02353413815594 1 1
1.09114464650594 1.08995862103506 1 1
1.05777698096029 1.05665740002364 1 1
0.957529550133823 0.956572619630075 1 1
1.02514830236353 1.02407631053391 1 1
1.03802500421999 1.03693194299053 1 1
0.940941149982961 0.93989519432942 1 1
1.06528277091429 1.06407927910806 1 1
1.10420547721304 1.10309393699796 1 1
1.09472659138207 1.09358933046703 1 1
1.02056505735841 1.01945351451669 1 1
1.05273867303746 1.05166739589077 1 1
0.966967954328089 0.965961929249639 1 1
0.895558010632962 0.894576310114894 1 1
1.09362455870276 1.09249695346737 1 1
1.07001723028551 1.06889637104931 1 1
0.988227582709021 0.987291067863488 1 1
1.00372145325363 1.00259136369104 1 1
0.978263222628807 0.977225639484171 1 1
0.927090555138131 0.926031963956832 1 1
0.974237606059025 0.973142603055229 1 1
1.00395719366544 1.00294125873776 1 1
1.08562986741672 1.08447831394243 1 1
0.957908578138828 0.956904128388272 1 1
1.06288671613713 1.06166695881889 1 1
1.06194151216039 1.06082049240682 1 1
1.07584719695067 1.07477972307222 1 1
0.953023116062619 0.952072129750963 1 1
0.919880450998346 0.918845046032218 1 1
0.917806241277872 0.916900825640548 1 1
1.03855471332607 1.0374552900038 1 1
1.07535259390082 1.07426286013963 1 1
0.978884918856519 0.977844943966493 1 1
0.865419451505232 0.864385896279493 0 0
1.03164154765502 1.03059776574943 1 1
0.885574392742537 0.884677848456045 1 1
1.0971501625935 1.09599762300426 1 1
0.822461132630823 0.821608050578791 0 0
1.02644293241447 1.02531716960399 1 1
1.08201234540903 1.08094982509795 1 1
0.936512392349429 0.935510445179078 1 1
0.952471108991235 0.951438683636477 1 1
1.0588720832931 1.05778872515253 1 1
0.849540010459667 0.84856262607089 0 0
1.03456357268179 1.03354971471112 1 1
0.955130760241402 0.954151047853198 1 1
0.958395627972241 0.957290795401531 1 1
1.04400753938575 1.04289031781528 1 1
0.906101889466312 0.90520121511521 1 1
0.943038675845535 0.941930887508943 1 1
0.819687672024192 0.818846726902114 0 0
0.995990931089909 0.994942418009324 1 1
1.06432254970861 1.06317458009023 1 1
1.07100093681581 1.06991127898154 1 1
1.06642734640274 1.06525676479109 1 1
0.952882406964134 0.951831475174329 1 1
0.953576225074471 0.952619484063949 1 1
1.03293555047502 1.03186660536868 1 1
1.01111846866233 1.0100393844558 1 1
1.00235110307024 1.00130782345014 1 1
0.901990271197697 0.90098507280582 1 1
0.86655385942641 0.865631683883475 0 0
0.986836525206602 0.985888088724025 1 1
1.05178647959986 1.05070614071646 1 1
0.978136668467139 0.977054981575089 1 1
1.01095226729894 1.00989645112903 1 1
0.89590851449162 0.894903086337971 1 1
0.94314463948513 0.94210954183411 1 1
0.978547013585206 0.977602182532039 1 1
1.00727645458663 1.00626896735761 1 1
1.07046342384635 1.06939577006298 1 1
1.06219592674751 1.06095665387024 1 1
1.12053607059823 1.11946916514269 0 0
1.07220367349912 1.07120544987791 1 1
1.01636203085095 1.01538247072857 1 1
1.04003168773996 1.03894616642885 1 1
0.974631580904341 0.97359666007783 1 1
0.991529119751011 0.990560429287725 1 1
1.0115527293431 1.0105314916715 1 1
1.0500163443804 1.04895596594735 1 1
0.995148442064279 0.994190638604545 1 1
0.941868280917517 0.940819095127837 1 1
1.02625514249758 1.02515616606732 1 1
1.0492710054134 1.04819946827356 1 1
1.03220080060463 1.0312276436513 1 1
0.930918762765057 0.929983826758521 1 1
1.01820259873797 1.01716347959665 1 1
1.08920694042458 1.0880718593582 1 1
0.962400384418034 0.961259025761316 1 1
0.974380137541947 0.973553313196672 1 1
1.09573265816887 1.09460422394827 1 1
1.02088299628522 1.01990243048681 1 1
1.02533913525161 1.02416383343124 1 1
1.07071866009318 1.06948926292831 1 1
0.875577502477583 0.874673080743117 1 1
0.958951065651586 0.957878535534072 1 1
0.916737084355809 0.915801712710048 1 1
1.04785049305193 1.04673920022228 1 1
1.03599059710552 1.0349902002491 1 1
0.892881966184448 0.89179719898541 1 1
0.981695047090671 0.980645573460556 1 1
0.979926040032822 0.978925911511301 1 1
0.948838845696606 0.947920680831237 1 1
1.0089915481617 1.00802439589978 1 1
1.10739159274752 1.10630318485078 1 1
1.06113920362985 1.06008073015158 1 1
1.02551204958166 1.02446479680711 1 1
0.931458955058801 0.930612306953999 1 1
0.987636976771662 0.986687479664171 1 1
0.972400125197548 0.971430883761454 1 1
1.05357188718862 1.05242004933294 1 1
0.940654807310405 0.93969455894961 1 1
1.17496748096781 1.17370553241038 0 0
0.977983374943035 0.97703490619745 1 1
1.09295113040675 1.09175652482173 1 1
0.995765188164678 0.994608266639158 1 1
1.09078241791243 1.08972909529299 1 1
0.976860198882958 0.975884487979763 1 1
0.9905765415414 0.98960791820597 1 1
0.917843459346819 0.917013946022176 1 1
1.06202334581504 1.06086456847048 1 1
0.909884737416556 0.90895109983209 1 1
1.05209821646923 1.05095980934227 1 1
0.94059354419827 0.939567336260946 1 1
1.02453452488377 1.02349979460535 1 1
0.947762990322891 0.946787979090238 1 1
1.01903596693142 1.01802654698892 1 1
1.05059097086432 1.04964477325434 1 1
1.02596961112272 1.02505398980457 1 1
0.971259212147302 0.970383544358513 1 1
0.97865657653207 0.977629731221286 1 1
1.00641786535358 1.00516973591394 1 1
1.01623504880563 1.01522670416073 1 1
1.03833470777427 1.03739542550409 1 1
0.907062933655636 0.905978182140637 1 1
0.924364594992217 0.923432792121343 1 1
1.02739714537697 1.02637655305898 1 1
1.07836178164971 1.07728168216305 1 1
1.05538089230065 1.05434598705325 1 1
1.10625562993036 1.10511214185616 1 1
0.893017973901937 0.892208890886439 0 0
0.990044516795114 0.989056961261355 1 1
0.96110276294876 0.960041439987792 1 1
1.04556048332061 1.04445496556727 1 1
1.03190241478409 1.03081590202512 1 1
0.957465669126999 0.956542298839899 1 1
0.991992663380644 0.990887761854038 1 1
0.958118915593351 0.957068973478091 1 1
1.0270084512595 1.02605413702699 1 1
1.01234932914709 1.01125999881176 1 1
1.11409417059031 1.11291925808807 0 0
1.05485456165279 1.0537590437418 1 1
1.05400088301631 1.0528272535115 1 1
0.908623911105051 0.907639561875784 1 1
1.04513436104776 1.04397900278081 1 1
0.884495947769109 0.883552437508359 1 1
0.994242086054429 0.993239875368051 1 1
1.01133536748232 1.01033353693264 1 1
0.989839893500837 0.988764833778276 1 1
0.881764656832477 0.880824414546263 0 0
1.00115238322869 1.00027768468336 1 1
1.13613781424572 1.13493366908868 0 0
1.02050809478535 1.01928418639498 1 1
1.1012281630592 1.10014666959652 1 1
0.923418568870345 0.922434335765424 1 1
1.01750821206092 1.01648792700369 1 1
1.00777316710266 1.00674430978938 1 1
1.0288705117874 1.02780222640541 1 1
1.03930830296518 1.03826133680427 1 1
1.05446740052978 1.05326264666727 1 1
0.960776624495709 0.95969290393082 1 1
1.00903375961428 1.00807811683571 1 1
1.17898665690484 1.17774203836798 0 0
1.01297705890498 1.0120253550027 1 1
0.982638043478744 0.981510867656866 1 1
1.1115460138209 1.11028769614884 1 1
0.958527077847354 0.957374401121462 1 1
0.93107847124019 0.930096973432259 1 1
0.990690598027779 0.989598573782935 1 1
0.972470643216803 0.971386807191323 1 1
0.9452478507516 0.944198380383968 1 1
1.00651772054349 1.00548914750794 1 1
0.960515425074203 0.959616403824896 1 1
1.17125602691581 1.17009498077053 0 0
0.98400588015955 0.982966336399605 1 1
1.05596922901867 1.05478875459588 1 1
1.0156470941429 1.01464531383721 1 1
1.00421592991579 1.00319778385025 1 1
0.942835688887972 0.941843269183959 1 1
1.05130913188659 1.05023158458622 1 1
0.97360409564808 0.972541545556081 1 1
1.04700019149043 1.04599023373609 1 1
0.957893895647205 0.956934882458242 1 1
0.897738347061562 0.896856276411976 0 0
1.0813465739958 1.08029069474518 1 1
0.970263796035472 0.969260764282732 1 1
0.854829964057477 0.854052331649228 0 0
1.08455357807146 1.08340768614253 1 1
1.09822377164717 1.09706751242207 1 1
1.10133512151102 1.10020215912568 0 0
1.06979425586696 1.06872018309211 1 1
1.10382675849043 1.10274668216255 1 1
1.01750627770724 1.01650555576859 1 1
0.951610978421128 0.950602057391089 1 1
1.00941197673078 1.00820758164713 1 1
0.826182360321186 0.825269569780962 0 0
1.01264952675895 1.01166888193207 1 1
0.973432035195317 0.972461002553254 1 1
0.981156266246542 0.98016001820891 1 1
1.05402331707554 1.05295428059795 1 1
0.919092511974944 0.91818172844108 1 1
1.05783689891883 1.05680290107858 1 1
0.906644107060773 0.905675844911381 1 1
1.08853877510523 1.087558548149 1 1
0.94362700681304 0.942685101267059 1 1
1.08540538699031 1.08434240768328 1 1
0.951462631977148 0.950538838171781 1 1
0.95503631721689 0.954158472557551 1 1
1.00127799187673 1.0002495086385 1 1
0.943373337788244 0.942383135048727 1 1
0.877432262799189 0.876616541611036 0 0
0.972466997876403 0.971456572371476 1 1
0.872695618539707 0.871777101868063 0 0
1.06935051648301 1.06825564371366 1 1
0.943942964677002 0.942969819207025 1 1
1.01159903472651 1.01060988005617 1 1
1.07850462930882 1.07736087305884 1 1
1.05016104202253 1.04907741931887 1 1
0.968026526073295 0.96690108950999 1 1
1.05662770416971 1.05554406662362 1 1
0.966131092282825 0.96512528106959 1 1
0.881680834630629 0.880843135742721 1 1
1.02744736237378 1.026428570715 1 1
0.887272750397214 0.886380118491109 0 0
0.968997210216633 0.967974483203884 1 1
0.931504959618759 0.930459136910311 1 1
1.13140026519356 1.13019520267597 1 1
1.11394040907815 1.11257407941137 0 0
0.971722603883685 0.970644849639392 1 1
1.04884784434098 1.04768004368661 1 1
0.980913252162421 0.979916716838762 1 1
0.957034407426006 0.956077200711539 1 1
0.977513492522879 0.97648767302074 1 1
0.991013371826029 0.990060552387908 1 1
1.12663335441717 1.12543716505012 1 1
0.91057622221424 0.909630794647632 1 1
1.07099259364879 1.06985775798391 1 1
1.00421067365362 1.00325975966646 1 1
0.930993998279722 0.930102685647229 1 1
0.947317508322627 0.946308618012886 1 1
0.986753920735735 0.985736085523716 1 1
0.969257543776007 0.968308841285888 1 1
0.990881405527424 0.989856541657454 1 1
1.0352347122864 1.03417972539766 1 1
0.988282722038921 0.987220975817145 1 1
1.01970716678062 1.01864061803805 1 1
0.985857057340026 0.984897610922344 1 1
1.01970567785827 1.01866367185358 1 1
0.954045455569997 0.953027359237933 1 1
0.990210462320392 0.989287164124836 1 1
0.951148837052265 0.95025455138639 1 1
0.976723028886394 0.97561873439406 1 1
1.1160178022923 1.1150094526037 0 0
1.00259416022785 1.00158638711224 1 1
0.962780472823699 0.961740487156108 1 1
1.0235352028583 1.02251321173858 1 1
0.962851741560278 0.961882390380797 1 1
1.01593639774848 1.01485905978069 1 1
1.03637905623613 1.03522094871573 1 1
1.16202329373204 1.1607910495011 0 0
1.03608818576425 1.03507564802425 1 1
1.05062251558677 1.04953792725254 1 1
0.955413117395716 0.954500216246541 1 1
1.0864247343663 1.08512651706608 1 1
0.893916803095972 0.892995526021391 1 1
1.11124176628987 1.11003477463665 1 1
0.993201189388017 0.992075634212801 1 1
0.908455637809074 0.907602333592078 1 1
0.994602546931877 0.99364711981806 1 1
1.00025780715776 0.999224619516047 1 1
1.01278655956257 1.01159010095237 1 1
0.800791056027929 0.799907315699211 0 0
0.997720493540882 0.996661268975545 1 1
1.02515694713843 1.02406943749731 1 1
1.01109530693617 1.0100320045383 1 1
0.976368741215732 0.975332894609666 1 1
1.12766644900526 1.12651500934001 0 0
1.01162778479475 1.01058049113436 1 1
0.958028273691563 0.957141026034374 1 1
1.05152386478878 1.0503692260092 1 1
1.125438940114 1.12434864699584 0 0
0.88243408219866 0.881602534155678 1 1
0.99226404744342 0.99129696076696 1 1
1.00419655278614 1.00320328868004 1 1
0.892976232194448 0.892021577484762 0 0
0.929966837092467 0.929038950404094 1 1
1.01155447219013 1.0103714394378 1 1
0.980045225944874 0.979089635806935 1 1
0.976729668167905 0.975745176249522 1 1
0.967476909858641 0.966455933732621 1 1
0.910757824863691 0.909884535388384 1 1
0.961267953546525 0.960193742783116 1 1
0.915327438152388 0.914299140617214 1 1
0.853297272011683 0.852424683869596 1 0
1.02515510393047 1.02415722448216 1 1
1.03000258473087 1.0289427197783 1 1
1.07648510963432 1.07523535760742 1 1
1.08369934051577 1.08264688424446 1 1
0.870977263657344 0.869957514702239 0 0
1.00758178421718 1.00654278190495 1 1
1.14608974932885 1.14490040482823 0 0
1.00827621389391 1.00730372596675 1 1
0.919192660743671 0.918275658871995 1 1
1.1004103169185 1.09908662266859 1 1
0.911785909929066 0.910897462773924 1 1
1.05667442120392 1.05567637710718 1 1
1.10055323469235 1.09947639908029 1 1
0.961010608998705 0.959996750247662 1 1
0.997220685420975 0.996133782614278 1 1
1.01938243529086 1.01839567607053 1 1
1.00015308675691 0.999065576935353 1 1
0.941618589779251 0.940648639910036 1 1
1.12008224637121 1.11890240801702 0 0
1.03414763304536 1.03299398772863 1 1
1.03091906282501 1.02992079610369 1 1
0.974607389366622 0.973595041023293 1 1
0.902425691467447 0.901380752531884 1 1
0.980911637695577 0.979969681645338 1 1
0.985644527375281 0.984648961432698 1 1
1.10136860586778 1.1002214602138 1 1
0.982882500089099 0.981857102210238 1 1
0.951328490076257 0.950410013591841 1 1
0.95440046637492 0.953416138243421 1 1
1.05616529053954 1.0550987134885 1 1
1.03063783564561 1.02952453661099 1 1
1.03779832015762 1.03682826895613 1 1
1.07435686773524 1.07312624048853 1 1
0.806982476960691 0.806073383813026 0 0
0.969071471468355 0.968009297462835 1 1
0.924225230937453 0.923155789102266 1 1
1.12348829856145 1.12247373504365 0 0
1.00157852331048 1.00048419417701 1 1
1.02692959030533 1.02582260927818 1 1
0.935098596542869 0.934190758238133 1 1
0.958545072524345 0.957611429888906 1 1
1.05370287170449 1.05254008305963 1 1
0.979456267529879 0.978413702305286 1 1
1.01886187869244 1.01773332094232 1 1
1.06820090532309 1.06727258389671 1 1
0.952180771685511 0.951192976778715 1 1
0.950997605927214 0.949982038192398 1 1
0.933898387643044 0.932967607356695 1 1
0.939873521265108 0.938905852830331 1 1
1.02770535545757 1.02665536109364 1 1
0.986841985024389 0.985835874606965 1 1
0.969592209905737 0.968646859453808 1 1
1.09195833016736 1.09076006515921 1 1
1.05442141704808 1.05318397948642 1 1
0.97369933364021 0.972718787729492 1 1
0.904039683328565 0.903174963161705 0 0
1.08307011811488 1.08200344441494 1 1
1.00108729446788 0.999967637876992 1 1
1.03103574440882 1.0299402438188 1 1
0.956870610736331 0.955989719360039 1 1
1.07403228619194 1.07296354390887 1 1
1.03980004388715 1.03871300742553 1 1
0.958544005943402 0.957476467801776 1 1
1.2099704302417 1.20866468958853 0 0
1.04646476116833 1.04542296390952 1 1
0.904977997407597 0.9040237660083 1 1
0.941906826967274 0.940947397674464 1 1
0.955272806529251 0.954191275715801 1 1
0.967666231276238 0.966649437520474 1 1
0.968677127355893 0.967618794643713 1 1
0.99413371500445 0.992926628609228 1 1
0.902977563511051 0.902002908101937 1 1
1.02159246246009 1.02058981345771 1 1
0.967164241899489 0.966164177376847 1 1
0.948093232103691 0.947063419874432 1 1
0.982154497567512 0.981026287801906 1 1
1.01646790996472 1.01533807755002 1 1
0.941391215482642 0.940332466848951 1 1
1.03429416826615 1.03320842282346 1 1
0.85070030449184 0.849904408192881 0 0
1.10459423968921 1.10343678436898 1 1
0.98073133523816 0.979633458865355 1 1
0.969295192333218 0.9682658556858 1 1
1.03747965877557 1.03646749980231 1 1
0.978816288115804 0.977859512162086 1 1
0.986264416575654 0.985317899776292 1 1
0.960682180207399 0.959581052102725 1 1
1.01186708014227 1.01086843379604 1 1
1.03049902580993 1.0294605551186 1 1
0.940956074105013 0.93999614847149 1 1
1.00555551014996 1.00449190815329 1 1
1.07109608835271 1.06998788238522 1 1
0.932619675231289 0.931608047169153 1 1
0.869623389764729 0.868729981385106 0 0
0.914393472324349 0.91342139557058 1 1
0.904613437512128 0.903477518030565 1 1
1.14219285213447 1.14096873773779 0 0
0.908303209393573 0.907340846600584 1 1
1.09324941197688 1.09206334960707 1 1
1.05613034671676 1.05491470212382 1 1
0.906657617438558 0.905759804136263 1 1
1.0306028826568 1.02955853911414 1 1
0.937110418255419 0.936159641612229 1 1
1.11425069857469 1.11312736520155 0 1
1.03117472059421 1.03023522734207 1 1
1.04807618275788 1.04696998717091 1 1
1.01121963264054 1.01019424110652 1 1
0.874856931034566 0.87390451924921 0 0
0.918891966043304 0.918060032868945 1 1
1.0239210559222 1.02279050825545 1 1
1.0151390828158 1.01405424835245 1 1
0.900513550302225 0.899514255370742 1 1
0.883251925158619 0.882292794122072 0 0
1.04628893917652 1.04522959436586 1 1
1.10015689659421 1.09907007129122 1 1
0.952404590601805 0.951385768079951 1 1
1.03789286841141 1.03690316044894 1 1
0.949094741464324 0.947975894348728 1 1
0.98311339872123 0.982112214682726 1 1
0.90394251315247 0.902867953855905 1 1
0.882670633416545 0.881831539248567 0 0
1.08277827637928 1.08174445424507 1 1
0.977991423934306 0.97687821347953 1 1
0.983826484398966 0.982842841975172 1 1
0.95539512805315 0.954277996679791 1 1
1.08588698844492 1.08470097680756 1 1
0.945659460484031 0.944726058105625 1 1
1.00677496168789 1.00575524801349 1 1
1.05356660418184 1.05245775081978 1 1
1.07748140180129 1.0762766037868 1 1
0.884627871529172 0.883769160712969 0 0
0.96193552381092 0.960947790392622 1 1
1.04281065457245 1.04184150185839 1 1
1.07172095948365 1.07060821765484 1 1
1.16143118020923 1.16030791040776 0 0
0.913769972806431 0.912828871005682 1 1
1.0514674877948 1.0503222483517 1 1
0.96085207896833 0.959942268274462 1 1
1.02722300710542 1.02617024880315 1 1
0.967820080932483 0.966721108615241 1 1
0.939892901056704 0.938910254224307 1 1
0.961175891626664 0.960172140976787 1 1
0.968804685938811 0.967720605283628 1 1
1.14132938279293 1.14014176701375 1 1
1.10142548719334 1.10036748527065 0 0
1.03382240374714 1.03284644795227 1 1
0.920161030429864 0.919196180927323 1 1
1.10959172729576 1.10828357532247 1 1
1.05829501062976 1.05710065265024 1 1
0.971624713488312 0.970585732469629 1 1
0.973059866869462 0.972056886066215 1 1
0.966994115986626 0.966101398857979 1 1
0.969672535940332 0.968682092674913 1 1
1.12857421427723 1.12720907265482 1 1
1.05658808584709 1.05552963674866 1 1
0.978280515907044 0.977328515155181 1 1
0.933107822584649 0.93222039385095 1 1
1.02114868481334 1.0201987618135 1 1
0.907177419348223 0.906254985306682 1 1
0.979854454690531 0.978864239777289 1 1
1.00069442788748 0.999658158180254 1 1
0.985959352093955 0.984838580930246 1 1
0.982373762621407 0.981280773230232 1 1
0.884274111656102 0.883302441765292 1 1
1.01479459783945 1.01385552356212 1 1
1.01362497675965 1.01247035756444 1 1
1.05107166917777 1.04993592745609 1 1
1.031024951951 1.03008785666528 1 1
0.909443696783015 0.908619039511075 1 1
0.99459602689869 0.993400533632525 1 1
1.03822177701125 1.03715787782675 1 1
1.01086757745671 1.0099626008156 1 1
1.05818604909145 1.05721842185452 1 1
1.03393486058481 1.0328452628762 1 1
1.02723474651986 1.02620661534432 1 1
1.04673704255465 1.04567068564995 1 1
0.981107804784053 0.980158180211427 1 1
1.10132149444028 1.10012692440568 0 0
1.0280642632364 1.02703013118611 1 1
1.01859205247168 1.01749226396572 1 1
0.968190302948655 0.967135579443275 1 1
0.948527661712205 0.947470951575288 1 1
0.980936334838536 0.9798056031845 1 1
1.04542216325097 1.04430050587462 1 1
0.978231446084066 0.977222308643621 1 1
1.0036848353068 1.00255789941603 1 1
1.09955199132668 1.09839720266376 1 1
0.954094944166627 0.953172692472638 1 1
0.874635273232308 0.873769662708453 1 1
0.986974844935996 0.985945304458879 1 1
1.04851840646832 1.04748375012702 1 1
0.977077309617428 0.976087419047177 1 1
1.0702530602036 1.0691589112288 1 1
1.01271616716159 1.01163297637875 1 1
0.983061818447979 0.98203169594676 1 1
1.0393062242047 1.03811747334381 1 1
0.952891272820023 0.951911157724534 1 1
1.06796539678017 1.06678529150606 1 1
1.01351546734879 1.01252158209682 1 1
0.916865739000896 0.915949650880877 1 1
0.952955158461201 0.951852673367289 1 1
0.997419260887397 0.9963305459431 1 1
0.945536346511789 0.94458331503973 1 1
0.947330118409208 0.946303607099663 1 1
0.971669434776606 0.970767550669836 1 1
0.92594621054234 0.925053504381238 1 1
1.0508309727103 1.04976688927223 1 1
1.04464970389283 1.0435858885914 1 1
1.05564558985723 1.05451356762531 1 1
1.07214414839528 1.07093367474795 1 1
0.958164386774302 0.957137967882445 1 1
0.936022321815191 0.935052955535713 1 1
0.973186806367035 0.972175324853345 1 1
1.07508501011834 1.07374462462558 1 1
0.993231761875202 0.992223069656041 1 1
0.900007103781505 0.899021190794626 1 1
1.07337500105542 1.07230493196598 1 1
0.891315990888499 0.890384775381673 1 1
0.982524049043689 0.98161960573286 1 1
0.966786670170871 0.965767283126334 1 1
1.03827806516658 1.03722000558027 1 1
0.973019735688958 0.972018868594709 1 1
1.01527469596108 1.01418470653384 1 1
0.956521493385842 0.955488238512685 1 1
0.923016069097602 0.921971655385004 1 1
0.898059612583321 0.897150954719872 1 1
1.11819324322882 1.1169717186225 1 1
1.01919634563772 1.01805889920939 1 1
1.00918520274784 1.00802877194451 1 1
1.03314563008444 1.03218840840967 1 1
1.00154251335966 1.00037203120657 1 1
1.06102616640946 1.05992559690942 0 1
0.877151474997322 0.876142431292132 1 1
0.97353363537827 0.972540856855438 1 1
0.982068904112651 0.980945277319029 1 1
0.976370536945683 0.975345895872394 1 1
1.08344038791056 1.08239171394221 1 1
1.01115058009569 1.01007034048621 1 1
0.982863129667716 0.981823326971967 1 1
0.968752944565741 0.967777687543048 1 1
1.02602135804455 1.02513052341476 1 1
1.10630370936064 1.10514298309953 1 1
0.976340843098534 0.975328918478481 1 1
1.01488818330311 1.01373206273832 1 1
1.0180964446095 1.01701994360433 1 1
0.885273191678147 0.884281878944958 0 0
0.936223289619779 0.935352273570593 1 1
0.890256788257 0.889259577550968 1 1
0.990434938357049 0.989391371111795 1 1
0.949760088183856 0.948743771833953 1 1
1.11038716910026 1.10927572314843 0 0
0.978797542926552 0.977793188669794 1 1
1.09720747142307 1.09610412762076 1 1
1.07184304016947 1.07070762266069 1 1
1.03052634362474 1.02957335179809 1 1
0.999604012609116 0.998564869840164 1 1
0.997887198914445 0.996719347117754 1 1
0.936199852715548 0.935207741390446 1 1
1.05815088276056 1.05713531370303 1 1
1.0665217010563 1.06543015060145 1 1
0.990874885171071 0.989865999665752 1 1
0.983178032596997 0.982132904109608 1 1
1.01203076623456 1.01088096292172 1 1
0.9990058890652 0.998002883675396 1 1
1.02798911509168 1.02695747337431 1 1
0.977521470286285 0.976464899917805 1 1
0.984701165531077 0.983690477460192 1 1
0.9681504222173 0.967107683083692 1 1
0.965344434588741 0.964295838294633 1 1
0.933730232038559 0.932762237891612 1 1
1.00836385075546 1.00741215773737 1 1
0.979772715735167 0.978779044969579 1 1
1.00909102750669 1.0079851901134 1 1
1.00341047972625 1.0023222478276 1 1
1.08642557465015 1.08538801642978 1 1
0.95927395170415 0.95816658679112 1 1
0.948479079375305 0.947570605499702 1 1
0.959788733838994 0.958815957826202 1 1
0.9725569726467 0.971521701280042 1 1
1.08808791083175 1.08699654706194 1 1
0.98470349496266 0.983587639777059 1 1
0.992524490078372 0.991560765955124 1 1
0.948211859468829 0.947247698371878 1 1
0.982536171294458 0.981638300638789 1 1
1.17165605137555 1.17046499202003 0 0
0.991268530278857 0.990326357966748 1 1
1.08141067385202 1.08024129293697 1 1
0.946891279913064 0.94584972088712 1 1
0.905603294745533 0.904780357225804 1 1
1.002250639284 1.00122057149616 1 1
0.930282611027286 0.929374007242171 1 1
1.02183329037512 1.02076371542785 1 1
1.18464012283287 1.18341933074779 0 0
1.05894319094427 1.05786395454685 1 1
1.07866380358504 1.07760660744376 1 1
0.97938988438725 0.978372270651261 1 1
0.996286575404748 0.995148248419719 1 1
1.02597146296407 1.02490995164509 1 1
1.03065951487567 1.02959700795701 1 1
1.05010425112437 1.04915676982452 1 1
1.01679229510459 1.01578642191042 1 1
1.03327485215395 1.03208339650026 1 1
1.04820135605942 1.04716426498997 1 1
1.08179271775938 1.08062769951749 1 1
0.90439693714786 0.903479525361598 1 1
0.9303531272729 0.929322550034366 1 1
1.03316913252312 1.03203971946567 1 1
0.99046313403473 0.989339405379503 1 1
1.08192304065793 1.08074829403627 1 1
0.987417608070878 0.98642722131112 1 1
0.913348685454457 0.912416425978021 1 1
1.01596391539271 1.01497204792795 1 1
0.998309727575705 0.997269255147427 1 1
0.973549281628473 0.972639225166723 1 1
1.15545607775937 1.15431504328295 0 0
1.06306582163232 1.06200739236378 1 1
0.889175439975623 0.8883151610621 0 0
0.942537430473081 0.941492287816915 1 1
1.04852005357859 1.04739943628221 1 1
1.10094696364279 1.09979910676027 1 1
1.01443680414422 1.01340744439237 1 1
1.04302327412253 1.04195286270824 1 1
1.0511017851619 1.05005964905057 1 1
0.982508698264376 0.981453057149756 1 1
1.017782504816 1.01685796328663 1 1
0.823602876102696 0.822831675797404 0 0
0.992083763699149 0.990935063750328 1 1
0.889983121564738 0.889135675531457 1 1
0.909496476899175 0.908535879817576 1 1
1.13729409289561 1.13612406733598 0 0
1.07470095999322 1.07376556748728 1 1
0.995622720359924 0.99456514645018 1 1
0.980913850908607 0.979893803831053 1 1
1.10868659020067 1.10741183733693 1 1
1.03827291631979 1.03705598061682 1 1
1.0701120110298 1.06906974384221 1 1
1.03259325785422 1.03139815097394 1 1
1.05822184199823 1.05718233289731 1 1
0.996644376809865 0.995637798211424 1 1
0.951502969702421 0.950515209242252 1 1
0.939565415450725 0.938483663572378 1 1
1.08838525740908 1.08727555742241 1 1
1.02371467157503 1.02257331083881 1 1
0.836160278216871 0.835287532091907 0 0
1.08836206008336 1.08710706427796 1 1
0.992847579290774 0.991813529524902 1 1
1.00099300141346 1.00001764479343 1 1
0.995512959746798 0.994577599954971 1 1
0.936472118168802 0.935547640667894 1 1
0.949449600720486 0.948406860150111 1 1
1.13114111459984 1.12989917161035 0 0
0.967902129102667 0.966915648801912 1 1
1.04670452424786 1.04563556121452 1 1
0.943375620016426 0.942344482785439 1 1
0.947966400059689 0.946981431832584 1 1
1.04456058499347 1.043408460812 1 1
1.11270652774472 1.11162291231804 1 1
0.951996036851938 0.95103390914602 1 1
0.920840076877253 0.919946578764536 1 1
0.970492397438924 0.969639869320979 1 1
1.07146936607218 1.07042310783265 1 1
0.973209890738063 0.972250693634516 1 1
0.967293580342881 0.96622656546377 1 1
1.05039613260658 1.049335482559 1 1
1.08492289047282 1.08387231334097 1 1
1.02971404460818 1.0286553965819 1 1
0.957796096175254 0.956632254885232 1 1
1.01446587198977 1.01353082001111 1 1
0.985123076362514 0.984042896769433 1 1
0.97160938420041 0.970564951294985 1 1
0.999883972198096 0.998877497001983 1 1
0.926691137513371 0.925727819031794 1 1
1.02652748075674 1.02554818643785 1 1
1.10175207142107 1.10052096723093 1 1
1.01292884580316 1.01189301630034 1 1
0.978625468259472 0.977674939507029 1 1
0.972040280634449 0.971032355942143 1 1
0.994418595223998 0.993377858355919 1 1
1.06590888202391 1.06474245534639 1 1
0.989972051058229 0.989022878532132 1 1
1.13013535355823 1.12903394527288 1 1
1.04006978641402 1.03889076574704 1 1
0.978182128781227 0.977207002797716 1 1
0.97726717745453 0.976295404190191 1 1
1.05026701733199 1.04926886269348 1 1
0.984775580086621 0.983717581544926 1 1
0.981720513341947 0.980710249747344 1 1
0.933297716497511 0.932403093433322 1 1
1.11930928376175 1.11808658405255 1 1
1.02134305030645 1.02028354563733 1 1
1.00891981858344 1.00793496750858 1 1
1.10938908215681 1.10824943160221 1 1
0.981848875295684 0.980857978246678 1 1
0.954640857370691 0.953697627884244 1 1
1.01108115369736 1.00996201320874 1 1
1.07376897473547 1.0725654232881 1 1
0.886363203150115 0.885447147159567 1 1
0.990412252432985 0.989356770156923 1 1
1.04273096974528 1.04167099867631 1 1
0.977734323674948 0.97674702692067 1 1
1.15447797217129 1.15336542025359 0 0
0.964335345276839 0.963310890514625 1 1
0.89999903246693 0.899060307163808 1 1
0.957388655972868 0.956345381757115 1 1
1.08027720912567 1.07921258135446 1 1
0.826622788778135 0.82573193605371 0 0
0.894611178234994 0.893721253570612 1 1
0.913154213645815 0.912129990421858 1 1
0.993095773177463 0.992016425607993 1 1
1.03016210324385 1.02914305206974 1 1
0.949198706550382 0.948290473015558 1 1
0.987690487303204 0.986700777113492 1 1
1.06036952730004 1.05918867526102 1 1
1.01255237021781 1.01154586232645 1 1
0.913261983884427 0.912432295714181 1 1
0.922916036838239 0.922038431552852 1 1
0.936364719880549 0.935361162048733 1 1
1.03030798728575 1.02935538050338 1 1
0.984677636067528 0.983638105543256 1 1
0.961911876187168 0.960895560909756 1 1
0.947467108773915 0.946620440975253 1 1
0.928209664685726 0.927276602891057 1 1
1.01048462717795 1.00944807944458 1 1
1.01508879758672 1.01411893146282 1 1
1.07762731690219 1.07640820541164 1 1
0.902304773468287 0.901326957516583 0 0
0.950472699047957 0.949413108640389 1 1
0.995880839308887 0.994748671055619 1 1
1.04328333615181 1.04203089083826 1 1
1.01845996463918 1.01724265489008 1 1
0.953558376167465 0.952658748481083 1 1
0.97759639525921 0.976603244398283 1 1
1.14052544312063 1.13946259240396 0 1
1.06724683265754 1.06614810424514 1 1
0.960114972250211 0.959186142009369 1 1
0.990137084355957 0.989144367356085 1 1
1.01810626542929 1.01717837533373 1 1
0.9620890059938 0.96103170460522 1 1
1.02388335582821 1.02278122655427 1 1
0.970065414541844 0.969076091078584 1 1
0.96989550260448 0.968997496914734 1 1
0.973226369092041 0.972297636944262 1 1
1.0151714043894 1.0141043508254 1 1
1.00739045217962 1.00636947297065 1 1
1.03503689480033 1.03386511037082 1 1
1.07136240726329 1.07028776244546 1 1
1.05946103124664 1.05839208170529 1 1
1.0269261730476 1.02589784970365 1 1
1.02953116792825 1.02856698787944 1 1
0.849141918247809 0.848350584463189 0 0
0.954188498826035 0.953271000686051 1 1
1.009895558996 1.0088831100505 1 1
0.942829450233556 0.941859945386694 1 1
0.966339783176414 0.96529545572678 1 1
1.02894026670528 1.02782201643052 1 1
1.07665372861547 1.07544295329265 1 1
1.0058804760267 1.00474800372686 1 1
1.07479292858087 1.07347868102359 1 1
0.9943683073693 0.993285062706684 1 1
1.07846410837037 1.07746434458738 1 1
1.09098627469144 1.08984721107035 1 1
0.940751750789215 0.939797254974977 1 1
0.998117148085687 0.997021909227698 1 1
0.914402338187378 0.913476467534478 1 1
1.03947970545321 1.03838837828524 1 1
0.969748356047469 0.968782293984678 1 1
0.879387038736343 0.878401323367608 0 0
1.01881774674347 1.017799472661 1 1
0.942157599352704 0.940986155244933 1 1
0.991601426703888 0.990553806916903 1 1
0.895886457826274 0.894970308772364 0 0
0.96844997356285 0.967414764700151 1 1
1.04382918225541 1.04284426474891 1 1
1.03167206289739 1.03064430666311 1 1
0.964757184727962 0.963715488655135 1 1
1.03649297171466 1.03546716851011 1 1
0.94422748320432 0.943305371811331 1 1
1.03599542675764 1.03487400654947 1 1
0.983706141412323 0.982692727040258 1 1
1.04689824233739 1.04577733609303 1 1
0.927275803764402 0.926283032802442 1 1
1.05259057052461 1.05153394984694 1 1
0.960610169372474 0.959574679760516 1 1
1.16060697016115 1.15936984946637 0 0
0.973428279868001 0.972409291135487 1 1
0.973242889001231 0.972302742667394 1 1
1.09961026913773 1.09844232514937 1 1
0.937643140242601 0.936684690519836 1 1
0.794250831556525 0.793355674620354 0 0
0.984218723081118 0.983177998650746 1 1
1.05112651697881 1.04991012409903 1 1
0.997522926783371 0.996507565195496 1 1
0.939954568435278 0.938887943919793 1 1
1.05424347173625 1.0530516040201 1 1
1.03559341358055 1.03448846549009 1 1
1.02198347138825 1.02083919340796 1 1
0.9531760405886 0.952168389492322 1 1
0.905674718719454 0.904697410985507 1 1
0.945402993197808 0.944463619090032 1 1
1.03654860191184 1.03545443858134 1 1
0.999375293669861 0.998403408140694 1 1
1.10252070543669 1.10136352162326 0 0
0.930946770739408 0.929984596825974 1 1
0.920095835021479 0.919134225977946 1 1
0.955782827123945 0.95491459098317 1 1
0.870158101995721 0.869260060600299 1 1
1.08399228133797 1.08285484306358 1 1
0.928850092108395 0.927829442820242 1 1
0.967681788319585 0.966726480850959 1 1
1.06250603652894 1.06139252058841 1 1
1.06576398257448 1.06479430036475 1 1
1.02810631705491 1.02714591799188 1 1
1.07047325733011 1.0693354337899 1 1
1.05487235676452 1.05357947837464 1 1
0.899302831787119 0.898308644520331 1 1
1.0390246861429 1.03784472575149 1 1
0.941055627153085 0.940090723843644 1 1
1.08474801899794 1.0836604439116 1 1
1.07592820210225 1.07481432010119 1 1
1.05022947637155 1.049246393124 1 1
1.01398332947121 1.01295277201298 1 1
0.98225029030725 0.981284840683653 1 1
0.995444566058406 0.994442687742177 1 1
0.986226492897744 0.985171087276426 1 1
1.04833800683193 1.04726393971243 1 1
1.00508259444171 1.00400286195045 1 1
1.0774664333131 1.07622940182982 1 1
1.08292044976461 1.08173772356607 1 1
0.993184343410038 0.992070018582375 1 1
1.04992509873727 1.04870424236465 1 1
1.03523712189943 1.03422975810895 1 1
1.02505439038141 1.02401153083261 1 1
1.00853904340673 1.00746207305818 1 1
0.983008252405898 0.981993197904919 1 1
0.96715685099329 0.966143172142438 1 1
1.00192682233203 1.00083422973241 1 1
1.00822852739305 1.00730749465003 1 1
0.937595920233539 0.936646462363649 1 1
1.02604103728426 1.02492544632764 1 1
0.976911979724141 0.975822054751927 1 1
0.848363172378038 0.847454795630707 0 0
1.10060360277775 1.09943782518023 1 1
1.0411905256895 1.0401553820699 1 1
1.03329321106892 1.03220101896611 1 1
0.930570380659634 0.929616022092451 1 1
0.933705261465661 0.932740042730727 1 1
0.996872699068764 0.995700391069794 1 1
1.08658395359322 1.08556007865899 1 1
0.913082027137729 0.912217606300914 1 1
1.13734770858192 1.1361420076406 1 1
0.899519789903767 0.89874650794829 1 1
0.973464796958659 0.972417920990993 1 1
0.881196091043653 0.880352097401602 1 1
0.932279190959465 0.931339890775095 1 1
0.970163589544427 0.969288231755091 1 1
1.105356438182 1.10403061314586 1 1
0.876340876724764 0.875386774750845 0 0
1.00143539497873 1.00039249734919 1 1
1.05109550929014 1.04996752763389 1 1
0.920793574910304 0.919814936873614 1 1
1.00122916512319 1.0002468000953 1 1
0.976141629419266 0.975196444685683 1 1
1.07523591550033 1.07409741517307 1 1
0.935798569510767 0.934891032211537 1 1
0.923359964811034 0.922394325157388 1 1
1.0028789089503 1.00194075459888 1 1
1.1807748056909 1.17960481870338 0 0
1.00400737703549 1.00295418058744 1 1
1.01831248084924 1.01721295369013 1 1
0.936299193984342 0.935296786038359 1 1
1.09864839853784 1.0974335149016 0 0
0.997225123291338 0.996162426153822 1 1
0.911160580792109 0.910260423554283 1 1
1.00104748027124 0.999999915514959 1 1
0.920158400226666 0.919156553937463 1 1
0.973741356861099 0.972776310146057 1 1
0.962984332341327 0.961924823338737 1 1
1.09335509023188 1.09219279634168 1 1
0.981273947784686 0.980360332989287 1 1
1.02181522347203 1.0207819907542 1 1
0.909750258241189 0.908891050124317 1 1
0.962948747541519 0.961990134139131 1 1
1.02069096644949 1.01963690482565 1 1
1.12428928426982 1.12315632832676 1 1
1.09897682478041 1.09790220051573 1 1
0.998853912609164 0.997783974895839 1 1
0.999934808847476 0.998878547678173 1 1
1.05479073547056 1.05372177408067 1 1
1.13019426005036 1.12898540457548 0 0
0.9358372956974 0.934855731785493 1 1
1.00863780641328 1.00768018958298 1 1
1.00729353707059 1.00610700417233 1 1
0.87571435843228 0.874750306625064 0 0
0.989392011557989 0.988425794837727 1 1
0.996419289337339 0.995556747444205 1 1
0.990379290984961 0.989286368040615 1 1
0.840669866962351 0.839823304163785 1 1
1.06525678676615 1.0641302641317 1 1
1.06338980877019 1.06232992246843 1 1
0.905757012998575 0.904813416747338 1 1
1.11690425489929 1.11577461032584 1 1
0.961853442370004 0.960959975760288 1 1
0.972173648031961 0.971234682114144 1 1
0.997451300488884 0.996381725689021 1 1
1.02628748473792 1.02513146113271 1 1
0.961966347515505 0.960813250925324 1 1
0.937893603969287 0.93688999874791 1 1
1.12724557781493 1.12592005220936 1 1
1.17706020283278 1.17579356776215 0 0
1.02206757630134 1.02111473912463 1 1
1.04210133006902 1.04103486748942 1 1
0.923307441688417 0.922405391817287 1 1
0.99818602692633 0.99720078780187 1 1
1.03466961837263 1.03366935286208 1 1
1.00620228251045 1.00510059250484 1 1
0.892096855280539 0.8910772831008 1 1
1.04910518111728 1.04796497593307 1 1
1.08458580017012 1.08356072777181 1 1
0.971257072930511 0.97019049187903 1 1
0.988159941910474 0.987170612468453 1 1
0.936390599090332 0.935400913411299 1 1
0.951622827400622 0.950567462897113 1 1
1.02182760751932 1.02085520040963 1 1
1.11574383731888 1.11460914373609 0 0
0.978996336381249 0.978017244830693 1 1
0.928893489942165 0.927988624127561 1 1
0.928302662330596 0.927395967513814 1 1
1.01105102551605 1.01002613104676 1 1
1.015624719171 1.01453652081301 1 1
1.02878948205009 1.02766403330244 1 1
0.972974787727976 0.972045905600917 1 1
1.00745110300137 1.00651272331064 1 1
1.09752210137471 1.09640106696811 0 0
1.02692990474485 1.02587908209642 1 1
0.826998465174956 0.826224505879107 1 1
1.01225923693664 1.01122057992701 1 1
1.04696994492272 1.0459229212947 1 1
1.02538688076667 1.02431767140964 1 1
1.08706896310245 1.08596733255758 1 1
1.14902094565999 1.1478712855533 0 0
1.0592723395517 1.05816364397379 1 1
0.945066508179073 0.944081290162989 1 1
0.979380717639947 0.978295857511684 1 1
0.941440497700178 0.940461502180208 1 1
1.02191124753575 1.02072495646012 1 1
1.08413635209373 1.0829831276171 0 0
1.02691659021463 1.02576154501761 1 1
1.03992064060774 1.03869535520793 1 1
0.982263625963812 0.981230021019523 1 1
0.886818361182138 0.885850437074392 0 0
1.01608295421864 1.01503556896357 1 1
1.04551392195852 1.04452688793795 1 1
1.06393113975995 1.06273612886901 1 1
0.907845112258644 0.906930853512926 1 1
1.04864930893587 1.04754076349037 1 1
1.02289165723399 1.02189821382161 1 1
0.855310552153021 0.854384142206794 0 0
0.96269767819272 0.961665213766213 1 1
1.03183270132672 1.03069541452277 1 1
1.02749053317261 1.02645133280879 1 1
0.985491342039132 0.98458572537883 1 1
0.931073456561167 0.929937965495232 1 1
1.01136166868567 1.01034559851621 1 1
1.02767819859512 1.0265979280508 1 1
0.995462875881024 0.994440839418742 1 1
1.07919554077574 1.07800464093108 1 1
0.863840512930722 0.862776970729189 1 1
1.07474097050415 1.0735715687923 1 1
1.00827348868934 1.00720034419943 1 1
1.01721988276997 1.01611989933675 1 1
0.939057016557059 0.937979857998263 1 1
0.989001538113128 0.988036090030086 1 1
1.12627965656642 1.12512522478581 0 0
0.939167758301542 0.938306495789161 1 1
0.886956847104126 0.885964213822478 1 1
1.02706826567207 1.02586116265523 1 1
1.10998820175445 1.10888163156722 1 1
0.93443891565309 0.933357834705958 1 1
0.997379177786906 0.99631189855667 1 1
1.01725420459972 1.01626092782107 1 1
0.950906356112439 0.949876051327609 1 1
0.874302270403288 0.873352709515227 1 1
0.991413280594985 0.990343211080152 1 1
0.963149602366095 0.962217862530685 1 1
1.04965714370513 1.04855906290752 1 1
0.973148242769405 0.972141600572829 1 1
1.04171212387161 1.04056067061814 1 1
0.927764142164892 0.926870316899528 1 1
1.01432685081429 1.0133393976494 1 1
1.03935925864708 1.03827196540455 1 1
0.994798894814589 0.993784123770073 1 1
1.08547531361445 1.08448121652163 1 1
0.996029856489995 0.995069988918652 1 1
1.03750235160745 1.03650682170783 1 1
1.05939240863814 1.05830518873626 1 1
1.02343181577457 1.02232865412081 1 1
1.03530637552447 1.0342694225211 1 1
0.958659958128838 0.957615100093623 1 1
1.0008172161988 0.999894339821179 1 1
0.975293481001001 0.974313774404427 1 1
1.09920739408902 1.09814881700472 0 0
0.994114533945529 0.993150412433092 1 1
1.00398086537398 1.00294954550687 1 1
0.877711325038581 0.876687262629729 1 1
1.05246952992599 1.0513857346017 1 1
1.00152952348442 1.00047707829083 1 1
0.946066498483683 0.945092196044885 1 1
0.982232892313777 0.98115986416982 1 1
1.01748560926785 1.01628742260722 1 1
1.0549229920654 1.05372725154419 1 1
1.04803712100592 1.04681648029666 1 1
0.970508085687293 0.969410412211138 1 1
0.999394866600507 0.998196947271275 1 1
1.09277596703775 1.09155346304978 1 1
1.03696634178076 1.03598127488699 1 1
0.982098646896553 0.981167150483942 1 1
1.05558618796734 1.05452551396601 1 1
1.08998861916297 1.08895066387423 1 1
0.988805396116067 0.98786789773807 1 1
0.974808201971266 0.973878065439232 1 1
1.00334556070473 1.00226816985932 1 1
1.09622635731919 1.09512490472638 1 1
0.988736947727248 0.987834412641784 1 1
0.949274531110973 0.948301288588084 1 1
0.966367853852702 0.965367272623606 1 1
1.076843891434 1.07576311951289 1 1
1.01892419255398 1.01783030664352 1 1
0.976439475235114 0.975441119554703 1 1
0.972960882797248 0.971943468141839 1 1
1.008766717708 1.00766956054885 1 1
0.965833329447052 0.964871055716729 1 1
1.021144856474 1.02012776352215 1 1
0.994154619525686 0.993090674825668 1 1
1.02776385660154 1.026713481457 1 1
1.00306690644272 1.00214304942899 1 1
1.08062765685103 1.07962425796968 1 1
1.0566932854384 1.05556727598198 1 1
0.910210357022134 0.909286542886008 1 1
1.04527700293592 1.04420549420807 1 1
1.00238286126072 1.00139516796909 1 1
1.05590024115966 1.05475594949098 1 1
0.802477634431671 0.801545612217414 0 0
1.02642829452323 1.02526463852055 1 1
0.893316870475813 0.892410991906334 1 1
0.969640371889498 0.96875566934675 1 1
0.958930833536915 0.958062237884289 1 1
1.0071293306606 1.00599721430393 1 1
1.022961712744 1.02193710681762 1 1
1.01820099037976 1.01723643813338 1 1
1.07577249424741 1.07464634256109 1 1
1.00565804171178 1.00449689618364 1 1
1.02277445970572 1.02176676923148 1 1
0.958178432998923 0.95724935718621 1 1
0.885865679068606 0.884825596503516 1 1
0.866057960626951 0.865122040022646 0 0
0.989057156255405 0.988074907205932 1 1
0.954785503385797 0.953878788829358 1 1
1.21589245812946 1.21473467342247 0 0
1.03964594639781 1.03856985827471 1 1
0.97522916477896 0.974280835178713 1 1
0.972504220844698 0.971458828061907 1 1
0.960539163719138 0.959537503056929 1 1
1.05191099773685 1.05091094891737 1 1
0.857522412281409 0.856576332716175 0 0
0.963845009605543 0.962807070843092 1 1
0.977020731853893 0.9759381552043 1 1
0.902603963490323 0.901532946318795 1 1
0.996986197917519 0.996040649201976 1 1
1.00856193218319 1.00752293806844 1 1
0.954769442574646 0.95369660426495 1 1
1.11926992536426 1.11808266237864 1 1
1.0558220553832 1.05466731947031 1 1
1.0466031197274 1.04549428839154 1 1
1.07282096940178 1.07171867505897 1 1
0.981670998442143 0.980586158290245 1 1
0.924443560243154 0.923503388736458 1 1
1.06809501750137 1.06699564536427 1 1
1.01642552427008 1.01525376801373 1 1
0.980568294012076 0.979571585844889 1 1
1.00559673330344 1.00452125135706 1 1
0.9158009134985 0.914844866388028 1 1
1.01677771064798 1.01561680415419 1 1
1.1367870568972 1.13567778331376 1 1
0.949108974260176 0.948190385855897 1 1
1.0049890192485 1.00398861720507 1 1
0.978393707749889 0.977507576352124 1 1
0.991591053559949 0.990536883663156 1 1
0.914654113610113 0.913779113972864 0 0
0.973481556724273 0.972394471811968 1 1
1.04026873722065 1.03922495842308 1 1
1.03575942038023 1.03478832586988 1 1
0.943224225084883 0.942335924904912 1 1
0.930043944940779 0.929023626739088 1 1
1.0986997654252 1.09753470708596 1 1
1.05380219904814 1.05259964984078 1 1
0.960308582064104 0.959265426355786 1 1
0.963929668456504 0.96298643560496 1 1
1.05753720439604 1.05646685865072 1 1
0.99141972582036 0.990265232043046 1 1
1.08839197693685 1.08730901088458 1 1
0.983060581232456 0.981986537089225 1 1
1.11453120535762 1.11337781780312 0 0
1.11232693878822 1.11119072635296 1 1
1.01213132296119 1.01124745086783 1 1
0.970067293273147 0.969070296409569 1 1
0.996084199505174 0.995063436424223 1 1
1.01203440063496 1.01103086884822 1 1
0.983659625207075 0.982729678815819 1 1
1.07648716049981 1.07537409233373 1 1
1.04949125192741 1.04839347399686 1 1
0.959038847636478 0.958118369634428 1 1
1.04367390847044 1.0424871358909 1 1
0.990950686085926 0.989934485418527 1 1
1.13988422130908 1.13874686890417 0 0
0.949151142292059 0.948205381991631 1 1
0.991662445203642 0.990718611175547 1 1
1.00301910260261 1.00201740961395 1 1
1.0322707631218 1.03112799883496 1 1
0.937745661813896 0.936806679879341 1 1
0.956216327283305 0.955271181585049 1 1
1.03672109477355 1.03563892209433 1 1
0.985239481588056 0.984443055061934 1 1
1.09521615318129 1.0940192647316 1 1
1.04743985090049 1.04630681860167 1 1
0.971241774632752 0.970264684429462 1 1
1.14058394063868 1.13950649285369 0 0
1.0987898637875 1.09750094266336 1 1
1.04889698066017 1.04781806565088 1 1
0.99756716096742 0.996398873912605 1 1
1.03893537551945 1.03773108509144 1 1
0.956360184130083 0.955345661542784 1 1
1.04892681416534 1.04800221398094 1 1
0.959057797146488 0.95806426335917 1 1
1.16216452172707 1.16076311501589 0 0
1.04390434641942 1.04280599997028 1 1
1.13091782687785 1.12971436112182 0 1
0.937980638579393 0.936992539339085 1 1
1.02406841411177 1.02302845028713 1 1
0.925258863651171 0.924368002710265 1 1
0.965623306330768 0.964641542356834 1 1
0.980005850088594 0.978983587472804 1 1
0.910870551441836 0.909978853287601 1 1
0.923140223058829 0.922099052143362 1 1
1.04192252658872 1.04087708227353 1 1
0.987023288711076 0.986026671415514 1 1
1.04757954624028 1.04651230789689 1 1
1.06322635328725 1.06214416233969 1 1
1.02465666860998 1.02352341697038 1 1
1.07404124924098 1.07298216699626 1 1
0.999195258639917 0.998186730621288 1 1
1.06527307300606 1.06416394492989 1 1
1.13378778404507 1.13262603430078 0 0
0.921901374648964 0.92087389700875 1 1
0.942288605177974 0.94123059568508 1 1
0.992101234975829 0.991106294884721 1 1
1.05274774723602 1.05159941704431 1 1
0.949647185559396 0.948691293242684 1 1
0.996621374858137 0.995517567432955 1 1
1.00218556595438 1.00113663728842 1 1
1.04608401120141 1.04506689966656 1 1
0.741999016564003 0.741275880866121 0 0
0.981665975487251 0.980765686957208 1 1
1.09372633712338 1.0924750966574 1 1
1.06166573336198 1.0604802736157 1 1
1.04367304367225 1.04258407812282 1 1
1.03403133812054 1.03302499475758 1 1
1.01924496129922 1.01819717067716 1 1
0.924211147771949 0.923221503425208 1 1
0.922598017563987 0.921598032050397 1 1
1.11240781391754 1.1113247879109 1 1
1.05121253513769 1.050076900226 1 1
0.991676760786071 0.990628554110361 1 1
1.15952002035194 1.1582830719643 0 0
1.00248385245478 1.00153438423792 1 1
1.08673054218631 1.08558217344965 1 1
0.949133445706861 0.948146042633624 1 1
1.02076741905576 1.01971295677481 1 1
1.09909475816573 1.09793564718011 1 1
1.02037739507321 1.01941421636584 1 1
1.12355722125808 1.12253867533001 0 0
1.01661822095544 1.01557184648984 1 1
0.984896127018957 0.983900442766464 1 1
0.856960304682339 0.856077839169304 0 0
0.986202011323681 0.985131717408505 1 1
0.978217819268205 0.977193062218114 1 1
1.1308367896717 1.12967477034364 0 0
0.827542361613723 0.826694768448307 0 0
1.00205754549283 1.00105091198155 1 1
1.07191418321763 1.07092386674574 1 1
1.06264810103164 1.06158941223356 1 1
1.02730666788565 1.02624761934162 1 1
1.02531194876137 1.02420573574706 1 1
1.01192919487038 1.01084917614443 1 1
1.08557564929527 1.08445326312453 1 1
1.02081514138393 1.0197439863428 1 1
1.04146637047664 1.0404431293311 1 1
0.879628547075756 0.878826167177219 1 1
1.03520717280798 1.03415123411171 1 1
1.10787889791961 1.10662356600091 1 1
1.0737393076853 1.07260802131474 1 1
1.04196632875406 1.04089833350411 1 1
0.952629063095004 0.951673208570823 1 1
0.889872130765513 0.888872522820885 0 0
1.15774672530676 1.15653236101733 0 0
1.00248877399688 1.00149582516501 1 1
0.972284401791826 0.971247178501737 1 1
1.08080280475313 1.07960021482334 1 1
1.04719423825397 1.0461103254184 1 1
1.01858053091905 1.01750039325597 1 1
0.984640827613307 0.983537593381325 1 1
0.928125443882294 0.92719199681047 1 1
0.986078517667674 0.985081001124607 1 1
1.00434961863389 1.00337146488856 1 1
1.07722937168993 1.07600287619106 1 1
0.984168770334338 0.983194140458483 1 1
0.993504149097269 0.992658752766768 1 1
0.906688928247164 0.905747315604628 1 1
1.02962131397143 1.02856270767883 1 1
0.921167043457282 0.920145574698271 1 1
1.02111687559792 1.02011447226404 1 1
0.959227657697901 0.958287409794616 1 1
0.920297069612264 0.919306494477374 1 1
1.08716081630255 1.08603534923583 1 1
1.07802308782889 1.0768280704961 1 1
0.89244773983128 0.891524636827989 1 1
1.06381759612108 1.06266723652172 1 1
1.10428656421385 1.10310562863547 1 1
0.994222631987016 0.993198383547716 1 1
0.879857595913503 0.878914813271553 0 0
0.948791991110956 0.947724943782357 1 1
1.00413814715362 1.00311589226066 1 1
0.970006320428618 0.969017628235854 1 1
0.906713160937686 0.905668556849074 1 1
0.944934958030216 0.943935940149518 1 1
1.06969236232417 1.06864936614522 1 1
1.08675487843374 1.08573330322286 1 1
0.993396474077506 0.992496164052195 1 1
0.962615714993193 0.961778073351603 1 1
0.98019541143606 0.979259204355586 1 1
0.998211160987421 0.997179490163504 1 1
0.931403780901724 0.930426954962616 1 1
1.07402776220685 1.07298912471644 1 1
1.15358514386157 1.15238155674849 0 0
0.999441462954855 0.998416579617956 1 1
1.01902079254888 1.01810093981187 1 1
1.12201003946218 1.12091807729173 1 1
0.970532776487176 0.96953492839583 1 1
1.09656977954379 1.09544863276533 1 1
0.966854826122227 0.965833015477864 1 1
0.97969937691431 0.978716042042871 1 1
0.927176359207473 0.926172853403982 1 1
0.859649335088413 0.858709219691247 0 0
0.977183845330645 0.976133122970927 1 1
0.988855288011407 0.987998134918147 1 1
1.16073492386466 1.15949648754724 0 0
1.08204400076769 1.08082463875388 1 1
1.07201420330101 1.07079517990739 1 1
0.914127554249783 0.913228779289634 1 1
0.978739469865015 0.97770381836567 1 1
0.988747120849282 0.987808481051013 1 1
1.06534600521274 1.06420374916661 1 1
0.989211922578865 0.988047439579545 1 1
0.941638148544837 0.940666333010968 1 1
1.01288068553353 1.01187321501491 1 1
1.01165823396581 1.01067917645585 1 1
0.984167704877523 0.983167255267338 1 1
0.981153768427617 0.980108793025259 1 1
1.03478767822357 1.03358362128058 1 1
1.01057756355177 1.00953645597221 1 1
0.843300425021792 0.842450609023693 0 0
1.10509626690151 1.10390937219363 1 1
1.06495821159328 1.06385706995416 1 1
1.00825590436455 1.00717011288456 1 1
1.00506664488488 1.00396443205233 1 1
1.08753602780652 1.0864088676161 1 1
0.908377987591173 0.907520453274866 1 1
1.02581190427558 1.02468362924071 1 1
1.08766724969402 1.0865523008203 1 1
1.01531119613574 1.01420553411839 1 1
1.07616536008736 1.07501333901374 1 1
1.01261742124309 1.01150802541125 1 1
1.14317342724722 1.1420180034311 1 1
1.06043734440698 1.05931737132137 1 1
1.03967885642813 1.0385634700978 1 1
0.932625532112373 0.931618616299029 1 1
1.04582310995954 1.04473492739149 1 1
1.07091198499428 1.06968020844512 1 1
1.03860543126632 1.03743599909291 1 1
1.03307079520225 1.03195933420896 1 1
1.04085587716633 1.03967718408114 1 1
0.928653467538703 0.927686229449435 1 1
0.946277033151345 0.945380016909433 1 1
0.914033317235736 0.913064938093628 1 1
1.03024230666115 1.02908532639232 1 1
0.99674615324089 0.995804962756859 1 1
1.02188856997797 1.02074475310947 1 1
1.14986803289809 1.14863612967232 0 0
1.0323042814351 1.03111724225889 1 1
1.07573169339772 1.0744688655667 1 1
1.05925788333191 1.05816097941167 0 0
0.949347921398684 0.948284623630774 1 1
0.923140023268891 0.92216432801665 1 1
1.01796036128552 1.01693450839776 1 1
1.01409400381871 1.01307726604763 1 1
0.924709482430772 0.92364351347394 1 1
0.972078408718656 0.971035562642262 1 1
1.1223778801908 1.12123879372045 1 1
0.930900153872971 0.930055350658679 1 1
1.0294099083853 1.02827142413957 1 1
1.00725866823507 1.00635860725176 1 1
1.02123292423368 1.02020860263185 1 1
0.928361320082784 0.927417793681509 1 1
0.944133065260373 0.94315515679762 1 1
0.99120617144544 0.990043170735982 1 1
1.22087980548139 1.21944730733825 0 0
0.939260373916392 0.938399134328094 1 1
0.97808431027164 0.977074379956296 1 1
0.950854618829421 0.949822589531797 1 1
0.98427516749548 0.983209043634758 1 1
0.936030160058669 0.935084554637663 1 1
1.02566938280351 1.02462049095679 1 1
1.08201406655538 1.08078914615851 1 1
1.08000648457254 1.07893850864069 1 1
0.953994565969018 0.953062916292211 1 1
1.0150915349341 1.01394540103444 1 1
1.10152733257265 1.10038761585961 1 1
1.01550251765896 1.01445910308963 1 1
1.00035647572375 0.999201298957022 1 1
0.964455902284385 0.963588418339505 1 1
1.17013437017624 1.16908767441451 0 0
0.957174407498914 0.956173248968376 1 1
1.0717519162702 1.07073823397803 1 1
1.00513862089135 1.00409748629368 1 1
0.885312471759462 0.884402201499916 0 0
0.985618715790929 0.98463644713217 1 1
0.964209206221786 0.963156512728682 1 1
1.05713218387262 1.05606934813906 1 1
1.01445435354789 1.01328419025062 1 1
0.998923838563491 0.997921015747056 1 1
0.939564420041099 0.938545549174299 1 1
1.0306415233467 1.02960535284002 1 1
1.05000090114312 1.04901301535922 1 1
0.995163053465672 0.994043977971795 1 1
1.02088042547403 1.01972764998835 1 1
1.0211650564308 1.02010846852059 1 1
1.09094890085172 1.08976722849501 1 1
0.905940194438732 0.905014263563121 1 1
0.940762614922616 0.939879171854662 1 1
0.939643798283106 0.938804017479495 1 1
0.894590416657377 0.89354612846065 0 0
0.992528328613457 0.991480668348673 1 1
0.975876481367737 0.974962264029994 1 1
0.963066665969606 0.962130538777497 1 1
0.89783269625861 0.896908800111411 1 1
0.994938176511172 0.993972040933858 1 1
0.952349105823003 0.951425681469986 1 1
1.07222112523068 1.07103997706342 1 1
0.992789219283282 0.991722509684567 1 1
0.92073622108738 0.919690189412829 1 1
1.06205158370227 1.06094274478723 1 1
1.08022677740759 1.07904202266645 0 1
1.05058035612018 1.04936835679338 1 1
0.920149194052673 0.919221472394757 1 1
0.86337920521486 0.86251454944253 0 0
0.946157389680203 0.945089174684578 1 1
1.01140325082625 1.01029030647654 1 1
0.988867766103301 0.987942921462843 1 1
1.04801247790582 1.04704391315332 1 1
0.976058879126651 0.975081579457658 1 1
0.987335459613526 0.986274414898823 1 1
1.01114487887975 1.01015890409323 1 1
1.12168411371043 1.12055343725197 1 1
1.12742453624795 1.12628512081408 1 1
1.07457931339095 1.0734539351461 1 1
0.96450338139925 0.963487450387221 1 1
1.10316340068036 1.10210122687748 1 1
1.07396674260521 1.072886720831 1 1
0.862117375025456 0.861327418989182 0 0
0.955612493848579 0.954653768559134 1 1
0.962166440289363 0.961150227428684 1 1
1.03107678463065 1.03005423500926 1 1
0.873604327727785 0.872635198808491 1 1
0.91836914876594 0.917401713781689 1 1
0.794903017056829 0.794083626240282 0 0
1.04791225110068 1.04684431143559 1 1
0.978726977429006 0.977729427709709 1 1
1.0242180520622 1.02302876264045 1 1
0.933321260828155 0.932353222736207 1 1
1.02432650112781 1.02330115053196 1 1
0.884835133196563 0.883859390686607 1 1
1.10336001995406 1.10203282682446 1 1
0.959902875294547 0.958849619704272 1 1
1.01815886796735 1.01709170356928 1 1
0.994571019262329 0.993602913229774 1 1
0.898669967125433 0.897756533775564 0 0
0.996934854642213 0.995888064961131 1 1
0.938746851425607 0.937823475671098 1 1
0.924733405674004 0.923795908895989 1 1
1.17546098338294 1.17427196984178 0 0
1.02741429476739 1.02642147137315 1 1
1.04936269133857 1.04827326779736 1 1
1.13360387847466 1.13239160820981 1 1
0.955532666377034 0.954616638849931 1 1
1.09873499411653 1.0975322741277 1 1
0.99294719751213 0.991969272756424 1 1
1.09956267166371 1.09842013059428 1 1
1.06858522017555 1.06748954443892 1 1
1.18917350880554 1.18802499816881 0 0
1.0625732672477 1.06153239906536 1 1
0.994369255667499 0.993349472653033 1 1
1.07422420996607 1.07312942238434 1 1
0.988888940622853 0.987920957642498 1 1
0.998277490603995 0.997286808129446 1 1
1.0408056313578 1.03966956389158 1 1
1.05174433470444 1.05064203930235 1 1
0.968163808236809 0.967091261451397 1 1
0.918851091290855 0.917890761560854 1 1
0.989172748007102 0.988227225465155 1 1
1.06969936696791 1.06873195706722 1 1
0.886437675323 0.885621508522151 1 1
0.931305492245894 0.930414072981196 1 1
1.03006651575561 1.02903174030488 1 1
0.943901777755732 0.94293660494004 1 1
1.0075299529616 1.00625130202391 1 1
0.986777339449041 0.985747940046769 1 1
0.895776308735589 0.894856428216778 1 1
0.814636637690358 0.813813123745975 0 0
0.984262413820938 0.983141012288373 1 1
0.950622734809992 0.949666201059139 1 1
1.02141487356259 1.02023284928352 1 1
0.969736601754838 0.968762631563767 1 1
1.01657322442419 1.0156101063513 1 1
1.07481963343861 1.07377202397864 1 1
0.910785217676435 0.909863921545375 0 0
0.947987356395759 0.946934177076672 1 1
0.964289960890669 0.96329489056863 1 1
0.962006744331801 0.961019121769387 1 1
1.02353921113941 1.02252454777694 1 1
1.05896434513884 1.05794975244612 1 1
1.004674190219 1.00353897377179 1 1
1.01038117628009 1.00926875415787 1 1
1.04696705233092 1.04588836085233 1 1
0.993680234639606 0.992673303819061 1 1
0.944464529768396 0.94346505841196 1 1
0.949857483486984 0.948939873373383 1 1
0.954726202791654 0.953710676387118 1 1
1.05291305426478 1.05180873260515 1 1
1.04749785845717 1.04632985022261 1 1
0.871146848313842 0.870121997757707 1 1
1.04776019927831 1.046737898079 1 1
0.938394298042815 0.937409183519 1 1
1.05034268187608 1.04921673380532 1 1
1.05296026932439 1.05187558787066 1 1
1.00116909206433 1.00014760832261 1 1
1.06534363115402 1.06413954737478 1 1
1.16469232991272 1.16343511565602 0 0
1.07812025638136 1.07703341654472 1 1
1.03273393328787 1.03160090856121 1 1
0.863699214455338 0.862792309851207 0 0
1.06600862729537 1.06504628754529 1 1
0.891735232577019 0.890810356679516 0 0
0.911645133949387 0.910755783167775 0 0
1.02680616144329 1.02570956052831 1 1
0.902417455254864 0.901574235040379 1 1
1.08366041146215 1.0825916056204 1 1
1.02439866683303 1.02335541905497 1 1
1.0892550640182 1.08807398004231 1 1
0.951746102871632 0.950696512251205 1 1
0.930821856121836 0.929790051750825 1 1
1.07386495119835 1.07254937357103 1 1
0.917453111287828 0.916408934654059 1 1
0.951134540772191 0.950152409844754 1 1
0.944834646669172 0.943912311045182 1 1
1.11636804386578 1.11535818079782 1 1
0.984270277128035 0.983315621466577 1 1
1.02843789938416 1.02740371079536 1 1
0.955155943723521 0.954239118602728 1 1
1.0421112370724 1.0410641122854 1 1
1.03202025632267 1.03093496949578 1 1
0.8897793906886 0.888883368644989 1 1
1.01665216934426 1.01552337697496 1 1
0.983159381520195 0.982102097457924 1 1
0.921553654938499 0.920607532564555 1 1
1.03356212609846 1.0325699329188 1 1
1.04026930826126 1.03920259891809 1 1
0.981644505847727 0.980624628879968 1 1
0.969464958215262 0.968475253472113 1 1
0.969296429050541 0.968372963556666 1 1
1.08716834809345 1.08593623119594 1 1
1.07337215399445 1.07222351493966 1 1
1.014991905003 1.01394059532685 1 1
0.987530586835483 0.986424963842178 1 1
1.01150348140239 1.01044509519674 1 1
1.03873521239212 1.03758005719401 1 1
1.01609204972276 1.01512697651827 1 1
1.03260782365045 1.03159769618837 1 1
1.04025762037295 1.0392597756868 1 1
0.942817865107357 0.941920402190326 1 1
0.964869924106765 0.963822348305173 1 1
1.02727819101983 1.02634690337978 1 1
1.03994913481023 1.03887705275804 1 1
1.16843637852832 1.16723148296684 0 0
1.05246346300811 1.05137611972826 1 1
1.01764852427418 1.0166083172312 1 1
1.05851630984772 1.05741233700285 1 1
1.02481494026445 1.02370710890388 1 1
1.04055150475964 1.03934208037902 1 1
1.08542265512797 1.0844264090165 1 1
0.989492535253414 0.988456467900891 1 1
1.05590978036627 1.05477947070637 1 1
1.01060511505183 1.0095361779437 1 1
1.09309703194741 1.09192867641414 1 1
1.03901348813572 1.03802421256957 1 1
0.988875661378434 0.987985708121667 1 1
1.03607300768948 1.03512948851517 1 1
1.12771976389632 1.1266016780791 1 1
1.02913901401156 1.02798618299988 1 1
1.06789275897674 1.06688622560964 1 1
0.966482002496871 0.965549658017055 1 1
1.13197912719933 1.13082777594119 0 0
1.05313139454264 1.05210585405629 1 1
1.03296126418188 1.03187356133289 1 1
0.795848793028272 0.795030859673956 0 0
0.94363683697543 0.942737591605664 1 1
1.03902756521342 1.03797596499546 1 1
0.963699320708711 0.962637125917688 1 1
0.942597222712255 0.941575873324105 1 1
1.02808851747273 1.02696432317887 1 1
0.974203613791015 0.973196884157078 1 1
0.925289679798161 0.924298986765129 1 1
0.932374674607173 0.931449167945983 1 1
0.986892090868288 0.985882044706189 1 1
1.01141059267069 1.01041785355247 1 1
1.01945688653544 1.01836903512035 1 1
0.998475682104768 0.997488960606387 1 1
0.975466143634901 0.974426986851661 1 1
0.948022498631687 0.946895738144567 1 1
1.06588324517086 1.06478622221598 1 1
1.04931238182257 1.04827235251489 1 1
1.07475123591661 1.07363501279775 1 1
0.866323115266365 0.865424770668721 1 1
1.14473577995836 1.14340341623334 1 1
0.947134798330651 0.946163255312973 1 1
1.08051367873591 1.07948378736447 1 1
0.961889839828246 0.960925759521466 1 1
1.03258045452691 1.0314735250583 1 1
0.917691037405644 0.916688579149369 1 1
0.975041225306265 0.973859667100608 1 1
0.896737465936988 0.895847731681136 0 0
1.03341725646355 1.03240032637112 1 1
0.982940077833467 0.981927450932444 1 1
0.974215187792479 0.973234864520356 1 1
1.14953328597708 1.14839823223234 0 0
1.02967644689668 1.02861921983645 1 1
1.04206197976132 1.04097633558362 1 1
1.03920522607787 1.03802065331532 1 1
1.0120995928246 1.01110493791109 1 1
1.01523689509268 1.0141547252908 1 1
0.993362737791453 0.992409846885866 1 1
1.08725514310044 1.0861243499685 1 1
1.04773151590328 1.0466585806405 1 1
1.05615489838917 1.05509286472917 1 1
1.13970046573186 1.13859851181291 1 1
0.934456495902726 0.933463207685021 1 1
0.840139925356514 0.839275280999091 0 0
1.05636547606667 1.05531488533498 1 1
0.987291439889347 0.986282970866198 1 1
0.886650611492263 0.885786390892699 1 1
0.953428835333116 0.952429706058236 1 1
1.05253165337143 1.05142162391589 1 1
0.951180113776643 0.950204736727971 1 1
0.967439607121905 0.966402400364848 1 1
0.92998419915883 0.928984399864261 1 1
0.942518497800685 0.941576220583054 1 1
1.01576211091699 1.01466066422338 1 1
1.15441294064621 1.15321195574263 0 0
1.00953287521978 1.00849399600467 1 1
1.05657430014388 1.05547681108946 1 1
0.937085865558599 0.936190384405059 1 1
0.987244937801126 0.986351768783854 1 1
1.10613304808743 1.10499316630173 1 1
1.01570515905693 1.01467845103916 1 1
0.974280357750865 0.973318804744356 1 1
1.01446779142485 1.01343570154865 1 1
0.920474440887324 0.919633100508444 1 1
0.956314378102518 0.95529065744465 1 1
1.02134072357545 1.0202311233974 1 1
0.966744358576908 0.965864147530068 1 1
1.12904249743823 1.12792293716978 0 0
1.07379605668384 1.07267867819625 1 1
1.05361161161526 1.05263810486426 1 1
1.01564557190452 1.01471945159914 1 1
0.947909310228805 0.9468698553594 1 1
1.04184980129863 1.04075303985248 1 1
0.99524763015084 0.994267000101763 1 1
0.992664071699921 0.99174099346286 1 1
1.03569948560584 1.03470155522917 1 1
0.920070858577174 0.919138328167319 1 1
0.872823164874777 0.871981463635895 0 0
0.97548338608474 0.974509570649643 1 1
0.937143743751505 0.93608146670505 1 1
0.860002967352484 0.859068745174918 1 1
0.919843244840694 0.918931397625566 1 1
0.961135235335503 0.960107743749215 1 1
0.99364273074262 0.99264468110996 1 1
0.916833425514126 0.915958402053686 1 1
0.849907445571014 0.84898151149251 0 0
0.976144768219366 0.975200037826147 1 1
1.02029941700457 1.01916712604954 1 1
0.929640210077202 0.928651083501485 1 1
0.854080555774549 0.853193927337351 0 0
1.03303348778906 1.03208963474336 1 1
1.0021846232419 1.00114864997294 1 1
1.0768704349455 1.07577181389878 1 1
0.914041856069433 0.913175007798536 1 1
1.05221593528191 1.05102593842449 1 1
1.04094456610044 1.03999011648863 1 1
1.01544874829527 1.01444296412082 1 1
0.850161167043648 0.849176750255417 0 0
0.953158001156415 0.95213350962449 1 1
0.940175320949987 0.939216241772394 1 1
0.990325938224697 0.98927427194046 1 1
0.949707999853952 0.94873358482714 1 1
1.00354239281472 1.00246238607476 1 1
1.06849036408343 1.0673474961128 1 1
1.0291753128648 1.02812148274124 1 1
1.01511599752468 1.01401693566702 1 1
0.985127114827453 0.98416594365282 1 1
0.965961408999129 0.965042383659791 1 1
0.883795646853351 0.882790713080973 1 1
0.911867926713324 0.910973110837312 1 1
0.909163928971302 0.90827762335149 0 0
0.894434023256683 0.893507152636042 1 1
0.995540697740445 0.994532892674469 1 1
1.06322588476985 1.06212578815822 1 1
0.990393601307406 0.989347457690479 1 1
0.966671731082029 0.965765674856462 1 1
0.996004697486927 0.994954264659008 1 1
0.989128229340145 0.988005263230587 1 1
1.17849755530745 1.17718272628122 0 0
0.976236284404417 0.975211860932565 1 1
0.950976919885333 0.950020358522612 1 1
0.974241681871554 0.97314886287876 1 1
0.947886995133595 0.946862876196065 1 1
1.08783369679688 1.08676222368816 1 1
1.03621324462429 1.03511192995074 1 1
1.08580426311831 1.08467257441221 1 1
1.02052606390572 1.01950172076401 1 1
0.996159459652205 0.995297428338212 1 1
0.985775309492525 0.984839475982894 1 1
0.980856357066689 0.979844509542011 1 1
0.990757144825805 0.989713640215216 1 1
1.06847155177302 1.06738842989282 1 1
0.990889741224083 0.989849853404804 1 1
1.05973400298126 1.05849319819109 1 1
0.89778851854709 0.896888101094641 0 0
1.0624036002562 1.06141447785189 1 1
0.99934165508819 0.998343608162978 1 1
1.05910973322649 1.05803877328362 1 1
0.917196573622013 0.916301640122691 1 1
0.988346474303997 0.98728848755799 1 1
0.963316660166336 0.962388646721809 1 1
0.991933377979605 0.990921196010532 1 1
0.951423489389251 0.950379833082382 1 1
0.972873701721852 0.971745539958914 1 1
0.941739057046372 0.940841338727906 1 1
0.941701664468407 0.940666412268934 1 1
1.06662765714914 1.06559892435892 1 1
1.00771281578589 1.00651982261816 1 1
1.14792258169615 1.14662662137924 0 0
1.0892295628457 1.08812596872763 0 1
1.02427659033172 1.02315090297494 1 1
0.846814042920823 0.845935391516167 0 0
0.940913438073106 0.939854093803418 1 1
1.07855795102791 1.07751487416558 1 1
1.02284404230981 1.02170430654318 1 1
1.07556748552375 1.07453567750205 1 1
1.01602006214819 1.01503489136575 1 1
0.918926076357675 0.91802841944349 1 1
0.906096510674981 0.905230798427533 1 1
0.900616521208068 0.899610104775693 1 1
0.866492560574247 0.865569197886726 0 0
1.04322265562575 1.04206436037271 1 1
0.907033591010989 0.906161652878708 1 1
1.03037134640507 1.02940350151723 1 1
0.977323314294391 0.976263582144124 1 1
1.03726139859221 1.03614123429394 1 1
1.01337544517384 1.01229240644332 1 1
0.925409451498061 0.924392068250337 1 1
0.966966840609759 0.966041694378728 1 1
1.00266627904579 1.00166318092487 1 1
0.91756012236483 0.916691482622213 1 1
1.02976944658708 1.02876131935969 1 1
1.01508558422486 1.01405701374288 1 1
1.0592513793453 1.05813048894679 1 1
0.92525353332566 0.924315118417708 0 0
0.988610472524761 0.987442532205226 1 1
1.14457237673517 1.14344574502521 0 0
1.10460095150054 1.10345141320634 1 1
1.01805865920165 1.01695337104556 1 1
0.924500710016693 0.923645295271442 1 1
0.931441244407277 0.930474018624098 1 1
0.903837490378328 0.902898954035461 1 1
0.979992429034312 0.97903915867041 1 1
1.10012311357367 1.09903095133725 0 0
1.17127729137806 1.17008233237974 0 0
1.03770998947432 1.03662864428852 1 1
1.01090925974721 1.00987332129367 1 1
1.13005584735707 1.12894596688344 1 1
0.947126409540196 0.946254417854611 1 1
0.953059285758064 0.952056581486748 1 1
0.943759426731372 0.942809777197984 1 1
0.944552965764542 0.9436068216706 1 1
0.933723132134242 0.932763544629759 1 1
1.11065965423793 1.10941460381181 1 1
1.01794234013483 1.01686997099677 1 1
1.01206900559028 1.01104582559589 1 1
0.935203496256729 0.934143418678508 1 1
0.971524249155627 0.97051488720483 1 1
1.01462748922238 1.01361557173801 1 1
0.951790755956289 0.950769150702828 1 1
1.08758969076826 1.0864227522912 1 1
1.08361389246647 1.08236090339735 1 1
1.05921748746185 1.05816190577577 1 1
0.916615879198044 0.915671048263951 1 1
1.00314850187678 1.00204023737774 1 1
0.976781896106339 0.975834660685504 1 1
0.862506847051556 0.86152741930639 0 0
0.870434095102247 0.86960942447065 0 0
0.980759255114434 0.979668389166685 1 1
1.00506282166302 1.00402512058463 1 1
0.908762465453136 0.90791398978881 1 1
0.73604555265665 0.735244451689007 0 0
1.01277000653636 1.01170100483859 1 1
1.10437144463464 1.10327804900615 1 1
0.823451144930013 0.822611594314397 0 0
0.991631581875636 0.990616164250806 1 1
0.946010574689621 0.945083231891871 1 1
1.04213503792849 1.04114332530785 1 1
0.912965883015131 0.912004373091403 1 1
1.04572205968397 1.04473187458721 1 1
1.03087118129957 1.02965773215825 1 1
1.0236587147663 1.02259175697793 1 1
0.91084344842233 0.909985680356148 1 0
0.888001363693721 0.88701326250371 1 1
1.06992521420033 1.06881859445085 1 1
0.806906434453363 0.806140933061686 0 0
1.05724419649971 1.05603906231596 1 1
1.01736865878447 1.0164143839106 1 1
1.00603522392403 1.00488057033688 1 1
1.0473444625307 1.04615788997039 1 1
0.96437888221655 0.963336010510743 1 1
0.925926190837355 0.925004335181314 1 1
0.979780006923872 0.978850774332122 1 1
0.935073831911377 0.93399955818625 1 1
1.00810425856301 1.00707456486345 1 1
1.0962495631384 1.09517673447141 1 1
0.905981964808949 0.905061538585124 1 1
0.950523524330334 0.949581390596034 1 1
0.976717881524971 0.975728050497925 1 1
0.967713240773391 0.966687782508777 1 1
1.09472323319718 1.09368217113131 1 1
0.978876407477469 0.977910010477847 1 1
1.1064900419641 1.1052584036212 0 0
0.879487327676828 0.878565708875809 1 1
0.991865794691035 0.990844932088517 1 1
0.991314096749524 0.990302430367784 1 1
0.940119306693284 0.939159157109654 1 1
0.970533118793608 0.96943960307161 1 1
1.14681735889437 1.1454893817201 1 1
1.09312358566411 1.0920221723816 0 0
0.939375102232453 0.938408028449752 1 1
0.944902799689644 0.94382148598559 1 1
0.843497507865198 0.842648305378834 0 0
0.986145080314546 0.984992423451835 1 1
0.933937865533957 0.932990015158965 1 1
1.02157180026273 1.02062404243022 1 1
0.974903517626334 0.973986882001809 1 1
0.958612328492058 0.95752440963909 1 1
1.0032202386644 1.00212561659506 1 1
1.08097413531482 1.07980367249287 1 1
1.02666113833793 1.02555054592882 1 1
1.00422653750827 1.00325178771305 1 1
1.01301564256369 1.01198411751041 1 1
0.945359782486421 0.944371190165908 1 1
0.964570416543554 0.963480158553885 1 1
0.934842093814584 0.933872479453571 1 1
0.878666717203603 0.87783536003723 0 0
0.939395250108486 0.938416494812022 1 1
1.08412271413671 1.08293638837849 1 1
1.04266058192149 1.0414946424583 1 1
0.860556604134729 0.859620515951561 0 0
1.04469219807746 1.04367143377243 1 1
1.11423658770085 1.11293339231085 1 1
1.01783865566866 1.01683513039623 1 1
0.934628897140611 0.93356814104631 1 1
0.954350563630574 0.953310995770531 1 1
1.01390914922439 1.01276379084223 1 1
0.92174610954431 0.920805324812091 0 0
0.928276416423406 0.927351743828484 1 1
1.0183921110407 1.01739294861816 1 1
1.04226054142105 1.04124984685431 1 1
1.01442399639266 1.01332897292032 1 1
0.91208720502158 0.911160372513059 1 1
0.938505151679691 0.937601872160469 1 1
1.05739841551547 1.0562679767161 1 1
1.09120208576883 1.09012877872951 1 1
0.958402188051048 0.957434749503681 1 1
1.1340890181111 1.1328379491178 0 0
0.97815471134119 0.977149909602923 1 1
1.11184765061631 1.11074648607394 1 1
1.09255133543362 1.09133423012801 1 1
1.09207542298131 1.09098938457669 1 1
0.886331301190022 0.885459331555663 0 0
0.934649820884212 0.93361713273008 1 1
1.03945762486825 1.03841373754279 1 1
0.897447538957804 0.896503183796825 1 1
0.878641854367443 0.877741493672395 1 1
0.998353304494565 0.997252038078741 1 1
1.07567889577648 1.07454330929917 1 1
0.905100874597535 0.904222744452044 1 1
1.10458609039187 1.10337861749788 1 1
0.941551803496739 0.940503543934892 1 1
1.00921778057348 1.00805286970322 1 1
1.06141974535801 1.06042781314979 1 1
0.903826034432088 0.902789009425506 1 1
0.969975801744248 0.968969680006472 1 1
1.07133041996602 1.07017400544559 1 1
0.935938448509363 0.935042508309188 1 1
0.950513458400943 0.949499983682892 1 1
1.06549114238813 1.06449074600479 1 1
1.08205919953372 1.0808869641054 1 1
1.02241209333378 1.02129794040815 1 1
1.00063958649656 0.999694516875129 1 1
0.988204238746484 0.987113419209153 1 1
1.0042141955907 1.00333308394928 1 1
0.993094339372269 0.992067345018994 1 1
1.12419095655774 1.12303188311405 0 0
0.963715236687612 0.962672779040522 1 1
1.03810587858375 1.03709878066093 1 1
0.912276175794525 0.911357030374003 1 1
0.970822443674004 0.969874822662249 1 1
1.02117117849404 1.02005334930007 1 1
0.848181669891303 0.847343451314529 0 0
1.0517806489806 1.05066960552902 1 1
0.916884599878136 0.915967035300935 0 0
0.945813683484594 0.944688019129337 1 1
1.05861809454978 1.05751719104962 1 1
0.951235187937919 0.950304039852421 1 1
1.03027814042492 1.02927117363767 1 1
0.953835755603234 0.952784374450199 1 1
0.955984035851672 0.954956832979655 1 1
1.10227383810908 1.10113469428284 1 1
1.01275740965711 1.01172879207406 1 1
0.965019060821084 0.963932222906394 1 1
1.01464399951836 1.01361699566782 1 1
0.842451831245882 0.84152929094748 0 0
0.996275202179919 0.995238737010848 1 1
0.996643244009283 0.995596813038636 1 1
0.927835521441517 0.926839823710621 1 1
0.866897384518321 0.865948889125992 0 0
1.02805035665336 1.02698589650558 1 1
0.995823631644719 0.994934675397215 1 1
1.05904036154055 1.05793367443722 1 1
0.999908278041943 0.99883240625471 1 1
0.997954762618565 0.996918508141543 1 1
0.955663574532272 0.954773931999794 1 1
1.05142374565808 1.05038024551712 1 1
0.983121837384147 0.982027728019717 1 1
0.916006455869027 0.915114712602837 0 0
0.977964586716242 0.976909368533817 1 1
1.0662469028312 1.06522424502593 1 1
0.959580692077574 0.958576501783241 1 1
1.11706196165217 1.1159994102996 1 1
0.927310409442133 0.9263934621132 1 1
1.08865394212254 1.08754654976498 1 1
1.01826862269281 1.01729670737991 1 1
0.925421241136143 0.924485855582086 1 1
1.08453966289992 1.08344083168665 1 1
1.09089813833149 1.08983926486558 1 1
1.00118336358963 1.0000022809071 1 1
1.07967976111859 1.07860473863694 1 1
0.918715120623831 0.917667825363201 1 1
0.893347245492529 0.892405649603358 1 1
0.907221674113036 0.906324778044452 0 0
1.03245404811147 1.03144204415065 1 1
1.09492350722773 1.09368584218697 1 1
0.936078739902731 0.935077316213988 1 1
1.07921856254895 1.07802472376854 1 1
0.971298441024155 0.970277921840184 1 1
1.04286482195403 1.04171983605521 1 1
0.9739710219418 0.97293782691508 1 1
0.998918260200547 0.997899684840588 1 1
1.02093415993068 1.01978856858291 1 1
1.06868377569421 1.06758719041687 1 1
0.988541334488773 0.987585035646649 1 1
1.0793549582544 1.07818841577474 1 1
1.0200198069752 1.01899940425794 1 1
1.06351740876228 1.06251841543983 1 1
1.02279806234097 1.02178202826895 1 1
0.986386455670673 0.985444812445185 1 1
1.01402429555068 1.01298608052683 1 1
1.01138160906922 1.01045399906329 1 1
1.01465201474307 1.01357458307026 1 1
1.04851497592308 1.04743363858361 1 1
1.01339998747176 1.01242507199038 1 1
1.07241724453191 1.07125153296381 1 1
1.12619100093981 1.12505678396977 1 1
0.945302907490679 0.944328986718236 1 1
0.851439554034455 0.850708708525206 1 1
0.948978057955853 0.948026614010665 1 1
0.961457459662302 0.96038174455043 1 1
1.02429498592261 1.02317365868945 1 1
0.995296959683603 0.994347194041414 1 1
0.940805317767593 0.939829688207329 1 1
0.956949747869693 0.955938846866087 1 1
1.08240980363757 1.08123902777924 1 1
1.00397249686222 1.00284802339866 1 1
1.03563892670402 1.03465738285474 1 1
1.0427265790303 1.04172196818244 1 1
1.02821748967689 1.02722791786537 1 1
1.0388114752055 1.03767886258945 1 1
1.11435304779462 1.11326801101774 1 1
0.946569686026289 0.945535126052487 1 1
1.04169071299575 1.04072332201424 1 1
0.966835217133027 0.965794661390406 1 1
0.985054934279111 0.983999308622997 1 1
1.08832175154298 1.08717835031194 1 1
0.999558050925686 0.998397898235166 1 1
0.865422958421535 0.864455313093546 0 0
1.0343092111052 1.03315313647226 1 1
0.984156967961929 0.983131080975739 1 1
1.01783717621234 1.01674470626679 1 1
0.943124806710077 0.94215307645194 1 1
0.999564685386067 0.99853388625393 1 1
1.02008625313361 1.01903612687754 1 1
0.968459103683561 0.967469073560592 1 1
1.00881947605787 1.00779603629995 1 1
1.03621969498577 1.03505325702515 1 1
0.998398072728786 0.997453506315133 1 1
0.856648967496651 0.855796939864446 1 1
1.05103568447228 1.0498509343479 1 1
1.00041323565201 0.999270836475834 1 1
1.04719769290312 1.04612012102755 1 1
1.0188025948574 1.01784178434668 1 1
0.867027474799721 0.866204033509818 0 0
0.954618909245058 0.953645531248371 1 1
0.982857072033258 0.98180318918533 1 1
1.0269063167758 1.02588556852814 1 1
0.991433453444396 0.990346736633257 1 1
1.09174408284214 1.09055093084949 1 1
0.916044816872144 0.915005998575803 1 1
0.955590741944309 0.954514314623683 1 1
1.0022995100119 1.00128545864415 1 1
0.915320437722839 0.914434302577014 0 0
1.05340626506507 1.05226706391808 1 1
0.968968099623287 0.96795923360617 1 1
1.0368116273148 1.03573296748649 1 1
0.969008456282986 0.96799362224319 1 1
1.01047794368785 1.00950190014112 1 1
0.902014549360668 0.901036710403671 1 1
0.985168950014558 0.984068928971103 1 1
0.989353523003117 0.988290142641779 1 1
0.954458603520571 0.953429053547909 1 1
0.997834875785359 0.996895963940213 1 1
1.06803418019675 1.06693421884374 1 1
1.0144442602609 1.01338354465115 1 1
0.943068997401426 0.942054728533008 1 1
0.970226872823997 0.969067556494456 1 1
1.01581992063408 1.01478869698555 1 1
0.93865396898934 0.937734687078879 1 1
1.04697551977736 1.04595018078251 1 1
1.17525697249605 1.17401020133342 0 0
1.0000243215464 0.998963265600103 1 1
0.932776928916874 0.931759448784045 1 1
0.963005717758984 0.962012433146352 1 1
1.02531686745569 1.02418566468215 1 1
1.01397458946514 1.01299910228452 1 1
0.9510353651575 0.950033244773097 1 1
1.09054566112218 1.08934416491468 1 1
0.988395141302109 0.987358698434954 1 1
1.00422378779437 1.00315213995424 1 1
0.991765970765239 0.990681698295755 1 1
1.03606637508376 1.03505359398433 1 1
1.01776717871376 1.01670258638929 1 1
0.941978657445439 0.940957027761126 1 1
0.999574535683023 0.998599584549923 1 1
0.980027099357744 0.978803075868655 1 1
0.977376929412095 0.976369991004678 1 1
1.06210240244024 1.06098686941594 1 1
1.0325224091024 1.03149317510538 1 1
0.856781074134568 0.855965239558444 0 0
0.968082594844872 0.967090421273211 1 1
1.0965201021819 1.09536009706017 1 1
1.066625070367 1.06557298101946 1 1
1.01482366836757 1.01375585386502 1 1
1.00978831616902 1.00879797582019 1 1
1.07216489604628 1.07108920632035 1 1
0.96434596126739 0.963338263165022 1 1
0.993881307321178 0.992960564905896 1 1
1.02443564329392 1.02335142495331 1 1
0.966607418852382 0.965646546488369 1 1
1.02570281823522 1.02464037526022 1 1
0.854408415800997 0.853458455202043 0 0
0.990794233516971 0.989826571444076 1 1
1.03723739367054 1.03617502273537 1 1
0.992264612108469 0.991128560822585 1 1
1.11244735274833 1.11136653534646 0 0
0.970287362357155 0.969357630659224 1 1
0.9631006206907 0.962138662625287 1 1
1.00923633707093 1.00822053177396 1 1
1.14598598212814 1.1447829302913 1 1
0.923343589949627 0.922428485375765 1 1
1.03243441347071 1.03135552706604 1 1
0.903080766635864 0.902131219286326 1 1
0.981369326243376 0.98027489220618 1 1
1.01282956724504 1.01175851221594 1 1
0.854553571155474 0.853624442197284 1 1
1.04102063694257 1.03991032663326 1 1
1.03982080258745 1.03871378658263 1 1
0.921480416832782 0.920482173754042 1 1
1.10310529597481 1.10188815886558 1 1
0.95029768032038 0.94935872951015 1 1
0.922887166473127 0.921953054921749 1 1
0.884416477632551 0.883425039651665 1 1
0.94153442708083 0.940544866412305 1 1
0.927892719945642 0.926860635903798 1 1
0.937927716523715 0.936964182832552 1 1
0.993676926286786 0.992766851669486 1 1
0.989921010644493 0.988913919671372 1 1
1.02694836296848 1.02586151900354 1 1
1.09075354218441 1.08973444951285 1 1
1.04813451620194 1.04705779253089 1 1
0.975477078494624 0.974409235212065 1 1
1.07011918572197 1.06901218450743 1 1
1.00854895618252 1.00750792531349 1 1
0.948351741342025 0.947401887910435 1 1
0.86204211617556 0.861213720630226 0 0
1.04816775839936 1.04712170889706 1 1
1.10699429068809 1.1058187318533 1 1
1.11031493093155 1.10911381345072 1 1
1.0278667309838 1.0268095404888 1 1
1.02941102789601 1.02845729763097 1 1
1.02892195124807 1.02781200888639 1 1
0.928104456096709 0.927138513104864 0 0
1.05354205657487 1.05248137163483 1 1
0.939885668740807 0.938772037778629 1 1
0.916147151237097 0.915238923677686 1 1
1.09187516354847 1.09080579381013 1 1
0.972611847988964 0.971475452405318 1 1
0.95802051326999 0.957046592457655 1 1
1.0138729400025 1.0128104224298 1 1
1.05317341434255 1.05203199621218 1 1
1.02660476288172 1.02559188262376 1 1
0.96416470050823 0.963240342948047 1 1
1.04609679161315 1.04508236678394 1 1
0.986085296911655 0.985111385047568 1 1
1.06775461240755 1.06662603159943 1 1
1.05865475572197 1.05753077469145 1 1
1.03582006715489 1.0348707866358 1 1
1.08121457937591 1.08009949705803 1 1
1.04511525885961 1.04403154275835 1 1
0.979313297275403 0.978405946479999 1 1
0.877399273755042 0.876607653045048 1 1
0.996549527817384 0.995511376778472 1 1
0.957011156812257 0.95599449798564 1 1
1.01069155678073 1.00963582840745 1 1
1.17701939062214 1.17585640638859 0 0
0.988739947926278 0.987752832325859 1 1
1.05322460918906 1.05224797671599 1 1
1.00110117602995 0.999942107008366 1 1
1.09431422079126 1.09306583577168 1 1
0.99460557772102 0.993549551922609 1 1
0.988258297207503 0.987155815649174 1 1
1.01079202013188 1.00989200468028 1 1
1.03560121299689 1.03458352135527 1 1
1.0900890584065 1.08884541155869 1 1
0.924329741160028 0.923303655359837 1 1
0.917276340847554 0.916453750445371 1 1
1.05936488459542 1.05821554140876 1 1
1.00545985654058 1.00437224585275 1 1
0.908284362786973 0.907361085137263 1 0
0.942381304438562 0.941502144655825 1 1
0.949434058006615 0.948428973935713 1 1
0.894649765417387 0.893687719930197 1 1
0.957306407249151 0.956280259784826 1 1
1.08942301758934 1.0883116855459 1 1
0.935016916741481 0.934071153524962 1 1
0.941425413958845 0.940382869312008 1 1
0.968924328746204 0.967839470591953 1 1
1.03472739269994 1.03371049728114 1 1
0.957705044111898 0.956794792288933 1 1
1.00080731087811 0.999809662216216 1 1
0.957567392507249 0.956638146255092 1 1
1.05904837063405 1.05776369134482 1 1
0.927765782508372 0.92677558121447 1 1
0.886809665415917 0.885834996458522 0 0
1.01788611816484 1.01681494514263 1 1
1.03088652786585 1.02973379963149 1 1
0.941481146065741 0.940422460617107 1 1
1.07383859659734 1.07277506191112 1 1
0.870451852969343 0.869514354075446 0 0
0.933767611241713 0.93285183670307 1 1
0.959984820137142 0.958982750997665 1 1
0.919136967174143 0.918276692968029 1 1
1.00116203514174 1.00019229232302 1 1
0.991222416890352 0.990224155864041 1 1
0.979082989044809 0.978115718133265 1 1
0.968206797240539 0.967177619479063 1 1
0.914503368270374 0.913437487241791 1 1
1.04834531778266 1.04724723963545 1 1
1.12229854727789 1.12115242480642 1 1
0.891916933814861 0.890959532746229 1 1
1.12819810230508 1.12698588429901 0 0
1.00321368675867 1.00218981738279 1 1
1.02117266018724 1.02011812698196 1 1
0.943152498810995 0.942203234581722 1 1
1.04817769307092 1.04716855784937 1 1
0.907860921811307 0.906896696677574 1 1
1.03020551133646 1.0290591862958 1 1
1.1664982067454 1.16532325423984 0 0
0.917844103007603 0.916845272395456 1 1
0.837216574763503 0.83634006423786 0 0
0.933536967590519 0.932626410305245 1 1
0.918972145097974 0.918090654954718 1 1
1.20390627746572 1.20268158250808 0 0
1.03457293998645 1.03341986760548 1 1
1.03285942774578 1.03180323639624 1 1
0.892331539497724 0.891436130795258 0 0
0.977808671723946 0.976838291432777 1 1
1.02139244020359 1.02038571617155 1 1
0.957186118506754 0.95618639280602 1 1
1.02659249052917 1.02554744344091 1 1
0.904725374748281 0.903863240851387 1 1
0.9636831389149 0.962624812222114 1 1
1.0092142768197 1.0081251996707 1 1
0.900405765387969 0.899467431174078 1 1
1.08206136448824 1.08095970057516 1 1
0.978166310825351 0.97717627526203 1 1
1.0741918450464 1.07310398331681 1 1
1.01645520440001 1.0153651449937 1 1
0.999990965138185 0.999010340769188 1 1
0.901854662501521 0.90096191001834 1 1
0.973045885568283 0.971975408947002 1 1
1.01971594126933 1.01868166537074 1 1
0.954209972041013 0.953289164118121 1 1
0.953463136882543 0.952563797683781 1 1
1.0486188740867 1.04753078533101 1 1
0.935516663283923 0.934432761683101 1 1
1.01411630163652 1.01308425606502 1 1
0.929559908159479 0.92843696952738 1 1
0.942138554588324 0.941066196173691 1 1
1.11030509124829 1.10909729104081 0 0
0.89553963395229 0.894571077191548 1 1
0.939895248199132 0.938891031351835 1 1
1.0055708906867 1.00452876804668 1 1
0.942420606064489 0.941414507887663 1 1
0.994982297456709 0.99394842841372 1 1
1.01095472989524 1.00999176670281 1 1
1.05205031128855 1.05098169199897 1 1
1.00399073752249 1.00299040229471 1 1
0.958518134291007 0.957565049037974 1 1
0.98787237373153 0.986702338226254 1 1
0.994445353378183 0.993368383519379 1 1
1.03231796821849 1.0312099689332 1 1
1.02891561749148 1.02785570177486 1 1
1.04139035906928 1.04031701117634 1 1
1.06637190215254 1.06521786759395 1 1
0.840418193515004 0.839546590652302 0 0
1.06692627916093 1.06585598020591 1 1
0.984406260340766 0.983301476345737 1 1
0.938827325962696 0.937884864743679 1 1
0.98473191400924 0.983698015058376 1 1
1.04474424561293 1.04371615878618 1 1
0.959054052156782 0.958013257352891 1 1
1.09271546614178 1.09159691376912 0 0
0.932211605284211 0.931352931309795 1 1
0.962085833951568 0.961135302510488 1 1
1.0223435833146 1.02119833484173 1 1
0.986323886603894 0.985393217466676 1 1
0.971051716399517 0.970049291077313 1 1
1.0117008468676 1.01052655550373 1 1
1.0107078175426 1.00954350844308 1 1
1.10265988725706 1.10146146254425 1 1
1.068765171524 1.06771901435751 1 1
0.867643224959819 0.866818730259558 0 0
0.98960234458223 0.988516399690571 1 1
0.884544693104908 0.883651261585139 1 1
1.05185040061785 1.05080774124486 1 1
0.96947865027737 0.968459592971215 1 1
0.943331223133688 0.942328566612331 1 1
1.09979053854241 1.09873861049348 1 1
1.04263774329928 1.04149750490922 1 1
0.978402641460492 0.977371175160297 1 1
1.04859803793576 1.04752902697191 1 1
1.12192919876651 1.12078751081333 1 1
1.04741145548636 1.04635173433219 1 1
0.997135163709457 0.996212372111385 1 1
1.16620174664577 1.16498624033728 0 0
1.07877582586443 1.07753221789734 1 1
0.987580343092107 0.986624368773581 1 1
1.13506118400257 1.13387367444802 0 0
1.06564464194934 1.064531961888 1 1
1.01253597475769 1.01142199448769 1 1
0.830286751413916 0.829440707713115 0 0
0.827925785316863 0.827043154791001 0 0
1.05498620761761 1.05387310410647 1 1
1.04470640708263 1.04369456258857 1 1
1.06294800606162 1.06179498952303 1 1
1.02119392474299 1.02009935854417 1 1
1.06689267508326 1.06574740339862 1 1
0.948603035923483 0.947585159085917 1 1
1.00837679070348 1.00721150300895 1 1
1.08823546012971 1.08727387663464 1 1
1.00609510489049 1.00514213412166 1 1
0.91684711330481 0.915952493934077 1 1
0.947807229781833 0.946828336309783 1 1
1.03037236104276 1.02934543902163 1 1
1.066145335152 1.06499840495147 1 1
1.01825750123335 1.01718932238475 1 1
0.963158230586144 0.9621265282312 1 1
1.01297050335755 1.01195645594473 1 1
1.03355255280878 1.0325570136162 1 1
0.899733950094274 0.898779132035509 0 0
0.907205306262954 0.906114971639786 1 1
1.11046655128315 1.10936175551346 1 1
0.981791361573506 0.980700088435233 1 1
0.91609079282915 0.91501269738522 1 1
1.0682949965251 1.06716898603006 1 1
1.13699475492066 1.13577988554593 0 1
0.985343138607169 0.984308949539438 1 1
1.02356081643823 1.0225057856873 1 1
1.00353546124675 1.0025386094568 1 1
1.02603475634743 1.02500200262012 1 1
0.916612384891751 0.915672095937523 1 1
0.959161651744052 0.958130795059988 1 1
1.06994893066787 1.06887507179124 1 1
0.936770752756618 0.935761544699743 1 1
1.044394769174 1.04339884355975 1 1
0.969213517162334 0.968285204722956 1 1
1.07003380874309 1.06891820940633 1 1
1.03234220280054 1.03137372739213 1 1
1.05157682972975 1.05055252512709 1 1
1.01679956959177 1.01574090879083 1 1
1.06388671119806 1.06285084661886 1 1
1.07207863398366 1.07107670728124 1 1
0.991580679484415 0.990521108586056 1 1
1.0393677704097 1.03846419336587 1 1
0.921853374602391 0.920850853105912 1 1
0.971860305410643 0.970869655104665 1 1
0.987333773145943 0.986252112405706 1 1
0.93359994220916 0.932553888056976 1 1
0.969038771200831 0.968035496438642 1 1
0.968171346635466 0.967006280928693 1 1
0.950034744593018 0.94904393532722 1 1
1.05890781370922 1.05768316750964 1 1
1.04631595968493 1.04529162787887 1 1
1.02979258745098 1.02876901520809 1 1
1.0316297341157 1.03052640299731 1 1
1.1452125222051 1.14404361087522 1 1
1.07206877661712 1.07092854255475 1 1
0.972116172437392 0.971014233536852 1 1
1.03600251630808 1.03488316653874 1 1
1.06336559280346 1.0623504188621 1 1
1.01261787673206 1.01152240281458 1 1
0.950536479213898 0.949471833237367 1 1
1.07749672323943 1.07641770566524 1 1
1.05313945670827 1.05203482400169 1 1
1.07416995291765 1.07306701912868 1 1
0.918455200657855 0.917552757696542 0 0
0.95457741803662 0.953612994021018 1 1
0.91912464543675 0.918256852744685 0 0
1.03376890685034 1.0327651074514 1 1
1.0006049846542 0.999652318339019 1 1
0.922144004551893 0.92117071763413 1 1
0.98848671978027 0.987582713716025 1 1
1.02472430974592 1.02354155157255 1 1
1.00601580767908 1.00493891760153 1 1
1.03920337462152 1.03813259367534 1 1
1.04422676209274 1.04319985546251 1 1
0.970959803749034 0.969919864635685 1 1
1.0847060499589 1.08362716033706 1 1
0.921662046618464 0.920781663725553 1 1
0.957962590603409 0.956987467310044 1 1
0.967352628503333 0.966309053086705 1 1
1.02125508815889 1.02027042408574 1 1
0.948663962816113 0.947601809817715 1 1
1.05347653499806 1.05240420109114 1 1
1.02431734246975 1.02328182096334 1 1
1.04240217594361 1.04133697877244 1 1
0.975858673199669 0.974850495659193 1 1
0.971570915555492 0.970457858827234 1 1
0.977645069022173 0.976620269245831 1 1
0.919501010156553 0.91836898514819 1 1
0.985369422966241 0.984324118504379 1 1
1.07208396472238 1.07101337261417 1 1
1.15222504462257 1.15103525108412 1 1
0.964620268305707 0.963635032347959 1 1
0.979861829582965 0.978815581685534 1 1
0.901853439866853 0.900980770327165 1 1
0.963238499564421 0.962121547743594 1 1
1.0640427540754 1.06297436136525 1 1
0.985077673501027 0.983977979522245 1 1
0.888398113157316 0.887436045745167 1 1
1.01119937208124 1.01021122496466 1 1
0.995508171351675 0.994403502687658 1 1
1.12717557292681 1.12601523688687 0 0
1.02599328541711 1.02495954534654 1 1
1.06820450715526 1.06705213054782 1 1
0.968939997893204 0.96782484270277 1 1
0.936929371252504 0.935949269162409 1 1
1.0583569441036 1.05732472206152 1 1
0.888961870176557 0.888087105298826 0 0
1.05151982821531 1.05036540770538 1 1
1.02559131804923 1.02448362217494 1 1
1.05589954240369 1.05482438773187 1 1
0.957733711985128 0.956718541908067 1 1
1.08938639012441 1.08828825762036 1 1
1.06671150803063 1.06558208831613 1 1
1.05868175986706 1.05763028851129 1 1
0.976637860809951 0.975580804362713 1 1
0.887508667605726 0.88655797160086 1 1
1.07775310213818 1.07650718461641 1 1
0.992378561653594 0.991361281521452 1 1
0.949072883804247 0.94792183508904 1 1
1.06777951581198 1.06671540019117 1 1
0.964262908903048 0.963367338125893 1 1
1.08082924677099 1.07966271060591 1 1
0.953272846480631 0.952261506135423 1 1
0.961093124343423 0.960189513534386 1 1
1.03254620661363 1.03144448735888 1 1
0.962759420787517 0.961613463045997 1 1
0.995115609758337 0.994125007729024 1 1
0.984315921713828 0.983299412721915 1 1
1.02910909268121 1.02808432046003 1 1
0.990053074849001 0.989110023531473 1 1
1.05245183511928 1.05136610097275 1 1
1.00233790020997 1.00138374957884 1 1
0.986775565383317 0.985759340477753 1 1
0.94630439370737 0.94532450201287 1 1
0.909964190729676 0.909091823292985 1 1
1.06930494798217 1.0681805689606 1 1
1.05048363662209 1.04943156987324 1 1
1.08136069592929 1.08024952708163 1 1
0.985283898806719 0.984325989183465 1 1
0.975386843685518 0.974403995289594 1 1
0.945247204556305 0.944349824279471 1 1
1.06724090132886 1.06623904925787 1 1
0.997582157656469 0.996537791184949 1 1
0.90540136497934 0.904452474925397 1 1
0.924744104993164 0.923781640953456 1 1
0.935508253704993 0.934636315869221 1 1
0.970655251438079 0.969686389621822 1 1
0.92830944361552 0.927440994835809 1 1
1.01719827646754 1.01607508712137 1 1
0.949386290414027 0.948399319625703 1 1
1.06814741733971 1.06707701851318 1 1
0.903264704213314 0.902295946867186 1 1
1.06460140272512 1.06349744006671 1 1
0.989955323468849 0.988936198537898 1 1
0.944442721789362 0.943396406005939 1 1
0.948064404830148 0.94711249855577 1 1
0.940995003001443 0.940025461682692 1 1
0.895849621566504 0.894945207737172 0 0
0.894966178625688 0.894006241581941 0 0
0.935239731471868 0.934214206630655 1 1
0.935643922800128 0.934650957300395 1 1
0.993194778660037 0.992218685892797 1 1
0.904362266631978 0.903445974146948 1 1
1.05255053480566 1.05140785297302 1 1
1.05791552721329 1.0567573032764 1 1
0.988591601834148 0.987531670815959 1 1
0.952382065063348 0.951433728299607 1 1
0.994099990963728 0.993063843414823 1 1
1.04352926113745 1.04249707374352 1 1
1.0323643430164 1.03135586408685 1 1
1.00092007775243 0.99982466620155 1 1
1.10467353376041 1.10348163710949 1 1
0.940720755234676 0.939769359077649 1 1
1.07634182486278 1.0751636126475 1 1
1.03880662047527 1.03768130767327 1 1
0.932404813872077 0.931507481724398 1 1
1.0173151264162 1.01625866342536 1 1
1.08805610380467 1.08699874052287 1 1
0.925593945918288 0.92458814396424 1 1
0.91895318142267 0.918021731767506 1 1
0.969006239772561 0.967958949841844 1 1
1.11216982042764 1.11104514566363 1 1
1.04829274717403 1.04727285428962 1 1
1.02105458743975 1.01998755611479 1 1
0.974812726469649 0.973793373385544 1 1
1.10198423497734 1.10086733460767 1 1
1.04926928727637 1.0480881149208 1 1
0.860170054741227 0.859242651999019 0 0
0.960955761451969 0.959952281935091 1 1
1.09859101404638 1.09741623657933 1 1
1.09681832738425 1.09565662692913 1 1
0.996299609251052 0.995238075227869 1 1
1.05711827773892 1.05594509329645 1 1
1.07461179188478 1.07348163310146 1 1
0.893978529400167 0.893014405378435 1 1
0.970390158275806 0.969394045429068 1 1
1.16198441422854 1.16071522757545 1 1
1.0035237695601 1.00253676426421 1 1
0.946067898640436 0.945110292062227 1 1
0.920806409048745 0.919876135998774 1 1
0.923422632724374 0.922444857845858 1 1
0.96863212552627 0.967737123193944 1 1
1.00317879181501 1.0021020824082 1 1
1.12008323531733 1.11901329618774 1 1
1.00344192432195 1.002282364153 1 1
0.974868213070741 0.973765565821375 1 1
1.00376651302139 1.00276604665583 1 1
1.02195236626072 1.02093596637942 1 1
0.924057776387649 0.923002933737892 1 1
0.940153733631919 0.939178686645704 1 1
0.964317047881797 0.963325478956208 1 1
1.02635893734256 1.02542533446277 1 1
1.02751325326619 1.02645076446025 1 1
1.01096454288583 1.00995701302608 1 1
0.901211240590834 0.900253628557833 1 1
0.938706168429427 0.937725649376085 1 1
1.01109322512291 1.01009133648121 1 1
1.11085952976783 1.10956381724384 0 0
0.988992011375547 0.987933028062553 1 1
0.937187255297793 0.936174318653384 1 1
1.06729948574581 1.06630091096676 1 1
0.896627604296168 0.895650550738779 1 1
0.959846848251261 0.958901117399129 1 1
0.93915439103242 0.938074882517547 1 1
0.981518403853901 0.980553299560922 1 1
0.993103121223851 0.992131769857917 1 1
1.0394791194769 1.03834158735616 1 1
1.05580604073829 1.05462297287495 1 1
0.950341365556304 0.949194076211247 1 1
0.926563814716254 0.925640592631068 1 1
0.956976692758864 0.955994173970531 1 1
1.04111090268287 1.03999531957542 1 1
0.997057058721412 0.996005246602736 1 1
0.970634153592816 0.969616024959613 1 1
1.07959992402116 1.0783318522233 1 1
1.01384190087135 1.01266562338615 1 1
1.08719763899616 1.0859801584081 1 1
1.0940317402987 1.09295661622249 1 1
1.06844868998894 1.06735890078777 1 1
1.04146471265577 1.04029553605622 1 1
1.0577292288687 1.0566225364175 1 1
1.00413134807748 1.00324512220358 1 1
0.998729812748071 0.997667635933667 1 1
1.09873148672604 1.09750138606068 1 1
0.989851596772287 0.98877203147703 1 1
1.08598455278842 1.08499479855119 1 1
1.0122833865536 1.01120030918964 1 1
1.00983664205882 1.00872346011611 1 1
0.980102306093646 0.979087438863006 1 1
1.0069988907171 1.00589786662262 1 1
1.03027368500134 1.02912302247112 1 1
0.93260866882268 0.931610844459539 1 1
1.03889013780523 1.03777862902843 1 1
1.10326635102403 1.10206714854397 1 1
1.01246798463699 1.01147351001985 1 1
0.928151649220275 0.92712005043368 1 1
1.03419103900231 1.03322770627792 1 1
1.08760631651767 1.08646756713399 1 1
0.944692007603998 0.943627600441123 1 1
0.959579721447502 0.958689407962963 1 1
1.08712246700269 1.08601871739174 1 1
1.00179813164857 1.00074217570016 1 1
0.921158803708478 0.920232084250157 1 1
0.960421110719728 0.959285195043238 1 1
0.886141289775285 0.885221940105626 1 1
1.02942210321772 1.02833073627679 1 1
1.00806897717824 1.00703473390773 1 1
0.91087846988437 0.909918339403888 1 1
0.943827823797939 0.942971692500953 1 1
0.943223230867554 0.942210202627489 1 1
0.982138413293121 0.981134965690539 1 1
0.959044717558226 0.957912266537337 1 1
0.995873430798582 0.99491316969592 1 1
1.07895310866026 1.07779076691354 1 1
0.976515212020438 0.975581536805102 1 1
0.921427087876667 0.920478062563222 1 1
0.870866981846088 0.869879898573848 1 1
1.06270588795001 1.06150636482526 1 1
0.988671261287815 0.987684874080296 1 1
1.0125957997941 1.01151071126602 1 1
1.04526259630024 1.04412465011343 1 1
0.961242095602665 0.960253468234458 1 1
0.980380077563305 0.979356651645866 1 1
1.02594833149998 1.02483419394576 1 1
0.953594741922136 0.952555645455453 1 1
1.03960999617234 1.03857825552688 1 1
1.03529971759899 1.03416724551483 1 1
1.03610342664195 1.03507660719459 1 1
1.1354125229753 1.13435191725398 1 1
1.085883163744 1.08479909437195 1 1
0.995386259889087 0.99438418680606 1 1
0.862701150685729 0.861915022723293 0 0
0.929371862260317 0.928390894179642 1 1
0.915632737595308 0.914711972643922 1 1
1.05933053525269 1.05816707833358 1 1
1.04487618488013 1.0438427099928 1 1
1.07261605490016 1.0713521374502 1 1
1.03131711390315 1.03023230337086 1 1
0.952810062972179 0.9518683782934 1 1
0.935278388892626 0.934390172330415 1 1
1.0301147576515 1.02902543876613 1 1
1.02355772272379 1.02253583296275 1 1
1.03402912904643 1.032951579768 1 1
0.926602265050302 0.925609340851617 1 1
0.919377626852198 0.918421920069268 1 1
1.03253531789347 1.03151191711043 1 1
1.04077684936523 1.03974860873875 1 1
1.05914433776749 1.05794977766311 1 1
0.933807122972396 0.932789486922158 1 1
1.00806295157477 1.00714825975783 1 1
0.996764204877002 0.995691457713567 1 1
1.00191604684819 1.00088909070072 1 1
0.953732711210658 0.952744065958514 1 1
0.966535477896982 0.965513662320248 1 1
1.05989587790023 1.05883979580652 1 1
1.00583910253498 1.00478357350285 1 1
1.11200545850777 1.11091666855325 0 0
0.886580976596138 0.885705241149253 1 1
0.85052521517301 0.849631851794672 0 0
1.06958904308057 1.06846712709692 1 1
0.977812819594378 0.976809724896114 1 1
1.04622355181316 1.0451193909538 1 1
0.994835799880533 0.993871492494273 1 1
0.984878530591997 0.983918137847547 1 1
0.993639402904412 0.992643541627577 1 1
1.0517595044946 1.05068455693585 1 1
1.17903851997239 1.17789971360305 0 0
0.956210339075217 0.95523387968466 1 1
1.00560291951746 1.00453620044253 1 1
0.928306072884765 0.927398058455524 1 1
0.953666037781898 0.952705943204484 1 1
0.93951735072484 0.938582910464561 1 1
1.04275611122583 1.04164682188092 1 1
1.11497534312431 1.11382728788106 1 1
1.04667051527403 1.04547959821825 1 1
0.976024080069381 0.975044660012344 1 1
1.14184498808627 1.14058069650593 0 0
1.05234445883653 1.05125402181768 1 1
1.01210830608364 1.01108315325206 1 1
1.1097159991093 1.10859938762905 1 1
0.956963668998504 0.955948450431621 1 1
0.995870271982881 0.994799544933058 1 1
1.02326719579866 1.02224155680133 1 1
1.00631007592626 1.00512045951386 1 1
0.885204302409353 0.884239105367066 1 1
1.02347807134202 1.02240781301973 1 1
1.09800313523406 1.09690333123767 1 1
1.02633913370475 1.02522967730182 1 1
1.13856382337325 1.13738006696546 1 1
1.00081353126877 0.999766935558008 1 1
0.874866056153836 0.874030603664912 0 0
1.07403361182759 1.07285124653668 1 1
1.08929770628274 1.08811730987303 1 1
1.04656717118503 1.04547427181222 1 1
0.93282398769745 0.931884349907778 1 1
1.02993833130314 1.02902259342961 1 1
1.0105201846412 1.00952599704743 1 1
0.975827731710793 0.974817060669154 1 1
0.952449002892522 0.951551216334636 1 1
1.06398528275965 1.06279372860607 1 1
1.07805013924558 1.07690851314591 1 1
1.0083457884299 1.00721425850699 1 1
0.929187989135554 0.928219527144126 1 1
1.10114648610115 1.09997730181027 0 0
0.956341745026831 0.955279736136367 1 1
0.982896046122997 0.981832358977857 1 1
1.08932953218706 1.08794327727249 1 1
1.00023751672148 0.999407963105773 1 1
0.961800413126738 0.960806254152953 1 1
1.0273997928109 1.02624483555603 1 1
0.965200718512767 0.964272646761204 1 1
1.02209276578995 1.02107275451915 1 1
1.00204863923137 1.00093625404996 1 1
1.05539412005698 1.05419159235679 1 1
0.911304832973606 0.910300100233103 1 0
0.97443466570988 0.97341337116281 1 1
0.896387857807214 0.895426769738542 1 1
1.05636878688456 1.05517859961266 1 1
1.03762381364802 1.0366992677273 1 1
1.00491639684968 1.00381976368665 1 1
1.09491181165775 1.09364526776121 1 1
0.92226334858008 0.921265054457846 1 1
0.994702932523453 0.99370932743833 1 1
0.935706450401326 0.934892452904467 1 1
1.05668243398224 1.05567559749508 1 1
1.02839023785329 1.02745953492209 1 1
1.06595374944122 1.06483914571528 1 1
0.934546869985522 0.933506915898462 1 1
0.995665759380248 0.994570422533019 1 1
0.933230146739918 0.932360416062564 1 1
1.00744683762183 1.00631104818253 1 1
1.10626773346901 1.10503734114059 1 1
0.886132655909717 0.885180847083568 0 0
0.972536340511684 0.971538259771826 1 1
1.05022667517357 1.04914302453075 1 1
1.12059858960823 1.11943832207696 1 1
1.14862051484621 1.14742812662004 1 1
1.05925790765213 1.05811996344133 1 1
1.03972366138566 1.03865087877748 1 1
1.00392290111284 1.00291805848705 1 1
1.01046820186955 1.00940281549858 1 1
0.952723487414095 0.951841620531938 1 1
0.974150659773749 0.973078316564566 1 1
1.05613319287321 1.05497703208628 1 1
1.02617692074423 1.02500896386952 1 1
0.969215152645505 0.968285972077483 1 1
1.08005880575721 1.07908107909193 1 1
1.03345638487134 1.03246477351345 1 1
1.0534711062139 1.05243355643757 1 1
0.964888609607325 0.963893918169108 1 1
0.9549043505415 0.953823238872985 1 1
1.11605252508357 1.11494848121856 0 0
0.880605805595868 0.879759421524447 1 1
0.892721991721147 0.891775755294863 1 1
1.02705927336839 1.02608277670914 1 1
0.918166375975852 0.917174732945432 1 1
0.974928694901042 0.973882610627439 1 1
1.04213904170544 1.04116061220544 1 1
0.932511788032929 0.931521182139153 1 1
0.937248105267514 0.936331866678514 1 1
0.970996746179831 0.969895191223291 1 1
0.918270165574559 0.917382369359106 1 1
1.06421141372217 1.06301858100871 1 1
0.974566218769281 0.973600144491476 1 1
0.995555965734987 0.994623939442997 1 1
0.9546377525635 0.953634135038094 1 1
1.01092219434578 1.00989554990605 1 1
0.969107320233773 0.968013756326229 1 1
1.03671207971028 1.0355740592479 1 1
0.974720986982214 0.973687581570343 1 1
1.01382093014788 1.01290333880539 1 1
1.03515019794448 1.03404423166909 1 1
1.11323638702859 1.11198158644751 1 1
0.963732530090966 0.962768739323789 1 1
1.12382943363386 1.12268511538576 0 0
1.03186101095929 1.03059670490613 1 1
0.960060582914305 0.959084839753295 1 1
1.0634257400505 1.06237784530487 1 1
0.935065293478687 0.934096518795476 1 1
1.02376060550794 1.02270311032421 1 1
0.792105089969059 0.791359134653012 0 0
1.01598103812346 1.01492281995148 1 1
1.02804871703842 1.02703543390006 1 1
1.05205404119819 1.05094716691957 1 1
0.992869563163017 0.99180064177056 1 1
0.981357289589911 0.980412920693538 1 1
0.974995152543159 0.973982945666679 1 1
0.925498133355279 0.924532207512456 1 1
1.18898796926637 1.18775280282598 0 0
1.10952623614504 1.10835636570058 1 1
0.853362646758611 0.852488300026871 0 0
0.926311437321763 0.925349006871967 1 1
1.05577244080558 1.05470505112693 1 1
0.984379506636052 0.983349442273755 1 1
0.818656443664765 0.817825883207235 0 0
0.980082097797916 0.979044720057433 1 1
1.02847080260421 1.02740454422274 1 1
1.07834018465297 1.07730993072881 1 1
0.984858097281067 0.983860802060674 1 1
0.884712261850257 0.883821321986427 0 0
0.922569940544136 0.921634676488675 1 1
0.967069205702739 0.966176281964837 1 1
0.994534709011801 0.993514767520125 1 1
0.987033591235317 0.985976276543966 1 1
0.979243615419585 0.978203526624387 1 1
0.98140641439449 0.980412837350992 1 1
0.904616099688213 0.903682107598182 1 1
1.01036119275256 1.00912813335447 1 1
0.979331836653241 0.978269470201274 1 1
0.992032950301089 0.991103613412044 1 1
0.933326854958007 0.932316989481291 1 1
1.03894475456411 1.03778169615636 1 1
1.04329410189611 1.04223112580725 1 1
1.0425721608479 1.0414911592713 1 1
0.982966906617337 0.982023463157082 1 1
0.946754532203406 0.945695350172335 1 1
0.968085541286984 0.967057449336985 1 1
0.987841420414828 0.986920111016146 1 1
0.997669531351895 0.996680926344628 1 1
0.96564337712313 0.964674389140391 1 1
0.936105459204173 0.935095281617484 1 1
0.97315659330824 0.972086420771437 1 1
0.994326171011774 0.993306295082694 1 1
0.948379697885555 0.947353791383559 1 1
0.976191726969833 0.975253019859715 1 1
0.990794790030756 0.989775300786939 1 1
1.0282297529195 1.02719363683183 1 1
0.979564761600376 0.978596978232726 1 1
1.05404070024577 1.05294673053338 1 1
1.09680846989918 1.09565827775799 0 0
1.00123266209429 1.00014200853615 1 1
1.00359413633772 1.00266982096223 1 1
1.00164540894733 1.00066916823343 1 1
0.836451261559213 0.835549183660037 0 0
1.07347939558458 1.07232464236088 1 1
1.03124560872737 1.03012333337764 1 1
1.01565382373751 1.01459934053781 1 1
0.994697182117789 0.993668855677169 1 1
0.991679106557209 0.990596956750604 1 1
1.02730377624758 1.02622892209778 1 1
0.999635335961481 0.998604462838912 1 1
1.14855315228179 1.14724573941073 0 0
1.08117643778686 1.08013313592797 0 0
1.05105074351607 1.04995090668735 1 1
1.12115868643156 1.11990323002805 0 0
1.07584691670364 1.07469276685779 0 1
1.01370946381944 1.01274206307843 1 1
0.979915540550734 0.978935454409738 1 1
0.836810093046362 0.835927294882456 0 0
0.913550302808697 0.912660879438074 1 1
1.09021269211221 1.08907830907583 1 1
0.956189689709365 0.955263118740253 1 1
1.03700687445639 1.03587949181073 1 1
0.962624276228354 0.961671656573328 1 1
0.90064589969638 0.899653660970478 1 1
1.08644676852979 1.0853436299198 1 1
1.04128738564473 1.04028488463871 1 1
1.00960425758853 1.0084985428363 1 1
0.950411244984585 0.949511893040495 1 1
1.11329317008779 1.11208758451686 1 1
0.978766212094903 0.977874208872486 1 1
1.02900852074391 1.02802977393318 1 1
1.0690951689631 1.06791403250808 1 1
1.00071526931717 0.999611853591723 1 1
0.956774137190255 0.95580978442061 1 1
1.01397996504595 1.01299850822717 1 1
0.936325813610972 0.935388093913336 1 1
1.06166430818916 1.06059099711573 1 1
0.959209339086313 0.958227575843764 1 1
0.984566215698297 0.983568343676965 1 1
1.11166911497302 1.11046399936013 0 0
0.966257950343288 0.965210298238486 1 1
0.913025515518285 0.911984958990427 1 1
1.02465976870852 1.02360571085317 1 1
0.947307700498609 0.94625452662364 1 1
1.06314225854915 1.06211738724285 1 1
1.05320723086363 1.05196410050887 1 1
0.987174502214171 0.986107200630097 1 1
1.13076771981257 1.12973675789482 1 1
0.841420785687236 0.840677773255679 1 1
0.979695454216081 0.978708948709181 1 1
0.920562295505567 0.919509592949809 1 1
0.927555946512513 0.926682843581842 1 1
0.866725703451255 0.865792695660939 1 1
0.997934994653133 0.996977241550802 1 1
0.970891287839451 0.969846324509252 1 1
0.872902658969171 0.872018674349573 1 1
1.04721320469632 1.04612273608202 1 1
1.02134802502154 1.02038729697897 1 1
0.975679332647504 0.974703623262691 1 1
0.997403709428079 0.996371242147803 1 1
1.10969299003956 1.10834993119767 1 1
0.948036158072857 0.946888619873804 1 1
0.952134157201446 0.951244109333307 1 1
1.05449790730836 1.05346138575175 1 1
0.857391554724711 0.856434384548817 0 0
1.03402481778337 1.03293142978857 1 1
1.04200256120216 1.04101429595003 1 1
0.952282006168589 0.951268953228806 1 1
0.972432765460719 0.971476258609355 1 1
0.998053731536627 0.997059865253966 1 1
1.01052164804805 1.00954545800273 1 1
0.927510248625973 0.926553648964749 1 1
1.07005411984254 1.06895534816735 1 1
1.09578298252619 1.09449785197994 1 1
1.05360028902166 1.05247374336673 1 1
1.00427972319464 1.00327562954953 1 1
1.03758555775195 1.03657883448612 1 1
1.0814765973849 1.08031498172058 1 1
1.17384589326846 1.1725749410184 0 0
0.997290035867201 0.996200281262073 1 1
1.06987796614391 1.06876563758074 1 1
1.05144968241879 1.05040413251248 1 1
1.13856861017797 1.13742697158628 1 1
0.976078794555265 0.975029033484211 1 1
1.00169108933069 1.00071505193377 1 1
0.974462091242139 0.973486916718438 1 1
1.04069493144625 1.0397166514519 1 1
1.00410119802904 1.00307146537634 1 1
0.942873375272438 0.9419380503104 1 1
1.04214858945196 1.04105199979383 1 1
0.938484136996221 0.937512200334479 1 1
1.00826501353112 1.007339782466 1 1
0.894078633601826 0.893156874280687 1 1
1.00818675142308 1.0072730345075 1 1
1.03002292696302 1.02886478523327 1 1
1.05664325918987 1.05544595290126 1 1
0.944498512097767 0.943429089707562 1 1
0.984862643342461 0.983891146643045 1 1
1.05313438048996 1.05183934100695 1 1
1.02225094184323 1.02110670998387 1 1
1.03351611513751 1.03234504574275 1 1
1.0558714627734 1.05472786463071 1 1
1.08585289041112 1.08483825094258 1 1
1.04125899760437 1.04002581625129 1 1
0.961497541897575 0.960621588010356 1 1
0.913706151817458 0.91266918616727 1 1
1.00820451931964 1.00717669847582 1 1
0.873712489212462 0.872862495316946 1 1
1.10999578016986 1.10886967697665 1 1
0.931882235524734 0.930908206942704 1 1
1.01574425603773 1.01463365535151 1 1
1.09172729174428 1.09056057945313 0 0
1.03433448048884 1.03326052520092 1 1
1.04385298411176 1.042716289706 1 1
1.01634363190029 1.01519039852275 1 1
0.963052368501665 0.962062701740432 1 1
0.974825976246171 0.973824076403307 1 1
1.03029177221473 1.02936078224352 1 1
0.963332289010949 0.962317618321365 1 1
1.07414611778491 1.07311203175752 1 1
1.07912191167511 1.07803545842606 1 1
1.09480355600079 1.09373058399114 1 1
0.96990200926759 0.968997755569815 1 1
0.959788240429655 0.958883519822513 1 1
0.935237034718705 0.934077016296172 1 1
0.95590267259404 0.95499565787824 1 1
1.08518615770568 1.08398634464175 1 1
0.892512760208049 0.891553546407507 1 1
0.99689015234454 0.995948360395181 1 1
0.95572253518342 0.954822551682802 1 1
1.04355943067379 1.04259649365526 1 1
0.998239594831952 0.997218571486999 1 1
1.01553083012596 1.01445832986945 1 1
0.994897433620758 0.993839773409842 1 1
0.98700505941688 0.986011945012474 1 1
1.15409199613614 1.15264974362419 0 0
1.07760905396394 1.07655680233816 1 1
0.951798715617531 0.950830621749013 1 1
0.933110161488442 0.932246731621219 1 1
1.04165819330688 1.04066813063898 1 1
0.935527827349599 0.934547574943743 1 1
1.02623494862996 1.02521202382104 1 1
0.97727882182528 0.976279902849488 1 1
1.05281728274923 1.05171973372437 1 1
1.06633978967625 1.06514790084904 1 1
0.908188413908003 0.907213576711095 1 1
0.896837460912006 0.895894499539256 1 1
1.03370676338629 1.03276453490625 1 1
0.981060024942183 0.980046725417345 1 1
1.12633090601528 1.12526237564478 1 1
1.05944627108947 1.0583878763238 1 1
1.0088134685735 1.0078434764955 1 1
1.02408493186867 1.02294836023159 1 1
1.05647909045589 1.05534005966211 1 1
1.01198221773273 1.01087875823264 1 1
0.994337528861491 0.993310631523959 1 1
1.01848826365987 1.01736060089589 1 1
1.03258512771992 1.03146376716926 1 1
1.00855594357918 1.00747493418969 1 1
1.08576463603857 1.08472001871065 1 1
0.989952346023147 0.988968419115962 1 1
0.920037843067916 0.919171731856161 1 1
0.974645751755286 0.973638204623501 1 1
1.02272152291378 1.02156999118588 1 1
0.986341500190358 0.985342816851099 1 1
0.952693931976129 0.951852907099556 1 1
0.994008095568143 0.992993504828907 1 1
0.880793577710486 0.879980255759253 1 1
0.846992851313293 0.84611849347305 0 0
1.00539596811412 1.0043560465637 1 1
0.893925020234345 0.893039329041271 0 0
1.06847414314823 1.06738157308568 1 1
1.08766540790952 1.08650665706448 1 1
0.954657250690897 0.953707488978772 1 1
0.998779654734871 0.997791560212654 1 1
0.994936812769847 0.993863433789109 1 1
0.921572406003857 0.92062616103935 1 1
0.982177054336955 0.981188857936478 1 1
0.991973398910555 0.991052925830024 1 1
1.01608683287697 1.01512354373862 1 1
0.983925047170074 0.982916987152988 1 1
0.985569243003249 0.984665587466137 1 1
0.92614142444328 0.925192640283691 1 1
1.12734764072682 1.12614482001301 1 1
1.03777581558624 1.03667280816829 1 1
1.00935401029294 1.00829154588671 1 1
1.03454088338348 1.03337930332985 1 1
0.870677773897981 0.869714902445729 1 1
0.936650283729445 0.935653441190532 1 1
0.867753177886577 0.866879731524519 1 1
1.00162119527919 1.00060365322477 1 1
1.02416229232626 1.02307352713173 1 1
1.10268076717345 1.10146423598568 1 1
0.988770541892388 0.987855356586618 1 1
0.964446007611233 0.963476970392365 1 1
1.09901234271649 1.09799141178279 1 1
1.11734146774123 1.1161326665989 1 1
0.92385323690739 0.922824007382755 1 1
1.07171305066578 1.07061157271625 1 1
1.11573938185544 1.11447186585974 0 0
0.89886860703448 0.897976076339605 1 1
0.992251367781637 0.991254233473975 1 1
0.922272432196143 0.921344756674181 1 1
0.973346013647968 0.972318273735052 1 1
1.09592119696632 1.09471246904361 1 1
1.13553212964111 1.13442017808376 0 0
1.07976751147682 1.07872266783613 1 1
1.036334202823 1.03532393670847 1 1
0.990746694968089 0.989714504843957 1 1
0.967079805857687 0.966118960183204 1 1
1.00950281244361 1.00829680382205 1 1
0.993638333694528 0.99270875513067 1 1
1.03200823621823 1.0308949041199 1 1
0.931527904971014 0.93066684949469 1 1
1.06124976405516 1.06015132451482 1 1
0.993978769106809 0.992992922482669 1 1
1.05922030874358 1.05802837786898 1 1
0.890257464281368 0.889377640915326 1 1
1.07594246829902 1.07494820748174 1 1
1.06275689000752 1.06160107113628 1 1
0.990795288420276 0.989779792110416 1 1
1.06415081962954 1.06308350507085 1 1
0.966836169890983 0.965789161867608 1 1
0.94532680307873 0.944367788884389 1 1
1.04667750839474 1.04560432462133 1 1
0.96739390930251 0.966478332119891 1 1
1.01182526457794 1.01073729039769 1 1
0.933073512977939 0.932150415723291 1 1
1.02522444998894 1.02419019459593 1 1
0.976317066200957 0.975335563649564 1 1
1.0212929719975 1.02031420141543 1 1
1.02404757864613 1.02305827309273 1 1
0.980986246593008 0.980025109486218 1 1
1.02073771505373 1.01960843738258 1 1
1.05423649367222 1.05311417471656 1 1
1.03489176807266 1.03373046687649 1 1
1.02786906277483 1.02664322601587 1 1
0.996545612865937 0.995517015627862 1 1
0.986401358457702 0.985444084169132 1 1
1.05541731976699 1.05438850112492 1 1
0.891626567815845 0.890685246962684 1 1
0.953964208581909 0.953042814341372 1 1
0.993538907999936 0.992466997991915 1 1
0.968335002507902 0.967295280478816 1 1
1.09502060171426 1.09398443861028 1 1
0.872237485389745 0.871315886566939 1 1
1.02606064643779 1.024982734864 1 1
0.981069040695207 0.980041491318356 1 1
0.960181554230804 0.959243574253714 1 1
1.047591908256 1.04657184088898 1 1
0.95976066118734 0.958747911718555 1 1
1.00287359947628 1.00190387199623 1 1
0.989260877512147 0.98836334339268 1 1
1.00395986069037 1.00292499188186 1 1
1.01574949544647 1.01468490765957 1 1
1.06909273108855 1.06801209825663 1 1
0.974772828680294 0.973777768165741 1 1
0.970379984739741 0.96944658902332 1 1
0.999313417765214 0.998251688857295 1 1
1.01844559530753 1.01743059736894 1 1
0.933610461908868 0.932663613641146 1 1
0.945727253761564 0.944739109024233 1 1
0.934553974215217 0.933656515070185 1 1
0.905975006154243 0.904999875836688 1 1
0.997557158671703 0.996468886163285 1 1
0.955086206616917 0.954066848904737 1 1
1.07020873283363 1.06918526548075 1 1
0.989633643776934 0.98862583106213 1 1
1.04903288768439 1.04791673503135 1 1
1.04683709610133 1.04585577890872 1 1
0.982835330139212 0.981723586799407 1 1
0.963833943457759 0.962790980546431 1 1
1.05470263590176 1.05355019874601 1 1
0.970331622531125 0.969287574528076 1 1
1.00922263630395 1.00818914749868 1 1
0.977035152725307 0.976006054477479 1 1
1.026826800938 1.02572378789607 1 1
1.00136116952009 1.0002870227281 1 1
0.927888762858224 0.926890017606746 1 1
1.04765579242711 1.046545080565 1 1
0.843106184452415 0.842274863042825 0 0
1.05734267530041 1.05629659332333 1 1
1.09640197879316 1.09529139309728 1 1
1.00879983433384 1.00782417752154 1 1
1.06177331437595 1.06065745644654 1 1
1.07778462056877 1.07660506056979 1 1
1.00445023555273 1.00335268610255 1 1
0.878420234482242 0.877419717367598 1 1
1.01872833336055 1.01770144574679 1 1
1.05468597241888 1.05361760968726 1 1
0.947389148817529 0.946509840959571 1 1
0.9465763305002 0.945700137085557 1 1
0.939294583315375 0.938333224122658 1 1
1.0861844667942 1.08501839954018 0 0
0.908434230205726 0.907549240309494 1 1
0.927189119483812 0.926342521760721 1 1
1.00368013645338 1.00275049767457 1 1
0.888295748706021 0.887346622897723 1 1
0.943271296723559 0.942262971124155 1 1
0.91533976175467 0.914378775208028 1 1
1.0718909753575 1.07080849722073 1 1
0.941561016717049 0.940528556994803 1 1
1.00797746488022 1.00693274122373 1 1
1.00560155827816 1.00452340819285 1 1
1.08696011819121 1.08577066868497 1 1
0.89215740182935 0.891213534865692 0 0
1.05666780299964 1.05566431500368 0 0
1.08136160651877 1.08027909852553 1 1
1.02326515821463 1.02215707869812 1 1
0.922016862379459 0.921098931372749 1 1
1.11460246134933 1.11336559254776 0 0
1.10686901785715 1.10573571105355 0 0
1.03918751446874 1.03813002559541 1 1
0.922883615710486 0.921880910342801 1 1
0.860740570007079 0.859720701626989 1 1
0.976830962517022 0.97575557508013 1 1
1.04897595547786 1.0480258165683 1 1
1.07114328058764 1.07010187343902 1 1
1.08981277231773 1.08869545136102 1 1
1.09395564330631 1.09291105477067 1 1
0.978000535346957 0.977082396587995 1 1
1.01458720213496 1.01361995492873 1 1
0.992783797200398 0.99184639353808 1 1
1.07396717280447 1.07281977406069 1 1
1.01139616420683 1.01031130422489 1 1
1.03080049168766 1.02976699573917 1 1
0.974686716392057 0.973596970598264 1 1
0.977122184165411 0.976196227623247 1 1
1.03249275191415 1.03140454422445 1 1
1.09863870939587 1.09736723028069 1 1
1.0594245466287 1.05839794118015 1 1
1.02139405194299 1.0203495750768 1 1
1.07757076894146 1.07637156944587 1 1
0.938756151364161 0.93776286565404 1 1
1.10968749178848 1.1085442675656 0 0
1.02563257452872 1.024610122869 1 1
0.963290275141941 0.962302407944007 1 1
0.882110286713189 0.88116547304495 1 1
1.02589875794666 1.02489762058484 1 1
0.956361012845811 0.955446988493929 1 1
1.09489279819517 1.09371733205857 0 0
0.981092210283139 0.980129458714483 1 1
0.923602131462213 0.922685323459838 1 1
1.05695530801942 1.05581341833262 1 1
0.996126769359841 0.995156471944869 1 1
1.06814327215659 1.06701981229617 1 1
0.993249413709194 0.992182139828232 1 1
0.948129017139107 0.947081933389366 1 1
0.897401170827151 0.89648630462899 1 1
0.935145229886596 0.93424127081839 1 1
1.04672135016031 1.04564150313085 1 1
0.955204028680125 0.954145398044653 1 1
0.838391037845906 0.837504416295765 0 0
1.17390094261137 1.17268638043246 0 0
1.0340892239448 1.03294169915513 1 1
0.992963272449313 0.992101903259319 1 1
1.03560615258498 1.03422445144378 1 1
1.02461176063947 1.02352647365488 1 1
1.00723731639481 1.00624541628427 1 1
0.990229271122872 0.989114028339928 1 1
1.03231056173079 1.03122590221937 1 1
1.04527215296401 1.04416917266639 1 1
1.03832813292456 1.03707664458597 1 1
1.09530249603752 1.09412313890666 1 1
1.13479173031632 1.13362592475271 0 0
1.06884940296246 1.06760998019071 1 1
1.09599882011877 1.09477462792185 1 1
0.958042289345451 0.957110679784326 1 1
1.04748909914259 1.04658979220448 1 1
0.922613021552848 0.921669431202073 1 1
1.02189139757131 1.02074936025428 1 1
0.907378827001531 0.906394427004338 1 1
1.074359850092 1.07333126031428 1 1
0.95361437641129 0.952623340576279 1 1
0.96237226115178 0.961357956567462 1 1
0.923604802683514 0.922696574813924 1 1
0.98575130250166 0.984799374121679 1 1
0.951347957405698 0.950350160367133 1 1
0.95938764411118 0.958377093765425 1 1
0.983903951664312 0.982926047265881 1 1
1.0244929866536 1.02356468512282 1 1
1.05780102955915 1.05675102115236 1 1
1.11022018674862 1.10897061378949 1 1
0.922139278607705 0.921147014828505 1 1
1.06040564677705 1.05937155692688 1 1
0.932104740701424 0.931138132884336 1 1
0.944982043648042 0.944057992155181 1 1
1.0232861870789 1.02213303348245 1 1
0.799813110380674 0.798996731812533 0 0
0.953914341067585 0.952811791030725 1 1
1.00890940036292 1.00789179257045 1 1
0.952107549622506 0.951064326761757 1 1
0.964971304858069 0.963948302235878 1 1
0.975696478531446 0.974689901348472 1 1
0.972964695054385 0.971942197949452 1 1
0.907196335547148 0.906296468593265 0 0
1.02061914583665 1.01956113905171 1 1
0.932297635038631 0.931345159590091 1 1
0.911130941452792 0.910247634441909 1 1
1.04961814323173 1.04859801517681 1 1
0.969345750657618 0.968260552112143 1 1
0.958215774737101 0.957252786369104 1 1
0.917884044582962 0.916968556893013 1 1
1.03127996387715 1.03005028683219 1 1
0.941650919617971 0.940732178910836 1 1
0.974232078936534 0.973207575338274 1 1
0.969108943615636 0.968084749353037 1 1
0.97927701760265 0.978279232943997 1 1
0.999076455596586 0.998028166263858 1 1
0.981250839005156 0.98018813833054 1 1
1.04470626224841 1.04361295904334 1 1
0.99337347259145 0.992237977297672 1 1
1.00416161958483 1.00311982086031 1 1
0.994211359727897 0.993039121045338 1 1
0.998391257871364 0.997439984745807 1 1
0.991540702429822 0.990573208604827 1 1
0.972891480253844 0.971810311234593 1 1
0.917799528494463 0.916891636132498 1 1
0.944999127285043 0.943997010098544 1 1
1.07535491352044 1.07430822317697 1 1
0.983913111671658 0.982910045746682 1 1
0.894221704524816 0.89323161136913 1 0
1.06005769656188 1.05898089077509 1 1
0.99859591657689 0.997629377767476 1 1
1.06486431185199 1.06380549584412 1 1
0.940866301588814 0.939901489728355 1 1
0.999419440961812 0.998325983749835 1 1
0.939274794566977 0.938231410316619 1 1
1.10404690703013 1.1030396176291 1 1
0.968885464030159 0.967959529254528 1 1
0.956250437368443 0.955221106050049 1 1
0.951506045662213 0.950649071038949 1 1
1.06503184642162 1.0639245029338 1 1
1.03843863439866 1.03742802719658 1 1
1.14820515322047 1.14695956239524 0 0
1.08621095555714 1.08505728871375 1 1
1.06281135720252 1.06157926011838 1 1
1.05411316081673 1.05306384381316 1 1
0.960077241715599 0.959154143056172 1 1
1.12943970620266 1.12811926770106 0 0
0.892147936863866 0.891286121543862 1 1
0.888321665634048 0.887537782843861 1 0
0.897291824713481 0.896317966714872 1 1
0.986099904601401 0.985049177980708 1 1
0.905431687246636 0.904498853034348 1 1
1.14481090566781 1.14363711676726 0 0
1.08524386530672 1.08411182071468 1 1
1.10654159175117 1.1053197974701 1 1
0.951727307659871 0.950814618405528 1 1
1.03318445994635 1.03219887727714 1 1
0.849804575633946 0.848845081751044 0 0
1.03950580561408 1.03849016801641 1 1
0.96494275545348 0.96401336684231 1 1
1.03928222303161 1.03822194037855 1 1
1.0706780629963 1.06955479169098 1 1
1.07657104026426 1.07555361186276 1 1
1.00275880235039 1.00170236900846 1 1
1.02483844439153 1.02377398471553 1 1
0.93298469274736 0.932085893661077 0 0
0.892423553360698 0.891496694295257 1 1
0.900805382915872 0.899878551235139 1 1
0.927625744053998 0.926778241223391 1 1
0.967167218883901 0.966131546201824 1 1
1.01679790723163 1.01569233321783 1 1
0.907700343078765 0.90673309186059 1 1
0.973849626705 0.972734664358585 1 1
0.8614611482597 0.860618535045068 0 0
0.875012657144523 0.874183222014505 0 0
1.01443689397587 1.01341433933266 1 1
0.895310505289018 0.894419559540118 0 0
1.04969486289314 1.04859769022375 1 1
0.926124695515591 0.925178707045335 1 1
0.957086945432601 0.956137714867265 1 1
1.0252829736262 1.02413345500081 1 1
1.00287767091103 1.00190497187506 1 1
0.940666896726846 0.93960934196363 1 1
1.0315434269301 1.03046917932727 1 1
1.06810174076781 1.06704135127092 1 1
1.06545726380486 1.06433597866456 1 1
1.04242577124802 1.04136804259416 1 1
1.00420686574946 1.00316348434986 1 1
1.05311473443074 1.05209529190175 1 1
0.889488035581678 0.888456162627854 1 1
1.05079032669328 1.04962637920325 1 1
1.03897436082682 1.03791907576596 1 1
0.967363908334516 0.966396373427836 1 1
0.970685265916843 0.969748344186267 1 1
1.01925601930749 1.01817373257118 1 1
0.945212151082987 0.944244248547454 1 1
0.979360916803798 0.978387382731611 1 1
0.874971398022583 0.874124479094392 0 0
1.09151743045686 1.09026176892027 1 1
0.949393729106296 0.948405704951169 1 1
1.0045843954093 1.00360752151714 1 1
0.962014705387814 0.961040184210667 1 1
1.06969452899463 1.06852346980153 1 1
0.993971718293266 0.992974890856588 1 1
0.936420594679393 0.935525024378386 1 1
0.980096632536321 0.979182300294555 1 1
0.942306937876056 0.941263221913289 1 1
1.01238559775655 1.01127516057188 1 1
1.05625312747362 1.05520301331633 1 1
1.09062562511613 1.08948107048716 0 0
0.998237248637102 0.996986511685714 1 1
0.929642181439687 0.928745434889735 1 1
1.16752716152166 1.16650588217214 0 0
0.977466924500012 0.976409019813873 1 1
1.00451723155739 1.00348081183754 1 1
1.037842973178 1.03683008826975 1 1
0.924474650531413 0.923543410179598 0 0
0.919610907225406 0.918689161535269 1 1
1.14521094087711 1.14416385320608 1 1
0.995896965762587 0.994810080568741 1 1
1.0586044209949 1.05757573746066 1 1
1.0916902989492 1.09037825545415 1 1
0.939025188871017 0.937938939513147 1 1
1.08401077306588 1.08300335757443 1 1
0.961962381428363 0.961095249663786 1 1
1.03827112795309 1.03711342239018 1 1
0.998582554880252 0.997505866027445 1 1
1.06181408475569 1.06059160145265 1 1
0.838404960381872 0.837553802157941 0 0
1.02462947754904 1.02366637826738 1 1
1.03076978313313 1.02968628549478 1 1
0.85859919696529 0.857744155445249 0 0
0.953950060684281 0.953045715188368 1 1
0.881188640209962 0.880359741793815 1 1
0.969784160006368 0.968774135305998 1 1
1.08536904447011 1.08428415379498 1 1
0.904450845378571 0.903462396796701 1 1
0.958618467049415 0.957716768805129 1 1
0.942496221950691 0.941600118122024 1 1
0.990644697455588 0.989655453842086 1 1
1.00907722309576 1.00803614392877 1 1
0.97845049253209 0.977415592004691 1 1
1.03636692882345 1.0353957831678 1 1
0.972204485143478 0.971125756471263 1 1
0.919465472373551 0.918418042143687 1 1
1.01545301197816 1.01436662103552 1 1
1.13207810238289 1.1309473270123 0 0
0.97066707115896 0.969626994614478 1 1
1.01118834817604 1.01018012630896 1 1
1.03866633342182 1.03751951048151 1 1
0.972586864382771 0.971613418727605 1 1
0.867657162885415 0.866830395039482 1 1
0.977845138995281 0.976877202932146 1 1
0.98032851212091 0.979262096265632 1 1
1.00951833329584 1.00845911801109 1 1
0.87903117683749 0.878146105373529 1 1
1.06953745683817 1.06841718006229 1 1
1.0336927944693 1.03261956522968 1 1
0.977640167446875 0.976573356751307 1 1
1.07953380796934 1.07847802976163 1 1
1.02518871018953 1.02405098712765 1 1
1.08401307219493 1.0828293344707 1 1
0.984091780993409 0.983070185837293 1 1
0.958326402025476 0.957285961415741 1 1
0.930870711596211 0.929969338093318 1 1
1.03788439979689 1.03685511590959 1 1
0.977918517316526 0.976758234152769 1 1
1.03544451338258 1.03447600254969 1 1
0.964853620423912 0.963856967406723 1 1
0.936455471808678 0.935500658090414 1 1
0.95118737916004 0.950237427556841 1 1
1.03355305934404 1.0325681976899 1 1
1.01571049411379 1.01468600741775 1 1
1.09501033083743 1.093976344983 1 1
0.929507544697572 0.928525878451635 1 1
0.962659619777128 0.961626212508123 1 1
0.922315984643888 0.92137969022783 1 1
0.927738903574589 0.926713093116043 1 1
0.931013363069139 0.929967271283993 1 1
1.13649053043648 1.13545951652929 1 1
0.95645714752195 0.955292416006306 1 1
1.0500260318732 1.04894337528463 1 1
1.04642007985943 1.04540257627118 1 1
0.968198957331726 0.967274008813834 1 1
0.965901022681821 0.96495986587814 1 1
0.873524164674902 0.872660076966857 0 0
0.948189645459917 0.947226033695923 1 1
1.00531964106522 1.00427287394628 1 1
0.98571814181352 0.984617374735044 1 1
1.02303134046781 1.02197186249231 1 1
1.011113416599 1.01000463341531 1 1
0.907184444112552 0.906238415319318 1 1
1.00899359354133 1.00786722619497 1 1
0.979138143278074 0.978127120677046 1 1
1.00618339298717 1.00509944837688 1 1
1.03866664150961 1.03764807153048 1 1
1.0349940474767 1.03389255258625 1 1
0.963810765961997 0.962900874283203 1 1
0.974515739949952 0.973625731059893 1 1
1.07555584404457 1.07441443896799 1 1
0.981805455231902 0.980805622981722 1 1
1.00976070164705 1.0087352746802 1 1
1.02610973178466 1.02507327924124 1 1
0.998585995333737 0.997639485756698 1 1
0.989905072935383 0.988915333089673 1 1
0.990430246078932 0.989288986530012 1 1
1.0565867695429 1.05538524633712 1 1
0.919151459869091 0.918150887915091 1 1
0.98519186543159 0.984175443710884 1 1
1.04505647150931 1.0440786010681 1 1
1.00946529069799 1.00850120937195 1 1
0.998271095999688 0.997208595715948 1 1
1.01050547832141 1.00947301965611 1 1
1.11321889662945 1.11212588119786 0 0
0.971644799208109 0.970768521099956 1 1
0.929618929149382 0.92863513291417 1 1
1.03063607810684 1.02969681709135 1 1
0.964840458195179 0.963796434386101 1 1
0.907441155314369 0.906488240795693 1 1
1.0385119965935 1.03748707242582 1 1
1.02437157855956 1.02327612775938 1 1
1.12503056630856 1.12391417721481 1 1
0.977070340269144 0.975970282832522 1 1
1.00103245189314 1.0001197018268 1 1
1.01791012098159 1.01688028267475 1 1
0.989829541361611 0.988847630630817 1 1
0.97076212828758 0.969745605938722 1 1
1.04902425609001 1.0478954777603 1 1
1.01174059908545 1.01057385054125 1 1
0.894704794789155 0.89375777845541 1 1
0.95975103134327 0.958902708570363 1 1
1.03705673875062 1.03586003760288 1 1
0.95831434111269 0.957233156802456 1 1
1.10763086230238 1.10636821323383 1 1
0.97545547889026 0.974469960155255 1 1
0.920433326878435 0.919370017009527 1 1
0.786463503669557 0.785691190665442 0 0
1.02020093538561 1.01913278053883 1 1
1.01789291908432 1.01683597687138 1 1
1.03715281348331 1.03610718149141 1 1
0.995014068728601 0.994070292442307 1 1
1.07295317899523 1.07177428846145 1 1
0.941153075531021 0.939952964688473 1 1
1.0377491752627 1.0367633773787 1 1
0.990991287358885 0.989956295697616 1 1
1.02773092678345 1.02650200421145 1 1
0.999547630741485 0.998505910435755 1 1
1.00048900704626 0.999513419533356 1 1
1.02210170022072 1.02089435936764 1 1
1.00507725721253 1.00398917856056 1 1
0.949534791734136 0.948596958177357 1 1
1.10030376943245 1.09925936456571 1 1
1.05512037069026 1.05402802837409 1 1
0.985271255748419 0.984223902545 1 1
1.00996617701281 1.00891451739371 1 1
0.991890716610299 0.991003630231497 1 1
0.944756926022609 0.943854197073796 1 1
0.842895224218444 0.842142241740588 0 0
0.922256364505396 0.921307508626152 1 1
0.955622037934705 0.954621788003444 1 1
1.03074718741766 1.02970467853 1 1
0.944956903569802 0.943991131673532 1 1
1.05269867896998 1.05168196414481 1 1
1.06827147683706 1.06703514130478 1 1
1.0001920471665 0.999155486894415 1 1
1.00505137016909 1.00396790250045 1 1
1.00109241887917 1.00009514668498 1 1
1.06190376047169 1.06078875221157 1 1
0.916603574473213 0.91566124745511 1 1
0.912103743601444 0.911253302936802 1 1
1.11738024803561 1.11620758792225 1 1
1.10890746760213 1.10772852154723 1 1
1.12168186752505 1.12051768616664 1 1
1.00621534601746 1.00510760947751 1 1
1.04653254796448 1.045385365587 1 1
0.927091288782198 0.926129400504879 1 1
1.04823951157441 1.04719580834217 1 1
1.09087674974957 1.0897312053377 1 1
1.0462653622071 1.04515436821342 1 1
0.920656077969376 0.919675606659106 1 1
1.05070758543179 1.04968196718005 1 1
1.12589428340636 1.1247954893308 0 0
1.15974116426116 1.15865918147347 1 1
1.12010413809596 1.11897038469087 0 0
0.984662104677523 0.983601853105069 1 1
1.06068747798235 1.05970081947791 1 1
1.04459906393351 1.04345480760912 1 1
1.05130100211945 1.05021922179182 1 1
1.00606504398694 1.00507353915846 1 1
1.09220735264127 1.09116114112107 0 0
0.952414366800941 0.951318584786978 1 1
0.965807147457619 0.964736037670648 1 1
1.01292460295234 1.01183663187925 1 1
0.978990080620165 0.97797600029189 1 1
1.06260536192282 1.06147699439029 1 1
0.888000131491056 0.887033196135794 1 1
1.06360478358746 1.06243597058426 1 1
0.936504496406347 0.935529264866312 1 1
1.02822142941625 1.02713611598257 1 1
0.897727977029575 0.896887540141692 1 1
1.04316320031684 1.04201615697939 1 1
0.9878671586804 0.986791701328314 1 1
1.11214075276964 1.11085444212614 1 1
0.941070311635173 0.940061841086318 1 1
1.04362006144489 1.04257468390103 1 1
1.0111541023831 1.01017011704814 1 1
1.0265496478197 1.02546761620713 1 1
0.957813541075257 0.956781916122704 1 1
1.03071777489393 1.029554848884 1 1
0.939260225767761 0.938141657398205 1 1
1.05645102628169 1.05538024256933 1 1
1.11467127320936 1.11333441541328 0 0
1.09266883355929 1.09148052554648 1 1
1.05243906426381 1.05132649018895 1 1
1.00736000879001 1.00632020781127 1 1
1.0587974590233 1.05772825883261 1 1
1.05853153609974 1.05744177385343 1 1
1.00256544328292 1.00159540688217 1 1
1.029755464559 1.02868089545645 1 1
0.940655235312915 0.939610237723381 1 1
1.02890504261798 1.02794675692869 1 1
0.901794005946885 0.900785856923944 1 1
1.03225748881054 1.03114464255124 1 1
1.01966525764126 1.01870456274335 1 1
0.95649768881774 0.955518178374821 1 1
0.943290963706242 0.942198704210373 1 1
1.07802231599563 1.07694043076302 1 1
0.964588690373173 0.96363254772103 1 1
0.96929661076129 0.968289137355353 1 1
1.01212152361404 1.01112929655476 1 1
0.932134309298805 0.931221063507035 1 1
1.08753603674991 1.08643576642605 1 1
0.973076884331903 0.972107808835309 1 1
0.991279317399435 0.990314047828801 1 1
0.992142203684714 0.991087004700798 1 1
0.972491802002932 0.97142214911252 1 1
0.988867255170772 0.987836087413597 1 1
1.0699812535078 1.06884528033698 1 1
0.907170645597968 0.906270276337568 1 1
1.11333414536322 1.11211102086022 0 0
1.03041058394038 1.02944106207567 1 1
1.01190632625151 1.01082095559698 1 1
0.940445478837665 0.939512101516554 1 1
0.962609023556008 0.96156538151993 1 1
1.1179683631277 1.11683053063517 1 1
1.07881055200896 1.07774384788408 1 1
1.03264298867953 1.03160620393308 1 1
0.933920185541886 0.932893236285755 1 1
0.988026412641886 0.986934459387382 1 1
1.02332003260255 1.02227946144437 1 1
0.955128241642699 0.954112654581651 1 1
0.933222040933727 0.932225611997522 1 1
1.07655456110459 1.0754692798802 1 1
1.10245298451587 1.10138064373424 1 1
1.02813973285598 1.02714671173139 1 1
1.02933809891861 1.02838097592416 1 1
1.07242381102007 1.07112010151235 1 1
0.877624021106439 0.876799448570792 0 0
0.925425161538592 0.924508881737016 1 1
0.919291579024826 0.918447641232851 1 1
0.903614210774926 0.902687271043193 1 1
1.03650048031322 1.0354257950043 1 1
1.05555909404956 1.05457224853856 1 1
0.970792994498111 0.969830005049303 1 1
1.11174411954551 1.11048103064815 1 1
1.03621563744088 1.03517970954693 1 1
0.911277014679175 0.910321863956132 1 1
0.914848306800215 0.913930417208288 1 1
1.01489677418431 1.0139038375498 1 1
1.05018446704995 1.04917095078797 1 1
0.938351428298354 0.93733427089076 1 1
0.941316278401187 0.940369634041951 1 1
1.05054747636263 1.04948023556627 1 1
1.03295466452069 1.03179032417219 1 1
1.02266429579188 1.02172814294853 1 1
1.04173774280086 1.04069942891318 1 1
0.92672508407761 0.925691772771438 1 1
1.0933467281068 1.0921754747001 1 1
0.92821860345733 0.927192208861998 1 1
1.08269029112688 1.0815138574631 1 1
1.01582402470301 1.01476507523413 1 1
1.07543399292238 1.07423512885837 1 1
1.0647419870504 1.06355138799569 1 1
0.983005461295086 0.981961420056494 1 1
0.911775387961136 0.910843905006989 1 1
1.10456860888732 1.1034758463832 0 0
1.14834562403915 1.14716360462664 1 1
1.0273777176599 1.02621206196187 1 1
1.02472436269687 1.02355308174786 1 1
1.0272039463679 1.02620859180196 1 1
1.00450757657586 1.00339364907979 1 1
1.04175809859774 1.04078325824312 1 1
1.00644368607105 1.00543909776523 1 1
1.0443741309977 1.04335820490992 1 1
0.838914341560428 0.838034692833142 0 0
0.991757038590536 0.99084735612121 1 1
1.15179985602574 1.1506669326503 0 0
0.947134587400934 0.946152945453319 1 1
0.989219636580902 0.988139913587441 1 1
1.04423198570391 1.0431964090092 1 1
1.14575790293768 1.14455914388585 0 0
0.924616101388502 0.923697249512556 1 1
1.06421618861755 1.06308605286842 1 1
0.927185582852958 0.926329207010902 1 1
1.07334211438621 1.07220819922526 1 1
0.831844154226948 0.830999628616887 0 0
0.953891341894406 0.952955080071801 1 1
0.94343916248862 0.94255717380891 1 1
0.933704792716053 0.932782152230918 1 1
1.11319421812198 1.11209197149399 1 1
0.978666167521526 0.977651548274544 1 1
0.960814554293827 0.959928394117333 1 1
0.965624414709622 0.964651535759051 1 1
0.962513825988768 0.961577133171167 1 1
0.959540115758375 0.958409944054733 1 1
0.972187175552325 0.971219492136223 1 1
1.06280329320633 1.06174597725084 1 1
0.957162517978937 0.956231293207817 1 1
1.06811402045653 1.06706502296131 1 1
1.00589099962375 1.00492761763117 1 1
1.07787469172809 1.0768726856749 1 1
0.877016586662461 0.876125166420803 0 0
1.15828051016317 1.15723788453887 0 0
1.01598867600714 1.0149930859511 1 1
1.01946665398108 1.01844575093579 1 1
1.08899554218642 1.08786379897714 1 1
1.00712999883099 1.00597023720907 1 1
0.915317524566613 0.914375842981076 1 1
0.927996018595573 0.927100645602752 1 1
0.944315839427115 0.943340437964322 1 1
0.886275433578411 0.885317914519511 1 1
1.0115161799891 1.01053415897597 1 1
1.07553158464 1.07445433458087 1 1
0.974780252054229 0.973789136830436 1 1
0.94359824100565 0.94259812709717 1 1
1.07984820769396 1.07869252518832 1 1
1.0523372685055 1.05117569409199 1 1
0.950347709515159 0.949388323814871 1 1
0.928262208071878 0.927376957507638 1 1
1.07707461945358 1.07586911447883 1 1
1.00945018923489 1.00838574787443 1 1
0.996607897409922 0.995652203457546 1 1
1.04906047197981 1.04800927809824 1 1
1.01758776597416 1.0166490971932 1 1
0.903226770497081 0.902287639505096 1 1
0.982639119786512 0.981537326550977 1 1
0.923027573960268 0.92208387261541 0 0
1.19489696836898 1.19377174519587 1 1
1.11658485277028 1.11529089398921 1 1
1.03789835495243 1.03674798478592 1 1
0.940100396331911 0.939078846045316 1 1
1.04133604061634 1.04012845162715 1 1
0.994889024497422 0.993914509033232 1 1
0.959033480296648 0.958011443574397 1 1
0.88957656612693 0.888601216220978 1 1
0.953144139411164 0.952209596890413 1 1
1.04773778235719 1.04679220434594 1 1
0.970758803121662 0.969796814662203 1 1
0.916149654795469 0.915229226276148 1 1
1.01280353476712 1.01171465076011 1 1
1.06831319374216 1.06723648659571 1 1
1.08346931299739 1.08249734916979 1 1
0.941145210816227 0.940121644661748 1 1
1.03464738862876 1.03365458906275 1 1
0.888223410860573 0.887235769792873 1 1
0.984067985130119 0.983022722776112 1 1
1.00488698061229 1.00390402537547 1 1
1.03851804072791 1.03754736886001 1 1
0.866216543858635 0.865327497699361 1 1
0.948530326566161 0.947599985273173 1 1
1.03182704274448 1.03070521457677 1 1
0.97232568486168 0.971274123871898 1 1
1.00672427329516 1.00569478207232 1 1
0.995606903863881 0.994594466757035 1 1
1.01540135763369 1.01425272453708 1 1
1.04790865046332 1.04691110247628 1 1
0.975388100050267 0.974393643281566 1 1
1.0268232831823 1.02570578239468 1 1
0.996674375310851 0.995540303149841 1 1
1.01063995145229 1.00955504023357 1 1
0.994548532118739 0.993386221845133 1 1
0.979178244648559 0.978153332145847 1 1
1.04279041628572 1.04165916889943 1 1
1.0205291088331 1.01953168086961 1 1
1.00601975301796 1.00509030785695 1 1
0.920368947689674 0.919488894882019 1 1
0.90873076755739 0.907736641220513 1 1
1.0419665391032 1.04091824786278 1 1
1.10116846540161 1.10004633077565 1 1
1.02926921762971 1.02820937278995 1 1
0.979631063233723 0.978718488480513 1 1
0.847124600896205 0.846179188792334 0 0
0.874191959922659 0.873195051866782 1 1
0.992950706113366 0.991927976392854 1 1
0.986879192792834 0.985793210952496 1 1
1.02313239573845 1.02214828271327 1 1
1.01627618265073 1.01526050592887 1 1
1.05003931895536 1.0489915688781 1 1
1.13654461861446 1.13541948192921 0 0
1.10529610437272 1.10413051717095 1 1
1.07828027330227 1.07722854742506 1 1
0.95471998875573 0.953691991135016 1 1
0.947357295929544 0.946216197245349 1 1
1.05411380666948 1.05306338472299 1 1
0.936474368300343 0.935504840671837 1 1
1.06692682479707 1.06579424551801 1 1
1.02168001273678 1.02056349689648 1 1
0.959719766731008 0.958744863034759 1 1
0.984457537342534 0.983420165405384 1 1
0.985354654828184 0.984390393237653 1 1
1.10205687979223 1.10091226348529 1 1
0.987677175852293 0.986554954297661 1 1
0.942029916837909 0.940957519753567 1 1
0.940443454298831 0.93952753901222 1 1
0.981062028658527 0.979944795220042 1 1
1.1331157757187 1.13189815767377 1 1
1.03527485693391 1.03425747643073 1 1
0.961098117386352 0.9601009476024 1 1
1.05176381538501 1.05064761226583 1 1
1.07801833075393 1.07689671075872 1 1
0.970898358108253 0.969884239340022 1 1
0.928266781203837 0.927302820821804 1 1
0.956036833412838 0.95503798328852 1 1
1.04470057428648 1.04354696671616 1 1
0.9738892005501 0.972840052121114 1 1
0.940792421578273 0.939807056624984 1 1
1.07236748763639 1.07119579882602 1 1
0.972802028126434 0.971740582521473 1 1
0.949946609170376 0.948981195033828 1 1
1.04223825130283 1.04114415122061 1 1
1.01501889254504 1.01390247354161 1 1
1.01226378297041 1.01112135758796 1 1
1.01498289924922 1.01389905134645 1 1
1.01861180153095 1.01764096969591 1 1
0.928309553005635 0.927381588142192 1 1
1.12888638063931 1.12760020726237 1 1
1.10796248767703 1.10685398384052 1 1
0.99528690729903 0.994329964736189 1 1
1.15344662676768 1.15214619344791 0 0
0.983296062228086 0.982330705560092 1 1
0.868944401683254 0.868027157665155 1 1
0.98021375659537 0.979129220328512 1 1
1.10459425462348 1.103487040642 1 1
1.08783394135223 1.08665768820728 1 1
1.02853571509741 1.02737733654382 1 1
0.994631125206595 0.993626376745518 1 1
0.924579676301442 0.92363764071198 1 1
0.94642607633601 0.945463013354999 1 1
0.915757223196946 0.914779159491579 1 1
0.870650529201925 0.869689433728863 0 0
1.00485502356344 1.00381866495219 1 1
0.952176697633717 0.951211775628636 1 1
1.02815103430901 1.0270150603425 1 1
1.12671921317419 1.12560648381376 1 1
1.03471980596361 1.03371611348513 1 1
0.942903008786583 0.941840198617173 1 1
1.11095593590536 1.1097701041562 1 1
0.998651373933461 0.997687224869826 1 1
0.944496310772749 0.943561720159378 1 1
0.947457205298625 0.94655370215619 1 1
0.954706788660912 0.953829241525584 1 1
0.97010461439797 0.969146419450456 1 1
1.08582423852138 1.08477283006958 1 1
1.03160201902824 1.03043816812545 1 1
0.999603934748874 0.998572320644531 1 1
0.970786644088338 0.969766912523981 1 1
0.898458191203559 0.897566914539131 1 1
0.991821926496525 0.990688180591597 1 1
1.00490874295163 1.0038518983822 1 1
0.953537815444704 0.952616520384512 1 1
1.13009216660596 1.12896481336578 0 0
0.962358271299706 0.961394034212192 1 1
0.82416896357372 0.823187425684873 0 0
0.967917705537672 0.966949727920788 1 1
1.08584141989655 1.08470417043931 1 1
0.960574839961474 0.959607867492944 1 1
1.00641654848836 1.00546013794255 1 1
1.03851134766585 1.03748405550871 1 1
1.03227092455239 1.03125758124726 1 1
0.932437127360675 0.931464701439052 1 1
0.942561484931272 0.941628909709001 1 1
1.02278523413765 1.02178159159741 1 1
0.96723299774744 0.966188880093105 1 1
1.02635813185496 1.02526047276047 1 1
0.98158812640068 0.980634931540351 1 1
0.940914302598562 0.940063309824126 1 1
1.04413028520865 1.04312281705727 1 1
0.975046384978641 0.974117574336309 1 1
0.903837948949399 0.902843845797533 0 0
0.981385950310762 0.980233459890697 1 1
0.984433129928069 0.983438982075352 1 1
0.951414262642433 0.950473807905044 1 1
1.0578020005 1.05680094404425 1 1
0.896646567374178 0.895735934350721 1 1
0.995751040486287 0.994632057122166 1 1
0.901013471168422 0.8999905826275 1 1
0.836987235314348 0.836117354877024 1 1
0.986147736246213 0.985163839370357 1 1
0.955143277299164 0.954079155918022 1 1
1.04038502981631 1.03916959003005 1 1
0.938056965572206 0.937109671193572 1 1
1.07406698807054 1.07289940673753 1 1
1.02391475180219 1.02278486449268 1 1
0.914422076954375 0.913498395061257 1 1
1.0339961157651 1.03298777643723 1 1
0.953976608770661 0.953062131376159 1 1
0.995166428623313 0.994249233901273 1 1
1.03676511069586 1.03564134233235 1 1
1.02786216576852 1.02684307977255 1 1
0.9773932531406 0.976371870157289 1 1
0.952630519934898 0.951491450714741 1 1
0.996471305834567 0.995364601517563 1 1
1.07073158385724 1.06949859822714 1 1
0.989337703124992 0.98825623212868 1 1
0.999710763054168 0.998587315182016 1 1
0.963452654856678 0.962553049522582 1 1
0.992941219746293 0.99179683538858 1 1
0.927786418084636 0.926808043353405 1 1
0.930329075610072 0.929369464512174 1 1
0.973906413300879 0.972836773659764 1 1
1.01003357179134 1.00898632883365 1 1
1.01889995129441 1.01786977793075 1 1
1.00534999880549 1.00436352889577 1 1
0.93585783831286 0.934931336143736 1 1
1.07182815035082 1.0707998567821 1 1
0.992301075270625 0.991371343274545 1 1
1.00797588391372 1.00702532274856 1 1
0.836032541836964 0.83518921519606 0 0
0.921592754257259 0.920573797291297 1 1
0.917352155208122 0.916432217234126 1 1
0.997260092859252 0.996343299029696 1 1
0.909023598399544 0.908039109932646 1 1
0.941808273142632 0.940738090780144 1 1
0.91555887202169 0.914606194438568 1 1
0.997576708898394 0.996622451980156 1 1
1.06369550029679 1.06264487134681 1 1
1.07337375343002 1.0722384988764 1 1
0.980684602280992 0.979661431043648 1 1
0.934557763428626 0.93358546026641 1 1
1.06948987000324 1.06835806364618 1 1
1.0447466663234 1.0435757842449 1 1
1.0147910565726 1.01368104152827 1 1
1.02140596124475 1.02037606870574 1 1
1.13003529158433 1.12884086381439 1 1
0.944510753297954 0.943517952527155 1 1
0.986090661107713 0.985114254702438 1 1
0.993190168235755 0.992017032256905 1 1
1.10010553297491 1.09886906881926 1 1
0.979405148327382 0.978424249161807 1 1
0.980226872059846 0.979295666058392 1 1
0.912122398850998 0.911171336888341 1 1
1.11002564126128 1.10887867236643 0 0
1.0304792404751 1.02945926841461 1 1
1.06544138036788 1.06436801196148 1 1
1.13532582432817 1.13408819629639 0 0
0.943384222796523 0.942529034874027 1 1
1.10622241821611 1.10500002618109 1 1
1.02207503081229 1.02107134262164 1 1
1.05722087159282 1.05618244346718 1 1
0.940738962811408 0.939782408827161 1 1
1.04700884584803 1.04589566558967 1 1
0.97982714611553 0.978803821687472 1 1
0.975737788011258 0.974744417775487 1 1
0.809735493979684 0.80898300266383 0 0
1.01953750107378 1.01857643175451 1 1
0.905088344440127 0.904114802791346 1 1
1.14516713687439 1.14394689713618 0 0
0.993352148768313 0.992317109565543 1 1
1.07672616487349 1.0756676937602 1 1
0.942141299566345 0.941096968341734 1 1
1.04861493729836 1.0475844620592 1 1
0.977032050829779 0.975930237803605 1 1
1.05009953799262 1.04896976877031 1 1
1.03029167973965 1.02922580405651 1 1
1.00574200224487 1.00450905061238 1 1
0.871219213258396 0.870368381359969 1 1
0.960700674699819 0.959668765558286 1 1
0.976613917310336 0.975571909856939 1 1
1.02314867386889 1.02215613567321 1 1
1.01330450826353 1.01237676834181 1 1
0.988228250130941 0.98720873913827 1 1
0.89562514075998 0.894627963471751 1 1
0.980757258155745 0.979773314945284 1 1
0.969192115771929 0.968227645599576 1 1
1.02714311875903 1.02607124588499 1 1
0.96781557284963 0.966786494327927 1 1
1.09724348895496 1.09620246247463 1 1
0.952671427558693 0.951716280048354 1 1
1.03142898703485 1.03038959631501 1 1
0.991839774109876 0.990920510615421 1 1
1.0273516371471 1.0262209065811 1 1
0.917351700048849 0.916266287472285 1 1
1.04410062971362 1.04294292236095 1 1
0.946842884240658 0.945921803486766 1 1
1.04160811389002 1.0405017731785 1 1
1.01811426868134 1.01700482495037 1 1
0.93880240658394 0.937721783481308 1 1
0.952697739153272 0.951588691552223 1 1
0.969423221689946 0.968446681634104 1 1
1.03509266127696 1.03410018873329 1 1
0.982765111431209 0.981724775043829 1 1
0.951987663785916 0.950923797265022 1 1
0.994529139482467 0.993495239016192 1 1
1.0269368289902 1.02569239503497 1 1
0.982606588516665 0.981597286161693 1 1
0.967089000456599 0.966084878699834 1 1
1.04972217559798 1.04870132432336 1 1
1.03009076472269 1.028880554524 1 1
0.966083611739332 0.965033492130303 1 1
0.969690881786987 0.968731231329526 1 1
1.05477350756622 1.0536684267471 1 1
1.05551543163439 1.05437967751129 1 1
1.16686164095552 1.16565084518713 0 0
1.07477261291586 1.07380628511877 1 1
0.89842521934174 0.897480470892517 1 1
0.984437581380775 0.983435016585386 1 1
0.997218685465572 0.996197077256674 1 1
0.995582595087207 0.994511433798773 1 1
0.979664183547069 0.978532787814014 1 1
0.984773165964157 0.983758060666351 1 1
0.878057572934513 0.877185881084173 1 1
1.07576178254246 1.07468052035547 1 1
1.08297999486215 1.08192553741449 1 1
1.0069949689468 1.00602067440045 1 1
0.862656659839382 0.861752262664729 0 0
1.08933750412746 1.08836749670783 1 1
0.915079800081331 0.914039312343856 1 1
1.0120126051698 1.01089048869915 1 1
1.03207176779861 1.03090665467422 1 1
0.952349939415658 0.951336765606892 1 1
0.978459551681952 0.977601277609602 1 1
0.920137282378744 0.919212156824067 1 1
1.01013508649551 1.00924270482514 1 1
0.926823424928514 0.925837580255861 1 1
0.949959844320138 0.949100859980073 1 1
1.01136215519696 1.01026594003228 1 1
1.01772172433702 1.01665193664284 1 1
1.01284924151831 1.01178754139314 1 1
1.05926384635925 1.05828774230812 1 1
1.08165715487818 1.08064061843024 1 1
1.10351499262278 1.10231043434771 0 0
1.0212993376616 1.02019069684951 1 1
1.07933054254141 1.07830780535938 1 1
1.07234395900381 1.07131476426018 1 1
1.05383355712093 1.05274463903032 1 1
0.87918781815095 0.878240974496781 0 0
1.01811178511418 1.0171757336064 1 1
1.02324412780083 1.02215393867202 1 1
0.96253894813513 0.961571019211628 1 1
0.950061018939216 0.94907151991178 1 1
1.00757881054413 1.00652343148605 1 1
1.02853150593381 1.02748361548311 1 1
1.01695895099828 1.01586957797217 1 1
0.994168258117073 0.993216345054304 1 1
1.12692665165211 1.12578737428993 0 0
0.946333998438504 0.945442810145882 1 1
0.951588656676256 0.950626304880571 1 1
0.950354496093882 0.949312764256989 1 1
1.02831541781096 1.02710863129754 1 1
0.961578295673527 0.960576138943534 1 1
0.918303353311959 0.91736035233091 1 1
1.0595988769538 1.05857721640167 1 1
0.950164634545358 0.949142226246392 1 1
1.00455132962009 1.00360624361131 1 1
1.06778164915394 1.06679673097615 1 1
1.08373577054112 1.08264047413151 0 0
0.858396260995007 0.857578185122699 0 0
1.10592042372005 1.10481146494091 1 1
0.932988078523764 0.932062621950547 1 1
0.999278110722944 0.998299703396076 1 1
0.925267717812805 0.92422717427857 1 1
0.917824001724042 0.916939759617036 1 1
0.976214267871325 0.975068324796349 1 1
1.01422296617058 1.0131657127627 1 1
1.04535986693913 1.04423028335883 1 1
1.13182564591209 1.13063774243475 0 0
0.998917120542673 0.997773606338425 1 1
0.976876886484094 0.97583351048706 1 1
1.0661055335759 1.06505685184028 1 1
1.02335385743911 1.02220733014931 1 1
0.940555007034216 0.939549666575733 1 1
1.04999784253812 1.04881367596278 1 1
0.91554675447714 0.91464428114403 1 1
0.994244175437038 0.993016651594561 1 1
0.976287618225611 0.975180491608771 1 1
0.917692476841405 0.916655062903581 1 1
1.01446821538702 1.01348492692923 1 1
1.00429603358936 1.00327118153773 1 1
1.00625395716783 1.0051949097918 1 1
0.832015167683803 0.83122192409835 0 0
0.899689895455803 0.898770193419108 0 0
0.948696538994561 0.947628431353164 1 1
1.02169807493319 1.02049420062599 1 1
1.03871857871729 1.03765026035865 1 1
0.960431614282382 0.959479087219554 1 1
1.00935411143961 1.00839004191457 1 1
0.915526484472176 0.914604112124683 1 1
0.975950337744333 0.974904192987424 1 1
1.05713525863862 1.05612419760175 1 1
0.970871031672777 0.969856363886191 1 1
1.00729008447877 1.00631765061637 1 1
1.02970142352774 1.02860045751166 1 1
0.96625357240435 0.965248484978139 1 1
0.998626813351336 0.997626087687661 1 1
1.02631455417379 1.02515516510567 1 1
1.03328465366759 1.03226090783757 1 1
1.14256131179271 1.14138188499754 0 0
0.941524288692157 0.940529015747933 1 1
1.03792797272269 1.03693519977091 1 1
1.06940936687827 1.06838421017568 1 1
1.0231217191842 1.02205381383591 1 1
1.08245941914727 1.08134525393307 1 1
1.05410160903124 1.05293418195475 1 1
1.00892640278372 1.00796914836038 1 1
0.947235371880964 0.946300417761466 1 1
1.07823656441567 1.07714516688748 1 1
0.979435858976832 0.978359936230163 1 1
1.00948309360886 1.00847162372855 1 1
1.00941145937378 1.00817086434136 1 1
1.06213611464049 1.06103464941839 1 1
1.00397628145474 1.0028044767807 1 1
0.917499675524428 0.916561814908583 1 1
0.896244441723682 0.895422110860237 1 1
0.999038096818397 0.998069760541367 1 1
0.897954179374942 0.896975572857382 1 1
0.995120646221432 0.994078959661968 1 1
0.957709136223854 0.956765445633434 1 1
0.939474472787948 0.93850393199106 1 1
0.934286516587305 0.93334719868782 1 1
0.974768957649832 0.973754068631851 1 1
0.905742021588118 0.904727252991303 1 1
1.04569490149423 1.04481074748303 1 1
1.08393778223137 1.08275187347806 1 1
1.03914621586772 1.03819648808938 1 1
1.1056393812716 1.10452667722259 0 0
1.01284315029178 1.01178074178383 1 1
1.00242242183817 1.00139465993553 1 1
1.01435498086645 1.01322163381564 1 1
0.925870027762161 0.924995707676265 1 1
0.936331737960957 0.935420307932334 1 1
0.993265895254166 0.992213964533217 1 1
1.03236991480672 1.03111047742263 1 1
0.976075832091564 0.974967166758458 1 1
1.07721241953983 1.07595376373773 1 1
0.974040699050866 0.972984438721856 1 1
1.01655084821851 1.01545401762221 1 1
0.952619965895592 0.951636222789358 1 1
0.95372154789685 0.952716695648948 1 1
0.963851064800937 0.962882480395398 1 1
0.967119423362266 0.966187871628386 1 1
1.02089963740489 1.01981982937323 1 1
1.04030575267028 1.03915169681656 1 1
0.999534237258773 0.998381740551673 1 1
1.05083449052043 1.04964752576033 1 1
0.867346465522912 0.866476561499199 1 1
0.95989543846609 0.958868073675662 1 1
1.06129258871264 1.06015274423463 1 1
1.05183393914399 1.05079811321933 1 1
0.952682988104225 0.951800006309633 1 1
1.07494220532763 1.07389828795321 1 1
0.848567794468087 0.847531873089003 1 1
0.916626416557046 0.915669761334523 1 1
1.03773647706245 1.0367261288441 1 1
0.967613291489225 0.966563608410519 1 1
0.897139568232911 0.896318214163934 1 1
1.03515652898398 1.0339678405378 1 1
1.03689143459547 1.03587076105845 1 1
1.04052259460016 1.03940371295257 1 1
0.959240674218981 0.958215038794307 1 1
1.0513023755603 1.05027755288858 1 1
1.12309903090725 1.12193610287779 0 0
1.01178335911791 1.01075784899781 1 1
0.948900892529089 0.947946443089129 1 1
0.986205294926259 0.985208555600039 1 1
1.02967596979043 1.02873914553039 1 1
1.00356530902509 1.00266468364681 1 1
1.0077217742214 1.00674448599464 1 1
0.918499345765259 0.917539804207319 1 1
0.96964447119149 0.96870572555379 1 1
1.15077405245032 1.14962373073766 0 0
0.974772859721462 0.973753145591145 1 1
0.936863527534309 0.935924655787864 1 1
0.947450885153272 0.946505983748249 1 1
1.1080591226379 1.10685884417587 1 1
0.887997883662423 0.887186774671475 1 1
0.963826674606132 0.962789710442731 1 1
1.02773973234939 1.02658087385742 1 1
0.898597837549431 0.897690722124672 1 1
0.933019295786307 0.932059852048056 1 1
1.10775462872971 1.10660178920722 1 1
1.02351322463595 1.02252581504641 1 1
1.1293059034911 1.12831129781656 0 0
0.914269818032926 0.91339252434403 1 1
1.04588972830528 1.04475647328151 1 1
1.01051960346297 1.00951273498613 1 1
1.00990562089453 1.0088438987544 1 1
1.14094810060809 1.13975057602473 1 1
1.03875190020524 1.03777845576207 1 1
0.94972538158256 0.948644790894092 1 1
1.07322696400444 1.07213267734876 1 1
1.09094707235351 1.08985202100577 1 1
1.05005054229816 1.049006371702 1 1
0.964009199996721 0.962983563418633 1 1
0.952451198941836 0.951474032425948 1 1
1.00398588451373 1.0029299606838 1 1
0.917595650117375 0.916597750393269 1 1
1.02810461799336 1.02705992796693 1 1
0.931063796500999 0.930046004269506 1 1
1.00325916799572 1.00229107604575 1 1
0.960476761482022 0.959482524376716 1 1
1.03483880543711 1.03371104498063 1 1
1.02475723114639 1.02363006563889 1 1
0.944941548370736 0.944084660528033 1 1
1.04917723356766 1.04812810252391 1 1
1.06197549441766 1.06087710743858 1 1
0.919555797517624 0.918557827589089 1 1
1.03052808223282 1.02934183134858 1 1
1.03997229548195 1.03892004165412 1 1
0.931349941131293 0.930383695581198 1 1
0.959553807079312 0.958570750358399 1 1
0.897688492195765 0.896788724522487 1 1
1.01611708412468 1.01511264403268 1 1
1.02695066975959 1.02592421141744 1 1
1.08331380271517 1.08218437013583 1 1
0.910397753920517 0.909348308348287 1 1
1.07760433514713 1.07645900361087 1 1
0.971909473072484 0.97086040428594 1 1
0.925010139629577 0.924011563951448 1 1
0.768588055057972 0.767791539769523 0 0
1.0118031510648 1.01066629543844 1 1
0.96198537766504 0.961065082288834 1 1
0.87483210223506 0.874025920084225 0 0
0.965277808746484 0.964308542822318 1 1
0.966388642944762 0.965397091216184 1 1
1.05066358274983 1.04964389420773 1 1
0.859611706594486 0.858694503205192 0 0
0.874886392929553 0.873885857579343 1 1
0.960198237600049 0.959121704421768 1 1
1.00170831488498 1.00066021733004 1 1
0.999962043740401 0.998955380023466 1 1
1.03707231602854 1.03595564034468 1 1
0.975494874191903 0.974502604577764 1 1
1.14826360173395 1.14708514872486 1 1
1.09557809841696 1.09446621556005 1 1
0.962082354128626 0.961075085462455 1 1
1.00782795048184 1.00668901399763 1 1
1.02318188623116 1.02210228306681 1 1
0.93778321035278 0.93685961386521 1 1
1.02652746502492 1.02543062135912 1 1
1.05623933427201 1.05514443418101 1 1
1.07902639614864 1.07793018833355 1 1
1.10064509363483 1.0994046477136 1 1
1.05431921033494 1.05324779231257 1 1
1.07387621235939 1.07274185946361 1 1
1.1075580682977 1.10643965907265 1 1
0.985456108534041 0.984563879626339 1 1
0.952961831914743 0.952043351585643 1 1
0.90359586380889 0.90261619805918 1 1
1.0853570454528 1.08435708651509 1 1
1.00795577617706 1.00682855117338 1 1
1.0102758501843 1.00924750507557 1 1
1.09804473397573 1.09686161140395 1 1
1.05592037340917 1.05484155223963 1 1
1.03309017710137 1.0320454629847 1 1
0.93978017156137 0.93885538694245 1 1
0.922984668881147 0.922139478056883 1 1
1.1242260677622 1.12311698514124 1 1
1.03492818621172 1.03396474732347 1 1
0.950413821735691 0.949581317937377 1 1
1.00123917343706 1.00017798754851 1 1
1.00774029110324 1.00680782616864 1 1
1.02703360056858 1.0260140127942 1 1
0.987341291332675 0.986274284922398 1 1
1.03189742390597 1.03074000591669 1 1
0.998296442082873 0.997226359436082 1 1
1.11376979735249 1.11260923051475 1 1
0.922672746762234 0.921777319803628 1 1
1.02341437290746 1.0223775757349 1 1
1.03586790158141 1.03475854175834 1 1
0.987259542731776 0.98626234681027 1 1
0.955325405541188 0.954389486920432 1 1
0.987428064138329 0.986430155846308 1 1
1.06836185311185 1.06715436489168 1 1
0.99418558628005 0.993201844018313 1 1
0.99660618208119 0.995586735756998 1 1
0.957514874269451 0.956533598230663 1 1
1.08487549293573 1.0837772861862 1 1
1.09565366648628 1.09460807618175 1 1
1.01285642747206 1.01187815531252 1 1
0.899428980474528 0.898562150735939 1 1
1.01221899713577 1.01119092051134 1 1
0.917123883558327 0.916237846504649 1 1
0.896085940822141 0.895142072202698 1 1
0.981729398474268 0.980662807381853 1 1
0.99899310552379 0.99799200624143 1 1
1.08871888580359 1.08754204517277 1 1
0.938605718674587 0.937628782823157 1 1
0.953320006890356 0.952382794477115 1 1
1.07551820411986 1.07450298833016 1 1
1.02210844019517 1.02108363960472 1 1
0.985752896864591 0.984797736428103 1 1
1.01574282304301 1.01463864254089 1 1
0.963744518097456 0.96266311356667 1 1
0.866269307376499 0.865331635983072 1 1
0.897637782732523 0.896743371201317 1 1
0.925612375173813 0.924662882276626 1 1
0.979674699806 0.978535462313696 1 1
1.00437250007857 1.00319601883084 1 1
0.908078960183369 0.907207094698569 0 0
1.08208763433837 1.08088070798124 1 1
0.998104537369331 0.996994050764256 1 1
0.951198752506409 0.95018885226837 1 1
1.14449809235779 1.14342972055741 0 0
0.908631640485493 0.907701075419555 1 1
1.07594163565128 1.07485135356841 1 1
0.987066528306928 0.985986474419948 1 1
0.995370486563537 0.994491773342769 1 1
0.884258233599312 0.883313786771518 1 0
0.898730535769657 0.897804551580123 0 0
1.13867819541005 1.13758294721653 0 0
0.946733479935127 0.945580202798337 1 1
0.962032744924671 0.961007061755208 1 1
0.993053609978353 0.991970860472334 1 1
1.01170427987532 1.01063451268821 1 1
0.95723848029046 0.956329356108552 1 1
1.01300767989939 1.0119535898529 1 1
0.796013627720474 0.79516855404094 0 0
0.959731497180926 0.958751440439375 1 1
0.873759988383357 0.872947714556385 0 0
1.04586404977847 1.04480089724024 1 1
1.01251087296671 1.01142836121371 1 1
0.942213906086881 0.941309827682012 1 1
0.926262186837803 0.925223259743761 1 1
0.946535894223711 0.94550034020131 1 1
1.04318477952513 1.04202301034324 1 1
1.04437443021008 1.04324451890186 1 1
1.01259363732278 1.01151319127638 1 1
0.911316333004865 0.910428617468887 1 1
1.07173858158135 1.07072093731637 1 1
1.06455481064114 1.06339532171168 1 1
1.03096261175209 1.02985187801036 1 1
0.968176729399636 0.967152415552574 1 1
0.90665744533227 0.905633339012695 1 1
0.980107603144404 0.97909041716695 1 1
0.979998773875913 0.978980209428894 1 1
1.0044590018765 1.00334796631484 1 1
1.00755570823025 1.00663150601569 1 1
1.02932815269963 1.02828117582889 1 1
0.935903039111687 0.934982911860911 1 1
1.07956970168647 1.07837652853008 1 1
1.07561743239101 1.07461012577663 1 1
0.915259206692841 0.914224872291021 1 1
0.912753371092299 0.911793477627146 1 1
0.999611280334978 0.998523880339008 1 1
0.925197214600136 0.924187203187247 1 1
0.952964904638355 0.951929186525569 1 1
1.11074489145419 1.10964569565367 1 1
1.02780522021952 1.02678019147094 1 1
0.928672404717179 0.927682284289841 1 1
0.928174996115826 0.927270889705031 1 1
1.11039645420071 1.10935122153197 1 1
1.08864270653593 1.08753494906612 1 1
1.15752786358388 1.15624247480802 0 0
1.03387940533884 1.03264718566594 1 1
1.06057128961398 1.05960029158101 1 1
0.8948539166077 0.893801527156409 1 1
1.06589435218016 1.06471986320916 1 1
1.07873058885763 1.07766125375508 1 1
1.08989972140428 1.08883124495785 1 1
1.07896435885755 1.07785871992908 1 1
1.01984206898438 1.01870094907306 1 1
1.04021778048388 1.03925681888687 1 1
1.04450771826661 1.04348761807981 1 1
0.895511086543736 0.894645334935128 0 0
0.878499959737808 0.877652782748279 1 1
1.11548753293049 1.11443100507555 0 0
0.953076108397943 0.952157345563821 1 1
0.933426648885424 0.932414445964033 1 1
1.09736858344617 1.09625960379324 1 1
1.01703455290424 1.01587605305284 1 1
1.09300397088745 1.09187074783629 1 1
1.04164645020302 1.04065596409275 1 1
1.03711315446754 1.03604148435096 1 1
1.06168448677086 1.06047530079983 1 1
1.13542706730604 1.13423643027833 1 1
0.982957802739808 0.981917855701998 1 1
0.993445441804366 0.992444469232266 1 1
1.02901353488933 1.0278885734562 1 1
1.12320624511069 1.12204897056799 0 0
1.06485279289544 1.06374608836759 1 1
1.06074589250322 1.05973261225466 1 1
0.895172205855977 0.894282209959284 1 1
0.915315085607405 0.914405855896318 1 1
1.06363311989355 1.06250999119562 1 1
1.08435426365901 1.08309767573365 1 1
1.02200614545815 1.02083240899384 1 1
0.981358220305084 0.980416470995964 1 1
1.03142862311591 1.03029981571448 1 1
0.993575599573443 0.992564428088707 1 1
1.03120717662433 1.03022787381694 1 1
0.952787212788497 0.951787330145686 1 1
1.10137426601036 1.10015103619063 0 0
0.968404862904955 0.967390997694057 1 1
1.00169316457396 1.00070155711811 1 1
1.06851893875526 1.06739829927494 1 1
1.08735380537699 1.08625214417499 1 1
1.11436925750367 1.11337509020731 0 0
1.05980634671882 1.05872165400145 1 1
1.08332767943947 1.08220201668926 0 0
0.931979523778559 0.931159089222498 1 1
0.960733647371271 0.959623367079957 1 1
0.940165689557361 0.939247447620429 1 1
1.03079396424217 1.02954344219372 1 1
1.03770694341943 1.03671830174212 1 1
0.929622803656937 0.928696896001031 1 1
1.03926118248275 1.03820500517957 1 1
1.03169139738296 1.03063168854667 1 1
0.914869224572985 0.913997886179512 1 1
1.06875784086813 1.06766559969749 1 1
1.02015788161457 1.01907510525065 1 1
0.935225312357707 0.934251319989751 1 1
1.0150059646386 1.01403350554207 1 1
1.07783600271373 1.07660706884039 1 1
0.947628607565929 0.946652975960637 1 1
0.961883076502445 0.960822166225572 1 1
1.04635145562024 1.04517924075883 1 1
1.02068448384371 1.01959194890987 1 1
0.995200710579965 0.99416050340308 1 1
0.99390124327934 0.992870009303519 1 1
1.0741935236897 1.0729978221642 1 1
0.950303080357823 0.949289597087171 1 1
1.01771035991742 1.01664934671119 1 1
0.994074056145341 0.993107970349513 1 1
0.930300204662578 0.929343280410747 1 1
1.10767656899894 1.1065643377156 1 1
0.93590692397401 0.93486838377557 1 1
0.943913335926507 0.943005624635254 1 1
0.926378451664405 0.925401036095073 1 1
0.990330908693878 0.989322775596495 1 1
1.15630480858522 1.15511013216064 0 0
1.05749559655149 1.05634178957582 1 1
0.833899537765016 0.832979191490949 0 0
0.964382213996711 0.96330531470016 1 1
1.09702637222497 1.09581401956989 1 1
1.01281132704905 1.01178048185449 1 1
1.13385127791417 1.13274360593075 1 1
1.01948680236011 1.01848485190954 1 1
1.00197020950847 1.0009086997137 1 1
0.991484638150437 0.990541062941987 1 1
1.04797332685888 1.04682610665528 1 1
1.04919108985069 1.04800273695633 1 1
0.937006462229201 0.936102821230847 1 1
1.0099223961615 1.00887366943981 1 1
1.03907774043674 1.03808059782299 1 1
1.03164433620655 1.03056698188657 1 1
1.0335851296423 1.03249869707581 1 1
0.967288684674793 0.9663258726243 1 1
1.08971872223374 1.08854795965343 1 1
1.04606163854935 1.04478191765641 1 1
1.07255646995918 1.07139425029141 1 1
0.892758104809155 0.891680656188949 1 1
0.90466550419616 0.903808715292479 0 0
0.899602707720928 0.89862726220679 1 1
1.03020282732114 1.02922855274918 1 1
0.938909933378272 0.937994967206501 1 1
0.931236194020373 0.930246539975602 1 1
0.986625985964012 0.985587791309812 1 1
1.12935606071547 1.1281710447833 0 0
1.08304772695882 1.08199646622641 1 1
0.954452101204552 0.953442540857778 1 1
1.07428578259214 1.07324306012234 1 1
1.05820674170146 1.05701960361253 1 1
1.13188813870167 1.13078592571857 0 0
1.01514011680938 1.0141112742826 1 1
0.984324438034108 0.983394385115598 1 1
1.00892224032316 1.00776001200084 1 1
0.957306502093753 0.956298462188213 1 1
0.87777013156979 0.876863680280903 1 1
1.01112073256833 1.01000169955139 1 1
0.921279293025927 0.920341786281691 1 1
0.979278629116715 0.978186967761364 1 1
1.05691894270238 1.05590522171391 1 1
0.937052674271897 0.935937688755581 1 1
0.986592967787773 0.985619205010044 1 1
0.978759234779984 0.977727748153503 1 1
1.05731939345939 1.0561632108912 1 1
0.887695724342718 0.886780539934362 0 0
1.05085185728765 1.04977986983949 1 1
0.946238211831452 0.945319327892762 1 1
0.897572414913309 0.896727767346996 1 1
0.927350460484103 0.926395369334008 1 1
0.985017948127763 0.984044961117078 1 1
0.897412497339971 0.896400464828132 1 1
1.00922840776503 1.00809243120504 1 1
1.1158795456992 1.11466977075619 1 1
1.01396544262533 1.01296952386861 1 1
0.859769839559652 0.858811933699532 1 1
0.919052057595026 0.918104481125964 0 0
1.00147754480175 1.00052037222941 1 1
0.916772648862235 0.915970843390113 1 1
1.05603233565437 1.05499308461733 1 1
1.00019674973739 0.999148614018038 1 1
0.918295172408819 0.917412796696715 1 1
1.01458283757955 1.01342482675854 1 1
1.0329288963195 1.03178503684151 1 1
0.948263477496825 0.947262471398584 1 1
0.885101667233637 0.884146243824299 1 1
0.925492354026895 0.924388596424518 1 1
0.93304505931677 0.932064587780126 1 1
1.0727787082804 1.07164438838031 1 1
0.895195087828847 0.894262263593522 1 1
1.09965259631069 1.09855679339171 1 1
1.07017703283097 1.0691642029104 1 1
0.915110829005023 0.914217513778915 1 1
0.944012132722207 0.943033314719513 1 1
0.988787716548325 0.987718642821167 1 1
1.03519873181848 1.03400116664877 1 1
1.07050825331585 1.06940290089482 1 1
0.900426650437386 0.899626857927777 1 1
1.13335914560406 1.13202706514071 1 1
0.930622514693566 0.929680806491903 1 1
1.03381801611756 1.03286914601776 1 1
1.05168301943975 1.05067243019792 1 1
1.11471539757386 1.1135889325982 1 1
0.972909365261067 0.972003097427424 1 1
0.950151212354312 0.94923075943627 1 1
0.945944279915287 0.944880005763827 1 1
0.995371022878802 0.994310193278215 1 1
1.02175787747074 1.02065032441475 1 1
0.926682841442955 0.925695401948533 1 1
0.936589173353153 0.93560151523277 1 1
0.894460395441557 0.893502847422747 1 1
0.917091843273995 0.916099919061652 1 1
0.919306700625536 0.9184448874705 1 1
0.959554487171063 0.958578127365664 1 1
0.930292711950565 0.929344940550453 1 1
1.04203720317502 1.04095476954374 1 1
1.00779405763354 1.00679884417703 1 1
0.952473179294771 0.951428421392862 1 1
0.9668331180643 0.965941116660697 1 1
1.0109766855478 1.00998049932188 1 1
1.05519824812157 1.05412238915143 1 1
1.00233573885023 1.00128130706774 1 1
0.939812097893874 0.93887069025379 1 1
0.917130022625447 0.916236807269292 1 1
1.01254165786988 1.01133501093437 1 1
0.991322058793497 0.990307664277829 1 1
0.996635403571236 0.995499758715567 1 1
1.00675771880092 1.00580491728535 1 1
0.899288615704683 0.898263535753372 1 1
1.08668164344861 1.08556892216012 1 1
0.985423852094169 0.984356353890797 1 1
0.934015087345136 0.932985523566385 1 1
1.02419975442514 1.02320789956906 1 1
1.03015212638868 1.02901087188199 1 1
0.956115111218113 0.955103257162788 1 1
0.967423333855301 0.966443353116569 1 1
1.00655761405912 1.00553791189792 1 1
0.970949121420518 0.96990906277573 1 1
0.942956796974534 0.942091254497261 1 1
1.03549226901275 1.03434331871926 1 1
0.842044733045698 0.841264415442191 0 0
0.997890118549175 0.996873675641503 1 1
1.04791786031991 1.04671521519663 1 1
1.02434310684788 1.02331688000453 1 1
1.02838147580641 1.0272344688963 1 1
1.12613509222481 1.12502900524846 0 0
0.994522914441714 0.99351533338616 1 1
1.02135149158984 1.02039358756602 1 1
0.967020502432888 0.9660081396266 1 1
1.02061834858101 1.0195313076696 1 1
1.02627907000797 1.02510703430007 1 1
1.07567379377885 1.07465697234781 1 1
0.979120389763154 0.97805544512981 1 1
0.967111438963555 0.966018269715807 1 1
0.886210104030363 0.88521529954042 1 1
1.05394999847258 1.05276408124673 1 1
0.971161819863421 0.970279783744542 1 1
0.985569302979475 0.984577142998845 1 1
1.14712869009895 1.14592334426357 0 0
0.921242389872236 0.920294390192635 0 0
0.99632818094316 0.995435395501343 1 1
0.929551039363086 0.928618931556996 1 1
1.08218539326344 1.08110755783759 1 1
0.929712925918806 0.928707572081799 1 1
0.975363896330258 0.974398289249109 1 1
1.06723056716814 1.06605028653043 1 1
0.956107341500954 0.955110947275915 1 1
0.972345610822087 0.97146341820639 1 1
1.03072559264889 1.0295900701003 1 1
0.987981575861828 0.986915351869391 1 1
1.09641105201403 1.09521449714431 1 1
0.900046796650022 0.899117955893466 1 1
1.12674831107809 1.12543036761221 0 0
1.00702914771637 1.0059731635331 1 1
1.02389226139748 1.02293839502014 1 1
0.943346307112046 0.942245071391311 1 1
1.01688249525615 1.015861404052 1 1
1.03989118053701 1.03872925907889 1 1
1.01323545321831 1.01219393530188 1 1
1.01556338677609 1.01458664929657 1 1
0.942793246293301 0.941847477306451 1 1
0.973042939438307 0.972082263011261 1 1
0.924496330724136 0.92356059115516 1 1
0.818841148645807 0.818050586758727 0 0
0.948997994948773 0.948103002737568 1 1
1.03923425378603 1.03813664752584 1 1
1.10591485617693 1.10483221181167 0 1
0.928442471783718 0.92758808707535 1 1
0.951068779052025 0.950208958337505 1 1
0.955711496360426 0.95459783077674 1 1
0.976795198463152 0.975725710680452 1 1
1.01096190514782 1.00992173206279 1 1
1.00058404746562 0.999639952475634 1 1
0.9549058447699 0.953890532832051 1 1
1.01468053950017 1.01350527168719 1 1
0.953479322110222 0.95237113467555 1 1
0.928065030634912 0.927120008008728 0 0
1.02615017149259 1.02508171746575 1 1
0.950375543373757 0.94935600979645 1 1
1.07729620344667 1.07624307090325 1 1
0.922634498495965 0.921699281097828 1 1
0.942052882666545 0.9411287522006 1 1
0.960504153350355 0.959527283450362 1 1
1.14974594565351 1.14863270309369 0 0
1.08518462616902 1.08413983825016 1 1
1.04312312852694 1.04210171907634 1 1
1.0052252324361 1.00399262177772 1 1
1.05333202788057 1.05220884771619 1 1
0.971040735273214 0.969990445854952 1 1
1.0128889271784 1.0117669502955 1 1
1.1100899748836 1.10903507140856 1 1
1.13683325306541 1.13568501045023 1 1
1.09815183621451 1.09702865991975 1 1
0.976551359595749 0.975530986463072 1 1
0.89804710485557 0.897068150957724 0 0
1.06439816581738 1.06327230938556 1 1
1.09779276036989 1.09660717622827 1 1
1.01351906715859 1.01245399487029 1 1
0.986272602319484 0.985268580545414 1 1
1.04883157613062 1.04778399172221 1 1
0.980975768454368 0.9800020899784 1 1
0.8841360603523 0.883209182656639 1 1
1.04337787516399 1.04232235120973 1 1
0.975379957865823 0.974336309183262 1 1
0.978021400783184 0.977002886975605 1 1
0.995905498072008 0.995016277504195 1 1
0.949006341676968 0.947902676895842 1 1
1.00468568229402 1.00363930048464 1 1
0.968875459489232 0.967917267607712 1 1
0.977501231236743 0.976479685662921 1 1
0.861013904752586 0.860165374258394 0 0
1.02416074001184 1.02308167263927 1 1
0.965842070265962 0.964894601958591 1 1
1.00175174549568 1.00084281329231 1 1
1.01498786863991 1.01405138481663 1 1
1.05136849171179 1.05033229986909 1 1
1.03435738579131 1.03338990044382 1 1
1.03809367610434 1.03700502080764 1 1
1.07671381657733 1.07557981144886 1 1
0.990626708975273 0.989415661758875 1 1
1.01757426927161 1.01649335794105 1 1
0.848351253638866 0.847384726932536 0 0
1.07671291406609 1.07562781003924 1 1
1.04886287166249 1.04785359736025 1 1
0.919034021472117 0.91808294428988 0 0
0.998591645995856 0.997471999151465 1 1
1.08663541890716 1.08553764031616 1 1
1.02307735432806 1.02195142558742 1 1
1.02084549291559 1.01968126713107 1 1
1.1915379938449 1.19024076186445 0 0
0.987035791680684 0.986010310602645 1 1
1.02064663299812 1.01958978746067 1 1
0.937377564797565 0.936308663992626 1 1
1.09581143158111 1.09474299617099 1 1
0.943599326386194 0.942592822004276 1 1
1.01149374689517 1.01045350111022 1 1
1.04249080967289 1.0413677524837 1 1
0.977939204448421 0.976930351470264 1 1
1.0658683358273 1.06481365765704 1 1
1.0443009604849 1.04316574124278 1 1
1.04317805368275 1.04218692091355 1 1
0.97719040949805 0.976187036503645 1 1
1.03237009024078 1.03124572543285 1 1
0.988127193724812 0.987064310610979 1 1
0.961286106878653 0.960326298385049 1 1
0.99376052579276 0.992662506270306 1 1
0.937844074236581 0.9368898048602 1 1
1.02400391780635 1.02289438567919 1 1
0.965115924043825 0.964207159961579 1 1
0.892116669962285 0.891168137000167 1 1
1.04101295946074 1.03986916732701 1 1
1.03450520535151 1.03352632750381 1 1
1.09994238839556 1.09887430306459 1 1
1.0238995521469 1.02272263026025 1 1
1.02471817055922 1.02355213891686 1 1
1.01441963749454 1.0132333923032 1 1
0.971515509556733 0.970490434347785 1 1
1.05314666137369 1.05210218311187 1 1
0.962833358467756 0.961928794455673 1 1
1.02684261090759 1.02581523253222 1 1
0.931126612133059 0.93023120753085 1 1
1.08426436832307 1.08318579784832 1 1
0.988450356725316 0.987431806075439 1 1
0.980196655265906 0.979196255570004 1 1
1.00637331089115 1.00537680271192 1 1
1.04532036203597 1.04425410644886 1 1
0.954741440603326 0.953709118781561 1 1
1.01252040634175 1.01159538823123 1 1
0.989879886283758 0.988823191550752 1 1
1.02123916076351 1.02028219395228 1 1
0.866837089278183 0.866031909065029 0 0
1.05129384704259 1.05016554109816 1 1
0.964892550246682 0.963952669017046 1 1
1.15117905444683 1.15001425971486 0 0
0.907064909396357 0.906091892536291 1 1
0.945135601692537 0.944197022578111 1 1
1.06975343440252 1.06866789752322 1 1
1.03214744842069 1.03115420407199 1 1
1.07916581129312 1.07792754096453 1 1
1.0380153498816 1.03699322691219 1 1
1.03335293664498 1.03223239895492 1 1
1.13497113308266 1.13393536437788 1 1
1.04261375150591 1.04152433664871 1 1
1.04268054514958 1.04149458973437 1 1
0.931603343843198 0.930597661091353 1 1
1.01520891458913 1.01423284084292 1 1
1.00479257821227 1.00379032729124 1 1
1.00686387550004 1.00588913907332 1 1
1.07164927508083 1.0705551849638 1 1
0.872559537473253 0.871694644780565 1 1
0.934978466821245 0.933903277225642 1 1
0.945458592823858 0.944595764347875 1 1
0.991124017577774 0.990085937043575 1 1
0.993786092061888 0.992813895942084 1 1
1.02458157476619 1.02354557119554 1 1
0.981626563469421 0.980603220439591 1 1
1.02241762399377 1.02143455488402 1 1
0.888026896014268 0.887090547460927 1 1
0.895773818389412 0.894838877255879 1 1
0.928287959378948 0.927306397131956 1 1
0.91785404093286 0.916894741979353 1 1
0.792604553287024 0.791779537043028 0 0
1.00844242806983 1.00740472480235 1 1
1.04810164681978 1.04691913623461 1 1
0.998171873351645 0.997187765662438 1 1
0.977227297521019 0.97627006710889 1 1
1.02242203919174 1.02139905543447 1 1
1.0367566880575 1.03567063506427 1 1
1.16300893026123 1.16186239149114 0 0
1.01884924433936 1.01765872335626 1 1
0.913634661365555 0.912601878171294 1 1
1.09399767997122 1.09300174208912 1 1
0.917616107335924 0.916610006550883 1 1
1.03475139843176 1.03360325345133 1 1
1.05106781379068 1.04999631393219 1 1
0.864682196337434 0.863844896643755 0 0
0.952417649693356 0.951465769055122 1 1
1.03302201602328 1.0319355449494 1 1
0.980343683812118 0.979278735779445 1 1
1.03204375291397 1.0309645147911 1 1
1.02224393055111 1.0211896326676 1 1
0.908117532011033 0.907148259604017 1 1
0.926492934071443 0.925581050555804 1 1
1.05428523997948 1.05314043571342 1 1
1.00787228906795 1.00677595671127 1 1
0.987791931151179 0.986874118944997 1 1
0.923908786619164 0.923001082354694 1 1
1.04424677255223 1.0431951823778 1 1
0.954258453934497 0.953168605167623 1 1
0.935546470301084 0.934631697414036 1 1
0.914016819573152 0.912994138460153 1 1
1.04253598306815 1.04152321039341 1 1
0.96188977708658 0.960833093695573 1 1
0.94532163328944 0.94437432781611 1 1
0.902215105156711 0.901226757055951 1 1
0.961003378154575 0.95997893910958 1 1
0.963408080216604 0.962482746297898 1 1
1.06282369068246 1.06180483513982 1 1
1.04311471503457 1.04202625968196 1 1
1.01166772640259 1.01065878333007 1 1
0.890794489039087 0.889870956554091 1 1
0.945135347289695 0.944165682197015 1 1
0.928574826697602 0.927624643177942 1 1
1.04682004026784 1.04579760412324 1 1
1.0109250793371 1.00990052564378 1 1
1.00717188941518 1.00600627824472 1 1
1.00518747081272 1.00425810066772 1 1
0.945067956511443 0.944125063263045 1 1
1.00519732534399 1.00418951653828 1 1
1.08783055217013 1.08667744230012 1 1
1.02102842956714 1.01991262325427 1 1
1.0069815824719 1.00596811783336 1 1
0.967881069813157 0.966832842270204 1 1
1.00810109209465 1.00711117885645 1 1
0.987535438539462 0.986509258823182 1 1
0.98508390343183 0.984041896701679 1 1
1.06525857863057 1.06405161917941 1 1
1.08215035128065 1.08094662156756 1 1
0.937829171771484 0.936868373224575 1 1
0.838481984428181 0.83764007201622 0 0
0.980755841258838 0.97976591665945 1 1
1.02803047089084 1.02704169523788 1 1
1.0420197361504 1.04100531246417 1 1
0.939023046213048 0.938096826600788 1 1
1.05571425913771 1.05460251291923 1 1
1.06067548423975 1.05958952814852 1 1
1.03598204101911 1.03496579715372 1 1
0.932261417644124 0.931150585391844 1 1
1.07340478070364 1.07214364054036 1 1
1.00965175920538 1.00860121515437 1 1
1.07337137590947 1.07225946367806 1 1
1.00378467601009 1.00284715130056 1 1
0.882836293333675 0.881876386266041 1 1
1.11873384593567 1.11771208222857 0 0
0.971386956756853 0.970389914025083 1 1
0.944758396679472 0.943696874177836 1 1
0.990209279545838 0.989173043887812 1 1
1.07212153996751 1.07088729088573 1 1
1.07368107626999 1.07248723799785 1 1
1.0652688453317 1.06427328304434 1 1
1.02646754021307 1.02548370828028 1 1
1.04688736798578 1.04586747048637 1 1
0.974005242371498 0.973104310659826 1 1
0.849417467176589 0.84849843061902 0 0
0.973611874753739 0.972547458821734 1 1
0.85323206559284 0.852366098386395 0 0
0.99774708085687 0.996707593693805 1 1
0.921588202227923 0.92055372361266 1 1
0.961904702014594 0.960880128603209 1 1
0.989742102974436 0.988797616640129 1 1
0.940241289874418 0.939100893521973 1 1
0.975774019335368 0.974761614040243 1 1
0.98148008198689 0.980323376120951 1 1
1.01893895960866 1.01786686391245 1 1
0.889404518123777 0.888481072104243 1 1
0.935407560490642 0.934423892560946 1 1
0.994664678010664 0.993627966808935 1 1
1.1730448041192 1.17163420114517 0 0
1.05230558414936 1.05111552142111 1 1
1.0337726701135 1.03270536622657 1 1
1.02488447072683 1.02378912762452 1 1
0.960105697973753 0.959128863754391 1 1
1.0114161235606 1.0104728292414 1 1
1.04816573339483 1.04716419962486 1 1
1.08534955142452 1.08419813819307 1 1
1.12421480243175 1.12313385365222 1 1
1.00223948468601 1.00115801515963 1 1
1.08686002885924 1.08576296095718 1 1
1.00474058928567 1.0037217100506 1 1
1.03931359349129 1.03823364044414 1 1
1.00658860892621 1.00551309985069 1 1
1.03846679569423 1.03738005002481 1 1
0.868471504402829 0.867556295672274 1 1
0.922948496316724 0.922054519471369 1 1
1.03218605084682 1.03102317209715 1 1
0.936437306542365 0.935586514269695 1 1
1.05365219651412 1.05263934025778 1 1
0.890624990568483 0.889719131192375 1 1
1.06904986786211 1.06795630048628 1 1
1.12957835460099 1.12823223070125 0 0
1.03869266212722 1.03760143225102 1 1
1.01180595355365 1.01073422905106 1 1
1.02273102288014 1.02170087027076 1 1
0.970606685083292 0.969666959551696 1 1
1.0626618372594 1.06158111111454 1 1
0.98337775844348 0.982346933797452 1 1
0.990552512189626 0.989581368776335 1 1
1.04975233436362 1.04864170087443 1 1
0.968264438361577 0.967268633531279 1 1
0.963758107607947 0.962780325587655 1 1
0.982351516344943 0.981258458366013 1 1
0.984244049401639 0.983242570575135 1 1
1.00712869440393 1.00611505468173 1 1
1.07825412519313 1.07709823066222 1 1
1.0076008200563 1.0065299579941 1 1
1.03985211627705 1.03873654257159 1 1
1.02578781258544 1.02474378530517 1 1
0.924292019007149 0.923252521037014 1 1
1.10314625989582 1.10203323591024 1 1
0.967021552208348 0.965978741475883 1 1
1.02016046601079 1.01903170926937 1 1
0.979445802910473 0.978363431547425 1 1
0.98093422986354 0.979966015187397 1 1
1.08284616404083 1.08171532137212 1 1
0.999049047908098 0.997916950962487 1 1
0.965862287370927 0.964876539884848 1 1
0.975653990974456 0.974665514368305 1 1
1.04769522566307 1.04648549715863 1 1
1.01497459720583 1.01386827260424 1 1
1.02680578883395 1.02567318036171 1 1
0.962180488491018 0.961116440294704 1 1
0.922754467809292 0.92169355812329 1 1
0.952586580029566 0.951544542036385 1 1
0.982289976949637 0.98122233217048 1 1
1.00010275210441 0.999083850557638 1 1
1.05594670032279 1.05486624129372 1 1
1.03056664660419 1.02959184971384 1 1
1.12140780477704 1.12026641474475 1 1
0.893205504121018 0.892332386607986 1 1
0.993610144481155 0.992566595534908 1 1
0.993966032965896 0.992895138542732 1 1
1.03187440663629 1.03072642639294 1 1
0.886787505402956 0.885946510086705 1 1
0.823974605038404 0.823022971987308 0 0
0.943776593483856 0.942831539590105 1 1
1.07338260216199 1.07226480419274 1 1
0.768472384153235 0.767668379378207 0 0
1.03740442313582 1.03633985349991 1 1
1.07112630878985 1.07007491677384 1 1
0.966293273465421 0.965346756827094 1 1
0.955060493306889 0.954072380836407 1 1
1.01921474039999 1.01826322943182 1 1
1.00769142688814 1.00674419304601 1 1
0.95849824248946 0.957530826955178 1 1
0.919537997506525 0.918547730822524 1 1
0.947959011202065 0.946998323622048 1 1
1.02969164482985 1.0284969257035 1 1
0.964609594967365 0.963754045473247 1 1
0.927250350136778 0.926262555921325 1 1
0.87219780888175 0.871308736057066 1 1
0.870468500567585 0.869569661915315 1 1
1.08799600848829 1.08688641772963 0 0
1.11234919632424 1.11115125188078 1 1
1.01971996690446 1.01865417549961 1 1
0.972093663947102 0.971218096052805 1 1
1.01789272006695 1.01693202690389 1 1
1.04456310939028 1.04343071259281 1 1
0.860224516742937 0.859293754714873 1 1
0.972350697515709 0.97143856372363 1 1
1.11739737405042 1.11613326854769 1 1
0.819458198372092 0.81863710801455 0 0
1.08819334264541 1.08706062791221 1 1
1.11673308095348 1.11564648108836 1 1
1.10582075244015 1.10473562462 0 0
1.11317022521308 1.11204986675497 1 1
0.957662315307714 0.956762214293545 1 1
0.9924749980574 0.991429979924401 1 1
0.923242440334374 0.922316887554377 1 1
1.06681458639368 1.06577387342326 1 1
1.08151979663476 1.08047990803043 1 1
0.926477829246568 0.92559125626607 1 1
1.02219316143195 1.02112085916501 1 1
0.945525782644778 0.944586640930721 1 1
1.05422187034534 1.05315715458342 1 1
0.993992384023958 0.992929385125888 1 1
0.971107748874874 0.970053061915834 1 1
1.12525450017677 1.12402964127208 0 0
1.08804660930688 1.08695874045134 1 1
1.01919552387033 1.01816191073459 1 1
1.0000472239525 0.998992181523108 1 1
0.979929716977953 0.978972366935614 1 1
0.91965145603542 0.918723150634662 1 1
1.01090319357168 1.00993971693177 1 1
0.825553675265245 0.824666656123636 0 0
0.928922115078257 0.927982394518543 1 1
0.979586878146306 0.978510012909502 1 1
1.05323450003716 1.05222978499689 1 1
0.865551463392435 0.864623197487383 1 1
0.99905728642478 0.998069610792565 1 1
1.03361625638663 1.03251057830405 1 1
1.02901568244165 1.02785759594953 1 1
0.875688597588491 0.874830851626089 1 1
1.08404049395772 1.08275914183348 1 1
0.952682659745131 0.951713999015769 1 1
1.02201561030475 1.02097817772622 1 1
0.859264245004121 0.858348962834869 0 0
0.916586776386866 0.915643323944597 1 1
1.05253736956967 1.0515455738951 1 1
1.05797980555886 1.05699208896114 1 1
0.985133748309648 0.984193889165106 1 1
1.03885478564302 1.03785099071366 1 1
0.96355733970132 0.962492598509537 1 1
0.880777074504033 0.879927154302336 1 1
0.918745497980739 0.91784683575488 1 1
0.902551856920845 0.901623114364587 1 1
0.966775870844634 0.965789196374859 1 1
1.01919911001332 1.01812661819531 1 1
1.00750044512078 1.00632538256753 1 1
1.02853530131521 1.02751351579884 1 1
0.940387071872583 0.939419027647089 1 1
1.00679435688783 1.00561469051629 1 1
0.994457695267099 0.99342243397741 1 1
1.02102198232994 1.01984328680742 1 1
1.0290675444699 1.02803487579794 1 1
1.09660278337016 1.09544751352456 1 1
1.044896268475 1.04390578028033 1 1
1.03386819273509 1.03282346055378 1 1
1.00512193111629 1.00407571943548 1 1
0.915853493727177 0.91498424525328 1 1
1.11131346377045 1.11015563527945 0 0
1.00361146619923 1.00256696796606 1 1
1.04726939815585 1.04619629187584 1 1
0.869556027714866 0.868661511716763 1 1
1.03778426936247 1.03658067105117 1 1
1.09781355595662 1.09678753431688 1 1
0.947993876722554 0.947087112184579 1 1
1.04826666404921 1.04720690125809 1 1
1.00678421741418 1.00578263555243 1 1
0.942121944284563 0.941203850584673 1 1
1.07161011842748 1.07049124536623 1 1
1.02509525301601 1.0240690219754 1 1
0.984384185463416 0.98337880202592 1 1
0.855875812483032 0.855022362045359 0 0
0.862954160843772 0.862070814569073 1 1
1.01575106035114 1.01465722831883 1 1
1.05472442322181 1.05362512700609 1 1
0.962558122815959 0.961480720939259 1 1
1.11101315019576 1.10987562258107 1 1
0.965170466406258 0.964124198904526 1 1
1.00096941350774 0.999936319782106 1 1
0.989319380510696 0.988323392874699 1 1
0.922811703826019 0.921875865922628 1 1
0.951314677801164 0.950318353716203 1 1
1.04008403720893 1.03910338748672 1 1
1.05462793442065 1.05358665403562 1 1
1.07973415247515 1.07857189851474 1 1
1.00965334341181 1.00855151607184 1 1
1.06824746893074 1.0671789715673 1 1
0.962077423797498 0.961139127864563 1 1
0.9806755020789 0.979673514192172 1 1
0.978421281972021 0.977240523555205 1 1
1.04801938820444 1.04698367387364 1 1
0.972714967406524 0.971658252404424 1 1
0.993409699980797 0.992318787405304 1 1
1.03309091358298 1.03203784445944 1 1
0.945372945072249 0.944419836178712 1 1
0.987479637450101 0.986525312848253 1 1
0.876712914555902 0.875879285089004 1 0
0.992972673392778 0.991844468373763 1 1
1.05513320689453 1.05405344747172 1 1
1.08529978090423 1.08424470130563 1 1
1.01944245601609 1.01834428254382 1 1
1.08451824699044 1.08335994047152 1 1
1.04125695790498 1.04018601303874 1 1
1.05882402349928 1.05777731999419 1 1
0.882805833296944 0.881917337148295 0 0
0.907648362595732 0.906775571760839 1 1
1.0093975349496 1.00839474906973 1 1
1.07001915766204 1.06891602515515 1 1
0.994354318500757 0.993337137322621 1 1
0.992073187685266 0.991052758550957 1 1
1.0468049480484 1.0456537980896 1 1
0.975329671302617 0.974261433340431 1 1
0.96095899327895 0.960046633722639 1 1
0.960798759645069 0.959774021159608 1 1
1.270616404336 1.26929660457584 0 0
1.03093926744515 1.0299905832141 1 1
1.06239370372895 1.0613619317791 1 1
1.04856676866512 1.0474833853882 1 1
1.05177047850641 1.05069043733331 1 1
1.03606033620219 1.03503141247813 1 1
0.936624194539944 0.935640833784321 1 1
1.03803697013976 1.03686048463839 1 1
0.877240085331913 0.876249461170091 0 0
1.06545114390531 1.06439658036073 1 1
1.09628792835653 1.09518377233079 1 1
0.970319096162416 0.969214442324862 1 1
1.01853631006776 1.01743272413723 1 1
1.03636348191006 1.03535513439662 1 1
1.02158375726408 1.02057205226143 1 1
1.04096987704792 1.03993908340609 1 1
1.11483446245901 1.11361492373419 1 1
1.07488399886769 1.07390351055415 1 1
1.02026044094559 1.01919195412775 1 1
0.967799450519457 0.966604810213417 1 1
0.99256666723017 0.991597375435797 1 1
1.04054514976049 1.03957494415858 1 1
1.02336257409549 1.02242268878079 1 1
0.989135484930727 0.988121356428125 1 1
0.994461436268438 0.99338521260326 1 1
1.01587304373743 1.01481590469717 1 1
0.978502923739409 0.977514952486699 1 1
0.911179321193829 0.910226087378869 1 1
1.01148734943988 1.01054630550912 1 1
0.967843179663187 0.966784823712647 1 1
0.873632268577883 0.872761026334309 1 1
0.952576171315469 0.951509516957331 1 1
0.985756085332691 0.984782070988603 1 1
0.886595947174477 0.885694121350803 1 1
1.02092520532899 1.01985214546899 1 1
1.06010796144995 1.05900187712137 1 1
0.924005163652638 0.922918008293545 1 1
0.995278016926228 0.994134363975828 1 1
1.05873283858214 1.05772861733628 1 1
1.01315636918697 1.01217492042278 1 1
1.07295372827376 1.07171769734296 1 1
1.02763644190705 1.02657803006741 1 1
1.0849766956902 1.08387747546268 1 1
0.973554925953104 0.97254596315799 1 1
0.983732911548606 0.982717688434304 1 1
1.11929732348448 1.1182488326176 1 1
0.937223080873764 0.936251515113316 1 1
0.974584218564154 0.973580172172976 1 1
0.927949305074768 0.926912532332096 1 1
1.01149116474411 1.01052535026545 1 1
1.14743514130786 1.14609488774129 0 0
0.993258303925335 0.992219611629834 1 1
1.02919128990612 1.02820813244189 1 1
1.06586111452473 1.06489019211436 1 1
0.869832821707631 0.868927807638515 0 0
0.996786074094172 0.995759892223147 1 1
0.925820020039079 0.924933895441084 1 1
1.02536640784939 1.02450202070702 1 1
0.994775847330057 0.993681340266221 1 1
1.07899897566026 1.07787698298922 0 0
0.88048915803229 0.879551316508348 1 1
0.923329931631476 0.922335352797698 1 1
1.0835972337598 1.08252120822483 1 1
1.07713826643662 1.07604885775748 1 1
0.826510883980032 0.82568572280974 0 0
1.11541841349597 1.1142707071954 0 0
0.949980822919143 0.948946013207104 1 1
0.991135931550201 0.990043324375555 1 1
1.07808405815057 1.07703191096685 1 1
1.07162561313128 1.07057212305063 1 1
0.901132481680402 0.900239412647084 1 1
1.00878131263649 1.00781537017354 1 1
0.955731219684388 0.954846280965327 1 1
1.11226520272552 1.11115677604782 0 0
0.936170704361873 0.935241549695859 1 1
0.976661880111547 0.975543179609248 1 1
1.004282560326 1.0031818305329 1 1
0.930635838329315 0.929704165366634 1 1
1.02248046568704 1.0214183970934 1 1
1.08966631208646 1.08845643059317 1 1
0.896296164136339 0.895328991388455 0 0
0.93721450784086 0.936182357315646 1 1
0.989835880996876 0.988730563614268 1 1
1.07235456768326 1.07136369801673 1 1
1.07101144363088 1.06985388792935 1 1
0.975156286255753 0.974109430944047 1 1
1.02925924397389 1.02809757626998 1 1
0.996856577807286 0.995900480578854 1 1
1.00412288055982 1.00311026928364 1 1
1.05634625302747 1.05520414695332 1 1
1.05264913608163 1.05159440236668 1 1
1.01725514260109 1.01625778846412 1 1
1.04963788845523 1.04858488497769 1 1
0.947505867213892 0.946492860498423 1 1
0.980743221675201 0.979794960420859 1 1
1.10071379016058 1.09948639878573 1 1
0.917906300851161 0.916908231572057 1 1
0.862843502827883 0.861950112511211 0 0
0.915156290322686 0.91425914570962 1 1
0.854924366320933 0.85406196166564 0 0
1.00047802409796 0.999403697459689 1 1
1.0854824001148 1.08432768299374 1 1
1.02156930433387 1.02048729413166 1 1
0.937923477755116 0.93693626928726 1 1
0.8788043516769 0.87785389936061 1 1
0.879613041493 0.87865952640037 0 0
1.11654481903392 1.1153112732425 1 1
0.957109090285501 0.956213994256376 1 1
0.939307477530469 0.938370547388471 1 1
1.00407007207439 1.00295455852832 1 1
1.03903419344723 1.03795091502644 1 1
1.06076783697265 1.05969264939646 1 1
1.09328855255088 1.09213534914792 1 1
1.02366661257734 1.02253687181061 1 1
0.987555579619469 0.986507704673515 1 1
0.963159240786721 0.962175744953299 1 1
1.00988679279215 1.00885908410973 1 1
0.996315044095698 0.995235552022222 1 1
1.05019740810318 1.04910652683168 1 1
1.08318870665761 1.08199025054284 1 1
0.878776669559755 0.877894706928859 0 0
1.09511943668177 1.09385809376882 1 1
0.925812792028018 0.924738202899344 1 1
0.903543092324507 0.902529649613613 1 1
1.08887056143186 1.08785139427069 1 1
0.973669871848643 0.972554717694368 1 1
1.0072249789752 1.0060380731814 1 1
1.11800850777471 1.11688956131135 0 0
0.941683051858739 0.940637015179205 1 1
1.01390924143495 1.01268171637845 1 1
1.06208045727471 1.06092368006461 1 1
1.13278785714163 1.13180027085621 0 0
1.03373283394469 1.03279840872632 1 1
0.928773089521088 0.927869760964194 1 1
0.941828800542222 0.940879734136694 1 1
1.02216386502292 1.02107033030881 1 1
1.01899692675865 1.01789888677452 1 1
0.919935119488464 0.919021759660994 1 1
0.962622941565456 0.961500311746612 1 1
0.913879431451847 0.912888314610661 1 1
0.944574353574615 0.943634939306458 1 1
1.12446266392462 1.12327946103135 1 1
1.02663307744659 1.02551325294707 1 1
0.988792958655342 0.987766744826052 1 1
1.05508385178564 1.05405613944834 1 1
1.01651775787545 1.01551324868825 1 1
1.20203678545675 1.20070641681221 0 0
0.870018515932479 0.869195741268986 1 1
0.9794768463593 0.978346707114323 1 1
0.974794504802496 0.973790824395961 1 1
0.907835477488689 0.906958538515867 1 1
0.936067645517299 0.935165649993296 1 1
1.02751255352387 1.02651379135507 1 1
0.974839166217345 0.973842616916433 1 1
1.01495580357939 1.01389494952521 1 1
0.973108595493234 0.97209747242238 1 1
1.2208335946426 1.21963085137552 0 0
1.04041983050039 1.03944876943515 1 1
0.986372201341878 0.985419565213334 1 1
1.01793117192319 1.01692128611939 1 1
0.927886519498199 0.926901812432583 1 1
0.981518332987613 0.98045334030762 1 1
1.01283425868177 1.0116718514747 1 1
1.08337466397989 1.08231171885399 1 1
1.0245212085756 1.02349140009336 1 1
1.04687982829826 1.04582690819907 1 1
1.11909396279845 1.11784060375876 0 0
0.932536824944598 0.931548050430412 1 1
0.979749739760026 0.978809217288872 1 1
1.00598918759569 1.00484475752624 1 1
0.962016910977939 0.96106556395788 1 1
0.936906386751302 0.936006632219791 1 1
0.954153213453431 0.953115357870583 1 1
0.909782383144762 0.908888100776642 1 1
1.00163173782394 1.00056592915411 1 1
1.00898462225871 1.00780585512906 1 1
1.06745949727222 1.06628400434196 1 1
0.972304816800896 0.971295167441075 1 1
0.911125697903236 0.910199134354317 1 1
1.11796391234673 1.11678787264971 1 1
0.974172213323149 0.973212126632403 1 1
0.980433921545497 0.979377335261215 1 1
0.948245016607912 0.947229041027908 1 1
0.931924234932844 0.930978815580162 1 1
0.937623455628589 0.936730127054751 1 1
1.01742695300561 1.01636904942415 1 1
0.924664112773749 0.923660258047183 1 1
0.985233035447734 0.984292762348884 1 1
1.06001835659171 1.05899475669981 1 1
1.02592996463661 1.02495486533911 1 1
1.07757433351306 1.07643814237188 1 1
0.979245469795747 0.978294160668022 1 1
1.07819657301913 1.07710588747505 1 1
1.02177549510579 1.02073953002764 1 1
1.04370123136269 1.04251350912853 1 1
1.06249288011237 1.06145939392201 1 1
0.905951759149782 0.905056147210738 1 1
0.986326927925931 0.985324956441759 1 1
1.14370600241845 1.14248020783659 0 0
0.971536061572962 0.970616653420773 1 1
0.909380919515549 0.908422699920998 1 1
1.05609718128107 1.05503107082957 1 1
1.05509180726983 1.05394996725922 1 1
1.05370883155149 1.05260263183278 1 1
0.854322782987731 0.85349545097825 0 0
0.933226387430963 0.932219793717498 1 1
0.959626414064312 0.958572743765533 1 1
0.983749420136231 0.982704831386963 1 1
1.15573545858119 1.15452980532484 0 0
1.1158878645105 1.11468227301319 1 1
1.04644215053773 1.04543083378243 1 1
0.89961066613901 0.898737378756486 1 1
0.870555983151008 0.869750042859062 0 0
1.00480758800952 1.00377594966995 1 1
1.02331030581549 1.02238165840091 1 1
1.04547301575325 1.04446902690986 1 1
1.06918973119304 1.06815472650318 1 1
1.04504804753751 1.04401350281638 1 1
1.10765714495501 1.10643336037361 1 1
0.905799700179985 0.904719401977263 1 1
1.05047246882173 1.04941994659648 1 1
0.947892612914634 0.946841538698661 1 1
0.899981750735104 0.899091546493207 0 0
1.09677034502271 1.09568826232088 1 1
1.0448068602535 1.04383376936036 1 1
1.01214306011415 1.01106921150056 1 1
1.04298617324647 1.04190773272152 1 1
1.02257667099504 1.02151414788357 1 1
0.905083775480889 0.904202197867372 1 1
1.07967555214977 1.0784862894178 1 1
1.07903544711653 1.07790007938067 1 1
1.04832059187726 1.04731758447208 1 1
1.02420596022688 1.02312865458755 1 1
0.967814346926489 0.966939188890652 1 1
1.16924129915921 1.168156164801 0 0
0.96096927044451 0.959922590772841 1 1
1.02101928892192 1.02000483616735 1 1
0.952562900872644 0.951551271832345 1 1
0.959503048463132 0.958611527196327 1 1
1.08217397020344 1.08112475444678 1 1
1.00947074980064 1.00844789227196 1 1
1.05867477639789 1.05770791012079 1 1
0.968520866812825 0.967558091776441 1 1
0.997430899232645 0.996444872453374 1 1
1.0836154737427 1.0825281277485 1 1
0.996969629908166 0.996027303284005 1 1
1.02683442060368 1.02585417593317 1 1
0.916027771563632 0.91501937000974 1 1
1.07138183124006 1.07023421491199 1 1
0.947462042503314 0.946631794984772 1 1
1.0953807737554 1.0941368176677 1 1
1.03977957828776 1.03869896826255 1 1
1.04202990246259 1.04086749430125 1 1
0.990959790472227 0.989947862818405 1 1
1.08140293209065 1.08011222568336 0 0
0.933589591483585 0.932634986678002 1 1
1.03261252598872 1.03147958918105 1 1
1.10739569547702 1.10620731978641 1 1
1.05701905885399 1.05593198423932 1 1
0.957298903825636 0.956225781252443 1 1
1.02430477706972 1.0231744474692 1 1
1.11285623641866 1.11185066554617 0 0
0.922937367044423 0.921902267243022 1 1
0.955275083979553 0.954231228858358 1 1
1.08650626721365 1.0854151181566 1 1
1.11806421727922 1.11692460750455 0 0
1.03566621914971 1.03466823670011 1 1
0.909787687803189 0.90884424068408 0 0
1.03494152570102 1.03387497107075 1 1
0.828502601301871 0.827646593315728 0 0
1.08286744233909 1.08180712399029 1 1
1.00638364490896 1.0053689637772 1 1
0.858028774143592 0.857175864086273 0 0
1.03657666072731 1.03559621275453 1 1
0.896812276027626 0.895818146069892 1 1
1.01957246739436 1.01849379249513 1 1
0.957516352525133 0.956547571998256 1 1
1.06498151376379 1.06371123192526 1 1
1.00303806700733 1.00190154648141 1 1
1.05973015051246 1.05866545765636 1 1
1.10972920748196 1.10851358115002 1 1
0.947451552232216 0.946585644848419 1 1
0.973170499122001 0.972182876030589 1 1
1.00543842475494 1.00442851956122 1 1
0.95937175832649 0.958306450475091 1 1
1.10251217179407 1.10127901678451 0 0
0.992455628703753 0.991384151233909 1 1
1.06241896923964 1.06135604669443 1 1
1.04080281125691 1.03982665885362 1 1
1.08364636642995 1.08250775897865 1 1
0.959379706239387 0.958481940287781 1 1
1.04615683965239 1.04511851776934 1 1
0.994045806897556 0.993077952431906 1 1
1.08634553429161 1.08527275423515 1 1
0.946894224396543 0.945919692829294 1 1
1.11942058396994 1.11830290504791 0 0
0.977219141044374 0.976255230403982 1 1
1.06859485399063 1.06750921515354 1 1
0.967679161166841 0.966800296982604 1 1
1.10983821059011 1.10871904705794 1 1
1.07214151080577 1.07114075733337 1 1
0.90942345552355 0.908517609005332 1 1
1.05310237289857 1.0518974970643 1 1
1.07701170865413 1.07592054920417 1 1
0.991515632239298 0.990601986268946 1 1
0.984611537568402 0.983640092923783 1 1
1.01923984551398 1.0183022422281 1 1
1.05265183802435 1.05172866147088 1 1
0.966227844915159 0.965275268050144 1 1
1.19488755961043 1.19353905878408 1 1
1.05138595579478 1.05022727118501 1 1
0.909649334241399 0.908730691833651 1 1
1.01854247113708 1.01748077299129 1 1
0.993492091576543 0.992429914415903 1 1
0.999481718795604 0.998547191036639 1 1
1.08134956906426 1.08026017077438 1 1
0.953136777112874 0.952145024730775 1 1
1.08403307318557 1.08298101591038 1 1
1.0576950802731 1.05648839510266 1 1
0.814560011222551 0.81375025305248 0 0
0.918652332575494 0.917749058263245 1 1
0.884625505527713 0.883833140293852 0 0
0.851663401589364 0.850843450776132 0 0
1.0199173775386 1.01883787086326 1 1
0.990494949034034 0.989472944715859 1 1
1.14718824851172 1.1459882753566 0 0
1.06716898279999 1.06599205826413 1 1
1.02514547722301 1.02402078923475 1 1
0.963124893906072 0.962135589051029 1 1
1.10067084431886 1.09952994914491 1 1
0.97297887757785 0.971999968342483 1 1
0.974405065728824 0.973478757574891 1 1
0.974850015074068 0.973859149257765 1 1
0.992760904937512 0.991675373772972 1 1
1.03306856774908 1.03209673319659 1 1
0.848145405095086 0.847303605784011 0 0
0.995190585346911 0.994033799845582 1 1
0.99389459341477 0.992807904134142 1 1
0.932117212449624 0.931069846475355 1 1
1.0803177938514 1.07925305172399 1 1
0.959599670140727 0.958668004592588 1 1
0.913614380548065 0.912676004205773 1 1
0.926216338653057 0.92528733382041 1 1
1.01767782413747 1.01668936492642 1 1
0.904029011768005 0.903052954545561 1 1
1.04380009600302 1.04284632300526 1 1
1.03888710320831 1.03777030589055 1 1
1.04382889969855 1.04273090267814 1 1
0.986154799879131 0.985017489327161 1 1
0.980041873468998 0.979065286829088 1 1
0.97029128698055 0.969362801194941 1 1
0.935932930853456 0.934917502022316 1 1
0.942268045319757 0.941170819906169 1 1
1.07576250446425 1.07471130922632 1 1
0.992568788538393 0.991553121686151 1 1
0.972731311724074 0.971628316049225 1 1
0.997629930041084 0.996555018114782 1 1
1.05296870466136 1.05195549942019 1 1
1.02710319601618 1.02605328992011 1 1
1.07454793282104 1.07349990725421 1 1
1.01387254596165 1.01278055063867 1 1
1.03171434052648 1.03056392202915 1 1
0.931339942723223 0.930448732322999 1 1
1.02502950466015 1.0239426274457 1 1
0.947871605107801 0.94689317905366 1 1
0.991243533963848 0.990183149606686 1 1
1.01206295175964 1.01106641946307 1 1
0.949878858315427 0.948892677288743 1 1
1.07139860619095 1.07024387853579 1 1
1.02352977417107 1.02254643486603 1 1
0.934396264391673 0.933400978385144 1 1
1.01276267090199 1.01160194707301 1 1
0.982213431406523 0.981007652626666 1 1
0.993407553339013 0.992441682167172 1 1
1.11852811748344 1.11732237101567 1 1
1.03713542613598 1.03599859774902 1 1
1.08115348567286 1.08000602465813 1 1
1.04947687963479 1.04835734019982 1 1
0.974037977879206 0.973011715547786 1 1
1.03616418990802 1.03504242939363 1 1
1.08544443097462 1.08443793545278 1 1
1.0773372645578 1.07628657686325 1 1
0.876704166533265 0.875705626204952 1 1
1.02248520981308 1.02141873565335 1 1
1.0237468829425 1.02271312802767 1 1
1.00298580841601 1.00194796670821 1 1
0.856715461596339 0.855815503482671 0 0
1.01080627445469 1.00968361079051 1 1
0.989696966311669 0.988618909025268 1 1
0.919515043016897 0.918579401333275 1 1
1.07023452320249 1.06914215940423 1 1
0.88858339071242 0.887696893742531 0 0
0.896378214067779 0.895422060456546 1 1
0.996676800130271 0.995598242525982 1 1
0.975642741902592 0.974575413389996 1 1
0.953716267223985 0.952680151021152 1 1
0.98025798756103 0.979309419938879 1 1
0.961948066839055 0.961053448149153 1 1
1.08532518975234 1.08423970831897 1 1
1.05680400284876 1.05567444331269 1 1
1.07114994207188 1.07008783698744 1 1
0.814244411579554 0.813376628962488 0 0
1.02982308832059 1.02874824138359 1 1
1.0473469104555 1.04628579417653 1 1
0.958034848297318 0.956952266730257 1 1
1.0468370598117 1.04562801984275 1 1
0.999785107291113 0.998726281839728 1 1
0.882123865188285 0.88119557243528 0 0
0.976223889424745 0.975269525635465 1 1
0.979169427480465 0.978237296646765 1 1
1.11201433531774 1.11093326326347 1 1
1.05407140327504 1.05297337110135 1 1
1.05575271367193 1.05461715079829 1 1
0.850012327049953 0.849195180520169 0 0
0.981240491191347 0.980183407461674 1 1
0.953462993724505 0.952464953791211 1 1
0.95274063748456 0.951703939123476 1 1
1.08508964993471 1.08404173491961 1 1
0.992010378692434 0.99101602021802 1 1
1.12647625795857 1.12542147106458 1 1
0.846963519645296 0.846074777268227 0 0
1.13150213229934 1.13047405826277 0 0
0.961873858689248 0.960832082097905 1 1
0.930705210895057 0.929828000375173 1 1
1.02019458578507 1.01913869647646 1 1
1.05290801716409 1.05173013415065 1 1
1.04557424886921 1.04438992914749 1 1
0.976315935206695 0.975293271134296 1 1
0.953419071245577 0.952480882580148 1 1
0.997393360653897 0.996345386996584 1 1
1.02253127762567 1.02146657801583 1 1
0.995979805360174 0.994943677239969 1 1
0.996970103970474 0.996034508234019 1 1
1.10576150765629 1.10480326948621 1 1
0.96895588089017 0.968028032399198 1 1
1.06418216642735 1.06300922774198 1 1
1.07329774296464 1.07214495653873 1 1
1.06541612539362 1.06423955084245 1 1
0.938933834322508 0.937992195355843 1 1
0.975664125960676 0.974548533667394 1 1
0.88048483494234 0.87962292145884 1 1
1.09903348132513 1.09799337200646 0 0
0.942589559001828 0.941591149234342 1 1
0.948657319465848 0.947716717949496 1 1
1.02019670613983 1.01912641329152 1 1
0.971352015790529 0.970237545297951 1 1
0.974720315259361 0.9737905421836 1 1
1.03261790614812 1.03141258489944 1 1
1.04530627255269 1.04411950529208 1 1
0.985024128861764 0.984031102937023 1 1
0.944348768610801 0.943301101418304 1 1
0.738782563014853 0.738036903251782 0 0
1.07451190220734 1.07340604078399 1 1
1.02260063347476 1.02157907702162 1 1
0.949760043594924 0.948714136713468 1 1
0.936139413390337 0.935105966543711 1 1
0.990978031836013 0.990002756436731 1 1
0.992962364494729 0.99200238658138 1 1
1.16315518420239 1.16196665743149 1 1
0.930501246815454 0.929584833120167 0 0
1.33246066573731 1.33112861577218 0 0
0.961715774328895 0.960796839749571 1 1
1.12402592891224 1.12289728980353 0 0
0.961737027644268 0.960796647300721 1 1
0.983008627811936 0.982041909919386 1 1
1.01341868733639 1.01238603193151 1 1
0.996516860329586 0.995398853967268 1 1
0.973803894192095 0.972802831771168 1 1
0.969670121404377 0.968634550512402 1 1
0.868519280474504 0.867591061669346 1 1
1.0419692856115 1.04080522383019 1 1
1.06721278137708 1.06607535410731 1 1
1.07565712588242 1.07463313632597 1 1
0.955419877725699 0.954488286431961 1 1
0.984220043306085 0.983160018557526 1 1
0.946455297240586 0.945357549592221 1 1
0.904520936866828 0.903476409095009 0 0
1.05704820062452 1.05605126042653 1 1
0.710226173030328 0.709459415613571 0 0
1.03158588223931 1.03049548477514 1 1
0.989414092005047 0.988364022675491 1 1
1.0329644600226 1.03192571152924 1 1
1.06223096981152 1.06111781260948 1 1
0.897942686503597 0.89712399796303 1 1
1.08276128524076 1.08170599433201 1 1
1.02351187150219 1.0224833810457 1 1
0.819239804359719 0.818405352970239 0 0
1.13663430996941 1.13543383213933 1 1
0.999270833177313 0.998251703224084 1 1
1.00918308808597 1.00816270128144 1 1
1.02527397663142 1.02418072263799 1 1
1.0011756706514 1.00005234384345 1 1
0.967707073432853 0.966748312677634 1 1
1.12284767952764 1.1217092358178 0 0
0.950775769921699 0.949839266089402 1 1
0.985556769285122 0.984537616116003 1 1
0.972028351301651 0.970996054434528 1 1
0.912220088889232 0.911190716578431 1 1
1.18951707957617 1.18832201029915 1 1
0.947547785125951 0.946532160723163 1 1
0.995129486741686 0.993981625155407 1 1
1.07747322585238 1.07642974780699 1 1
1.00737292392957 1.0062465358416 1 1
1.04903060039813 1.0477398989752 1 1
0.931937855482253 0.93101388206491 1 1
1.11468093834684 1.11358293093993 0 0
0.888851228631203 0.887903036088196 0 0
0.89213638884771 0.891150562828526 1 1
0.986330083600318 0.985312462911694 1 1
0.966517242477269 0.965601307565738 1 1
1.06093451566266 1.05983493494162 1 1
1.00093109068043 0.999790431076375 1 1
1.0577540846153 1.05664066197233 1 1
1.09785185969224 1.09676608856621 1 1
1.02088443452334 1.01987904710442 1 1
1.02907088026814 1.02795300537688 1 1
1.09183849614073 1.09070211152909 1 1
1.00613883960103 1.00520530422354 1 1
0.91418010912538 0.913242823891184 1 1
0.960055355812272 0.959068923203351 1 1
1.08903917265748 1.08798517202052 1 1
1.00201738603099 1.00104446402432 1 1
0.941753713239424 0.940676460061472 1 1
1.1248540371462 1.1236914721725 1 1
0.883585021495982 0.882685275023714 0 0
0.959891964334034 0.958846776216462 1 1
0.904090908607728 0.903164561300545 0 0
1.05218571961675 1.05101904140748 1 1
0.927966514308157 0.927052509045011 1 1
0.982665806115142 0.981645068485744 1 1
1.05657966289984 1.05552843732778 1 1
1.15798855720199 1.15663770938688 0 0
1.02812124074603 1.02704963186209 1 1
1.02707241136974 1.0260181110287 1 1
0.972999539552763 0.971934364381792 1 1
1.09898199749426 1.0978276173801 0 0
1.03543524979444 1.03438625320599 1 1
1.03170901488315 1.03067365270725 1 1
0.899931971571197 0.89892929798869 1 1
0.850381203162489 0.849503860128448 0 0
0.974193904265697 0.973201251462584 1 1
1.02725012696005 1.02614365688733 1 1
0.99745921556043 0.996459833198696 1 1
0.919821855085456 0.918798006865113 1 1
1.02721727119888 1.02623989398014 1 1
1.03620649131172 1.03513345119724 1 1
1.0681122140049 1.06695891694046 1 1
0.988597968464977 0.987648133774126 1 1
0.93750045438247 0.936565926765629 1 1
1.03415876518127 1.03297890109028 1 1
1.1668708519913 1.16568936084525 0 0
0.906160138334582 0.9052013285753 1 1
1.02665644411391 1.02556612909837 1 1
0.903367105151803 0.90244339120466 1 1
1.06647437653475 1.06542642808453 1 1
0.944259178141984 0.943253345012507 1 1
1.03216519536964 1.03109728626709 1 1
1.03777575559196 1.03675148599478 1 1
0.957519645165255 0.95653522366136 1 1
0.960709935823948 0.959803350747144 1 1
0.97163152122224 0.9706837338501 1 1
0.987363642725996 0.986342906335525 1 1
0.95816628063579 0.957223522238377 1 1
0.959116456816571 0.958256228297925 1 1
1.12174566644803 1.12058652825098 0 0
1.01307294345825 1.01206979600068 1 1
1.05778256221126 1.05661361934825 1 1
0.943640670748534 0.942599098674187 1 1
1.05279487743057 1.05166885448775 1 1
0.933414851329458 0.93246581450669 1 1
0.963392788120904 0.962421709035682 1 1
1.0256248913942 1.02457703789435 1 1
0.955652460428629 0.954691837427821 1 1
0.984367437718448 0.983315962707945 1 1
1.05407717266501 1.05300363226462 1 1
1.05396237436881 1.05284385988892 1 1
0.983396221420806 0.9824077918357 1 1
0.98073418447179 0.979697196786364 1 1
0.93001378592988 0.929000383886442 1 1
0.872885609026167 0.871961404593189 0 0
0.926388261903062 0.925547751367818 1 1
1.02595900061182 1.02477482887872 1 1
1.10928172648052 1.10814409194577 1 1
0.975731319164289 0.974697621047121 1 1
1.0234681521725 1.02234498161128 1 1
1.02614911165196 1.02517069798866 1 1
0.909601968151152 0.908616621115107 1 1
0.86243042227672 0.861560553439568 0 0
0.972115379676768 0.970996493237466 1 1
1.01250712692648 1.01141975850887 1 1
0.981608180570963 0.980592405153188 1 1
1.00228304596277 1.00119928102449 1 1
0.943175422507153 0.942194468866713 1 1
1.06218372007768 1.06115390911219 1 1
0.982413075205801 0.981416237974281 1 1
0.907696996942516 0.906741010391295 1 1
1.04981861654335 1.04875378752783 1 1
0.925081144812417 0.924096816169407 1 1
0.989301600818325 0.988395333766582 1 1
0.91115712199332 0.910206282446194 1 1
0.932290177908383 0.931327353317046 1 1
0.883477532804332 0.882536647653067 1 1
1.0374658769048 1.03635711294104 1 1
0.896370311878432 0.895469468293291 1 1
1.05557878250395 1.05434018764087 1 1
1.08841943149988 1.08726647636115 1 1
1.01834255240083 1.01728558818961 1 1
0.979905553869082 0.978828323329934 1 1
1.04698896543561 1.04592210117651 1 1
0.930368281426935 0.929462004510899 1 1
1.0587788196949 1.05779467735784 1 1
1.00852381134136 1.0073857567322 1 1
0.913736951807603 0.912774930370066 1 1
0.945300731990345 0.944342443472271 1 1
0.977719057976779 0.976727079446582 1 1
1.03234020706885 1.03132780577648 1 1
0.989033504682184 0.988112899294168 1 1
0.923928933499342 0.922968385743714 1 1
0.922473506589591 0.921508921811875 1 1
1.09908004967607 1.09797445975898 1 1
1.031299556247 1.03010199924565 1 1
0.994052322765559 0.993134526617364 1 1
0.900244545805402 0.899338531188982 1 1
1.0609031605067 1.05977732318424 1 1
0.865810081855308 0.864863454930571 0 0
0.934466348722642 0.933479015419842 1 1
1.14553545802605 1.14430112837169 1 1
0.97010738611432 0.968999261060396 1 1
1.04639892849778 1.04517947505969 1 1
0.978081367041067 0.97699651466386 1 1
0.938513162459038 0.937598481583469 1 1
0.964510414574001 0.963499074846791 1 1
0.927802164940024 0.926905517568935 1 1
1.083200287048 1.08213131951054 1 1
0.976955365322879 0.975880602821211 1 1
1.01553153471779 1.0144330701893 1 1
1.04122590121162 1.04024144129169 1 1
1.04518225465164 1.04415046785384 1 1
0.954582309476693 0.953594481214864 1 1
1.08304053317926 1.08183583303928 1 1
0.883879442236242 0.882945882946631 0 0
1.00572361118065 1.00471173428903 1 1
1.041129113112 1.03996110014898 1 1
1.10163461134845 1.10046229408131 0 0
0.986082669083067 0.985026899059456 1 1
1.09164741320275 1.09049338461796 1 1
0.983470263607928 0.982547096276045 1 1
0.995018546889471 0.994046774218261 1 1
0.871358276305389 0.870394597535134 0 0
0.989675072478945 0.988593108596939 1 1
1.10438216402252 1.10320381403521 1 1
0.961778315321356 0.960865995159009 1 1
1.00863616159954 1.00772178781849 1 1
0.994843278662263 0.993888677145696 1 1
0.952801245743718 0.951762099123947 1 1
1.08850299008583 1.08740903845398 1 1
1.03413860998232 1.03309874990604 1 1
0.980929595527007 0.979885622674805 1 1
1.01188809002627 1.01095346418922 1 1
0.988712747776948 0.987676005082784 1 1
1.07959803806182 1.07854674863103 1 1
0.969361369003024 0.968357677344292 1 1
0.842684971046693 0.841773817670889 0 0
1.07237451569095 1.0713952407026 1 1
1.00296132426844 1.00196310448641 1 1
0.842062133835135 0.841212992995971 0 0
0.936775515479381 0.935827090840939 1 1
1.06614579157729 1.06504175426357 1 1
1.13017973049635 1.12910447845846 1 1
1.02146921947661 1.02035442447685 1 1
1.16439622226874 1.16315926054785 0 0
0.970043897221316 0.968840863378605 1 1
0.871049517350943 0.870236788194882 0 0
1.08922116236143 1.08804113920045 1 1
1.03408941916108 1.03321834554492 1 1
1.01179410298589 1.01077090921442 1 1
1.02946584990408 1.02838382554535 1 1
0.996023340386197 0.994860727414687 1 1
0.863601113199051 0.862690370297927 0 0
0.998811157867065 0.997767265343357 1 1
0.991729754167239 0.990690789263505 1 1
1.02160472985468 1.02044809381632 1 1
0.957990609892214 0.95708633759806 1 1
1.00790897213206 1.00688558300516 1 1
0.957396032023595 0.956390633785319 1 1
1.12277199234865 1.12152541363957 1 1
1.01490427666869 1.01377335379289 1 1
1.05388500525836 1.05279683733243 1 1
0.921977979415596 0.920965271559528 1 1
0.859435832008883 0.858618419537537 0 0
1.02194231857732 1.02087098997688 1 1
0.967914291476114 0.966899681617234 1 1
1.1628212612968 1.16176793991726 1 1
0.989364974718164 0.988397012244086 1 1
1.07030809807159 1.06924350401166 1 1
0.996406412427802 0.995361951016647 1 1
0.895384352741117 0.894553764867017 1 1
1.0261541947034 1.02498467711931 1 1
1.00196023206038 1.00084820329944 1 1
1.09306843347689 1.09197093920157 1 1
0.881176114565721 0.880181019635588 1 1
0.942543374968077 0.941633701234555 1 1
0.908238772725329 0.907314709397128 1 1
1.04472456968673 1.04368976478631 1 1
0.934633032170017 0.933687004377417 1 1
0.960819630936861 0.95976599806065 1 1
1.04411949650696 1.04315228826387 1 1
0.986871343580415 0.985581833431121 1 1
1.10245064856422 1.10133284572585 1 1
1.11394171485702 1.11278833373662 1 1
0.936881653790449 0.935970844249764 1 1
1.02841622327684 1.02737336770378 1 1
0.955681469303275 0.954726082561422 1 1
0.97574751886579 0.974789056127685 1 1
0.934421525455858 0.933406743490751 1 1
0.956896787833472 0.955884160699834 1 1
1.05960501005237 1.05855123168667 1 1
1.07578391308018 1.07469412586402 1 1
0.980239014141552 0.979280416706938 1 1
0.958351812363607 0.957404818074738 1 1
1.17072803533207 1.16955805840668 0 0
1.00453774340514 1.00353485614986 1 1
0.965284289594455 0.964218790629182 1 1
0.929157926912355 0.928289141857555 1 1
1.08975030888166 1.08852936867008 0 0
1.01165438998819 1.01055935985247 1 1
0.946101113454723 0.945135510456977 1 1
0.951984728097129 0.95110197499038 1 1
1.01802131179647 1.01693610186089 1 1
1.03351217395601 1.03246242557361 1 1
0.977190553339337 0.976098109422839 1 1
1.00944028210786 1.00836164804851 1 1
0.971336785504676 0.97042440832647 1 1
0.965949098949507 0.964892979332341 1 1
1.05628386199394 1.05512347765924 1 1
0.929284536973163 0.928395098886323 1 1
0.88816121479928 0.887084551312196 1 1
1.07249694546371 1.0714510536709 1 1
1.0768596052906 1.07574243017845 1 1
0.970796891229195 0.969716148300882 1 1
1.02932626768891 1.02817770794611 1 1
0.930887472994202 0.929950566111653 1 1
1.06467580780428 1.063533207627 1 1
1.11248239916846 1.11135574960518 1 1
1.03182916884354 1.03086941619033 1 1
0.891032618427435 0.890130655014516 0 0
0.953096146923812 0.952207712235268 1 1
0.977835000363466 0.976936960560765 1 1
1.03052797309494 1.02946388549024 1 1
1.11532508438206 1.11421534435843 1 1
1.0607507374767 1.05962648792762 1 1
1.08090180947035 1.07968146940806 1 1
1.07284593600048 1.07168802891287 1 1
0.919024690726969 0.918149985440111 1 1
1.01458678374563 1.01354851382297 1 1
1.00226054889041 1.00122922306401 1 1
0.95009023649789 0.949047902224453 1 1
0.978024476976788 0.976933526357414 1 1
1.04770243292074 1.04661764943803 1 1
1.12538900058283 1.12414574157731 0 0
1.00746582420823 1.00639916922641 1 1
1.05046617845203 1.04930457210851 1 1
0.96695577599994 0.966044364073145 1 1
1.01835759953891 1.01735880388519 1 1
1.0259541622241 1.02500348488745 1 1
1.07255280867551 1.07148493984295 1 1
1.05418927072939 1.05303509371974 1 1
0.990565573367722 0.989466375793342 1 1
1.17653564477867 1.17541730033194 0 0
1.1529628591477 1.15182481517973 0 0
0.915438173190577 0.914568747369351 1 1
1.04940335514684 1.04834632255672 1 1
1.1164808571919 1.11541195839187 0 0
1.04522417934368 1.04419927980048 1 1
0.94224615521 0.941324355164715 1 1
0.938837284197224 0.93787184520375 1 1
1.03439185514861 1.03335724384856 1 1
1.02353315111428 1.02245197019095 1 1
0.951113424550137 0.950200826958317 1 1
0.979390086250474 0.97838320365456 1 1
0.998275699421436 0.997332631406483 1 1
0.980146923203631 0.979233536020358 1 1
1.00027499779587 0.999297498029147 1 1
1.02224304443505 1.02119855439948 1 1
0.994307742088532 0.993256583235189 1 1
1.07881633631339 1.07787514549142 1 1
0.8538500563154 0.852978826511253 0 0
1.1215538564745 1.12038635192455 1 1
0.934694603453163 0.933700885748924 1 1
0.995100298106926 0.994064920825316 1 1
1.14830654851039 1.14709726377065 0 0
0.956590404260241 0.955493303930807 1 1
1.03971962435064 1.03873193901722 1 1
1.08775036941353 1.08666875949422 0 0
1.05102144924582 1.05001366144926 1 1
0.986688760975977 0.985637510114275 1 1
0.96793762141498 0.966820324991551 1 1
1.04389225724804 1.04280715545186 1 1
1.03005788028317 1.02907111765492 1 1
1.00365093318014 1.00259081625258 1 1
1.00463681691431 1.00366759214497 1 1
0.92393049245149 0.92299086229609 1 1
0.93088164245676 0.929867030436387 1 1
0.870134626161475 0.869200742679552 0 0
1.00778441891769 1.00677084784168 1 1
1.02817994087912 1.02717794418974 1 1
1.08236813268613 1.08132194286588 1 1
1.03869564405838 1.03754947293431 1 1
1.05382366786213 1.05273139070664 1 1
0.946510915938137 0.945537382277323 1 1
0.991028978274214 0.989985342106544 1 1
0.910191490040984 0.90926972015698 1 1
1.16786174322373 1.16663389162051 0 0
0.968266297313897 0.967292421592695 1 1
0.97940232116381 0.978219858879417 1 1
1.05105137934855 1.0499200681157 1 1
1.12035638836683 1.11927115661287 0 0
0.995046515562206 0.9940686879233 1 1
1.02811757949111 1.02711747828623 1 1
1.04623935649403 1.04523093147625 1 1
1.01033616382133 1.00931452324828 1 1
1.12194183368998 1.1208765030312 1 1
0.978992782713034 0.977931437307816 1 1
0.975053775186283 0.974049318600664 1 1
0.963009280375201 0.961899896720562 1 1
1.09568598242014 1.09464468848046 1 1
0.962188841385833 0.961181427369901 1 1
0.913385176239132 0.912532880220755 1 1
0.979587957518933 0.978599607577897 1 1
0.999959071185651 0.998968522060792 1 1
0.961277252462214 0.960240473664151 1 1
0.958500646409613 0.957438677408027 1 1
0.948049038947369 0.947044806974557 1 1
1.042534632134 1.04140154309847 1 1
1.15791741921559 1.15667826078435 0 0
0.997337954972934 0.996433977218456 1 1
0.986744291473387 0.985693081336736 1 1
1.05424875597324 1.05314350125728 1 1
0.958409790753268 0.957355129525119 1 1
1.04775884785835 1.04665339033123 1 1
0.909737793179415 0.908854388368417 1 1
0.962021251643973 0.96097393780229 1 1
0.899911144142648 0.898989669127719 0 0
0.895403604452574 0.894459783010872 1 1
1.00874069890987 1.00761771458403 1 1
0.988933755485137 0.987773127107375 1 1
1.02742696681877 1.02635219038 1 1
0.936157764817388 0.935273932369422 1 1
1.05064878086055 1.04962056508742 1 1
1.03279504650512 1.03172045569121 1 1
0.988690657386465 0.987699776036192 1 1
1.00427856339254 1.0032659007753 1 1
1.03509822393366 1.03409804567317 1 1
1.02291686423008 1.02180685461956 1 1
0.907279048130555 0.906357964729019 1 1
1.07766656454251 1.07662342126278 1 1
0.995937934187687 0.994712364049614 1 1
1.07758364639024 1.07642464239853 1 1
0.87856305892395 0.877573902051502 1 1
1.10088331220795 1.09980524241343 0 0
1.03614285256977 1.03500618861464 1 1
1.07662009554217 1.07551499983065 1 1
1.02182833296023 1.02064921008813 1 1
0.954631272458722 0.953676628272819 1 1
1.03802662457998 1.03694920770096 1 1
0.962733492962157 0.961719840690342 1 1
1.02145288563521 1.02037127350286 1 1
0.958373796710357 0.957327979438936 1 1
0.976940160553376 0.975914451971221 1 1
0.988016844439415 0.986920728345183 1 1
1.06314197884488 1.06213218957357 1 1
0.976619981211956 0.975610799731693 1 1
0.994514959424006 0.993495941152487 1 1
0.980844745704933 0.979860319770705 1 1
1.01491536499549 1.01395889472185 1 1
0.987991528599648 0.987116970884359 1 1
0.921518766453717 0.920521533945923 1 1
0.931286068951412 0.930357838992494 1 1
1.0383894195876 1.03731873279868 1 1
0.745805153161967 0.745113543102411 0 0
1.07155598878376 1.07052667335274 1 1
1.01679867892003 1.01586969000308 1 1
1.03481360302059 1.03379124441373 1 1
1.05847853065124 1.05743566075017 1 1
1.08530727386842 1.08420757794324 1 1
0.890203081079587 0.889313871547226 0 0
1.09227614574479 1.0911551193856 1 1
0.938335883833184 0.937415047028737 1 1
0.994381537924662 0.993390589813167 1 1
1.06345208394504 1.06241562660942 1 1
1.06361004754398 1.06260674564944 1 1
0.92486969551989 0.923890623333703 1 1
1.01599130811204 1.01492839558127 1 1
1.02086814123643 1.01976388682026 1 1
1.05665742466909 1.05556706331474 1 1
1.07625286367022 1.07514980823572 1 1
1.02459567706872 1.0234812959998 1 1
0.929438989071493 0.928526680935054 1 1
1.11247348308462 1.11141538012802 1 1
0.960146614069087 0.95918167716517 1 1
0.978389816847856 0.97741952706902 1 1
0.993495185120867 0.992440155085787 1 1
1.09619050860898 1.09503738600752 1 1
1.00724652911507 1.00619072387805 1 1
1.03296354713322 1.03194061209259 1 1
0.923772159315033 0.922727860224291 1 1
1.00116272951257 1.00018241853676 1 1
1.0296555845002 1.02862552934181 1 1
1.05060590228399 1.04943244433845 1 1
0.995297117010022 0.994162818835913 1 1
1.06886013223186 1.06778775382006 1 1
0.924981381091537 0.924063894890515 1 1
1.00832006568085 1.00740004196257 1 1
1.05038438949147 1.04923761912521 1 1
1.04110950101855 1.04008990016714 1 1
1.04097485822001 1.039951733952 1 1
1.07789912454815 1.07679459425116 1 1
1.00064328850663 0.999532961316813 1 1
1.07127074338263 1.07024442248349 1 1
1.0112014253632 1.01017473404349 1 1
0.920499994081274 0.919502449224722 0 0
1.02808618965052 1.02693518925908 1 1
1.12877304656831 1.12763208673844 1 1
1.15984846160427 1.15851666131143 0 0
1.04630332102782 1.04520281330872 1 1
1.09488483432311 1.09364022391683 1 1
0.933432071124389 0.932373170686173 1 1
1.05469193577282 1.05365891931529 1 1
1.09162896245298 1.09047526613202 1 1
0.87933860235943 0.878459141485886 1 1
0.955795774126958 0.954700284111795 1 1
1.02062811814446 1.01966288846344 1 1
1.07288661720662 1.07177544186613 1 1
1.03673012681508 1.03571284240759 1 1
1.05793524490939 1.05679677907937 1 1
0.990981079705723 0.989975041060747 1 1
1.0357912729163 1.03467408469517 1 1
0.972332688300611 0.971399541981317 1 1
1.06507102618542 1.06399857287733 1 1
0.94155960869638 0.940572697952464 1 1
0.919426960914855 0.918398513673818 1 1
0.99453894909468 0.993516304056144 1 1
1.06584660340961 1.06475435287632 1 1
1.0324708575243 1.03144935238116 1 1
0.93335050689767 0.932345550177468 1 1
0.914965639732655 0.914022347679791 1 1
1.00535829546748 1.00435141887432 1 1
0.970100535097403 0.969088965813318 1 1
1.04801870734566 1.04692939706262 1 1
0.998116194678112 0.997190728260143 1 1
0.960560428421153 0.959712816081387 1 1
0.89741456744487 0.896454845716624 1 1
1.0389084729959 1.03774230271597 1 1
0.984099738194133 0.98295643753228 1 1
1.0492551855665 1.0481058492646 1 1
1.12924109398589 1.12815054307826 0 0
0.946115579646794 0.945225548439088 1 1
1.03861602339518 1.03750560827709 1 1
0.985091054242934 0.983973060459743 1 1
1.0027828685483 1.00182848454883 1 1
1.08836542058094 1.08728778081641 1 1
1.16197594863207 1.16073785160826 0 0
1.00010494425596 0.999048524483561 1 1
0.914443977590039 0.913514060186207 1 1
0.984183328906518 0.983088083542235 1 1
0.858895972495717 0.858042418489702 0 0
0.959297429773134 0.958233107848758 1 1
0.925507875626967 0.92454788049535 1 1
0.975507283036321 0.974601140997577 1 1
1.01030220831556 1.00924783973404 1 1
0.94633518728547 0.945276562041653 1 1
1.07087616488078 1.06963856678876 1 1
0.99347145077369 0.992405416960522 1 1
0.94035257647651 0.939387830945934 1 1
0.997804390992297 0.996730591890389 1 1
1.03774571793693 1.03665641425524 1 1
1.11895031776822 1.11774328823331 1 1
0.912983508575512 0.912131487709658 1 1
0.918882818321864 0.918028570844279 0 0
1.01271924794278 1.01161643850461 1 1
1.11739139552216 1.11612958489892 1 1
0.950509914889454 0.949392364044866 1 1
0.887305209169439 0.886498328735764 1 1
1.01164818774959 1.01063943639087 1 1
1.06258946039216 1.06145983865302 1 1
1.11135211851186 1.11019992018485 1 1
0.891935198058997 0.890926695370463 0 0
0.916541485824492 0.915631736336703 1 1
1.05704484966004 1.05598030334073 1 1
1.04330412248587 1.04226048349827 1 1
0.963740871110665 0.962707427828476 1 1
0.935385858749931 0.934447392032883 1 1
0.946378176161485 0.94543523143726 1 1
0.980962928128026 0.979956298441442 1 1
1.0358015919729 1.03463801633175 1 1
1.06654073382158 1.06549942124184 1 1
1.08653213696897 1.08543304380559 1 1
1.05841653955997 1.05734646868288 1 1
1.08735616386216 1.0863389302037 1 1
0.990548205939102 0.989530999650341 1 1
0.823290788832091 0.822416534780902 0 0
0.973671488352855 0.972786859647611 1 1
0.887858035211013 0.886916823578543 0 0
1.08721131938872 1.08605645298492 1 1
0.972192114363563 0.971288499401637 1 1
0.915874183292018 0.914982854417673 1 1
1.05997013331564 1.05886101297759 1 1
1.01323731896358 1.01222842280406 1 1
0.93855245388026 0.937527160977122 1 1
0.953091307949368 0.952045330296399 1 1
0.988084973885535 0.987121250831731 1 1
1.04443309373961 1.04337678177111 1 1
0.950779877049894 0.949712686963627 1 1
0.912328012610663 0.911428208233503 1 1
0.96247661756496 0.961520142157992 1 1
1.07171515491514 1.07058066840814 1 1
0.903828304756017 0.902927170196403 1 1
0.963233214929734 0.962262212820311 1 1
0.892620713639118 0.891709852885187 1 0
1.02585780765409 1.02480328738458 1 1
0.910976057384209 0.910138409062644 1 1
1.1158768634623 1.11475509081658 1 1
1.03317851982032 1.03201502437356 1 1
1.01105019099588 1.00990847859753 1 1
1.00465468721483 1.00367911581889 1 1
1.01812659322743 1.01710101295317 1 1
1.11232131118659 1.11117742376616 1 1
0.988429420850874 0.987471083245466 1 1
1.06811514847914 1.06706353398103 1 1
0.983709987248346 0.982641601304565 1 1
0.880062200196374 0.8791930354554 1 1
0.941921036341843 0.940968923648756 1 1
0.972761509026415 0.971662480306438 1 1
1.07041181128952 1.06937855963827 1 1
1.02147195080165 1.02032673317763 1 1
0.969328449477223 0.968308362636668 1 1
0.955097375092968 0.954153306415645 1 1
0.998063769067325 0.997010279217656 1 1
0.994183002915892 0.993148171363111 1 1
1.00680348575319 1.00579723311965 1 1
0.971209671074387 0.970274586908101 1 1
0.964840096756361 0.963855002895838 1 1
1.0140415569407 1.01285691066341 1 1
1.0029190370693 1.00185074302532 1 1
1.05475192817402 1.0538097777745 1 1
1.02525733399843 1.02419237095222 1 1
1.03615344848155 1.03500146444662 1 1
1.08123924638364 1.08017131183532 1 1
0.958471860951244 0.957601106350604 1 1
1.00970137320792 1.00866594943016 1 1
0.96819730767372 0.967257460991764 1 1
1.06255506848514 1.06153394771074 1 1
0.937781715105108 0.936705857840908 1 1
0.909711194045792 0.90882087244008 1 1
1.0327110735239 1.0316868249814 1 1
1.0677878265726 1.06664759858499 1 1
1.10345080712148 1.10239517493196 1 1
1.04995044186013 1.04879125155523 1 1
0.926868183963643 0.925878809487596 1 1
0.922640819161878 0.921737011851562 1 1
1.03644228588322 1.03540605711261 1 1
1.04164574354116 1.04059302510286 1 1
1.06058940899448 1.05954479293498 1 1
0.97695600791921 0.975995420835102 1 1
1.03209991212714 1.0309879446448 1 1
1.00534811569918 1.00428783813636 1 1
1.05774317116499 1.05663845552436 1 1
1.07173752656289 1.07065633623569 1 1
1.02882221530257 1.02785509633845 1 1
0.988295758433937 0.987201185781585 1 1
1.02604456641368 1.02505403269533 1 1
0.994602448069494 0.993647254998435 1 1
1.15723140450735 1.15601157933326 1 1
1.05750095743525 1.05642879191988 1 1
1.05744538827717 1.05641974706018 1 1
1.006539700836 1.00541679920821 1 1
0.935697854052455 0.934691404545468 1 1
1.01292220565247 1.01197291926992 1 1
0.968423526839637 0.967362028685336 1 1
0.94219904056445 0.941288560281368 0 0
1.02108787792496 1.01999711712846 1 1
1.07753794650188 1.07643046864431 1 1
1.10688618090588 1.10578463704233 1 1
1.05745512056626 1.05635449622271 1 1
1.15780098178564 1.15661530769286 0 0
0.935166985972188 0.934188397558371 1 1
1.11828189169161 1.11721591259798 0 0
0.996869778677981 0.995954502283436 1 1
0.874798341238529 0.873798807122056 1 1
1.07291265393317 1.0717756923382 1 1
1.10129860104717 1.10021825226547 1 1
1.00940798092826 1.00834652227175 1 1
0.974694967787334 0.973685761058329 1 1
1.01964168582541 1.01863888248916 1 1
0.940863713377694 0.939976613077758 1 1
1.03598807306705 1.03488988489925 1 1
1.11081807893896 1.10976728143966 1 1
1.14932966908592 1.14810703586268 0 0
1.08077972304113 1.07961730195121 1 1
1.04029644144111 1.03928616070502 1 1
0.957801000575943 0.956855341297555 1 1
1.02387439766397 1.02288999746298 1 1
0.978487041898714 0.977478825334001 1 1
1.03912105675862 1.03791681792058 1 1
0.919366610994137 0.91854921140084 1 1
0.996385585803911 0.995341656851189 1 1
1.08993280079255 1.08879576935992 1 1
0.845759639843518 0.844940420245369 0 0
1.1006836347692 1.0993923655354 0 0
1.0786348364999 1.07747081546439 1 1
1.03834253093866 1.03716020162003 1 1
0.945089555450943 0.944102879712295 1 1
0.986776227377021 0.985804994941885 1 1
1.03521363383513 1.03413957950604 1 1
0.950489458804709 0.949365492089167 1 1
1.13229532383185 1.13105136860017 0 0
0.982056335856267 0.980975921097751 1 1
0.98491700123495 0.98401829771054 1 1
1.05863519472328 1.05766636835545 1 1
0.913893351458661 0.91289940039425 1 1
1.06615353645075 1.06502920285385 1 1
0.995060902858462 0.994044700932772 1 1
1.13510273181068 1.13385114423361 1 1
0.999312217294763 0.998233403451761 1 1
0.979883328890693 0.978921229225895 1 1
1.05221988149134 1.05117202719109 1 1
0.954742375517686 0.953698318395237 1 1
0.901594788038037 0.900621060023213 0 0
0.994719560431251 0.993678999607094 1 1
1.08974637196832 1.0886396827235 1 1
0.910774092669485 0.90975871729867 1 1
0.933794985494088 0.932819120197082 1 1
1.04395910679728 1.04290065503084 1 1
0.927291224360045 0.92641381225245 1 1
1.08016143708913 1.07899112236257 1 1
0.958872380387909 0.957747218617336 1 1
0.907094937883209 0.906253951503781 1 1
1.0037225746451 1.00263494291752 1 1
1.05111393415265 1.05014422379137 1 1
0.980742304755614 0.979846682414203 1 1
0.898178019676504 0.89724664483137 1 1
0.942739539552086 0.941701875197298 1 1
1.06528370572876 1.06416419198611 1 1
1.03273210402773 1.03166001658995 1 1
1.09008261785607 1.08903601565498 1 1
1.10309843894381 1.10207208155865 1 1
1.07706533439122 1.0760165646226 1 1
0.902296194487764 0.901373503086548 1 1
1.0542702318552 1.05321800614252 1 1
1.07033752926332 1.06910943342545 1 1
0.990351620868998 0.989416453613264 1 1
0.941091308996119 0.9401023325656 1 1
1.04200460164474 1.04092231412172 1 1
0.948357733457619 0.947378748454503 1 1
0.92669139501664 0.925782901731232 1 1
1.03985603715975 1.03889768793955 1 1
1.00477859135188 1.00360393697098 1 1
1.05731815351466 1.05624876864486 1 1
0.973302238773052 0.97232085916966 1 1
1.25340121650472 1.25225652183023 0 0
0.953185922071219 0.952082059852613 1 1
1.0026499210642 1.00160028280964 1 1
0.88258670882547 0.881789787149693 1 1
0.91591450573283 0.915000592966915 0 0
0.92997514592862 0.928834153979424 1 1
0.866914719632644 0.866047539129713 0 0
1.01260608238884 1.01153894146745 1 1
1.07749097477007 1.07633044652357 1 1
1.06719572272598 1.06605564616914 1 1
0.878772518135175 0.877881048930037 0 0
0.98077093994475 0.979763160102353 1 1
0.94264799427392 0.941800703802173 1 1
1.02655887243417 1.02546494209284 1 1
1.00210081073645 1.0011226341334 1 1
1.02693257119177 1.02579664225838 1 1
0.950896927702188 0.949883619739107 1 1
0.98030722840643 0.979260024918403 1 1
1.03551693963885 1.03446743735882 1 1
0.963770924668512 0.962782477498709 1 1
1.00492219047243 1.0038074225938 1 1
1.04549380737678 1.04437108029351 1 1
0.937022173847782 0.936093679192117 1 1
1.01054752701912 1.00955070273607 1 1
0.960918897265907 0.959707133812586 1 1
0.950501651160058 0.949456436923426 1 1
0.85440690063416 0.853591985943403 1 1
0.981117188174758 0.980125849915971 1 1
0.947763467454627 0.94679769664518 1 1
1.00705277116563 1.00604000203793 1 1
0.89162865990474 0.890608281243421 1 1
0.926184177708121 0.925185799038365 1 1
0.923747183327169 0.92278939226604 1 1
0.89721368126284 0.89619939634741 1 1
0.926372729188638 0.925424295380092 1 1
1.10738470010092 1.10614358959795 1 1
0.987347672810749 0.986355115069302 1 1
0.990061649207032 0.989023156687471 1 1
1.07319105174788 1.07201883055122 1 1
1.07057979659251 1.06949614900458 1 1
1.05466236395337 1.0536093645765 1 1
1.10494887265694 1.10379561390377 1 1
0.98716802665476 0.986171066442344 1 1
1.00916581863935 1.00799812494294 1 1
0.928317313736633 0.927407249476844 1 1
1.06970421009893 1.06857521356349 1 1
0.880799565698669 0.879828767002817 1 1
1.00867873556527 1.00764518677523 1 1
0.916507000106321 0.915597672037635 1 1
1.03682219650445 1.03580984259281 1 1
0.897395741373721 0.89639081494282 1 1
1.09040772891614 1.0893041683989 1 1
0.973028526837723 0.972090873948291 1 1
0.994648841986913 0.993519449871435 1 1
1.05336617449947 1.05236880969611 1 1
0.932899842629598 0.931922320342967 1 1
0.913079813683461 0.912223475750345 0 0
1.09367676692985 1.09236605534535 1 1
1.13325958113641 1.13215607685158 1 1
0.979298498860701 0.978244553868313 1 1
1.08633732998133 1.08508033887097 1 1
0.977733185555867 0.976638254170726 1 1
1.03378254767352 1.03270376862524 1 1
0.940576711432034 0.939654208699901 1 1
1.06992783822964 1.06875694424593 1 1
1.00161931822699 1.00044374825721 1 1
1.00962255597871 1.00858388743443 1 1
1.01596287006887 1.01476608572574 1 1
1.05055160113927 1.0494420865131 1 1
0.918217524597393 0.917322651014008 1 1
0.990441781546186 0.989476475991373 1 1
0.894808477565337 0.893806902614623 1 1
0.956166262648405 0.955218372057398 1 1
0.887835986543019 0.886868631421701 0 0
0.928814103947887 0.927936520227611 1 1
0.909865960603193 0.908921913970662 1 1
0.968666029918988 0.967723843044543 1 1
1.0292936122606 1.02826568798261 1 1
0.920879662642821 0.919830447425132 1 1
0.975118926615802 0.974039062035052 1 1
0.968720915587253 0.967758818702602 1 1
1.04522611093862 1.04423172755301 1 1
1.07918689273374 1.07812929566842 1 1
0.889526055852312 0.888568826649835 1 1
1.02505420547747 1.02401177207684 1 1
1.05356842696488 1.05249322313966 1 1
1.05956264221298 1.05846117284889 1 1
0.887784135936902 0.886857028672723 1 1
1.01875338486255 1.01769868112113 1 1
1.04330809771956 1.04218274646373 1 1
0.892346553802301 0.891345799407297 1 1
1.04220404559767 1.04099174621105 1 1
0.940168705958275 0.939190740400018 1 1
1.01832267396958 1.01737607818295 1 1
0.858379789273109 0.857478669547635 0 0
0.874556712789099 0.87358458538281 1 1
1.05516826691947 1.05407605367605 1 1
1.02397711902765 1.02303093510228 1 1
0.909747417281201 0.908871532648503 1 1
1.03280949324256 1.03171655049679 1 1
1.04086462402856 1.03977398333931 1 1
1.0239535461659 1.02278583122878 1 1
1.10719223196868 1.10603258145349 1 1
0.887779525783058 0.886997511997707 1 1
1.03755046825479 1.03637397124236 1 1
0.966528694600386 0.965578250188552 1 1
0.938605703232694 0.937707581982294 1 1
1.04388175519536 1.04274171486692 1 1
0.937943484419766 0.937020070950251 1 1
0.970986255881726 0.969896659203108 1 1
1.05848289958599 1.05737404961752 1 1
0.877547792748011 0.876641872394878 1 1
1.15018433399984 1.14893281038823 0 0
0.994777133735885 0.993803681556748 1 1
0.915500854000099 0.914599463026955 1 1
0.944798813927571 0.943775047624628 1 1
0.873981604663286 0.873168714657356 0 0
1.05869034299188 1.05753266695863 1 1
1.05072528989309 1.0496834020986 1 1
1.02583636443678 1.02483694842838 1 1
1.15457409458643 1.15340858398264 0 0
1.04177234494237 1.04073046050666 1 1
1.0707215480792 1.06972666905991 1 1
0.902436237586863 0.901466015937842 1 1
1.05798483449289 1.05682256172723 1 1
0.99459438126593 0.993636615929187 1 1
0.886780303162482 0.885843474853694 1 1
0.995620630173018 0.994585196064472 1 1
1.06390917433637 1.06277545316032 1 1
0.918185374547678 0.917184654776629 1 1
0.898694702810255 0.897720136050652 0 0
0.908706725529225 0.907773744484654 1 1
1.06115002519036 1.05995198331466 1 1
1.00853499240774 1.00745873094755 1 1
1.06720521477065 1.06623810129981 1 1
1.00514447099763 1.00415985662765 1 1
0.973753298414233 0.972705655895898 1 1
1.02509866255257 1.02400457046803 1 1
1.12576811539394 1.12462540441093 1 1
0.994660594638169 0.993583662674105 1 1
1.03470636316024 1.03360821156838 1 1
0.887587237645771 0.886640453586781 1 1
0.842807568955485 0.841931990153739 1 1
0.99042688325566 0.989461560682319 1 1
1.14495374306588 1.14387834994713 1 1
0.949142502710039 0.948111392164446 1 1
0.979115824381203 0.978116387002817 1 1
0.950286413555422 0.949230270814005 1 1
0.921598712714982 0.920777212169211 1 1
1.06182964000961 1.06083452964819 1 1
0.901944843167047 0.901022445122057 1 1
0.977372027420105 0.976364702391938 1 1
0.833357480354292 0.832482438149589 0 0
0.826615366807468 0.825723098572759 0 0
0.933545585927901 0.932523480035982 1 1
1.09237922864436 1.09124264667436 1 1
0.987916207849139 0.986901379275618 1 1
1.01346914308568 1.01224829678671 1 1
0.991172816408726 0.990115730365566 1 1
1.05416929837784 1.05309510062596 1 1
1.07922052078039 1.07819940758392 1 1
1.02710030874195 1.02616894406148 1 1
1.04621824316249 1.04519765778118 1 1
1.04019132809576 1.03900878999511 1 1
0.988529596932351 0.987603420063752 1 1
1.14317121372506 1.14194550385036 0 0
0.913413968444904 0.912476705435113 1 1
1.219710397922 1.21850869234777 0 0
1.12366817973349 1.12244829875961 1 1
0.96666284052266 0.965655756114074 1 1
0.975087444223862 0.974176843119164 1 1
1.0455421417778 1.0443624698929 1 1
1.11258081655197 1.11132870112011 0 0
1.0252199686226 1.02428995806143 1 1
1.02642005738452 1.02535615374889 1 1
0.98149778322473 0.980455873090344 1 1
0.997911278033222 0.996875417763058 1 1
0.960099319653113 0.959071922183473 1 1
0.991539029633326 0.990476522914593 1 1
1.04952532256784 1.04830718293128 1 1
0.889645061042934 0.888745402125704 1 1
0.940333767788433 0.939358944545524 1 1
0.977991734394251 0.976892664620229 1 1
0.960758532988991 0.95974516313076 1 1
1.09376665339079 1.09272078704888 1 1
0.965155948995807 0.964068316912205 1 1
0.983489987689672 0.982535178866578 1 1
1.08685643694676 1.08582255796482 1 1
1.03682046984227 1.03583060785971 1 1
1.07936337287373 1.07825417302646 1 1
1.00156111733314 1.00048094756435 1 1
1.03518856534923 1.03414543064734 1 1
0.936094195804767 0.935069241226726 1 1
1.02668437046152 1.02579128744044 1 1
0.961224434838108 0.960105351862543 1 1
1.04905777792863 1.04803985926264 1 1
0.862184026010677 0.861234229821464 1 1
0.886814563818512 0.885930498401344 1 1
0.935548431200416 0.934595077473708 1 1
0.99025797645511 0.989268453006908 1 1
0.861124563709119 0.86026992608909 0 0
1.06893664873657 1.06794254290178 1 1
1.02978787526198 1.02872811662059 1 1
1.07058495164369 1.06948535035422 1 1
1.06855683728386 1.06749426122134 1 1
1.0146642556357 1.01353228344497 1 1
1.02480565014004 1.02377492818158 1 1
0.996270982360298 0.995333309307991 1 1
1.14884052435291 1.14757853302466 1 1
0.953480108399877 0.952516960475054 1 1
0.912853770459263 0.911880099940664 1 1
1.02935087406119 1.02829616001104 1 1
0.945628294755783 0.944577885041606 1 1
0.999609052187929 0.99851442372076 1 1
1.2011680153439 1.19985406204321 0 0
1.07168514900642 1.07062284403066 1 1
1.11127141499983 1.11006533592613 1 1
1.07417275972394 1.07300292368906 1 1
1.01002338683702 1.00903360149701 1 1
0.957443407240501 0.956511858811607 1 1
0.975363444325995 0.974393114054351 1 1
1.04291347962821 1.04189193143676 1 1
1.10074744046657 1.09966286059215 1 1
0.969281025898711 0.968314309104217 1 1
1.01792744708873 1.01692988232733 1 1
0.932155744522986 0.931203937143751 1 1
0.955693926824322 0.954685908286209 1 1
0.900351218531296 0.899385930380141 0 0
1.05236871687493 1.05121898555414 1 1
1.07532088644168 1.07405997919805 0 0
1.04561134578396 1.04453088242598 1 1
0.921616398700612 0.920614736378972 1 1
0.957451393812316 0.956486986776277 1 1
1.06945413082337 1.06836551751154 1 1
1.00640689617782 1.00533214528492 1 1
0.962607214153631 0.961486074024367 1 1
0.987741299262639 0.986687181230682 1 1
1.04661621716064 1.04539995261131 1 1
0.94075189408535 0.939759311804602 1 1
0.955407597526877 0.954422019963524 1 1
0.978073052572414 0.977155772332042 1 1
1.00746691100002 1.0064457903077 1 1
1.09626796465733 1.09523930729392 0 0
0.79507008051597 0.794225577456657 0 0
0.935061637457744 0.934115110163028 1 1
0.973043668895899 0.972059569175293 1 1
1.01669478905563 1.01561909521031 1 1
1.0470499905804 1.04591253355455 1 1
1.02604980250533 1.02499725751748 1 1
0.872679998096274 0.871758420829048 0 0
0.955595945456525 0.954712250845257 1 1
0.988242278887191 0.987183711818347 1 1
0.921940555309202 0.920977926972782 1 1
0.93469921799243 0.933808765376938 1 1
0.986450631268519 0.985419992019589 1 1
0.953497846059621 0.952542760756948 1 1
1.02723485538657 1.02609155348991 1 1
1.02867767741446 1.02764439786929 1 1
1.04759966526244 1.04654062232258 1 1
0.941018216110926 0.940070117799702 1 1
0.895930591776219 0.895041227551109 1 1
0.990317321048806 0.989335430456417 1 1
0.993186631891571 0.99219401374485 1 1
1.05558151926896 1.05446455029867 1 1
1.03065766951099 1.02943850937571 1 1
1.0590698737859 1.05783630423706 1 1
0.973965346928752 0.972875471716948 1 1
1.10133147201712 1.10027826694726 1 1
0.913258126907269 0.912251811075616 1 1
0.952134925274026 0.951070803498482 1 1
1.05175967168234 1.05068872834291 1 1
0.858541190631899 0.857697303874615 0 0
0.934779894705677 0.933784653880952 1 1
1.02469065011112 1.02354831091741 1 1
0.951801283906658 0.950710223807289 1 1
0.980586147424167 0.97953542769864 1 1
0.980902474728705 0.979904433117967 1 1
0.974870467019296 0.97387318772356 1 1
0.984019679731569 0.983048048390079 1 1
0.962043809940473 0.96112015723451 1 1
0.822277183968412 0.82143248658636 0 0
1.21217409098922 1.21094464232534 0 0
0.932233123009044 0.931287813247623 1 1
1.06925691257237 1.0681975907316 1 1
1.01000939327235 1.00894922565162 1 1
1.04145770868643 1.04039779797786 1 1
0.845686554319002 0.844856366037502 1 1
1.02594967574888 1.02493089840301 1 1
0.996166243412995 0.995082251809382 1 1
1.13421948884999 1.13299969013176 1 1
1.04005935608875 1.03904338937552 1 1
1.0098884749815 1.00895093721178 1 1
0.971049899360352 0.970039713171263 1 1
1.00159054860231 1.00055288530416 1 1
1.00824896266922 1.00717733220069 1 1
1.0186804977136 1.01767388274469 1 1
0.908674007170706 0.907772137316749 1 1
1.04803651312136 1.04687771260047 1 1
0.998715417180524 0.997604656661373 1 1
1.08575229021623 1.08471798146488 1 1
1.02141354981398 1.02020104298829 1 1
1.04205047684912 1.04100110166206 1 1
1.03547186005775 1.03450795186484 1 1
1.05785070733678 1.05670658113673 1 1
1.16634102331122 1.16527657754749 0 0
1.00362220940918 1.00252968142667 1 1
0.956598987697078 0.955678763982435 1 1
0.966982301012513 0.965946079671969 1 1
0.985053092462243 0.984005490822455 1 1
0.96415653685062 0.963112086518733 1 1
1.04372082308841 1.04264116695269 1 1
1.05205610859444 1.05097598698241 1 1
0.844312032159062 0.843341476988844 1 1
0.960530106170425 0.959466858421485 1 1
1.07571087246088 1.07457926951254 0 0
1.00703614912694 1.00607188683203 1 1
1.02780286118492 1.02692856214968 1 1
1.09462713140174 1.09351089290371 1 1
0.955746762071797 0.954703430197952 1 1
0.938880632682083 0.937847225432628 1 1
0.958495738852043 0.957459190775537 1 1
1.15180339681032 1.15069440300234 0 0
1.03708425415365 1.03610344413189 1 1
0.995331739663416 0.99436268715386 1 1
0.876293591956312 0.875332616213876 0 0
0.894886904425262 0.893920290168245 1 1
1.10021898462045 1.09904001383922 1 1
1.04814784831371 1.04715818254478 1 1
1.01887307778938 1.01784490335954 1 1
0.942785234781186 0.941806893474725 1 1
1.02046403082965 1.01950147925836 1 1
0.956726778668127 0.9557802178139 1 1
1.02784735613495 1.02680196802512 1 1
0.918445058060797 0.917486563417977 1 1
0.984535801245208 0.983610593403686 1 1
1.02409643045336 1.02301783348481 1 1
0.902264325119145 0.901344314742446 0 0
0.918882332497465 0.917906209536235 1 1
1.01522367468627 1.0141498652732 1 1
1.12241357549532 1.12132835809007 1 1
1.08704574348279 1.08583545821177 1 1
1.02798642245297 1.02686649637332 1 1
0.979098772296538 0.978171729086043 1 1
0.908554915772657 0.907571425285834 0 0
0.974856517637734 0.973901273996823 1 1
0.97946840005601 0.978456200475385 1 1
0.89921454188014 0.898310971321245 1 1
1.1104221184786 1.10924875240331 0 0
1.03957896584899 1.03857347664533 1 1
1.01172542625808 1.01070545650371 1 1
0.969791033081165 0.968891817550112 1 1
1.02936072681059 1.02827012703236 1 1
1.09066146243212 1.08940225712569 1 1
1.05315435127045 1.05215426978374 1 1
1.06594541016004 1.06496434823019 1 1
1.02116247596215 1.02018824704523 1 1
1.05754089867414 1.05646142411989 1 1
1.04705086736567 1.04603272873182 1 1
1.01447804941268 1.01346527922053 1 1
0.994179826186694 0.993156423422101 1 1
0.889174611841978 0.888266298468857 0 0
1.03739067656605 1.03640688348438 1 1
0.993236001002328 0.992165076875586 1 1
0.901872517956756 0.900993377671023 1 1
0.963047095707151 0.962015658072649 1 1
0.97143383881262 0.970391795755372 1 1
0.995562781629973 0.994608678165741 1 1
0.983816779761975 0.982741363473747 1 1
1.12183412312962 1.12064331155074 1 1
0.914085984480436 0.913219139888947 1 1
1.01007219664174 1.00901030952602 1 1
1.02829179962293 1.0271602413114 1 1
1.01823402746517 1.01715617666101 1 1
1.01980132833775 1.01866203973036 1 1
0.983883507019842 0.982921158541954 1 1
0.938906838725276 0.937891555742439 1 1
1.02732914933977 1.02633091208635 1 1
1.01940225455238 1.01837309806252 1 1
1.07049182512416 1.06932429331197 1 1
1.16479212285675 1.16346123197104 0 0
0.965511500400673 0.964486403520138 1 1
1.06543446808634 1.06432281804623 1 1
0.854822392272329 0.854026906892419 0 0
1.00173181596172 1.00076721921769 1 1
1.05113922278373 1.0499534233189 1 1
1.06959258454107 1.06860816915789 1 1
0.862934485227449 0.862067618775861 0 0
0.982087739514442 0.98102281761669 1 1
0.966106392199585 0.965253984204356 1 1
1.0087500680279 1.00771333999501 1 1
0.965506663025296 0.964559865746657 1 1
1.0704652538296 1.0694426846742 1 1
1.0261810798352 1.02509747406939 1 1
1.01002026448187 1.00890865677583 1 1
0.988144365654167 0.987023088345192 1 1
0.976015684393926 0.975127660856167 1 1
0.982655267712542 0.981566380105188 1 1
1.02154532000481 1.02052555582504 1 1
1.107442244754 1.10630358587311 1 1
0.978093694083289 0.977051135646256 1 1
1.00924530379319 1.00820512827697 1 1
1.04537147777198 1.04426812963758 1 1
1.04807777842019 1.04703381563937 1 1
1.01519251822212 1.01422872748576 1 1
0.984313070920633 0.983199995899798 1 1
0.85844168932507 0.857585604987164 0 0
1.03386736809289 1.03282756353501 1 1
0.88078840397109 0.879915382422279 1 0
0.932344256821839 0.931441660153481 1 1
1.06489729707006 1.06381865305126 1 1
0.966182913748905 0.96522565325328 1 1
1.01106989249604 1.01005198897524 1 1
0.914598476973682 0.913587589490199 1 1
0.996823815757806 0.995826106382215 1 1
0.969105144917311 0.968094356366534 1 1
1.0355682587343 1.03454504773853 1 1
1.01018462517169 1.00913844111546 1 1
1.12624405676057 1.12521755974399 1 1
0.989266678937298 0.988078360139322 1 1
0.970659130516717 0.969745601203024 1 1
1.07827186991104 1.07710206733133 1 1
0.913482965012923 0.912500007491817 1 1
1.07130570560706 1.07019886457117 1 1
0.983449737560575 0.982559310354619 1 1
0.944163933650822 0.943124914192904 1 1
1.049254254921 1.04813010291796 1 1
0.85654095254393 0.855576002194428 0 0
0.948696724870309 0.947737947181557 1 1
1.07797085217435 1.07688094518368 1 1
0.937785856858585 0.936867147009009 1 1
1.01031173826203 1.00925873510468 1 1
1.03395917912707 1.03298063790149 1 1
1.08946047727379 1.08833693458548 1 1
0.957272854821169 0.95630401286366 1 1
0.901477238075745 0.900683701667015 1 1
0.968061300886537 0.967137132163438 1 1
1.0791755395114 1.07802007621095 1 1
1.07500060136586 1.07375837394632 1 1
0.998193093904046 0.99711849780175 1 1
0.969014872999089 0.968009975512385 1 1
1.01766758985971 1.01658021349306 1 1
1.03397228144467 1.03292880881131 1 1
1.00718569880382 1.00611870577812 1 1
0.882900752103837 0.882039420686868 1 1
1.06184724708315 1.06079027674808 1 1
1.05941422308684 1.05832955893072 1 1
0.970135815646909 0.969142681659891 1 1
0.974850800663944 0.973830361929304 1 1
0.953841940478468 0.952785855960586 1 1
1.07319479607901 1.07219510486923 1 1
1.01123492269982 1.01006943038266 1 1
0.987357321200127 0.9863631556921 1 1
0.973648839073525 0.972520039790228 1 1
0.989428719038346 0.988306179924942 1 1
1.05587738229449 1.05471550201227 1 1
0.978505729887541 0.977528025947777 1 1
1.13967771391502 1.13848134858132 0 0
0.942346173786368 0.941329646052794 1 1
1.05205903533028 1.05097984451434 1 1
0.993453769261323 0.992304722562142 1 1
1.10589522786765 1.104808494323 1 1
0.982365380279217 0.981339444536847 1 1
1.03266934523259 1.03162603985288 1 1
0.901397651472186 0.900502489388816 1 1
1.01839874173261 1.01736709918267 1 1
0.996596029295997 0.995555683495266 1 1
1.10635643224865 1.10512944963807 1 1
1.00335094006843 1.0023255934771 1 1
1.0688582161834 1.06774237550504 1 1
1.0259069025828 1.02482673172895 1 1
0.852466643092008 0.851610907365479 1 1
1.04322343720183 1.04211123282377 1 1
0.960913472637804 0.959889018036511 1 1
1.05922941281281 1.05796662977067 1 1
0.945815608984894 0.944802502765731 1 1
0.975959612695466 0.974947270110744 1 1
0.952107375748085 0.951130553124638 1 1
0.98181552321767 0.980739667431696 1 1
0.955926491765042 0.954925196623376 1 1
0.986253145124841 0.985184876057568 1 1
0.915555042943766 0.914713106791545 1 1
1.06585031621467 1.06487064198004 1 1
0.877369488298277 0.876386604021323 1 1
0.964612229439375 0.963586582638487 1 1
1.06777868848719 1.06672057441095 1 1
1.00254762582638 1.00153498505641 1 1
1.01122285572032 1.01007151030649 1 1
1.04582094853492 1.04478731478181 1 1
1.01203181280267 1.01095282203208 1 1
1.02684304469849 1.02565152611377 1 1
1.02811791324881 1.0271044694852 1 1
0.978860124727615 0.977859873057342 1 1
1.04625700543578 1.04511774988604 1 1
0.921649576704486 0.920636965139772 1 1
0.955223572236572 0.954345938502318 1 1
1.13109705052598 1.12988594024551 0 0
1.08679532223662 1.08569570473099 1 1
0.921731490529581 0.92073342502854 1 1
1.03640150140832 1.035443593403 1 1
0.943724317639341 0.942774628969029 1 1
0.960556888635837 0.959601720612564 1 1
0.968888884684743 0.967973745679315 1 1
0.975800043677144 0.974796713521043 1 1
1.00918121725954 1.00817984813424 1 1
0.936338830112905 0.93541627073459 1 1
0.999867857793028 0.998839553546419 1 1
1.07618978379734 1.07499070251913 1 1
0.842275620113357 0.841386973961779 0 0
0.890290223736129 0.889348555298039 1 1
1.0591610803009 1.05802383574199 1 1
1.10799873889794 1.10692764555594 0 0
1.06591764578103 1.06489675680577 1 1
0.925312413368716 0.924392851649057 0 0
0.900671228317323 0.89975937133645 0 0
1.03149350628864 1.03040617661138 1 1
0.93519806016988 0.934190706516168 1 1
1.01162654868901 1.01057962694164 1 1
0.928234539771738 0.927268956391442 1 1
1.08138436472471 1.08027774251176 1 1
1.04416938492274 1.04298851504852 1 1
1.03749316972933 1.03651739108123 1 1
1.02963123551789 1.0285224591701 1 1
0.956565405663327 0.955420674865853 1 1
0.904272648706011 0.903410582654738 1 1
0.962218255409511 0.961265356110079 1 1
1.03425818514291 1.03321624088633 1 1
1.05824724522987 1.05719325899733 1 1
1.08456257199635 1.08325748500053 1 1
0.991794202319428 0.990849739837971 1 1
0.966308559586491 0.965332425940423 1 1
1.08874321610493 1.08767611937514 1 1
1.10586867035428 1.10477303646502 1 1
0.900079272919592 0.899058249746186 1 1
0.824085380855344 0.823207454646608 0 0
0.993619451083812 0.99266605524769 1 1
1.06892486641218 1.06776396077741 1 1
0.939697687285225 0.938610099719982 1 1
1.00685084162111 1.00582121952073 1 1
0.985864136728735 0.984848021139409 1 1
1.02695294489473 1.02596918120538 1 1
1.06858299421252 1.06734198591379 1 1
1.04145466848195 1.04041382169632 1 1
1.01571147900586 1.01469982928446 1 1
0.946786147986587 0.945824421652068 1 1
1.01053582883921 1.00941139899074 1 1
1.1112639040723 1.11005538095483 0 0
1.03255496012543 1.03158232380271 1 1
1.04664787070096 1.04561298797224 1 1
0.96997251026662 0.968953144431949 1 1
1.10612827447931 1.10499149822234 1 1
0.958300778598892 0.95735350710079 1 1
0.963931936813602 0.962968619279264 1 1
0.979832567579454 0.978911224133087 1 1
0.910228019911688 0.909251603587802 1 1
0.999850342215116 0.998825485060691 1 1
1.00463844210179 1.00361691022738 1 1
0.938927159881531 0.937980102549942 1 1
1.11188237130126 1.11071978144863 1 1
1.09350048163118 1.09239239951556 1 1
0.88010854936852 0.879325536405668 0 0
0.953523737801031 0.952584528562285 1 1
0.985866272061988 0.984634671559256 1 1
0.927259132880864 0.926387489357081 1 1
1.17497494592289 1.17387145757107 0 0
0.990462875111376 0.989412558031418 1 1
0.901059597229289 0.90016021833684 1 1
0.978372464432094 0.977338232533425 1 1
1.01345721781364 1.01242967921374 1 1
0.949971551736427 0.948955787748046 1 1
0.946198306351891 0.945166601161528 1 1
0.952390545519895 0.95149647305216 1 1
1.12170142825285 1.12042322390758 0 0
0.990140529158552 0.989176372105157 1 1
1.00393802488954 1.00302368119493 1 1
1.01474282520014 1.01364249323753 1 1
1.03544556547419 1.03431477628681 1 1
1.04322468174049 1.04206422185821 1 1
1.02581747993312 1.02481427761676 1 1
1.06862024457215 1.06743944307119 1 1
0.990091914664446 0.989082571520475 1 1
1.11854092646946 1.11724724582581 1 1
1.14196510825103 1.14064668904457 0 0
0.988556863032937 0.987506032999917 1 1
1.04915549811663 1.04806078518931 1 1
0.889588135722089 0.888759919204643 1 1
1.01765712924545 1.01659337073507 1 1
0.976837509200557 0.975936551546481 1 1
0.954730369430054 0.953772312773121 1 1
1.06255234211461 1.06139123252586 1 1
0.81622477741158 0.815299336676689 0 0
0.944207229851798 0.943286974438072 1 1
0.910016073193375 0.908988734768151 1 1
0.957526096605791 0.956549872714993 1 1
0.98488934179844 0.983878024810159 1 1
1.01212099896214 1.01097433003903 1 1
1.03623703910421 1.03514639911714 1 1
1.04768862322585 1.04653317817612 1 1
1.02954858103399 1.02847531092823 1 1
1.10846887215166 1.1072965297917 1 1
1.10761580278945 1.10653740580397 1 1
1.01790370537518 1.01682094731389 1 1
0.948387503077514 0.947464106256808 1 1
1.02833640765736 1.0272138928396 1 1
0.978957877519051 0.977958886639502 1 1
0.968427742550976 0.967367001200161 1 1
1.08553676903399 1.08443664135193 1 1
1.0734834762994 1.07229614809169 1 1
1.05095427501603 1.04983622905443 1 1
0.960813084966196 0.959899858937389 1 1
0.994751207913736 0.993659633491576 1 1
0.932376030919866 0.931462513730345 1 1
1.11113242435641 1.10986181081326 1 1
0.960367764903093 0.959418275958168 1 1
1.07040916146345 1.06920158702499 1 1
0.993670671287098 0.992593351350334 1 1
1.04266578805754 1.04156959834455 1 1
0.975147704386228 0.974208438101123 1 1
0.988525577181123 0.987542628209334 1 1
1.1194439657746 1.11842729688364 1 1
0.912095292672967 0.911196393527433 1 1
1.06605127665344 1.06499169502804 1 1
1.09859022442769 1.09744459160678 1 1
1.04459451227271 1.0434558854407 1 1
1.04874364863753 1.04772364856932 1 1
0.922532380030929 0.921541358972759 1 1
1.01511735163342 1.01408884110428 1 1
0.981027558584469 0.980005683763001 1 1
0.895466337159384 0.894423740254998 1 1
1.07806716491345 1.07684223265827 1 1
0.994241632919447 0.993193638825236 1 1
1.001033963057 1.00001681226926 1 1
0.984050966251057 0.983038568644827 1 1
1.0255892442603 1.02452563404648 1 1
0.943386067332169 0.942454542225781 1 1
0.998175274610075 0.997247474973606 1 1
1.0532055859356 1.05203186611683 1 1
0.966767459741379 0.965808154340827 1 1
1.02086520878325 1.01988069509645 1 1
0.963637416334593 0.962643429967482 1 1
1.06266347714755 1.06152562186233 1 1
1.00273279638506 1.00170328663902 1 1
1.19647175404942 1.19535159183098 0 0
0.941349217598507 0.940422666097295 1 1
0.87664804863614 0.875741401036404 0 0
0.994275196870778 0.99327003478746 1 1
0.931809541480064 0.930902862136165 1 1
0.988736707122172 0.987694272656328 1 1
1.06849663434861 1.06740658914086 1 1
0.947579643815777 0.946535534234289 1 1
0.916628517047043 0.915737651342118 1 1
1.0329652073737 1.03193447832419 1 1
1.04655221146123 1.0454561243921 1 1
1.03887396742584 1.03768632478046 1 1
1.10793903860246 1.10678223697824 1 1
0.913009861806302 0.912152840492036 0 0
0.966444928315234 0.965434919014288 1 1
0.963428545916623 0.962410545239082 1 1
0.926029716588803 0.925155519014459 1 1
1.06999079107988 1.06884579562062 1 1
1.05212999448253 1.05107061857546 1 1
0.888121785949525 0.887199402816295 1 1
1.10162125715256 1.10051206415516 0 0
1.10250914382976 1.10138888964425 1 1
0.970226346200947 0.969326100675013 1 1
0.984697014208499 0.983810772577985 1 1
1.0008300603012 0.999781453699773 1 1
0.925061619977813 0.924207112971418 1 1
0.948555527102823 0.947654337298262 1 1
1.01697222409284 1.01592843979286 1 1
1.02430958129835 1.02331157702401 1 1
1.00059768528805 0.999497294890725 1 1
1.0862945698345 1.08517215538679 1 1
1.08489289177792 1.08379383426169 1 1
1.05639795277057 1.05532966053674 1 1
0.993142767124612 0.992038417989259 1 1
1.08896156200956 1.08773980285156 1 1
1.10233984801161 1.10112384557014 0 1
0.923461926366893 0.922553690220147 1 1
0.954960136625548 0.95390619172918 1 1
0.872666739271548 0.871804840348097 1 1
1.19178187701611 1.19064787641266 0 0
0.870807227478174 0.869993320604799 0 0
0.995416528608616 0.994438216877921 1 1
0.945735349572321 0.944775401175845 1 1
1.01881325333348 1.01773630388978 1 1
1.08093860584942 1.07982909768872 1 1
0.904540885581254 0.903727997268655 1 1
1.01848190323283 1.01741685855784 1 1
1.0637503323186 1.06257777216604 1 1
1.00205799821367 1.00105212074627 1 1
1.12134014433733 1.12019591953948 1 1
1.05507715177359 1.05401188009468 1 1
0.92420473226381 0.923128739839208 1 1
0.954070579221241 0.953022206901459 1 1
0.997653597705309 0.996610553846827 1 1
1.00146689127624 1.00035706613371 1 1
0.960243664917663 0.959331675297244 1 1
1.07117018656477 1.0700805447773 1 1
0.943165380212323 0.942189771334422 1 1
0.998092855389097 0.997131386840727 1 1
0.920260954802494 0.919206837942204 0 0
1.0211735042037 1.02021235950015 1 1
0.916395494771653 0.915485124076654 1 1
0.986523988921441 0.985578065600278 1 1
0.946842515155906 0.945850365198019 1 1
0.902456622399209 0.901530714481794 1 1
1.06327105094208 1.0622653724899 1 1
1.10647218417415 1.1052392545995 1 1
1.04981015027061 1.0488414951296 1 1
1.0352938873937 1.03430422454329 1 1
1.00010896699768 0.999137029408665 1 1
1.06571918545153 1.06465637880597 0 0
0.990250433872764 0.989086661115433 1 1
0.967458801789326 0.966579853295126 1 1
0.883102982486421 0.882222210296636 0 0
0.971044553248091 0.970117030835443 1 1
0.957574571101124 0.956584284529645 1 1
0.945818395050599 0.944896536679103 1 1
0.860102719092559 0.859237599293252 0 0
0.890650388753276 0.889748314803669 0 0
1.02534825297278 1.02428631032461 1 1
1.02695369140397 1.02588520282249 1 1
1.04066541288749 1.03972610269304 1 1
1.01862329167846 1.01742333645174 1 1
1.01083204326944 1.00973127540289 1 1
0.986551729612821 0.985490079277669 1 1
1.06855030464051 1.06723421856885 1 1
0.970101044429997 0.969097398348929 1 1
1.00172780876294 1.00072897777953 1 1
1.13255849939208 1.13126696330917 1 1
0.963909826670435 0.962984158261346 1 1
1.0579155905688 1.05678338210607 1 1
0.930672976019666 0.929679830397809 1 1
1.10984732854514 1.10875427828737 1 1
0.991316117591477 0.990279532165454 1 1
1.03315566795789 1.03208579796167 1 1
1.11597127879057 1.11481012786248 1 1
0.97619424357214 0.975116423745108 1 1
1.03038301553162 1.02948941883551 1 1
0.995578016264497 0.994517505997925 1 1
1.02979761300443 1.02872164717504 1 1
1.03572142386559 1.03464433878573 1 1
0.990638747299913 0.98958645131673 1 1
0.992599524805518 0.991679462063145 1 1
0.928016713313681 0.927093703085201 1 1
1.10429676545241 1.10309427868013 1 1
0.933209790879667 0.932204706481732 1 1
1.04580506587985 1.04474785449094 1 1
1.05586830120172 1.05474202437321 1 1
0.987192699916697 0.986161908325906 1 1
1.02790292283545 1.0268045441392 1 1
0.97510241212029 0.974120822963389 1 1
0.867600762168517 0.866679592179975 1 1
0.979346796883678 0.978295319465856 1 1
0.914231884929215 0.913269708993734 1 1
1.02356658274959 1.02261712485756 1 1
1.0036079976636 1.00263212427927 1 1
0.902623035409559 0.901686593695079 1 1
0.941590511117017 0.940645499925057 1 1
0.978957825798155 0.978016774499758 1 1
1.07313147927818 1.07199012088624 0 0
0.991173037215036 0.990178913707113 1 1
1.12748420437814 1.12630923828178 0 0
0.959603181969207 0.958558896523431 1 1
1.03955737444442 1.03855350493805 1 1
0.953868030791283 0.953012019442727 1 1
0.815646070653311 0.814846422284827 1 1
0.971208037330374 0.970238124589425 1 1
0.944061495633331 0.943130133744176 1 1
0.990422892131267 0.989375834966958 1 1
1.05129012670268 1.05022958118546 1 1
1.06395839588901 1.06289252523033 1 1
1.07923232580523 1.0779810578146 1 1
1.05259005042758 1.05147692605508 1 1
0.924609589376823 0.923636590950598 1 1
1.09932398553391 1.09815197235844 1 1
0.971582768883934 0.970682034249831 1 1
1.00315407111621 1.00210588695622 1 1
0.986342330581242 0.98525078946066 1 1
0.90580338496954 0.904967362949069 1 1
1.0967153371784 1.09561731098144 0 0
0.988762969040523 0.987744801770148 1 1
0.805986057135393 0.805158051005497 0 0
0.961974090307854 0.9610211211532 1 1
0.88095915916854 0.880109104969564 1 1
1.08783616054668 1.08675551198365 1 1
0.887826926280731 0.886911253806931 0 0
0.95919129740119 0.958137795081316 1 1
1.02433842895969 1.02337415976275 1 1
0.962244811932637 0.961263820445578 1 1
1.07169840939172 1.07071933695874 1 1
0.927990437641054 0.926938371586359 1 1
1.04121037403829 1.04012134034973 1 1
1.09618023346679 1.09507404771323 1 1
0.940708572384679 0.939710701032018 1 1
0.956120279973367 0.955128716403843 1 1
1.0220977785898 1.02113389275126 1 1
0.974263927944191 0.973319570995516 1 1
1.00682625627248 1.00582253068929 1 1
0.827581033755669 0.826770126804135 0 0
1.03075259967438 1.02953467239022 1 1
0.994434077119262 0.993379895680278 1 1
0.976305921574415 0.975225085885221 1 1
0.931012423166167 0.930066314992548 1 1
0.902698102834975 0.901719164642982 1 0
0.954294335599993 0.953339643583226 1 1
1.02107279110373 1.01999982949552 1 1
1.03455963022101 1.03339648137576 1 1
0.963820885881846 0.962877839779438 1 1
0.9801947233331 0.979227727712847 1 1
0.940332558703121 0.939250104636395 1 1
0.982815314478205 0.981812178165347 1 1
1.1135863589475 1.11253393311481 1 1
1.00982973973407 1.00883569137917 1 1
0.90174239777131 0.900782522306046 0 0
0.998889126408625 0.997805092289481 1 1
0.951151364119312 0.950128990933772 1 1
1.05336258182605 1.05229274051506 1 1
0.983939583552563 0.982953325719434 1 1
0.953160568804969 0.952136040704874 1 1
1.05422704081692 1.05313042189352 1 1
0.930202864109497 0.929037274550276 1 1
0.94765994501784 0.946672701465138 1 1
1.0698791093264 1.06890874246267 1 1
1.01359928199956 1.01240853340448 1 1
0.98754933151492 0.986526731298061 1 1
0.996389742547608 0.995439834564018 1 1
1.11223581185686 1.1112231757671 0 0
0.95391484882226 0.953040737434979 1 1
0.960363823256241 0.959371811876186 1 1
0.836273318295347 0.835445192263493 0 0
1.05643944495115 1.05534430880637 1 1
0.967731970309829 0.966710195725912 1 1
0.973164860375579 0.972140331233222 1 1
0.945793452436897 0.94478557962174 1 1
1.02303331355165 1.02202483138043 1 1
0.986903553104282 0.985883723314662 1 1
1.00877519731796 1.00778449655048 1 1
1.11058112055861 1.10955410046423 1 1
1.09480272657258 1.09370703039574 1 1
0.989628492915236 0.988678257973654 1 1
1.144582109743 1.14337138816293 0 0
1.00186083708747 1.00078102505677 1 1
1.0349676524127 1.03393289160665 1 1
1.07357457823233 1.07249493658389 1 1
0.941813735040327 0.940818620919106 1 1
0.979783623398654 0.978787516166949 1 1
1.03482649441241 1.03380058289661 1 1
0.897080006162446 0.896159723310388 1 1
1.0448542643726 1.04371483179127 1 1
0.915790393731086 0.914680721502655 1 1
1.02479728775945 1.02359259317112 1 1
0.962465825398505 0.961436053784723 1 1
1.07499778021048 1.07380099895344 1 1
0.998163485560586 0.997043992985853 1 1
1.02223788344287 1.02107394832404 1 1
0.965027219757931 0.964044275922336 1 1
1.03455570278547 1.03352285717228 1 1
0.987286681303615 0.986251906277029 1 1
1.07566279911915 1.07462956481748 1 1
1.04744264431341 1.0463634470598 1 1
1.04980678831407 1.04876759615013 1 1
1.08023006504785 1.07909298275528 0 0
0.971092286913602 0.970073328967231 1 1
0.994086649545012 0.992989807931473 1 1
1.01033295770098 1.00938149526191 1 1
1.05756750740876 1.05642139219649 1 1
1.0505970659007 1.04947331337129 1 1
1.06572289646706 1.06471642316146 1 1
0.991465538582985 0.990501031561608 1 1
1.00668325774102 1.00558376007726 1 1
0.895476297791836 0.894531150307104 1 1
0.973365505957724 0.972252522044692 1 1
0.948216148256265 0.947301688776106 1 1
1.1061805687088 1.10494085204198 1 1
1.03122111238314 1.03016172589829 1 1
1.11046879665585 1.10932930414771 1 1
0.877297748956632 0.876385051852162 0 0
0.9833190741385 0.982350559384731 1 1
1.05939957307021 1.05829565361701 1 1
0.964434768835798 0.963479801887021 1 1
0.961615385565519 0.960586957270373 1 1
1.16485870082015 1.16362828502296 0 0
0.962881666803886 0.961949485768572 1 1
0.989759873978485 0.988635767911294 1 1
1.11878229843779 1.11761605414097 1 1
1.00062242083108 0.999501972042421 1 1
1.05120153803627 1.04994187204011 1 1
0.966001881578825 0.964931446199313 1 1
1.06383403503828 1.06271424830711 1 1
1.02179523293441 1.02068044393 1 1
1.14570964974693 1.14450763564785 1 1
1.04490139465355 1.04393076590564 1 1
0.988273269235198 0.987276618540152 1 1
1.15754798110041 1.15638359863326 0 0
0.903225618275771 0.902318461634821 1 1
1.05057757462311 1.04957816772566 1 1
0.96960386547391 0.968615757585404 1 1
1.03462752815021 1.03347565596042 1 1
0.990657707003971 0.989585370917741 1 1
1.07646096961069 1.07533883836106 1 1
0.942815607580739 0.941882493485582 1 1
0.943597086632766 0.942683912870937 1 1
0.990928738607346 0.989930426233717 1 1
0.961123741726251 0.960041801667207 1 1
0.878848125536096 0.877880459593714 1 1
1.0502246985165 1.04902614064202 1 1
0.961908421071181 0.960905013457151 1 1
1.05361104513042 1.05258744891959 1 1
0.872507009602828 0.871633721196766 0 0
1.01704608389338 1.01602540567555 1 1
0.982533960495184 0.981491518250578 1 1
1.01575131538917 1.01473879026542 1 1
0.996614458276414 0.995516557981633 1 1
0.923088082856998 0.922156122689979 1 1
1.1466628482503 1.14544313853239 1 1
1.20165039612629 1.20019487631498 0 0
1.01678335987394 1.01567146309202 1 1
1.11783409866524 1.11674497905924 0 0
0.902237435848835 0.901275724248431 0 0
1.05545377283161 1.05438962802681 1 1
1.05936143868499 1.05826580420954 1 1
0.914613319495641 0.913679342805606 1 1
0.962171760622124 0.961118775207104 1 1
1.11104417181262 1.10988942746789 1 1
0.99987961001304 0.998775948224591 1 1
0.894187786049304 0.893315036048955 1 1
1.02883622094199 1.02782027528329 1 1
0.99014523941327 0.989054534625429 1 1
0.969670667689763 0.968745238401577 1 1
1.24048797849115 1.23920917780802 0 0
1.05589914648958 1.05487047627734 1 1
1.00490196063521 1.00378995018179 1 1
0.967081755804683 0.966148442466645 1 1
0.925500152273682 0.924534508408771 0 0
0.895234818824336 0.894333969841653 1 1
0.959372526536491 0.958436423455651 1 1
0.909886375890139 0.908876473008328 1 1
1.06381092260774 1.06277706327316 1 1
1.00140543255389 1.00044853734734 1 1
1.0998477789541 1.0988007714603 1 1
1.0320591798668 1.03108067447725 1 1
1.17044231078309 1.16919732944421 0 0
0.992075005959049 0.991122428140161 1 1
0.962564065861542 0.961598951755744 1 1
0.954187350299596 0.953295846954634 1 1
1.09819711748031 1.09709182836096 1 1
1.08798363592652 1.08695904215517 1 1
0.993358864052219 0.992403931454256 1 1
0.986546892686613 0.985483506217697 1 1
1.0266633301999 1.02563444547519 1 1
1.13811197012407 1.13685349341384 0 0
0.909905008183631 0.908834302453462 1 1
0.942626339297331 0.941712619016776 1 1
0.929898882396486 0.928815912831927 1 1
0.984055020779482 0.983133757149943 1 1
0.89195622054424 0.890990482069791 1 1
1.01622841216756 1.01520896117891 1 1
0.875186796280609 0.874228612223571 1 1
0.927036960937505 0.926196691173133 1 1
0.92871779979689 0.927833292669991 1 1
0.992106718620533 0.991106435590969 1 1
1.05103273887528 1.05003288638728 1 1
0.982772622972558 0.981700945673535 1 1
0.939835528495045 0.938943701016213 1 1
0.983477894642243 0.982466280493484 1 1
0.97087572078892 0.969939915793384 1 1
0.998162490707929 0.997092802092884 1 1
0.934018288629901 0.933061193974936 1 1
1.04338341676464 1.04236930099483 1 1
1.0180840751378 1.01698915713324 1 1
0.938648899164412 0.937640691202998 1 1
1.11429683533386 1.11312097969802 0 0
0.935204361518671 0.934291082560091 1 1
0.912092899978048 0.911110191347417 1 1
1.11973564684825 1.11851774192601 1 1
1.04212481675127 1.04113818627668 1 1
0.856546100058715 0.85572408553979 0 0
1.04569825889206 1.0446790612501 1 1
0.920759346226857 0.919794765594512 1 1
1.02091400849117 1.01966313077861 1 1
1.02706946837609 1.02606195265548 1 1
0.932692428461987 0.931776999334385 1 1
0.971507301614532 0.970562085631702 1 1
0.995363460556646 0.994355943433208 1 1
0.934378623547333 0.93349991076508 1 1
1.0442951152137 1.04318994847596 1 1
1.03256846438338 1.03157892139066 1 1
0.940991377968659 0.939898244382019 1 1
0.94468698768496 0.943680645538774 1 1
1.04254667664269 1.04142102551782 1 1
0.989081609667416 0.988133710496343 1 1
0.917381056654873 0.916361760683451 1 1
1.02547521935406 1.0244690327059 1 1
1.01867710723713 1.017759492386 1 1
0.922910314438048 0.921882052891283 1 1
1.0090405576525 1.00796551431526 1 1
1.00184355456645 1.00081326762135 1 1
1.02652267513049 1.02535135414021 1 1
0.988780375537074 0.987817168285555 1 1
0.859562940260869 0.858635409025425 1 1
0.938055269550327 0.937076555904285 1 1
0.90110422760886 0.900163639599496 1 1
1.07723398473232 1.07607784288843 1 1
0.965781914296041 0.964861237174341 1 1
1.18057189575526 1.17920022170223 0 0
0.974594111302964 0.973630246457617 1 1
0.919952847782397 0.918933386906704 1 1
1.06269373031607 1.06162861274794 1 1
1.00216172078252 1.00109839768428 1 1
1.12549839958058 1.12431977520821 1 1
1.15646817848465 1.15502374487937 0 0
0.988964783385739 0.987950378465226 1 1
1.01619391108438 1.01512219837613 1 1
1.03452430508676 1.03342594245396 1 1
1.00099906975703 0.999818192204541 1 1
1.1063140340941 1.1051050576831 1 1
0.982253440069323 0.98125093927053 1 1
1.02222707431722 1.02119039924548 1 1
0.928618378401429 0.927618297209673 1 1
1.1340734456995 1.13290426053266 0 0
0.999354816190145 0.998240660087946 1 1
0.905255935953833 0.904324413138786 1 1
1.06970561888951 1.06868936429466 1 1
0.911706810705924 0.910790882635869 1 1
1.13001843819495 1.12886767588616 0 0
1.00136674074304 1.00024213196819 1 1
1.0060628201806 1.00507050484155 1 1
1.0047021643105 1.00369456511015 1 1
0.982750658643624 0.981675019041663 1 1
0.897110963925194 0.896244780301104 1 1
1.077020068005 1.07585946128914 1 1
0.985419407182557 0.984349507146918 1 1
1.14106885695169 1.13991307961233 0 0
0.992092383231764 0.99112737832101 1 1
0.972363213819842 0.971237002688158 1 1
0.88848462068782 0.887580336405354 0 0
1.14742769576865 1.14631828000782 0 0
1.07331199186741 1.07224078829186 1 1
1.03966686693769 1.03860738478639 1 1
1.15409624376938 1.15279410944151 0 0
0.984008010091837 0.983060604043632 1 1
0.969756772459954 0.968795585770843 1 1
0.988168638878043 0.987090368051805 1 1
0.996617179366698 0.995668124533204 1 1
0.959552333137517 0.958511279326625 1 1
0.955495371308743 0.954447571715062 1 1
1.07624243588087 1.07523960615478 1 1
1.00665197198481 1.00552986542356 1 1
1.0731453932039 1.07211362729505 1 1
0.934798605533051 0.933744475761141 1 1
1.05618238741799 1.0551485396109 1 1
0.982749217844047 0.981782204197678 1 1
0.924021308245853 0.923047930924595 1 1
0.953565920696855 0.952518922113274 1 1
1.02220197558915 1.02115131906572 1 1
1.07808322755807 1.07695218727042 1 1
1.06275667362994 1.06168978360074 1 1
1.01338792651172 1.0124396068717 1 1
1.01339632741131 1.01228463631634 1 1
0.851561069228107 0.850775193761616 0 0
1.0259232071787 1.02482240686732 1 1
0.908152564867855 0.907161941603814 1 1
1.14973220451892 1.14843360154149 1 1
1.0636009846818 1.06243135558607 1 1
0.873179578412959 0.872320290660932 0 0
1.0542282328455 1.05309182689266 1 1
0.830508178624137 0.82961852735669 0 0
0.976187087339426 0.975188492948224 1 1
0.911601850732044 0.910573971497355 1 1
1.0350573288813 1.03399995953009 1 1
0.99541358362966 0.994445110751988 1 1
0.989504432348203 0.988387312067837 1 1
1.07415598819319 1.07294013148697 1 1
0.902660936865795 0.901660797335509 1 1
0.983085987393968 0.982101501209023 1 1
0.985596895503137 0.984574387302914 1 1
0.963535736128311 0.962663203294353 1 1
0.946935515811223 0.945873911506981 1 1
0.955913529712981 0.954919191906722 1 1
1.02419953078238 1.0231739659938 1 1
0.923423073703967 0.922455574428435 1 1
1.03423342709813 1.03316466324485 1 1
1.05761657816559 1.0563755023023 1 1
1.11766373420257 1.11643077525487 1 1
1.05332128143154 1.05222758496913 1 1
0.931694191608746 0.930722463542254 1 1
0.9935040657635 0.99255783695811 1 1
0.980831791860409 0.979871893994545 1 1
1.02323705383915 1.02224020198751 1 1
1.06931501482999 1.06829872548673 1 1
0.956472717266673 0.955458819345983 1 1
0.982642937159025 0.98152679883216 1 1
0.994086472657397 0.992975436611885 1 1
0.876828805714837 0.875902820160805 0 0
1.00605609406973 1.00503379910382 1 1
1.11194526680539 1.11085307964819 0 0
0.866610683643894 0.8657318457618 0 0
0.970230392203914 0.969251409056426 1 1
0.967051646479763 0.965994421986733 1 1
0.855939575664022 0.855120016206613 0 0
1.05366843598261 1.05256224614694 1 1
1.03157158856435 1.03045686738051 1 1
1.02161626098694 1.02053475153033 1 1
0.96975477307747 0.968910876245189 1 1
1.00046932065193 0.999437375048156 1 1
1.10365229869206 1.10244750831566 1 1
0.940024495916147 0.939073418768719 1 1
1.02245318696668 1.0213560908651 1 1
0.942173930840679 0.941070767818737 1 1
0.935975801042661 0.935057444057538 1 1
1.00335687769495 1.00223690748761 1 1
1.03668796067572 1.03570123782139 1 1
1.0030409498439 1.00204415576991 1 1
1.15240747197655 1.15116176614714 0 0
1.04346552422887 1.04232248287253 1 1
1.05415079400289 1.05315773885622 1 1
0.957080176890608 0.956121378312411 1 1
1.04011633943669 1.03896321324579 1 1
0.997177256289558 0.996160840950038 1 1
0.931369759489088 0.930351483910089 1 1
0.998592358094258 0.997610753015604 1 1
1.01847907923667 1.01743649662217 1 1
1.01662775447739 1.01564249104683 1 1
0.950669899100283 0.949810890138131 1 1
1.08334417766968 1.08236875115904 1 1
0.993613143196479 0.992599423308761 1 1
0.852978889484119 0.852150333142935 1 1
0.94978558067418 0.948783287760387 1 1
1.05059525367541 1.04947850826549 1 1
0.973648687970067 0.97261353795115 1 1
0.880494010344863 0.879592710732702 0 0
1.04525297992824 1.04427614362848 1 1
1.03688345069658 1.03585358236465 1 1
1.05104829900787 1.04988334413679 1 1
0.961397475169387 0.960356977381755 1 1
1.00779425656073 1.00677584423992 1 1
1.0458791685631 1.0446572652422 1 1
0.870355101740507 0.869465316210154 0 0
0.974319593546071 0.973307352965852 1 1
1.08860471107419 1.08754983100314 1 1
1.09188142125223 1.09078585826845 1 1
1.0267879915568 1.02575756572049 1 1
0.896702201052648 0.895767988044292 1 1
1.08422450551769 1.08308001113844 1 1
0.973766129862151 0.972634936947819 1 1
0.973580526499332 0.972483065168183 1 1
1.09884486165863 1.09767090803854 0 0
1.19204181778433 1.19080127853555 0 0
1.03449329066425 1.03344328037364 1 1
0.930882967074463 0.929887503853917 1 1
1.0486474374258 1.04747850234391 1 1
0.964652452377373 0.963735306851203 1 1
1.10785539575915 1.10681981534665 1 1
1.00862139924584 1.00759922441462 1 1
0.93977179229342 0.938859089177133 1 1
0.98945070134254 0.988436570684676 1 1
0.910087162194349 0.909023733048782 1 1
0.958502795310596 0.957579017757196 1 1
1.11499770595956 1.11377738469013 1 1
1.06268008945048 1.0616723884081 1 1
0.977312404926043 0.976213312268539 1 1
1.02594358011744 1.02484507801844 1 1
0.930504953067189 0.929576064725378 1 1
1.02224323899011 1.02117541876434 1 1
1.19018596420965 1.1890717465038 0 0
1.09859136334706 1.09753940783969 1 1
0.943783450831982 0.942801678657375 1 1
0.971948977040434 0.970734368078339 1 1
1.07585638731453 1.07476711194819 1 1
1.14685672816544 1.14558785369418 1 1
0.973860488640836 0.972938538724576 1 1
0.944171104834941 0.943256015555549 1 1
1.01846206438248 1.01743494936349 1 1
0.983122146350002 0.982078748358395 1 1
0.968626907822153 0.967575621715951 1 1
0.874239891297439 0.873275325418278 1 1
0.966031123890634 0.964966407662695 1 1
0.910243174120781 0.909351757395317 1 1
0.961954415721349 0.961033014167807 1 1
0.914107786113737 0.913165046643505 1 1
0.925798554205163 0.924873803354717 0 0
1.04089476935206 1.03988951093675 1 1
0.970552832296382 0.969570802485701 1 1
0.953241404362075 0.952113470748447 1 1
1.03116769742853 1.0301223159566 1 1
0.956999361184899 0.956063728781842 1 1
0.986091684522866 0.985208064083552 1 1
0.991409455995432 0.990454274928454 1 1
0.936403382183593 0.9355517115772 1 1
0.954962770135061 0.953962947592971 1 1
1.07738363330939 1.07626007116536 1 1
0.952844022847236 0.951911344722077 1 1
1.09076664274299 1.08959753697501 1 1
1.11935003449885 1.11811992201464 1 1
1.10177215872146 1.10050314583704 1 1
1.00998976434487 1.00882064756791 1 1
0.873749084608551 0.872901060580001 1 1
0.900300544490199 0.899392389971559 1 1
1.07104087463763 1.06995702992648 1 1
0.981577214579767 0.980476660378082 1 1
1.13130501294942 1.13008252466889 0 0
0.988469520272119 0.987435351199572 1 1
1.08239199408303 1.08132436681449 1 1
0.934257894265247 0.933244985827056 1 1
1.06478290391209 1.06370654033712 1 1
1.01243674227634 1.01143124367571 1 1
0.843962527939987 0.8432295007005 1 1
1.09883951155935 1.09755982834637 1 1
0.968313269415037 0.967438549273189 1 1
1.01957482902227 1.018443190055 1 1
1.01343472783676 1.01237093717546 1 1
0.972353263785141 0.971373225449761 1 1
1.03651957828852 1.0354172382359 1 1
1.01323731426257 1.01211235120228 1 1
0.968234617352483 0.967351115652827 1 1
0.991666500949959 0.990657975950106 1 1
0.957604895905306 0.956606287768788 1 1
1.04263597409855 1.04160739219812 1 1
0.957524401786767 0.956509091509057 1 1
0.816471431331221 0.815548403486611 0 0
0.988476822949532 0.987496656367249 1 1
1.01734564410971 1.01631294097423 1 1
0.979745251000087 0.978803280061492 1 1
1.0088531208798 1.00782720112534 1 1
0.986956413067794 0.985908092869474 1 1
1.04829379130192 1.04721509444395 1 1
0.970800296055637 0.969841924896755 1 1
0.957650210398004 0.956666470793416 1 1
0.935414537786059 0.934415748887872 1 1
1.00774007837278 1.0067084685048 1 1
0.985110740752054 0.98399247172189 1 1
1.0415055367524 1.04041245808438 1 1
1.02775937352402 1.02668520482766 1 1
0.92077676760743 0.919754965866961 1 1
1.02107588648437 1.0200563805341 1 1
0.937535501494557 0.936489768231913 1 1
1.00968058701015 1.00863589161835 1 1
1.00274924834135 1.00161806640847 1 1
1.06796149107428 1.06683619332184 1 1
0.950791971746926 0.949921551234143 1 1
0.93190363919111 0.930915537710719 1 1
0.957241307531405 0.956277700490378 1 1
0.852202992726805 0.851297372345189 0 0
0.85981512210248 0.858861847511096 0 0
0.938687379439875 0.937760944600779 1 1
0.974065633133299 0.973059903548229 1 1
0.959683305833889 0.958568985172556 1 1
0.89813890282555 0.897250209699637 1 1
1.12258797611865 1.12153129674691 0 0
1.04396231655191 1.04298773248538 1 1
0.879417967579982 0.878535229296663 0 0
0.894384840734206 0.893471512667344 1 1
1.13118321265115 1.12993177352705 0 0
0.997156419576302 0.996124953060936 1 1
1.00780906439637 1.00684987098795 1 1
1.01027483229283 1.00933321534834 1 1
0.904858576133716 0.903901040382575 1 1
0.908641326169464 0.907759351677645 1 1
0.962713696558671 0.961713914628497 1 1
1.03891026664145 1.03776567603808 1 1
0.922210736207142 0.921242237111705 1 1
0.978012704034938 0.977029994210101 1 1
0.852545064940083 0.851769074828334 0 0
0.974461880723832 0.973389547105456 1 1
1.00884732052663 1.00778695604572 1 1
1.07871706087104 1.07756122211319 1 1
0.990856069312011 0.989792424483492 1 1
1.05656819709196 1.05537044554724 1 1
1.06555426486052 1.06432650029957 1 1
0.96500474797654 0.964074877390515 1 1
0.951372442790922 0.950215050318891 1 1
0.827796414359881 0.826991899922155 0 0
1.07455539651928 1.07343156009097 0 0
0.998016207605392 0.99709592013338 1 1
1.02348519414548 1.0223939560855 1 1
0.925363340457338 0.924307289425601 1 1
1.07781867110865 1.0767371220745 1 1
1.01157722386429 1.01058415255598 1 1
1.02997761887688 1.02895536404559 1 1
1.15739950371137 1.15622419522762 0 0
1.04904305015249 1.04798243072729 1 1
1.11543752495892 1.11419741384445 1 1
1.03802285785971 1.03700590061474 1 1
1.08375632452434 1.08264762959528 1 1
0.926543577760844 0.925605091329312 1 1
0.938667730943434 0.937673264365177 1 1
1.01656779732854 1.01556306485101 1 1
1.01940063074219 1.01828791152789 1 1
1.08710960673031 1.08595764090262 1 1
1.11222776697987 1.11111944969286 1 1
0.975344863946491 0.974269746308949 1 1
0.985376288698594 0.984371248923303 1 1
1.06442813464195 1.06331264467368 1 1
1.12895262980826 1.12775154417394 0 0
0.994547140740419 0.993560994382377 1 1
1.08798884589799 1.08693853862898 1 1
0.924599515414925 0.923679807058079 1 1
1.0251569374974 1.02410252927599 1 1
