# Supplementary material for: Bias caused by sampling error in meta-analysis with small sample sizes
Source: PLoS One. 2018 Sep 13;13(9):e0204056. doi: 10.1371/journal.pone.0204056 (PMC6136825; doi:10.1371/journal.pone.0204056)
Supplement: S4 File — (ZIP) [file pone.0204056.s004.zip › results N = 10 theta = 1 tau = 0.5 sz = 10-20.txt]

"cohen.dl.theta" "hedges.dl.theta" "cohen.dl.cp" "hedges.dl.cp"
0.822707414979865 0.785120090113999 1 1
0.920926309384233 0.878384540584103 1 1
0.882985387002985 0.842493966974076 1 1
1.07373010344091 1.01020707936338 1 1
0.730388166682916 0.694635004622091 1 1
1.1641010347765 1.1109180000762 1 1
0.802327313242054 0.763526929798302 1 1
0.794563590644841 0.743226337257743 1 1
0.612017648116074 0.584305399454244 1 0
1.1281229875147 1.0704090731249 1 1
1.10685206049645 1.04758481671922 1 1
0.705805089460981 0.681833309257125 1 1
0.980935936051665 0.93128552704229 1 1
0.88527800840384 0.8352490461908 1 1
1.08811518546713 1.03387575385737 1 1
1.21329069567651 1.14261050476026 1 1
1.3884674418143 1.32020931039474 0 1
0.747726435755597 0.712756005359665 1 1
1.01103638709387 0.96286112925334 1 1
1.22884896082116 1.15849833268198 1 1
1.01343945904952 0.96675390930606 1 1
1.04707595197963 0.993236566301687 1 1
1.03587862843045 0.987207631546467 1 1
0.785266615331566 0.743575428167006 1 1
0.722682599282634 0.682948972860062 1 1
1.45449199097383 1.38111870214788 0 0
1.00899402882517 0.96026489029917 1 1
0.899314169548098 0.854667211075729 1 1
1.07485226476842 1.02279497202827 1 1
1.11711303545828 1.07301067773428 1 1
1.00365952932096 0.95811051522625 1 1
0.609210783363042 0.582710398203925 0 0
0.774776269423561 0.732882737810376 1 1
1.30219705476681 1.25714312704233 1 1
1.22353665439613 1.16895578337062 1 1
0.973261157267079 0.919902776890904 1 1
0.61963964552531 0.585469407852105 1 1
1.22813435852963 1.17839630083461 1 1
1.33435337948947 1.25855819031371 1 1
0.620382701174264 0.595838428294558 1 0
1.30820296477642 1.23027676935956 1 1
0.623626874671613 0.596051433316031 1 1
1.23118527963901 1.17612438594328 1 1
0.78170106415405 0.748734997389209 1 1
0.796357347431419 0.757102615996823 1 1
1.3643694902539 1.30245984364251 1 1
1.37613010310219 1.30261249020202 1 1
0.732361508270319 0.694047200575077 1 1
0.728838409660417 0.697157674144846 1 1
1.19259976545095 1.13065564052353 1 1
1.52231643758201 1.44784965725462 1 1
1.14493563041276 1.07466855974194 1 1
1.03222831284672 0.983693159222287 1 1
1.04834589277866 1.0066982080496 1 1
1.06188138674616 1.01169318195469 1 1
1.24060513755244 1.1788890481493 1 1
0.758103098499438 0.717744655980342 1 1
1.30977669459144 1.23760286624119 1 1
0.830865928752355 0.789553582120697 1 1
0.616366197197634 0.588767839295537 1 1
0.9245465266977 0.875747424515817 1 1
0.94224949909757 0.89476235623775 1 1
0.827938677157564 0.788424464484559 1 1
0.710866159464424 0.672496933042634 1 1
0.893865466736261 0.870516228598186 1 1
1.5047073009544 1.42060430414849 1 1
1.50195923585972 1.41671104149668 1 1
0.678440615823708 0.648616891937808 1 1
0.781978089140766 0.741036026566909 1 1
0.839054618301412 0.79700361168547 1 1
1.18578036903057 1.11209431309255 1 1
0.982909986041918 0.937892199783927 1 1
1.03308920276428 0.982674692515471 1 1
0.846968014933919 0.807257827228556 1 1
0.887389435252087 0.84577562727642 1 1
1.12956169906881 1.07769105098454 1 1
1.18065538534838 1.12389213122168 1 1
1.41706132357257 1.36384795342027 1 1
0.985274894522 0.937434946056617 1 1
0.866614211233457 0.823471975607006 1 1
0.975984724230577 0.931924841592524 1 1
0.695234469553431 0.657484260046519 1 1
0.906590168945684 0.861896084790677 1 1
1.40559923331884 1.32469759785775 0 1
1.13966839114658 1.07161238743226 1 1
0.936940839657547 0.906970559931731 1 1
1.20479339538692 1.15415359488628 1 1
1.00526806168031 0.95748239391431 1 1
1.16134181117646 1.09310461514333 1 1
1.2861765710293 1.22872786580723 1 1
1.3459141213744 1.28072180935514 1 1
0.998352007784393 0.953837945845533 1 1
0.66006988986504 0.628734096937138 1 1
1.66142230586794 1.57750057580601 0 1
1.23550712776416 1.17291700704964 1 1
0.867275434787096 0.827937286510274 1 1
0.844404411968243 0.798204689102701 1 1
1.09151083467613 1.04183909661115 1 1
0.85476134309595 0.815625612418161 1 1
0.964236524348425 0.906243283347535 1 1
1.42813905706939 1.35705236502138 0 1
0.885611245203889 0.83763291257023 1 1
1.16699838849809 1.11353337559584 1 1
0.900728625333793 0.859398802335544 1 1
0.75530522078933 0.725007927540565 1 1
1.28560270480791 1.25099555262204 1 1
0.850380966685226 0.806595204111585 1 1
0.715902167981262 0.678771436095932 1 1
0.378709048487189 0.363207987771836 0 0
0.930078085819053 0.889716707706109 1 1
1.290484682528 1.21883804983853 1 1
1.08364796684041 1.02977018221183 1 1
0.953582568441871 0.904630067800955 1 1
1.08104726054619 1.02902026231919 1 1
1.14560006779007 1.09037200709663 1 1
0.85580619106902 0.81810391890974 1 1
1.16209700654406 1.10593692045365 1 1
1.03069273778706 0.975174597012357 1 1
1.17492935281931 1.11499553911476 1 1
1.14475141019241 1.09620626310412 1 1
0.946386065732367 0.894426735386859 1 1
0.778751946299478 0.742202956963427 1 1
1.48459492528069 1.41744872969999 1 1
1.04602156117739 0.995078906904734 1 1
0.709555135782017 0.684259564599825 1 1
0.997279167642186 0.949018003195642 1 1
0.80419916043412 0.753521467161771 1 1
0.517212482889844 0.485661935908871 1 0
0.932309261652495 0.890802342778891 1 1
1.1309806862389 1.08023304521097 1 1
0.784827893162375 0.749670212731717 1 1
1.28907510930043 1.23378057841306 1 1
1.27487641874146 1.21661349723686 1 1
1.06130623322839 0.99699390869554 1 1
0.678483636414275 0.643245981454467 1 1
0.76742616746791 0.730627528287521 1 1
1.22218942711251 1.16795638833815 1 1
1.10167814510853 1.04809825935701 1 1
0.907586523610806 0.864815892126756 1 1
0.962340261869154 0.909945829211212 1 1
1.02616708418336 0.975575628149044 1 1
1.32897995431074 1.27405194010128 1 1
1.28876494168946 1.23155071211379 1 1
1.50964564136215 1.43559600048861 0 1
1.21115070090604 1.15892390437637 1 1
0.753807792679985 0.72273757704414 1 1
0.815990590170521 0.777433528841622 1 1
0.906326212356958 0.87907360749758 1 1
1.41578114483902 1.33915342688927 0 1
1.08234656799916 1.01313926330157 1 1
1.01626584440853 0.975109311527556 1 1
1.42743285330232 1.34605163043298 1 1
1.18524068050764 1.12667774744957 1 1
1.33145083155762 1.26559261587534 1 1
0.671476187663345 0.632531775333288 1 1
1.43783395303677 1.38237789607618 1 1
0.682693673335518 0.651116155715117 1 1
0.669041534934898 0.633812332815687 1 0
0.9240736268992 0.877216451447743 1 1
1.30834590343782 1.2538339580789 1 1
1.02598598393815 0.981242188796327 1 1
1.26157540234998 1.19754947514368 1 1
1.2343607887201 1.17407476472777 1 1
0.670666709160458 0.640229803502999 1 1
0.789180643691819 0.7462600462504 1 1
0.950302640635937 0.897020923108143 1 1
1.55044393832436 1.48058288615636 0 0
0.981970645033832 0.940631910125378 1 1
1.04682727427596 0.998468885933923 1 1
1.19950772832082 1.13310001533167 1 1
1.01749744060496 0.975170796041957 1 1
0.754967028025093 0.711061601672777 1 1
1.01521845696128 0.9575979532015 1 1
1.14510873232705 1.0937892354376 1 1
0.737195398345827 0.707080385303525 1 1
0.850916098567044 0.817136206490369 1 1
0.725850508228469 0.686260567969175 1 1
0.762214796076112 0.715512527778194 1 1
0.911220598640142 0.875100961565231 1 1
0.658462096959196 0.630778523682366 0 0
0.87085146200152 0.823069937773295 1 1
0.677673560183063 0.650459384907085 1 1
1.2247541742002 1.15934984682644 1 1
0.982484517359963 0.944708464888871 1 1
0.91971123393436 0.880290977659735 1 1
1.21833268064035 1.15353521017137 1 1
1.04911156756933 0.996939381153019 1 1
0.971304407642251 0.947213835087198 1 1
1.19436833518023 1.14275069967406 1 1
1.01477327542549 0.964067473311894 1 1
0.863942497452226 0.826688435268013 1 1
0.969455859687176 0.919301513051045 1 1
1.0505656906076 0.998565192508129 1 1
1.40606694676774 1.35189796341202 1 1
1.04828829557657 0.99600401465102 1 1
0.933097019599801 0.88608079384888 1 1
0.732249386029096 0.692791422436539 1 1
0.842367538980869 0.805157386374692 1 1
1.23479357289868 1.17526183055667 1 1
1.1796354330243 1.13608689056771 1 1
0.77048125129548 0.733699911311981 1 1
0.772875342657044 0.724522033113459 1 1
1.21290007387814 1.15780637692725 1 1
1.00538963023077 0.948781189155896 1 1
1.42175641245629 1.34797971738094 0 1
0.968029445397235 0.926275947708495 1 1
0.679197226275101 0.648489617826302 1 0
0.976388882015162 0.936302089955034 1 1
0.752461671312753 0.719898812987598 1 1
0.983573758349169 0.937383226798501 1 1
1.09600346271348 1.04241165832206 1 1
1.3319513067874 1.27599362242025 1 1
0.927814400494117 0.885546881988519 1 1
0.788300594945536 0.740333179260396 1 1
1.16535957862193 1.10968873818494 1 1
1.28614081555028 1.21911998444053 1 1
0.850887251479477 0.810262210951787 1 1
1.19878331446012 1.14330082557054 1 1
0.830733532561508 0.787362213419271 1 1
1.5380624815169 1.46985461096496 0 0
0.800451903265973 0.758241221853065 1 1
0.931784938468358 0.887842442245093 1 1
1.00334862159808 0.935699349647023 1 1
1.03905330389827 0.986135676514228 1 1
1.22513475501328 1.16969736373781 1 1
0.825782515182462 0.787030810691782 1 1
0.732585902253729 0.701965737680347 1 1
1.08197113008721 1.01992570904257 1 1
1.05327295903159 1.01101111440628 1 1
1.01169879073701 0.950182877818678 1 1
1.28474785875901 1.22977006790264 1 1
1.02857762919763 0.971570780232966 1 1
0.797699693975464 0.771424665632952 1 1
1.06509667622633 1.00764345967149 1 1
0.743882996251344 0.706947581135709 1 1
1.0511248326964 1.00201729554442 1 1
1.02890100415898 0.982002982372489 1 1
0.851781259515766 0.804154532608695 1 1
1.47507450534098 1.41274140510857 1 1
1.11474988205505 1.05701516799862 1 1
1.34246060627878 1.27730733155564 1 1
1.10135052741373 1.03681895019307 1 1
1.16837112665079 1.12514393747411 1 1
0.857488037421178 0.822585183524208 1 1
0.865506209925048 0.830353059944708 1 1
0.882395818332522 0.841564578540006 1 1
1.10934881720124 1.0621414011599 1 1
0.830434408406271 0.792824938788886 1 1
1.21355000326974 1.14308046519299 1 1
0.90574102058903 0.864224375898867 1 1
1.02583927867825 0.96548905416142 1 1
0.851552714853423 0.798887304437996 1 1
1.20340671517972 1.13518479274182 1 1
1.44593491554466 1.36631672407159 0 1
1.42261061490813 1.34395331535882 1 1
1.56758460614052 1.48391507869906 1 1
1.41874665553059 1.34260788583866 1 1
1.20742010869574 1.12568038401275 1 1
1.24171715692652 1.18233137538546 1 1
1.15095158971955 1.08332777884615 1 1
1.11977185655782 1.06487876219756 1 1
1.37089322004216 1.31173467820922 1 1
0.705255735750064 0.663136963333555 1 1
1.56857782792441 1.49256964803262 1 1
1.08772451399167 1.02966987621364 1 1
0.989568379857706 0.947759967666155 1 1
1.07001711559531 1.0208419870961 1 1
0.85108595318833 0.800512334166333 1 1
0.941294086973068 0.886805258824528 1 1
1.01453629489556 0.97949897459188 1 1
0.842040650844826 0.797737564782414 1 1
1.1405281531327 1.0692173648358 1 1
0.864451558873054 0.825690430816195 1 1
0.63047630720384 0.608649256656724 1 1
1.18153545172142 1.11778607117794 1 1
0.826195675274176 0.7823347927578 1 1
1.39764829607728 1.33301562182061 1 1
0.571322841511887 0.541063446614456 0 0
1.44693315407142 1.38395869173981 0 0
0.754409620184816 0.721694922216019 1 1
1.18747878445578 1.12433339554213 1 1
0.867179614588088 0.826558567022483 1 1
1.03050680118258 0.982151221994757 1 1
1.30963061550615 1.24466191452221 1 1
1.17520203972444 1.11923727508553 1 1
1.11248902595392 1.06011674322507 1 1
0.884554534494319 0.844798403374006 1 1
0.867876240934829 0.820895514061647 1 1
0.78819405194122 0.75668450567142 1 1
1.11783957961254 1.06949100255932 1 1
1.07434731348812 1.01897605147162 1 1
0.770970873764606 0.735487587386744 1 1
0.679497065236327 0.652604194482703 1 1
1.63733437497495 1.54900397108286 0 1
0.601135196412145 0.580620819572435 1 1
0.567697381423191 0.540231632954022 1 1
1.16333993953952 1.1032172075194 1 1
0.819087669567523 0.777427435357285 1 1
0.937433813970208 0.879694819243752 1 1
1.15924589807567 1.10474543741115 1 1
1.08204359878949 1.04128296469118 1 1
0.777811461010069 0.73257166534984 1 1
1.27077893732848 1.20302571145318 1 1
0.996482063540885 0.948529634197736 1 1
0.967477883843419 0.908808633990704 1 1
1.16864318537238 1.12193618489768 1 1
0.908098340097308 0.861475909658363 1 1
1.16421854711293 1.11005268082901 1 1
1.10581882032149 1.06039821393721 1 1
1.09182187597441 1.02828270843995 1 1
1.31351002896405 1.24948943318101 1 1
0.768008261843665 0.733026573164562 1 1
1.1473990237625 1.09666585890128 1 1
0.999305195945123 0.940506607408978 1 1
1.14154089319025 1.08518932691361 1 1
0.934322220630053 0.892056362544905 1 1
0.899692265830033 0.852963610843862 1 1
1.034778140809 0.971216629099151 1 1
0.722691281545848 0.695392146885984 1 1
0.544805584766709 0.52131183625423 1 1
0.94916998103078 0.901637045366837 1 1
1.00015516704596 0.953247969062594 1 1
1.27151118165392 1.20587709637625 1 1
1.62510029453086 1.53376569063831 0 0
1.10026258786945 1.05299813484507 1 1
1.22575536388481 1.16903007035486 1 1
0.829211439447866 0.789058501410289 1 1
1.3810179847961 1.3141000921071 1 1
1.20834326973165 1.14712084109174 1 1
0.492453861349489 0.47219270342711 1 1
0.811282413901341 0.76782088127507 1 1
1.1641793952793 1.10713674439971 1 1
1.10169116315401 1.03983039849903 1 1
1.14994036981215 1.10209145197481 1 1
0.836550692050636 0.796365157637214 1 1
1.21789225972041 1.15881153352691 1 1
0.983241758851438 0.934005636928427 1 1
0.885079107908196 0.842918941221113 1 1
1.52464651081676 1.45223264100769 0 0
1.1374321328873 1.07508690776318 1 1
1.11023181359204 1.05430684942535 1 1
0.642005585105627 0.60589930339227 1 0
0.539326702150406 0.510058419869142 1 0
1.25043995788017 1.20086478110852 1 1
1.12275190820229 1.07443460383205 1 1
1.11856799909782 1.06281006848336 1 1
1.09980805846421 1.05322906236826 1 1
0.867118685008387 0.815377539431693 1 1
0.92597796159429 0.884475169649971 1 1
1.42531997761297 1.35110527875138 1 1
1.19143682491642 1.13559064204431 1 1
0.935896244728591 0.891384899092812 1 1
0.896069313588589 0.849838558983972 1 1
0.966796826950922 0.914541058761015 1 1
0.967514892876233 0.914786701738466 1 1
1.05533782065544 1.00174387545577 1 1
0.893503985912766 0.850859940143481 1 1
0.776275597943888 0.740933783929006 1 1
1.07915816912871 1.02746118722955 1 1
0.621373381858469 0.590586581317704 1 1
0.86749568157492 0.825300233042972 1 1
1.54337533489239 1.46825028767347 1 1
0.822744684453163 0.782671094477309 1 1
0.662673087317305 0.627383191916077 1 1
1.17701282175058 1.12644204187562 1 1
0.878737584038269 0.836970956473441 1 1
0.763648728349289 0.729423682295565 1 1
0.845241978906617 0.807941289280726 1 1
1.30835095001737 1.24721444345149 1 1
0.637982686432065 0.609776814619859 1 1
0.487922269527664 0.468652002958436 0 0
0.950705077898713 0.903903503313127 1 1
1.01062090258518 0.967109843325471 1 1
1.2400830720949 1.17128370589719 1 1
0.7931187426988 0.756961895043609 1 1
1.16176940350624 1.109065661971 1 1
1.20090443299898 1.14267951321812 1 1
0.951498942758533 0.907858818114394 1 1
1.05576767148941 1.00561803606326 1 1
0.97643019548488 0.927625404653903 1 1
0.680751574634103 0.649222564841266 1 0
1.02517625938355 0.972231205480635 1 1
0.740993386201784 0.703359399123907 1 1
0.635660249899048 0.607658718012015 1 0
0.687767306661899 0.652253220469639 1 1
1.51425272411143 1.42062418037403 1 1
1.04053790987513 0.977986404880219 1 1
1.1237449531176 1.0650407824296 1 1
0.487461989366709 0.459040599354954 0 0
1.20182251643766 1.14468681348413 1 1
1.02962904348244 0.978453548447986 1 1
0.761526297887047 0.724822975271236 1 1
1.17509633733107 1.12965660877106 1 1
0.943466718772862 0.894788848599965 1 1
1.06382351712495 0.999788153131376 1 1
1.14534472829326 1.08593411883162 1 1
0.872660023838152 0.84974116984893 1 1
0.904843494478619 0.867195453921505 1 1
1.08583498430615 1.03473712889796 1 1
0.759097604150277 0.725483733499813 1 1
0.99041249717588 0.941978542908322 1 1
1.02766316939507 0.972381623610201 1 1
1.35559353348053 1.29057578436611 1 1
1.27572857116332 1.21378744027658 1 1
1.32979849491789 1.24340428402549 1 1
1.26037541310045 1.19382548074663 1 1
0.901789138074643 0.843524469361467 1 1
1.05014048130256 1.00117450655057 1 1
0.943214487756023 0.893454763654644 1 1
0.949810686829778 0.90418745557706 1 1
1.06818477703081 1.0251824961627 1 1
1.28722452928483 1.23593977740386 1 1
1.09593131460497 1.04274456292092 1 1
0.778460065075867 0.741435727773933 1 1
1.11725173580247 1.06458361772617 1 1
1.34150749345043 1.28013433825509 1 1
1.11426233356933 1.06973171618711 1 1
0.791228508231949 0.75277038631736 1 1
0.941470728331554 0.895176350061057 1 1
1.04156102650595 0.984667569797781 1 1
0.731854762397876 0.704601289827918 1 1
1.2420026438934 1.18293207326948 1 1
0.739286740279875 0.708070271438596 1 1
0.695200504987369 0.659751238955085 1 1
1.02261409040489 0.964874390997512 1 1
0.896765533212214 0.850374021647154 1 1
0.767807534064585 0.735593624532456 1 1
1.16730363754317 1.1106980072216 1 1
0.898581256287176 0.861989168934018 1 1
1.08112352638319 1.0312844367246 1 1
0.628099420113038 0.596605216566304 1 1
0.691113787575799 0.656301964046031 1 1
0.954590811300789 0.934258342056846 1 1
0.883009312392336 0.86018791984318 1 1
1.35950321127722 1.29307511998531 1 1
1.37763654175773 1.30750466055985 1 1
1.01491608064091 0.966741920714235 1 1
0.941165913818424 0.891302726238029 1 1
1.1484529506994 1.08161348783614 1 1
0.698028755289506 0.664665981715975 1 1
0.92723036552912 0.881516655666254 1 1
0.833523109341927 0.79387383334523 1 1
1.11005110905827 1.05347701650268 1 1
1.21883488688831 1.16410693696244 1 1
1.36471456935261 1.29452488698607 1 1
1.04875638460835 1.00415444511305 1 1
1.34479926336474 1.27886618424897 1 1
0.742693750162888 0.706146844949113 1 1
1.0014960287248 0.95356160242193 1 1
1.01215910921598 0.965029610124987 1 1
1.17574777878447 1.12177078191965 1 1
1.05146278343777 0.989652105069952 1 1
1.45745293796392 1.38290877298376 1 1
0.76328987621708 0.724291319372082 1 1
0.841059420703008 0.796972367218962 1 1
1.01085345536879 0.962863298638824 1 1
0.735078128349354 0.702147923248265 1 1
1.39120838638287 1.31858425537431 1 1
1.51545391573881 1.43455076662143 0 1
1.25479810986596 1.19596611241126 1 1
1.31793959574358 1.25025639026287 1 1
1.01194170762359 0.963848086694801 1 1
0.674556576714084 0.643149124900727 1 0
1.02536021152738 0.974846909983546 1 1
0.713946155825817 0.667008600918179 1 1
1.17798826698555 1.12189621302669 1 1
0.812102226054887 0.773158339652267 1 1
1.14671216226209 1.08502172716927 1 1
0.872675398824079 0.83142952188325 1 1
0.987522210428129 0.931260313288846 1 1
1.12594832441715 1.0580423494503 1 1
1.41323956713898 1.32402780171139 1 1
1.26927656344146 1.21191031047766 1 1
1.05508342021759 1.0078817122834 1 1
0.936039968760543 0.886912752853119 1 1
1.30361328056643 1.24335741386108 1 1
0.984285267648876 0.937177850479581 1 1
1.08956592512457 1.0288081948888 1 1
1.43839648572608 1.35710461189602 0 1
1.06655985034853 1.01036450657277 1 1
0.946674142764116 0.900994059564106 1 1
0.994807524207705 0.94246504486588 1 1
0.625404341251847 0.594975186397407 1 1
0.463601439954779 0.438570363583028 0 0
0.876934639906374 0.83501517595103 1 1
0.721008844791957 0.694315627367423 1 1
0.938359800189879 0.899683125065283 1 1
0.992679161867073 0.944766103421852 1 1
1.08569744019314 1.03040250730999 1 1
0.891583079851826 0.84649159714651 1 1
0.99803701398464 0.95901218476985 1 1
1.44020749066024 1.36102809874589 0 1
0.70272468149555 0.66081546106205 1 1
0.55301166800736 0.53361327659156 1 1
1.0297482164468 0.979420389243652 1 1
1.07663244601037 1.02728452298145 1 1
0.84317320953839 0.788428978574347 1 1
1.18759831354685 1.12663913731008 1 1
1.0964537726845 1.03934816602718 1 1
1.0520024560407 1.00868745668761 1 1
1.05961488016126 1.00879258546939 1 1
0.857819226800184 0.803766924592406 1 1
0.946213830342406 0.900845505963165 1 1
0.699865257455584 0.664144544487694 1 0
0.852588137213251 0.810935492118722 1 1
0.760368432107037 0.725362128794742 1 1
0.965798199478465 0.923920241951449 1 1
0.726795611043096 0.688831382217866 1 1
1.06852448733306 1.02367757097652 1 1
0.86617144720649 0.82841559593368 1 1
1.19107210539011 1.14750868379632 1 1
0.957341026070627 0.90214909661958 1 1
0.766994951655382 0.732307882927675 1 1
0.770234099808082 0.734737128013903 1 1
1.01844751192715 0.976170945442524 1 1
0.950679049836481 0.909920383019343 1 1
1.36867248998568 1.30107714630081 1 1
0.835008083120416 0.798593072441464 1 1
0.868715829630521 0.821669638629458 1 1
1.26767853668801 1.20502978336074 1 1
1.21606865213911 1.15933053291508 1 1
1.23890814895659 1.18759647296392 1 1
1.02881789868584 0.975825882567466 1 1
0.933414443386337 0.896727848267186 1 1
0.766799256983263 0.716242289901707 1 1
1.29827369375441 1.23823787892047 1 1
0.766546566033234 0.719525481276568 1 1
0.987461007650034 0.937666841133137 1 1
0.857894507678349 0.823430598003032 1 1
1.15568434265109 1.10154905534668 1 1
0.717865812612009 0.667612889619895 1 1
0.685792930522242 0.659087345956856 1 1
1.19126423197879 1.12596463742 1 1
0.999549131418223 0.953652924447141 1 1
1.14525006979305 1.08794466922704 1 1
0.518505618684702 0.500733313115008 0 0
1.38469843400423 1.3223854911971 1 1
0.76494348124937 0.730462504360579 1 1
0.994052024999581 0.940135210035903 1 1
0.500770181914332 0.472548885011047 1 1
0.821764599291815 0.789404705308682 1 1
0.854009959838374 0.80902133066734 1 1
0.965957683307374 0.927656141640321 1 1
0.811398323217113 0.771950142151001 1 1
0.928521857953696 0.884520476865933 1 1
1.2087021752211 1.14683959193507 1 1
0.907004715080045 0.868910334226445 1 1
1.14238005805532 1.08397661723673 1 1
1.10241189625305 1.04289722997223 1 1
1.05726075644147 1.01331846297296 1 1
0.80747745259825 0.768979723305938 1 1
1.11293467142579 1.06550222107177 1 1
0.971499825166989 0.923390134651081 1 1
1.72036520369283 1.64474751410248 0 0
1.02185911833909 0.979343765837965 1 1
0.712350056562442 0.674097278619659 1 1
1.06587471000772 1.02437295945501 1 1
0.689469388036389 0.660270844222779 1 0
1.21447540495542 1.13791979437487 1 1
0.819692906820303 0.780966256936309 1 1
1.45652646595252 1.37688302627512 0 1
1.25853661969029 1.1946398543234 1 1
1.2475471666512 1.18105724856398 1 1
1.27767549585366 1.20600135366836 1 1
1.04001974222323 0.993079187460458 1 1
1.26717528588221 1.18850322444251 1 1
0.906435727596573 0.863624649568838 1 1
1.16607725800069 1.10742423828818 1 1
0.668527006632528 0.644363330901314 1 1
0.894601753153628 0.852773018841652 1 1
1.07558401039503 1.01230315420191 1 1
0.922919267311822 0.879761552944878 1 1
0.96834617415973 0.921955357953482 1 1
0.676293855851326 0.63803212829375 1 1
1.0676771965671 1.01668053524061 1 1
0.99540780611235 0.942901774751528 1 1
1.21588154112077 1.1632717925039 1 1
1.06799600383792 1.01138217257546 1 1
0.720838897147857 0.684067991350986 1 1
1.18147712926577 1.13060297184656 1 1
0.965988236166004 0.91436125357756 1 1
0.58958502779278 0.565281638342821 0 0
0.952214552634159 0.904585075124154 1 1
1.40159005523208 1.33582793855913 1 1
1.01229151940856 0.970274359358944 1 1
1.12214324597686 1.07317189698834 1 1
0.744956161498985 0.705176898808195 1 1
0.87389876568003 0.827241276281937 1 1
1.21323487274147 1.15201708777368 1 1
0.926694567050723 0.885160732646441 1 1
0.870336245148929 0.829684845593579 1 1
0.674666965319886 0.644580260648479 1 1
0.594237618549755 0.560265782054161 1 1
1.47402494605368 1.39875050264658 0 1
0.680499137530034 0.653323108494019 1 1
0.709670485728238 0.676386802146966 1 0
1.03508988769644 0.974995336717788 1 1
0.893926793034299 0.858218930302886 1 1
0.965015617889672 0.929186195673968 1 1
0.80037266442338 0.759950315784648 1 1
1.18943769284097 1.13408956457254 1 1
0.843611522363861 0.795167251551811 1 1
1.28917877274939 1.22325299837936 1 1
0.926972974724347 0.87739138372426 1 1
0.595614249701055 0.560190450516745 1 0
1.40267955715994 1.3358167610016 1 1
1.04186321927041 0.98674647955088 1 1
0.882293184351183 0.839640698505935 1 1
1.16291648638909 1.09707587477134 1 1
1.11024503831591 1.06007338947456 1 1
1.19767992516161 1.13301379127984 1 1
1.01562358416268 0.961055013016658 1 1
0.90021521072865 0.857831967465206 1 1
1.39302747805277 1.31447668699692 1 1
1.02108335097093 0.969631106391209 1 1
1.01488318027123 0.963938890852185 1 1
1.05845104690089 0.99915088454371 1 1
0.744693542282216 0.71318502134931 1 1
1.04059784956797 0.994708778563189 1 1
1.29656831587022 1.25124996717375 1 1
0.935092455167696 0.88658478123436 1 1
0.948723522487523 0.908097847896437 1 1
1.20763383482666 1.148215154238 1 1
0.834669072659697 0.79544708928675 1 1
0.945545023005487 0.902224657330488 1 1
0.957676906089922 0.916558765158623 1 1
0.877158478196165 0.823233577195072 1 1
0.90629232329788 0.859871072960274 1 1
1.45358614198593 1.38123457212285 0 0
0.607040994799538 0.581309745685513 1 1
1.03156241206934 0.976189738372041 1 1
1.22719887891791 1.17095663573751 1 1
1.17082919822365 1.11057473723692 1 1
0.944807327298222 0.9021635780043 1 1
1.12026323558795 1.05845717943914 1 1
1.12416015619244 1.05744059850272 1 1
0.815650827825216 0.780266276998599 1 1
0.803537330278621 0.769914337626399 1 1
1.4911732164359 1.42694663181484 1 1
0.647116709841751 0.612376548801436 0 0
0.635867129148247 0.595879425214106 1 0
1.23947927393308 1.18085430195327 1 1
1.61332703539759 1.53938645108302 0 0
1.00860019895688 0.959282028207846 1 1
0.932457207647233 0.878477616753291 1 1
0.740383901233781 0.703579231895622 1 1
0.730103994449722 0.689516105408556 1 1
0.643641748794942 0.610028205615388 1 1
0.885416650449749 0.840695020566333 1 1
0.369956518521943 0.352051353224545 0 0
1.05692513951034 1.01478887696689 1 1
1.10863452123313 1.06007769870303 1 1
1.45119107859917 1.36643368724092 1 1
0.921297061361057 0.87842228512213 1 1
1.20460430791718 1.15731868540826 1 1
0.705037007674908 0.665413755318262 1 1
0.793670993826807 0.750627299758746 1 1
0.973845949137208 0.915060367295469 1 1
1.04179826843558 0.994959160378826 1 1
0.966988017860748 0.920973566179387 1 1
1.10965610229386 1.0537428803506 1 1
0.894512650574305 0.859613184380672 1 1
0.678548596069259 0.651887947357568 1 1
0.992687400712905 0.946168101331634 1 1
0.908267324416205 0.860826106791322 1 1
0.716632974794927 0.680655752339278 1 1
0.976434696614314 0.932713221950129 1 1
1.21913255186879 1.15441587010145 1 1
1.18548319026544 1.13452228876981 1 1
1.17242363660837 1.1136581710986 1 1
0.677551018732083 0.646995421019549 1 1
0.640945564358485 0.610855101240681 1 0
0.553279560398822 0.523942169465381 1 1
1.43326584398791 1.3895448687941 1 1
0.537667360784601 0.509033130013841 0 0
1.08520481816637 1.02872753633091 1 1
0.627217362191922 0.600066676531336 1 0
1.3174473325748 1.25772804175816 1 1
1.09606517661127 1.04163191898 1 1
1.20010214122906 1.1410503142115 1 1
0.793656738433168 0.758906148458878 1 1
1.33472255461047 1.27823307510904 1 1
0.792851370135193 0.75584149703261 1 1
0.889738874711465 0.846798504902981 1 1
0.978160177155058 0.936802511100565 1 1
1.63307036218861 1.55020442969795 0 0
0.909365925777949 0.858919460582062 1 1
0.940270501511583 0.891360585545445 1 1
0.903583667345249 0.845468204064836 1 1
0.881684500534052 0.844795025263483 1 1
0.878556310079062 0.842711232578863 1 1
1.04004118671134 0.986395328484196 1 1
1.13705308023915 1.08904468599059 1 1
0.729925787095926 0.69308283348638 1 1
1.31349221416031 1.24414800304618 1 1
0.696376498789163 0.65639597612003 1 1
0.894151890338058 0.852282109852187 1 1
0.708084254829373 0.67221984680976 1 0
1.18482141939917 1.13159641861575 1 1
0.433888068935026 0.408392376553296 0 0
1.27196809870818 1.19787450343616 1 1
1.06971255841244 1.01112306605638 1 1
1.43776434062318 1.37003109341242 1 1
0.949408515326323 0.902082671205287 1 1
0.950833404607598 0.903623632935214 1 1
1.08002643996985 1.02374105842994 1 1
1.11531182554212 1.06572808440666 1 1
1.22733396861507 1.16452369415104 1 1
1.00417615229524 0.951338137954499 1 1
0.792421349364588 0.757834838173775 1 1
1.01095218090465 0.968864463518432 1 1
1.19413067620022 1.1208039571411 1 1
0.809637997326566 0.773547959323887 1 1
1.06096657282656 1.0159991871484 1 1
0.755407938939397 0.711847342835687 1 1
0.963328356630035 0.918485596037299 1 1
0.530921864267833 0.501365565387615 0 0
1.14106001277508 1.0858703597781 1 1
0.559674195835251 0.52215461727282 1 1
1.23357032469092 1.1705112215876 1 1
1.1543054148697 1.09707833460861 1 1
0.666079424139764 0.631794136580517 1 0
0.914270267139055 0.856955255305794 1 1
1.16971391426212 1.10538206960016 1 1
0.9881279990938 0.943600830210913 1 1
1.32489232415844 1.25882011526023 1 1
1.0178947853554 0.96364543992879 1 1
1.05575117421744 1.00999074344995 1 1
1.33350200206473 1.26592983078297 1 1
0.659401203727728 0.6322189255994 1 1
1.49650211414936 1.40800754888455 1 1
0.973933858357318 0.925557359409508 1 1
0.895041021235388 0.848981297567581 1 1
0.921910341879442 0.87934884593391 1 1
1.22148372988649 1.16147974518844 1 1
1.16537469698815 1.10031725869486 1 1
0.973717678742573 0.929436219714056 1 1
1.12701527568429 1.07382077926912 1 1
1.1069420477631 1.05062821626395 1 1
0.998330501709513 0.959427277432754 1 1
0.734485247724513 0.696912420482334 1 1
0.850443465448075 0.817894148681064 1 1
1.0640549728657 1.01463957196451 1 1
0.618678635052576 0.595100616054593 0 0
0.786929613433514 0.748372627528791 1 1
1.01125414011067 0.962458858968666 1 1
1.30587739921451 1.24446397077437 1 1
1.51529318420265 1.43306835855054 1 1
0.780980296571284 0.748913384959616 1 1
0.845642325952814 0.806601062018708 1 1
1.41775200120107 1.34688418495858 1 1
0.995715537849676 0.952023999051726 1 1
0.865019504617605 0.832672344495974 1 1
0.901191575588089 0.859850240162709 1 1
1.29752128084136 1.23980628057479 1 1
1.05235893524029 1.00207484083093 1 1
1.30396761422154 1.2342524959722 1 1
0.457396817700689 0.440269536819469 0 0
0.668686657121956 0.633970463696873 1 1
0.665036029525485 0.628850918139538 1 1
1.17382772143824 1.11548753957572 1 1
1.06090348128423 1.00756849719154 1 1
0.68426762934519 0.655985258383133 1 1
1.04286484897188 0.990032528374561 1 1
1.15261449598678 1.09447123269807 1 1
0.934744309311326 0.883142676232437 1 1
0.595035040531793 0.562114760946395 0 0
0.992192348994898 0.936027144659361 1 1
0.90052296513892 0.856526723895673 1 1
0.502255502928833 0.480056590435123 0 0
0.748977093544002 0.710992124700707 1 1
0.71493047647087 0.667976587126701 1 1
0.932165712753509 0.884626089148296 1 1
1.20465548017207 1.15384923925607 1 1
0.777262537555868 0.725318859532724 1 1
0.61963449406692 0.582575009326028 1 0
1.27312333974812 1.20382323155869 1 1
0.879573430318923 0.835304950563579 1 1
0.814340768347839 0.7765682246748 1 1
1.01635433510717 0.96613250221489 1 1
1.00383957417087 0.957425570142311 1 1
1.10104300015653 1.04495075152999 1 1
1.30112858671927 1.24331876351302 1 1
0.912830369387232 0.855270497302316 1 1
1.03257634069365 0.988055308929402 1 1
1.2436506194753 1.17647964656388 1 1
0.960089908389373 0.91082209076742 1 1
0.748743237639142 0.718485744093337 1 1
0.915524849949577 0.870203581464349 1 1
0.684706258660759 0.657029687227553 1 1
0.999560281156245 0.944813442348 1 1
1.4859742656605 1.40576009912361 1 1
0.778841802423148 0.740966886932791 1 1
1.46997891004483 1.40492869163065 0 0
1.38965526478704 1.33255166140386 1 1
1.1860426627954 1.12250437615909 1 1
0.716683928694634 0.685140756904853 1 1
0.845574649297046 0.788802133128625 1 1
0.68381565701102 0.643477127287987 1 1
1.1299027876634 1.06135589154712 1 1
0.778471999526305 0.733465543514556 1 1
1.21179845913516 1.15107835264962 1 1
0.714167717627813 0.682733713325603 1 1
1.08042892763609 1.03244816120936 1 1
1.07327259250308 1.02429832961195 1 1
1.31839277997169 1.25065073368145 1 1
0.795441654120295 0.750643940109301 1 1
1.04516585469675 0.99392813736073 1 1
1.36444886359677 1.3036129468352 1 1
1.03440979313249 0.98670329263863 1 1
0.762254958460039 0.722889341621415 1 1
1.00267382638639 0.960093306574218 1 1
1.04192055616109 1.00094244740357 1 1
0.926349592600743 0.875983936875728 1 1
0.932075665659162 0.886356530375582 1 1
0.706825487472284 0.677185575947566 1 1
0.661372765265161 0.622748174676877 1 1
0.76689483887049 0.728923616961459 1 1
0.887624026162059 0.836418922628168 1 1
0.868915334021839 0.82187600085365 1 1
0.98765637941543 0.929165955173262 1 1
0.756406940733955 0.721975349008315 1 1
1.27956821690598 1.21710797806647 1 1
1.2034070037012 1.14312703302498 1 1
1.02407485807933 0.976859010350085 1 1
0.881395088121668 0.83970043963543 1 1
0.853454268305751 0.814203504374736 1 1
1.36729779862139 1.2995870553444 1 1
1.14991469058164 1.0945299182122 1 1
0.928275869682689 0.891327456232186 1 1
1.16760845174584 1.10365341027679 1 1
1.06284495542252 1.01570529290744 1 1
0.464338753119892 0.430990897758416 0 0
0.53668562338517 0.50897910413918 1 1
1.12811891868223 1.0782047448321 1 1
1.39379925520206 1.33382876818821 0 1
1.52269561896453 1.43962294744373 1 1
0.987673399406868 0.936498616904267 1 1
0.857170990153414 0.806067574699548 1 1
0.582084970875849 0.560712508625405 1 1
0.858320043730144 0.81081706246691 1 1
0.881726773608555 0.83384045522498 1 1
1.27187147069937 1.20719857356278 1 1
0.669838236897716 0.634332547047569 1 0
1.08229018212778 1.02827100462921 1 1
0.569269872892249 0.545301565960071 0 0
1.07098754249285 1.00594068444965 1 1
1.57494930269522 1.48515835227506 0 0
1.00736885467589 0.96103180274214 1 1
0.866257278557149 0.826367697779598 1 1
1.09006558457426 1.04596438968282 1 1
0.966636910396023 0.915802532058777 1 1
1.05236860688376 1.00780579047566 1 1
0.876854074774951 0.838511486934229 1 1
0.990072128086671 0.943699207834199 1 1
0.756441055585472 0.72382134461188 1 1
0.701994704021722 0.666166193975502 1 1
0.825729718669322 0.785099074119411 1 1
1.15220954772759 1.09432869672756 1 1
1.27405290084463 1.2132730447473 1 1
0.771247248270711 0.739048678862333 1 1
1.14670899643669 1.0866792610462 1 1
0.492450139296371 0.476072022574097 0 0
0.782847271930743 0.747770408471264 1 1
0.911046503627202 0.864653655850847 1 1
0.800461104628814 0.765388877908384 1 1
0.77185416971215 0.738318988561674 1 1
0.465039190107121 0.442665343711837 0 0
1.23215916726976 1.17214040959635 1 1
1.02630434253873 0.971931246193814 1 1
0.810360874570536 0.768911595449633 1 1
0.962776858923314 0.918645775227048 1 1
0.901170465782498 0.856852194693031 1 1
0.931307383079437 0.890612241888602 1 1
0.992732990692127 0.942973586620826 1 1
1.02783650421974 0.973215761941291 1 1
0.597704993652446 0.566286287602719 1 1
1.07654922544437 1.02473345110652 1 1
1.30572839679652 1.24511052761016 1 1
1.30203725593219 1.23767619685046 1 1
1.11314894432277 1.06376983912355 1 1
1.08076794751699 1.02245336909848 1 1
0.900762256293227 0.836411649469243 1 1
1.09314314041964 1.029997457228 1 1
0.595323732282601 0.565076913360692 1 0
0.476605720982466 0.454015482707529 1 1
0.431227342081951 0.409010397487124 0 0
0.887448396409747 0.848620554732659 1 1
0.939354203075126 0.883885795488982 1 1
0.928082642215181 0.881752570734285 1 1
1.15106141930325 1.08303432671441 1 1
1.05067238749593 1.00492143269464 1 1
0.969446401677173 0.925226964306054 1 1
0.708272135152194 0.674011359013048 1 1
0.8684417347917 0.818589163369594 1 1
1.20475389916378 1.14901985488927 1 1
0.390812439571355 0.37505247415628 0 0
1.04928636339113 0.99741845021055 1 1
0.797482670715832 0.763802227986885 1 1
1.11413370897741 1.05872389737026 1 1
0.990381142815401 0.946542028501822 1 1
1.13549287091218 1.07194654080377 1 1
0.99717113865384 0.94853921041603 1 1
0.997951151106239 0.943220538329186 1 1
1.15167612301874 1.1011774576713 1 1
0.821728353706076 0.781807808339233 1 1
0.972936177609429 0.916364333145408 1 1
1.07362900682135 1.01488853997562 1 1
1.10077391210302 1.05388497444767 1 1
1.0086013234731 0.952393258757 1 1
0.606028637669929 0.569269879213446 0 0
1.15585634406248 1.0970143684032 1 1
1.32647228642261 1.26162368279533 1 1
0.896927292184763 0.851508860664089 1 1
0.739858211525261 0.702610886364642 1 1
1.12141552918808 1.06643385974432 1 1
1.10802461357514 1.04445508132556 1 1
0.536131464887912 0.510791614404546 1 0
1.14702881155449 1.0984348424239 1 1
0.834812570491086 0.795358093351837 1 1
0.604400596513437 0.572747955190949 1 1
0.722749155196342 0.701628172233916 1 1
1.0028860624281 0.957624838627666 1 1
0.708539606185212 0.672747927655665 1 1
0.694586676085913 0.663745966858469 1 1
0.895934144351798 0.845515836705192 1 1
1.21283814799697 1.14247785751848 1 1
0.710207028640418 0.666582784675291 1 1
1.26556295936368 1.20571414137934 1 1
0.847422087095132 0.804155550254353 1 1
0.967106082635333 0.902959561245138 1 1
0.77565931785762 0.73396168092811 1 1
1.15379474801314 1.09320967542717 1 1
0.639609459715874 0.601738822809139 1 1
1.23308907579696 1.17072897794107 1 1
0.773213113363702 0.738729104174422 1 1
1.09262537392635 1.03083966624558 1 1
1.42591184636565 1.35295961489275 0 1
0.9442185671284 0.891487821369151 1 1
1.15400783034821 1.11648026678524 1 1
1.01165456433987 0.97329089083496 1 1
1.10559794225466 1.0479124824012 1 1
0.77841567516419 0.741147165010391 1 1
0.890488527525527 0.84615754737915 1 1
1.02487801161344 0.972616732854365 1 1
1.2064190668128 1.14072027443352 1 1
1.20843362153825 1.15934500418225 1 1
0.628177927641643 0.602002184027264 1 1
0.812651768062037 0.773349313154025 1 1
1.15253599395588 1.09022721729404 1 1
1.13779906931503 1.08080518131514 1 1
1.05213070689821 1.00238205462312 1 1
1.03002229316651 0.979813231096481 1 1
1.17401554239352 1.1219665147877 1 1
0.760969339736157 0.719558170736237 1 1
1.47872311409309 1.41543453852321 1 1
1.26306556249977 1.1993745285201 1 1
0.843485147743766 0.798464332919285 1 1
1.1873196509294 1.12504120650794 1 1
1.01412427599167 0.96698266909642 1 1
1.0481892281617 0.994951982829119 1 1
1.13581743945135 1.06778413767608 1 1
0.74593391135265 0.710278718222654 1 1
0.746253419487661 0.713914990550716 1 1
1.02187403616051 0.971943362809395 1 1
1.0947523691714 1.05307441820612 1 1
1.04068670413641 0.986513613016839 1 1
0.819754379625151 0.796819444136694 1 1
1.17905699305518 1.11321083970287 1 1
1.16100449554306 1.1000390495044 1 1
0.785915100425771 0.760091523390682 1 1
1.2262726018576 1.16501684721086 1 1
0.790692289741894 0.751351300271869 1 1
0.938563226467334 0.901228564290965 1 1
0.932317279802104 0.890273002579928 1 1
0.624759400254666 0.59474168952782 1 1
1.00963231379138 0.962408227094271 1 1
0.694497086668012 0.658883023852815 1 1
1.7975008403726 1.70288290556182 0 0
1.04385015061958 0.996733595978061 1 1
0.901803487794061 0.866892529567908 1 1
1.29275670373516 1.24146986177219 1 1
1.21182129700817 1.1552301172757 1 1
1.14895709251875 1.08502200207516 1 1
0.807546914146098 0.769638952149234 1 1
0.886164844873576 0.848133024076949 1 1
0.875186282848576 0.852745973107554 1 1
1.06369612875433 1.00635104624235 1 1
1.11396341590704 1.06049169779684 1 1
0.920057178235418 0.874863530900117 1 1
1.21298627779571 1.15970774495193 1 1
1.04829594432822 0.989165581023586 1 1
0.883867546546174 0.848592833013987 1 1
0.864324158564776 0.822249063790742 1 1
0.724823314062811 0.693688961755515 1 1
0.929300817836201 0.88439972072303 1 1
0.759193638389463 0.721771853470195 1 1
0.707947399451449 0.658450943984957 1 1
1.07769300308773 1.02289580173792 1 1
1.46586561070747 1.38826633545744 0 0
1.03333828744833 0.982142536280663 1 1
1.23577826190932 1.18061158479756 1 1
0.905649830062545 0.84924522852955 1 1
0.780753073492345 0.745604984285038 1 1
1.12558430247525 1.07353094433921 1 1
1.28744216739555 1.20774141494352 1 1
0.747233369704299 0.714225998670859 1 1
1.5541531841756 1.46772891963277 0 0
0.921429958908277 0.884147362395279 1 1
0.799572532463775 0.758023087651768 1 1
1.08479654509434 1.03477879598502 1 1
1.41534987952667 1.33841850379994 1 1
0.828565642817131 0.787636762129088 1 1
0.919504953146624 0.869965756019805 1 1
0.961729297577497 0.913238459384004 1 1
1.18437507760324 1.12371221504225 1 1
0.802802249195336 0.76090400377899 1 1
1.47789211671796 1.40225631441591 0 1
0.741150334526191 0.707955128525441 1 1
0.846406546685755 0.806263826852782 1 1
1.20252573688626 1.15384641957711 1 1
0.946867794243773 0.891058031909776 1 1
0.826299597952058 0.779320857019277 1 1
0.928223733761347 0.880554915523892 1 1
0.57244089538774 0.544702261981663 0 0
0.906972286052239 0.870557007503401 1 1
0.742069784700783 0.711121465241826 1 1
1.10308800344278 1.05098152418155 1 1
0.496571127556504 0.477647487918697 1 0
1.08344407682783 1.03138301158552 1 1
0.65916838810126 0.626629361573209 1 1
1.14902243536605 1.09259225419564 1 1
0.947095718364223 0.906238164746696 1 1
1.04781712600935 0.997594322402089 1 1
0.951334170644251 0.913871894286034 1 1
1.2055957851819 1.15642825506339 1 1
0.807030940688782 0.773747635256561 1 1
0.896897900748006 0.852093489213891 1 1
0.830671135455304 0.783356696589845 1 1
1.01563185409582 0.962348408952061 1 1
1.34615160941039 1.28010627112811 1 1
1.17551715477269 1.12052113794967 1 1
1.15361970359253 1.10323460964524 1 1
0.815058685529834 0.772176590384235 1 1
1.13320715528239 1.07628606519781 1 1
0.842943345627518 0.80709243935725 1 1
1.05363535245085 0.992222281209684 1 1
1.0263702000273 0.971783971093804 1 1
0.805992653662832 0.769696753437064 1 1
2.01447797160276 1.90195979679928 0 0
0.896730609021826 0.849437477839514 1 1
1.39991843300846 1.34898197763657 1 1
0.571592129266475 0.542526169854075 0 0
0.851696216633895 0.806861737852289 1 1
1.22755651976224 1.15040525922805 1 1
0.843718530968351 0.795834788640658 1 1
1.05753010858446 1.0036043842323 1 1
0.837955430993469 0.78625973760758 1 1
0.755891865410512 0.720012334056946 1 1
1.15567810771378 1.09312274366916 1 1
0.974652065365075 0.930240254411129 1 1
0.793125185250373 0.756753981161045 1 1
1.0506159563523 1.01112442889478 1 1
0.974380398445128 0.92802755607611 1 1
0.737448672481975 0.693120995543041 1 1
1.33789967703691 1.26225570841074 1 1
1.05894260027556 1.01201514990352 1 1
0.951216174862099 0.904800644684489 1 1
0.793727804268782 0.758741418065915 1 1
1.00688534726931 0.943507908300091 1 1
1.19463165409175 1.13720092285773 1 1
1.12404343319319 1.06244296795747 1 1
1.21872790243205 1.15539343743629 1 1
0.689631469226898 0.663618877578843 1 1
0.915707660967568 0.873927601469603 1 1
0.478212842942496 0.455381590614467 0 0
0.830892273367325 0.793108588384415 1 1
0.995050041839846 0.950970734567273 1 1
0.997090380084566 0.95695664334866 1 1
1.12215820927024 1.07043072015136 1 1
0.915775231296906 0.874032922321893 1 1
0.95122475324016 0.903507376917464 1 1
1.03610629848551 0.981536897870585 1 1
0.961317777056733 0.906825842303482 1 1
0.990089878868777 0.938888550355145 1 1
0.909982329034861 0.868945715788361 1 1
0.829416033962748 0.804800908961993 1 1
0.823882793570425 0.778497300744361 1 1
0.797362845776889 0.753431898112918 1 1
0.933048064019342 0.892034077129873 1 1
1.6815807566762 1.59079278756464 0 0
1.06665705004175 1.01925908777389 1 1
1.38815383175542 1.31977975865313 1 1
0.990213802268421 0.936271593847271 1 1
0.526491145660884 0.511540746793924 1 0
1.3065597845444 1.25058009590752 1 1
1.2589394656939 1.20696223112351 1 1
0.717393862007335 0.68220506044923 1 1
0.777098275702019 0.73697591505888 1 1
1.04490189766728 0.990164691820644 1 1
1.12147299900868 1.06687262454531 1 1
0.916052266676152 0.865253231943983 1 1
1.4837380604015 1.41772713699613 1 1
1.21346029704297 1.16163231115598 1 1
1.0020235357713 0.949178036744957 1 1
1.33505681073457 1.26866714934879 1 1
0.866626991695643 0.82618528432604 1 1
0.807118404570461 0.758934399982483 1 1
1.03539708715876 0.983515160202427 1 1
0.874894137216688 0.83687544743125 1 1
1.11086373726368 1.05101572112075 1 1
0.878717989108462 0.835022426108957 1 1
0.740205507319012 0.700485253228482 1 1
0.916290694304318 0.870360719473455 1 1
0.689369801943389 0.657399477737577 1 0
1.35056973818472 1.28604120874648 1 1
0.609583613970479 0.577140454809928 0 0
1.05526000503422 0.994894622815723 1 1
0.868584721603423 0.822609036780571 1 1
0.797808618229311 0.76324325015216 1 1
1.05805037788836 1.00015786666928 1 1
1.08185029894333 1.02915145076968 1 1
1.21810724263016 1.16377262248568 1 1
1.07967775460495 1.03298334916016 1 1
1.03478341815471 0.990728843734111 1 1
1.33316697474588 1.2544106254142 1 1
0.631063867353854 0.60196919940688 1 0
1.28421488612241 1.2166485099041 1 1
0.78436454936738 0.747827711528542 1 1
1.09933939240369 1.05407700664872 1 1
0.730462991015282 0.696852098111889 1 1
0.966433307760619 0.926287179908782 1 1
1.1233223480226 1.05948843753233 1 1
0.742235666288672 0.695967393211028 1 1
0.765777612125416 0.729131546010182 1 1
0.880917142857201 0.839226122564393 1 1
0.628621514786777 0.59288663942187 1 0
0.894757170496622 0.8567135953811 1 1
1.13011146258168 1.07040186796631 1 1
0.916885038458635 0.87301713289199 1 1
1.0037141082672 0.956900041846746 1 1
1.31603189623162 1.25235365855926 1 1
0.986569104729551 0.939244479847602 1 1
1.09084395227735 1.03632554739132 1 1
0.981002780550842 0.934817652916307 1 1
0.954573594302314 0.913408974770228 1 1
1.04278520009277 1.00452838343578 1 1
1.35362097211244 1.28522665255954 1 1
0.873977185250314 0.824837889169483 1 1
1.03307814035634 0.974402111831261 1 1
1.32430707696002 1.25724480264365 1 1
0.727178628050597 0.697713445447462 1 1
1.32470268439755 1.28157178469619 1 1
0.905879205941536 0.869935500520395 1 1
0.85193281433727 0.813067487485894 1 1
0.825020199581364 0.786144171049037 1 1
0.763313563547068 0.727822752225294 1 1
0.782510404961144 0.740078138555684 1 1
1.04581050490866 0.993035869317159 1 1
0.784830276748845 0.745382081433302 1 1
1.25888948770685 1.19016392270789 1 1
0.960724580176816 0.917240410689655 1 1
0.987951000951459 0.945396872752559 1 1
0.837732904610464 0.797229967378052 1 1
0.95054668511608 0.896159587787705 1 1
1.12848296266308 1.07916408185368 1 1
0.992500740973372 0.949463303874133 1 1
0.960278685774673 0.919486016508953 1 1
0.935541917103204 0.885472351534317 1 1
0.961291728888931 0.915229082057834 1 1
0.982475831136789 0.923980784370093 1 1
0.846284325900077 0.80089755457391 1 1
1.09926303218843 1.04535388250852 1 1
0.781867391422772 0.741843133771615 1 1
0.923340664924413 0.874965091663747 1 1
0.758400850021637 0.715820032903573 1 1
0.743412092711412 0.710961044862634 1 1
0.799490038408437 0.759567211715964 1 1
0.734213171606493 0.694229475794397 1 1
1.0468604286652 1.00041832732094 1 1
0.676853423818407 0.647730029674643 1 1
1.35444855368832 1.29620934815111 1 1
0.801172112124901 0.769458338019972 1 1
0.91218568963882 0.860612201159205 1 1
1.49696867757964 1.42430152160312 1 1
0.926513081087027 0.878821873966196 1 1
0.669439726731311 0.637689096928083 1 1
1.12846778053374 1.07703218910525 1 1
1.11527585074911 1.06065901637452 1 1
0.916262697767482 0.868968461534312 1 1
1.03005926199926 0.978921974314058 1 1
0.704694194483758 0.663605181332326 1 1
0.941853132942733 0.904434319061599 1 1
1.3026266746623 1.23526411984509 1 1
0.869748222328914 0.832319404775531 1 1
0.770350159028 0.735603523248759 1 1
0.948134973029498 0.895906837987183 1 1
1.44306116888521 1.36704023664102 0 0
1.10335180663886 1.05152156726065 1 1
0.996701604125673 0.951562350760596 1 1
0.670033642371884 0.635670999163843 1 1
0.583826248345732 0.556299795985038 0 0
1.23971882986508 1.17501679146485 1 1
1.01495954161848 0.963216590626774 1 1
0.847196985570844 0.809614584265356 1 1
0.692540372635665 0.659481172639689 1 0
1.45116034376082 1.38559597316529 1 1
0.891374005177003 0.849153287270464 1 1
0.765446231961037 0.730991561172862 1 1
1.26776081713869 1.20695312207683 1 1
0.713096010952189 0.679904277677163 1 1
1.01675564346844 0.959493190244607 1 1
0.985729502171295 0.94185258294264 1 1
0.661513982721125 0.630375157988977 1 1
0.763397592686566 0.723107340752296 1 1
0.966017936937626 0.919850401315371 1 1
1.13776410483657 1.07387940662292 1 1
0.651381492643102 0.627299895067052 1 1
1.12416388053479 1.05942062990344 1 1
1.03434316203753 0.977947247064031 1 1
1.26307396944166 1.1883552816229 1 1
1.00735498038618 0.958172148104254 1 1
1.13088167552358 1.06315646199993 1 1
0.731491717894333 0.698733798685309 1 1
1.05126857369387 1.0069387966907 1 1
1.07742245017931 1.02736921351209 1 1
1.05251080175726 1.00503129713421 1 1
1.20548214152232 1.13555689648463 1 1
1.02497246916429 0.969992391172408 1 1
1.17401894069498 1.11346701946107 1 1
1.32228129304287 1.25278027916657 1 1
1.47681876746961 1.4035933033557 1 1
0.681190500851999 0.657108836043533 1 1
1.04149081633468 0.992151916815555 1 1
1.06673710291784 1.01408762664438 1 1
0.871844614638785 0.829957296504219 1 1
0.780153354854253 0.750509630604431 1 1
1.18783412156195 1.14156563187222 1 1
1.23230091073951 1.17202489590537 1 1
0.923462519318576 0.874359424449997 1 1
1.06854565838157 1.00701089286189 1 1
1.21163948168785 1.16370558818054 1 1
1.17326611178152 1.12845873901787 1 1
0.787084083900248 0.756373917615815 1 1
1.10652614424566 1.0553933059463 1 1
1.00894332410569 0.958633971338495 1 1
0.865920403889967 0.815889703544471 1 1
1.14126132015106 1.08549862255256 1 1
0.647952512863757 0.60514976031604 1 1
0.875750234898074 0.83315975166825 1 1
1.15250420833823 1.09497935721154 1 1
0.691681742627631 0.663224320793519 1 1
1.20750253904524 1.16266817435923 1 1
1.07477026676105 1.02126813540157 1 1
0.804935908837467 0.75838621387739 1 1
0.97613830598804 0.909734028087366 1 1
1.12001906306513 1.07242316108687 1 1
1.38547141053531 1.31931228095693 1 1
0.842300059106106 0.798208311386112 1 1
0.514729337611836 0.48981753594361 1 1
0.788457905988214 0.75152641909286 1 1
1.27613762799656 1.21418576999029 1 1
0.855416000824675 0.815075249275798 1 1
0.581064937579776 0.559086322100607 1 0
1.33603909892008 1.2776442410728 1 1
0.966515298104125 0.924358754655654 1 1
0.877742022458256 0.827146874554931 1 1
1.32786455515071 1.2701520932572 1 1
0.926934379205174 0.88856713071157 1 1
0.879569549695587 0.838518226187139 1 1
1.05890599326412 1.01063578311977 1 1
1.06925415180047 1.02185395579237 1 1
0.851346295438871 0.813773289596058 1 1
1.06367186400174 1.00865467567626 1 1
0.772947144957964 0.730279853503514 1 1
1.27342400067267 1.21050227035611 1 1
1.1043350156168 1.04754584396233 1 1
1.32512372316933 1.26539423389368 1 1
1.3262500187882 1.25346803263588 1 1
0.612165618517425 0.589713794463343 1 1
0.980031027597091 0.922799476806608 1 1
0.624592996848898 0.572476524117201 1 0
1.12501899306969 1.07030128813593 1 1
0.82229248412706 0.786874455339235 1 1
1.13445117908423 1.08268759244378 1 1
1.2782484066177 1.22860198618619 1 1
1.1139089917993 1.06310913865421 1 1
1.10019418697884 1.02834384071019 1 1
0.979996327588767 0.938275023711922 1 1
1.06339323314167 1.00853250310006 1 1
0.818873760471442 0.780386885473932 1 1
0.728879656837656 0.700039987270359 1 1
1.08775357039314 1.03312065548951 1 1
0.910068953508107 0.867121570697395 1 1
0.703309430646913 0.670846113142632 1 0
1.03264947129535 0.982655408768278 1 1
1.1873758041972 1.12643627781089 1 1
0.78985229042012 0.747588186490361 1 1
1.30208591289758 1.24180512906002 1 1
1.333198661121 1.26127157752255 1 1
0.787211469878048 0.752555749653631 1 1
1.56203271011151 1.47282908639676 1 1
0.826538937661819 0.785533270327276 1 1
0.735199381419617 0.7006578135521 1 1
0.884576200431458 0.844627506611759 1 1
1.44034082673554 1.37326776707444 1 1
1.18401409526804 1.13198836825089 1 1
1.24708518406464 1.18476276113178 1 1
1.20429921560371 1.14515053067721 1 1
1.0887625343268 1.03815981847703 1 1
0.733122659567094 0.685568324759646 1 1
1.21452663297158 1.17006108550659 1 1
0.906043746208351 0.866175055389256 1 1
0.790835669911828 0.759239455794815 1 1
1.17666049396926 1.11037841640918 1 1
0.915623869180505 0.870544347807878 1 1
1.31690579052436 1.24967384119566 1 1
0.485360868402643 0.461932183824509 0 0
1.21112889645374 1.14881858133049 1 1
0.648598670514661 0.62423756827357 0 0
0.916284065796617 0.874992503151251 1 1
1.2821766506057 1.21583708909406 1 1
0.463196726995958 0.444527949067971 1 1
1.12425530265648 1.06137492858605 1 1
0.909681497012136 0.879954281574878 1 1
1.05132446523583 1.00146352213286 1 1
0.747711157926398 0.708431907999068 1 1
1.31339063747192 1.25217517141411 1 1
0.902089798289638 0.856075284443162 1 1
0.742814612712385 0.698059267543055 1 1
0.56746577982273 0.529855105814679 1 0
1.03878978836172 1.00148352340143 1 1
0.940182417691389 0.89334058665756 1 1
1.14477397577553 1.09127703417446 1 1
0.366097877734736 0.344436617505363 0 0
0.845819833718264 0.805556513582834 1 1
0.938783733663591 0.894514319590902 1 1
0.836940123574999 0.805475438441599 1 1
1.04153659856482 0.994719547484443 1 1
0.708977553154616 0.682674474378237 1 1
0.868786260959865 0.831136975409338 1 1
1.04615307952305 1.00000902844392 1 1
1.48963575575142 1.426873166137 0 0
0.566881364538463 0.540438772526852 1 1
0.976810585163687 0.928931928847924 1 1
1.45076050728938 1.36130463522112 0 1
1.58327935198638 1.50535986376081 0 1
1.46184598674635 1.38272187306148 0 0
1.06708625817544 1.00560893286054 1 1
0.867624203779869 0.827654728050417 1 1
1.18194725369186 1.12580014877591 1 1
1.21988945906914 1.16268254003207 1 1
1.39991985417698 1.33123852767002 0 1
0.453184057074718 0.433021869005098 0 0
1.47410041877233 1.40552388896039 0 1
1.22787516047657 1.16264942652832 1 1
1.08527779593966 1.01908456209324 1 1
0.450661449645345 0.431154248759095 1 1
0.690398690202165 0.649507112932358 1 0
0.774344363681943 0.729658240162433 1 1
0.770743505515665 0.723395584386793 1 1
1.1887953432872 1.12837227339845 1 1
0.945857586849012 0.900487414057416 1 1
1.14655589024504 1.09501861634917 1 1
1.08839614809288 1.02602508262344 1 1
1.15420621426592 1.08557010568896 1 1
1.17282087050338 1.12043563532001 1 1
1.0036651461839 0.957760403709419 1 1
1.37258943331953 1.29269803415594 1 1
0.80433679605565 0.762616998233744 1 1
1.00276589649151 0.985404866696774 1 1
1.79959956728147 1.69459379812574 0 0
0.654945428324499 0.627326567871792 1 1
0.737963121786825 0.704657220060402 1 1
1.07304690360683 1.0301879694125 1 1
1.11576628173298 1.06548082267175 1 1
1.46259792688585 1.40099679694801 1 1
0.932542763838126 0.8932781756878 1 1
0.776954095421477 0.738941650351403 1 1
0.961584172815005 0.90636605921506 1 1
0.832756000457969 0.799136641864923 1 1
0.900619293602107 0.860958849620151 1 1
1.58034615732542 1.51713608357925 0 0
1.40322701251743 1.32802928466432 0 1
0.458367188597852 0.438115118295573 1 0
1.14594510319406 1.07267177699864 1 1
1.36759552823347 1.30446401431257 1 1
0.940719234710331 0.890248262910697 1 1
0.813946317862189 0.779768561728515 1 1
0.956497580446808 0.907819662987176 1 1
1.27900808948606 1.21467039136333 1 1
1.33925494028274 1.27039729907279 1 1
1.20368389165956 1.13668026401735 1 1
1.11982641858346 1.07296352375657 1 1
0.620364240824846 0.587257479372289 0 0
0.64718168630602 0.609326877714788 1 0
1.11000341833039 1.06576926854849 1 1
0.887777913881413 0.84083814873373 1 1
0.897718274594769 0.850303669811079 1 1
0.879715045605101 0.836908724595504 1 1
0.860531284439133 0.818230976915078 1 1
1.34247706470758 1.26485134302957 1 1
1.21860765120197 1.15687907414623 1 1
1.21204004533384 1.15766602371883 1 1
0.758007772077546 0.72375232115132 1 1
0.92040207686591 0.870533575488134 1 1
0.898053343667835 0.842420989853867 1 1
0.986397756547266 0.942336116460165 1 1
1.32770149296254 1.2785203770492 1 1
0.77327092773792 0.739554571941096 1 1
0.787293917239288 0.743490723826212 1 1
1.11893153980365 1.05899472169607 1 1
0.918110982348746 0.871442386278554 1 1
1.28912940312383 1.2325632655292 1 1
0.797953556443553 0.760376958824939 1 1
1.72798273117835 1.62842715646822 1 1
1.20201020891139 1.14498331194146 1 1
1.24564483950337 1.17673559594949 1 1
1.09854621382409 1.0471413804717 1 1
0.852235716708645 0.816547188899392 1 1
1.14457280610645 1.08911400191094 1 1
0.878320838973491 0.838528212141814 1 1
1.14552279242992 1.09430599918433 1 1
0.813732082661218 0.780886330669573 1 1
0.677199261248331 0.646598615152396 1 0
1.27457665563145 1.2143748994031 1 1
0.881315204664232 0.843557434210918 1 1
0.858913045910357 0.818548341111101 1 1
1.00694202577119 0.939115697190331 1 1
1.08131547092935 1.03110646560058 1 1
1.1477828727978 1.09578314074303 1 1
0.707704501117287 0.669265178091559 1 1
0.561594489835161 0.534976218099201 0 0
1.18034456078944 1.11064790831085 1 1
1.17769760468423 1.12836231172406 1 1
0.685138084143516 0.65211209678641 1 1
0.659517266993677 0.634277618074668 1 1
1.19658636126808 1.13312470389595 1 1
1.03547690347722 0.986379724155006 1 1
1.16236242490667 1.10838006318671 1 1
0.875898765362336 0.833579560572044 1 1
1.22230967917589 1.16859816954664 1 1
1.28762659317855 1.22439486399999 1 1
0.744220428332301 0.702508192430693 1 1
1.32534913580816 1.26185505641284 1 1
0.796222124301972 0.754118575326483 1 1
1.01901753128883 0.96935415979276 1 1
1.21993800610904 1.16079929900481 1 1
0.898544126426375 0.856454140156791 1 1
0.993691065213004 0.949271291173239 1 1
0.800760034247516 0.762245668658791 1 1
0.909768764987971 0.863133635352273 1 1
0.934863148477378 0.887899143759275 1 1
1.7308622721323 1.64827645138997 0 0
0.747363889023659 0.710994449330353 1 1
0.814334201686445 0.779740458666561 1 1
1.18906336817502 1.13406212655394 1 1
1.10000412514638 1.04183161618563 1 1
1.00915419645858 0.958820194104418 1 1
0.870251093570969 0.828393963754152 1 1
0.922949732677012 0.8770409002217 1 1
1.29032248924807 1.21616842171583 1 1
1.19327562200055 1.13623927935753 1 1
0.996999259099982 0.944862564372947 1 1
0.392806580602347 0.367041247381679 0 0
0.823469150629394 0.780467554967721 1 1
1.03606570761286 0.988079384778717 1 1
1.05299282927215 1.01101936591204 1 1
1.06959562928063 1.01662874763985 1 1
0.898031840308853 0.86262453900659 1 1
0.668197090333692 0.640737576570093 1 0
1.03514376828523 0.986068345695771 1 1
1.08636597748389 1.03186153379173 1 1
1.31240933686856 1.2368587333318 1 1
0.917299455453654 0.869214292388487 1 1
0.596741700763799 0.567509598968584 0 0
0.804282502523395 0.769414662862192 1 1
0.989039574054724 0.952855900076454 1 1
0.710966728883775 0.680216077506062 1 1
1.28036832107783 1.21591280410984 1 1
0.912227542260446 0.866325977790346 1 1
0.968877992049656 0.92284139796666 1 1
1.25850031940685 1.21242206545301 1 1
0.916598430040759 0.861269688088515 1 1
0.958616976900625 0.905655061752514 1 1
1.12206135024361 1.0585459679311 1 1
0.800038619508947 0.765819541686148 1 1
1.2156632591033 1.15265334997775 1 1
0.691582358441893 0.656809855569239 1 1
1.16024029481329 1.10460844342361 1 1
1.10076682881016 1.04679222824151 1 1
0.868717077892348 0.832834631470019 1 1
0.884909727202022 0.842775124399654 1 1
0.79783893067258 0.752965628601207 1 1
1.24620524736035 1.18543494140424 1 1
0.793320074811938 0.7582545308669 1 1
0.91222326464034 0.868594222540786 1 1
1.13473618071717 1.07828620176351 1 1
0.939601897074746 0.890725995751628 1 1
0.888437730291414 0.843937335518268 1 1
1.40721855097908 1.34129787773011 1 1
0.993018449295053 0.942268861359691 1 1
0.816219369189066 0.768207156347375 1 1
0.877511635008639 0.834636862312006 1 1
1.30060340993912 1.23936462013869 1 1
1.04284907084029 1.00266930342467 1 1
0.744808449800612 0.710930295856181 1 1
0.771420704734872 0.739317413075464 1 1
1.11338849529377 1.06591034523251 1 1
1.10256523894516 1.04622801673976 1 1
0.874479959960434 0.838918888084903 1 1
0.882094958940801 0.840141087559069 1 1
0.80900208740938 0.768608744385479 1 1
1.23819467864389 1.18454659602923 1 1
1.12279184108615 1.06755510385852 1 1
1.10506237954174 1.05126499118244 1 1
0.845019350597001 0.79740366673886 1 1
0.850693650604477 0.811038051192812 1 1
0.833086502902118 0.790940161783402 1 1
0.807503489031725 0.763697128987889 1 1
0.695339658865497 0.646005376770724 1 1
1.08576926416994 1.04124568160681 1 1
1.1448539200444 1.08901220759433 1 1
1.70424619301177 1.61962542228549 0 0
1.25858186996321 1.19672036359805 1 1
1.10817165054933 1.04998491930979 1 1
1.36201906362341 1.28995887014471 1 1
0.850921406207234 0.812192914119565 1 1
0.678797860458374 0.663872096466043 1 1
0.730336778008277 0.704818412134659 1 1
1.50107602670121 1.4269991615819 0 0
1.16461607238097 1.10225221133982 1 1
1.14508592574531 1.07915144635145 1 1
0.984850545798979 0.922308122656291 1 1
1.47636652991427 1.40485524187639 1 1
0.945798375749211 0.888427340964644 1 1
0.944464883087006 0.905199631094319 1 1
1.06814655044508 1.00980290204506 1 1
1.13790307699457 1.07460998413038 1 1
0.608308026362589 0.575105003958928 1 0
1.08334626487769 1.02256891595514 1 1
0.518051554667431 0.489266569844494 1 0
0.845578580660789 0.801169883467555 1 1
1.12709961121255 1.0802123797232 1 1
0.92758653295182 0.887044867882415 1 1
1.01385095793182 0.961731635883361 1 1
0.668582141496153 0.620180606658567 1 1
0.985120662862654 0.930882615790985 1 1
0.583746169518219 0.559325824141494 1 1
1.12226614713441 1.07075750337074 1 1
1.77652973751102 1.68976698041962 0 0
0.97577738185335 0.935232149876021 1 1
0.89800587337661 0.840649230747664 1 1
0.997577416230782 0.944102135649196 1 1
1.04214809620673 0.994185447145758 1 1
0.965642281598162 0.921699477436889 1 1
1.19094817911802 1.1311375533749 1 1
1.16221466172457 1.10884695989631 1 1
0.990095811438488 0.955536769483424 1 1
0.814095565709681 0.777867851590683 1 1
1.40099232736924 1.34348659296111 1 1
1.03830326169263 0.977723550593212 1 1
1.10268000685274 1.05061643165104 1 1
0.997014288355198 0.948995763022214 1 1
0.807727279080758 0.767875536987937 1 1
1.38079567619303 1.3250277348274 0 1
0.590463046571852 0.56292462428179 1 1
0.692909583883176 0.659154470778771 1 0
0.664748272003704 0.625476917263736 1 1
0.877358515065487 0.836525631213112 1 1
1.07502967569829 1.0248937466028 1 1
1.1241615577134 1.05856769182796 1 1
1.28500785363241 1.20546945330607 1 1
0.841361472544795 0.804950389728328 1 1
1.2001922078553 1.14752536813922 1 1
1.24101195757501 1.17799676724259 1 1
0.91954518019152 0.87773367091708 1 1
0.773425941006499 0.733509202264982 1 1
1.31487626884194 1.24289994369459 1 1
0.938291808465579 0.894854966028035 1 1
1.15613283789539 1.09886784533907 1 1
1.03645086913123 0.98826508380361 1 1
0.913192304010128 0.865224172940109 1 1
0.720264235558028 0.688240485716997 1 1
1.13273674440209 1.07238911839929 1 1
0.917196127878712 0.867674310582095 1 1
1.0312912568185 0.97411598386012 1 1
0.766203897252493 0.735523646016026 1 1
1.31192961014888 1.24220620281583 1 1
1.04529520445642 0.997789551286603 1 1
0.980838625151046 0.926768214668941 1 1
0.974057609823704 0.920867017325111 1 1
1.08122583297882 1.03284221192366 1 1
0.814695471614918 0.78283921070143 1 1
0.56556199782191 0.539136631382569 1 0
0.783292998058522 0.745732866796293 1 1
0.982588313541667 0.939454204345183 1 1
0.907973224224086 0.86566143245913 1 1
1.10196719863995 1.04143333713316 1 1
0.697193513543038 0.659741708539014 1 1
1.31910245939457 1.27403314294975 1 1
0.797851790477585 0.755421669834385 1 1
1.25497810543952 1.20496084820901 1 1
1.46269664343103 1.38371643135762 1 1
0.840007569378968 0.788575566516941 1 1
0.873893533732643 0.832069323506783 1 1
0.847693473630468 0.80893698818573 1 1
1.01885171606558 0.975346997338851 1 1
1.21929927088142 1.15956453049152 1 1
0.552679155110584 0.518234327737192 1 0
1.27831264392367 1.21298626038391 1 1
0.976603255590136 0.928423217974083 1 1
1.17888661463107 1.1234505438222 1 1
0.938126035121409 0.901245783788074 1 1
1.23725008603538 1.16872037263121 1 1
1.09616216539931 1.05629609310996 1 1
1.11638981160673 1.06183322205764 1 1
0.896267039479625 0.857291233169728 1 1
0.875423695711408 0.830771029514113 1 1
0.739990858578759 0.703089524984873 1 1
1.12568407276036 1.07619080313073 1 1
1.05437748200389 1.00487058322659 1 1
1.13037466922933 1.0710674741644 1 1
1.22047338841045 1.14807905591564 1 1
0.917949915735037 0.881314413291401 1 1
1.26635898076602 1.19771377758148 1 1
0.929276462256029 0.890691148144485 1 1
1.24670650705916 1.17921547168056 1 1
1.14748040432792 1.0969474922657 1 1
0.78806734223004 0.757220917727986 1 1
0.996609476368897 0.954554878095009 1 1
1.13958541179117 1.08417185114807 1 1
1.00254883436609 0.939556743204007 1 1
1.26356737189437 1.19527522383786 1 1
1.03694991049962 0.977973318414577 1 1
0.821826891219867 0.789788241480258 1 1
1.34715328811425 1.27850638296605 1 1
1.06755946504232 1.01737085507962 1 1
0.719398292445957 0.675775786245325 1 1
0.823640791703626 0.784143616084041 1 1
0.809181915555244 0.777868749557669 1 1
1.24334734875267 1.18597793961465 1 1
1.30463380045934 1.24812814893886 1 1
1.68554075610252 1.60786174696384 0 0
1.19896544824223 1.1410143972079 1 1
1.16428495772366 1.0989436358675 1 1
1.2627882221102 1.19199459268056 1 1
1.08905647076073 1.04127662721892 1 1
0.98973739883892 0.940324411064112 1 1
1.12063051110586 1.07423381557563 1 1
1.1289203775861 1.07971844465731 1 1
0.885549009652179 0.850636576614017 1 1
0.947419177101868 0.899817720088178 1 1
1.16869542255152 1.11648734557056 1 1
0.74388528888357 0.716291627240551 1 1
1.1888823946085 1.1356694795673 1 1
1.07600723096839 1.02085575881496 1 1
1.27545106180956 1.20869141071724 1 1
0.774070936126276 0.739793190063694 1 1
0.755733983691868 0.723152341691455 1 1
0.516843348657853 0.497045912694485 1 0
0.75005676229201 0.714115049426939 1 1
0.996791223837334 0.948690747714319 1 1
1.06505478922123 1.01323219162065 1 1
1.14999932252764 1.09728560192835 1 1
0.747418557043357 0.714529960433861 1 1
0.854478915283851 0.810894725939529 1 1
1.08781458136116 1.04123564132661 1 1
0.820428293995138 0.785132228260765 1 1
1.2196754920149 1.14372775000204 1 1
0.860028689644898 0.819691911198179 1 1
1.09472540834014 1.04613439848701 1 1
0.807194965848853 0.761530089134846 1 1
1.23415337891041 1.16827073073432 1 1
1.05714711212765 1.00969054606472 1 1
1.41037367634659 1.34310983608177 1 1
0.685628870461801 0.654743407925574 0 0
1.12991386769591 1.07882280207566 1 1
1.46307230977865 1.39882809148549 1 1
0.715847330321881 0.681302398488525 1 1
1.05340713522924 0.999278251292466 1 1
0.810900490534274 0.768183007257358 1 1
1.12985868325791 1.0836901911862 1 1
1.13172609143904 1.07923018851506 1 1
1.0482855307854 0.986430113669273 1 1
1.10536191637025 1.04819600516116 1 1
0.957116286809333 0.901159958833627 1 1
0.687729873791978 0.651844647369273 1 1
0.863175368035733 0.822673248727873 1 1
0.95260241793325 0.905742980723599 1 1
1.08575250026 1.0374571794413 1 1
1.36399116281825 1.2987443903722 1 1
0.590939584641027 0.561007933861846 0 0
0.90321742554111 0.863470151213723 1 1
1.13931867596228 1.08402475205473 1 1
1.18013254622006 1.12449743469435 1 1
1.14874192386115 1.09401253042443 1 1
0.879494277149674 0.844183907595249 1 1
0.788950092245174 0.755978563677781 1 1
0.766517321188695 0.721448831981406 1 1
1.41984733823547 1.35472903334289 1 1
0.970126663680603 0.927026706330219 1 1
0.944712180755412 0.904433019693603 1 1
1.3046878088534 1.24428031217343 1 1
0.819044444174562 0.785986607253937 1 1
0.537112642802466 0.515205833314022 1 0
1.37831407756244 1.31372821916856 0 1
0.599255504543161 0.573349366989591 1 1
0.622394419921359 0.590751736267877 0 0
1.02310882253584 0.971458574715742 1 1
0.849306827349287 0.805777149408971 1 1
0.892854078985461 0.83812361023288 1 1
0.863055746450495 0.826128846489734 1 1
0.526360370435322 0.50393713997395 0 0
0.74474872475632 0.702007750112398 1 1
1.15968881829668 1.10243044112846 1 1
0.697639644165907 0.667665568274521 1 1
0.63384893894927 0.612160983865268 1 0
1.39481382576514 1.31104637562495 1 1
0.798966756265764 0.768280842938978 1 1
0.913095661579738 0.858732863281252 1 1
1.07246472209906 1.00200292535179 1 1
1.01057228291406 0.962207701285958 1 1
1.12394302568657 1.05773394519982 1 1
0.789119508908351 0.746380598976583 1 1
1.05153929543322 0.995913722367372 1 1
0.927244148804476 0.885641595635014 1 1
0.993351958778045 0.94815892989698 1 1
1.40232784179057 1.3246864574453 1 1
1.12830340046025 1.07344066802547 1 1
0.899658566001782 0.858924340360493 1 1
0.69869491751502 0.65011920820371 1 1
1.25448618916228 1.17570292098343 1 1
1.1962203269487 1.14823019970583 1 1
0.959647877119981 0.903794336411185 1 1
0.914762985266868 0.874278723264529 1 1
0.976275717318348 0.929667379211813 1 1
1.11401949780081 1.06184003149243 1 1
1.17077686566885 1.11762704171595 1 1
0.814542442198059 0.772184283645091 1 1
1.3839557806494 1.31933263701684 1 1
0.436421802995463 0.413723325868344 0 0
0.826654313076649 0.784563747410418 1 1
1.06605484750762 1.02182033120801 1 1
0.629493323650915 0.583455452974019 1 0
1.08647915517133 1.02807089806815 1 1
1.18828904835853 1.12931880547603 1 1
0.764575900555942 0.731501166394949 1 1
0.894678426546433 0.860357755763459 1 1
0.966489181871626 0.919323761373429 1 1
0.936939742405727 0.885560476285872 1 1
0.834206623282153 0.792202913219658 1 1
1.14777633905073 1.09201661126581 1 1
1.36109895644515 1.30003322933271 1 1
1.0084303856637 0.954182344705158 1 1
1.21117104938337 1.14221175391008 1 1
1.13163765473109 1.0626865939245 1 1
0.830590148017348 0.780839050095445 1 1
1.35327704972059 1.27899597570159 1 1
1.47036894991278 1.39039255653195 0 0
1.19598779159395 1.13610886344471 1 1
0.827589534147509 0.786134535892713 1 1
1.12274280921486 1.07239082596903 1 1
0.708591711701965 0.678535341276895 1 1
1.23827561758836 1.18004891854223 1 1
0.951261739268656 0.898458601831265 1 1
0.498698596502992 0.470215303116221 0 0
0.888622545596244 0.825052002720402 1 1
1.20530996860712 1.14220836778288 1 1
0.751527908385131 0.720035584849711 1 1
0.735458566507116 0.688837294733179 1 1
1.25489181767257 1.19443635239854 1 1
1.30966047126773 1.24334444887068 1 1
0.587697654217547 0.559222996276821 1 0
0.827345347783688 0.786207444218572 1 1
0.965385007300209 0.925756774199186 1 1
0.821853538590178 0.77430856415846 1 1
1.03119954814858 0.982917063845427 1 1
0.855007952182495 0.8139237872035 1 1
0.982384494568082 0.923516946703251 1 1
1.14488904050343 1.09578785545055 1 1
1.12862222303646 1.07375521610112 1 1
1.16218346629558 1.11081855817044 1 1
0.634826678038325 0.611748401241717 1 1
0.678763688423887 0.642639952271735 1 1
0.816167316031171 0.777847530485635 1 1
1.05579237282031 1.00400063780831 1 1
1.26313428582075 1.20151279320421 1 1
0.972419508708219 0.925766861523493 1 1
0.478429680041634 0.459612722413941 0 0
0.976230840925983 0.930135545376406 1 1
1.07195812431378 1.01921500192258 1 1
0.98109932610431 0.940505851105746 1 1
0.73799469336068 0.703989768089587 1 1
0.969438683552952 0.923130952829317 1 1
0.873743307011623 0.838541701690359 1 1
0.742271694815131 0.695073284541078 1 1
1.15082670315701 1.09240963216115 1 1
1.32919285838516 1.26795676696399 1 1
1.66009177470452 1.58503714101929 1 1
1.15587305913405 1.10556826443159 1 1
1.15570547627946 1.09133451182864 1 1
1.09143818428399 1.0386905335356 1 1
1.29808092260828 1.23321806227609 1 1
0.665603489848008 0.628514670889793 1 0
0.857363396485118 0.824094788334411 1 1
0.74781268731165 0.711359159418777 1 1
0.8220714594574 0.77113620769601 1 1
0.925416377968647 0.883635515551639 1 1
0.947022349191454 0.897791022546663 1 1
0.88167992310592 0.827840212317052 1 1
1.18184593333603 1.1348067215518 1 1
0.777570885974402 0.743350068522891 1 1
1.07483921847236 1.01449404555335 1 1
1.0544246332157 1.00378997945521 1 1
0.359203054779682 0.340901545754704 0 0
0.722497813137205 0.685633861308141 1 1
1.10300307023992 1.0444661991965 1 1
0.993709566264174 0.947308941953214 1 1
0.920429382868311 0.886039884284136 1 1
0.960490347467282 0.918213436650536 1 1
0.74023998177557 0.693928240587953 1 1
0.969161282760613 0.927699466501938 1 1
1.01897606485317 0.971874107794826 1 1
1.33326037016435 1.24348752809925 1 1
1.0415898249535 0.997605740252427 1 1
0.557411892328219 0.530553871467622 1 1
1.2641178275544 1.19304775380143 1 1
1.12481757032855 1.07277362156597 1 1
1.20980815704054 1.13069814855083 1 1
1.41873000524231 1.349893139725 1 1
0.972750653335505 0.913701741401604 1 1
0.936261280926725 0.886522147074453 1 1
0.930885040380186 0.885171943768497 1 1
1.14479055006334 1.09372749866643 1 1
0.820275425467211 0.784979902012788 1 1
0.88778808892625 0.852251315347212 1 1
1.07068969450234 1.01409454994837 1 1
1.0042426406511 0.954628867906828 1 1
0.977743692440845 0.935630292358509 1 1
0.583135042860375 0.554976524464066 1 0
0.83931691984212 0.767022366665823 1 1
0.693895779213322 0.660452452265176 1 0
1.36915027418217 1.30028165539409 1 1
1.02648163809767 0.977824011258654 1 1
0.778134477663758 0.739834073475749 1 1
1.13076621919407 1.07322405195294 1 1
1.09895680422136 1.03594796981451 1 1
0.754949515345597 0.720586090465126 1 1
0.917713458356698 0.876590618066143 1 1
1.02958351556002 0.987097665129391 1 1
1.25223037120561 1.20200055415804 1 1
1.14666275901964 1.09003527805401 1 1
1.30561780895127 1.22881316032809 1 1
1.00141326299984 0.957253439721988 1 1
0.971197664951953 0.93215687261591 1 1
0.762994484984602 0.718478265805781 1 1
1.0856358698018 1.03173921823825 1 1
1.19590680726672 1.14387366671249 1 1
0.731406560279573 0.691192281734363 1 1
1.07580127488828 1.01993346017754 1 1
1.10618180696737 1.04320747879688 1 1
0.444628078422425 0.4104416719255 0 0
0.898218119566966 0.851971056523731 1 1
0.858703019859688 0.816392280826257 1 1
0.946346297363669 0.89166622841732 1 1
1.22365220731291 1.16111265368584 1 1
0.752180823445366 0.729363877018008 1 1
0.96955082037707 0.919382791328656 1 1
1.37863620576102 1.31420206288856 1 1
0.775656843309426 0.733820371590808 1 1
1.56721809359995 1.48720131247219 0 0
0.765743493658042 0.738504366157039 1 1
1.10228235114651 1.04604263841218 1 1
1.23152497455739 1.17591011182831 1 1
0.733315334946429 0.704798077104963 1 1
1.15016748114042 1.0935371223846 1 1
0.924819686165345 0.880915274384682 1 1
1.02750579773758 0.97701547603515 1 1
0.824116269753021 0.780330651669432 1 1
0.770539661494155 0.732877834668068 1 1
1.31805123919753 1.25277797360471 1 1
1.12648965080658 1.07743651685867 1 1
0.863486373213971 0.821972102828841 1 1
0.91778926108357 0.86919221891404 1 1
0.866942333831102 0.816750998713969 1 1
0.591198395264089 0.562332098190234 1 1
1.59052171416687 1.51323566332784 0 0
0.9137963608199 0.873926014998181 1 1
1.45917682942149 1.38345635190066 1 1
0.794346906874771 0.762696499105477 1 1
0.601832952960202 0.573704859288549 1 1
1.17677915160931 1.12043599184258 1 1
0.954672101226521 0.906809300719313 1 1
1.1602823743264 1.09773859944656 1 1
1.00103517670494 0.955864703803275 1 1
0.841650073540207 0.804709193937498 1 1
0.654441206265604 0.627345710983567 1 1
1.17961168046983 1.1181454053178 1 1
0.871010985590305 0.84524031883923 1 1
1.17856007698138 1.12335699983805 1 1
1.14312935370142 1.09114480102814 1 1
0.674401214076108 0.636503068068269 1 1
1.07023633748457 1.02162036886672 1 1
0.765840493052308 0.732485287527115 1 1
1.14391286591921 1.07392073642086 1 1
0.598082979966035 0.55730664619668 1 0
1.17060498239325 1.11636669351615 1 1
1.29908713089229 1.23804081286721 1 1
0.640371054616889 0.597854562946306 1 1
0.853841083555855 0.8179585022882 1 1
1.09531311248884 1.0452116997699 1 1
0.915849290814137 0.874486753026563 1 1
0.786089213328649 0.748582529516376 1 1
1.10919012229398 1.05751817759569 1 1
1.14271071054428 1.09202408532004 1 1
0.524150623837652 0.490203691637274 0 0
0.888166931838848 0.85093262821387 1 1
0.683858613977918 0.660103218796952 1 1
0.807452897721991 0.766086175781999 1 1
0.951553478490027 0.901485663373599 1 1
1.3367328770979 1.27159743893088 1 1
0.697116043606497 0.667264396786736 1 1
0.893937991196587 0.854412118414418 1 1
1.07544232874171 1.01888849849388 1 1
0.742556895097555 0.711683093852229 1 1
1.01647507225211 0.966043223680502 1 1
1.06592065178506 1.00976216249764 1 1
0.495797632350832 0.478603549045136 0 0
0.884361077802327 0.842292107861437 1 1
1.0729178678437 1.02682792758451 1 1
0.933671495607321 0.884727239045464 1 1
1.25847400658442 1.19759812566561 1 1
0.784696180841631 0.744907154790377 1 1
1.40930223582104 1.34901280004072 1 1
0.538891472676151 0.510746466931618 1 0
1.03931362679187 0.986232889787375 1 1
0.597718192558399 0.56845288708869 1 0
0.803495794670472 0.764912953022586 1 1
0.869069445229551 0.832115214572849 1 1
0.990152927689869 0.944382587505147 1 1
0.804173612623597 0.767318098844341 1 1
0.966587538510937 0.922539400925423 1 1
0.723239180757658 0.691311930707153 1 1
1.18028686437921 1.13067866916565 1 1
0.845803599842002 0.806893553919677 1 1
0.903418921538223 0.851079706934028 1 1
0.884404381124326 0.849703297140046 1 1
0.926062486229326 0.883232999882 1 1
0.817130118974148 0.773425649104559 1 1
1.35047461338477 1.27448727528431 1 1
1.15168374386949 1.09588301276972 1 1
1.27999647034949 1.21610648473939 1 1
1.6066515476095 1.51009803578234 0 0
0.569578021976948 0.543846913192232 1 1
1.260221045997 1.19179513981758 1 1
1.19886912674171 1.14542374611938 1 1
1.42532080005645 1.34803080065406 1 1
0.624772772745047 0.587000251865894 1 1
0.721270721151499 0.684552392847953 1 1
0.860133804246042 0.823446671694011 1 1
1.23552161860441 1.19150902841901 1 1
0.902616578839992 0.850960593117458 1 1
0.674921739864659 0.642597089960684 1 1
0.491652821325593 0.466233759575818 0 0
1.07388296424301 1.01726798156379 1 1
1.27367025428306 1.19488193503552 1 1
0.936737094279121 0.894107936616374 1 1
1.02547000408367 0.971507937518451 1 1
0.707801361198511 0.673627811744408 1 1
0.99554811074457 0.953053646443954 1 1
1.33668055218025 1.27798867853622 1 1
0.730998950776247 0.696223658544429 1 1
1.05965416347332 1.00978296578331 1 1
0.849108680220004 0.817423108433482 1 1
0.570948273402864 0.547201668112122 0 0
1.00031381525011 0.959361251760657 1 1
1.04677928230219 0.99103106637235 1 1
1.05546416095108 1.00394426540575 1 1
0.770293940619365 0.734879885182275 1 1
1.10144315955186 1.0458293922927 1 1
0.696065321473389 0.66085175223553 1 1
1.05227861365537 1.00280616860438 1 1
0.624438140579507 0.585647277049524 1 1
1.23546294105593 1.17179918086575 1 1
1.09302376455962 1.03104949442582 1 1
1.01231433888356 0.966484126965217 1 1
0.940156637629118 0.889187973713136 1 1
1.05048903197651 1.00666831603868 1 1
1.30217107088522 1.25939365587936 1 1
0.973137855801052 0.925404391753027 1 1
0.632469715253562 0.604988414154688 0 0
1.01711750506553 0.957764300806979 1 1
1.3713829441922 1.29249231981876 1 1
1.57498238329512 1.50411026186624 1 1
0.820136543112205 0.783135935994764 1 1
1.19468202820354 1.1363320205024 1 1
1.23174770623788 1.17940575133379 1 1
0.816428554063733 0.784699605151379 1 1
1.0424271023558 0.983752076828582 1 1
1.11802099863559 1.06959591392713 1 1
0.732490381157674 0.694954726480752 1 1
0.708977643495214 0.678834128111645 1 1
1.03305035562266 0.992434742265932 1 1
1.27738379499291 1.20937365756155 1 1
0.676824545734739 0.641546543877459 1 1
0.709447049776878 0.680709867320739 1 1
1.36611748158682 1.3112344488298 1 1
0.870205529298994 0.83349246650475 1 1
1.16224316641749 1.10381135657695 1 1
0.751894572470417 0.710883001660486 1 1
0.673778051319968 0.647944143187354 1 1
0.934511934150739 0.89265094156153 1 1
0.802817067894908 0.761940448638698 1 1
1.01070772045217 0.956837117005518 1 1
0.862127752338775 0.823204458452306 1 1
1.50499619406202 1.43874544242584 0 0
1.19622829641923 1.14305024296324 1 1
0.793510250581092 0.758443632716902 1 1
1.11040073288583 1.05395625559222 1 1
0.764156654876167 0.726761192600248 1 1
0.9842878332609 0.938443295936402 1 1
1.38915311847175 1.32589722728287 1 1
0.596630762275209 0.565275287626665 0 0
1.33708113467956 1.27208449473659 1 1
1.53127072084852 1.47674453951055 0 1
0.883654762462131 0.841294864314435 1 1
0.77391933873422 0.732396153912873 1 1
1.24642905038973 1.17696814653872 1 1
1.07960623170075 1.01756570387262 1 1
1.21949999451048 1.15759821226745 1 1
1.04983939452056 0.997479264501171 1 1
1.53747827640228 1.46447536031129 0 0
1.42882086412118 1.36214607434244 0 1
0.833391974059233 0.796801776303752 1 1
1.28179530866911 1.21882025529564 1 1
1.2476613211773 1.18163745561841 1 1
1.41998905162344 1.34842742945789 1 1
0.890363651100613 0.845050717043729 1 1
0.817404030541782 0.781649090196362 1 1
1.13758849384533 1.08242322305471 1 1
0.993226391914668 0.946331583543536 1 1
0.878767183162319 0.835803701438446 1 1
1.1468674968278 1.08530115058621 1 1
0.807627167312266 0.772405377922723 1 1
1.2516067355619 1.17537049052176 1 1
1.50091887091891 1.43189579131835 0 0
0.961463883786013 0.909537765874377 1 1
1.15709735729209 1.11049722123263 1 1
0.72824410973563 0.673547577451423 1 1
0.860583725290045 0.818721983249328 1 1
0.554403735362387 0.523130072261808 0 0
0.779518766685926 0.731626821207998 1 1
0.747741762385153 0.710907348033594 1 1
0.693938353127922 0.659904211067536 1 0
0.886758430087387 0.842764431603574 1 1
0.964407110592227 0.926257717398536 1 1
0.494645636556358 0.458779114007657 1 0
1.50025042321255 1.42097126645986 0 0
1.1224579603426 1.07232200241694 1 1
0.625467477295433 0.597344045424576 1 0
1.34756319491158 1.28314010567258 1 1
0.762593794680801 0.715834422492661 1 1
0.953836531213865 0.916367477651229 1 1
1.62928323373704 1.53666817103716 0 0
0.795764440854337 0.749018968689498 1 1
1.31844196393424 1.26264667657899 1 1
0.781926716567572 0.749081116105749 1 1
1.04016034530799 0.983302539106798 1 1
0.923886169649525 0.887747912924966 1 1
1.03420459772418 0.986345063085442 1 1
1.2269219412116 1.16077707020987 1 1
1.33927466406611 1.264286685035 1 1
1.03428443870598 0.983149194821427 1 1
0.831351151157366 0.791541204401032 1 1
1.17813434618857 1.1199166376889 1 1
0.713276585456717 0.679088761615958 1 1
0.89072535289514 0.851453783979171 1 1
1.16751975234886 1.11365469171644 1 1
1.216328224789 1.1524463862062 1 1
0.843877505909936 0.802197956093634 1 1
1.04457038504719 0.995419775826479 1 1
0.62866093274127 0.59743822549833 1 1
0.841659686567313 0.807469387080901 1 1
1.1551607280495 1.10147756501772 1 1
1.01089257916938 0.96011278034786 1 1
0.650752365661935 0.615310209028705 1 1
0.946399457379972 0.89873579898654 1 1
1.33353173450643 1.2737665855471 1 1
0.821838325202247 0.788645902189011 1 1
1.34543626498621 1.27106630898796 1 1
0.863971370520161 0.823051884916285 1 1
0.768738467328803 0.728934999192762 1 1
1.01457276251292 0.963400576694531 1 1
0.909462762301445 0.885637422160519 1 1
1.57063198480543 1.49170237979991 1 1
0.609838782205221 0.583266093632966 0 0
1.10875102996453 1.05887168138561 1 1
0.691755066153616 0.65600663970269 1 1
0.901551942611604 0.863815364228858 1 1
0.951256453334185 0.902605942057242 1 1
1.093946713261 1.03366269341333 1 1
0.916041542973166 0.863324195942927 1 1
0.853042917715875 0.820890955689869 1 1
1.20714683496893 1.14722646498617 1 1
0.760123539958505 0.721692572477694 1 1
1.14222811377242 1.08264644804154 1 1
1.07575045581744 1.02424404647186 1 1
1.19941625116201 1.13698292808795 1 1
1.08320937310336 1.03206572212681 1 1
0.924763735726233 0.870913486879381 1 1
1.06900613094271 1.01553441053384 1 1
0.934196547720585 0.895871720984367 1 1
0.709432220487218 0.663543489499861 1 1
1.0801607573376 1.02903870286639 1 1
0.775063515703278 0.73610755003217 1 1
0.912464744622702 0.866879659087152 1 1
0.906879232420723 0.857297824239908 1 1
0.807513083435333 0.772518449940757 1 1
0.868694415835465 0.823966482883625 1 1
0.895494140900446 0.854168313745754 1 1
0.413858112826061 0.39518608478381 0 0
1.2720457786344 1.21132534577923 1 1
1.32922862070612 1.26871373320402 1 1
0.533642301547832 0.506729762399756 0 0
0.811312103590505 0.772411173276018 1 1
1.1568869345956 1.10730405003556 1 1
0.768709138769987 0.729260984139104 1 1
1.36924174267964 1.29859836929962 1 1
0.544090089739519 0.525979685448915 1 1
0.681171323527758 0.631849041135626 1 1
1.51966744856924 1.45649645319363 1 1
0.629456673406616 0.596650219102538 0 0
0.92673600671243 0.879047467867433 1 1
1.06568481707175 0.995430750288871 1 1
1.02058329776459 0.97770359998889 1 1
0.788419609901337 0.746885427010057 1 1
1.52518720876995 1.45531306948604 0 0
1.13392968635888 1.07223609408676 1 1
0.659670834849982 0.631649103098571 1 1
0.72202410164912 0.688458092117521 1 1
0.868901286925434 0.830470591408292 1 1
1.32006932361504 1.25914447778159 1 1
1.22577581862904 1.17742462902574 1 1
0.790944604247718 0.754483056624456 1 1
1.05584292389586 1.00405045657804 1 1
1.09249348929175 1.0380278060604 1 1
1.00028782923305 0.956289516104572 1 1
1.14350176157205 1.0923022917648 1 1
0.8765762517469 0.847887329291637 1 1
0.787592911304981 0.737539225606478 1 1
1.03245587891776 0.982488673117147 1 1
1.09791014798597 1.04434774414355 1 1
0.952627987336443 0.891832559067371 1 1
0.985327221815624 0.937325883278571 1 1
0.796701750598547 0.753051716359608 1 1
1.32411398934145 1.25401129885274 1 1
1.15987276607771 1.10622749253093 1 1
1.32270083102091 1.25631832011116 1 1
1.49333300965778 1.42891980504059 1 1
0.877160191083931 0.835332306444446 1 1
1.80316887614661 1.72088704859253 0 0
1.11408803713594 1.05550016120147 1 1
1.47510661886089 1.39872678242199 0 1
1.01705666158719 0.970464568300784 1 1
0.962528540476604 0.906990281947805 1 1
1.26021613377982 1.22119687757049 1 1
0.9192285400577 0.879022591067389 1 1
1.36740615182988 1.29468407805757 1 1
1.70608491078574 1.62265782640466 0 0
1.12229940503672 1.06996214059526 1 1
0.775362898297578 0.735821796717467 1 1
0.844338479392139 0.809217219157016 1 1
0.506085602199644 0.475957060363223 0 0
0.642350175162977 0.610656547607926 1 0
1.09286223289245 1.03772203945312 1 1
1.34241072013916 1.26386459474592 1 1
0.818223625074081 0.773727281674599 1 1
0.499219664420744 0.47231632742053 0 0
1.23474683116378 1.17162472214174 1 1
1.34236474169288 1.26878670984345 1 1
0.875507708563072 0.834638810389333 1 1
1.29206815854445 1.20983493235003 1 1
1.19348935404458 1.13322925413307 1 1
0.638799769430219 0.600319142023699 1 1
0.766255845860483 0.731727449177252 1 1
0.875143616653224 0.834490182887411 1 1
0.590402480043904 0.562795840396981 1 1
1.01888262944783 0.969888593019901 1 1
0.51077763144269 0.48692590570058 0 0
0.547719491944239 0.514241060898515 0 0
0.814466301269741 0.773129293318139 1 1
0.681297310926957 0.643670828918451 1 1
1.07709926940131 1.02388313434239 1 1
1.02877430001446 0.977630501975338 1 1
1.21114604263594 1.15368019646958 1 1
0.761914110635131 0.720181019764743 1 1
0.937361138341681 0.893249229061851 1 1
0.592329761293767 0.569127086301257 0 0
1.14035434997565 1.08334046578198 1 1
0.824195199174435 0.786560412982688 1 1
0.962016527436337 0.922849306624453 1 1
1.02745963800932 0.973987172286521 1 1
1.39097927358578 1.32249417830991 1 1
1.3261590031049 1.26740593404459 1 1
0.888785248505336 0.846664801570293 1 1
1.02292681221155 0.970817604835097 1 1
0.653698399081206 0.621716385145959 1 1
1.244191723931 1.1839869882214 1 1
1.10862349874651 1.06768475229634 1 1
1.17795038214823 1.12043893936597 1 1
0.850359981259626 0.812658502043258 1 1
1.08615456504759 1.03175882264137 1 1
0.893027425415152 0.844625876801291 1 1
1.14492548837638 1.08668671707378 1 1
0.760041094038528 0.729503873498129 1 1
1.06669825796312 1.01379779574365 1 1
0.942462362558679 0.9050079051775 1 1
0.606894311772048 0.567586481011861 1 0
0.641169319504273 0.614151858111646 0 0
1.38976124218719 1.31789888341656 1 1
1.41204249544225 1.34001185931994 1 1
1.25440596829856 1.19321484289695 1 1
0.747788236206639 0.709042585462595 1 1
0.773297501260771 0.740938195920556 1 1
0.935745499550178 0.892479491539253 1 1
1.23013744808745 1.16362889802264 1 1
1.29373945568849 1.2239114194602 1 1
0.735346368168318 0.713596236499548 1 1
1.19675585212523 1.12412991810377 1 1
0.942170317447384 0.901460253574669 1 1
1.16019025374756 1.10595602647985 1 1
0.595928487563865 0.564150097230103 0 0
0.961894010315171 0.916861956462486 1 1
0.454345095064014 0.430891391960487 1 0
1.001698218582 0.951679001262279 1 1
1.10825509384368 1.04887633631546 1 1
0.993013797252443 0.946520912802638 1 1
1.06490683049917 1.01019354434017 1 1
0.71839941063838 0.6861108313403 1 1
0.773997940786201 0.742316169997289 1 1
0.772925288968263 0.731152177339902 1 1
0.684784313789579 0.657690968719765 1 1
1.57133773783598 1.49205509899042 0 0
0.988602803787881 0.936459140117717 1 1
1.210818996547 1.15216670872317 1 1
1.26432341199943 1.20409791707035 1 1
1.10582958853445 1.04250240197303 1 1
0.808036534176695 0.766402640520965 1 1
0.982322209221369 0.930778607799326 1 1
1.23217630605169 1.17366182109937 1 1
0.85116793002101 0.809413639711826 1 1
1.0707995059945 1.01340506160608 1 1
1.12497563657144 1.07506134943029 1 1
0.891028566488779 0.863099503920717 1 1
1.39209800347216 1.32091469959324 0 1
0.729315215656648 0.697602915930364 1 1
1.0429668628491 1.00595748883119 1 1
0.9896025808856 0.934344635021226 1 1
1.00304247088671 0.954825026574478 1 1
0.592354091691773 0.566775225554467 1 0
0.96956639936464 0.916807900128456 1 1
0.861477131198262 0.824962431585597 1 1
1.29009553501981 1.22573913906247 1 1
0.787811486017526 0.73762660995183 1 1
1.08544418184007 1.01896847845719 1 1
1.17513440159698 1.11758394448117 1 1
0.909567989685249 0.864408070746938 1 1
1.54384597327716 1.44082605062689 0 0
1.13005881032711 1.08652653518332 1 1
1.43744587675864 1.36489750709326 0 1
0.822390196697564 0.782026143256097 1 1
0.99868627906269 0.952021251667654 1 1
0.880035445448605 0.837696798133735 1 1
0.858834492775428 0.807527552398634 1 1
0.707551273571474 0.680224727049722 1 1
1.13687502848542 1.08431686991962 1 1
1.07459743848648 1.01072672712081 1 1
0.869978010128782 0.830024745620143 1 1
0.838110976472768 0.786924967553945 1 1
1.2253121588488 1.16095078889632 1 1
0.657104082590834 0.625639399483582 1 1
0.867871768130262 0.832960364369055 1 1
0.890787522431427 0.840809202480295 1 1
1.29980552412524 1.23725249988927 1 1
1.02012500451453 0.978981053728108 1 1
0.961862531979696 0.915370227653042 1 1
1.48186172289931 1.40268821838599 1 1
0.85441613379645 0.815011887673393 1 1
1.05790231539807 1.01075241841928 1 1
1.10841866002195 1.05121829967268 1 1
0.909495395302341 0.858881514325275 1 1
0.889556467357337 0.852240372790202 1 1
0.734082063741317 0.697752253085935 1 1
1.30308739302909 1.23761308817883 1 1
1.12443048086993 1.06638498139315 1 1
0.853196372334733 0.812612398510616 1 1
0.762487588092566 0.724618744135405 1 1
0.732359148927385 0.695124277612842 1 1
1.07860254904992 1.01522475813691 1 1
0.975177245097618 0.93031374398368 1 1
0.73403301632345 0.70413403860224 1 1
0.952120368024185 0.888115916430901 1 1
1.01703872288468 0.964454017596981 1 1
0.844827807326931 0.805214408144424 1 1
1.16606520138917 1.1031948340093 1 1
1.21276511554067 1.14902303283579 1 1
1.31121019202152 1.25020874791363 1 1
0.814520210338283 0.774232268983376 1 1
1.09741371498471 1.04808279771779 1 1
1.0473313490495 0.997048220469339 1 1
0.906764929659682 0.86772832876172 1 1
1.39527205869259 1.33194069364192 0 1
0.992121256132425 0.933129408269321 1 1
1.16425877913393 1.1101544099072 1 1
0.69736517455987 0.663873292597526 1 1
0.884641364804091 0.835010774111892 1 1
0.866292192191904 0.817476036543007 1 1
1.44107802957966 1.37957193646947 0 0
1.15012259372988 1.0982382205678 1 1
1.14236355701509 1.09177041875385 1 1
1.32297045578356 1.24983912811947 1 1
1.33702942106499 1.26390534627075 1 1
0.845158595340785 0.806740261663245 1 1
0.970778761303239 0.928308180780677 1 1
1.34727111650043 1.28036566411548 1 1
1.01635022423716 0.978467595130207 1 1
1.12125366083179 1.06641243818509 1 1
0.566180711657476 0.53197959615115 1 0
0.942441827300196 0.898497550391485 1 1
1.3245914629775 1.25606285378613 1 1
1.06995337304538 1.00963134832303 1 1
0.856421403583257 0.813155627999027 1 1
0.958040610200599 0.927705417137069 1 1
1.16763272144656 1.10608313845085 1 1
1.19814143820751 1.13019042671801 1 1
0.415014277159329 0.401770782382792 0 0
1.22844167584374 1.17046006281874 1 1
0.813728668834226 0.776111224153791 1 1
1.06858047138411 1.01884711820351 1 1
0.602887461506313 0.566249763651241 1 0
1.37850944852086 1.31542974824341 1 1
0.977272907360804 0.933577329262041 1 1
1.15316136677117 1.10456432623806 1 1
0.934528247332052 0.88819942458561 1 1
0.459606751250439 0.438104727924413 0 0
1.04737959366985 0.983008714613626 1 1
0.984636098574119 0.941245083110113 1 1
0.712858109187804 0.675178843355213 1 1
0.777307971798479 0.73537382519117 1 1
0.811038592298701 0.764638680318044 1 1
1.08312552666948 1.02971982925888 1 1
1.23292564126739 1.17448647274228 1 1
0.890318117550306 0.849823039718176 1 1
1.01754610080657 0.97563257849977 1 1
0.856694207420859 0.820949558644061 1 1
1.0321403703451 0.974449767698115 1 1
0.626375750481767 0.607867805829675 1 0
0.602319626945755 0.579158384131268 0 0
1.05504076124834 1.00653560016717 1 1
1.33151324153889 1.26438202160343 1 1
1.22307225690495 1.16355757427753 1 1
0.879194986957149 0.841200038467603 1 1
1.05109801461026 0.999087281783221 1 1
1.12992548277622 1.06683337070418 1 1
1.01487175645885 0.957684269809873 1 1
0.847822161232734 0.809920412828257 1 1
1.12256958621625 1.07083459892495 1 1
0.877950345641295 0.8241948007236 1 1
1.25293430859648 1.19701256373365 1 1
0.751071772023959 0.721516355433424 1 1
1.2706497177276 1.19619839303192 1 1
1.07521054573539 1.02896157630489 1 1
0.847980396728681 0.819429427921262 1 1
1.11277188194035 1.05892936662553 1 1
1.12051948244654 1.06681282815547 1 1
1.64856648081177 1.54126664761942 0 0
0.963256231404718 0.914890153766264 1 1
0.81775933234736 0.779838935611405 1 1
0.855730026854649 0.817653799815238 1 1
1.45159861643012 1.38434934123472 0 0
0.837715219466306 0.82005805662052 1 1
1.3194039084255 1.25294752021079 1 1
1.17294449757336 1.11050554018806 1 1
1.15782848626849 1.10346468032955 1 1
1.14908898432055 1.09708128335048 1 1
1.1853346818936 1.13253978464012 1 1
0.942706207483128 0.898369511162852 1 1
1.1236438734067 1.0682266417028 1 1
0.886362410000073 0.841799555959417 1 1
1.0459915278763 0.994269755193174 1 1
1.15564265921635 1.09664747863969 1 1
0.871459983316757 0.824609743710874 1 1
0.874728145066576 0.835855694758862 1 1
1.00189667921534 0.946286010224904 1 1
0.784680977372397 0.736007513112914 1 1
1.19415050100081 1.14294706519821 1 1
0.885909800988832 0.840921588139212 1 1
1.14125067375795 1.08969974445159 1 1
0.686011459604101 0.653202257718135 1 1
0.9409638498283 0.890394214753382 1 1
1.08686340616417 1.03162736533483 1 1
0.750494780441474 0.72961911320811 1 1
0.770105888430777 0.734795753438025 1 1
0.939407012654855 0.900275228492665 1 1
1.28822746526889 1.22121792860575 1 1
1.37747225465998 1.30917372504128 1 1
1.04517721656593 0.997428091338458 1 1
0.889885280243381 0.827973740791262 1 1
1.03667164896129 0.987483611045813 1 1
0.735984136118291 0.709105789505919 1 1
1.56345665756255 1.47708813426235 0 1
1.19987750032924 1.14180105889469 1 1
0.662425136080181 0.620543567044841 1 1
1.14514927656674 1.09234750940337 1 1
0.711890749293231 0.678797129141211 1 1
0.917408711878595 0.872817488034704 1 1
0.990101480310242 0.942154258459679 1 1
1.21732551286151 1.15719589796651 1 1
1.10914240166437 1.05701922596955 1 1
0.419697118713217 0.394580252093434 0 0
0.967641859640467 0.919757452940555 1 1
0.863469811365826 0.818063851161555 1 1
1.11540280245766 1.06277947991191 1 1
0.784095883541971 0.746062924786869 1 1
0.8765577852019 0.839691330678928 1 1
0.8701452956015 0.831984181709583 1 1
0.814388434302999 0.766242640384164 1 1
0.759607820612638 0.726868990079223 1 1
0.879230093786565 0.836734958747291 1 1
0.886167123107161 0.845016067695408 1 1
1.22865919173414 1.16335888440709 1 1
0.938148940804384 0.885880443301783 1 1
0.640630444659623 0.609925439806413 0 0
0.841534595627225 0.803478653183381 1 1
1.10012231556605 1.03619510545443 1 1
0.774006782460964 0.73249544027619 1 1
0.99045775660341 0.944603573934637 1 1
0.744178662482737 0.704223137997807 1 1
0.834982922075767 0.798359368226463 1 1
0.940283462952936 0.889583643594268 1 1
1.13940717511397 1.08571312281434 1 1
1.07305465154663 1.03153335440039 1 1
0.907385168656945 0.858246863451469 1 1
1.37163823761802 1.29108399790853 1 1
0.649725785066249 0.616832665613678 1 1
0.879432716482733 0.834304913280461 1 1
1.17438943186295 1.10825738259849 1 1
1.19730192615184 1.14173460989185 1 1
1.55796150047644 1.48394795703748 1 1
1.03361226639699 0.987196511803909 1 1
1.10359683160604 1.04410499426341 1 1
1.00773506990606 0.963910305502277 1 1
0.918099956068978 0.871102856525586 1 1
0.750634780473364 0.721625848946398 1 1
0.692764587278614 0.665535064751478 1 1
0.659391182587098 0.628560658297967 1 0
0.346343503118453 0.323713606496888 0 0
0.831890634622649 0.794173777367875 1 1
1.1486839646482 1.09467870004309 1 1
0.958612753467169 0.889704527951409 1 1
1.0137619682663 0.964848886298432 1 1
1.08197391714772 1.03110165697965 1 1
1.01494615725523 0.969526161068964 1 1
1.22451208520757 1.15394062836658 1 1
0.971115518324714 0.918936549554755 1 1
1.07510364918054 1.02340438386424 1 1
0.836455051908851 0.802652287699699 1 1
0.918576209643925 0.872638271689743 1 1
1.14279387547221 1.10064452200045 1 1
0.644606522479151 0.613643860464526 1 1
1.44346945812078 1.35974632413539 0 1
1.05447032454908 1.00583841182325 1 1
1.43434321711138 1.37600227186188 1 1
0.973434401628895 0.930733921338175 1 1
1.67465679529524 1.60012807593198 0 1
0.648288565586772 0.612695388173591 1 1
1.10579486874385 1.0493567834081 1 1
0.828612161515018 0.791984685436351 1 1
1.31558717488486 1.25042221737824 1 1
0.438870600933748 0.41565255811422 0 0
1.18762040200245 1.1297507108734 1 1
1.1994229818187 1.1376883526288 1 1
1.00185723989986 0.952412121739728 1 1
0.83470170719048 0.793349395487838 1 1
1.06312393847272 1.00710284979594 1 1
0.916159228510385 0.865780890138034 1 1
0.736413743952327 0.695912833638249 1 1
1.06318146503673 1.00674740449653 1 1
1.28092693561624 1.20112078732716 1 1
0.915767211474335 0.862571308312705 1 1
0.804120327105698 0.76442918279626 1 1
0.685805217071386 0.655566202862106 1 0
0.882452983542323 0.833587550168747 1 1
0.915957564578687 0.873161861144519 1 1
1.02644223471755 0.987561970714549 1 1
1.0104805685154 0.960390610721559 1 1
0.898819688029096 0.858479649062521 1 1
1.00671148846043 0.954554699736435 1 1
1.02906523520439 0.97660747342042 1 1
1.01750092002162 0.967860286356182 1 1
1.13201874250728 1.07362138987265 1 1
0.979855409044297 0.936628328778894 1 1
0.896191836911589 0.861206901265984 1 1
0.943067347150525 0.888816644634388 1 1
1.13427720476228 1.0879905310274 1 1
1.1735652443868 1.11423489292097 1 1
0.813402931223012 0.7803878266315 1 1
0.838042465314314 0.800862979395411 1 1
0.96463837300485 0.901329398106888 1 1
0.81837169719142 0.785813568392314 1 1
0.952504482143644 0.906589258215972 1 1
1.10339238011388 1.05318446400035 1 1
1.10055012094225 1.05336210137021 1 1
0.885897035059959 0.841354923981344 1 1
0.257313963334163 0.245877143119597 0 0
1.27209050328997 1.19877290084196 1 1
1.35323504293216 1.29202964457017 1 1
1.54668706468986 1.46805485635479 0 0
0.510927471055411 0.487223440033834 0 0
0.782593193902353 0.738028541456062 1 1
0.877241555309731 0.829731102803715 1 1
0.990460972883047 0.937284596866307 1 1
0.791655914177083 0.752213184288446 1 1
1.18354448107597 1.12825687024161 1 1
0.977957067322132 0.932710767341786 1 1
0.677580411816982 0.633521841212258 1 1
1.00079968859539 0.950661329489951 1 1
1.1505046944618 1.08411082438037 1 1
1.27939395656194 1.21830498941115 1 1
0.923837138985137 0.881986691484569 1 1
0.862156968748134 0.811561504054066 1 1
1.00092820120588 0.946980469494797 1 1
1.38448741328014 1.32325939484413 1 1
1.08386022183094 1.02263150867863 1 1
0.839759388754366 0.80046735081405 1 1
0.875446379972923 0.833120213639801 1 1
0.708171043082352 0.673930098586031 1 1
1.04037567116262 0.986642339467184 1 1
1.06428875091345 1.01705383131761 1 1
0.96602793724488 0.91595790097388 1 1
1.3357956262972 1.27680754185104 1 1
1.10268566432328 1.03408058615584 1 1
1.1454617509757 1.09061303393864 1 1
1.00592356982813 0.9548600484981 1 1
1.22893199842747 1.17108727143048 1 1
0.926502998068382 0.888560846568511 1 1
0.895465333420066 0.846062973401555 1 1
1.15660889291032 1.09076243820177 1 1
1.57798448800634 1.48291382014621 1 1
1.10270523630554 1.04142719828154 1 1
0.981565593588376 0.934202832572401 1 1
1.01247420936073 0.966915045484204 1 1
0.990141399208255 0.938273502280318 1 1
0.871772760878828 0.834922242541414 1 1
1.02445017625421 0.977868962329943 1 1
1.01572612440049 0.967860340867386 1 1
1.2816602536023 1.22214194266223 1 1
1.06841627168931 1.0177368251964 1 1
0.609817468295182 0.572508607576723 1 0
0.803608493424745 0.749747025368756 1 1
0.825489787300542 0.788735807869042 1 1
0.834327021651762 0.790219598517865 1 1
0.952705338966209 0.908340862259667 1 1
1.03566395089508 0.974647344715297 1 1
1.39598517777227 1.33228387977991 0 1
0.632316332855046 0.604666862561501 0 0
0.961064588997073 0.911849879892832 1 1
1.01972483315646 0.965233848255704 1 1
1.08242727026103 1.03815280310634 1 1
0.840314493481185 0.792311981383324 1 1
1.06650708164375 0.999382443584462 1 1
0.85618172972138 0.815057655137835 1 1
0.877212292384502 0.837265974804585 1 1
0.967481295422387 0.923761385350484 1 1
0.831275186516943 0.791172610081558 1 1
1.25911297350797 1.19835569453285 1 1
1.29482722823955 1.23486930756191 1 1
1.01386044890754 0.964979324508282 1 1
0.722344028576982 0.689519748444194 1 1
0.894031776275932 0.84307141054951 1 1
0.83582397735282 0.785656518208661 1 1
1.16299195289575 1.11510239182359 1 1
1.48627276715489 1.40036032390804 1 1
0.834046588700698 0.788387854974753 1 1
0.702821355200655 0.672482824669654 1 1
1.10690628669536 1.04964943489589 1 1
0.840278481923964 0.799065292702706 1 1
1.29132771680578 1.23247581170936 1 1
0.800476633530056 0.752282930338049 1 1
1.14251060629339 1.09299293962944 1 1
1.26064858464494 1.18986516562654 1 1
1.18287279350541 1.17464887329134 1 1
1.12644515683821 1.07425600913251 1 1
0.785902553738327 0.744836326999734 1 1
1.17109958845076 1.10492777837353 1 1
0.904107247849189 0.867101896810175 1 1
0.864832883205367 0.819355321355152 1 1
1.16281835193301 1.11126738727706 1 1
0.749355770497675 0.705132430525662 1 1
1.24771348590189 1.19237281032416 1 1
1.10281192537564 1.02174422965228 1 1
1.05380010253766 0.999708776306843 1 1
0.792365325416245 0.762266318346037 1 1
1.02451597683015 0.961584939052573 1 1
0.820902026185108 0.781513702939534 1 1
0.75259109607349 0.711176516267511 1 1
0.810207140805629 0.763994546086921 1 1
1.09469693213982 1.03475660623499 1 1
1.08265112407708 1.02871839667893 1 1
1.10038086581808 1.04656130470528 1 1
0.940085392617188 0.89523533892488 1 1
0.629986670459177 0.589549298075531 0 0
1.04747204039576 0.999281523774977 1 1
1.11494662157732 1.06128111839027 1 1
0.900624937006604 0.862901711450645 1 1
0.811242633471249 0.765876918617347 1 1
0.987607084794377 0.939122362029256 1 1
0.652081615915668 0.622653350963397 0 0
0.897681502887747 0.850432158817816 1 1
0.829734315525192 0.789645488718246 1 1
1.11566447335521 1.07287661693881 1 1
1.46056547550544 1.38619294472327 1 1
1.34524710235104 1.27627204292792 1 1
1.12254132995085 1.07439657155102 1 1
0.745532162278681 0.720539895122224 1 1
0.527004042229783 0.50386452256677 1 1
0.27996030647989 0.258633512821184 0 0
1.25226386092905 1.19505927321613 1 1
0.849211696726874 0.800098621532998 1 1
1.11350876397584 1.06170194814934 1 1
0.885826721995471 0.846227158244753 1 1
0.760220296260402 0.722132029189492 1 1
0.913283125275412 0.869265541189814 1 1
1.34885850670441 1.27995354608985 1 1
0.826072421747422 0.791650781905593 1 1
0.814801147770515 0.766555047557991 1 1
0.549225053759503 0.526758089609333 0 0
1.02785224800147 0.976503733692521 1 1
1.46855704112335 1.38917747541116 0 0
0.929372720801583 0.884403884339525 1 1
0.880153366563773 0.838461956917867 1 1
1.42951060904151 1.36662978546614 0 1
0.715680491572498 0.682465438999149 1 1
1.40127005670601 1.34047638469006 1 1
0.674065031868959 0.639210439960262 1 1
1.42216832079217 1.35342855683598 1 1
1.32678387936963 1.25916308092169 1 1
0.75095068782692 0.716309723502174 1 1
0.604544804739328 0.564575850881531 1 0
0.987256233680267 0.942258022436338 1 1
1.05930173810529 1.01167652216859 1 1
0.855709848798363 0.814487810970047 1 1
1.31238864865412 1.24357891212531 1 1
0.793060291250775 0.751415249885414 1 1
0.522056663199421 0.495517278285702 1 0
0.94256244074825 0.887891697233048 1 1
1.25133074744991 1.19207206230681 1 1
0.944521935430342 0.902137783224752 1 1
1.46569787125269 1.37409294750644 0 1
0.663965164782805 0.636599368255448 0 0
1.05722251396415 1.00610226738386 1 1
0.629512854936713 0.608698834177491 1 1
0.807547171706273 0.771311984744537 1 1
1.38962348277286 1.32516811554215 1 1
1.01615322331354 0.964351322813513 1 1
0.847160320761748 0.801760718637593 1 1
1.15189180721652 1.09558826911851 1 1
1.3753185255108 1.31543885489141 1 1
0.963734335176024 0.922758696639445 1 1
1.31223966618344 1.2406380009182 1 1
0.967060728997009 0.924779710451621 1 1
1.0540888373566 1.0035634915149 1 1
0.880934821549981 0.84612088126236 1 1
0.775508016325214 0.740349583946951 1 1
0.614249180196528 0.576928702386388 1 1
0.852705498166084 0.809799847211494 1 1
0.769719750260827 0.713464201699975 1 1
1.16812249248683 1.10298492281549 1 1
0.517686236497404 0.497729194759113 0 0
0.959470724801487 0.908335773422067 1 1
0.8512683102286 0.818746433806051 1 1
1.10496199064054 1.05078671107123 1 1
1.27623309511942 1.21032177553225 1 1
0.780617770394316 0.744998315160006 1 1
1.24383847942919 1.18484196749265 1 1
1.06241694809447 1.00718454288176 1 1
1.55269961458292 1.4864347401829 0 0
0.862008904187018 0.818252655611653 1 1
0.810644088490533 0.77325506988124 1 1
1.10446176569636 1.05127943276805 1 1
1.22273427572862 1.16457015256952 1 1
1.67548830743427 1.5848690678811 1 1
1.34173487137677 1.27817792505353 1 1
0.757462229002645 0.723420667676126 1 1
1.28717994655242 1.22439102253693 1 1
0.966298599713771 0.921356637103865 1 1
1.49868794507556 1.40713020702319 1 1
1.09872697344333 1.04143803409913 1 1
1.27696320223522 1.22043507039185 1 1
1.09082413818507 1.02808601198831 1 1
1.46589822500102 1.39151435602664 1 1
1.03495970103822 0.976443031049367 1 1
1.20958264101812 1.14646520521543 1 1
0.688006003212886 0.654930237841539 1 1
0.54275878740828 0.52497828550632 0 0
1.10815919411885 1.05257944743347 1 1
1.01203678101229 0.97919431420046 1 1
0.896407132052337 0.834494530535202 1 1
0.853239451310128 0.812198939025238 1 1
1.25448052300987 1.18984854901278 1 1
1.22035598856036 1.15842781271601 1 1
0.852979070344329 0.811649358428839 1 1
1.43278716706745 1.35568583289726 1 1
0.419347182468932 0.400132501705729 0 0
0.933964080515708 0.886774519333917 1 1
0.926315705484098 0.878834826462489 1 1
1.16826165423504 1.11244279707919 1 1
0.923333671737989 0.884665368565153 1 1
0.8977351593494 0.84909960717775 1 1
0.752207709166999 0.704061036004919 1 1
0.769593263181741 0.730661533999146 1 1
0.821228076336912 0.779378001001748 1 1
0.858691621095045 0.819552075314679 1 1
1.1234444966667 1.07770317053862 1 1
0.865996908220092 0.818045004163574 1 1
1.50958656061656 1.41065837236476 1 1
0.71868109828509 0.692906108325795 1 1
1.09812349466689 1.04666310989729 1 1
1.15893449933992 1.11303572614278 1 1
0.842365316919107 0.785144045133343 1 1
0.836410985226045 0.796661360022402 1 1
1.0113144542531 0.956495508416038 1 1
1.10763898782118 1.05309585473771 1 1
0.850360942350198 0.812857720455914 1 1
0.977676214968394 0.920780112183211 1 1
1.24605952152944 1.18519837758498 1 1
0.549193304804032 0.515069042431847 1 0
0.994164174090318 0.94510768353845 1 1
0.623965635377 0.589047392198727 0 0
1.44551801548606 1.37096868459128 0 1
1.29053323162782 1.23600468868603 1 1
0.866391427822415 0.820932060360348 1 1
0.537787370196334 0.499100278750425 0 0
1.37593973667042 1.30838763329689 0 1
0.5395387729104 0.507053638547576 0 0
1.13601368533364 1.08306018607006 1 1
0.888469633919855 0.842278289343865 1 1
0.774033863701465 0.736555321778604 1 1
0.883631078936187 0.846711065018105 1 1
0.729425817102548 0.697333023086886 1 1
0.911245315742763 0.861784744811373 1 1
0.541541147238826 0.507644200366856 0 0
1.17570809176944 1.1112375294773 1 1
1.0887208254722 1.02924242122897 1 1
1.24351271928009 1.17586153730109 1 1
0.764631519072071 0.712227460834812 1 1
0.746137278956217 0.704354884005377 1 1
1.00005480240708 0.947986145986695 1 1
1.03172275169643 0.979699549433707 1 1
0.781192202070902 0.73207217201598 1 1
0.730008433881747 0.700058542326393 1 1
0.71715154433364 0.681406118698363 1 1
0.87990025405175 0.838415865712466 1 1
0.768251174672128 0.732388603910185 1 1
1.10561324924037 1.04816824763361 1 1
0.850461355761424 0.814341185702809 1 1
0.888933936104385 0.842338902898947 1 1
0.990408637407214 0.939719205320304 1 1
0.906216482713363 0.857224112388434 1 1
1.03681475624782 0.988769264796964 1 1
0.985136015496926 0.944285848027031 1 1
1.40242535259335 1.33237341973571 1 1
1.07490103705876 1.01100365800221 1 1
1.19913243275317 1.13877818786471 1 1
1.19716121755874 1.14132115527219 1 1
1.17634468084781 1.12391521480863 1 1
1.21658042426072 1.15594973863797 1 1
1.07364331596801 1.01424647702474 1 1
0.844573851167036 0.808492554860841 1 1
0.964147972774841 0.918037340253944 1 1
1.0758956115964 1.02101213490026 1 1
1.05386550603897 1.00640176313656 1 1
1.07501283126022 1.01441646058214 1 1
1.25113150081237 1.19335034357799 1 1
1.35573431171502 1.28841111082426 1 1
0.942210100040032 0.907110695235392 1 1
0.713458357434644 0.67940459498441 1 1
1.08376894789636 1.02901397805643 1 1
1.13545459028018 1.08120174475714 1 1
0.854990152631898 0.807946155906103 1 1
0.982018021731373 0.940095547232121 1 1
1.33149687165821 1.26912397155936 1 1
0.708848651277774 0.674123246375867 1 1
1.27267397621099 1.19364417915276 1 1
1.00668149742431 0.955693629620597 1 1
0.564625036619457 0.53552085961165 0 0
1.08880318623563 1.0326025876126 1 1
0.776481011638338 0.73465489895718 1 1
0.948961241827241 0.897055474401326 1 1
1.30715351475946 1.24585547997434 1 1
0.501743348483568 0.472679193894466 0 0
0.935702681146719 0.886375453018146 1 1
0.894945892834302 0.848678734052736 1 1
0.979610271729733 0.930025020826032 1 1
1.03218226904407 0.983804288440999 1 1
1.08817514426979 1.02865568574794 1 1
1.27873135151163 1.21705322540089 1 1
1.1738610318822 1.11990270673862 1 1
0.722123451515092 0.690104823795856 1 1
1.00147270149673 0.960467613121847 1 1
0.657993009384824 0.631337940662014 0 0
0.778562897942827 0.734908021754469 1 1
1.12700462557674 1.06866873328768 1 1
1.61420416560135 1.5358109265722 0 0
1.06115600951382 1.01271256681226 1 1
1.20314222630992 1.14276512129677 1 1
0.587801138071453 0.556335665087398 1 1
1.39180614003363 1.32550933297979 0 1
0.871743662949995 0.826398186551406 1 1
1.04079656029232 0.992735070733588 1 1
0.669187841313185 0.644977864721883 1 1
1.48991952135262 1.41167528907492 1 1
0.715610975505454 0.678362749137261 1 1
1.23718854459223 1.17383769723597 1 1
0.990529125669596 0.929491572785178 1 1
1.09966268800081 1.0467193687607 1 1
0.809008230779373 0.764863214802831 1 1
0.997513475973901 0.942464973224333 1 1
0.94031686942669 0.897381285869162 1 1
1.12455825688621 1.0783145295589 1 1
0.906771195412559 0.867805367712936 1 1
1.05798330921468 1.02538014934771 1 1
0.736333157888588 0.689414263699537 1 1
1.25998331450915 1.20059090813322 1 1
1.0346289878455 0.988741443261424 1 1
0.517179605016473 0.489388161581651 0 0
0.877039457245873 0.831705932019608 1 1
1.01597552669918 0.970443836404572 1 1
1.22698243300794 1.16893977839373 1 1
0.693650924153445 0.665517714955894 1 0
1.17813986865907 1.12674754203844 1 1
0.786103830136789 0.749174913939243 1 1
1.09284073295136 1.03843256595351 1 1
0.62492828459429 0.58761131969014 1 1
0.904890580917348 0.864905381487185 1 1
1.17721862322933 1.11853304595934 1 1
0.95470347455614 0.916749808596299 1 1
0.84460963858562 0.798979650582209 1 1
1.09346116371431 1.04479038007969 1 1
0.819935406027583 0.792312765039823 1 1
0.808166465642062 0.769077331765677 1 1
1.23527005761189 1.16862760458583 1 1
0.914801864893074 0.867299911043816 1 1
1.2245528236718 1.16662689575142 1 1
0.827983259123877 0.79347718734058 1 1
1.11804629406201 1.05828837561079 1 1
1.05291809135478 1.00665784479264 1 1
0.886905882412681 0.838060678069018 1 1
0.85539587915055 0.813520392224657 1 1
0.680232060268814 0.648540133398375 1 1
0.851157209508124 0.803480108119821 1 1
0.97006224744721 0.929447939043075 1 1
1.44359738304078 1.36938111111427 1 1
0.812727732942769 0.75901288937555 1 1
1.6627248934468 1.57851039289539 0 0
0.779369797107629 0.739785984018321 1 1
0.872603016556609 0.842512423351681 1 1
1.14225649461322 1.08265508301341 1 1
1.0983198597972 1.05663053545975 1 1
0.898140918610397 0.860672818649222 1 1
1.13531702041537 1.08446828504688 1 1
0.934220536674618 0.885191996279602 1 1
0.760101563617381 0.722593700933694 1 1
1.40586814692019 1.33711255623472 1 1
1.51672063867226 1.4495002432629 0 0
0.733002343129377 0.687631793421515 1 1
1.16989597892815 1.10713053567338 1 1
0.814131280064085 0.7651432371358 1 1
0.844993589374768 0.808010987306912 1 1
0.918105365762577 0.872478653093253 1 1
0.908225016146566 0.854173926649158 1 1
1.28762696813927 1.21157114239433 1 1
1.32197432779808 1.24307658086856 1 1
0.641662239671543 0.621655288308627 1 1
1.19882284905042 1.14703583540406 1 1
1.06528988373107 1.0098718793546 1 1
0.983390127898938 0.931161315245588 1 1
1.15960459650137 1.10711005412405 1 1
0.897603560624367 0.847257147262357 1 1
0.77833849675295 0.744736791073857 1 1
1.32834239365655 1.26028527247211 1 1
1.1501955914136 1.11055133439207 1 1
1.17452489673197 1.12366256466959 1 1
0.435358358514445 0.422407163931943 0 0
0.471064123741008 0.448660360001783 0 0
1.01798304435086 0.968456518920234 1 1
0.797652027289169 0.76130422476015 1 1
0.780167600525204 0.744019780155803 1 1
1.04693521605043 0.992687798659108 1 1
1.22265685713754 1.15586041092544 1 1
0.777083847016523 0.745694901288265 1 1
1.25173417249444 1.18870351657692 1 1
1.23326217942915 1.17724864451537 1 1
0.760231463448082 0.729545871841324 1 1
1.07270027756731 1.01716245338852 1 1
0.969585874908139 0.917228651236947 1 1
0.636111883358508 0.58894998223531 1 1
1.05817940959564 1.01379350471976 1 1
0.917195814905283 0.879299961667324 1 1
1.09995421844634 1.04998689320601 1 1
1.05893640686332 1.00920564527479 1 1
0.93831058203654 0.889524755507879 1 1
0.783176831126564 0.74875977758416 1 1
0.953554604281669 0.912854179742196 1 1
1.44026307870758 1.37519606121502 0 1
0.973064141565111 0.919760181600251 1 1
1.34985498447125 1.28534749135265 1 1
0.861074637203093 0.813568908293836 1 1
1.15641240732548 1.10283004588761 1 1
0.906765088520848 0.855019015593311 1 1
0.960284719314549 0.915825645021828 1 1
0.521324230492013 0.50064355155947 0 0
0.49369407324966 0.471298081636047 0 0
0.707859005236678 0.678515462551671 1 1
1.17580763619595 1.12422990031899 1 1
1.28784518269437 1.22297117999602 1 1
1.02611653145646 0.977090560278347 1 1
1.1407716922302 1.08037681373193 1 1
1.26194481107343 1.18758787121273 1 1
1.01389050500258 0.95241639886993 1 1
1.01488256244104 0.96330230847609 1 1
0.897077513833258 0.85410044996363 1 1
0.70681904927318 0.678792984250393 1 1
1.04688851787236 0.999418174950266 1 1
0.787735121113251 0.752232464926227 1 1
1.0133611579242 0.964775727784566 1 1
0.929090738320423 0.891435193882278 1 1
1.11760200659679 1.06180506467112 1 1
1.0841181111082 1.01515265890446 1 1
0.859134898329969 0.825117054749768 1 1
1.2884813284894 1.20862577443645 1 1
1.11703944468844 1.05440384535665 1 1
0.785382275979539 0.748410190913542 1 1
0.920204439670975 0.864559961904276 1 1
0.890238992071648 0.849265743897385 1 1
1.0023611391781 0.972186912473385 1 1
0.960507376134856 0.914227702196449 1 1
0.908488791757292 0.858981870620159 1 1
1.16830607889375 1.11274284669918 1 1
0.878516273710905 0.83112968308924 1 1
0.815322400579688 0.773104148052411 1 1
1.07835318144726 1.01608400436617 1 1
1.03317130107632 0.989908254383569 1 1
1.00026574440667 0.95033667139576 1 1
1.28570458266346 1.22620637250176 1 1
1.19766721810131 1.14020472210474 1 1
1.81421271370409 1.71307758768081 0 0
1.19075178773392 1.13718527885775 1 1
1.02008762705035 0.966679396888897 1 1
0.948581173213407 0.902578015123918 1 1
1.26519681940873 1.21021489239542 1 1
0.982682355476917 0.938080891409103 1 1
1.27644117393861 1.2209281937047 1 1
1.2727885890347 1.22551789157304 1 1
1.05312051811351 0.99811440399981 1 1
0.747427606950307 0.702824294327265 1 1
0.687761074069271 0.657608780822833 1 0
0.809719359036179 0.774713582025385 1 1
1.04296461014834 0.991194123604672 1 1
0.916835848366825 0.873695944391309 1 1
1.75661937101873 1.67418480812364 1 1
1.09431854935821 1.04014423930375 1 1
1.22467334310004 1.171389424696 1 1
0.837455038911534 0.800243170705969 1 1
1.14680432595049 1.08530785954434 1 1
0.883183899096205 0.838008864661555 1 1
1.35295142632269 1.2818554130127 1 1
1.40590598917268 1.32206039367263 1 1
1.03725163531175 0.995778812718219 1 1
0.857476656213772 0.826559165876905 1 1
0.921658676665689 0.873586517551771 1 1
0.945475461431663 0.902444078349541 1 1
0.569387582593659 0.543741497170507 0 0
1.12244454436198 1.06401198319589 1 1
1.21812373380934 1.15091234324987 1 1
1.26120529752368 1.19370982873626 1 1
0.807518810855704 0.768414111769848 1 1
1.32140301879273 1.25989832647462 1 1
0.957720115320307 0.915197303361029 1 1
0.872886532338362 0.834132927332692 1 1
1.32359642098009 1.25740134663351 1 1
1.09814283365121 1.04819568337931 1 1
0.77337255035649 0.741272662896489 1 1
0.668412301162232 0.638622460253365 1 1
0.980371715881384 0.933491230031591 1 1
0.516038781944785 0.484125585498262 0 0
1.05209629129986 1.00562314341409 1 1
1.24723994494898 1.17578706592127 1 1
0.703271118836934 0.673883369298109 1 1
0.921397155015143 0.87170661487361 1 1
0.692436641824001 0.656548110558018 1 0
0.608991285881101 0.585682487962499 1 1
0.893233614614794 0.846280502634124 1 1
0.922369707069393 0.874698010646971 1 1
0.590768253357535 0.569147764115194 1 0
0.920394716940624 0.882123090599457 1 1
1.01564818839165 0.964250155001142 1 1
1.31368772844689 1.23119482378102 1 1
1.05848902505985 1.00811913809432 1 1
0.807033376468918 0.762100505178205 1 1
1.26912953549888 1.23780966758125 1 1
1.31146126999 1.25617958953418 1 1
1.30293688915938 1.23728729662405 1 1
0.626062636777953 0.599805156382554 0 0
1.18957651449278 1.12209129767079 1 1
0.636204236194526 0.604348043903489 1 0
1.32724509369345 1.26510100544175 1 1
1.37213101431665 1.30834017578129 0 1
0.974203932070986 0.927719233695499 1 1
1.02984962656586 0.971898029018018 1 1
0.810049186935537 0.772427909276844 1 1
0.680798217801302 0.636341060025646 1 1
0.840819499620036 0.799207292319788 1 1
1.40675811226419 1.33523437150229 1 1
1.01309387655607 0.960178596347324 1 1
1.07941814167478 1.02755727614144 1 1
1.07120211014702 1.02118037330942 1 1
0.515064893249744 0.490146402491185 1 0
0.972472825222767 0.928687916022585 1 1
1.27796408883637 1.22171920660826 1 1
0.843991961100033 0.804999970027144 1 1
1.09426415942944 1.03937158575507 1 1
1.31375769855136 1.25281274115203 1 1
1.03866878879133 0.989400660617648 1 1
1.3405038926781 1.27522288259704 1 1
1.40503072443154 1.32903764720427 0 1
1.58686379645028 1.51248355330909 1 1
1.33963771178851 1.26257932856958 1 1
0.452175776048899 0.423305558264216 0 0
0.808101363760406 0.767069338003038 1 1
0.741999531668283 0.700445740705447 1 1
1.34643577239722 1.28583502682414 1 1
0.96707922368193 0.911087155410686 1 1
0.932434683380023 0.890786959746836 1 1
1.01744391944516 0.9688204162575 1 1
0.938841162810237 0.892250652991725 1 1
0.885049425574554 0.838370061616907 1 1
0.65632571954184 0.628068477515491 1 1
0.879195449855929 0.830407753967909 1 1
1.27381347637408 1.23193086404489 1 1
1.17704974283372 1.11174175473176 1 1
0.981922459561442 0.933467291301983 1 1
0.76805386679495 0.736340496214009 1 1
0.94517079042786 0.900336411827439 1 1
1.00603864475467 0.952624087497696 1 1
0.719531559929906 0.683074402358952 1 1
0.861151501343615 0.821276089113466 1 1
1.88985394670123 1.7809413194843 0 0
0.913521489975025 0.860532001574477 1 1
0.993073324629194 0.946464924645434 1 1
0.686166674333871 0.654856112221866 1 0
0.936662808103654 0.893352295789334 1 1
0.765893543150722 0.726984049244606 1 1
1.46352764385978 1.38717244467471 1 1
1.0429683343881 0.99845755157548 1 1
0.82759538646491 0.795005921617285 1 1
1.02272345433602 0.988885940280805 1 1
1.30760391018376 1.23503538867346 1 1
1.52409668397169 1.43733877901284 1 1
1.03366098367894 0.987746512562172 1 1
0.585121697735868 0.559664481951749 0 0
0.642222647637654 0.610389535388393 1 0
0.99990064123231 0.947513322366515 1 1
0.963064877103461 0.919998935093566 1 1
1.05909754235248 0.997842648728452 1 1
1.22271569643047 1.15383735003083 1 1
0.40412230987053 0.384078034370244 0 0
0.963469251151674 0.935193445061829 1 1
1.02534752103272 0.988528219527772 1 1
0.673273819467357 0.646884067182921 1 1
0.948298879271943 0.885763939655245 1 1
1.1460959846313 1.0894235015811 1 1
0.787001449679277 0.744921158514053 1 1
1.0535004374133 1.00735708586845 1 1
0.824967720365523 0.792806662923059 1 1
1.05916553163361 1.02122997501388 1 1
1.00045153235721 0.945758885273436 1 1
1.13595111360412 1.06822792053809 1 1
1.17796832018662 1.11941971632102 1 1
0.827064876117521 0.787636981314332 1 1
0.972108924668021 0.931652606941433 1 1
0.699769593652507 0.660051362574559 1 1
0.786256624106751 0.750702218341283 1 1
0.856559011186902 0.811504827909547 1 1
0.650325821056441 0.619969894863194 0 0
0.81710074688537 0.77988203896301 1 1
1.28969073692547 1.23332448171642 1 1
0.643305940867026 0.604165703685644 1 0
0.496204221316305 0.470372275646827 0 0
0.813822016560533 0.771513626028914 1 1
0.272218359147146 0.253811154498506 0 0
1.17333631769063 1.11425908977469 1 1
0.815958172887727 0.77275069146327 1 1
1.27838560931305 1.20929262407383 1 1
1.42329014454138 1.33547799633278 1 1
0.470453842607305 0.448234143083096 0 0
0.953849534871175 0.91412659845284 1 1
0.710888290638066 0.670941639604706 1 1
1.11818983094566 1.06645815488041 1 1
1.16470633235229 1.11559626510306 1 1
0.827491637209156 0.795768542853144 1 1
1.09184047693632 1.04038417059952 1 1
0.636207557563307 0.59535472773356 1 1
0.861696059862518 0.824770963872775 1 1
1.25191925241673 1.18848214444493 1 1
1.05577417881462 0.995777362177741 1 1
0.697498215351155 0.664668892597533 1 1
0.837569664072039 0.783689042769648 1 1
1.0848586819078 1.03553872153776 1 1
1.38228240694335 1.31724288777736 1 1
1.02351217701842 0.975115237952114 1 1
0.966235278326938 0.916364757657776 1 1
0.402826581117377 0.377604843806749 0 0
1.03470350540648 0.981825114499256 1 1
0.783901113540071 0.742271351820844 1 1
0.909537450069141 0.868938065372941 1 1
0.998512979117874 0.957127837754888 1 1
0.747133522490649 0.70471793644124 1 1
0.835924067787781 0.790475921182408 1 1
1.01142065474595 0.953014392209555 1 1
0.973078166552825 0.926182636722595 1 1
0.907019482735759 0.862059136503279 1 1
0.773244623607788 0.73670013620868 1 1
1.19742211622873 1.13748168148717 1 1
1.4067551152575 1.33250712638928 1 1
0.522921953377341 0.497412824754622 0 0
1.03756157501945 0.991485583578476 1 1
1.24138360125675 1.18748192139951 1 1
1.1768017485282 1.12947688509212 1 1
1.1796720236318 1.12060792943299 1 1
0.610174798440345 0.571387451588648 1 0
1.15412683130644 1.09222843513556 1 1
0.979395019226842 0.934950218870491 1 1
0.950027337564557 0.907484268504813 1 1
0.964001631564781 0.925366872753217 1 1
0.866083044794246 0.828378431482472 1 1
0.941133584576028 0.898138092358804 1 1
0.835495607312247 0.794975966729092 1 1
1.07924866619593 1.02543319171113 1 1
1.28468718327315 1.23221925429199 1 1
0.726758632125823 0.69753135777996 1 1
0.448743684504116 0.42533043397834 0 0
1.17608092898652 1.10255592761877 1 1
1.1169166420189 1.06216602218686 1 1
0.912928119636715 0.864045677922987 1 1
0.667473493659852 0.638387546509463 1 0
1.0003427382716 0.953739915549997 1 1
0.697698765831913 0.665217192074709 1 1
1.19966770020237 1.13678676976757 1 1
1.14448428939642 1.08932709618824 1 1
1.16209318477788 1.0964896963442 1 1
0.872020212744287 0.829751053162778 1 1
0.788732487537418 0.7614335594098 1 1
0.612754943860384 0.576723995876245 1 1
0.568262065017567 0.542887516666095 0 0
1.15673256163262 1.0956616709491 1 1
0.964114781853153 0.913755241640709 1 1
0.983226288835764 0.93768169882373 1 1
0.652928676587587 0.614164654082059 1 1
1.09698165299549 1.05080656810746 1 1
0.910770381850553 0.863096866878997 1 1
1.07802867943318 1.0309781752914 1 1
0.974360948101374 0.930016213017379 1 1
0.921935991306996 0.882458473284193 1 1
0.695196283185263 0.653509574147853 1 1
1.18183934433993 1.12581302075858 1 1
1.10003832410482 1.05699850615371 1 1
1.08131261490031 1.04712091303976 1 1
0.930233353875935 0.885653244174962 1 1
1.10257669346817 1.0496455149007 1 1
0.844731255460576 0.798976542732902 1 1
1.30932015332408 1.25036316848764 1 1
1.35850932026303 1.28592813894604 1 1
1.04640706514599 0.998535817639093 1 1
0.752251199847453 0.717836687158538 1 1
1.00142899134698 0.949593255516443 1 1
1.06505217059233 1.0072830479607 1 1
0.886411534851525 0.8365107729664 1 1
1.12349493025876 1.06351690344034 1 1
0.472497708896187 0.440675133409893 0 0
1.11926741707102 1.069965312442 1 1
1.30760766300544 1.23696024273798 1 1
0.730033755043212 0.696302122332504 1 1
0.802707249341428 0.762063180953878 1 1
1.1383757912417 1.07869096575634 1 1
1.49991327599058 1.43165632610291 1 1
0.886997445046257 0.846016545523296 1 1
1.24370441376119 1.18453899492278 1 1
0.880646698391918 0.842438893481015 1 1
0.740051470483408 0.699020822721194 1 1
1.09815460531316 1.03938023858652 1 1
0.694108032392222 0.662409041881821 1 0
1.01833643163649 0.961082652194495 1 1
0.951302406015169 0.910296943151215 1 1
0.636415144338029 0.603269149889833 1 0
0.947254877995215 0.89031664091498 1 1
0.879528863158299 0.834533401942174 1 1
0.593623022272183 0.56388800527259 1 1
0.948469379324701 0.902522162935476 1 1
1.00761357466253 0.960266743836632 1 1
0.501273483532612 0.475585588831425 0 0
0.999055366217248 0.949893945696346 1 1
1.48897852836285 1.41612392179718 1 1
1.38246640076261 1.3157322742796 1 1
0.907983120136078 0.86267460490848 1 1
1.09754654635011 1.04207689273316 1 1
1.00476857793119 0.955474241399531 1 1
0.954660898455878 0.904161606725886 1 1
1.17839479656943 1.10005185668372 1 1
0.769382533022788 0.729352192468072 1 1
0.754352978463793 0.715263395939949 1 1
1.0637738822922 1.01177402340136 1 1
1.07503163761264 1.022425364044 1 1
0.860243716445812 0.818641500144863 1 1
0.677058721149202 0.636876631916627 1 1
1.64679894915728 1.56778249644426 0 0
1.08473770860655 1.03800241886847 1 1
1.27817378153519 1.21325174756883 1 1
0.768440817949535 0.727084939497885 1 1
0.937225900941979 0.883426347505019 1 1
0.777098765402703 0.738780160748017 1 1
1.18131960419553 1.11739543836055 1 1
0.760666454991622 0.72309999542491 1 1
0.925626947386804 0.884366693773029 1 1
1.01394085991447 0.96899555250438 1 1
1.1290593766599 1.06944138348403 1 1
1.10160267296825 1.05504357617548 1 1
0.572641690048544 0.562707832102772 1 1
0.825578945497021 0.784525738465392 1 1
1.40681797830247 1.31673384781789 1 1
0.973380475044292 0.925790272555449 1 1
1.35298800083452 1.29118845073303 1 1
1.28874518982528 1.22350145135397 1 1
0.908307725914921 0.859713998076179 1 1
1.19816442703307 1.15238351935132 1 1
0.963388331314639 0.931537749022479 1 1
1.11586658712159 1.06152896974935 1 1
1.28627668674165 1.25368727471958 1 1
0.996434218636367 0.942873140596839 1 1
1.04671184757029 0.999448389042626 1 1
0.756628980534743 0.721882588092306 1 1
0.635681973676595 0.611843221557197 1 1
0.66971853368205 0.635349514967666 1 1
0.982315806340815 0.936129788002935 1 1
0.69081773738113 0.653602181381099 1 1
1.28481351559551 1.22354172556336 1 1
1.00486868669351 0.951092139566124 1 1
1.30998591135875 1.24828389415842 1 1
1.49480680899064 1.41049567006908 0 0
1.26267075873987 1.20752445041169 1 1
1.21463756155825 1.16198859520875 1 1
0.820919537486839 0.77009420331403 1 1
0.901308234551704 0.857075621599217 1 1
1.31797448366615 1.26186174440297 1 1
1.11245032676836 1.06641761628573 1 1
1.14011714810824 1.08091995068288 1 1
0.8368676393167 0.793560229698857 1 1
0.943269213160064 0.898573780407146 1 1
0.880216674642803 0.837047460714873 1 1
0.848658672172186 0.811224239443156 1 1
0.529740757861271 0.507504950125588 1 1
0.676459653338134 0.642571554331357 1 0
0.865092227053158 0.825802079480423 1 1
0.700690718243977 0.670033920041109 1 1
0.997351124289556 0.958493075853478 1 1
1.02458000607868 0.978839173530919 1 1
0.993815270769373 0.945966898469978 1 1
0.999172482856341 0.952724965656315 1 1
0.678061255469529 0.641566474692049 1 1
1.43772660999082 1.37482675134672 1 1
0.835544440969803 0.794768990145507 1 1
0.889756238583454 0.850909905170375 1 1
0.904876565910284 0.867641583290488 1 1
0.772375679486697 0.73354794089562 1 1
0.999186388044032 0.948572827889306 1 1
0.762654095820665 0.730257934166967 1 1
0.978332657225764 0.93584475957483 1 1
0.662749269200954 0.633954398550731 1 1
0.780461893465422 0.747233941151896 1 1
1.23392336296495 1.16893910564929 1 1
1.18134347370968 1.12240324870432 1 1
1.28277094148172 1.21437660313022 1 1
1.04768827089554 0.995070171430763 1 1
0.796959481369468 0.75689776960464 1 1
1.02821828121768 0.986384105843568 1 1
0.817524143027715 0.783392823643837 1 1
0.921136911647196 0.876296935786914 1 1
1.59410381106338 1.5233654607812 0 0
1.25066104642801 1.19824735361678 1 1
1.31262088958499 1.24330072538581 1 1
1.0190009620086 0.965798620744772 1 1
1.35085604943808 1.27400105332229 1 1
1.21981447215552 1.15769034496788 1 1
1.43139079179487 1.35784268181109 1 1
1.4901103115397 1.43187050217924 1 1
1.52827427484133 1.45252850994386 1 1
1.17451196567816 1.12292269325585 1 1
1.08664462820601 1.03739399495327 1 1
1.02975944207831 0.979499179567888 1 1
0.906017490013594 0.864338946178302 1 1
1.02186195292735 0.983673562787388 1 1
1.24828087332066 1.1891004898924 1 1
0.684019432289348 0.647359287666286 1 1
1.07143996765402 1.01586149210076 1 1
0.852362461212293 0.819329251064043 1 1
0.674228923586348 0.64372754372367 1 1
1.07563990023626 1.02578052650892 1 1
0.789315586697898 0.755756056576654 1 1
0.707964071993838 0.67510262953797 1 1
1.60778554591449 1.52691158399794 0 0
0.988135997351514 0.942342974815205 1 1
0.736133653625591 0.701599710406198 1 1
0.725575978985035 0.690244833823919 1 1
0.840311634937718 0.801088768478183 1 1
1.26483765178741 1.20224903728189 1 1
1.08531315451359 1.03324401042603 1 1
1.12395376047318 1.06575041505048 1 1
1.06826913710901 1.01714257378504 1 1
0.829473507967297 0.787200524507594 1 1
1.10511803124727 1.05363899545024 1 1
0.404199460373747 0.38502243789291 0 0
0.897332429934447 0.847387819865732 1 1
1.04264442079682 1.0051998158024 1 1
0.674800001484108 0.640095364721496 1 0
1.06515202851613 1.0192469474579 1 1
1.30145225448005 1.24833261392882 1 1
1.06076980914835 1.00753359968342 1 1
0.777357895126252 0.737615128175823 1 1
1.1410665697716 1.093688015463 1 1
1.05095521278522 1.00049845348491 1 1
1.1159501771649 1.06334216923151 1 1
0.815575833612485 0.77741609152014 1 1
1.13280033699059 1.07750986079127 1 1
1.20673853774409 1.15132049463047 1 1
0.700356175321591 0.669557864086487 1 1
0.79900118559357 0.770356787723454 1 1
1.28255754976807 1.2171706198183 1 1
1.04864792276999 0.991005280273916 1 1
0.4985249186789 0.483042418364948 0 0
0.704370493004403 0.660164214138544 1 1
1.01181053826803 0.953670084230014 1 1
0.973948468429158 0.92254935427562 1 1
0.781740336369934 0.741791123106782 1 1
0.945031302815875 0.903020107371932 1 1
1.23463228171304 1.15840776884523 1 1
1.20228377808596 1.14233943605837 1 1
1.15692986359193 1.09591264305686 1 1
1.10348027314168 1.04948163538993 1 1
1.15345659247942 1.0980078869722 1 1
0.851846137152306 0.814730379680892 1 1
1.24271108940468 1.18492969800741 1 1
0.929580666875067 0.882249683185476 1 1
0.871944595471479 0.826457312452921 1 1
0.59038574141466 0.564761329253497 0 0
1.03919006219904 0.994375842856782 1 1
1.27565166313365 1.21159716763412 1 1
0.937567878959813 0.896992310472826 1 1
0.753249627806563 0.712377498915351 1 1
1.22188013066286 1.1585847131223 1 1
1.04893970967632 1.00748138854365 1 1
0.861321164703758 0.820865484841099 1 1
0.655542422642771 0.609563138735481 1 0
1.24279984734232 1.185596555065 1 1
0.896756751597622 0.85461415732819 1 1
1.14834844088648 1.0873852435086 1 1
0.862372098850231 0.822222423904807 1 1
0.7796182078553 0.743355373796005 1 1
0.939843896078088 0.892313151669711 1 1
0.979508744880866 0.932879994234902 1 1
1.32861267061162 1.26125374194148 1 1
1.04839455307023 1.0008234955341 1 1
1.44575496705586 1.37158465861804 1 1
0.887044411004503 0.837893424500157 1 1
1.32891260151236 1.25570563264017 1 1
0.879467799128514 0.835697696312095 1 1
1.06780869180086 1.01637408251262 1 1
0.657260378557436 0.622864676585178 1 1
0.907521300228121 0.862800764081906 1 1
0.708233222116481 0.671413654857796 1 1
1.14479458670838 1.09578604585696 1 1
0.645373956946345 0.607954850989349 0 0
1.07242351352026 1.01060391325763 1 1
1.11745672426578 1.06632176275925 1 1
1.07750206798164 1.021492947993 1 1
1.18963445968318 1.12896814277689 1 1
0.869325668123046 0.828087752062789 1 1
1.44031558787354 1.36453093221895 1 1
1.0435631816154 0.994428242098101 1 1
0.785659713766526 0.749359061205753 1 1
0.933419106458996 0.873090579758443 1 1
1.15963025463177 1.09461280597166 1 1
0.706431728707066 0.664697134444238 1 1
0.817560646551539 0.771466719777293 1 1
1.0515323578877 0.999062485628308 1 1
1.07949998655467 1.0303787849974 1 1
1.40168058020921 1.33179633290126 0 1
0.728782139129354 0.694095605229563 1 1
0.651228591339904 0.62574283536279 1 1
1.04941545878208 0.991305575557305 1 1
1.03728332122765 0.995505454477131 1 1
0.756060392196362 0.717167553187527 1 1
0.727503723031515 0.684420516892229 1 1
0.572111247646757 0.543084245609328 1 1
1.24932930075917 1.19598573108768 1 1
0.914633757673491 0.872411953818898 1 1
0.689539730675185 0.662742077102804 1 1
1.01936279750956 0.971995528601421 1 1
1.18795753353547 1.11777177120184 1 1
0.813018330995354 0.767702569862531 1 1
0.904026915663838 0.867410963289734 1 1
0.728829908839868 0.703213071873254 1 1
1.08704317568935 1.03678906383511 1 1
0.76501417532349 0.734248008259714 1 1
1.01181925533693 0.950493903209309 1 1
1.09094195338365 1.04004070664392 1 1
0.85194877348917 0.812032370955983 1 1
0.994838344016012 0.941153127002996 1 1
1.32864067042871 1.26163329250685 1 1
0.781910536915015 0.746311062111332 1 1
0.937296325404593 0.888102959873998 1 1
0.636097218370852 0.594639730316727 1 1
0.866207162523648 0.82870087491438 1 1
1.13520199240202 1.07114897629219 1 1
0.82790121455706 0.776014094654679 1 1
0.748791408691112 0.709122473788648 1 1
1.07610353867961 1.02819758788091 1 1
1.14657449051061 1.09319863682271 1 1
0.920908239012136 0.881995488791022 1 1
1.27853421104259 1.23630680171973 1 1
0.648154869619963 0.621473881823487 1 1
1.21196429462237 1.15817345972788 1 1
0.768027354088082 0.732817013283051 1 1
0.94294427276939 0.88926391215148 1 1
0.976797387387736 0.923234417025393 1 1
0.898059421460723 0.858158291620299 1 1
0.963000576979661 0.927764315376104 1 1
0.955628629733552 0.91528281664026 1 1
1.0445075134977 0.990946838071012 1 1
0.857872781589716 0.81463107295938 1 1
1.2074543791291 1.16415237680862 1 1
1.17973195213105 1.13420113834693 1 1
1.60229446548985 1.51801942060065 0 0
1.26058938724695 1.19646286281506 1 1
1.31426183478333 1.25020420858811 1 1
0.338482503670262 0.325382119902354 0 0
0.496956795964481 0.477173186448384 0 0
1.20229862654529 1.14276604585838 1 1
0.776392949314182 0.740922264809773 1 1
1.03756178736356 0.982078008464796 1 1
0.973469877001751 0.924916860503532 1 1
1.16394888924936 1.10157156781628 1 1
0.790394642604172 0.750683633115476 1 1
1.29671619899757 1.2254711110579 1 1
1.08514083402047 1.02608067107594 1 1
1.3363318702826 1.27719250803374 1 1
1.1478419552203 1.09004807832718 1 1
0.740879029003589 0.703008926615319 1 1
1.1103569333752 1.05174027153253 1 1
0.732097698380121 0.69888855180437 1 1
0.723366479035282 0.681705887656548 1 1
0.678369609098536 0.646380736327582 1 1
0.553470824730288 0.523916276503949 0 0
1.09458135079141 1.06969818023052 1 1
0.989482268671332 0.927820615194652 1 1
0.874648451894049 0.833130005988225 1 1
0.339530613910769 0.321496315145079 0 0
1.10841100358399 1.05899527503202 1 1
1.14853210058889 1.10001602177144 1 1
0.878947768862153 0.839843646395677 1 1
0.981114220752776 0.920417932659304 1 1
0.800984042896534 0.771582443279058 1 1
0.940935033028852 0.904533077805288 1 1
0.9913176599464 0.936627245864966 1 1
1.02222508850045 0.966035393599541 1 1
0.618873653768122 0.588783092630545 0 0
0.748426355321283 0.709486522050047 1 1
1.18485080862812 1.13096154181001 1 1
1.33487933664691 1.26798795429001 1 1
1.51238731682477 1.43058913231442 0 0
0.998601158520019 0.956119181860843 1 1
0.997960854448222 0.953160151546554 1 1
1.42250174094163 1.35557832133937 1 1
1.07191577711611 1.01723159593488 1 1
0.526829519610592 0.500917915944504 1 1
0.747374166035781 0.705854084202399 1 1
0.988592753448859 0.934247979286933 1 1
0.954131235555888 0.910343553358323 1 1
0.64038942728698 0.610225249904261 1 1
1.44036913312489 1.36646048250839 1 1
1.1005778041107 1.05871191992958 1 1
0.805772462716848 0.760347603215571 1 1
0.855494396507075 0.819322059504347 1 1
0.803833552916024 0.754637452065072 1 1
1.21190737956905 1.15087760425693 1 1
0.76098695395166 0.725333242601455 1 1
1.06610311614869 1.02331041586042 1 1
1.12606820348659 1.06865943276621 1 1
0.788738788545988 0.757660803247022 1 1
1.08374810342962 1.03295724379472 1 1
1.20524530858479 1.15491463217735 1 1
0.652252994094411 0.620774856709837 1 1
0.977620289116662 0.930980992372751 1 1
0.635871287187711 0.599481079790309 1 1
0.736712735719342 0.698603841547596 1 1
0.871422099324328 0.82294623483498 1 1
1.07635072345478 1.03190898750939 1 1
1.09531092802851 1.03913154467578 1 1
1.29321611232429 1.23203536726314 1 1
1.05125075981421 0.996020462352319 1 1
0.843998211689079 0.793195403458906 1 1
1.00027425645803 0.937470353011775 1 1
0.757010894547968 0.723956389822903 1 1
1.28251189745755 1.21480128069866 1 1
0.872707787562867 0.828841942874916 1 1
0.773593099825017 0.742680024794658 1 1
1.25175648113104 1.18887925166239 1 1
1.16286251639597 1.10613839615159 1 1
0.769788897094786 0.722334993694944 1 1
0.666921359975412 0.624989004706862 1 1
1.05708616473432 1.01863948917899 1 1
1.23764862216721 1.16016606710063 1 1
1.09654388230419 1.04349197477587 1 1
1.03727586969158 0.9876390616862 1 1
1.0871333791145 1.02960354032098 1 1
1.25875839043038 1.18799649466881 1 1
1.21391438003233 1.15936594083659 1 1
0.975777967824145 0.92185815843607 1 1
1.21182081143205 1.14582217329786 1 1
0.699926507158402 0.665022891377608 1 0
0.803772615651268 0.766585235808906 1 1
1.20428829174374 1.14164944529877 1 1
0.836666858789945 0.809219890136487 1 1
0.917098257584131 0.868829812805486 1 1
0.998662002466925 0.947701530685006 1 1
0.638962296880619 0.605473149478427 1 0
0.806838181875888 0.763419057453867 1 1
1.37239864762503 1.31983493387176 1 1
1.16033002029234 1.10085797458627 1 1
0.753196948489866 0.718920304545276 1 1
0.762670098681885 0.717125678120058 1 1
0.901463442711335 0.850736611270345 1 1
1.01575035462497 0.962396781228812 1 1
1.10766298008731 1.05806274311814 1 1
1.1407687037207 1.09304288264548 1 1
1.36969613855802 1.31180649523479 1 1
0.671196155572136 0.643528715575675 0 0
0.799236931027709 0.775208961801052 1 1
0.866894823500751 0.830608909067276 1 1
0.970914854826669 0.926933714054297 1 1
1.06621975712478 1.02731122639848 1 1
1.37375154391106 1.28740826939596 1 1
0.29908926590393 0.290035623217929 0 0
1.20950320846685 1.14477627003689 1 1
1.44353884976296 1.39257064721186 1 1
0.683445645867846 0.652853514530711 1 1
0.945801030269785 0.902452407166713 1 1
0.887708756176852 0.849377717556054 1 1
1.06754206961939 1.0201277435038 1 1
1.02118559860365 0.978313694187659 1 1
0.580747302759881 0.554141337251296 0 0
0.829391893742376 0.798637820932327 1 1
1.24628370061848 1.19206391291636 1 1
1.22436736905971 1.16548036150175 1 1
1.22246859890521 1.16044212340226 1 1
0.890328271956824 0.841487133136411 1 1
1.25689052955755 1.19341541110724 1 1
0.875455844389751 0.835441712335841 1 1
0.529555632301079 0.511287152222824 0 0
0.879190436380646 0.833846042073781 1 1
0.716147382149346 0.68758556062667 1 1
0.500563809049671 0.475756211681097 0 0
0.835562290236121 0.791955354409068 1 1
1.36486858959078 1.30042842025299 1 1
0.985147263211117 0.939923209012394 1 1
0.882943564629635 0.844025466651686 1 1
0.792623675050352 0.757004521567755 1 1
1.23205785310692 1.16775548064959 1 1
0.927997153939871 0.880101943845587 1 1
1.14047290136261 1.09433641432305 1 1
1.39435386741835 1.33295287404804 1 1
1.19396030204571 1.12657056778014 1 1
1.05584362749504 1.00306963083035 1 1
1.02313537274496 0.977679788435745 1 1
1.20348074427978 1.13985692592221 1 1
0.8907320865272 0.847107799014794 1 1
1.01924171064318 0.973784149298205 1 1
1.11411177386839 1.04899787686651 1 1
0.637800385949706 0.611273752348591 1 1
0.63728499103623 0.603586963987431 1 1
1.26633550705247 1.21264419794977 1 1
0.736188227274602 0.697604876156716 1 1
0.574667061200762 0.546021242278459 0 0
0.95601015078855 0.906337973359195 1 1
1.2784719939781 1.22505423789945 1 1
0.579047172872932 0.553862033556914 1 1
1.47514822692872 1.40566162828595 1 1
0.74022960906778 0.70906939017522 1 1
1.01413808220115 0.965930512788344 1 1
0.97865392008572 0.92893379997591 1 1
1.13727406377789 1.07991113352579 1 1
0.987736787337689 0.933722213223042 1 1
1.10825941072489 1.05495679819489 1 1
1.8986539730678 1.78845145944028 0 0
1.24302992932192 1.19003014886744 1 1
1.19033949963339 1.13431569898833 1 1
1.29297105567668 1.22319616361178 1 1
0.446351564078692 0.432204060514946 0 0
1.14356556125638 1.0842864023462 1 1
0.995252812313875 0.950832590432732 1 1
1.18264557312838 1.11798044691494 1 1
1.05177339087985 0.993754931671434 1 1
1.10213140126165 1.04612817254534 1 1
1.09717150574421 1.05006214466141 1 1
0.529920588134883 0.502310833884942 0 0
1.12697292624254 1.0736676852602 1 1
0.980560341874023 0.93259641232718 1 1
0.854682865476161 0.818231241373349 1 1
0.997055907373403 0.952821155048019 1 1
1.24569794962181 1.18604115921953 1 1
0.776573477494147 0.741282004889969 1 1
0.759800838453596 0.728601115166546 1 1
0.705693003945281 0.675001567649312 1 1
0.910643965954041 0.867874263814074 1 1
0.951728452478306 0.907199907956006 1 1
1.24825706291111 1.18073146726183 1 1
0.786257788123834 0.744991506762108 1 1
0.940449787621914 0.899182024883171 1 1
0.758715675386924 0.726213719373132 1 1
1.28498621402886 1.22303215922651 1 1
0.609090361606877 0.586050910352953 1 1
1.00124190071303 0.951299778596405 1 1
1.17191127219767 1.11095344903726 1 1
1.49658229578911 1.41900983230833 0 0
1.38571135854566 1.31705518702753 0 1
1.21954096667216 1.16193414523282 1 1
0.95561859966845 0.908085954971559 1 1
0.821102706798077 0.787155094708196 1 1
0.398398493458949 0.383433900779661 0 0
0.933328866923429 0.881497488270063 1 1
1.02296954857872 0.965120729065978 1 1
1.31758010484801 1.24992844981498 1 1
0.693088147531861 0.660012554541313 1 1
0.99285777646511 0.937307067332537 1 1
1.05532652210047 1.00647991686173 1 1
0.738926567538402 0.711696910571804 1 1
0.710984059928801 0.675500924417688 1 1
0.96760745882138 0.926097401463346 1 1
1.12615899063744 1.06036058175902 1 1
0.559966631732452 0.526996815451444 1 1
0.843399718078107 0.800313374660704 1 1
0.886262485053009 0.842545067402801 1 1
0.401779291057699 0.370878981507735 0 0
1.09096712132462 1.03531006615066 1 1
1.16846483437522 1.11532170417574 1 1
1.41113006816357 1.33085762850054 1 1
0.92883975045207 0.89128840444252 1 1
0.634084558247348 0.595494543253845 1 1
0.953066710782887 0.918959518404862 1 1
1.00187223762821 0.953727686278254 1 1
1.11894707848989 1.06386825319752 1 1
1.31212443574635 1.23705480867061 1 1
0.95003914241021 0.893629342899749 1 1
0.919231643126537 0.877376662879675 1 1
0.693802033023776 0.662432598909311 1 1
0.934672707959418 0.894656189378176 1 1
0.52934798736343 0.503035332743906 0 0
0.970600718783659 0.920927244274742 1 1
1.28626636824971 1.22196536284865 1 1
0.958138324376527 0.912722016046024 1 1
0.80997002443766 0.76671983101894 1 1
0.965896749588431 0.906690550423573 1 1
1.13562232927084 1.08711228094313 1 1
0.866047369674338 0.81494324909376 1 1
1.06789809600815 1.00866055319631 1 1
0.994015962595506 0.943790622277101 1 1
0.976812922854063 0.92797655228991 1 1
0.681825112089335 0.651223069967574 1 1
0.813216588753818 0.769226866947503 1 1
1.08239978705775 1.02909058297767 1 1
1.35765114080675 1.29828848503044 1 1
0.812040020303133 0.774885499357631 1 1
1.23305966747674 1.16723611815948 1 1
0.714627164449482 0.696721235593539 1 1
0.9600299533822 0.917818263171642 1 1
1.37511186501598 1.30537087212407 1 1
0.989156326563863 0.941627240561388 1 1
1.17669214514294 1.1280072118308 1 1
0.719997818027331 0.685931987167734 1 1
1.35186530078849 1.29523246675633 1 1
1.39995590409839 1.33143706230377 1 1
1.26816833597371 1.200133085833 1 1
0.972180480375814 0.926456981753595 1 1
1.26217166485764 1.19916339244293 1 1
1.01957249374154 0.978160942892873 1 1
1.21811350746005 1.15682749196131 1 1
1.26423389856093 1.20726659915008 1 1
0.819529084610845 0.792845861363132 1 1
0.849275562732133 0.809432987505877 1 1
0.373615891638696 0.358657107382944 0 0
1.3590948963261 1.29030683805431 1 1
1.09839166838688 1.04226015180738 1 1
0.823408486446331 0.781631842975041 1 1
0.926043210337341 0.868311937866061 1 1
0.972915422442178 0.918619306812284 1 1
0.843198499227223 0.799526639710317 1 1
1.04981046831452 0.986721567976714 1 1
0.84904433631241 0.78258185012799 1 1
0.839395333733075 0.788839190533138 1 1
1.22572169904722 1.15541555623929 1 1
0.671777989986989 0.641773004744229 1 1
1.10053641076206 1.04755098528543 1 1
0.908951824381939 0.868408311746691 1 1
1.0897670809782 1.03805040396124 1 1
0.889257054744772 0.85269662844358 1 1
0.795225428900188 0.75909286213732 1 1
0.777104967535706 0.737768250719596 1 1
1.16747614545486 1.1005032434468 1 1
1.0867782772392 1.04649532499479 1 1
0.902006371921533 0.826554376809915 1 1
0.90280007792384 0.866456463498717 1 1
0.983855156195362 0.933778537770685 1 1
0.936187089250107 0.877841813487141 1 1
0.621487222370124 0.589244619728296 1 1
0.979143000702067 0.933525828603256 1 1
0.651020454451351 0.615703855250589 1 0
0.873489759212924 0.832213772421793 1 1
1.19820055736605 1.14338165433011 1 1
0.950897318413128 0.896935320202533 1 1
1.08596652511277 1.02902517086867 1 1
1.04979069512989 1.00517750230017 1 1
0.887506571847134 0.850109537252761 1 1
0.964612195314042 0.91260073174779 1 1
0.729710690287279 0.694618840934281 1 1
1.18568782239069 1.13154733777393 1 1
1.04865766780183 0.99869177384254 1 1
1.04708800665652 0.997496292348317 1 1
0.863012357271686 0.81523226283814 1 1
1.33818225475821 1.26228269907695 1 1
0.572799108970557 0.53547621448605 0 0
0.894756742947742 0.85644055428467 1 1
0.468751022559044 0.453790771727284 0 0
0.86299663990326 0.81805061944569 1 1
1.32793158853493 1.26889279233442 1 1
1.09608651547099 1.04632385351873 1 1
0.970725013062664 0.923196299772429 1 1
1.33326046657579 1.25285668783202 1 1
1.01842309275942 0.98278708642451 1 1
0.703127108891269 0.671630931054515 1 1
0.736445104455568 0.685496039053303 1 1
0.608369620044582 0.581873283512266 1 0
0.562752698287214 0.53697925545676 0 0
1.11358219010889 1.06630759511723 1 1
1.45407986534381 1.38595766908068 1 1
0.969213352276318 0.918175258403228 1 1
0.530260973976183 0.499017401207658 1 1
0.801722225390821 0.767453735976459 1 1
0.982326499351903 0.934158357227826 1 1
0.78758942588158 0.751702512900373 1 1
0.605930188900307 0.572637940729814 1 1
0.523786478217149 0.50551354254832 0 0
1.17177599167799 1.10442665721731 1 1
0.751163332399771 0.694482597901236 1 1
0.846912447629367 0.810019150583131 1 1
1.0583750204713 1.00742524443346 1 1
0.770173369867715 0.731750776150861 1 1
1.14975684490695 1.09266173331816 1 1
1.11516658570163 1.05345758410382 1 1
0.858639207061676 0.817447401335382 1 1
0.976839058732263 0.924568289609485 1 1
0.896397380058367 0.844830122142717 1 1
0.836225200898447 0.799801966428673 1 1
1.08033983932729 1.02726185826706 1 1
0.968175685174089 0.911914400699 1 1
0.812489786784308 0.770288733762981 1 1
1.06956438750601 1.0208027779655 1 1
0.846426429667287 0.799020948729782 1 1
1.05457053073932 0.994163066742914 1 1
1.03781255744759 0.991894713536978 1 1
1.14713288343617 1.09289563659506 1 1
0.848431989080149 0.804006126838809 1 1
0.765817717661948 0.730462074391589 1 1
0.906583362188304 0.868565891062221 1 1
0.906742161193253 0.867396325864911 1 1
0.997888468086855 0.956913475616757 1 1
1.12519508470177 1.07231230531593 1 1
1.08446622501958 1.0339613436851 1 1
0.622915790899992 0.596234352069926 0 0
0.875030307278252 0.836947832084368 1 1
1.47014800432774 1.40196451069046 1 1
1.13196795141257 1.07179490869747 1 1
0.857740023237395 0.815037126741984 1 1
0.697592991176351 0.665932361907002 1 1
1.20520187854614 1.14275518019196 1 1
0.994730519256686 0.929145917126851 1 1
0.845506550012642 0.810446440397216 1 1
0.797046024840418 0.751820233485015 1 1
0.823126274916494 0.778113592026736 1 1
1.2117027786771 1.15243462904564 1 1
1.11437480261351 1.06880907910112 1 1
1.02290913047292 0.964674498397535 1 1
0.922529165547499 0.876138372936644 1 1
0.998533580125928 0.953950675286633 1 1
0.955703838620057 0.914762434540743 1 1
0.803165719039893 0.770211887063802 1 1
1.21737722076301 1.16210366671935 1 1
1.04373072766215 0.994506065047168 1 1
1.30668630399776 1.22310052637038 1 1
0.84032791836794 0.790862144867646 1 1
1.40440084889789 1.34308568337624 0 1
0.913074083634148 0.872142689745136 1 1
1.09593441319815 1.05680220578118 1 1
0.68543570313491 0.653412220921466 1 1
1.17768225243833 1.11362739182063 1 1
0.938596791699418 0.897529887780854 1 1
0.860461435845212 0.823859310301653 1 1
1.05011909672343 0.990905535387229 1 1
0.836811131722172 0.805130644263919 1 1
1.23651770908982 1.15911362898822 1 1
1.03899086505291 0.984520883372508 1 1
1.01683972181531 0.970195426203816 1 1
1.39459176668354 1.33159449186761 1 1
1.02065231534808 0.970532899680317 1 1
0.990031769900688 0.946256726869661 1 1
0.963720095198376 0.912342115973194 1 1
0.911806945616203 0.866507224443957 1 1
0.973588948143083 0.925033740247317 1 1
1.02327206852639 0.981452523065131 1 1
0.857908180143145 0.821428202209717 1 1
1.10932994315629 1.03744602111653 1 1
1.0672796006583 1.01088843362124 1 1
1.49961657806556 1.42593403826295 0 0
0.954498819008964 0.899621181717331 1 1
0.874525133630704 0.828635210324537 1 1
0.692537056627773 0.655885582450676 1 1
0.853214542218865 0.810613026353997 1 1
1.01766878236651 0.969490137641245 1 1
0.687063022555661 0.657035507461941 1 1
0.760716544107095 0.721783414145645 1 1
0.529962435145422 0.511527387702096 1 0
1.12414934947243 1.06800864167582 1 1
1.10804728345324 1.05920202595747 1 1
1.13225617936009 1.07548583345152 1 1
1.41040845808349 1.33166104371009 1 1
0.858191135612954 0.818650731606017 1 1
1.37938028072693 1.3230637575502 1 1
0.929973094307007 0.882019346902881 1 1
1.23927832106588 1.18234147257547 1 1
0.614449852098901 0.585571441029031 0 0
1.18147853189514 1.12097743217981 1 1
0.798271548320538 0.761530355921687 1 1
0.925414378230082 0.884798422050178 1 1
0.69900665305883 0.66089821875164 1 0
0.908938098236343 0.858930554908253 1 1
1.11919221795232 1.0524615951133 1 1
0.888677210214542 0.850186314120266 1 1
0.40253077831299 0.387836822717608 0 0
1.01795227610721 0.971261976730994 1 1
1.26387674476845 1.19310783510689 1 1
1.1210474168288 1.07060487020294 1 1
1.47103647356642 1.38768675771599 1 1
1.13011359441177 1.07220023644849 1 1
1.08166775430256 1.03155527006669 1 1
0.914375270071519 0.871434835801365 1 1
0.787896772529918 0.750657244442663 1 1
1.22792816436628 1.16982132424885 1 1
0.969247665040455 0.925099197901843 1 1
1.05259865268233 0.993506493165908 1 1
1.28795353303158 1.22438275781661 1 1
1.0210627936019 0.982216103795977 1 1
1.50711081630981 1.4247060637216 0 0
0.935815361677856 0.878925247838098 1 1
1.1618990506549 1.09654844123764 1 1
1.53857119890792 1.45915703610846 0 0
0.884056504432033 0.840389919192808 1 1
1.5169614974244 1.450894848133 0 1
1.15018107444024 1.0952335639765 1 1
0.812980487922181 0.778169880526055 1 1
0.386256345776897 0.367636673009948 0 0
1.3670271537772 1.29952722346444 1 1
0.94568299430066 0.889785773023643 1 1
1.46923802803241 1.39747336882912 0 0
0.584558721019662 0.554830716006204 1 0
0.883700824245714 0.837625016191361 1 1
0.904418789005224 0.866898835887686 1 1
1.16601715625394 1.109882561503 1 1
0.949456636622407 0.891191018524432 1 1
1.39991484330662 1.32272394603105 1 1
0.987863927392429 0.946065333637544 1 1
1.37724306205632 1.30779396728647 1 1
0.998801683311096 0.943422183367733 1 1
1.27406360214264 1.22159752082215 1 1
0.659719310859925 0.631873653704755 0 0
0.858462014381332 0.819780947416975 1 1
1.26971695784595 1.19544214828889 1 1
0.913489857006076 0.857802759290847 1 1
1.25552018617652 1.19070985237395 1 1
0.593882629979951 0.568281945615326 1 1
1.01010013577697 0.955030378093436 1 1
1.45145227761184 1.37210973216157 1 1
1.06099396342999 1.03527203060069 1 1
0.972315969950959 0.91955489674505 1 1
1.03954774552648 0.978171089104057 1 1
1.33701083312578 1.27621733051243 1 1
0.69195659652164 0.657630899607745 1 0
0.944779061286351 0.888547901312852 1 1
1.11469303009211 1.05952393145732 1 1
0.596628552816704 0.566157738549672 1 1
0.818881526370436 0.780668493924101 1 1
0.893783428267123 0.846562283049747 1 1
1.08947859413753 1.04045815274749 1 1
0.952771931791458 0.91968278752074 1 1
0.828153134394625 0.779042683211624 1 1
0.851101657530804 0.814116684423399 1 1
0.699921520831783 0.659832797833474 1 1
1.05220571830257 1.00827665443474 1 1
1.15202132893663 1.09662628609455 1 1
0.864364384953455 0.815031549490634 1 1
1.12102836737352 1.06310944881742 1 1
1.18504840677738 1.11816334499548 1 1
0.568958815263371 0.538758900783733 1 1
1.23860781227943 1.18803146050237 1 1
1.11767017683301 1.0550575189224 1 1
0.961938631030756 0.915905025399699 1 1
0.864706921250403 0.818206439624933 1 1
1.11000855960874 1.05227874479701 1 1
1.00950451532979 0.953812470612626 1 1
0.969283112795671 0.918452859495875 1 1
0.902366528516473 0.846708787492293 1 1
0.567254715637928 0.539256577882322 0 0
0.862578493124983 0.825522065816841 1 1
0.924098978405312 0.876639228405537 1 1
0.942528457642449 0.902414788501559 1 1
1.06687558715514 1.02077871814096 1 1
1.27539585706932 1.21923284792962 1 1
1.20581162334466 1.15110062864203 1 1
0.859026173847579 0.818480664566552 1 1
1.45982432965171 1.39021509469695 1 1
1.34859279581418 1.28365631833153 1 1
0.9162305915149 0.872946372755823 1 1
0.938163168296781 0.902295368456714 1 1
1.15679592875125 1.10641341645519 1 1
0.992864201266171 0.935753233594787 1 1
1.21475872259522 1.15268982229148 1 1
0.794443664763626 0.748949019347062 1 1
0.723045039386547 0.691051657963385 1 1
0.783872694720603 0.733164711508133 1 1
0.778244251189857 0.742663235300116 1 1
1.05599132998051 1.00450592133879 1 1
1.18320272867324 1.1372742383463 1 1
1.25886365220995 1.19683836392551 1 1
1.11255908668102 1.0658467298463 1 1
1.36323639326888 1.28287041705834 1 1
0.900748581306477 0.855080570177352 1 1
0.999782839926449 0.95500288829562 1 1
1.08992285626977 1.04096568161077 1 1
0.992653309658182 0.94416705826144 1 1
0.691298072841185 0.653737699858537 1 1
0.903111357435257 0.862838180698523 1 1
0.943676488075642 0.903675589660312 1 1
0.819673158630102 0.779146598085914 1 1
0.894443897607816 0.852233694574775 1 1
0.717649578450071 0.68110673434686 1 1
1.20972622939004 1.15862381548622 1 1
0.94681269102846 0.895008196796927 1 1
0.663005186479539 0.634428917537577 0 0
1.38808859467383 1.32005719676735 1 1
1.14089463487935 1.08900205929673 1 1
0.894523258210129 0.867867101094802 1 1
1.05066589450262 0.993755222312962 1 1
0.982898132273413 0.936440591274713 1 1
0.740224471751694 0.710684011003405 1 1
1.31295668382292 1.24332762951164 1 1
0.92817884265072 0.879989205202203 1 1
0.834869225024622 0.793386597917239 1 1
1.37788766705289 1.30921378688406 1 1
1.01112156045633 0.955885077219212 1 1
0.991240738511831 0.939620419500826 1 1
0.833175364353867 0.793800066591094 1 1
0.980030673901522 0.926883460015565 1 1
0.821212280735233 0.782219483136346 1 1
0.973024107905969 0.925552793992512 1 1
1.01016503999673 0.954925000668646 1 1
1.06958267710947 1.01590532795465 1 1
0.900392947400047 0.856321651295159 1 1
1.23042301499291 1.15641625946191 1 1
0.994856861687518 0.94946071075625 1 1
0.762030565179631 0.731068875779174 1 1
0.97787387987217 0.933087151867048 1 1
0.908862698624149 0.859496805308626 1 1
0.89426206769085 0.859043843657404 1 1
1.44777808876844 1.374240019355 1 1
1.22635017316448 1.18007018025332 1 1
1.21740069393989 1.15938087115907 1 1
0.980169235301041 0.92208798354661 1 1
0.93774689862658 0.893147758907224 1 1
0.906724229576116 0.858634363454064 1 1
1.09984022014278 1.03159954248865 1 1
0.950126893889974 0.906583752421411 1 1
1.07688510415529 1.03018043853215 1 1
0.936405307492339 0.892621795394834 1 1
0.738209123829859 0.690383868096894 1 1
0.961778488403017 0.921955054923673 1 1
0.853311233809105 0.818616597698791 1 1
1.2166224960914 1.15480586525865 1 1
1.32860249179962 1.27354914139953 1 1
1.02065804643361 0.965063321944708 1 1
0.91300474832911 0.866262815566941 1 1
0.654984996518935 0.626536224142976 0 0
0.824295052961507 0.776706104126135 1 1
1.62916199814958 1.53141472887377 0 0
0.731131964653517 0.696118622468897 1 1
0.938202977363133 0.893494906958356 1 1
0.882395743014027 0.839423775445244 1 1
1.06255844625814 1.00397101460754 1 1
0.886980555437561 0.839540051212493 1 1
0.915146899215753 0.870569770488911 1 1
1.10066608251651 1.0421639378131 1 1
1.13136780236008 1.07224467737883 1 1
1.12442729557817 1.06910576417149 1 1
1.04982064477622 1.00246146231168 1 1
1.27203934276187 1.20858934701713 1 1
1.04354672411187 0.994904386155995 1 1
1.33186512940872 1.24757641472437 1 1
0.698565706190722 0.667266428612995 1 1
1.2939181564239 1.23525908591205 1 1
0.664161200173426 0.640540822713402 1 1
1.03959626176086 0.98722886339346 1 1
1.14995881531479 1.09026243225901 1 1
0.786420698996726 0.752141877016738 1 1
1.18240203422373 1.12371273132871 1 1
0.985238659418511 0.939036393620447 1 1
0.970450120338719 0.926913904267597 1 1
0.961311750629991 0.907136619936297 1 1
0.810643184427371 0.774536573399601 1 1
0.437825451962529 0.414812637626519 0 0
1.46394806176692 1.39489505017687 1 1
1.06991544834943 1.02038703225111 1 1
1.09464551568131 1.03157438788954 1 1
0.91073298585554 0.868221726626595 1 1
0.967937133379483 0.91562840275084 1 1
1.26270923616713 1.20179619986981 1 1
0.771510992411247 0.737947330857261 1 1
0.677713833018627 0.6423012521334 1 0
0.637054373944135 0.608108741225097 1 0
0.693791836897472 0.715403651216075 1 1
0.8652947506162 0.821458825595792 1 1
0.78630274705143 0.753700912048534 1 1
1.00762307246048 0.958969480288352 1 1
0.521214076599297 0.494067169368989 1 0
1.05997252580835 1.01571792683358 1 1
1.14191016158154 1.09066051838458 1 1
1.61746137011683 1.53228030713093 0 0
0.779903588784198 0.744756230319288 1 1
0.608504919933924 0.572326024653795 1 1
1.32148541709478 1.25336741895927 1 1
0.953123222300526 0.907900045017701 1 1
1.07016430538724 1.00852200809761 1 1
0.967835785334081 0.922980335577686 1 1
0.512658271532177 0.491884868763664 0 0
0.848549419394967 0.792727207331681 1 1
1.20028963023928 1.12336596311504 1 1
1.12809178265312 1.08066302576097 1 1
1.2071190784858 1.15317162259651 1 1
0.799180913238838 0.765901400496025 1 1
0.73541338912661 0.696484442059209 1 1
1.00561233840295 0.958495628107771 1 1
1.40418766801806 1.32868258695674 1 1
1.09684882432776 1.04347838735757 1 1
0.977807048062212 0.934389229119059 1 1
0.688775211939239 0.664164288401369 1 1
1.18090777376201 1.12611930429195 1 1
0.935094873749154 0.894453205825046 1 1
0.58489072509783 0.55952450991017 1 1
0.956331144354437 0.910922991725721 1 1
0.697421793159699 0.666563058118085 1 0
0.853488622880873 0.811869218756552 1 1
0.722228717451285 0.677936757330833 1 1
0.985083732991989 0.931706515614778 1 1
0.809282902527556 0.774259729028602 1 1
1.25749719992966 1.19265588977635 1 1
0.678810100561649 0.643167322672246 1 0
1.02739700854126 0.969739577457645 1 1
0.62608923646355 0.59240051247141 1 1
1.20311166203428 1.14754980488993 1 1
0.83338637920218 0.790066564937513 1 1
1.30688180189579 1.24006225026007 1 1
0.80186663879028 0.754540341405497 1 1
1.25803555016594 1.19644837450062 1 1
1.17589701775495 1.12342178974604 1 1
0.596596365426417 0.575888207559647 0 0
1.1051996018773 1.05797600265812 1 1
0.762955800603664 0.728079972562989 1 1
1.17696331561135 1.121224491589 1 1
1.27158712365904 1.21104046597824 1 1
0.780579912148071 0.748868717861868 1 1
1.04361979763029 0.996598357211963 1 1
1.13648403110502 1.07306139228307 1 1
0.628274773598583 0.601683135111296 1 1
1.24068165776546 1.16780550263637 1 1
0.952089383889022 0.904346835271608 1 1
0.776963942606131 0.741629078412578 1 1
1.36194469955005 1.2930739647121 1 1
1.23794356392587 1.17976695738115 1 1
1.09925955009016 1.09054990241169 1 1
0.740851346496968 0.698446937186277 1 1
1.14474704682321 1.08350834553574 1 1
1.18016166675252 1.12008247976261 1 1
1.14047633411281 1.08529778825444 1 1
1.12055556792889 1.06424155462253 1 1
1.04218013422753 0.982760702546909 1 1
0.794576112405245 0.750707209998764 1 1
0.889891801941842 0.845546072980838 1 1
1.10257688778476 1.05089746347271 1 1
1.34879741886492 1.28592564351546 1 1
0.675357841788313 0.644310488106533 1 0
1.21791849674465 1.1571538431162 1 1
1.04389870533073 0.99812559977172 1 1
0.80400313845377 0.765499039453511 1 1
1.36786936027447 1.29244713065439 1 1
0.850286041112915 0.809304900798786 1 1
1.10196805270882 1.04858494807087 1 1
0.327835529695958 0.311926252585154 0 0
0.849045808436098 0.806919463710305 1 1
0.715758038828617 0.67769838470129 1 1
0.89739212066761 0.836054507160293 1 1
1.08457162872286 1.0311306089096 1 1
1.47327352100434 1.40645834980198 0 0
1.34478055692523 1.28111704222437 1 1
0.735890560624232 0.70410516759983 1 1
0.923964428598918 0.877456379403565 1 1
1.23637085563905 1.16793498917645 1 1
0.589785744112119 0.564638092560234 1 1
1.03327164350044 0.985605191463011 1 1
1.06999359555851 1.0208875569131 1 1
0.72340473847044 0.680859532370918 1 1
1.29027739709812 1.21835259428628 1 1
1.0932596558268 1.04288992565937 1 1
1.13272919056749 1.06858376968383 1 1
0.804564244162843 0.767532343138398 1 1
1.2181838302818 1.16864245258805 1 1
0.91623815860369 0.861760848854737 1 1
1.20227171394776 1.14007941324417 1 1
1.09426937723735 1.02810153119955 1 1
0.553036858242954 0.510329498820489 1 1
1.11917282240165 1.06316002802742 1 1
0.558794754939987 0.535282633596552 0 0
1.54294650429884 1.46012917301087 1 1
1.22601134317763 1.17691125196384 1 1
1.01176072013374 0.95761167679094 1 1
1.38792883827562 1.31068298244422 1 1
1.27128363721194 1.21069298521158 1 1
0.998971444363682 0.950415239512476 1 1
0.92119207652233 0.869330435793704 1 1
0.556003124423835 0.532015965003833 0 0
1.24240889639226 1.18752329744587 1 1
0.730676325611661 0.697064379655206 1 1
0.999158221665926 0.952587256176233 1 1
1.16094930297864 1.10405246345258 1 1
0.783978786518226 0.750108288599597 1 1
0.791734787316088 0.757726504313378 1 1
0.943359498160059 0.900048163581443 1 1
1.46957752776789 1.39374464826503 1 1
0.846824931293383 0.827065085712306 1 1
0.639421887993231 0.59392492379504 1 1
1.43812890359762 1.35516069082346 1 1
0.449712246961959 0.431880087690161 0 0
0.894455853675291 0.850473356345273 1 1
1.12034047157194 1.07996838160206 1 1
1.14194795724899 1.09375396081492 1 1
1.0023090954099 0.959961434504666 1 1
0.950887331224827 0.897876239417307 1 1
0.71059639009701 0.682402941260064 1 1
1.209132517976 1.1491672433896 1 1
1.25734545148896 1.19520231034351 1 1
0.842016546513168 0.802302191489987 1 1
1.11125413937895 1.05790421369585 1 1
0.462042430063835 0.458660970250225 0 0
0.97380240403019 0.924488508954161 1 1
1.15141671064938 1.09271119164296 1 1
1.06596874066888 1.00749589743966 1 1
0.911203613890714 0.867303647961472 1 1
0.915467815408996 0.865403873510431 1 1
0.877346344248649 0.842832772753575 1 1
1.19882142584792 1.14567180820665 1 1
0.897455121676596 0.84617621874986 1 1
0.834838643166664 0.789672757133705 1 1
1.15430177812617 1.09361115941663 1 1
1.19871635576075 1.14126380862921 1 1
0.952474107713981 0.896028672860559 1 1
0.989578939250581 0.944582017782841 1 1
0.971734696912249 0.929144597949504 1 1
1.18694379429699 1.13420605991247 1 1
0.750891451669517 0.71457861248331 1 1
0.963448694702279 0.904367325193371 1 1
1.03570724951802 0.992932175497505 1 1
1.37868291836089 1.34553540729881 1 1
1.73013595919505 1.64645756192819 0 0
1.09948628351054 1.04656974133137 1 1
1.05645331247395 1.01110679221003 1 1
1.10256290659603 1.05273253803431 1 1
1.07828250989643 1.02644071628125 1 1
1.2197409502249 1.15747857296049 1 1
1.07144735741146 1.0200309590798 1 1
1.0089108629779 0.960425168470615 1 1
1.3056139043607 1.23902544207733 1 1
1.34573112541852 1.27934803451834 1 1
1.25807246267049 1.19600060148005 1 1
1.14050910076485 1.09048085767528 1 1
0.827288311575494 0.794567075766035 1 1
1.2316717486134 1.18076106002006 1 1
0.732917574026612 0.702196317975816 1 1
0.837476964244692 0.778104413469944 1 1
0.881578898788657 0.846585820769519 1 1
0.962372002808159 0.920157836411232 1 1
1.13873825802346 1.08553593200889 1 1
1.27397295660389 1.222716520727 1 1
1.24366747091342 1.17011677520882 1 1
0.514497454892167 0.498186554385043 1 1
1.0541696902859 1.0062767101017 1 1
1.42624177629327 1.35434052563282 1 1
0.873333976414999 0.829037815162703 1 1
0.784350570382394 0.745478672640544 1 1
1.0064746947594 0.949369993092772 1 1
0.943291533405918 0.893877433040486 1 1
1.03271011362226 0.986121493561148 1 1
0.741389221048603 0.705279389091196 1 1
0.880808974123883 0.841937644876839 1 1
0.729705026021891 0.695770185704455 1 1
1.04347131662398 0.995210213168665 1 1
0.936918566641062 0.89577763907661 1 1
1.04229699059782 0.992892602226942 1 1
0.599715700180908 0.565902406443306 1 1
1.32801079880678 1.26081046531213 1 1
0.939973042848239 0.89427114664295 1 1
1.21664183373999 1.15339172618892 1 1
0.574050772553346 0.547572347494747 1 1
1.09785479836278 1.02482516422663 1 1
0.873014304382436 0.838065181550023 1 1
1.07366850961815 1.02659640773831 1 1
0.962342602118063 0.906555503353084 1 1
1.12219066775157 1.06215769877904 1 1
0.72025246509452 0.679988103608646 1 1
0.563614002585185 0.540680054059134 1 1
0.679553111778508 0.64363206015604 1 0
1.21841160638972 1.16106668943755 1 1
0.734685107115546 0.724437402264479 1 1
0.795631922003202 0.759736518966895 1 1
1.46362736165928 1.39188284451967 1 1
0.9846549735338 0.938744554975524 1 1
1.40289685680778 1.34193766982313 1 1
1.64246944252927 1.55143532245601 0 0
0.7035407799584 0.668752466481695 1 1
1.17437189627132 1.11104267731837 1 1
1.13891518298276 1.08530571602212 1 1
1.23997363880342 1.17861988494953 1 1
1.02225541826491 0.978222603459849 1 1
1.59563924169853 1.52246893110024 0 0
1.33614344012277 1.26604294622911 1 1
0.927248465389629 0.879600219774926 1 1
0.495881470682783 0.47471879773955 0 0
0.907358515137752 0.865598038007787 1 1
0.899671365326239 0.854008708926303 1 1
0.836170174646452 0.794706411165493 1 1
1.00828828897511 0.958875790431322 1 1
1.04931997523054 1.00136039231722 1 1
1.12266315294116 1.06656239998036 1 1
0.926528666281535 0.879880153723448 1 1
0.90892436566465 0.868813950000866 1 1
0.906118749217802 0.861454814041597 1 1
1.32028528227027 1.25228212246442 1 1
1.19570419381743 1.14099397980338 1 1
1.12191014888536 1.06294395740113 1 1
1.28010138971713 1.21300860530562 1 1
1.24527465821347 1.18570746254897 1 1
0.937606407899501 0.899894215203721 1 1
1.40953937108446 1.34167961932144 0 1
0.727867885739066 0.697008488269633 1 1
0.866668694183207 0.829736555180387 1 1
0.814491772122026 0.771038567386659 1 1
1.22958952764511 1.18150105045691 1 1
0.933807357529249 0.880516619677651 1 1
1.08658332183418 1.02558292727618 1 1
0.614922839492015 0.589689930829052 0 0
0.999656845474038 0.955822713199733 1 1
1.10036533993979 1.04417120347552 1 1
0.780835344495406 0.751413931156818 1 1
1.13652694214304 1.0857550452272 1 1
0.933859411567061 0.878155543420619 1 1
1.16412678567683 1.11033985771392 1 1
1.04469555561757 1.00282325898411 1 1
0.787081260114042 0.752408089043027 1 1
1.07586242560388 1.02830090764681 1 1
0.728465348173734 0.688175170017944 1 1
0.614632496185014 0.57944956239984 1 1
0.684190237184084 0.644311859454422 1 1
0.878647680651129 0.846106148675658 1 1
0.590060856766456 0.57403380908518 1 1
0.5600159979115 0.539981537710404 0 0
0.911978465971505 0.867210218562821 1 1
1.19273191198572 1.13807005372242 1 1
1.04948052925045 1.00226104116084 1 1
0.899973637792496 0.856297526188508 1 1
0.927720692512864 0.886756322325138 1 1
1.10659971835668 1.04750962877621 1 1
0.863864126579322 0.812444738609138 1 1
0.841603125625588 0.797901391870608 1 1
1.12621868234603 1.07778219001388 1 1
1.00937271943685 0.955023452261875 1 1
1.3323616711428 1.2662910871598 1 1
0.937847942320984 0.908643310999369 1 1
1.15684871855274 1.10064306386574 1 1
0.953626802962252 0.907159438866013 1 1
0.992601988424406 0.937305019184412 1 1
0.758793305825053 0.716163702592747 1 1
0.734258960933867 0.685694945979092 1 1
0.885106805171877 0.839460833257974 1 1
0.588391402817787 0.558946466317066 1 1
0.886167022095879 0.842175710032007 1 1
1.16599762854582 1.10700215484126 1 1
0.966916179151576 0.92306684843658 1 1
0.997884320986238 0.945550362627662 1 1
1.14234619229543 1.0827511173829 1 1
1.17508595625867 1.11157909839351 1 1
0.787272636199556 0.75010177237033 1 1
0.949837847974086 0.894289049794916 1 1
0.804745372481256 0.768461957467437 1 1
0.583443070004632 0.559348715726862 0 0
0.556334312011071 0.53081975302971 1 1
1.2836413268105 1.22745189729448 1 1
1.25870682820899 1.19641334886357 1 1
0.839976821615736 0.7977434967335 1 1
0.616125699793917 0.586223423634195 1 0
1.20487783258802 1.14394426140751 1 1
1.05655637826481 0.997868339728695 1 1
1.55486131042085 1.47694092277615 0 0
1.39063062548121 1.32076163084895 0 1
0.936155154706339 0.88124431239966 1 1
0.731871379731877 0.694004128276854 1 1
0.460240205238885 0.43619226752634 0 0
1.19447333183925 1.14519972728271 1 1
0.878297804585076 0.835952926685117 1 1
0.95505002076194 0.908079964575976 1 1
0.827607810405408 0.794956464676298 1 1
0.927961807676643 0.894026220091061 1 1
1.12952004208393 1.08106659576317 1 1
0.819897199761529 0.79734475468828 1 1
0.97800524484541 0.922133853639938 1 1
1.45506849408513 1.38658915551072 1 1
0.917875867267621 0.870647413759396 1 1
1.51780669359458 1.43848884422268 1 1
0.756506965728107 0.728377601563225 1 1
1.22202975861301 1.16627876061306 1 1
0.839370384260532 0.803015111223322 1 1
1.19223901637775 1.12921949745794 1 1
0.745846387382718 0.711880911477697 1 1
0.552954117767515 0.530185324164374 1 1
0.940834822594874 0.889838634600488 1 1
1.08606443113092 1.03093694346391 1 1
1.08478559428605 1.01733638763987 1 1
0.870027793971472 0.817643526342054 1 1
0.945747420279875 0.900701753948593 1 1
0.601546951448362 0.568345747890064 1 1
1.02195570655827 0.97311316685707 1 1
1.23371145765254 1.15485434955247 1 1
1.34702478357921 1.26931613048862 1 1
1.04686823949725 0.995849514054642 1 1
1.10452172995512 1.04879961735015 1 1
0.749893041495432 0.706866660901665 1 1
0.513049402218867 0.480264984002665 1 1
1.20015248262894 1.14582580850876 1 1
0.6143455529645 0.583425153310578 0 0
1.24489652014014 1.18105414690771 1 1
1.33470531170206 1.27370852102187 1 1
0.502098714816024 0.483189825153584 0 0
0.676381576507197 0.651691009711402 1 1
0.831847948278739 0.783413302766606 1 1
0.395164587761235 0.372546594226893 0 0
1.1954553448131 1.13264272519922 1 1
0.99113274250273 0.942348405735068 1 1
0.669001369216604 0.638086218761984 1 0
0.849060190925644 0.807449918164742 1 1
0.61660782103561 0.592331495674462 1 1
0.732062359838538 0.70099784941895 1 1
0.777296912307625 0.727390045154505 1 1
0.79769370488575 0.766176901724889 1 1
1.19539174241263 1.14273129907149 1 1
1.01528687393973 0.970935156827014 1 1
1.13116225598022 1.08731332071142 1 1
0.838428463647505 0.795463349061069 1 1
0.909107664957579 0.862176637605767 1 1
0.620981511046553 0.590079869348568 1 0
0.882862174017971 0.838214300031302 1 1
1.16672615131905 1.11023440730883 1 1
1.37817247068494 1.30678771696941 0 1
0.891082898709217 0.846230205953506 1 1
0.724447237094012 0.694547265380684 1 1
0.628841421392257 0.593832603231228 1 1
0.729683434515074 0.694738843846516 1 1
1.10431843295153 1.05988762592107 1 1
1.30062287547435 1.23874225125017 1 1
1.56083588850583 1.47444444845191 0 0
1.19934825216465 1.13408389898105 1 1
1.01722834523007 0.96786436441093 1 1
1.24442036891748 1.18129782248235 1 1
0.625034739950135 0.593694353434515 0 0
1.02355169897061 0.966178204678945 1 1
0.86750190009824 0.827563469510662 1 1
0.983104040050667 0.941030020376138 1 1
1.1389942913417 1.07043714333472 1 1
1.24605578038639 1.17882207178694 1 1
1.03940124162066 0.986015725490378 1 1
0.751459175411583 0.708317777798436 1 1
0.668835423367825 0.62997750538071 1 1
0.629941031181448 0.606112745457258 1 1
1.14951365457951 1.09390316970088 1 1
0.822491801557296 0.780967858939882 1 1
1.41934019380603 1.35299454838807 1 1
1.06057841756035 1.0049566162166 1 1
1.32287761984174 1.25290800662617 1 1
0.897864283430097 0.848516184926706 1 1
1.2288950146541 1.15664669628055 1 1
1.23345463694848 1.18235337298914 1 1
0.54533905978064 0.516287691890477 0 0
0.671891188705246 0.641952006059454 1 1
1.24658333465599 1.17335383993304 1 1
1.08071234110894 1.03183099151564 1 1
0.50086519648984 0.482968537476992 0 0
0.349550131599776 0.330189588124969 0 0
0.842919822717048 0.806379905912952 1 1
1.39849864500643 1.33429558096668 1 1
0.637267645918271 0.602614014537765 0 0
0.615461329146649 0.587877711327043 0 0
0.834547325033319 0.800260048431768 1 1
1.18607129949695 1.12902605059835 1 1
0.50357507514913 0.468134624096322 0 0
1.00505174405522 0.962333306119495 1 1
1.45661576542973 1.36290749941889 1 1
1.07441775385217 1.02237801715845 1 1
0.503334490550757 0.480637137820748 0 0
0.526074575993317 0.500617494277136 1 1
1.16068816945453 1.10114107185124 1 1
0.745627080603066 0.71756044078419 1 1
1.00105052102783 0.952319640161461 1 1
0.943498571094109 0.897973418377068 1 1
1.10589825135526 1.0355907404735 1 1
1.0936618075691 1.03616023852919 1 1
0.925487709686679 0.87611726541086 1 1
0.923673458526354 0.874950892620874 1 1
0.887671848692265 0.845358331717966 1 1
0.788894975893796 0.73926892006152 1 1
1.06543765277818 1.01737474969705 1 1
1.28503692640654 1.22517808500421 1 1
0.766793059620668 0.731248991246509 1 1
0.850034220096668 0.816592972238528 1 1
1.00381676038761 0.954700039276196 1 1
0.962055077178499 0.915371430446256 1 1
0.944724949743277 0.905200129802835 1 1
1.06071542819562 1.01483505897896 1 1
1.03270549579367 0.977018658223877 1 1
0.564225084844699 0.540137028289259 0 0
0.775678286011586 0.742865346791473 1 1
0.803249481273119 0.760613826721336 1 1
0.917349361870959 0.869480638008369 1 1
1.18691696284244 1.11871527308553 1 1
1.57572208952367 1.48917492336774 0 0
1.27732264033216 1.21619109147909 1 1
0.952356088768154 0.905165677184456 1 1
0.667213951952252 0.63071668583756 1 1
0.567487248384002 0.542247714334377 0 0
1.05975398506701 0.995229562363261 1 1
1.10482494641875 1.05720239260755 1 1
1.25762060040234 1.2005562841086 1 1
0.952764905204829 0.918506099067274 1 1
0.853174867559079 0.802674297901471 1 1
1.05998453946396 1.00723456914196 1 1
1.58733392619334 1.50473305380472 0 0
0.671628545860262 0.650182917505593 1 1
0.761162243086252 0.725112558054485 1 1
0.852541163682879 0.80356691533363 1 1
0.997839865728664 0.947073549825519 1 1
1.12573709782848 1.06160837586759 1 1
1.01569210989371 0.95930378020884 1 1
0.753581934698713 0.7226887110313 1 1
0.796652474402808 0.760125310185878 1 1
1.01206917039913 0.965686583335885 1 1
1.0950547517279 1.03824647188321 1 1
0.856911457679275 0.808616278753979 1 1
1.03511204317585 0.97976322741128 1 1
1.15701759248669 1.10010638805718 1 1
1.34275790459456 1.27678774835138 1 1
0.92763600974916 0.880282995113018 1 1
1.03423995473776 1.00071534246345 1 1
1.28577994648069 1.21666699003141 1 1
0.853222408651786 0.804201286743084 1 1
1.1443742264448 1.0937249115393 1 1
1.03934217504597 0.992577876884031 1 1
1.09557451891172 1.04761991219149 1 1
0.698159049911358 0.665442955448792 1 1
0.837985215672356 0.802985205395457 1 1
0.99187159283794 0.946046488980479 1 1
1.02237777586029 0.976549789455775 1 1
1.02907268641751 0.982955288417835 1 1
0.92667943415453 0.884653631685861 1 1
1.19737939430883 1.13534877460072 1 1
0.953898182516842 0.906554871355194 1 1
1.35476142893108 1.29009654180443 1 1
1.1168071477352 1.05857514347202 1 1
1.01218141932391 0.973429142158221 1 1
0.432873818886384 0.416181748290942 0 0
0.963267625579725 0.915632435240939 1 1
1.16101122068936 1.10345319717243 1 1
0.700934126535545 0.669725393004289 1 1
0.600019387548295 0.576650767287655 0 0
0.72159524102896 0.685332112761505 1 1
1.01270588187016 0.964767580884017 1 1
0.514692160544187 0.490630135347383 0 0
1.1932136616819 1.1348992690741 1 1
0.797405355171087 0.759113253301428 1 1
0.937430398518797 0.875194038794577 1 1
1.37844752121196 1.32317044914068 1 1
0.858735237513404 0.809538521153457 1 1
0.644377162085478 0.610261781534727 1 0
1.00611361935907 0.96065665986442 1 1
0.761018255501908 0.727844962470759 1 1
0.879000742549712 0.832172042760211 1 1
1.03609972404006 0.989186606563246 1 1
1.15437449726455 1.09699501792497 1 1
0.854205048260494 0.816496825519885 1 1
1.04530789028582 0.994662047967912 1 1
1.16746885021648 1.10494366759439 1 1
1.01648853015296 0.973315105410071 1 1
0.919597507019438 0.871846612857962 1 1
1.31017762584455 1.24686594832396 1 1
1.04780887244515 1.00382879607329 1 1
0.77607299255299 0.746879537992814 1 1
0.634494347130282 0.600535388154071 0 0
0.935535516341854 0.894071497915331 1 1
1.00449706338392 0.950799597044927 1 1
0.969059246943451 0.919434310952054 1 1
0.961994157365207 0.908932998518453 1 1
0.950161940306768 0.910034145336598 1 1
0.748901135748518 0.716968503725233 1 1
1.23058800654287 1.16914767682062 1 1
0.970573292977434 0.927223531335426 1 1
1.02689496671448 0.990056103839468 1 1
0.99842133017534 0.943489245024114 1 1
0.937712288015643 0.886902879449118 1 1
1.32802128441897 1.26429657536843 1 1
1.19656183402087 1.13424444069188 1 1
1.0930932597917 1.02705766938396 1 1
0.976278238877829 0.929567872615967 1 1
0.569784440509543 0.527648250998877 1 1
0.819115376157791 0.779089137693968 1 1
1.135502365902 1.07516253742447 1 1
1.08898253973064 1.04252339976287 1 1
0.839539161549257 0.788152673565458 1 1
1.09210183586577 1.02993741504771 1 1
0.751697685203397 0.726054530936178 1 1
0.777345915413449 0.74219134600851 1 1
0.878106633838662 0.836844168705943 1 1
1.03770491483427 0.988090626841823 1 1
0.992014103898066 0.94645258962473 1 1
1.20845844342502 1.15151613777305 1 1
1.08074853525043 1.02789296934205 1 1
0.720776684781151 0.691387635607209 1 1
0.876649581371617 0.830756524981356 1 1
1.05000288022095 1.00164923119687 1 1
0.969143902235698 0.925147092696092 1 1
1.25651219646688 1.20008944322428 1 1
0.798907648894232 0.763801952810291 1 1
1.19913026883281 1.13814878907596 1 1
1.21444232532664 1.15711867584278 1 1
0.317088170338104 0.303849122545345 0 0
1.03939631032886 0.993941267709323 1 1
1.24899162509811 1.18979705931985 1 1
1.3596337574865 1.27801893712952 1 1
1.43100553295868 1.36496995764478 1 1
0.594584991111439 0.561528054031661 1 1
1.09765030441946 1.03640502372694 1 1
0.999229419483191 0.954323517627596 1 1
1.10729611909428 1.04836699120241 1 1
1.00015997622812 0.948465745734608 1 1
0.9307352616286 0.873902429980144 1 1
1.53685546726827 1.43895281926154 1 1
0.988133283632463 0.940566248376096 1 1
1.14927238298659 1.08443415783637 1 1
1.19535567403949 1.13059648015847 1 1
0.656029751676702 0.626665811516111 1 0
0.940995690153382 0.895574926723257 1 1
1.41734188032666 1.34015778658343 0 1
1.07614219868116 1.02035598851173 1 1
1.20510708597877 1.14064710857456 1 1
1.26841758781375 1.20923307539165 1 1
0.858588952021981 0.823987660208907 1 1
0.951737809524061 0.908055045585431 1 1
1.09654855200602 1.04871542552882 1 1
1.1647563998085 1.100382452947 1 1
0.819482309358762 0.783994486374965 1 1
1.1828453779769 1.11917713256502 1 1
1.09278008640459 1.03456435721388 1 1
1.33860499071804 1.27768622774076 1 1
1.48913144873717 1.40861552645407 0 0
1.28350026778235 1.23073465507689 1 1
0.766964752237905 0.72643071647737 1 1
0.817962606613777 0.782197246763978 1 1
0.69449917184477 0.668559539633932 1 1
0.917570706841435 0.848349937971793 1 1
0.664309233890683 0.629310063408545 1 0
0.97163673219867 0.933075887228538 1 1
1.09092202173783 1.03372028275804 1 1
0.701253461128476 0.669164444731406 1 1
0.807311610533578 0.76807926936428 1 1
0.82864685002098 0.786836450053735 1 1
1.26687321151383 1.2058937618953 1 1
1.15732421124101 1.11382949710996 1 1
1.1142592324311 1.06811499465217 1 1
1.27620670907925 1.20327996781756 1 1
1.35498608991311 1.28555842715034 1 1
0.895127730402101 0.844518246392385 1 1
1.69054557182988 1.60859625585854 0 0
1.10750917847756 1.04809110678979 1 1
1.20048003636908 1.14400799426014 1 1
1.15901893211087 1.09968689833258 1 1
0.910854067403595 0.868888271106809 1 1
0.710988323917558 0.670115794959168 1 1
1.14606485239788 1.09164186312496 1 1
0.906838246226645 0.868141930021747 1 1
1.20190135914529 1.13675673644786 1 1
0.628084552559573 0.595252830445845 1 1
0.973728848519213 0.923700702019182 1 1
1.32565747784489 1.26361295873954 1 1
0.895562085914883 0.846440915162814 1 1
0.909529740189099 0.868084864992166 1 1
1.14536148253845 1.08261173913116 1 1
0.974823661165087 0.928240254488663 1 1
0.527155040227589 0.49502096443922 1 0
1.03783019222607 0.980744159720912 1 1
1.02930539241099 0.97558219482072 1 1
1.21193668346615 1.14279495473384 1 1
0.961191133262486 0.915868116540585 1 1
0.476016746433121 0.455669660296477 0 0
1.1630634271309 1.10276498319997 1 1
0.789282962547314 0.746242224157077 1 1
0.835088757488313 0.796862116237944 1 1
1.10096535766652 1.04376060127844 1 1
1.3622713290066 1.28728566188434 1 1
0.711210660522754 0.67143755532044 1 1
0.976312247033911 0.920788114469662 1 1
1.53750767540086 1.46321705984746 0 0
0.77134834542279 0.73198864380742 1 1
1.27197519492116 1.22016779430734 1 1
1.00035406442164 0.960068821825795 1 1
1.15263846960796 1.09378704171027 1 1
0.89294279024727 0.842985379546702 1 1
0.912961654153258 0.87475454718585 1 1
0.872965926472368 0.825218643937062 1 1
0.949181138625644 0.903523503149104 1 1
0.82563164323323 0.80343913908106 1 1
0.877951239000644 0.835992577800045 1 1
0.822781302071608 0.789788989065233 1 1
1.18469015278329 1.1302155154597 1 1
0.959219540482013 0.91288256543297 1 1
0.560428315614102 0.532528303685248 0 0
0.823227920419185 0.774790627992561 1 1
1.0515243781582 0.995697968202528 1 1
1.01589631586144 0.971279659822479 1 1
1.05934141558665 1.00817279830356 1 1
1.20439458055792 1.14654872533667 1 1
1.14091879671919 1.08463003327929 1 1
0.882350845628951 0.834279339373825 1 1
0.857825532707123 0.814306704121396 1 1
1.14288888431601 1.08424130859178 1 1
0.776475417214753 0.745785036148922 1 1
0.767151254713334 0.733400023255893 1 1
1.43875949972509 1.36907874349261 0 1
0.783173397659744 0.738353589556838 1 1
0.915153297736645 0.866543554072465 1 1
0.773299074144351 0.734901348336079 1 1
1.18362607493686 1.11982888301876 1 1
1.09574156411644 1.038772029443 1 1
0.737292864713893 0.700627052519928 1 1
1.1883630612295 1.14294510967967 1 1
1.05442566556173 0.984859694899797 1 1
1.12902359846249 1.07917933479198 1 1
1.35312691221157 1.275340271724 1 1
0.960753980023532 0.924800003839163 1 1
0.855300140087761 0.813213984542232 1 1
1.05605725831013 1.00868294477793 1 1
1.30366462474206 1.23287002912353 1 1
1.34728335443888 1.28269271642118 1 1
0.851250844054393 0.811918412910923 1 1
0.908128819691644 0.862213359532208 1 1
1.22719600763605 1.16098255880547 1 1
0.58502782597815 0.555974427305296 1 0
0.833879173263475 0.797320413566923 1 1
0.795086152686968 0.763345959456503 1 1
1.03206651624069 0.976033312985782 1 1
0.971682043413439 0.923370430029943 1 1
0.854439969138797 0.808799740686385 1 1
1.46606573544283 1.3993106727702 0 0
0.897737922793891 0.86230551296646 1 1
1.00371145166802 0.943567994632181 1 1
1.30807147021649 1.24497613331885 1 1
0.864681924625901 0.826802203727972 1 1
0.851102868243981 0.830155731421316 1 1
0.87204856135844 0.829173405052619 1 1
1.29974984066188 1.23669045438186 1 1
0.753826499337294 0.719843598324308 1 1
1.17110072998652 1.10447980645261 1 1
0.829044024541432 0.792984068797127 1 1
0.766990203513326 0.726000889159791 1 1
1.01500125821402 0.96812669623397 1 1
0.650894919331105 0.623190055809558 1 0
1.27159720639342 1.20097411118548 1 1
0.966184797312144 0.91879694078977 1 1
0.715925280784861 0.671950081210032 1 1
1.05558482653718 1.00383321745608 1 1
0.566538458317266 0.54366054521399 0 0
0.75760647165785 0.716820399274212 1 1
0.917283811479004 0.869682080950365 1 1
1.07193173690217 1.01697019312611 1 1
0.824684718204738 0.783020447460327 1 1
0.564745723608572 0.534023265298773 1 0
0.954613770896311 0.914032150353356 1 1
0.613158649571078 0.580214013515165 1 1
1.12626840721043 1.06393130664565 1 1
1.36223093949665 1.29637946224018 1 1
1.39153826223094 1.31978789561686 1 1
0.559151155316203 0.527746901676036 0 0
1.47652922728406 1.39947375489066 0 0
0.779329236041494 0.732270514265569 1 1
0.695525304971234 0.653551367257056 1 1
0.954615199369865 0.912455604087368 1 1
1.32579875129312 1.26572453300715 1 1
1.68906107342695 1.60153977734362 1 1
1.4557990883569 1.39110639234274 1 1
0.957162550477207 0.905538006840725 1 1
0.949758108785177 0.912816467353106 1 1
0.844246138193643 0.803194703432804 1 1
0.815965635136178 0.775466856459837 1 1
1.26200032264965 1.21068876845694 1 1
0.746842928215182 0.70653980377167 1 1
0.835523149907621 0.797262085454008 1 1
1.3724279378138 1.30837214286625 0 1
1.06411456124218 1.00238835166856 1 1
1.22338474827032 1.16398616896903 1 1
0.864112892973027 0.812717860761618 1 1
0.918789973651116 0.880784381172201 1 1
1.17596908929204 1.12032006142738 1 1
0.621341220994715 0.594445803310946 0 0
0.862709205607617 0.812128023801765 1 1
0.850318332448704 0.818956046722916 1 1
1.02884195817504 0.982462653009907 1 1
0.543052317919153 0.517987934308215 0 0
0.787187637153898 0.753606617841989 1 1
0.993089050631808 0.938776739568483 1 1
1.25997217578305 1.20074014876705 1 1
1.06005693968713 1.01167822422781 1 1
0.831774091319706 0.802395092685017 1 1
0.928397360105506 0.884120521570956 1 1
0.609613675587654 0.590850931215676 1 0
0.927309754148929 0.881499930417981 1 1
0.885169431561027 0.839887460409234 1 1
1.06826353097164 1.01766957884384 1 1
1.01042984676687 0.969506469771226 1 1
0.967860925845294 0.916649793859084 1 1
1.07171945651807 1.01263551152783 1 1
0.964982412510912 0.917690069936565 1 1
1.34589163281798 1.29235990154995 1 1
1.00785262989788 0.962063787793703 1 1
1.05719656403588 1.00862083245217 1 1
1.2555094652106 1.18388762425411 1 1
0.62792585456224 0.596527029158811 0 0
0.504974604647206 0.484721078163887 0 0
1.18181312165567 1.12916119956216 1 1
1.13469603386635 1.0811535353532 1 1
0.508522068678176 0.484629688122819 0 0
1.36515806374604 1.304385491849 1 1
0.488772360039345 0.46549590714021 0 0
0.791396810444361 0.751238060333267 1 1
0.759461539313405 0.724659645202876 1 1
1.11201204393753 1.06149691358654 1 1
0.726895202128522 0.694784792134033 1 1
0.9295972366271 0.871446963216181 1 1
0.957327826328809 0.900973398222443 1 1
1.15020037366361 1.09565405665774 1 1
0.574318211984512 0.548985239149991 1 0
1.18068527840972 1.12512956914841 1 1
1.1346528618967 1.08316670747643 1 1
1.21259197819328 1.17246935136412 1 1
0.656193084111313 0.616743733393317 1 1
0.414749837599765 0.393475800101001 0 0
0.908150622165836 0.854844312372722 1 1
1.2953160221775 1.22161995648774 1 1
0.902942235810576 0.859858405076317 1 1
1.20289501841097 1.14711357709671 1 1
1.06553777789756 1.00719584664799 1 1
0.535471238616886 0.508219433878706 0 0
0.894916121616675 0.862767787040629 1 1
0.561829800587518 0.538340928726591 0 0
0.966159786928503 0.923039597448621 1 1
1.02466914273441 0.971564412736704 1 1
0.851011713614849 0.808653688104402 1 1
1.2807811441683 1.21075687765147 1 1
0.992213517355828 0.929698348241774 1 1
1.34799350739678 1.28327169831856 1 1
1.09932455543425 1.05982993471132 1 1
0.802057668225802 0.758528890367046 1 1
1.09505983021949 1.03848823824796 1 1
0.911585255486796 0.870177515974431 1 1
1.15118716675748 1.08976795813752 1 1
0.835542499966811 0.799780090343583 1 1
1.04913868656316 0.993871232915472 1 1
0.732741596699916 0.686462434448188 1 1
0.852855849987079 0.801422467478591 1 1
1.09720475631521 1.03433003296431 1 1
0.962491339649806 0.902598464613765 1 1
0.684660974468597 0.662603126874286 1 1
0.824388999886771 0.790040310448015 1 1
0.804877303738872 0.771301609498993 1 1
1.24090597179101 1.17806248817131 1 1
0.849691349479003 0.802901222235979 1 1
1.31900328616696 1.25560106714886 1 1
0.95467744517544 0.91038222063325 1 1
0.833609349404869 0.792862068110169 1 1
0.891851411978945 0.855270774151243 1 1
0.655929185364442 0.625319235187092 0 0
1.23853626852409 1.18159603124195 1 1
0.894551106815263 0.853837274159293 1 1
1.02573708602166 0.975106597121601 1 1
0.867433953508627 0.811594775078191 1 1
0.590722636868577 0.561601141910893 1 1
1.18915341933571 1.1326133240465 1 1
1.14108101963184 1.09527168148027 1 1
1.46209547699019 1.38902221522581 0 1
1.09347942446411 1.03761840221146 1 1
1.25439892765546 1.19485830550709 1 1
0.92763972630289 0.884718003142443 1 1
0.922936938428816 0.879928729818623 1 1
0.586852867756132 0.559340632622446 0 0
0.865636886665105 0.828844720960061 1 1
1.02354511981764 0.980128840525474 1 1
0.89534420922051 0.850340472609936 1 1
0.972507505625719 0.909080927542546 1 1
0.784440282289493 0.740771672003295 1 1
0.775537428268423 0.726157006395525 1 1
1.09193473303183 1.02875332905147 1 1
1.45783417628134 1.38527903907837 0 0
0.731207205278036 0.705790859697208 1 1
1.06658705558318 1.01096721230813 1 1
0.978033665196985 0.928424195923271 1 1
1.18721157095714 1.12682372245696 1 1
0.49920267065777 0.470651309137498 0 0
1.13517962268233 1.08637601860651 1 1
1.01636716015271 0.983329022618688 1 1
1.01252551948935 0.957321914168639 1 1
1.11454319555955 1.06600834313838 1 1
0.974141640803715 0.914170601937585 1 1
0.7406029955932 0.701033219670362 1 1
0.881254864108844 0.83627102883272 1 1
1.20981860541863 1.14524612153001 1 1
1.17477673845868 1.11724801659488 1 1
1.01558439485902 0.960148561266241 1 1
0.689763378655614 0.65991802032713 1 1
1.16644936520454 1.11341085874746 1 1
0.924720653429704 0.874701053634945 1 1
0.803068649375702 0.765708553418981 1 1
1.05087096687526 0.991572865243831 1 1
1.21738777137901 1.17061261784456 1 1
0.739331425108941 0.705190277493536 1 1
1.51417395569293 1.4391858161466 0 0
0.972782422642348 0.928534194319346 1 1
0.895484172770775 0.854408426028701 1 1
1.35739272678377 1.28367539705241 1 1
1.14466891013348 1.0882003718923 1 1
1.04400336700521 0.997239983047485 1 1
0.838149339644641 0.788420045163185 1 1
1.38387142030413 1.33787963262091 1 1
0.865340219731465 0.812207278207523 1 1
1.25982364912889 1.19973858425286 1 1
0.822530101989444 0.780465863893372 1 1
1.27297369564813 1.21869298584396 1 1
0.898193069457675 0.852598562487799 1 1
1.22120286916075 1.17052274689788 1 1
0.722286918080042 0.685936417044833 1 1
0.919707492642746 0.87766814214667 1 1
1.53936221390607 1.46937157927652 0 1
1.0572337642312 1.00082937082872 1 1
0.719900880467384 0.682458115975856 1 1
1.49366343490418 1.42138525177098 0 0
1.23563137127628 1.18044657609609 1 1
1.09277887939495 1.03723245858951 1 1
0.895777534443838 0.856244759510009 1 1
1.07707185553981 1.02735428392838 1 1
1.45536989409582 1.3665537794453 1 1
0.781381813441076 0.742294334126655 1 1
1.53057602833927 1.4526246140111 1 1
0.884153442730069 0.848100574803811 1 1
1.05799136345435 1.00518451384053 1 1
0.811999651813594 0.770294181531921 1 1
0.641117463581848 0.610171480412494 1 1
0.87047370668269 0.814656132311421 1 1
0.912057778195862 0.86575885478682 1 1
1.34454138627215 1.27686946610869 1 1
0.741939008412307 0.706631985933599 1 1
1.22654748572668 1.16284522447736 1 1
1.0032131669766 0.944855555857919 1 1
1.02870398121573 0.97598289109719 1 1
1.25110212918401 1.20208562272093 1 1
1.08546027410308 1.03946235373492 1 1
0.837147052302117 0.798127327823873 1 1
1.18602557399732 1.12992461391266 1 1
1.27866760084607 1.21039841821105 1 1
1.14035730667598 1.07521226645676 1 1
1.23015540294697 1.1634178803887 1 1
0.762734124885811 0.729040300606188 1 1
0.935128190111266 0.891855383195499 1 1
1.06797447624491 1.02016064459279 1 1
0.547259143272223 0.522117908555495 0 0
0.971165175934868 0.919374869107221 1 1
1.4849274227043 1.41616752247749 0 0
0.668212113511249 0.632165870096359 1 0
1.32589934800735 1.26625040710181 1 1
1.46422694951129 1.39218816827113 0 1
1.17398719658963 1.1134143948598 1 1
1.15587892675391 1.09376856707225 1 1
1.20026286053424 1.14849358805729 1 1
1.33328853107341 1.27225604096516 1 1
0.932899977190274 0.889721375802241 1 1
0.419302520483883 0.401708599548072 0 0
0.649928472137108 0.618101290114094 1 0
1.32559736128245 1.2871627446077 1 1
0.766639529444344 0.731958707245542 1 1
1.24104315219788 1.18805908924358 1 1
0.903729723511125 0.857972805152254 1 1
1.12605797723256 1.06729251060311 1 1
0.924045638886613 0.879258561540546 1 1
0.896552662765503 0.864569436876296 1 1
1.11406455079849 1.06305100079916 1 1
0.992130356135815 0.950494439560829 1 1
1.26067001632648 1.19881459822756 1 1
1.0485027758935 0.995481841341858 1 1
1.15163346943199 1.1053994919836 1 1
0.730464562960704 0.690176094035634 1 1
0.696228986893654 0.657733101796026 1 1
0.993563111395319 0.941301335899145 1 1
0.666541676249465 0.629849176625388 1 0
1.21222269688661 1.15067940925994 1 1
0.935999394387719 0.867840687902746 1 1
0.626737264535207 0.59135971739983 1 0
1.01517215754697 0.964545732764704 1 1
1.17470470786596 1.11988652198884 1 1
0.979910880453849 0.942395246891018 1 1
0.989985815684279 0.93129548659193 1 1
1.39155962564772 1.31564714799287 1 1
1.13778305365687 1.07696703124209 1 1
0.790424854575357 0.750020948171849 1 1
1.38905291661771 1.32362647222347 1 1
1.39491015592116 1.32242886631746 1 1
0.990661077691665 0.937219654480349 1 1
0.972393670179888 0.910480792785735 1 1
1.06761281315388 1.01486320543646 1 1
1.27270744348126 1.21309122067825 1 1
0.983890913601781 0.937625532241187 1 1
0.868661294639769 0.82969324875272 1 1
0.970732339302944 0.92500433397146 1 1
0.555028507736699 0.529490030712824 0 0
0.964009540076232 0.913903184413406 1 1
0.981598668271838 0.938839566955243 1 1
0.788234384928067 0.747471976315259 1 1
0.675738913442629 0.645346325271222 1 1
1.1843880790362 1.09587839514811 1 1
1.23012478578059 1.16699076195129 1 1
0.788295945075732 0.749369281052243 1 1
0.820012634314511 0.783464824340838 1 1
0.757289389640493 0.72216365958429 1 1
1.11845544749639 1.06045959131886 1 1
0.890372243967828 0.845599817666731 1 1
1.05597634891352 1.00610206878861 1 1
1.07479597122735 1.01534456289454 1 1
1.09078056062834 1.03602913249635 1 1
0.871730182657022 0.822640459438859 1 1
0.829923562677313 0.789696256132413 1 1
1.41853580502686 1.34754632380908 0 1
0.890178425575418 0.846415825721737 1 1
0.873920510586366 0.833293320689703 1 1
0.693238590237669 0.649534033226237 1 1
0.799677408385044 0.76208804930135 1 1
0.718111020429093 0.679600987682218 1 1
1.12574292947549 1.07371828608637 1 1
0.98467975141943 0.949318515528925 1 1
1.54825427414528 1.46855346033162 1 1
0.975453659376485 0.918914643788697 1 1
1.12849627287852 1.07488424572097 1 1
1.03060342234288 0.974923238331824 1 1
0.662701519187803 0.626421988885052 1 0
1.23493794481215 1.18974584182737 1 1
0.941667392535565 0.912244572831698 1 1
0.912209671523339 0.857019191528944 1 1
0.981001759730857 0.936718708840798 1 1
1.10211522293705 1.04350080663891 1 1
1.12599641104817 1.07383999221283 1 1
1.26348459566288 1.19919562075215 1 1
0.678862431634163 0.646187454311346 1 1
0.963495088790872 0.907007864968098 1 1
0.737619300059487 0.697142577010472 1 1
1.05183774440706 0.99999972508644 1 1
0.820284903782451 0.781266519538207 1 1
0.861663154931837 0.812009354529051 1 1
1.02086387557326 0.963175894269725 1 1
1.11703550822339 1.05637462677016 1 1
0.914420031937464 0.86878061743571 1 1
1.46332398182702 1.39291840529734 0 0
1.09414168166432 1.03554359021207 1 1
0.946821685094873 0.896040566068402 1 1
0.901090159311495 0.853589401507636 1 1
0.646276161375145 0.615412156030348 1 1
1.14291393068427 1.08326710950721 1 1
0.994557530140121 0.947562781502391 1 1
0.641726025730733 0.615520741770238 1 1
0.836840342624704 0.79908443443231 1 1
0.69841571150028 0.660995492108413 1 1
1.17395933806638 1.11266224145615 1 1
0.861299396666926 0.818087616907558 1 1
0.604524292442284 0.580721520028823 1 1
1.32148604847579 1.26263798830732 1 1
0.805215259213292 0.784923859546705 1 1
1.07981991043403 1.02760729657601 1 1
1.01849071333595 0.970011611596924 1 1
1.00961183556554 0.960458544927093 1 1
1.22391977552373 1.16759935001904 1 1
1.19696268473093 1.13686950091322 1 1
1.21429574804778 1.15750195439849 1 1
0.750991848348231 0.71057373895828 1 1
0.673772081441383 0.635666375357242 1 0
0.900468825456637 0.856983731712882 1 1
1.35056335281041 1.28483103016557 1 1
1.52257339438118 1.44632651995715 0 1
1.38372550425216 1.31427570283235 0 1
0.80481408289831 0.767601811007947 1 1
1.13142230820522 1.08231358667808 1 1
0.600034970559485 0.57543966080788 1 0
1.04898443126377 1.00093497272077 1 1
1.05351976339614 1.00065657089356 1 1
0.797336685717113 0.750350554277113 1 1
1.07376052416799 1.01530018312154 1 1
0.803355170624711 0.76922008102544 1 1
0.742452967953595 0.7078718423332 1 1
0.902786522325554 0.86486569683687 1 1
0.703058305513745 0.669350735551699 1 1
0.990279671478183 0.941197355397531 1 1
0.803852682084577 0.762730485836285 1 1
0.661602858257412 0.634932764628607 1 1
1.08631978234788 1.03628858278174 1 1
0.788181414425135 0.750254555295354 1 1
1.03432291300402 0.984453703814522 1 1
1.17900755982635 1.12651505441297 1 1
1.08081236291365 1.02895835311244 1 1
0.831799570271934 0.784908741374176 1 1
0.736670610504655 0.693757386480934 1 1
0.831640833956519 0.781236686157512 1 1
0.779428867619661 0.739419184420323 1 1
1.42967794221122 1.36109971985287 1 1
0.55042909788356 0.522177672486141 1 1
1.08930239744288 1.02845900196475 1 1
0.775248052938032 0.737010483088849 1 1
1.13848217101771 1.07910484552295 1 1
0.476403064877268 0.451941235258058 0 0
1.00295670418659 0.955945272936095 1 1
1.16933800554091 1.11530799452581 1 1
1.11130414131878 1.05568282702006 1 1
0.965890126188714 0.915687395775079 1 1
1.45909937767134 1.37757474737134 1 1
0.705623849171077 0.675066197591752 1 1
0.991553955497035 0.94648328326449 1 1
1.52519073629563 1.44830220484193 0 1
0.763985626427784 0.730278950122098 1 1
1.09044717694905 1.03631028262608 1 1
1.23678965415805 1.18254146423886 1 1
0.905280279526632 0.862147828972051 1 1
0.749921726387013 0.70566624961674 1 1
0.54826296764646 0.529583534233218 1 1
1.24464245696899 1.18616515812384 1 1
1.17212165143133 1.10982845845379 1 1
0.951777469358122 0.898428830003295 1 1
0.892567874887185 0.847913700001139 1 1
0.998539944600763 0.954771283448717 1 1
1.07552659338054 1.02339368264903 1 1
0.662849268205618 0.633503481922856 1 1
0.773515927812998 0.740814090559466 1 1
0.822555296848924 0.780168246874971 1 1
1.27780068242408 1.21154524432288 1 1
1.30292818765463 1.23672430718872 1 1
1.14480953198365 1.07104102871081 1 1
1.30444304586295 1.23528778526605 1 1
0.499335040652444 0.473734682904862 0 0
1.17093322793604 1.11286361629759 1 1
1.15515316336557 1.09703011824205 1 1
0.71755945044277 0.682778433334136 1 1
1.21619958361258 1.16159322613727 1 1
0.809409133883576 0.767852209666429 1 1
0.553202655359985 0.524855981318815 0 0
1.02362060100151 0.973300411175831 1 1
1.28822659244159 1.23390308796093 1 1
1.25792030514778 1.19697378625394 1 1
0.782039396633447 0.74031935800707 1 1
0.945593275334715 0.895345224401913 1 1
1.09347927030925 1.06143450794586 1 1
0.769908323527546 0.737701545552349 1 1
0.917400319302079 0.870260957901919 1 1
0.813441229334113 0.777317661628004 1 1
0.872821798000917 0.829173421250185 1 1
1.1008438374 1.05325915487419 1 1
0.947954308812114 0.905190716340509 1 1
0.992186265776639 0.949681522996436 1 1
0.502114426301287 0.481893558870364 1 1
0.945105246454611 0.89486855817528 1 1
1.06434890407812 1.01642797410773 1 1
1.31990450982111 1.23633690076108 1 1
1.11566128627374 1.06290187872942 1 1
0.860970069227016 0.815611967279956 1 1
1.09780417149926 1.05396693320436 1 1
0.802370688994298 0.768553911448497 1 1
0.994893661095713 0.943862097655531 1 1
0.426745000211006 0.406055341041494 0 0
1.14269976615119 1.08853703793569 1 1
0.908864592988137 0.866548985270828 1 1
0.988290327941886 0.93332314571068 1 1
1.24607423611263 1.18159108830659 1 1
0.878134896083999 0.828041746737536 1 1
0.968023425332046 0.918761207539052 1 1
1.16442211549445 1.10850585506808 1 1
1.11275565523546 1.0486927266424 1 1
0.881435377278645 0.829307002755843 1 1
1.14176767981514 1.09228618060594 1 1
1.43631779135996 1.35047028787995 0 1
1.44930414015318 1.36895825885328 1 1
1.18585795849932 1.12605690701009 1 1
0.865522855505985 0.825822673886085 1 1
1.49296438782192 1.41218080050764 1 1
0.671703488355801 0.63485952877154 1 0
1.10399966654122 1.03795531371371 1 1
0.941073371273093 0.905349112439962 1 1
0.86376666205545 0.816523402429909 1 1
1.48965204853471 1.40575230009855 1 1
1.3815381510108 1.33732219670745 1 1
0.954769996427037 0.914254665434353 1 1
1.23073433887533 1.16810657535501 1 1
1.10304971150195 1.04582911116423 1 1
0.794666521624258 0.760621116210555 1 1
0.921144572341262 0.880115132915296 1 1
1.1535823627891 1.08362237218141 1 1
0.89566013396175 0.846675276227459 1 1
0.757969290910039 0.717808425839705 1 1
1.29091410875725 1.22290468025424 1 1
0.982632081837739 0.936071641110891 1 1
0.716526023712588 0.683456343667124 1 1
1.15074075789424 1.10224346688003 1 1
1.15298133950629 1.09651334985921 1 1
1.10508419505465 1.05895461600124 1 1
0.779147144083387 0.740908325845975 1 1
1.21381324308903 1.15314448134822 1 1
0.82223007357809 0.784663586392668 1 1
0.751094484710622 0.709983355275813 1 1
0.646359865853683 0.608082167479113 1 1
1.17290696220693 1.10720531652897 1 1
0.612794077104478 0.591000074254491 1 1
1.11023181329407 1.05340285486513 1 1
0.823665194064136 0.779277091794855 1 1
0.826441847311458 0.792107410021465 1 1
0.718269766293598 0.690405775640901 1 1
1.17513250704328 1.11434896252763 1 1
0.929901290334663 0.879799506681618 1 1
0.771248128790675 0.741160581990778 1 1
1.06351052779583 1.0050047764647 1 1
0.957231131967722 0.919503127748169 1 1
1.1519658132896 1.09411632341931 1 1
0.444193131710912 0.414572018868103 1 1
0.957373206667774 0.908361713922935 1 1
1.31558751618524 1.25246191182005 1 1
0.643675951408799 0.61921654273245 1 1
1.20747661038011 1.14988743296951 1 1
0.901437192850385 0.861639871500109 1 1
1.02530306315097 0.977655610169853 1 1
1.02442873370006 0.971853952687115 1 1
0.566972545524534 0.541241243360361 1 0
1.35716001917234 1.29251525246724 1 1
0.986858598086103 0.936374214581928 1 1
1.21249316251991 1.15390287833971 1 1
1.210822156036 1.15596023741442 1 1
1.14590547114372 1.10500669660837 1 1
1.2033848119502 1.14066448815278 1 1
0.556177185422213 0.536957309435973 0 0
0.925309567731782 0.874696435551176 1 1
0.644230764462489 0.619987095807673 0 0
1.16818174942939 1.09759245496873 1 1
1.03150636875523 0.98444945790307 1 1
1.06265692777009 1.00832375837878 1 1
0.832025500530132 0.789571700230864 1 1
0.923106311491959 0.875181851623777 1 1
0.895850716860884 0.856797725718489 1 1
0.973362409174365 0.927234936715342 1 1
1.11893130131848 1.06867601948087 1 1
0.815982595288491 0.771645535152694 1 1
0.923235911362791 0.861619279135067 1 1
0.57090044294349 0.53716440875884 1 0
1.04686576398794 0.998229091761354 1 1
1.24232355060511 1.18103175313841 1 1
1.08304880131228 1.0277454634809 1 1
0.785206467218841 0.734890345214612 1 1
0.700275268249723 0.679021339959797 1 1
0.661723029282784 0.622573402141047 0 0
0.935812647192894 0.888203664898338 1 1
0.567470548074298 0.531279800071676 0 0
1.32742229062951 1.25223748450676 1 1
0.994415861335008 0.951224104653314 1 1
0.987685060165681 0.942433568502595 1 1
1.11895497301427 1.06746935191274 1 1
0.754985934298244 0.716861074830153 1 1
0.708172963329026 0.668128188376592 1 1
1.5293753511659 1.44850687226162 0 0
0.795959556942288 0.751109551818968 1 1
1.10416246426986 1.05138938329051 1 1
1.24567204666097 1.19309963704326 1 1
0.912175870687431 0.874116107042027 1 1
1.07539064856524 1.01876386939512 1 1
1.07201686253456 1.01679687890388 1 1
1.35320494320255 1.29032721591498 1 1
1.24531458203035 1.18538165425641 1 1
0.971847191152106 0.921964025857073 1 1
0.952658875265429 0.900602045330507 1 1
0.641693957606675 0.610829344627106 1 1
1.02468231641401 0.982834218845615 1 1
1.58747106837494 1.50627694584211 0 0
1.09984897898049 1.05224044991797 1 1
0.968777849763491 0.918553168339163 1 1
0.80375579363388 0.765984123053439 1 1
1.29629197656749 1.22870455392872 1 1
1.00473085866447 0.942159375096716 1 1
0.907711209833752 0.865158139805976 1 1
1.18575416930748 1.12686847740936 1 1
0.87112896718684 0.826819752524452 1 1
0.842316320750736 0.793729467904884 1 1
1.60739406357439 1.52656753218332 0 0
1.03884209331111 0.984727553548015 1 1
0.699918525883344 0.657324993526919 1 1
1.24905479280879 1.18457416141281 1 1
1.45147658715645 1.38577928951079 0 0
0.933154267343055 0.883166859407248 1 1
1.37676103711823 1.30199060411027 0 1
0.959730428294316 0.905939126386905 1 1
0.868062920032814 0.828696070581345 1 1
1.09192069658088 1.03330011017384 1 1
1.16642805316012 1.1047702086665 1 1
1.12424106147119 1.06569701785967 1 1
0.893388820535507 0.867129374141945 1 1
1.03614606888122 0.995593421565987 1 1
1.15800794159254 1.10787968012215 1 1
0.851886436460321 0.817338624274009 1 1
0.752595257003709 0.721627872779822 1 1
1.05230404552004 1.02494585928443 1 1
0.900093892968621 0.86086210838557 1 1
1.01523464996095 0.966096351112895 1 1
0.936827953463674 0.891049229281517 1 1
1.08300057008851 1.03087797769388 1 1
0.727030266941161 0.689700215249143 1 1
0.857345775644126 0.824933786101492 1 1
1.41304233615244 1.34039336763944 1 1
0.82645318623854 0.793759032723296 1 1
0.769109781374349 0.727914162481074 1 1
1.00749880765999 0.953567876174523 1 1
0.940968110396124 0.894471264463784 1 1
1.15498493817593 1.11146616065217 1 1
0.983663493472665 0.939127297076433 1 1
1.32100920684476 1.24386559357613 1 1
0.810057798523233 0.77426481299705 1 1
1.19323126129628 1.13429185708916 1 1
0.626922369627102 0.593292358579983 1 1
1.07329148371071 1.01742920917851 1 1
0.738589303172714 0.708804528386984 1 1
1.22830270623424 1.16411387213297 1 1
1.15790842352424 1.09083572013182 1 1
0.682053330188263 0.64908632818036 1 1
1.04919255686199 0.991766799127337 1 1
0.930325828139882 0.891684185022398 1 1
1.2136571733338 1.16104066034494 1 1
0.957981428421455 0.916691023407643 1 1
1.33912208597471 1.27211515447761 1 1
0.968605224776159 0.918384178883921 1 1
0.797108690472014 0.746126296815994 1 1
0.820327608113697 0.785614439177578 1 1
1.03561315611726 0.979196181768682 1 1
1.23179317497667 1.16618613708143 1 1
0.85193907358802 0.807248131319649 1 1
0.861009084442353 0.818607597967949 1 1
1.10460436998904 1.05287915757657 1 1
1.3278320475524 1.26080728201036 1 1
1.35046994203719 1.29182127279851 1 1
1.2557319807556 1.19458295967825 1 1
0.908066176659199 0.8647419403296 1 1
1.05839760797631 1.00703178748374 1 1
1.12658202340681 1.06832605179553 1 1
0.912071603964395 0.872997788147634 1 1
0.917215562648024 0.859032752484665 1 1
0.984236924635715 0.931203232651305 1 1
0.922045483221326 0.866121015754052 1 1
1.17970535968013 1.12943693654684 1 1
1.23698043538369 1.18774398693647 1 1
1.05823019662083 1.00820171150395 1 1
1.18221400779238 1.12527250731 1 1
0.88598917551469 0.841207086362391 1 1
1.06872971570527 1.00024650391137 1 1
1.34286011445228 1.27241683177364 1 1
0.916780488258008 0.886027682703376 1 1
0.833433787918166 0.795915243770842 1 1
0.794655237417879 0.758552226562996 1 1
0.76021474700317 0.723898892402138 1 1
1.21113436859769 1.15197546772982 1 1
0.897621505455456 0.854995112900329 1 1
1.00022132333392 0.951544592470013 1 1
0.617671238697325 0.591481807237822 1 0
0.625798404112815 0.59673556428505 1 1
0.779324167125913 0.743415045980628 1 1
0.667288863381715 0.626931967281183 1 0
0.982739275213383 0.933845975617835 1 1
0.946832687382979 0.907266961368171 1 1
0.906795747451304 0.848416832679847 1 1
1.02231547721604 0.959829220268437 1 1
1.06589109319103 1.00625590227824 1 1
0.696059368722072 0.671219697993368 1 1
0.594798265414263 0.575288259766863 1 1
0.956123001680934 0.914163681640429 1 1
1.19924030913879 1.14123376840548 1 1
1.16243063085759 1.10092738966839 1 1
1.05472942788599 0.994640952329351 1 1
1.46366864503976 1.4003179302438 1 1
1.1926577757191 1.11575344040087 1 1
0.84401836557329 0.80460153242151 1 1
1.09972105894112 1.04525834955749 1 1
0.983103047161016 0.927907417231575 1 1
1.19377009149969 1.13106411694428 1 1
0.6015030602179 0.577812629604723 1 0
1.22776869631277 1.16354821535843 1 1
0.791299381030306 0.766250682558217 1 1
0.880014820340557 0.839572331502453 1 1
0.940261709967968 0.896494108432694 1 1
0.910190945593447 0.87063729154937 1 1
1.09434263978838 1.05174162558641 1 1
0.869507807094215 0.828872612437402 1 1
1.30931755365073 1.23803019036847 1 1
0.862313941041765 0.837170599944858 1 1
0.996214927205847 0.943454788027445 1 1
1.16531990195865 1.10759459590222 1 1
0.937457072025918 0.897987140028578 1 1
1.3943743661207 1.33173159953533 1 1
0.627920094467646 0.599884862594198 1 1
1.07265418407098 1.03474441743655 1 1
1.05344891169112 0.996790488084681 1 1
1.13056237086522 1.09059475591174 1 1
0.716910223374155 0.684993501350895 1 1
0.378655725540785 0.363838352483003 0 0
0.761991275590188 0.728361874628222 1 1
0.956840766531996 0.917733878852946 1 1
1.1007876227278 1.04795073853167 1 1
0.980965123798572 0.929838413421009 1 1
0.891208166907152 0.853033114050162 1 1
0.763247058830715 0.733050316114634 1 1
0.886934099259819 0.834485500258339 1 1
1.13788789164059 1.06792990033975 1 1
0.998123788980476 0.948660657494867 1 1
0.912091068933432 0.875814667813087 1 1
0.694656820994029 0.661558538956461 1 1
1.5551078035176 1.47798540487065 1 1
1.26208347060489 1.19864616635116 1 1
1.00654545408382 0.955701864119028 1 1
0.77163084175432 0.738417800979115 1 1
0.737929830013364 0.6891469855901 1 1
0.95875236354434 0.915837517812728 1 1
1.06096324419887 1.01848584705852 1 1
0.915580049305619 0.869799160165032 1 1
0.963092575303865 0.915187103718187 1 1
0.90651277083863 0.862892919441159 1 1
0.700916585987293 0.661075444936825 1 1
0.707469944888194 0.671438997956934 1 1
0.81927107724314 0.777608998712854 1 1
0.848238581025715 0.803658959725395 1 1
0.899844993123574 0.85721007333334 1 1
1.2654855975105 1.20242795016909 1 1
0.927543893448391 0.891287204221959 1 1
1.12780386768889 1.06761523324449 1 1
0.880816074688029 0.84041776604211 1 1
0.891522339922698 0.843989961440962 1 1
0.859954807034017 0.821569728670593 1 1
0.876988268913845 0.830771358070301 1 1
0.425812195340105 0.400325295208741 0 0
1.31274725515689 1.23514408170477 1 1
0.872998713997281 0.830127436405579 1 1
0.912375859142426 0.864974268010962 1 1
1.00889746834968 0.965583901851469 1 1
0.790227748501504 0.750258218320918 1 1
0.931711184782487 0.875309403841201 1 1
1.22736090030724 1.16732353078711 1 1
1.27895143873414 1.21394194480878 1 1
1.06856574508513 1.02136556134191 1 1
1.01497011746218 0.970246280356881 1 1
1.22030643690144 1.14294739177269 1 1
1.22052333642097 1.15137003473861 1 1
0.850856337784782 0.818143451291903 1 1
0.854607367806569 0.819970760778161 1 1
0.293940247676477 0.278654503948755 0 0
0.775716160363616 0.74173761359621 1 1
0.952669569210084 0.904350174777456 1 1
1.22125073753858 1.16521425063754 1 1
1.42251193647583 1.34388930504547 1 1
1.14649572419124 1.09055503289923 1 1
0.911602537775207 0.881891292478783 1 1
1.32979753772113 1.25759854376577 1 1
0.960499156063833 0.919552213931288 1 1
0.830868077461978 0.796681965155839 1 1
0.973586525159569 0.922343434539226 1 1
1.14676326619727 1.08997761516745 1 1
0.947663306230127 0.910313529942477 1 1
0.918328854491448 0.883969058788116 1 1
1.00098778173826 0.963274828084192 1 1
0.680991758637477 0.654424702232119 1 1
1.03862172285505 0.993453423784224 1 1
0.774232928611804 0.740033700468967 1 1
1.0824362365972 1.02633429469578 1 1
0.991571008551022 0.939259329563263 1 1
1.08719639416786 1.06119634851499 1 1
0.910179974557988 0.861003522460637 1 1
1.26260860009585 1.19669188196027 1 1
0.941493749038121 0.895758754294883 1 1
0.705101118060562 0.668727702300596 1 1
0.967510630013411 0.924099153805448 1 1
0.81109093825392 0.769909771612895 1 1
1.20769125831882 1.15046046080806 1 1
1.05669840285543 1.00033770856862 1 1
0.894202083116195 0.853898854253381 1 1
1.04009937516991 0.991826562408166 1 1
0.688232680177124 0.661451748493 1 1
0.72083015723769 0.689618991021956 1 1
0.895603217108263 0.839685891724114 1 1
1.21431027517116 1.15704448950045 1 1
0.80136150005912 0.76438030806953 1 1
0.853886282223796 0.813582719803054 1 1
1.06284223680983 1.01770056392409 1 1
0.629629026462372 0.60436904088156 1 1
0.967425289734848 0.931887275478317 1 1
0.873928640349985 0.838220341733927 1 1
1.26047344660467 1.20012750548595 1 1
0.886920583140143 0.844379022108791 1 1
1.18496494658795 1.12134329353887 1 1
1.25304058718344 1.16691270006685 1 1
0.86720591186408 0.8325443907967 1 1
1.17503228134372 1.11890633638059 1 1
0.883230707899119 0.838340852156777 1 1
1.06639636562751 1.01296416441399 1 1
1.21984002155003 1.16786228394453 1 1
0.598552230200742 0.569901822676014 1 0
1.00808562248555 0.963246514870502 1 1
1.09421183324005 1.04025509411151 1 1
0.745643492124764 0.706092207057629 1 1
0.787199771273921 0.750593696573346 1 1
1.24124261655435 1.18039282312989 1 1
1.0942293389973 1.04283323892213 1 1
0.868778680264172 0.827556460500741 1 1
0.921123606141425 0.881271739638461 1 1
0.637402211911497 0.611205008579979 0 0
0.77595913407891 0.736317102319268 1 1
1.61439235705591 1.53388451175269 0 0
0.798392414963631 0.756986153264192 1 1
1.16839856605114 1.11295748592714 1 1
1.13253008994638 1.07335216054005 1 1
1.3880834964221 1.32290914412157 1 1
1.15374961611573 1.08198790026744 1 1
1.00002389685175 0.953992141045404 1 1
1.1717211882303 1.11669729877486 1 1
1.32258278341403 1.26242315213103 1 1
1.00140786068081 0.953935069593813 1 1
1.1831836573789 1.1255244601465 1 1
1.35039537078981 1.28940469830579 1 1
0.934222657891256 0.889830482751555 1 1
1.04533125400701 0.996271984904696 1 1
0.475109473181228 0.450440702609657 0 0
1.14130618561359 1.09505980064352 1 1
0.808574137832085 0.768646212658958 1 1
0.957268215395959 0.899629200168019 1 1
0.725230199833416 0.692913187654694 1 1
0.807009482604323 0.765423363863251 1 1
1.40006995714933 1.32472449759221 1 1
0.761206287868638 0.719407909703062 1 1
0.962018356542534 0.901069273655741 1 1
1.127638377258 1.06626865989764 1 1
1.29285044055869 1.23543523220648 1 1
1.23799375903536 1.17654804437489 1 1
0.944154463821543 0.901336301092181 1 1
0.821731360110468 0.777700211336053 1 1
0.695599772392225 0.65831170730432 1 1
0.476730220399567 0.455467995691547 0 0
1.47163380162094 1.3973424856576 1 1
0.761956453548501 0.727491836952337 1 1
0.641622488150405 0.606773784918162 0 0
1.36754807202519 1.29142717547503 1 1
1.28968096419002 1.2269302703679 1 1
1.37670699555564 1.31963976171095 1 1
1.40283384836106 1.32244573763098 1 1
1.10390815256095 1.05939412378397 1 1
0.960230942042311 0.913083524226459 1 1
1.25832002295876 1.20505133285626 1 1
0.795448518437008 0.760244214076819 1 1
1.46965787989077 1.4052426301082 1 1
1.215956799387 1.16270653864956 1 1
1.03003931053111 0.982491249045343 1 1
0.974860218056126 0.935057720197548 1 1
0.844253158050948 0.805582097664042 1 1
1.41383858086018 1.33765246918385 1 1
1.0452798165499 1.00034600441313 1 1
1.33864420141065 1.28375752070623 1 1
1.01955468154413 0.952886597395857 1 1
0.968625509521586 0.925508189739468 1 1
1.15106954306094 1.09956094240339 1 1
1.0179372972361 0.972711126664198 1 1
0.922545782345721 0.873803667640739 1 1
1.17544191900606 1.10443859715103 1 1
0.93858567671836 0.895277318164647 1 1
1.03954740081502 0.986548828302714 1 1
0.877996497986271 0.830927709170222 1 1
1.33092391476522 1.26833266767075 1 1
0.90761716329149 0.86906654545456 1 1
0.945562682646501 0.910515984632719 1 1
1.44658706330798 1.37941060634864 0 1
0.944607618287916 0.899871706913629 1 1
1.06512630430783 1.01784673807313 1 1
0.771686414398087 0.735527237666686 1 1
1.09746356902012 1.04400884792688 1 1
1.24273628277107 1.1827760634953 1 1
0.575921323316057 0.541237770021863 1 0
0.546265841765088 0.5194654527691 0 0
1.21501511358298 1.16143226381362 1 1
0.841155803517739 0.80845245157502 1 1
0.891972514641302 0.851954448020674 1 1
1.12548195043538 1.07807524150198 1 1
0.956930390099759 0.910912819628149 1 1
0.834627340001334 0.794359757680914 1 1
1.04159118724278 0.979059920591648 1 1
0.618915992361292 0.59545219560731 1 1
0.880196266359887 0.839953761231294 1 1
1.00684470898411 0.953368080448298 1 1
0.849057389105173 0.810866726383702 1 1
0.636078479237541 0.600201768952403 1 1
1.23932401331841 1.18469530526482 1 1
0.858982377601502 0.819551656326139 1 1
0.722535103730148 0.691284279493236 1 1
1.07173539823358 1.02276498090624 1 1
0.842499009910264 0.793500448958874 1 1
0.843749589560441 0.794907285677805 1 1
0.816480915456316 0.777489264283728 1 1
1.06835637232806 1.02025462455156 1 1
1.13318444355117 1.08725455631227 1 1
0.770481230506343 0.733268377659922 1 1
0.928047774120196 0.891833607759145 1 1
0.829093699690783 0.790386789325639 1 1
1.31906794896205 1.25229922770096 1 1
1.60798695668651 1.52440924452547 0 0
1.00489210016329 0.954748289263104 1 1
0.996229876662378 0.940518043978637 1 1
0.773078934704814 0.732112520782678 1 1
0.847035687689462 0.801264048814782 1 1
0.939021753313036 0.892335508098395 1 1
0.862857524303151 0.826239409027734 1 1
1.11753771706061 1.06341605795062 1 1
0.730838831786216 0.694127946848331 1 1
0.91442591400796 0.871525836830829 1 1
1.0014575908407 0.962982816402137 1 1
1.44032094778355 1.36949423915802 1 1
1.23914025659756 1.18757941392291 1 1
0.856920830832096 0.81058286674367 1 1
1.10074449416542 1.03343395402388 1 1
0.583296310669471 0.549691684040336 1 0
0.648171466965272 0.614322296859312 0 0
0.660284785703123 0.630858659076544 1 0
1.19481038300409 1.14487214642651 1 1
1.11976926886001 1.07086455175919 1 1
1.44676349395867 1.36343768854272 1 1
1.3147264618337 1.2515843289872 1 1
1.02040384854099 0.974637552190464 1 1
1.18490168450531 1.13961297810794 1 1
1.3099070633195 1.23918118812421 1 1
0.416974657378596 0.390997575423392 0 0
1.10347433096904 1.0533142953017 1 1
1.11703503279972 1.05606940612417 1 1
0.70113781888841 0.670038771151415 1 1
0.828519979894977 0.785125349355708 1 1
0.939646575090014 0.905480320501123 1 1
0.888271110433151 0.846986855757653 1 1
0.993453830861371 0.944902759405322 1 1
1.00349621097545 0.951776666133996 1 1
0.93235502880094 0.888423883140797 1 1
0.986496202496408 0.945554942930482 1 1
0.772389852914734 0.739029050021326 1 1
0.725191940286288 0.693590532288084 1 1
1.29884081509203 1.21729446248743 1 1
1.12102699907163 1.0694132680491 1 1
0.765266139195532 0.724327719020456 1 1
0.924371534097729 0.887628070507282 1 1
1.14991441590646 1.10280998659948 1 1
1.09788160654912 1.04901799673987 1 1
0.967003284427577 0.906853437616492 1 1
0.988967748166884 0.944118356092447 1 1
1.22413174794753 1.17067439186725 1 1
1.3501811384746 1.27801228184651 1 1
0.753027805872867 0.713557158538945 1 1
0.71909539379225 0.688226586247238 1 1
1.17233411926864 1.12380735748383 1 1
0.82713964367655 0.773894735271368 1 1
1.14070463145124 1.09023021955908 1 1
1.2461971316508 1.18823218052935 1 1
0.808273622039411 0.77064946267716 1 1
1.1601483060867 1.10067421973299 1 1
0.918175481629356 0.870513560598863 1 1
1.38591206792241 1.31343335324832 1 1
1.10588514477419 1.06074545759864 1 1
0.791243568321123 0.759789393398788 1 1
0.98538891308813 0.934021743843894 1 1
0.766106214098249 0.72268278240304 1 1
1.01934857855002 0.971724573578539 1 1
0.9625550959625 0.905319793784686 1 1
0.972070270901093 0.914026216449374 1 1
0.73289267865201 0.699171513161338 1 1
1.10113338136515 1.05100347717031 1 1
1.35015816583408 1.27973892595507 1 1
0.781023384237291 0.74972353970761 1 1
1.12095651816934 1.06194498188327 1 1
0.83004504051665 0.782661619113946 1 1
0.589525201277358 0.555506032852543 1 1
1.27014997250492 1.21036352126421 1 1
0.885124539371019 0.834034202533504 1 1
1.05377581013425 1.00270560973921 1 1
1.07869749049266 1.02275666507896 1 1
1.13393311803001 1.07913981819679 1 1
0.982443147432217 0.937220315986679 1 1
0.563583587529233 0.578260283953454 1 1
0.958796478404686 0.918034361613739 1 1
0.972519471893333 0.933093202410521 1 1
0.935564893790915 0.894023320365865 1 1
1.0197688813915 0.972739252024162 1 1
0.973157896434169 0.92136015424249 1 1
0.960639748794099 0.914980942425199 1 1
0.683798490092497 0.653633640527661 1 0
0.966890406701134 0.919754362639411 1 1
0.934366912882055 0.895262628578246 1 1
0.864830613864375 0.824881668492579 1 1
0.860203241332571 0.820663898356837 1 1
1.06054828478958 1.01562460882972 1 1
0.761483167889126 0.747505256055601 1 1
0.715210160470554 0.679519536027298 1 1
0.969272238257609 0.916564530405508 1 1
1.17954902520655 1.15297554259901 1 1
0.92058860922931 0.877983973790477 1 1
0.892607356671181 0.843590136696011 1 1
1.21137709731289 1.15754336641527 1 1
1.03431350809634 0.985397760006997 1 1
0.813994169478912 0.777206336317705 1 1
1.25755711954475 1.18153576000844 1 1
0.982473388391247 0.933764269268071 1 1
1.13478968878513 1.08928940321846 1 1
1.25561023942177 1.19556222977561 1 1
1.12365645445545 1.06207973141231 1 1
1.26678170434196 1.18983360246027 1 1
1.0340753382914 0.966984101386225 1 1
0.905732099774101 0.867080233095279 1 1
0.521823224633883 0.503610390517874 1 0
1.16123088312465 1.10745771815793 1 1
1.37243902239395 1.29916947888149 0 1
0.79008798525907 0.752413612185126 1 1
1.38523941346434 1.3198949185388 0 1
1.39469358763658 1.32296153909651 1 1
0.749533140904318 0.705121655294858 1 1
0.663691448401846 0.623944456081857 1 0
0.708837479886778 0.677008518776395 1 1
0.653774482319417 0.62158122171686 1 0
0.860672480009564 0.823600160813607 1 1
0.630531405022915 0.609569890115427 1 1
0.7584624594917 0.730051251640566 1 1
0.857093825757063 0.816070941113027 1 1
0.722456148272944 0.690584548608332 1 1
0.940716765981335 0.8936435285389 1 1
0.564995233370542 0.541143349576572 0 0
0.786222475724841 0.748453252034549 1 1
1.22988175278581 1.16790394955927 1 1
1.15535699087967 1.10061618757044 1 1
1.21357271433072 1.15189079448895 1 1
0.952925676639055 0.904072362858419 1 1
1.16611649483251 1.10833716407258 1 1
0.803644380363695 0.759497300987063 1 1
1.39743871766954 1.31927976922762 1 1
0.621662486705804 0.592058353044983 0 0
0.990235416775337 0.946413977629279 1 1
0.929013912647477 0.889651224523715 1 1
1.15951091748144 1.09931747832626 1 1
0.755979837933026 0.720365263461187 1 1
1.49565136693236 1.40948971853788 1 1
1.06604683294106 1.02237029714307 1 1
1.05774434074543 0.998198411147779 1 1
0.888302990490508 0.845844842982136 1 1
0.579102883888676 0.541724057672738 1 1
1.06336975851113 1.00081227073173 1 1
1.28309925925065 1.22751893947446 1 1
0.820950163245564 0.783387568625022 1 1
0.924891495510475 0.881872173062085 1 1
1.07567599523927 1.03114767995231 1 1
1.06388936012742 1.01549600329007 1 1
1.04884649330545 0.995023217393881 1 1
0.748598101800148 0.720293880592174 1 1
1.16576767323535 1.102211731922 1 1
0.653246571845759 0.619491925563445 1 1
1.00077690154447 0.955369260758951 1 1
0.780440295970413 0.745569839009174 1 1
0.728318134235574 0.696780578763758 1 1
0.812960727228946 0.769181808191158 1 1
1.14573477261882 1.08027311106259 1 1
1.69246137923112 1.60875466082216 0 1
0.994556774826453 0.965381444822414 1 1
1.00138238982831 0.95601237875979 1 1
0.971744734582185 0.921566639686494 1 1
1.31347482058012 1.24631631140976 1 1
1.09275534519854 1.0337832635275 1 1
0.808967507107753 0.767019821495898 1 1
0.577894838796336 0.542165964981483 1 1
1.1695055431773 1.11626063265621 1 1
0.611163444877644 0.583122264493959 1 0
1.03808691391353 0.983800864051706 1 1
0.878316264224086 0.837795281459995 1 1
0.869710873948101 0.827826244346168 1 1
1.27454806505544 1.21205215891942 1 1
0.767561263297012 0.731394958861876 1 1
0.965876728744398 0.917991927497039 1 1
0.954024221235314 0.902647704038631 1 1
0.6736058469667 0.639650970004171 1 1
0.678886444578988 0.643270036845945 1 1
0.556700737335603 0.533903860211586 1 1
1.05205445964602 1.00172546051804 1 1
0.890040207759544 0.848113740116644 1 1
0.7882184044753 0.746702557708841 1 1
1.10879585089305 1.05689248119936 1 1
1.24005269897004 1.17361765058077 1 1
0.938148827384584 0.898005076137166 1 1
0.882733697043791 0.825588589876403 1 1
0.983623600126439 0.923362835051801 1 1
1.13053789164213 1.0823456281245 1 1
1.15938704400978 1.09485783198142 1 1
1.19933943415578 1.14193350684971 1 1
1.27453588381569 1.21539902200462 1 1
0.878671145757999 0.820731326060878 1 1
1.07711399879752 1.02483157112676 1 1
1.36597635158268 1.29739938815566 1 1
1.05722898130417 0.987119942372747 1 1
1.13983622077303 1.08079911481485 1 1
1.10408860891339 1.05598004182621 1 1
0.897326862781013 0.854383140504488 1 1
0.775036770576743 0.740963895418526 1 1
0.686041237652856 0.647005364711214 1 1
0.608709304190548 0.578791368421781 0 0
1.01645941936211 0.968196214644376 1 1
0.870943828603331 0.832129762601306 1 1
0.988257150758955 0.936299705904748 1 1
0.809569763695076 0.768396990159248 1 1
0.605349012925367 0.581798711262427 1 0
0.936449001139658 0.888914854051178 1 1
1.01533744709112 0.963435728955782 1 1
0.872737892758955 0.828978242298709 1 1
0.992970702047534 0.946826204664056 1 1
1.10314984900134 1.05219474574701 1 1
1.02181557925382 0.986880235523832 1 1
0.607328938366653 0.574987676493679 1 1
1.09075714527341 1.04034976430237 1 1
0.722903921572554 0.68705224858189 1 1
0.928380785115365 0.887244589689014 1 1
0.884584067832223 0.839185714710795 1 1
0.563564285319243 0.533120535539963 0 0
0.938164210794851 0.898088867542142 1 1
1.07146749813905 1.02456296313301 1 1
0.695682710204394 0.658423832924727 1 1
0.874726212771544 0.838532816897169 1 1
0.589619936607115 0.558516777909375 1 1
1.35167767002927 1.28623031570993 1 1
0.857179591081357 0.812347987576347 1 1
1.23068364147106 1.17010995223649 1 1
1.10167478230875 1.03616635355165 1 1
0.673889030549882 0.65688982223387 1 1
1.11721066681066 1.06772377108193 1 1
0.87733372752168 0.827720856562305 1 1
0.805800760224579 0.765791878997606 1 1
0.948235987444435 0.906297523021576 1 1
1.05300031499871 0.993279342247091 1 1
1.13351235962778 1.07926667315235 1 1
0.796994988199933 0.76436614717359 1 1
1.05685109507806 1.01464883101342 1 1
0.73633766572842 0.702412534959967 1 1
1.02181205823337 0.97424676055207 1 1
1.0555474184248 1.0060873965524 1 1
0.664709044705604 0.630697104071397 1 0
0.947703163320682 0.890711947651943 1 1
1.13332636614103 1.07369183078256 1 1
1.16119200539159 1.09019134756325 1 1
1.13497351627609 1.0865988168982 1 1
1.02998978173871 0.974316777580237 1 1
0.64657944124901 0.64046991442083 1 1
0.950981195769431 0.913111520731552 1 1
0.588201874818822 0.564601872651718 0 0
1.11864941099699 1.06729936739524 1 1
0.83738438571757 0.798659169440225 1 1
0.735646827101434 0.69610342822677 1 1
0.771105796893677 0.733741224209073 1 1
1.31474591637338 1.28440171700328 1 1
1.38159666169184 1.30750898324279 1 1
0.912395545948872 0.881950184100032 1 1
0.852036754013389 0.809362586060898 1 1
1.10871787245165 1.05152005305697 1 1
1.20335463804423 1.15211904011084 1 1
0.966297007039692 0.919091044197432 1 1
1.19916633775353 1.13757628417003 1 1
0.949309976245469 0.909843529891776 1 1
0.89586295531306 0.850813283598085 1 1
0.850128428414928 0.809754432982369 1 1
1.52878671729869 1.43650376785245 0 1
1.21612204594911 1.14892391026209 1 1
0.898946948443504 0.847495181322551 1 1
1.27552957243876 1.21155761488191 1 1
1.00333015690227 0.955527891062177 1 1
1.56196608500607 1.4655421260628 0 0
0.69886366678815 0.669246974789974 1 0
0.889271570814206 0.853001936942301 1 1
0.811965128406859 0.768724174709058 1 1
0.789427962314324 0.746985525638246 1 1
0.580994770497093 0.554637508913805 0 0
1.02520747941863 0.980020264471914 1 1
1.245376656952 1.18228957531129 1 1
1.04273929557656 0.98489882095755 1 1
0.796833429967732 0.758183352279716 1 1
1.33716432542163 1.27434562962951 1 1
0.648831301296309 0.614146047688484 0 0
0.784161561318706 0.748754758997692 1 1
0.681792295142574 0.646565477095979 1 0
0.856333316246918 0.818119192519422 1 1
0.950470293960068 0.90724130659327 1 1
0.866323615863821 0.830554756157369 1 1
1.07115417868812 1.01911200386466 1 1
1.34579978029392 1.28135157799868 1 1
1.36101038930804 1.30298370480673 1 1
1.0512543534732 1.00405564430608 1 1
0.671169179780177 0.654112647610587 1 1
0.614976088082765 0.58863159174291 1 1
0.969548923544752 0.92076868646195 1 1
0.936439819335833 0.88061474619722 1 1
0.88025606186129 0.841684943477729 1 1
1.01144125624278 0.951654689926302 1 1
0.734806597112065 0.708081279194768 1 1
0.870979154193093 0.829721412737412 1 1
1.18399695885122 1.12862807216166 1 1
0.633319270971772 0.604519706767709 0 0
1.34560350768241 1.27738592518525 1 1
0.391265138057365 0.374428572476579 0 0
0.740654513140205 0.702315388431399 1 1
1.07454369716251 1.03085033142727 1 1
1.04855436868337 0.996010389782581 1 1
0.828582557202262 0.790614066311305 1 1
0.983183376240399 0.938551250254732 1 1
1.30709190272419 1.24306079745562 1 1
0.969826797047984 0.923139960279613 1 1
1.21768639573591 1.15915039218873 1 1
0.973861177138865 0.928083623958018 1 1
1.41517168074536 1.34961790306813 1 1
0.889095948717476 0.855845951197517 1 1
0.882018843084192 0.838455211140712 1 1
0.81667783491236 0.774897912755823 1 1
0.929196186434054 0.880205537459891 1 1
0.964935378364492 0.92144043736075 1 1
1.01021497531535 0.962514419817207 1 1
0.747935302687421 0.706646737218691 1 1
0.995849497814809 0.944557942596661 1 1
0.912982542028885 0.875473451625219 1 1
1.34512447748268 1.27376394855506 1 1
0.698436781626698 0.656371443217038 1 1
1.10630177562638 1.0505309208731 1 1
1.02058426675678 0.966315729069691 1 1
1.30892694868458 1.26131265077414 1 1
0.886103604915364 0.844745883473264 1 1
0.900413577060851 0.85850734058133 1 1
1.07850157896503 1.03145251158322 1 1
0.736130132252503 0.6997477808075 1 1
0.926560827308506 0.87654650557441 1 1
1.38032990379343 1.31855391817184 1 1
1.57124855858553 1.49237316437675 1 1
0.924355393201916 0.863706127305349 1 1
1.03671442656276 0.991311203323776 1 1
1.23461364824101 1.18232364346421 1 1
1.29688690223385 1.23230183155408 1 1
0.729669669715398 0.691803394189254 1 1
1.00377074119674 0.954863715718546 1 1
0.786594695969267 0.747881520325242 1 1
0.811869415401907 0.772932779984773 1 1
1.31590595745784 1.26094346679233 1 1
0.985809686184337 0.94164292429724 1 1
1.23020919829311 1.17266621426299 1 1
1.61171654057549 1.51141020453585 0 1
0.981760602940277 0.927517702369774 1 1
1.16201115066426 1.10871172733767 1 1
0.832017280538995 0.795907110663797 1 1
1.29902181329843 1.23186654617824 1 1
1.06142853937093 1.01104641558617 1 1
1.29710905812651 1.22289911068427 1 1
0.500589752951448 0.471667372440268 0 0
1.11696059244476 1.06783944724492 1 1
1.14616735325518 1.08370347110107 1 1
0.495829238576672 0.472075633248177 0 0
0.807240183367108 0.777748870974341 1 1
0.661857813180027 0.640154925242354 1 1
0.969832090912613 0.928089849814865 1 1
0.981474435129206 0.939340983523111 1 1
0.739055943232625 0.696144084269956 1 1
0.859612570698545 0.822773869628355 1 1
0.686414387907445 0.662883075131497 1 1
0.885546844647215 0.846967009549451 1 1
1.09704196084986 1.0380971060145 1 1
1.08624968856482 1.03955402602768 1 1
1.27809454025172 1.22102196265878 1 1
1.33408720769805 1.26237586588847 1 1
0.923623192238055 0.878640465212554 1 1
1.08927341509246 1.03540491615066 1 1
1.2719796049415 1.2137852405954 1 1
0.905381873545662 0.859932576681236 1 1
1.08942325899735 1.03733637356312 1 1
1.07144885246847 1.02173366478841 1 1
1.30876604571562 1.24460468974822 1 1
0.686382803368289 0.65137538275747 1 1
0.910707442923382 0.869762726248066 1 1
0.912916562475177 0.863965726819007 1 1
1.02849337966434 0.9745971009034 1 1
0.872242720455979 0.822892729161464 1 1
1.36871242450763 1.29684785861481 1 1
0.865885495237001 0.835522488212897 1 1
1.12052834741895 1.05814113323264 1 1
1.03816720755238 0.991332704162588 1 1
1.15964441708185 1.10272010309376 1 1
1.24812874770157 1.19111640593043 1 1
0.961662276179204 0.910628357954984 1 1
0.857580241359702 0.813095822794869 1 1
0.746005201562897 0.713782730072056 1 1
1.12266605213805 1.06753688186828 1 1
0.842804713591208 0.792981901785081 1 1
0.93866784476485 0.89975643180546 1 1
0.912597897100497 0.867368061991778 1 1
0.74970853142427 0.712993201907102 1 1
1.12832906384296 1.07668170169171 1 1
1.35226371566936 1.29115779925841 0 1
1.00899344828129 0.95501805043148 1 1
1.37818991118381 1.32072646681336 0 1
0.744220696751103 0.708079476544237 1 1
0.94023714769469 0.895884123858531 1 1
0.641518093620154 0.611998699831971 1 1
0.692175669458076 0.65159033700278 1 1
0.967981215717768 0.917419131259431 1 1
1.43728759312084 1.37325049245161 0 1
1.12209200190104 1.08441824109131 1 1
1.17235330174711 1.11821212359238 1 1
1.25087221783789 1.19709066416708 1 1
0.874154651800569 0.839057420029911 1 1
0.771844220594439 0.738615003710789 1 1
0.663107179122589 0.628191400482669 1 1
0.801900648842673 0.763278158533813 1 1
1.1743804745258 1.11029270777443 1 1
0.741125649338248 0.708659116338839 1 1
0.846701354525748 0.802107509493364 1 1
1.33585908158731 1.26043824969485 1 1
1.450282932512 1.37533252547919 1 1
0.914768330902693 0.857610948949403 1 1
0.920751140425757 0.869392559559637 1 1
0.794575765669521 0.749327852884112 1 1
1.35934531780613 1.30092760962825 1 1
0.937699018271995 0.882439803061743 1 1
0.877355934476457 0.839421865731913 1 1
0.975207177628048 0.932696398040903 1 1
1.55694951959161 1.46751066350884 0 1
0.929584466678751 0.885232143353426 1 1
1.00402469697932 0.95602758093244 1 1
0.82466239137963 0.786674682115641 1 1
0.992287776134442 0.945185531634592 1 1
1.18185872777137 1.12757727312189 1 1
1.30432823207171 1.22264851901718 1 1
1.18981063836465 1.11996487462892 1 1
0.747130828573638 0.704010742162107 1 1
1.27000683621197 1.20479273556288 1 1
1.29643110940541 1.23491526041684 1 1
0.817837575324473 0.783178075379914 1 1
0.881256614268178 0.836928143948696 1 1
0.881073547610905 0.84790274285241 1 1
1.01160289683911 0.97075541281479 1 1
0.938158650199102 0.898548221362602 1 1
0.643325932669494 0.616159028243293 1 1
1.25847988311991 1.20427330512203 1 1
0.750432465203318 0.72102201563201 1 1
0.597369648877126 0.563666080733601 1 1
1.14296795879375 1.08583869943846 1 1
0.68350383320664 0.65007047907457 1 1
1.4950742922862 1.42496321104654 1 1
1.02709175889488 0.978604377165329 1 1
1.0691722388261 1.02130347546547 1 1
1.1615206204705 1.12909433806816 1 1
0.649743903039694 0.616678354560718 1 0
0.88846716075124 0.843099855027059 1 1
1.22523810774905 1.15816022289399 1 1
1.15899740208247 1.08978027855559 1 1
0.772336707192967 0.735814276296068 1 1
1.26540237987933 1.21049782381791 1 1
1.12853716053576 1.05821273452368 1 1
1.18898769328869 1.12541276049613 1 1
0.902676802247363 0.84858595414985 1 1
0.75078392775144 0.705891335174632 1 1
0.916400177824179 0.862836043010828 1 1
0.312305228403293 0.294540672591506 0 0
0.671320162071759 0.638457542187351 1 1
1.14260854414629 1.09320340255659 1 1
0.854461720081982 0.810266710757856 1 1
0.975678291573878 0.931496411057095 1 1
1.132260301885 1.07868709615084 1 1
0.657143215825567 0.621808458724076 1 1
1.2453730695873 1.19262707174591 1 1
0.965249281640853 0.90731467243616 1 1
1.08722981254376 1.02681221582171 1 1
1.27788120393707 1.21238219598327 1 1
0.790386321350009 0.751598902361198 1 1
1.14066562312842 1.07233602869112 1 1
1.30122411266728 1.23569038814728 1 1
0.671920413582743 0.644021712437463 1 1
1.15424432215478 1.1017453713016 1 1
1.66200907629458 1.58702880125646 1 1
0.853604745097005 0.813059074248658 1 1
1.17801438690804 1.12140644167924 1 1
0.784509436251648 0.752051693380704 1 1
0.880499925424641 0.835729810183033 1 1
0.439298782038135 0.417137284781249 0 0
0.559601465438735 0.53070675870075 1 1
0.647434147064431 0.61963173138487 1 1
1.24437590152594 1.18217935532402 1 1
0.659568124540964 0.633771003662571 1 1
1.08181114997847 1.0384597471462 1 1
1.34780438670884 1.2650984745493 1 1
1.11581982248995 1.06684873843811 1 1
0.837920503291507 0.788847780004281 1 1
0.889080494853715 0.846682856639102 1 1
0.988551237870411 0.938271463787172 1 1
0.617392000579561 0.586656467645306 1 1
0.84595470929773 0.809877141523254 1 1
1.35959258302415 1.29853138330827 1 1
1.32059535510547 1.24914870294626 1 1
0.884492949084631 0.839921750240682 1 1
0.777728684098026 0.739471662842911 1 1
0.916660927364756 0.871380613146004 1 1
0.585227334726437 0.555779592774317 1 1
0.9250523936533 0.881224855993367 1 1
1.25311363531153 1.19200684425802 1 1
0.957058906845487 0.90163570421335 1 1
0.869738523219101 0.838324066216192 1 1
1.15583386686748 1.09676874535493 1 1
1.37643880220774 1.30423742512926 1 1
1.10340313390087 1.05297084535144 1 1
1.17422211366 1.11664047183859 1 1
0.901798563874044 0.854935935978047 1 1
1.165701669786 1.1138023985011 1 1
1.18986900959826 1.13152962257209 1 1
0.677359022798416 0.644453804201749 1 1
1.09997977169488 1.0491003979459 1 1
1.07735012880688 1.03063257576763 1 1
0.881713483272573 0.840171557444103 1 1
1.17683476231081 1.12157444787692 1 1
0.80991913715158 0.770398837194527 1 1
0.763268294894148 0.728619610608332 1 1
0.491267858191002 0.468451034636324 0 0
0.688649584556726 0.652610840300564 1 1
1.14794232499941 1.09105895240364 1 1
0.559530360306848 0.536848964460143 0 0
1.01771651023319 0.961269193786211 1 1
0.61859953495592 0.587894005051678 1 1
1.09286336846371 1.05010945900342 1 1
1.15978716458524 1.1025987312648 1 1
1.48387716500828 1.45205297299236 1 1
0.644313069323576 0.609668077638078 1 0
1.00597370019266 0.959025135705641 1 1
1.26757955078143 1.21207134919217 1 1
1.00321901600093 0.951797486744309 1 1
1.02945387863729 0.970481472839906 1 1
0.982261106804977 0.926982136059509 1 1
0.819827322046729 0.764892161160633 1 1
1.04401829851794 0.991991071611762 1 1
1.09664987362417 1.02701656362473 1 1
1.35465711434476 1.27692308401693 1 1
1.07867524291905 1.02085910951351 1 1
1.27816459609086 1.21077197129959 1 1
1.22108697442562 1.16776082539446 1 1
0.896545637151784 0.850432073963534 1 1
0.939870246925973 0.896592484787217 1 1
0.88990572059058 0.846718548856896 1 1
0.942051994537418 0.898095971585506 1 1
0.732597693019898 0.704090609445328 1 1
0.938953285985382 0.889352598960323 1 1
1.14236627195073 1.08406447779099 1 1
0.973474247689394 0.927801291224721 1 1
0.89935499458323 0.865740675428063 1 1
0.837750096858304 0.796831394779909 1 1
1.14938822767284 1.10196862520277 1 1
0.782851501099865 0.74211935972622 1 1
0.889416769005956 0.848666488931939 1 1
0.960092964974955 0.911078376363226 1 1
1.06224009981417 1.00587184806686 1 1
1.54841218976599 1.46853047690333 1 1
1.19867632246492 1.13754855035406 1 1
1.26070102973408 1.20049661443575 1 1
0.939118913404537 0.889465946917895 1 1
0.736484314253684 0.697131131573819 1 1
1.03495741030772 0.97533263756749 1 1
0.946614285632223 0.894908247366264 1 1
0.772854596563127 0.736839362283948 1 1
1.07907726809037 1.01827906405825 1 1
1.29459387048344 1.23573175501214 1 1
0.956834560241338 0.911841872895316 1 1
0.899642574259241 0.858889670895903 1 1
0.797943286275607 0.757763456064101 1 1
1.37138069822069 1.30428806057574 0 1
0.975800360057911 0.934014751878463 1 1
1.07524576684255 1.01609006462454 1 1
0.383950043985582 0.369312692735068 0 0
0.889405414628296 0.84788789047051 1 1
0.910576759936798 0.864035190924985 1 1
0.997692054750272 0.940083817786222 1 1
1.03272229467849 0.971562427226526 1 1
1.71322944749072 1.62973436989461 0 0
1.07481099249411 1.02583625250231 1 1
0.895465769423831 0.847849402910006 1 1
1.22869751414469 1.17961277679196 1 1
0.764565058324308 0.725097396775009 1 1
0.700924668511166 0.671634522215765 1 1
0.615802748991185 0.583829698071219 1 0
1.17453477659204 1.12206190803992 1 1
0.590233996670217 0.560880469416271 0 0
1.12980932060907 1.07420255868946 1 1
0.820785641154893 0.785997054077745 1 1
1.0914912880385 1.04316181631407 1 1
1.30291244726851 1.23055280953918 1 1
1.00553122557853 0.959776100785571 1 1
0.523052133299608 0.492983630252263 0 0
0.708951148302287 0.675939035693815 1 1
0.9019050150958 0.869490837502971 1 1
1.06359332418526 1.01240589740802 1 1
0.700808589550987 0.65916751269256 1 1
0.891026244934685 0.848888024636486 1 1
1.26533177265872 1.1986398276662 1 1
0.832888330893781 0.782623529719741 1 1
0.80183061810687 0.764704032189074 1 1
1.2151657203253 1.15766871507017 1 1
0.676389316283858 0.630719593143181 1 1
1.0386923109514 0.989864860865601 1 1
0.934822932751862 0.881603151377211 1 1
0.957902588562874 0.90916782308287 1 1
0.673678900263951 0.646254407706602 1 1
0.989385379522145 0.93010009610768 1 1
1.19849924385894 1.1378268234603 1 1
0.669507592193608 0.633920805092864 1 1
1.20823073670558 1.15804882479146 1 1
1.40307729655064 1.33162113800196 1 1
1.46011384231092 1.3837405248653 0 1
1.15978438451214 1.08646083234344 1 1
1.27500031664014 1.20166621842514 1 1
1.22084236667761 1.15947517334041 1 1
0.940983142328965 0.888213219825871 1 1
1.38409033039084 1.32305022881945 0 1
1.16037666362285 1.10474916942896 1 1
0.826604900661552 0.790903686004343 1 1
0.561824304836608 0.536491317597308 0 0
0.79163820851911 0.761451909493766 1 1
1.36855844958581 1.30418866692199 0 1
0.714330128738594 0.676350490413403 1 1
1.20911324845418 1.1450440786337 1 1
0.933165029555534 0.898380356413443 1 1
1.52731170833794 1.44634044083363 0 0
1.05739044144869 1.01941102313418 1 1
0.97478194914168 0.919533962758624 1 1
1.13279820928151 1.07707272429744 1 1
0.997775962571413 0.956947831182386 1 1
0.477408089924132 0.443449244251354 1 1
0.939656152543735 0.889678556690213 1 1
0.819569451228947 0.783697042448254 1 1
0.74504400693097 0.717095337503741 1 1
1.41847692310243 1.35408689042628 0 1
0.951054517425131 0.910694369572198 1 1
1.11788061348022 1.06805376273398 1 1
0.982877926726366 0.938178722962885 1 1
0.897161081243853 0.856284209677026 1 1
0.838460834650355 0.801536935336504 1 1
0.756406440450208 0.725176553095708 1 1
0.882728034874916 0.844503049984046 1 1
0.954116709989309 0.913643040570282 1 1
1.15610735282323 1.10178027027994 1 1
0.986537769336322 0.936790458190698 1 1
1.30765303988392 1.25031850770023 1 1
0.601726438493447 0.568737976733438 1 1
1.35126756695046 1.29047463890237 0 1
0.834482561805934 0.798607871209644 1 1
0.988335209655316 0.932396384183445 1 1
1.111767684985 1.06791856369844 1 1
0.945502266164443 0.898931565437707 1 1
0.630314197822075 0.595997240178918 1 1
0.926880463698655 0.885296899676888 1 1
1.2275176501363 1.16816195020134 1 1
0.887015028981378 0.842904068782611 1 1
0.866652208004101 0.824663868191161 1 1
1.12951027189639 1.07055534665394 1 1
0.761135150513919 0.723121825169994 1 1
0.673633960090595 0.655467753585754 1 1
1.33766455311925 1.27580907110033 1 1
1.01361188005604 0.952185753008099 1 1
0.852869231062613 0.806592479073136 1 1
0.835967541246111 0.79703728306564 1 1
1.35402721290771 1.27214156103235 1 1
1.10331973399318 1.04084903557288 1 1
1.31059185953744 1.25072614560962 1 1
1.08222045277603 1.02613727673802 1 1
1.11144479381501 1.0636927803235 1 1
0.885905844556957 0.846010138343531 1 1
1.06012034417921 1.00882973113953 1 1
1.01598635829434 0.959913291008826 1 1
1.36935067386868 1.31304673205485 1 1
1.0474335031938 0.997420572090664 1 1
1.28361785324264 1.21653982160263 1 1
0.996138942845858 0.945731840205723 1 1
1.10227588338492 1.03809822847683 1 1
1.14478198843458 1.09292989685562 1 1
0.942333805120471 0.896203427392597 1 1
0.833397433297477 0.788266721167707 1 1
1.07460680803742 1.02555690198744 1 1
0.970556690602706 0.937002629356956 1 1
0.946313924054934 0.898946959353964 1 1
0.790522535256351 0.753596418090904 1 1
0.826070725347291 0.793682688321131 1 1
1.33571631991038 1.26391418895086 1 1
1.33016239074329 1.27441348371268 1 1
0.919351998159634 0.871083788746045 1 1
0.936279420214912 0.89545852361289 1 1
1.11232786656175 1.05665799354289 1 1
1.02124991678441 0.97218924775497 1 1
1.02155891593009 0.973040253289891 1 1
0.901050337547004 0.867660118250534 1 1
0.649856198891402 0.62982909606008 1 1
0.957994845789629 0.912820890938126 1 1
0.887565404134386 0.842445164329345 1 1
1.24682608064925 1.17644256351364 1 1
1.08118351750679 1.01811888833609 1 1
1.27719871252489 1.21380684333162 1 1
1.2109246536362 1.14403826584515 1 1
1.26975534009017 1.20927932108304 1 1
1.09145073697074 1.03946096116133 1 1
1.34527154583555 1.26875898042159 1 1
0.906341144967899 0.859190273163934 1 1
0.749927707650354 0.706838031132027 1 1
0.791653532928311 0.735233500664439 1 1
1.00117628936256 0.953538348081963 1 1
1.21119151955088 1.14982827310305 1 1
0.902867141884485 0.864008045325201 1 1
1.109587295092 1.05916942475305 1 1
0.684086340110955 0.650011063924741 1 1
0.983671199501023 0.929869827136212 1 1
1.10470731519746 1.05006430588139 1 1
1.06081151331733 1.01222773153108 1 1
1.18450332809298 1.13014146377364 1 1
0.773799978082046 0.740460326011764 1 1
1.08817884690813 1.03311569069371 1 1
0.662148153629507 0.62615134100693 1 1
0.883922640935209 0.84076476519156 1 1
1.08717435197572 1.02629183517045 1 1
1.2539170179559 1.19691944104926 1 1
0.892609873030714 0.852195172259183 1 1
1.10564444461715 1.05318395868528 1 1
1.30132878665035 1.23662805885841 1 1
1.09977860172101 1.05154754169703 1 1
1.10807559355917 1.04878797241253 1 1
0.932792417657889 0.885282995998119 1 1
0.643221824642906 0.604113399819011 1 0
1.31896620124761 1.25576355728997 1 1
0.656866869802991 0.627986368305428 0 0
1.01561529070745 0.963048391682627 1 1
1.02572399456441 0.963847911524832 1 1
0.791374149323143 0.743657467679053 1 1
0.745918074288046 0.704154460947142 1 1
1.03096845641786 0.984729021036502 1 1
1.20819138140144 1.17749583196757 1 1
0.542232479441546 0.51119459988565 1 1
0.846816399584821 0.805345498239468 1 1
0.725196184170258 0.696764798754849 1 1
0.995239893098936 0.941991520308342 1 1
1.63785595137743 1.54457970066536 0 0
1.2792150072012 1.21661373334021 1 1
0.847423524735908 0.803262407856991 1 1
1.12895889469033 1.06790258976516 1 1
0.887109943640089 0.837758477283288 1 1
1.06036820191787 1.00872482903036 1 1
0.788797385168099 0.748022675995795 1 1
0.911523048193802 0.869112440601337 1 1
1.13881045664681 1.08459962024153 1 1
0.581885747273854 0.577072167745307 1 1
0.698464299408221 0.67004840426858 1 1
0.960403829853633 0.913881398649728 1 1
1.20849567472425 1.15013803038407 1 1
0.71784076428296 0.678176743024221 1 1
1.03106620823549 0.986371674598484 1 1
0.718556724287492 0.684003603872068 1 1
0.798688648643611 0.752549433536799 1 1
1.13804816315962 1.06989473212656 1 1
1.00926102235964 0.956373059359267 1 1
0.796941609081563 0.760619912675317 1 1
1.18795309887785 1.13852146894898 1 1
1.32790109760751 1.26313639618453 1 1
1.04004764020295 1.00033454512214 1 1
1.3249647009533 1.25934570039102 1 1
0.779740856575237 0.744169888311291 1 1
0.885232484620909 0.848431229032191 1 1
0.786123702603865 0.747415714469666 1 1
1.16264374757405 1.10681561377028 1 1
1.21345101205827 1.15511750758209 1 1
1.06409839335374 1.00860702240913 1 1
0.816419770156178 0.775608826180864 1 1
0.754903546110287 0.716007575317519 1 1
0.948555015066914 0.899407343297077 1 1
0.94709333411988 0.901567304425945 1 1
0.410685186229296 0.392021412729901 0 0
1.03498692686729 0.979944398476506 1 1
0.727413538852951 0.695069003685525 1 1
1.12112650088953 1.05608251395789 1 1
1.05101026769193 1.00135239467041 1 1
1.07106327745483 1.02595920546417 1 1
0.795000950081188 0.771481947948814 1 1
1.37135614510895 1.29508291897362 1 1
1.08545856164338 1.03833198320858 1 1
1.00740568391478 0.959827528977255 1 1
0.954587806617202 0.912589776086945 1 1
1.1163805209001 1.06239135491492 1 1
0.783994173111672 0.741055237534557 1 1
1.32282464654627 1.26172282278168 1 1
0.685488847514234 0.644289506984303 1 0
0.749794517987495 0.716798670922419 1 1
1.19671879689294 1.14021585291267 1 1
0.802638177357403 0.759286503395536 1 1
0.851604647912077 0.806150051629207 1 1
0.779220879935284 0.74242566934056 1 1
1.31468516302264 1.24965664740826 1 1
1.36802752068053 1.30381885087191 1 1
1.04534873911463 0.994096810064069 1 1
0.403446559692532 0.374906004783202 0 0
0.814909074890749 0.774465391141259 1 1
0.931941676491658 0.884726935657055 1 1
0.99097200054569 0.946311624870074 1 1
1.10836992107566 1.05872004357772 1 1
1.2309760599886 1.17029977772458 1 1
0.987068901980178 0.941347083825938 1 1
0.585619137718635 0.562572800579576 1 1
0.853652108525644 0.814518831957402 1 1
0.728506843532162 0.700183551410609 1 1
1.37041538023163 1.30122839924041 1 1
1.03488051909777 0.980262009275798 1 1
1.1914527425695 1.13617692604624 1 1
1.14328826105934 1.09287608480811 1 1
1.18063123990322 1.12571803397393 1 1
1.05124285419816 1.00073855468423 1 1
0.577394518579769 0.552483605662836 0 0
0.81179439415606 0.778954629218851 1 1
0.864234710193414 0.819968248662603 1 1
0.752410551681194 0.716921544223733 1 1
0.830808997290536 0.797003631633627 1 1
0.721331797534045 0.678625147191746 1 1
0.795897842978176 0.759765613785847 1 1
0.833539542101561 0.791277158048984 1 1
0.513764090048425 0.48682993165829 1 1
0.892221890388869 0.847953989840737 1 1
1.06161322171449 1.00719244368019 1 1
0.954357052473732 0.900385901687491 1 1
0.763987099624636 0.731054431251125 1 1
1.10037186238064 1.04538365459047 1 1
0.916989654330704 0.866092133958707 1 1
0.839890772312762 0.800695426988174 1 1
1.12142715956711 1.07660429250407 1 1
0.903755243422043 0.862263387076025 1 1
1.03411434014159 0.986274470003336 1 1
0.894472832158901 0.844754796090438 1 1
1.46190803180363 1.38210797908523 0 0
1.18710219501904 1.12456820485636 1 1
0.684996961099429 0.641939856967198 1 1
1.09382909333399 1.0316082161046 1 1
1.1024394764093 1.04092133024336 1 1
0.955723670851258 0.91196777004115 1 1
0.834942652581567 0.798660325643255 1 1
1.14429156250075 1.08983017551316 1 1
0.936015352685734 0.889861611847671 1 1
0.884081212853167 0.835174514825123 1 1
0.921820608085315 0.877917246019495 1 1
0.780433370174597 0.739895325176875 1 1
1.06346674166563 1.01063691368695 1 1
0.830547802048345 0.795177309998877 1 1
0.772750941112481 0.738174039839014 1 1
1.07796882657774 1.02561148922203 1 1
1.17931365291471 1.12524027134939 1 1
0.704241990044334 0.669170287806711 1 1
1.30126676535151 1.24823052390488 1 1
0.548633396685384 0.511389363749807 1 1
0.654787768027575 0.616436893317963 1 1
1.17502855632977 1.10914826803783 1 1
1.00413847883753 0.965919601189637 1 1
1.16619640786095 1.10760779546661 1 1
0.83476199745519 0.786830000112661 1 1
0.954750441222239 0.913449825217766 1 1
1.30611737548237 1.2506819661454 1 1
1.30366761571821 1.24262826581005 1 1
1.17092226541328 1.11140384001404 1 1
1.01621773010109 0.97237115608431 1 1
0.665083918922988 0.629071169281973 1 1
1.02820803391235 0.979246111671021 1 1
1.12469641200195 1.07148512223694 1 1
1.16531726256665 1.10195971100184 1 1
1.19553062437546 1.1402889749667 1 1
1.53868634130531 1.4519071952184 1 1
0.540092505709159 0.51268564501286 0 0
0.8519214746607 0.808541821463914 1 1
0.99106651732237 0.941756307488303 1 1
0.966235270308812 0.925837887892593 1 1
0.795933834208455 0.753713182891278 1 1
0.975670630698496 0.932584202275876 1 1
0.560431903392982 0.532189284607736 0 0
1.38219654223044 1.31063214854204 0 1
1.45250358130609 1.38160910816814 1 1
1.26328603763121 1.20074682290497 1 1
1.12513339956029 1.07294469387213 1 1
0.815777533814964 0.78398456502254 1 1
1.51122014553888 1.41768725351374 1 1
1.29657017783335 1.2331914533908 1 1
1.37322020715591 1.30303961911439 1 1
1.08602709093284 1.02855110035216 1 1
0.674637336968598 0.637407127468079 1 0
0.977623074295323 0.934156113470336 1 1
0.787759176058816 0.737973458137101 1 1
0.707824403433011 0.674970617808865 1 0
0.816985848484605 0.781055299313735 1 1
0.760431578390034 0.718079666516245 1 1
1.22345668660305 1.16846739809247 1 1
1.05955582046582 1.00432095484927 1 1
1.26163133111769 1.19776139181569 1 1
0.77026240712945 0.72584165440175 1 1
0.87545179509561 0.834045567786415 1 1
1.05153827343285 0.990885229456052 1 1
0.978886702462752 0.927432892850555 1 1
0.883829622334559 0.846237474477269 1 1
1.00992604247134 0.955924637850192 1 1
0.802842971490378 0.764441451091698 1 1
0.89040837914038 0.854101817214557 1 1
0.939650606467217 0.891241108274502 1 1
0.936781756965501 0.896269089425784 1 1
0.766369383538695 0.728659418815968 1 1
1.10857865883397 1.06017492629511 1 1
0.637825033511293 0.604482504087988 1 0
0.947594270188437 0.894928507538586 1 1
0.943086246234606 0.90428481836575 1 1
0.602167230283365 0.571016554495971 1 1
0.941568028589391 0.884102402419782 1 1
0.968853213198174 0.922599885601675 1 1
0.919286666776028 0.875782548423745 1 1
1.23432220225588 1.17050680131875 1 1
0.918427528689897 0.878930640228058 1 1
1.07091937713564 1.02042776766362 1 1
0.590481934636596 0.554819295661913 0 0
0.962841140316708 0.904941043069867 1 1
1.15742486115038 1.11059204272373 1 1
0.65225394494648 0.614633274615901 0 0
1.25721544974927 1.19769208066382 1 1
0.874688902937014 0.817713819481322 1 1
0.684301732777515 0.641972763655551 1 1
1.10577710250623 1.0564257424575 1 1
1.03543140461548 0.989701331078382 1 1
0.942103551574369 0.897455084548754 1 1
0.811160535960157 0.754752245581583 1 1
1.20797675743025 1.14659162678958 1 1
0.99327302783539 0.934195837546177 1 1
0.859499085161729 0.811575721012542 1 1
0.744183766771778 0.700622008380355 1 1
1.11509879213626 1.06555955398783 1 1
1.08811011430392 1.02697684915661 1 1
0.869242789749982 0.825824066661473 1 1
0.691240326158867 0.657347852670152 1 1
1.11899596425315 1.07410612066722 1 1
0.907566657699615 0.86441581184387 1 1
1.54724142679934 1.46934766691691 0 0
1.00184723389798 0.960770234648863 1 1
0.57363981392335 0.537752370661062 1 1
0.973512337095217 0.922184384811152 1 1
1.10662614695386 1.03513364920742 1 1
1.06351781773502 1.01195814005927 1 1
1.54418035413326 1.44682846554492 1 1
1.24333011990832 1.1791669418993 1 1
0.594666583781728 0.572700462196855 1 1
1.03321180176096 0.98698979446204 1 1
1.02966081841496 0.988332462009193 1 1
0.936634665714306 0.885140931332385 1 1
0.721573908410183 0.682516608079446 1 1
0.99194944421824 0.94878431045544 1 1
1.08547659026865 1.01637298438324 1 1
1.27773993817229 1.2110607972054 1 1
1.04528230510689 0.993728573091345 1 1
0.845472982101729 0.813049390239828 1 1
0.844589550235568 0.803579404702641 1 1
0.866015435840955 0.82744004886639 1 1
1.189462524025 1.13655315340402 1 1
0.859145542597842 0.818544476945364 1 1
1.0266972367211 0.976441055764927 1 1
0.847797445211077 0.804938628285351 1 1
0.894642064091736 0.849323761576275 1 1
1.02352410748739 0.978642218788266 1 1
1.04127980595751 1.0141895724365 1 1
1.20799211091735 1.15533181715951 1 1
1.39142875563649 1.31001422546498 1 1
1.15625741776998 1.11579150550727 1 1
1.18051113562028 1.11748520052584 1 1
1.14107336027644 1.09772558769409 1 1
0.86792965802289 0.827784017886207 1 1
0.666140856090302 0.635114060954556 1 1
0.952062332247982 0.911100628942634 1 1
0.957325937000083 0.90626553906557 1 1
0.895455362103117 0.858457538665504 1 1
0.881455508549427 0.840773963166895 1 1
0.913510334475651 0.875383849394938 1 1
1.37353199807553 1.30392450307674 1 1
0.7609775889995 0.720211541439945 1 1
1.24375523963357 1.18642281796297 1 1
1.28493314257713 1.21823762485041 1 1
0.886944976841101 0.858489642237872 1 1
0.938256787407135 0.900621238603615 1 1
0.855212743029309 0.808140076636112 1 1
0.91630295109069 0.865010010742548 1 1
0.886934279845086 0.844372274932761 1 1
0.572171569687697 0.537375385970138 1 0
1.14331576062558 1.08772573640545 1 1
0.843761709349863 0.792396462956366 1 1
0.768801393124409 0.737334580289091 1 1
1.24592981479126 1.19103674404592 1 1
1.31979104662878 1.24642620893202 1 1
0.440130733803878 0.423960867966594 0 0
1.14051229853877 1.09940435820404 1 1
0.556568680644621 0.528866766227942 0 0
1.00132707478909 0.9630567950275 1 1
0.499636931407676 0.474647674097359 0 0
1.15771467931608 1.10468393655867 1 1
0.694122522408579 0.651776335371125 1 1
0.927429323160321 0.88061524246201 1 1
1.32576320084241 1.25527193381986 1 1
1.21128466674743 1.15027431685127 1 1
1.04975970942507 0.990373059506401 1 1
1.20231130482264 1.14105363129114 1 1
1.12955939106516 1.07679441947876 1 1
1.07682015726039 1.01833104927394 1 1
0.853280879245594 0.828495170696395 1 1
0.95774607818837 0.903244347446712 1 1
0.988005998809981 0.9334879180866 1 1
0.755076054258418 0.711164791194622 1 1
1.01513794983394 0.959604659146261 1 1
0.671654624743282 0.640676329797704 1 1
1.14062652364877 1.07913926811593 1 1
1.18572133708684 1.12271345523344 1 1
1.22773600918536 1.18610527487047 1 1
0.42362176066774 0.398392409556276 0 0
0.523124499911842 0.498614722190428 0 0
0.950524929089096 0.900746390093966 1 1
0.987913412332673 0.933224580055218 1 1
1.02592250805617 0.993330791177587 1 1
0.773157072586505 0.736625627899639 1 1
1.0648786443854 1.01621068785869 1 1
0.431878634704939 0.407704845214129 0 0
0.910172485082936 0.862950535399306 1 1
0.969075170050745 0.929384567110754 1 1
1.03881734187098 0.987339434003771 1 1
1.28924746267115 1.22585262546512 1 1
1.10092928679484 1.03522706333785 1 1
0.883199686633855 0.828012481992878 1 1
1.20219704244402 1.14393142177088 1 1
1.13121942394295 1.08744307376345 1 1
1.06318063615621 1.0152731720895 1 1
1.21601707617363 1.15733037657338 1 1
0.90797341051959 0.854358787999906 1 1
1.0238201177915 0.980243194394887 1 1
0.929320675663194 0.888535676615561 1 1
0.953422102736131 0.91412538022487 1 1
1.25612387690871 1.19716129711496 1 1
1.06955029535107 1.01249127824308 1 1
0.666312326324381 0.63466626392645 1 1
0.986375921157764 0.942950923183819 1 1
0.975064796162218 0.925356793391675 1 1
0.736791019138165 0.710458617758112 1 1
1.40011680772169 1.34093428772151 1 1
1.30973227032327 1.22631791864903 1 1
1.07189067388332 1.01590928476331 1 1
0.81444476267709 0.777190075415904 1 1
1.12567540999723 1.06578315579999 1 1
0.819361697024544 0.780576641545734 1 1
0.949175046099184 0.905432043973966 1 1
0.780689522879837 0.733723989012204 1 1
0.925534856635545 0.873241283180521 1 1
1.04175457389023 0.988939347465686 1 1
0.93829867376168 0.882061588535203 1 1
1.06403737034217 1.03142177542805 1 1
0.924900638424098 0.876596489738574 1 1
0.592025211195422 0.565921719597483 0 0
1.07495277813173 1.03165494258072 1 1
1.23874606346085 1.16106139576068 1 1
1.25647483409837 1.19689324209388 1 1
1.25512412171956 1.19867652169645 1 1
1.07287466542667 1.00945784078291 1 1
1.25018388939824 1.19057688787352 1 1
0.834312375580695 0.787047912757577 1 1
1.23241913922978 1.17570268063651 1 1
1.23589389958663 1.16473410751357 1 1
0.909017527200063 0.85608412501125 1 1
0.914899052175701 0.869468613501644 1 1
1.30126835486251 1.22220724056849 1 1
1.05464387679606 0.983690408840193 1 1
0.615670019706332 0.590623490712691 1 1
0.865452672139876 0.82611421154976 1 1
1.07151180683918 1.02790439817771 1 1
0.845943823842229 0.804579471942639 1 1
0.62444726020715 0.606869659100812 1 0
0.57728517760939 0.550883125293876 1 0
1.11276753536076 1.05558133159801 1 1
0.794830726197714 0.772147446459106 1 1
0.866551118049543 0.81801949133617 1 1
1.19715802232511 1.13064741153749 1 1
0.551288487616103 0.520281982166156 1 1
0.699671502107299 0.667807379591192 1 1
1.09080838198823 1.03294982141133 1 1
1.21174892549815 1.1591663166559 1 1
0.900213083686472 0.868041859336726 1 1
1.17871356730457 1.12680427216467 1 1
0.585907856251592 0.551809886174898 1 1
0.934791176025315 0.890213763552988 1 1
1.28494352085634 1.22386395244551 1 1
0.615313814762675 0.584336263044708 0 0
0.507772301228808 0.488009428396513 0 0
1.23068455487968 1.17441550284417 1 1
1.20289120209964 1.14462315497544 1 1
1.49890469444061 1.42034010457086 1 1
0.89331640339886 0.850064009223766 1 1
1.03129559981359 0.983612113014587 1 1
1.49476760360746 1.41654489194176 0 1
1.10358666771023 1.0501330495923 1 1
1.15524442928519 1.11194333064767 1 1
0.692653795535723 0.659574474088013 1 0
1.1871915054358 1.1352458005926 1 1
1.11138784486842 1.06387320470353 1 1
1.07765795660805 1.03352331349529 1 1
0.703711643703226 0.672445462032742 1 1
1.05476204175968 1.00120221367633 1 1
1.30157093980399 1.24897995873886 1 1
0.995125446803125 0.949590019773951 1 1
0.960952046738987 0.911915471005493 1 1
0.648688498711074 0.618659779318585 1 1
1.19277837283019 1.12273614149299 1 1
0.629183285008361 0.600763764208605 1 1
0.814781117878897 0.774055042735314 1 1
1.14316482024105 1.08450086019363 1 1
1.12368804122285 1.07542849742385 1 1
0.804146636445199 0.764118217249721 1 1
1.53971187951572 1.46380679931634 0 1
1.11736583832638 1.07778970459157 1 1
1.20138139451482 1.15357234420518 1 1
0.704223126184622 0.685660715196128 1 1
1.38095283807926 1.31592120572 1 1
0.989830944192259 0.949892458994804 1 1
1.09472389809164 1.0439611914436 1 1
1.26478477258686 1.21376358046229 1 1
1.09781627237128 1.05166113227313 1 1
1.42114504790822 1.34712512844078 1 1
1.294765534995 1.22753002315403 1 1
1.07944311784822 1.02456546230426 1 1
1.15490296809943 1.09604023091103 1 1
0.537279342964154 0.514055910064633 0 0
1.02617507425625 0.977888451813252 1 1
0.960160757921646 0.910624170487843 1 1
0.73812441137351 0.700934019695679 1 1
0.802080638718308 0.773884034113983 1 1
0.853169369438055 0.802458248042761 1 1
1.02756187530566 0.980484235503385 1 1
0.753314266187955 0.70987086455486 1 1
1.06432967238074 1.00138217161774 1 1
0.779317256521973 0.748846705842599 1 1
0.742443766856414 0.711240205951224 1 1
1.26075324969475 1.19437465493549 1 1
1.20601151350065 1.14845088012859 1 1
0.575854469940648 0.545205143961035 0 0
1.37864121325269 1.3050109994758 1 1
1.15352030294449 1.1184655787122 1 1
0.978800768418209 0.930867855852568 1 1
0.782845271893459 0.746801381062984 1 1
1.37457188375651 1.30480070483575 1 1
0.674276856554081 0.65044136441685 1 1
0.972132730255999 0.928096537456451 1 1
1.14987928548449 1.08509325220217 1 1
0.700085316907099 0.655985339056536 1 1
1.03065532479551 0.978621883926972 1 1
0.990498045373098 0.939208161782486 1 1
0.592285556875925 0.561045892696857 0 0
0.462790840388765 0.436718952624413 0 0
1.19133965087442 1.12378261558787 1 1
1.0896737034394 1.040370581751 1 1
0.661949510739715 0.636698351265012 0 0
0.906815815303495 0.868438760952591 1 1
0.784098558807419 0.747027372380375 1 1
1.0490570820583 1.0003670967176 1 1
0.824221779378012 0.778462727797517 1 1
1.15775834313536 1.1068215072133 1 1
0.625953727323271 0.602202967362927 1 1
0.87444498601043 0.8351688946259 1 1
0.810779697973395 0.770767788921661 1 1
1.16320752769423 1.10601046393951 1 1
1.11179906405741 1.05853292616679 1 1
1.51831068138592 1.44927744836381 0 0
1.16762740587348 1.10604708867235 1 1
0.91818677738375 0.877832319830867 1 1
1.02154163840822 0.966304447386107 1 1
0.959110887843165 0.915988904802683 1 1
0.826976596604375 0.791680815662422 1 1
1.24631650337865 1.18199464920881 1 1
1.48068662847021 1.42334001261657 1 1
1.36700620251862 1.29697023138472 1 1
1.03456399314587 0.973688199352332 1 1
0.741840372036937 0.700748857936892 1 1
1.18953114490182 1.13412709117406 1 1
0.792118721792852 0.758927131529914 1 1
1.22679561253325 1.1653400879115 1 1
0.838439974764375 0.803534149164992 1 1
1.06587410085814 1.00885356079087 1 1
1.61833221408324 1.55058015624099 0 0
0.874255343744455 0.824879910628813 1 1
1.02296078526387 0.972349056750229 1 1
1.04047422038348 0.992600623033157 1 1
1.20122078307034 1.13905706140279 1 1
0.944760351643636 0.900291137791532 1 1
1.01662558366248 0.970541373503039 1 1
0.9645553037394 0.924915611868563 1 1
1.09950754199181 1.05310854955639 1 1
1.25931030139239 1.20746993145497 1 1
0.752334188961991 0.719083978824901 1 1
0.430514642262716 0.410645911617172 0 0
0.93528002924391 0.893385154497186 1 1
0.818045635105106 0.787826977617617 1 1
1.09673497419936 1.04232812010873 1 1
1.30843024950313 1.23686113137036 1 1
0.861871796416721 0.811329099536938 1 1
1.27225682129588 1.20797930576366 1 1
0.801537225430311 0.766816796462218 1 1
1.36372364361157 1.29340494328683 1 1
1.29108447256414 1.22346167565752 1 1
1.32887804266601 1.26308124835574 1 1
0.613927231414285 0.584340703031245 1 1
1.06733304724114 1.01400648588977 1 1
1.06670519443374 1.00829850254548 1 1
1.09081532775288 1.04810257608543 1 1
0.968653950783312 0.924011727526902 1 1
0.983251971572011 0.935693030412258 1 1
1.25947035441534 1.19910486718326 1 1
1.16805722195163 1.11726709580458 1 1
1.13149687341215 1.07905125178892 1 1
0.505972319097842 0.485401414389138 0 0
0.987318170639665 0.946119235340629 1 1
0.628574833872718 0.598884005780403 1 1
1.17396118417022 1.11801626349275 1 1
1.24746674830832 1.18493366376435 1 1
1.07437614623315 1.0162223147046 1 1
1.23035894994879 1.16743416118272 1 1
0.811952672661942 0.768266682954285 1 1
0.919541654986084 0.875677314423145 1 1
1.10737815696697 1.05907079609351 1 1
1.07096439546639 1.01982902379286 1 1
0.828924433426086 0.784890278387133 1 1
1.15052157649965 1.09216694520661 1 1
1.16954792710511 1.10790093328514 1 1
0.607064045543912 0.570157884448319 1 1
1.07999836513204 1.03853855635069 1 1
0.851306589988087 0.809741157071241 1 1
0.696926890817565 0.654784805840517 1 1
1.1668870947517 1.09913656156925 1 1
0.818770812185822 0.782725722782993 1 1
0.957141636765669 0.904596436650415 1 1
0.553628643455085 0.527614365181085 1 1
0.745097105616972 0.708166917231701 1 1
1.4904798926719 1.42280562338254 1 1
0.712773209541654 0.68258123440309 1 1
1.21840527799533 1.16727879171725 1 1
0.791175087142584 0.736542432249162 1 1
0.968697997137821 0.930459736564753 1 1
0.67644605338624 0.647930969440195 1 1
0.575393669842103 0.554350121492056 0 0
1.0380551326163 0.992112029220152 1 1
0.481450962585554 0.444794173178934 0 0
0.693328861677841 0.651360287121394 1 1
1.29627030346906 1.23046153958395 1 1
0.769767589956545 0.722663300848456 1 1
0.880046415793989 0.839744689164506 1 1
0.911452954120511 0.867394351410213 1 1
0.633731198903172 0.601452518227042 1 1
1.15610242244728 1.09462523022468 1 1
0.56310605134677 0.535213977563494 0 0
1.18208888351378 1.12866922022508 1 1
1.10388348602133 1.04448165868286 1 1
0.749911256159149 0.712028867000364 1 1
0.726042298814444 0.679679810623484 1 1
0.524244632081082 0.498756123663472 1 0
0.884007244138506 0.835913321555684 1 1
1.23495897469981 1.16565410912304 1 1
1.19613085894593 1.12945967788443 1 1
0.920520215543681 0.8734581216542 1 1
1.15053118273518 1.10124020559116 1 1
0.845061253277457 0.796352486899717 1 1
1.2455759694627 1.17571395527909 1 1
0.799801040477137 0.762128974828583 1 1
0.71637681521806 0.678695766269791 1 1
0.88872549146784 0.843661410088811 1 1
1.15909091012331 1.10374724538799 1 1
0.770547282075029 0.724531399855388 1 1
0.758948390051862 0.72530440332688 1 1
0.979091332821439 0.931159246150942 1 1
0.575801589853539 0.547441821199379 1 1
0.960198432564946 0.910411742685279 1 1
0.980192107923592 0.934803369778445 1 1
0.755025798388248 0.714906628043799 1 1
0.788698956649232 0.749571116095918 1 1
0.954751551499987 0.899719941630661 1 1
1.09879927796143 1.04488050012844 1 1
1.17627157671515 1.12039209833943 1 1
1.27625169099362 1.21110982200333 1 1
1.30889760966752 1.25071194124998 1 1
1.03780486365092 0.975441182420477 1 1
0.776366833071501 0.740744344659411 1 1
1.18316196733552 1.12854266910168 1 1
1.22957605419838 1.17410843054373 1 1
1.35735632771462 1.29229107385828 1 1
1.03745574908783 0.986583011284756 1 1
1.09908665119446 1.05274539579778 1 1
0.480302406130929 0.456790146752265 1 1
0.907132760200018 0.860987456127939 1 1
1.15177965324308 1.09573573898664 1 1
0.870652625706271 0.829650345858061 1 1
1.27125239761221 1.21943380256653 1 1
0.88982545110513 0.845928399101922 1 1
1.09002091444986 1.04746072621398 1 1
1.19074857189591 1.12753376555138 1 1
0.514123475765311 0.490774953312952 0 0
0.846917251333956 0.81011921594729 1 1
1.33523345603908 1.28052915326724 1 1
1.01090484294833 0.965184266964683 1 1
0.583699933183166 0.558415463081364 1 1
1.36245073473455 1.29657165700303 1 1
0.927715817019569 0.88450754039739 1 1
1.05840410563211 1.00483908370523 1 1
1.1099212525088 1.0629592345371 1 1
0.932797593725059 0.885270666009585 1 1
1.54764124793063 1.44459853951279 0 0
1.21381534338089 1.15890947455193 1 1
0.924264181520744 0.872925843410037 1 1
1.07889982801144 1.02795659631025 1 1
0.968068119459615 0.917438144601815 1 1
1.37136057378892 1.30113045624183 1 1
1.32405289994727 1.25882972429211 1 1
1.14102497377089 1.08961601661994 1 1
0.680043654346951 0.647581567507901 1 1
1.00385066753814 0.95809928499427 1 1
0.920313085106426 0.873973221201232 1 1
1.08820988003213 1.03066569368562 1 1
1.01105392731694 0.979924607255242 1 1
0.993550256010796 0.939975760658251 1 1
1.08442740434046 1.02340611847189 1 1
0.743264213474771 0.70644081842422 1 1
1.2483585005166 1.18809873440581 1 1
0.794967385976144 0.760061239381005 1 1
0.928778363742959 0.885353218463431 1 1
1.06881597234515 1.0204889188266 1 1
0.9633683721196 0.922716357078822 1 1
0.971185638542541 0.91864966313011 1 1
1.23048379230752 1.16236006812284 1 1
0.966370932530801 0.924862809955431 1 1
1.19956987087321 1.13578252615442 1 1
1.42087075970901 1.35060307181532 0 1
0.92208654415385 0.881468523026183 1 1
1.07874640242734 1.01561452518475 1 1
1.03721617239224 0.988484219265217 1 1
1.13285382751236 1.07893995466238 1 1
0.919688566520168 0.877038027454786 1 1
0.803459042955848 0.771439383178288 1 1
1.05098444955425 0.998550563341806 1 1
0.979514884903026 0.936629762565598 1 1
0.977003697433674 0.932740072042957 1 1
1.22409691301951 1.16502138561754 1 1
1.04971375955615 1.00577694680064 1 1
0.782141009537519 0.735074058529223 1 1
0.899252248842023 0.860904619532963 1 1
1.34404549837301 1.26472670529241 1 1
0.88398495783858 0.846688649085859 1 1
1.0927429577411 1.0407153269512 1 1
1.08085679203354 1.00437389484626 1 1
0.987919668994228 0.938010219284313 1 1
0.852111418436771 0.803829512974922 1 1
1.20716841169477 1.14813842287482 1 1
1.1455456114564 1.10463906188026 1 1
1.05482622239082 1.00728515758888 1 1
0.706959511864454 0.670062731625212 1 1
1.05070230659988 1.00455616279386 1 1
0.941184945879827 0.894281682335244 1 1
1.31828459180977 1.25493506588035 1 1
0.847301837505941 0.805993705780716 1 1
0.545247110797109 0.520722504466637 0 0
0.859376664192021 0.8188107234554 1 1
0.99372026827615 0.947685569653492 1 1
1.6314327073379 1.54775656350636 0 0
0.996709479290954 0.940237285715002 1 1
0.308555090043964 0.291023373726263 0 0
0.555746591922322 0.536052063428335 1 1
1.38587717783248 1.31746931921774 1 1
1.18422307816088 1.12539014092838 1 1
1.28328788517538 1.2332777731915 1 1
0.855120395431111 0.812471998467467 1 1
0.913670702249176 0.865617938378565 1 1
0.994778135969906 0.950676031821737 1 1
0.964866448513503 0.906449245036217 1 1
0.98202547822064 0.942740059784285 1 1
1.22752878087284 1.17567252950982 1 1
0.960817138544478 0.920536739988384 1 1
0.819021707797067 0.783359769957245 1 1
0.966286255489457 0.920098114067145 1 1
0.901752617307727 0.860113099663639 1 1
0.748393766841996 0.715966834220267 1 1
1.3234394112164 1.25638585311183 1 1
0.711363423735168 0.664831840256003 1 1
1.06078382089034 1.00880049044486 1 1
0.940454472834751 0.883265104205286 1 1
0.714162665743351 0.684279888033104 1 1
0.978303884444148 0.93186617479596 1 1
1.0620536467058 1.01815995489031 1 1
0.716177404056774 0.685086701478228 1 1
0.549695390164632 0.521504860891582 1 1
0.900227432105643 0.859675564149277 1 1
1.32061763855901 1.26102532107726 1 1
1.13003866251074 1.07319027794002 1 1
1.09984214217226 1.04777006863846 1 1
0.975527747178795 0.930385361119523 1 1
1.53224986596188 1.43881561741001 1 1
1.39407201586955 1.34832278378174 1 1
0.848598236546627 0.814250927770474 1 1
0.900109050665321 0.860836746140606 1 1
0.923860889678272 0.879777134160584 1 1
0.835156591042242 0.796996831028834 1 1
0.701421866046215 0.664007305078306 1 0
0.764210556682965 0.717404334652547 1 1
0.849079108220666 0.809183184295727 1 1
0.78642958746921 0.753819984555234 1 1
1.42403875152568 1.36034054795381 0 0
0.83240979110357 0.774337704848492 1 1
0.665175247075748 0.629902985593475 1 1
1.10535529339049 1.05210898241657 1 1
0.893326542047608 0.861162038664548 1 1
0.650806763385681 0.619759701975747 0 0
1.07504573779852 1.02480567339945 1 1
0.676641516728392 0.642422282152555 1 1
0.568920917546921 0.545624630336017 0 0
0.980113627276814 0.932229388718933 1 1
1.01685840421985 0.964762996057315 1 1
0.854752977965986 0.814849413839037 1 1
0.903203017765913 0.862953918656499 1 1
1.11340063463779 1.06085374127494 1 1
1.01070103279973 0.963158611660452 1 1
0.563939010908472 0.537234160174767 0 0
0.62905503078441 0.59944938416775 0 0
0.9410629902364 0.899638124159323 1 1
0.751868168653508 0.719683757451114 1 1
1.15464884703236 1.10028075553576 1 1
0.989547909687673 0.948323524661671 1 1
0.842653494911202 0.802294272433616 1 1
1.08530708397426 1.02544593524152 1 1
0.836549233087198 0.793802020794838 1 1
1.0297963083958 0.982910968003466 1 1
0.641358041247798 0.609612153144814 0 0
0.972335517394902 0.915029464035555 1 1
0.924017079176222 0.882918786466629 1 1
1.02347342904907 0.969008015075861 1 1
0.517603427215439 0.490553700876461 0 0
1.20516033345167 1.14133723173229 1 1
0.90204097564618 0.86316809746701 1 1
0.662564386528098 0.633138011496023 1 1
0.819357298650324 0.78121077240474 1 1
1.08147830516747 1.02798383839649 1 1
0.991394865037705 0.937399845995178 1 1
1.40954829554406 1.3364343187168 1 1
0.619785750331296 0.59608170765316 1 1
1.2113660917635 1.14432706674151 1 1
0.781884703159765 0.748285988723897 1 1
1.03659282052965 0.991125324871028 1 1
1.02172023927166 0.982886243047741 1 1
1.61403989141284 1.53434601376573 1 1
0.964622993889424 0.924758843532922 1 1
0.715024027191583 0.68562746953872 1 1
0.305808830694194 0.294319703715381 0 0
1.03935238405731 0.983291610520546 1 1
0.602775743914159 0.570645984986712 0 0
0.603374868700664 0.578594906767811 1 1
0.859963870759153 0.82010378372003 1 1
0.931880805701112 0.887255046064211 1 1
0.951417715175418 0.903966675636025 1 1
0.877069707981836 0.834731346492913 1 1
0.666150756788489 0.64005632933394 1 1
0.94096713545004 0.906573573779914 1 1
0.883985895899596 0.836896411819772 1 1
1.30392387279663 1.25279774270705 1 1
0.747656062100645 0.711186047391809 1 1
0.793138594351378 0.760274920826426 1 1
0.84249508412947 0.804533117772503 1 1
0.867293524177448 0.824679244168471 1 1
0.975379398085921 0.925660502567366 1 1
0.775839546551142 0.733434031020907 1 1
0.853965582840319 0.818136728382025 1 1
1.33521484281 1.25700504942338 1 1
1.05455901130309 1.00127315972817 1 1
1.32098008581661 1.2540405166841 1 1
0.992084664506759 0.953764376262987 1 1
0.657281676547772 0.638988810574943 1 1
1.45222716221584 1.37710216134502 1 1
0.661321428984934 0.623525584980786 1 0
0.441226874544889 0.414919866451231 0 0
0.975003074084668 0.931555322484462 1 1
0.822308076051402 0.786509272642208 1 1
1.45641553548035 1.37856907455956 1 1
0.803891335129747 0.75597608470443 1 1
0.774364780238574 0.73255872625655 1 1
0.90090907483873 0.862360772808563 1 1
0.391101386747231 0.378216662263286 0 0
1.19158191405436 1.1275316212025 1 1
0.522396412373559 0.497890019253372 0 0
0.907640955001271 0.858623066197922 1 1
0.798019195302735 0.755376814750451 1 1
0.851235394626202 0.805255852510703 1 1
0.861084718027957 0.820121964896115 1 1
1.56545306664373 1.4881754847971 0 0
0.793270279345596 0.745248505120812 1 1
1.07764514968015 1.03076453634992 1 1
0.914426205206971 0.867059490265859 1 1
0.954837175309928 0.911193787121053 1 1
0.911891855860536 0.857781639967036 1 1
1.41280983745844 1.35139115972064 1 1
0.953808223478912 0.914826734137226 1 1
0.8180714094192 0.778535538069079 1 1
0.906314661238366 0.854018409059145 1 1
1.09502673344447 1.02593722163554 1 1
1.05561230419904 1.01273737409532 1 1
0.731722949966715 0.700429402657753 1 1
1.07122955672196 1.0163881725829 1 1
1.00104835933921 0.954630185411362 1 1
0.852732549332565 0.815674984788978 1 1
0.748082616526335 0.710112699833593 1 1
1.16136887292475 1.10814458739882 1 1
0.717280568043623 0.676362986095353 1 1
0.812373242682127 0.773762800789304 1 1
1.11294206538999 1.055778302729 1 1
1.0101316058463 0.959775864832921 1 1
0.877675106135993 0.837093959460875 1 1
0.97650664953919 0.91334098887761 1 1
0.955017151227594 0.895770747608268 1 1
0.936755654479779 0.888493694893825 1 1
0.490283944286207 0.462211723090005 0 0
1.34289914988894 1.2665096596233 1 1
0.77533072673666 0.743298108983616 1 1
0.964056040654315 0.922538496732398 1 1
0.833703845178522 0.78445414030175 1 1
1.1992316206523 1.14588208981617 1 1
1.13110746978601 1.0763763957136 1 1
1.15147600167741 1.09493106916227 1 1
1.00671861244852 0.960996837615655 1 1
1.04977073402678 0.990836023221611 1 1
0.990656218091236 0.943047818237296 1 1
0.820123346325481 0.783636940378343 1 1
0.776507072504483 0.742384392364645 1 1
0.890649820927197 0.85677275320437 1 1
1.05050556140999 0.999759514553655 1 1
1.39639710261413 1.33062121303661 1 1
1.02117067047307 0.975840701184644 1 1
0.852234611830708 0.815766591465818 1 1
1.05511548452361 0.982707925145814 1 1
0.727150776493179 0.695337237172516 1 1
0.780606717363603 0.747194079438884 1 1
0.926498531243066 0.88491769790085 1 1
0.876209474989637 0.830742939066127 1 1
0.933529515342018 0.883525747331226 1 1
0.78436725476437 0.738886183296936 1 1
0.8283618464033 0.785658615164618 1 1
0.967902304123077 0.924289492438564 1 1
0.928556111339021 0.884626005087386 1 1
1.3574911387345 1.29362145826084 1 1
0.832606425719386 0.798547325368734 1 1
0.864232441219934 0.824334493250687 1 1
1.04154492756303 0.999874396893464 1 1
1.60585174086795 1.57990275836747 1 1
1.45008880491589 1.3808660615194 0 1
1.40211651562773 1.3364695414854 0 1
1.02006720172792 0.944847032218006 1 1
1.14259171070345 1.08005565946077 1 1
0.987615666591397 0.93663505166614 1 1
1.08202062269482 1.0247856763719 1 1
1.27295653194355 1.2205004429578 1 1
1.43307234766032 1.36351280885169 1 1
1.26131370748571 1.19722708722506 1 1
0.823243640346995 0.777434976231187 1 1
0.465769982013539 0.445016646645458 0 0
1.35661521330099 1.30172460046569 1 1
1.28367775376154 1.21023950622434 1 1
1.15542935848112 1.10427842446198 1 1
0.903924331433273 0.860926739575658 1 1
1.38117642489844 1.31297578261036 1 1
1.24476641123608 1.18304501505541 1 1
0.964866655177842 0.916028891404737 1 1
1.00431848281247 0.958803942805362 1 1
1.06145884010565 1.01076779984837 1 1
0.928957038561557 0.885719380294231 1 1
1.18924527251238 1.13736220420544 1 1
0.530752593660045 0.499451662314656 1 1
1.27820864510294 1.22343388664407 1 1
0.905925322407197 0.860911852915584 1 1
0.866715508551907 0.826790201022068 1 1
0.644682982902705 0.62316811298307 1 1
0.761066732736401 0.725673896474876 1 1
1.09505187035692 1.03906902256639 1 1
1.03849771344735 0.997319320320355 1 1
1.12814920539957 1.08045656551693 1 1
1.04527745674392 0.997825064480707 1 1
1.35637868347802 1.29603601494987 1 1
1.01917099003563 0.973593001407191 1 1
1.32157580386144 1.25343893277119 1 1
1.2485649927639 1.19080934746122 1 1
1.1361730978829 1.07968344969294 1 1
0.583403563048167 0.555794877858835 1 1
1.17304346168144 1.12060780924263 1 1
1.27884568155097 1.23228600571553 1 1
1.34402556694984 1.27645222636523 1 1
0.469438142780876 0.440220877517011 0 0
1.2959839658956 1.23632194724042 1 1
0.971766626011598 0.919371357768287 1 1
1.04029365198661 0.979418559436283 1 1
1.40136922352906 1.32931569287947 1 1
0.765121726001041 0.727345623426848 1 1
1.02836712727676 0.980062683134681 1 1
1.00785794800386 0.951572491884574 1 1
1.28922302762672 1.22473532428779 1 1
1.17942356782478 1.12247621894757 1 1
0.989786147341366 0.942834497089115 1 1
0.940722449248886 0.918730335281752 1 1
0.959167965694986 0.908068346761413 1 1
1.2634024892287 1.20058671012826 1 1
1.0349616780006 0.981522314842337 1 1
0.962582900424083 0.943689432434264 1 1
0.991815816356707 0.946223709606067 1 1
1.0015747570736 0.951603516885458 1 1
0.971654983149669 0.923371706109309 1 1
1.01595273033148 0.966752156366964 1 1
1.01644008526937 0.959031508648031 1 1
0.914972278179078 0.876407914694773 1 1
0.73609771886095 0.696030720567497 1 1
1.08785616143427 1.04352637722906 1 1
0.950242947392043 0.905151296432537 1 1
0.8470323518847 0.803341407076392 1 1
1.24079522597368 1.1831422726769 1 1
0.962957859075598 0.91105843051614 1 1
0.971609734335852 0.919262433524321 1 1
1.04337864519132 0.979606114752723 1 1
1.3150130258747 1.24392465043429 1 1
1.20402015498494 1.15190725950493 1 1
1.02087254098269 0.968655049113184 1 1
1.00154846581696 0.962534738377142 1 1
1.10502251510541 1.05846236407302 1 1
0.827947861946804 0.784487679809327 1 1
1.02948342009342 0.972665824586459 1 1
0.808892135980827 0.770110130520791 1 1
0.91326045629683 0.863009969701132 1 1
0.883529767571688 0.843015011470907 1 1
1.21532757251036 1.16069653581019 1 1
0.930144327011846 0.880948305103591 1 1
0.746338483986692 0.719272746161069 1 1
0.955501328467628 0.909937276745344 1 1
1.00364048372234 0.959341347675607 1 1
1.21841881614201 1.16349598166962 1 1
0.90435369263436 0.855991571251842 1 1
0.960814271595717 0.916973554513193 1 1
1.19418636540158 1.13577462334516 1 1
0.612906974037814 0.587312608608309 0 0
0.645793781319872 0.619445495152495 0 0
1.06859718427962 1.01299934569279 1 1
1.04871338311453 0.998364172620137 1 1
1.30377706988113 1.23175789319018 1 1
1.0199574059152 0.973470294971687 1 1
1.24427440376999 1.1763835919255 1 1
1.019354487297 0.974877088903508 1 1
1.27013138941573 1.20107415779684 1 1
1.13248639300563 1.07004596311228 1 1
1.1639595293391 1.10319426308135 1 1
0.791619343875708 0.754404844758204 1 1
1.23772598933604 1.17496063375503 1 1
0.889557938568092 0.84729076782751 1 1
1.30464017812857 1.23753808801948 1 1
0.586832487303963 0.558515305215159 0 0
0.919434124108254 0.870286689424595 1 1
0.628244430307811 0.599352055190855 1 1
0.979349744137675 0.93050029301331 1 1
0.752711998238512 0.716958533774602 1 1
0.930779428002256 0.88679061409218 1 1
0.755386008085119 0.720337634627119 1 1
1.24747547881956 1.1878010252157 1 1
0.500236334010872 0.479064412623104 1 1
0.600902621221659 0.594473720377129 1 1
0.776012568269027 0.7284523081439 1 1
0.890442204498172 0.840944219552089 1 1
0.767211172956644 0.724809015244967 1 1
0.754190551186623 0.707220453551763 1 1
1.13706290418641 1.08289490092757 1 1
1.33897299496275 1.27253655293271 1 1
1.08051049155486 1.03038767744585 1 1
1.05817344647783 1.0086287442906 1 1
0.854297733559873 0.804253092822466 1 1
1.03335432408776 0.986425035446418 1 1
0.743869634013612 0.699323232603993 1 1
0.74962249500044 0.702994153680899 1 1
1.07872440045286 1.03242417747936 1 1
0.94731611273364 0.894957607292222 1 1
1.16458096142227 1.10829075757756 1 1
1.12819686228321 1.07293069345678 1 1
0.618696230391758 0.588582680431552 0 0
0.622781330479981 0.593292406322436 1 1
1.21591702552706 1.15369679591033 1 1
0.861371207896364 0.813797970947866 1 1
1.04623910368754 0.997455568435982 1 1
0.990581203901518 0.945510830159984 1 1
0.948396245006041 0.900284267862772 1 1
0.728782890688055 0.699013462808677 1 1
1.36462145519871 1.28988337135754 1 1
0.987241573946802 0.930252549741626 1 1
0.881923411135881 0.845228335091958 1 1
0.540473778288607 0.52499537913593 1 1
0.788951085672368 0.747150393958262 1 1
0.991321960612484 0.945388050495039 1 1
0.800603509777249 0.765084475766681 1 1
0.906774841332736 0.854625792605173 1 1
1.05941710054759 1.01111881280585 1 1
0.858350895959264 0.816083573288696 1 1
0.916185543022298 0.870047788678605 1 1
0.749863445090033 0.710788016495181 1 1
1.07286455131552 1.01675070479483 1 1
0.938018911557918 0.89072494774349 1 1
1.06215939478665 1.01638443217126 1 1
0.865253662619699 0.825442870663151 1 1
0.958207423491007 0.912125325781344 1 1
0.687737604424064 0.657018450366196 1 0
0.566389571870773 0.54225066583427 1 0
0.673402687273802 0.644187819050242 1 1
1.20795421258897 1.14616320079036 1 1
1.38186760663066 1.31455611324552 1 1
0.684952222831677 0.643372257647135 1 1
1.09766304431174 1.05063677375419 1 1
0.82322851702722 0.781177583643624 1 1
1.18729191058134 1.12124353773174 1 1
1.21594524672937 1.14962105856473 1 1
1.38045705803805 1.31063986772383 1 1
1.21327234677949 1.15805615581883 1 1
0.833557695135057 0.783261643178205 1 1
1.18136750924228 1.12455314749999 1 1
0.873086072102288 0.829511958100947 1 1
1.10619379459834 1.05169722268 1 1
1.42978214647009 1.38053273603837 1 1
0.846700450248621 0.816890715161061 1 1
0.57527529689877 0.544722601481612 0 0
1.08150800877002 1.0372171140525 1 1
0.829134685018199 0.786271354041128 1 1
1.08938500212753 1.04126500932315 1 1
1.29233087827828 1.23520430737627 1 1
0.33910908453393 0.324854856124228 0 0
1.23141683543173 1.17131431490495 1 1
1.23385596026172 1.17216918671734 1 1
1.16915516227146 1.12264894582533 1 1
1.05274529534072 0.990129820979058 1 1
1.34946197279133 1.27139406570625 1 1
0.806709774058763 0.775103324374848 1 1
1.11292959632501 1.06192916727288 1 1
1.39094994372256 1.32750457985992 0 1
0.540963890553255 0.512282813727798 1 1
1.37121870001044 1.30669354014582 0 1
0.782687102021066 0.746652221103664 1 1
0.606804603695356 0.551470070775948 1 1
1.02027130491681 0.969051068801672 1 1
1.19047645884933 1.11039892292321 1 1
0.959328805710298 0.906533540159988 1 1
1.17274154807691 1.11851766747109 1 1
0.794805571421163 0.756597478707907 1 1
0.967675670504001 0.91825134194291 1 1
1.26986967879663 1.21754944547541 1 1
0.738552702300836 0.694173724746234 1 1
1.12261353220175 1.06281521711489 1 1
0.599156638994185 0.565681581234664 1 1
1.02331502767808 0.978900785112206 1 1
0.973920498215359 0.924741136861292 1 1
0.889491804470574 0.83779329685249 1 1
1.012287097362 0.958954281913024 1 1
1.05125267479857 0.991390374130298 1 1
1.03738185991687 0.984600361843904 1 1
0.561681277340662 0.524228172159739 1 0
1.03199534172425 0.977321626446142 1 1
0.876262622690756 0.823886040214809 1 1
1.09462417512069 1.0407121832392 1 1
0.697080318457811 0.653214370299516 1 1
1.48411731801929 1.3902373475002 1 1
0.924189542489106 0.877231757648531 1 1
0.921560317030517 0.883197575136399 1 1
1.10969678479022 1.0559318967623 1 1
0.717649285554052 0.676842937973032 1 1
1.11199664006933 1.05588772128073 1 1
1.13348928576381 1.07514602973771 1 1
0.974766100040002 0.938728762474792 1 1
1.05695704109046 1.01055043317776 1 1
0.792200658751582 0.753342576872809 1 1
1.16855520053532 1.11311395768292 1 1
1.04375777731116 0.995097505783566 1 1
1.00809978844697 0.957586323206374 1 1
0.98470880739919 0.936006677287294 1 1
1.10141806035958 1.04259197472217 1 1
0.589053087016587 0.56671898390449 1 1
1.03932357473904 0.987705452100619 1 1
1.1071204049536 1.04048218302925 1 1
0.82869501514422 0.792547465398938 1 1
1.1682669418335 1.11707645842271 1 1
0.827996318307818 0.787442214978245 1 1
1.06272981132635 1.01111079829946 1 1
1.37030786607437 1.29072858169334 1 1
0.937388661428688 0.886641332028242 1 1
0.921741444892282 0.876089366766761 1 1
1.12414308107249 1.07493830736912 1 1
0.91550502404457 0.872261114499049 1 1
0.821607479568025 0.784216463872509 1 1
0.774597879491971 0.731981951799841 1 1
1.15089303994639 1.09996011015881 1 1
1.19484968111299 1.12385661573562 1 1
0.869264886635689 0.833609449560319 1 1
0.817839394940204 0.779849815064875 1 1
0.851754420887078 0.806032374103851 1 1
0.93008439384415 0.880074181468534 1 1
1.03666004297879 0.987711403784 1 1
0.941042983610661 0.899224295674528 1 1
1.32318398466969 1.25172034323794 1 1
1.01576112326428 0.963143158384114 1 1
1.00986813378174 0.955387612106546 1 1
0.501040471556775 0.473597471155539 0 0
0.947924433452459 0.909115356183979 1 1
0.71136300258999 0.670109158475652 1 1
0.768131673540754 0.728413365699176 1 1
1.06506338180026 1.00327285713344 1 1
0.792242539263578 0.753063520189106 1 1
1.52439334365254 1.44863569606885 0 0
0.849168130598883 0.790626251980919 1 1
0.621777320797617 0.589223067977343 0 0
0.884370825866217 0.847396657063262 1 1
1.06380426233093 0.995728550947949 1 1
0.841916076268387 0.796100194480183 1 1
1.26476091465745 1.2295221939887 1 1
1.09674400637374 1.03772279128577 1 1
0.71465148869221 0.671570983803147 1 1
1.47063198097975 1.39109709266706 0 1
0.974379599847334 0.925191961739358 1 1
0.96812490485644 0.919643401004429 1 1
1.10284789576237 1.05370232955825 1 1
1.21183042558851 1.16937099790978 1 1
1.10737240863256 1.05215724357063 1 1
1.28463138252274 1.22528350938026 1 1
0.659698516376823 0.629452656020702 0 0
0.878670466653268 0.839661502262467 1 1
1.04345159659309 0.990494329438502 1 1
0.795833048211097 0.76030046667209 1 1
0.825454192742381 0.779863707768907 1 1
1.08765853399814 1.03410446678498 1 1
1.28480648642887 1.2181972785876 1 1
0.39110589285353 0.369400514703741 0 0
0.840054817756232 0.798162151392484 1 1
1.37592325849241 1.31354563373517 1 1
0.62944392495923 0.602175324352567 1 0
0.715668898324437 0.684499476001915 1 1
0.792239694286363 0.761494599170036 1 1
0.952649525420589 0.908902410799022 1 1
0.744117125906873 0.712618457662562 1 1
0.884546510290501 0.833777863492798 1 1
0.880803660803926 0.842665665166426 1 1
1.07903304098167 1.01271674323961 1 1
1.15205222814432 1.09906696080441 1 1
1.18646144538381 1.13442006777666 1 1
0.827193914381422 0.784065693043903 1 1
0.748276589350304 0.712012993198595 1 1
1.17530138172997 1.11688597319554 1 1
1.39124828219266 1.32271818313961 1 1
1.02997140018254 0.975970133934707 1 1
0.864681015798939 0.825657039798987 1 1
0.907139382727062 0.866465998699305 1 1
1.31158945538196 1.23473578571407 1 1
0.658456606993191 0.619842426182486 1 1
1.12131059958395 1.06875847367207 1 1
0.955753325350267 0.907518696978975 1 1
0.580902633307854 0.559976927304954 1 1
0.907606194820507 0.865066113451463 1 1
0.895550028053249 0.853921443608148 1 1
1.24494358527219 1.18734916456683 1 1
1.12797756910011 1.07254658025199 1 1
0.805374338710188 0.771362336311022 1 1
1.11065183238166 1.05751925039114 1 1
0.730163379293432 0.696283155087464 1 1
1.30848355772715 1.2395338840227 1 1
1.21797657622709 1.16671457396259 1 1
1.01519093943288 0.969754556536001 1 1
0.903463684830418 0.855044697808987 1 1
1.05898698352547 1.01225447280636 1 1
0.966788627536415 0.912489054810209 1 1
1.29568803856881 1.22858075020584 1 1
0.497677431292874 0.469790864111348 0 0
1.25192660552514 1.18591421130659 1 1
1.15482915636979 1.10370778084578 1 1
1.18384712954343 1.12043820724458 1 1
1.04593821499508 0.996633697487445 1 1
1.03038620542136 0.981371017853411 1 1
0.699868984022249 0.67070123401539 1 1
1.03254257714107 0.982235043937006 1 1
0.87087816195269 0.831989736928142 1 1
0.573049129108313 0.547841059771603 0 0
0.91470994221721 0.862238072727812 1 1
0.951961180449329 0.90421629921271 1 1
0.987819302094245 0.929688198528813 1 1
0.728662061113741 0.694664843820246 1 1
1.07375182712056 1.021716314231 1 1
1.01948300458701 0.969445102666323 1 1
0.538529074561656 0.515647650990703 1 1
0.981683100444397 0.941477436156974 1 1
0.742278430164781 0.708304206847206 1 1
1.05584303049535 1.00382662782974 1 1
0.650482264218947 0.620809296039454 0 0
1.07687025859188 1.022431479773 1 1
1.18365950197908 1.1334132881399 1 1
1.00836468207287 0.966873241421509 1 1
1.081331073571 1.03224303064446 1 1
0.928092909200366 0.887447338688277 1 1
0.733396860930519 0.688020558279784 1 1
0.687978760031241 0.657739650271608 1 1
0.74512789684883 0.712979977542787 1 1
0.624536087358697 0.589605554482969 1 1
1.07071306183535 1.0223055186859 1 1
1.35326757934652 1.29520923078252 1 1
0.942145624143889 0.889261261138908 1 1
1.22367756040355 1.17425041913658 1 1
0.409971718391021 0.388416837435066 0 0
0.730105424983665 0.679404671066287 1 1
1.05341845250215 1.00100794984647 1 1
1.40021325367919 1.31781179484693 0 1
1.41741096150947 1.34909147361676 1 1
1.69484898999805 1.60809368984444 0 1
0.958946474822795 0.919334714346314 1 1
1.07961139171068 1.03093831321845 1 1
1.21455454650567 1.15578922168709 1 1
0.547016883175928 0.523206338172249 1 1
1.08287644690309 1.02831442678602 1 1
0.717294150921266 0.681654282722465 1 1
1.0292157396779 0.986920389038719 1 1
0.140898168063428 0.134096582722305 0 0
0.890716805691796 0.837357305732874 1 1
1.3017484389385 1.23931882861351 1 1
1.2085109203818 1.15748315630779 1 1
0.896832232881826 0.860264097730417 1 1
0.983142848656371 0.933620668623803 1 1
0.875653631085136 0.830017394572274 1 1
0.778604302089717 0.736736722903797 1 1
1.02201311984588 0.98410135671538 1 1
1.21192744454875 1.15133520993447 1 1
0.538815799169109 0.519018395809985 1 1
0.686641486263538 0.658489720638877 1 1
0.953096513714262 0.898584363132842 1 1
1.05596779180167 0.999084982475747 1 1
0.980790215917317 0.928820110423849 1 1
1.55659435518263 1.47812633831794 0 0
0.693428868279374 0.671817790542092 1 1
0.851986163866181 0.80701217227766 1 1
0.924024283477743 0.882551325908085 1 1
1.11754569051304 1.06748137960229 1 1
0.976320222676326 0.923926743717115 1 1
1.16712541148744 1.11007738686347 1 1
1.0692616037894 1.01670241932443 1 1
1.30286200036301 1.23077289431511 1 1
0.9398571674145 0.892546566380961 1 1
1.10203465011572 1.05076623265097 1 1
0.573344314771314 0.548854719203405 0 0
0.769746012069853 0.732130793768444 1 1
0.84888506896655 0.795913746927706 1 1
1.25853329449854 1.20130795388419 1 1
0.972487848707703 0.920098755888514 1 1
1.04680680442993 1.00219195666966 1 1
0.782123833902517 0.749488719057398 1 1
0.761758758156359 0.731605524825527 1 1
0.967436784524652 0.916435458116855 1 1
0.73456806755483 0.702434145965932 1 1
0.758628428045398 0.718083669184232 1 1
0.961282426368009 0.933389735957531 1 1
1.70687756534483 1.62035985860138 0 1
0.940373579109518 0.896418285337791 1 1
0.958830010330029 0.916609913795305 1 1
1.2852575562075 1.22642320170334 1 1
1.18959978119305 1.1332469751069 1 1
1.0166259299764 0.969148519545749 1 1
0.94669285308103 0.894218703045484 1 1
1.12147746592058 1.06551858353018 1 1
1.19257529600159 1.1405845985591 1 1
1.0591950679033 1.00258004614435 1 1
0.914105516490912 0.873681322867768 1 1
0.935819161024412 0.887546435301894 1 1
0.876286925683539 0.828496962034621 1 1
1.16534106888304 1.12140374176003 1 1
0.630532916259684 0.589511821022385 1 0
1.26825124266261 1.20021567107333 1 1
1.08330024953509 1.03350811771618 1 1
1.73528341837919 1.65696029718877 0 0
1.01528850144396 0.965273023619694 1 1
0.935697329981546 0.882861665003375 1 1
0.889322870798029 0.842741896520641 1 1
0.59058395762341 0.559427167021854 1 1
0.979821170647563 0.933684456173678 1 1
0.77678920493781 0.723744197706222 1 1
1.02104898040431 0.976338991797769 1 1
0.799144633711854 0.762786082594639 1 1
0.843157049732256 0.793963872435423 1 1
1.12431664756604 1.05345867280217 1 1
1.07358070639698 1.02426950046079 1 1
0.95576627391784 0.913472235454125 1 1
1.29488939055712 1.23107675201618 1 1
1.6783693723241 1.60295355633584 0 0
0.857976026001576 0.830552837228172 1 1
1.65469374096785 1.56786594031422 0 0
0.624657240349826 0.584490381687803 1 1
0.91943472085703 0.87668952971556 1 1
1.14991724186336 1.105094135267 1 1
0.948910140693411 0.906614271717799 1 1
1.25186230298965 1.18651280428773 1 1
0.823093567999749 0.776606847076576 1 1
1.31679813524827 1.25343288288818 1 1
0.860930909894109 0.823474321387746 1 1
0.835515248164844 0.793184890367186 1 1
1.08020179921297 1.02937598776455 1 1
0.966784891846541 0.906408825909626 1 1
0.877580672208728 0.837355851954975 1 1
0.866254685219061 0.81906519969172 1 1
0.861407097595677 0.822610534949933 1 1
0.554484466099683 0.530333321548263 0 0
0.819164059249858 0.774948241788377 1 1
1.33520574385151 1.26347122055005 1 1
0.930687202153909 0.883856547538753 1 1
0.641382928907316 0.596980423556941 1 0
1.10711137123386 1.05518231402068 1 1
0.936084757273028 0.896737055661236 1 1
1.07198946372616 1.01129322058741 1 1
1.42399823528568 1.34984189547471 1 1
1.04699372843505 0.993445451021746 1 1
0.868919439233501 0.829730522109921 1 1
0.555841137652063 0.531741891938244 0 0
1.3222061454783 1.25971515038683 1 1
0.845443864709583 0.795096022815366 1 1
0.739959369534407 0.698125458383757 1 1
0.6725738853314 0.632996157233376 1 1
1.05528320219437 1.00531523864463 1 1
1.24118948524248 1.17966144305253 1 1
0.834717902454231 0.794903650064482 1 1
0.930250411292482 0.893076880137364 1 1
1.08108066133233 1.02836690891828 1 1
0.672009950928411 0.640948856579681 1 0
1.10029622466242 1.04915994743403 1 1
1.07460479700599 1.02899014690015 1 1
1.09926098381434 1.05471131874812 1 1
1.0614916154205 1.00723408327677 1 1
1.17138072496973 1.11273433215369 1 1
0.712322116064273 0.670313410627914 1 1
0.732234304597222 0.683353183820661 1 1
1.11086890113698 1.06511400018402 1 1
1.15491593630194 1.10538287056294 1 1
0.823228256454406 0.778492280637713 1 1
1.11345467387113 1.06044048361076 1 1
0.187068051946443 0.178832174685071 0 0
0.938514749132888 0.886055663397336 1 1
1.446013929631 1.37593015407154 1 1
1.46793216518977 1.39979070471802 0 0
0.841568696827433 0.805540841882465 1 1
1.1276734487671 1.08246347494998 1 1
0.869964123125298 0.825696665625695 1 1
1.391102431021 1.32920907727715 0 1
0.656624545484682 0.620246912082283 1 1
0.93128308661496 0.878871785624305 1 1
0.921402939392482 0.872753410636131 1 1
0.636982136052115 0.607797949182387 0 0
0.772896607382437 0.740511921700979 1 1
1.44141602430029 1.37159660804144 1 1
0.814343899028849 0.780104542035031 1 1
1.09815412196128 1.03782378612132 1 1
0.856280951291616 0.806683055754145 1 1
1.04584987694476 0.997611913527398 1 1
1.0289317990781 0.968104411680903 1 1
0.598130819010649 0.563106150154547 1 1
1.07369411397519 1.02091898666945 1 1
1.0605993876817 1.01408931223955 1 1
0.574159127168895 0.545686948264869 1 1
0.838312910546033 0.804029265707733 1 1
1.3381848401283 1.27293409047768 1 1
1.24978712274902 1.19343487309723 1 1
1.06866949720853 1.01832139750284 1 1
0.737794539552402 0.701777411058848 1 1
1.12193849828773 1.06899641880089 1 1
1.46379910871854 1.37969979108809 0 0
0.43182648403417 0.407459436206839 0 0
0.658981721560191 0.628006504494295 1 1
0.634426145644486 0.60801038355397 1 1
0.848498406447095 0.807645300420259 1 1
0.910899051212356 0.863162426914247 1 1
0.960182689318838 0.91341811857613 1 1
0.997658121767438 0.954614322382998 1 1
1.07054539660521 1.01206588438682 1 1
0.668747484774392 0.633568734439239 1 1
0.449770113214889 0.419018367048042 1 0
0.999385111707066 0.95363135069633 1 1
0.759536714415539 0.73314745128376 1 1
0.728136774396298 0.701812979226809 1 1
0.959138948278353 0.914377933353943 1 1
0.938247122848169 0.895159296424267 1 1
1.07091556151581 1.01842268084304 1 1
1.28959738237107 1.22313253336663 1 1
0.939264043027358 0.885344092324205 1 1
0.65293276572973 0.62675142429271 1 1
0.883081054413006 0.830909223995959 1 1
0.715584848573215 0.673928965865613 1 1
0.905972292475915 0.856173143759092 1 1
1.19710830911207 1.13898509007323 1 1
0.957587773611202 0.902314668290188 1 1
0.705373379750239 0.668658431270748 1 1
1.04899751207507 0.990256271178319 1 1
0.626136476815024 0.574167328725241 1 1
1.04044282980741 0.978823969931125 1 1
1.04795362133191 1.0043114104441 1 1
0.997381492643028 0.935938208998644 1 1
0.714093705155293 0.684554405393471 1 1
1.10603771743347 1.05311184075191 1 1
0.856372728253528 0.814366557545584 1 1
1.1341566088268 1.06834890009218 1 1
0.959355922553104 0.913010533292113 1 1
1.64559680331818 1.57822673528483 0 1
0.894472190878372 0.859424180097383 1 1
0.81501415995816 0.787193808629989 1 1
0.973010729477224 0.921878730402582 1 1
1.17537173876034 1.10878452462101 1 1
0.936433220457829 0.88455949468484 1 1
0.743796294744833 0.713450791031338 1 1
0.983546952620768 0.925562566612851 1 1
1.11319122435243 1.06453830382905 1 1
0.851727272509078 0.812011042723158 1 1
1.16029168193759 1.09689494773385 1 1
0.956112515071468 0.902238066696157 1 1
1.15667775278837 1.10359737227258 1 1
1.24150940038493 1.17346466520515 1 1
0.914275780671028 0.872077994087913 1 1
1.42186712450358 1.35846774219318 1 1
0.803234852801166 0.769860952299405 1 1
1.36158771718808 1.29262612165604 1 1
0.978874462904434 0.926764406952722 1 1
0.747228129127795 0.704341533603115 1 1
0.999248115764104 0.956963612892246 1 1
1.04474413223505 0.994779928609291 1 1
1.21854432055946 1.16151001874398 1 1
1.19231282118087 1.12359959125401 1 1
1.23750316404759 1.16779293349506 1 1
1.53953002606652 1.46961386642321 0 0
0.882226607433495 0.84068334759869 1 1
0.612588007599697 0.578873975547535 1 0
0.740348873012027 0.707905193965456 1 1
0.868717514421435 0.82405093558146 1 1
1.03088527281008 0.972013839020381 1 1
0.838629580984014 0.7962906724807 1 1
1.02119670651799 0.975731742289482 1 1
0.927638709655092 0.884199914315579 1 1
0.895718467589474 0.855189220962688 1 1
1.66189899668694 1.56068715632932 0 0
0.968225932351141 0.918548987029127 1 1
0.784583091972123 0.747971592386774 1 1
0.68233793357864 0.644724939376849 1 1
1.02276048360813 0.972087014014989 1 1
1.1800212724225 1.12965184760051 1 1
0.594978180437166 0.573610137164136 1 1
0.785523354200078 0.753675820828439 1 1
0.823574748873107 0.778551893948857 1 1
0.927256329177879 0.870254872658961 1 1
1.38575853584917 1.31688178088732 1 1
0.711548057003976 0.678958719609992 1 1
0.816530292519444 0.768778502062539 1 1
1.51449202334179 1.42362001383871 1 1
0.960133762392912 0.917917680415497 1 1
0.986518422167195 0.931863988387356 1 1
1.13597308692386 1.07337247137272 1 1
0.971485881987467 0.923930226360375 1 1
0.907723433417219 0.868978321690328 1 1
0.664961826956075 0.628445391387859 1 1
1.07604222355223 1.03051438407918 1 1
0.836289054753634 0.80209638346225 1 1
0.864252217371772 0.827920528737571 1 1
0.977013267210369 0.936431781209329 1 1
0.926448560389646 0.881875462306834 1 1
0.488311097864621 0.468917984906924 0 0
1.52368610911423 1.44015837296137 1 1
1.32258814141033 1.25475609800091 1 1
0.919473539750541 0.861786446451835 1 1
0.969631293620073 0.920064543292684 1 1
0.985808200359913 0.937210926652014 1 1
0.728845506645024 0.697698588926035 1 1
1.22866423700527 1.15999237412099 1 1
0.759695943945618 0.724890498242296 1 1
0.70744511801231 0.671005837042374 1 1
1.04610675447609 0.995479874470094 1 1
0.915554424420298 0.865780560513622 1 1
1.11144401326601 1.06344951935158 1 1
0.38249031475132 0.362796472943172 0 0
1.17518853085009 1.12053357861121 1 1
0.752317195417342 0.706260055462254 1 1
1.27678235078504 1.21656824423209 1 1
1.18194576659261 1.13004339120846 1 1
1.12528403279184 1.06564899760492 1 1
1.32281305643348 1.26945291086827 1 1
0.681749941182812 0.654582705517566 1 1
0.710998546599626 0.682207353907282 1 1
1.2500144494544 1.18671895381653 1 1
0.605899431561969 0.580910535860261 1 0
1.18287499327246 1.12016992638939 1 1
0.977308154077431 0.937994489022327 1 1
0.900023942369138 0.85767079585069 1 1
1.42165650224023 1.32866327026922 1 1
0.572640274618747 0.535793862186858 1 0
1.19939731961588 1.14496608917823 1 1
0.965042397444718 0.910275152638009 1 1
0.673839588191253 0.644146611574019 1 0
1.40975878749928 1.34162018825586 1 1
1.27260955962782 1.22049037590796 1 1
0.996111082024758 0.944801468956624 1 1
0.9134930231509 0.866961065722857 1 1
1.13759178023677 1.07584789486365 1 1
0.711277740365203 0.683110654042258 1 1
1.37186768286595 1.29836591820756 1 1
1.40928621443064 1.34105149382305 1 1
1.03465594451556 0.984723305110226 1 1
0.893418774208584 0.857425793254461 1 1
0.729577470962177 0.696103006596073 1 1
0.888481526497559 0.850265496269693 1 1
0.911434814747868 0.859821307280977 1 1
0.88335834336784 0.83845149112148 1 1
0.979013881273598 0.938079515133528 1 1
1.13149933958475 1.08417559710643 1 1
1.03878434696731 0.991412813958483 1 1
1.0414076002736 0.997130075850282 1 1
1.16269779058846 1.1123813211686 1 1
0.85903227094508 0.822084674033396 1 1
0.682104757411999 0.649870211986357 1 0
1.01710658198601 0.968313041927658 1 1
1.11521271786672 1.06740794983678 1 1
0.730617509519006 0.699709801002868 1 1
0.759363578641496 0.716040190519102 1 1
1.31250967364871 1.25294622893736 1 1
0.748389705792699 0.717754868790616 1 1
1.0185016414487 0.964517761439901 1 1
1.22745919332997 1.16491580781648 1 1
1.1466072884586 1.07831800044426 1 1
1.31962306898344 1.25734813220175 1 1
1.50446660601939 1.41205814936806 0 1
0.590688493169346 0.557976502500204 0 0
0.943529365194396 0.895148012960759 1 1
1.12831562119265 1.05900107044296 1 1
1.30784107806349 1.25171762262067 1 1
0.581535230299954 0.540286738684711 0 0
1.07761352017831 1.03524745084456 1 1
1.15244528742022 1.1023813490975 1 1
0.537414636722446 0.501334931120587 1 1
0.664584808470697 0.625335393234187 1 1
1.23292290820451 1.17687462501845 1 1
1.21838149214153 1.16205524953763 1 1
1.08759393175562 1.03858802125703 1 1
0.867630671658265 0.825222980185566 1 1
1.24524584097003 1.18275757492814 1 1
0.732258279698507 0.696234366262315 1 1
1.41935050734776 1.35081754500708 1 1
1.07719454918215 1.02407319084527 1 1
0.356650800544735 0.338985293914549 0 0
1.21017463734377 1.15485514346211 1 1
0.723711930536389 0.692389333757746 1 1
1.26559559199983 1.19899797866598 1 1
0.720359660530698 0.684485054012641 1 1
1.27400747440896 1.20776588301278 1 1
0.810687042674556 0.76910274993752 1 1
1.18147960423112 1.12464596052234 1 1
1.01753223314466 0.971834390086057 1 1
0.932867822254721 0.885499212911843 1 1
0.979656924954236 0.938848990253645 1 1
1.10215789095326 1.05233598053317 1 1
1.06592544154696 1.01203769027176 1 1
0.929650115555047 0.879773250207524 1 1
0.731847788400006 0.695548349500124 1 1
1.23852868729461 1.17977581809322 1 1
1.06628098481913 1.02330148066254 1 1
0.994594119725679 0.938525854143128 1 1
0.973692872708365 0.930661549676405 1 1
0.893332508664349 0.855977070642741 1 1
1.20670503488661 1.15663480156321 1 1
1.33956627513072 1.27362108420123 1 1
0.451667755202379 0.427952498927439 0 0
0.925764480137744 0.887391048701928 1 1
0.965474148854104 0.920738617190341 1 1
1.11974352419736 1.05983626731413 1 1
1.24090798844608 1.17799593314582 1 1
0.949669977018525 0.906089036525073 1 1
0.69432647622498 0.659782454696405 1 0
0.972112559792351 0.921248674744799 1 1
1.06990152574971 1.00169839915202 1 1
1.03264527237859 0.981046857553894 1 1
1.16110528848609 1.1040293486841 1 1
0.969344404007813 0.917880721764904 1 1
1.12934573738772 1.08177443655929 1 1
1.09485855049089 1.05382041566712 1 1
0.753465814670768 0.722124424783975 1 1
1.18779506961384 1.13390039126632 1 1
1.31829020790319 1.25948893547732 1 1
0.673856645415755 0.648747106157764 1 0
1.00780183045702 0.96006890540189 1 1
0.94505521503419 0.898199031800209 1 1
0.975197001042877 0.925893575515716 1 1
1.09605877108242 1.05041264271277 1 1
0.893326049427473 0.845252786253611 1 1
1.49403767376877 1.42049529273073 1 1
1.34535965080603 1.27610914676476 1 1
0.691326396520924 0.6615646039063 1 1
0.64340548008342 0.6089751496233 1 0
0.63207392032536 0.606887761561087 1 1
0.595891945625323 0.571422304059535 0 0
1.02009291934953 0.974124460128643 1 1
1.02976326731959 0.976909489533155 1 1
1.18994559297314 1.12564528646005 1 1
1.27137111578074 1.20047796043892 1 1
1.17957436565675 1.1176309178471 1 1
0.958302130625386 0.912930273539811 1 1
1.46153941549537 1.3858959076803 1 1
1.05337601674446 1.0066156679592 1 1
0.870155505074385 0.832376691940229 1 1
0.799126971836878 0.760664917703475 1 1
1.13102135890297 1.07300489903298 1 1
0.854621038433132 0.813738812497788 1 1
0.920741059785263 0.884764969928747 1 1
1.15142623377144 1.09495498166544 1 1
0.742473088307463 0.701908239113059 1 1
0.894693667277397 0.846965984985215 1 1
1.25639262897805 1.19524261621333 1 1
0.707093318195124 0.673134324380865 1 1
1.12811546499629 1.06779043938956 1 1
0.593106004419397 0.555668143703733 1 1
1.06267150857249 1.01706024509319 1 1
0.833655887515691 0.788951781543911 1 1
1.19349899899881 1.14146490209858 1 1
0.96993706477942 0.91517199286318 1 1
0.844210763561877 0.801126436697 1 1
1.0791928892295 1.0124134873202 1 1
1.28912708737141 1.21912754531081 1 1
1.07095626780679 1.0227904005094 1 1
0.868097124978563 0.818217852981208 1 1
0.985564565189047 0.948529366162964 1 1
1.13817784009703 1.08532635143544 1 1
0.923074158543186 0.876467337074386 1 1
0.931206492933834 0.889340991925576 1 1
1.29342007834758 1.23431821355581 1 1
0.954756355071623 0.911609833221626 1 1
1.15982556102541 1.10147179300749 1 1
1.45066333518296 1.38800377903887 1 1
1.2295549091057 1.16248263582294 1 1
1.22064462947066 1.15425988070445 1 1
0.529228489099257 0.505146510201804 0 0
0.939260847535813 0.892121299338236 1 1
0.755053818700935 0.713096422799942 1 1
0.640800715057474 0.60954929502418 0 0
0.781366100396749 0.741780142453151 1 1
0.709016527270252 0.674719392317506 1 1
0.867792337342835 0.82981027702774 1 1
0.879951965493419 0.837505303109367 1 1
0.957503731455347 0.917209689912939 1 1
0.952299744852199 0.905897701422891 1 1
0.853962804691126 0.80915599195746 1 1
1.15551381210092 1.09762185747817 1 1
1.07093117071904 1.01931000278266 1 1
1.31641486603615 1.26080887481281 1 1
1.09117859032101 1.05071545171913 1 1
0.452380714621096 0.426829559658774 0 0
1.12114216707681 1.06552550891896 1 1
0.854552320005921 0.808941610485105 1 1
1.25180885024861 1.19608255221664 1 1
1.07716927710776 1.03253668425625 1 1
0.898099144402828 0.848208631647772 1 1
1.13436028781763 1.07896210454577 1 1
1.32195345378956 1.26712126938247 1 1
1.0095951103369 0.959540346553484 1 1
0.750371518937368 0.712186822808397 1 1
1.22655939874708 1.16588695540534 1 1
0.525667877720256 0.493860474553082 0 0
1.08320172169949 1.0375877532344 1 1
1.47839543289476 1.42147938328367 1 1
0.649645595563905 0.61085199884405 1 1
0.913826225931742 0.86960163705607 1 1
1.01252331770676 0.965317300112074 1 1
1.00224611096566 0.948380104629587 1 1
0.682168809956673 0.64694983399942 1 1
1.15979548256816 1.10748811604927 1 1
0.987308807789239 0.942229403785545 1 1
1.28560958029766 1.22442913413149 1 1
0.887889370330924 0.83794183750181 1 1
1.17869809939695 1.11669189807743 1 1
0.25332068983203 0.242353397643237 0 0
0.817071355430746 0.782662747276255 1 1
1.11531541820339 1.06536365751285 1 1
1.23429705312674 1.1722578773502 1 1
1.26530772350448 1.19331337313238 1 1
0.885403274375294 0.846609280039082 1 1
0.755781201677716 0.709917564094942 1 1
1.07009797911621 1.02053312197892 1 1
0.865323095490692 0.832652640736365 1 1
1.32654410289897 1.25910883358079 1 1
1.21192532001178 1.15724253640556 1 1
0.773881527214886 0.732927918632592 1 1
0.912806262831657 0.869496243134794 1 1
1.04791096070877 0.998978730488058 1 1
0.814527866411776 0.776525961354792 1 1
1.12152888487765 1.06574955570742 1 1
1.38041470541306 1.3219728376797 1 1
0.908743605941185 0.87003563849907 1 1
1.1319622512741 1.08175750986947 1 1
0.754060515312084 0.719606412017987 1 1
1.45784157568632 1.3919140997416 0 0
0.891491241020061 0.831041992051333 1 1
0.904503931483951 0.862092631737415 1 1
1.05826310026666 1.0004519621293 1 1
0.726166990680867 0.691820380265673 1 1
0.920624097382059 0.875355738536832 1 1
1.30341169690394 1.23704464793503 1 1
1.1668204275181 1.10054371908296 1 1
1.1529203499085 1.09631097420286 1 1
1.07728703283988 1.02995805206194 1 1
1.02033296260489 0.968406459106596 1 1
0.975760849290052 0.935983255730244 1 1
1.48126998612045 1.41578963459203 1 1
0.785089704397447 0.753897459586635 1 1
0.885708159910862 0.832287638199105 1 1
0.966124651256025 0.91901095334662 1 1
1.36504751363187 1.28446435362467 1 1
0.995935107643803 0.945536588437753 1 1
0.707706982925141 0.665618030144271 1 1
1.02692860250801 0.975149593612851 1 1
1.31117924764548 1.25122629783268 1 1
1.07927132513457 1.02304285516648 1 1
0.916577549998806 0.873076301983 1 1
0.764604511728894 0.728069441279476 1 1
0.765963079614027 0.729906217545351 1 1
1.04267767453374 0.995656780296545 1 1
0.980593653027095 0.917344623883925 1 1
1.04750611452339 0.985216797737513 1 1
1.03400536034562 0.986352991234083 1 1
0.819174297321128 0.769087538481598 1 1
0.150245968749237 0.13475072480022 0 0
0.952374174376159 0.902572032729535 1 1
1.06806698062199 1.02098106652969 1 1
0.888856932839761 0.836275086531864 1 1
0.876973268341718 0.83436323689411 1 1
0.866046422531258 0.819582699347856 1 1
0.926776603605214 0.88100640171935 1 1
1.31525521231565 1.24297552341154 1 1
0.716239755339926 0.682918283080834 1 1
1.60065837314832 1.52474061885807 0 0
0.926914038679349 0.883489570671951 1 1
1.01837605030951 0.968149920093006 1 1
0.769638199678587 0.731202918686816 1 1
1.02268876389513 0.976559573953177 1 1
1.24840076011768 1.18407531970392 1 1
0.876097932424074 0.839282878244848 1 1
0.950768016243402 0.904709039231661 1 1
1.18247357734525 1.12277152737059 1 1
0.573667968586773 0.535974090127625 0 0
1.14584960318287 1.08951639502514 1 1
1.29481539503815 1.22750724894262 1 1
1.18850106183664 1.13054554011969 1 1
0.542204660564605 0.523505426301336 0 0
0.676724933905034 0.635624951146191 1 1
0.778682184994592 0.730323617634815 1 1
0.483517470628156 0.451217827166796 0 0
1.08376315473516 1.03342762578955 1 1
0.66052303575862 0.631180375914287 1 0
0.757571332375732 0.717076460294812 1 1
1.13512731062936 1.0667796214599 1 1
0.863103538790452 0.825368354835954 1 1
0.840549332787222 0.799450243054439 1 1
0.833286748879326 0.795940199892616 1 1
1.20757914838804 1.15868899511536 1 1
1.25105719704271 1.19645201430754 1 1
0.659668674730071 0.623560368295635 1 1
1.33068279533845 1.26853787306379 1 1
0.962924334996339 0.920609483447345 1 1
1.18769278043539 1.13831020647639 1 1
1.15578623140435 1.10086350508486 1 1
0.997613257229988 0.943071668045988 1 1
1.17701957717781 1.11570822359917 1 1
1.23831123394936 1.17705904557681 1 1
1.23819524703481 1.18052239659245 1 1
0.948443061837143 0.901735596042674 1 1
0.71802290519682 0.675432876994104 1 1
0.960376854505059 0.912074732582348 1 1
1.03807826542794 0.990849839724674 1 1
1.0624578548685 1.0175047726058 1 1
0.597957426657712 0.566247404398878 1 0
0.926315319316144 0.882472561345337 1 1
1.10411467626648 1.03723307597206 1 1
0.996655389923884 0.932874706410825 1 1
0.803053720211132 0.771013366512698 1 1
1.41137576591876 1.35034507342178 1 1
0.838064632655479 0.802488927846707 1 1
0.933704320779827 0.882157390936644 1 1
0.908569826093377 0.862518408025669 1 1
0.726193948090316 0.691977594400152 1 1
1.29788085159869 1.23216694307591 1 1
1.02762418888759 0.969082578882122 1 1
1.40557673221265 1.3254069579152 1 1
1.32267120135494 1.25106897270818 1 1
1.18277885224283 1.13008071891358 1 1
1.32503733163645 1.24791886752802 1 1
0.998246070635872 0.947393250341938 1 1
0.874021505468829 0.832765260905095 1 1
0.503568968357931 0.47554415945578 0 0
0.725140967961288 0.697161137889749 1 1
0.824373384284469 0.791640138193468 1 1
1.13812008091829 1.08207991630229 1 1
0.698337004066091 0.654023823411227 1 1
1.41170999766515 1.33230461167138 1 1
0.526842555173942 0.502079136749386 1 1
0.557402039686382 0.536928707143219 1 1
0.731475637304316 0.695751106047173 1 1
1.04264957279765 0.993877381317381 1 1
0.750865958785863 0.717353837716756 1 1
1.14669991115634 1.08693030738005 1 1
1.22876734368513 1.17273942381662 1 1
1.30846419915844 1.23857420561079 1 1
0.87216064303236 0.832661282773306 1 1
0.857407417083426 0.809273483583695 1 1
0.875682386955367 0.83532644844588 1 1
1.03513228006908 0.979572166559135 1 1
0.705675679013719 0.672105130325469 1 1
0.906637533575007 0.858565649707581 1 1
0.773682847426014 0.731366577933927 1 1
0.412263051472188 0.393179031421013 0 0
0.837647417444166 0.802305589133199 1 1
1.11158582057739 1.04847439223771 1 1
1.10587704456219 1.04829751925781 1 1
0.725545971740008 0.692464670627406 1 1
1.14334079414798 1.09269086065316 1 1
1.13634606665926 1.08836658349366 1 1
1.23672056011989 1.17585898038669 1 1
1.09830006456115 1.04833880911088 1 1
0.78712616458082 0.75404484598617 1 1
0.947203317743588 0.885156350891574 1 1
1.29979721516509 1.23796384472109 1 1
1.03026977084824 0.976531685889091 1 1
0.913841057483828 0.869864547371836 1 1
0.9422750007479 0.894540508922579 1 1
1.19107396319318 1.13318388293737 1 1
0.687427706239861 0.651001118955169 1 0
0.821976173836682 0.781397177264748 1 1
1.10875350740482 1.05726380936099 1 1
0.82131956288347 0.780617701172941 1 1
0.973682905852195 0.927420020695144 1 1
0.840445387741021 0.80418490528847 1 1
0.755648236569801 0.715703303023827 1 1
1.0284202694327 0.975219969447793 1 1
0.884401273078041 0.847959841657483 1 1
1.39875596212214 1.31785089336027 1 1
0.882527690076996 0.840156274355452 1 1
0.977293672152347 0.915623106834363 1 1
0.73031265074566 0.695218837107637 1 1
0.989755205571458 0.944117937361665 1 1
0.665503649098493 0.640721658304844 1 1
0.755998779072763 0.724280215586541 1 1
1.32706224538528 1.2558924724939 1 1
0.786100346099363 0.746974571649298 1 1
1.12966162775632 1.07228878414885 1 1
1.19083938623346 1.13260655128411 1 1
1.07232064394573 1.00748610338932 1 1
0.948972224539448 0.896465189678274 1 1
0.655168420802387 0.614513358938279 1 1
0.732329194883294 0.702005012112608 1 1
0.579339182327841 0.556069647594458 1 1
0.800525387276558 0.770395189324612 1 1
0.931305013868467 0.890778701050237 1 1
1.36330877415197 1.29736885475095 1 1
0.942381297217001 0.89335790298383 1 1
0.716754551668065 0.674078472650599 1 1
0.848086672857932 0.810600385047044 1 1
0.9938905500646 0.93370158480335 1 1
0.743591662189567 0.711603690983246 1 1
1.02432038714993 0.963631629706529 1 1
0.73392486491402 0.69286492798692 1 1
0.876643492230521 0.832492363307884 1 1
0.920488144607267 0.874885825368539 1 1
1.17570122703417 1.11587692862323 1 1
1.13549958151176 1.08161399996362 1 1
0.946905131318461 0.901025816211787 1 1
0.763883295466218 0.727086122033084 1 1
1.04522090452694 0.996588484958 1 1
0.97806153984535 0.928129344747869 1 1
0.823892309346767 0.790498564941955 1 1
0.507657606129028 0.486621574924349 0 0
0.633289674957895 0.599731037978582 1 1
0.665261390851935 0.626148939731418 1 1
0.806414620722599 0.757096289376931 1 1
0.627892386282953 0.598405251396468 1 1
1.11528476037522 1.05806656632282 1 1
1.34210223593471 1.28129658828711 1 1
1.16955666561762 1.10726953171872 1 1
0.853642989298664 0.804206525021224 1 1
1.42760901723217 1.35816518563732 1 1
0.629213195916146 0.597163473029489 1 0
1.31288567683697 1.25846322300562 1 1
1.06471343551237 1.01096450798533 1 1
0.987618965172859 0.957487230246282 1 1
0.753627907832047 0.719141719146916 1 1
1.08882373282663 1.03741102977386 1 1
1.02395865597042 0.97651425244497 1 1
0.930250241824917 0.888807351111337 1 1
1.01562347933848 0.966051371751763 1 1
0.52433925927981 0.495191311375924 1 1
1.25903715627968 1.19379877288495 1 1
0.761759535964295 0.726095362737787 1 1
1.06254787140775 1.01436403338213 1 1
0.927398503368709 0.887139180981143 1 1
1.20551166590735 1.14713940500263 1 1
0.651952965684225 0.619679574549217 1 0
0.830048788687548 0.799956574187812 1 1
1.40466082118523 1.32933951398239 1 1
0.627382356172197 0.588631456989519 0 0
0.927849193742465 0.882376208938609 1 1
0.805167870448607 0.760734460851659 1 1
0.587131399461262 0.552828432837024 1 0
0.922977147015287 0.881757067498761 1 1
0.714362477512137 0.687882422622516 1 1
1.38445074652021 1.32005477716486 0 1
1.02913934393839 0.971266037779751 1 1
1.01828934858814 0.96333999481478 1 1
1.10043766491096 1.05404155431374 1 1
1.19062299849448 1.13124718912488 1 1
0.845174450713088 0.80704807166705 1 1
1.00446539658229 0.950378609130971 1 1
0.547794588045872 0.518727651435745 0 0
0.861036559409079 0.820498061341778 1 1
1.17408003906491 1.11088348462175 1 1
1.20239482369858 1.14024349487672 1 1
1.44605787580592 1.36662317542142 0 1
1.01362246694085 0.970677928249509 1 1
0.807460938078049 0.770140272586195 1 1
1.04205388189424 0.99837907431843 1 1
0.725402328315147 0.679390431047734 1 1
1.05450493177149 1.00267623878304 1 1
1.45339669647699 1.3783822676624 0 0
0.757922489272471 0.722212850241934 1 1
1.03716255308898 0.990408918606072 1 1
0.972082147989954 0.930406556182483 1 1
0.878748294197176 0.828405563074657 1 1
1.28520869254481 1.22609167965154 1 1
0.337608191765882 0.315948942985557 0 0
0.579749858913023 0.550916880157269 0 0
1.00114352009938 0.954537453302118 1 1
1.10771617355941 1.04241496892367 1 1
1.09492336205928 1.0470267183485 1 1
0.624123595073057 0.597937925529889 1 1
0.60655107429173 0.572459928621062 1 0
1.21546851260985 1.1605924845534 1 1
1.27578705543122 1.21566751681142 1 1
0.770392113695204 0.739096989648416 1 1
1.10562544702388 1.05461811264629 1 1
1.33005834958897 1.27019145767404 1 1
0.989427083736136 0.949511726123773 1 1
1.16418162800515 1.09010412337498 1 1
1.45696017286458 1.37280206896647 0 0
0.815726149097932 0.784555644380502 1 1
0.434947826388954 0.419500554052768 0 0
1.44668454879834 1.37167519975333 0 1
0.776105161769794 0.745572494441583 1 1
1.00418831156086 0.954875629620811 1 1
1.06341130485778 1.00284817288456 1 1
0.939901865064469 0.890172385061253 1 1
0.938901414008257 0.889593359170854 1 1
0.727380645833306 0.688950214436215 1 1
0.736155421619538 0.703519630325976 1 1
0.987984906028067 0.934884577928564 1 1
0.573374011857597 0.544308687321103 0 0
1.184918771104 1.12203501274945 1 1
0.788868917201162 0.759043105469103 1 1
1.41644189566716 1.34062816485727 0 1
0.93321740812944 0.88289895891149 1 1
1.00506531544933 0.960057169238593 1 1
0.881378490857423 0.841242401436159 1 1
0.390399182777895 0.364719138616518 0 0
1.04477435482454 0.991474620169346 1 1
0.865039225076279 0.818743519553952 1 1
1.08208593397545 1.03400541453242 1 1
0.820268923910308 0.779624737178182 1 1
1.32351310070472 1.25867067544232 1 1
1.33121167490213 1.26729408538513 1 1
0.628804871537239 0.604937666079315 1 1
0.835986244376178 0.791514609373627 1 1
0.915425316567822 0.870983063718641 1 1
1.3907772354468 1.31920231390149 1 1
0.828232742833451 0.779735036748944 1 1
0.944979311918503 0.901604603818496 1 1
0.922656060599272 0.880885263432927 1 1
1.29500580682211 1.22699760136043 1 1
0.864591818997454 0.819962920009444 1 1
0.829933647411613 0.787883337007655 1 1
1.19609468009501 1.147288091957 1 1
1.15689249314755 1.08002172788622 1 1
1.67770952429126 1.5958588817288 0 0
0.942841602256992 0.893295520960062 1 1
0.543327026636018 0.517069115866998 0 0
1.07781283590079 1.02844946742172 1 1
1.07933554388817 1.02534259114697 1 1
0.845816778710759 0.803815553109235 1 1
0.730647974349656 0.705980646127029 1 1
0.880308814605707 0.838589451461848 1 1
1.11064620129632 1.06041004830783 1 1
1.12177084975989 1.07068760065266 1 1
0.930654789837397 0.887485077427997 1 1
0.75673858141615 0.719069968087721 1 1
0.992527516542638 0.945671501902845 1 1
1.05040825342073 0.998689697243283 1 1
1.04844351024114 0.984339393781408 1 1
0.940200918859525 0.898208226847009 1 1
1.09972051023732 1.03770623276571 1 1
0.90607506434903 0.862520539285675 1 1
0.822958895840912 0.780297182576209 1 1
0.90652780460457 0.864702538149445 1 1
0.947203080970051 0.898046173567992 1 1
1.29806072262627 1.23631766735627 1 1
1.31300807422502 1.2468383496018 1 1
0.999494125489617 0.93918220528556 1 1
0.956756162216403 0.914410056923611 1 1
0.941442255058351 0.898978975716748 1 1
1.29697826857429 1.21529018856919 1 1
1.15953331652313 1.10502793619239 1 1
0.638063384074258 0.602334682485095 1 1
0.974673657262328 0.930433876142062 1 1
1.19184720213021 1.1299698951501 1 1
0.722880329984253 0.692578619800006 1 1
0.979590519024378 0.933163833933216 1 1
0.983038138047047 0.937726191632417 1 1
1.25889255768553 1.19422209787981 1 1
1.65857174849708 1.57747402670794 0 0
1.28820671386879 1.2261249494528 1 1
0.478437418052339 0.447566679332939 0 0
1.04926761650169 1.01083973388022 1 1
0.42639204700672 0.406078611400167 0 0
0.955089103811092 0.9100051998792 1 1
1.35139931330098 1.28639796997647 1 1
0.973038305663869 0.918358534695209 1 1
1.42158638672833 1.34322191755067 1 1
1.04273685864759 0.989069565688508 1 1
0.994771130885898 0.950670786181604 1 1
1.17488250434738 1.11509845872842 1 1
1.07615125099595 1.03190089420374 1 1
0.915916422752917 0.862683399470657 1 1
0.911151183750273 0.853883667767966 1 1
1.1170161568422 1.06352594555192 1 1
1.27787256089358 1.20895356062826 1 1
0.781713423956411 0.744100028414996 1 1
0.987868195292297 0.926667161552074 1 1
0.839763729051899 0.805455697231427 1 1
0.872286779991982 0.836681391485258 1 1
1.12814748059159 1.07628836156289 1 1
0.780410612874251 0.742651211245089 1 1
1.29812092613512 1.22841108795635 1 1
1.10078720726521 1.04627957003954 1 1
1.27584569895223 1.21374632695159 1 1
1.26802291664561 1.20745594155285 1 1
0.869813524105862 0.82916223496216 1 1
1.02477453320911 0.974201480473223 1 1
1.126853373509 1.07505348932748 1 1
1.044411182129 0.99501947817253 1 1
1.27435227126207 1.21117430563283 1 1
1.16706699703416 1.1126110597351 1 1
0.953581500574161 0.909290323973866 1 1
1.07889819882625 1.02520061280283 1 1
0.836813165020654 0.799522113393702 1 1
0.816002505956417 0.777540699680309 1 1
0.86446707925351 0.828669673509932 1 1
0.902816431122342 0.866430280416557 1 1
0.776966434488224 0.741337848790782 1 1
0.911923758116117 0.863805663028394 1 1
1.19957448497645 1.13814656823688 1 1
1.12359835502247 1.07780377894887 1 1
0.74480711133704 0.714120046228172 1 1
1.14084028297978 1.08560040194054 1 1
0.817914312942422 0.770327956816783 1 1
1.19388247221327 1.14069188570172 1 1
1.50878665780754 1.41506096696064 1 1
0.673562230242799 0.63684478293133 1 1
0.841779257167626 0.809506585682215 1 1
1.30585184909618 1.24399892351814 1 1
0.905679063817945 0.874905858150801 1 1
1.23636856713615 1.1702158926068 1 1
0.986625699162504 0.934860818584434 1 1
1.06156594203356 1.00647967424341 1 1
0.94299661133221 0.900565716617762 1 1
1.16492909163085 1.10890357482939 1 1
1.01904651853634 0.974121977072172 1 1
1.12834253762916 1.0788983052111 1 1
0.594155881820796 0.567102823065692 1 0
0.506894527320015 0.469109786158975 0 0
1.20534632593942 1.14610482118995 1 1
1.19814804319619 1.14799409346594 1 1
0.7691730733393 0.73376648329602 1 1
0.755035520124663 0.714069848959453 1 1
1.01310437713005 0.96618037502378 1 1
0.89263674306619 0.850237497153279 1 1
0.920050686424823 0.882945199721574 1 1
0.459072424515476 0.437473990857965 0 0
1.36972136829661 1.30241730605055 1 1
0.962118929733717 0.918796479940402 1 1
0.910373250482166 0.860767935162798 1 1
1.02189131216784 0.967221090570495 1 1
1.13146643455329 1.08535008459399 1 1
1.18050963008087 1.13333568157635 1 1
1.16895802929709 1.11119643537758 1 1
1.18188578156542 1.12681824990647 1 1
0.809337882079285 0.771248578174014 1 1
1.7041143598072 1.63136673684689 0 0
0.799628402636366 0.759733269784376 1 1
0.938659344575305 0.890973596293558 1 1
1.05061239651103 0.996444932657964 1 1
0.955477462911714 0.909105013061436 1 1
0.859011957760926 0.817741380695708 1 1
0.681427282051488 0.651912385958603 1 1
0.897295844313085 0.86752438326612 1 1
1.0086133403722 0.958828441023469 1 1
1.08154457880392 1.02422813404106 1 1
0.701773985950952 0.661177248012771 1 1
0.787031753503219 0.748932348446817 1 1
0.817822847120373 0.781551701396197 1 1
1.53055916038542 1.44321899813641 1 1
1.08883191278727 1.04258728334209 1 1
1.17406396255762 1.10662850551759 1 1
1.08481490132667 1.02830282373204 1 1
1.36363764152079 1.29489716458006 1 1
1.3652735060791 1.29746560025238 1 1
0.662469616055082 0.625153755195247 1 1
0.857688843285737 0.817261619869915 1 1
0.960372555168809 0.916939417191167 1 1
0.359509341839173 0.336416323388845 0 0
0.780841142811973 0.754435115164739 1 1
1.08124674479862 1.01664189939536 1 1
1.16243654838243 1.11069436784712 1 1
0.827652520251063 0.790825348117774 1 1
1.25776444089054 1.19135795026537 1 1
1.20069831131299 1.14302500735794 1 1
1.09647030828056 1.05117569875162 1 1
0.896403558753344 0.854933879851509 1 1
1.05512892080449 1.01300519362303 1 1
0.865530024022964 0.813090072213914 1 1
0.912012839464276 0.867378486038314 1 1
1.581084643824 1.51823775740386 0 1
0.923160819627441 0.856227084301285 1 1
1.09520236196483 1.02844997806738 1 1
0.619492339740378 0.582464428174259 1 1
1.12504899426152 1.0724380625607 1 1
1.2231064998012 1.15344826296962 1 1
1.06584911809613 1.01940457755901 1 1
0.975118113067668 0.907359606505921 1 1
0.855872405435135 0.819105919083903 1 1
1.3416293174987 1.26989473087791 1 1
0.86205210856581 0.814559189392094 1 1
1.20788295243808 1.14647667619095 1 1
0.7164263426509 0.682915635678172 1 1
0.942484581632112 0.896283262840354 1 1
0.701767693784577 0.664111095894159 1 1
1.25591067145892 1.19822142620718 1 1
0.868467087145591 0.821541792663955 1 1
0.967865358918148 0.929055288816249 1 1
1.27679937848653 1.21201918558961 1 1
1.16036891071973 1.11165027656699 1 1
0.845141592479819 0.810992081861976 1 1
0.395487886548218 0.366629485748089 0 0
0.714724742504951 0.684951988424625 1 1
0.9770337331272 0.928641440770142 1 1
0.465151518260084 0.440241730336772 0 0
1.07742792783002 1.03440888704821 1 1
1.15155868978457 1.10128445217848 1 1
1.27384158453463 1.2146758661481 1 1
1.22282698549755 1.16860034179087 1 1
1.09536565067618 1.04534730165549 1 1
0.905948158707095 0.866263391276762 1 1
1.07365634249493 1.02371948373591 1 1
0.917484357447387 0.874227241343159 1 1
1.16867817857855 1.10848173879299 1 1
1.07971425697809 1.03117107214807 1 1
1.33083611416563 1.2775424381336 1 1
0.81781544235266 0.772823468466388 1 1
0.970334154366741 0.920934720054825 1 1
1.26002084311146 1.19245976051426 1 1
0.856199536119776 0.818748370028532 1 1
1.06824178523492 1.01176372015289 1 1
1.07176801864932 1.01006739760048 1 1
1.28666914013833 1.2267811489931 1 1
1.2392221148312 1.18464300282636 1 1
1.04852908395212 0.995707646951198 1 1
1.28555134387773 1.22520047704977 1 1
0.953583421532771 0.902978599359971 1 1
1.20415494883649 1.13905782200767 1 1
1.05395534911087 0.994145453042801 1 1
0.923104058315369 0.871241411469179 1 1
0.77883520642415 0.739463325123194 1 1
0.829864672727932 0.78843410264572 1 1
1.08525668399825 1.02709872323917 1 1
0.985975138835112 0.955460947521183 1 1
1.2172828181132 1.15324198963793 1 1
0.946269194722911 0.90570254354064 1 1
0.459253085248507 0.438404477074965 0 0
0.780571271642994 0.746941254812419 1 1
0.972332116981633 0.917607409571431 1 1
1.05461494198927 1.00224148572655 1 1
0.998688324540635 0.951247101283253 1 1
0.855580176189622 0.814720652744658 1 1
0.549566334378831 0.522333457959775 0 0
0.980950416748076 0.939146607798578 1 1
0.829335551974695 0.789979802151105 1 1
0.821488615706723 0.777664967450054 1 1
1.12447553089651 1.06829146713329 1 1
1.09538295973541 1.04691544236171 1 1
1.45305702416399 1.37007247029777 1 1
1.05764550739962 0.997798686759157 1 1
0.887479991901265 0.830542912621715 1 1
0.899285217085381 0.852730592173476 1 1
1.01369062401063 0.969212638762412 1 1
1.12618666325324 1.06299638157985 1 1
0.898733658944438 0.861804568239408 1 1
1.15209608714274 1.08178412020682 1 1
1.20735142229027 1.14816028522121 1 1
1.24509927128498 1.18288094143078 1 1
1.09072255828278 1.04339988021999 1 1
0.789841504427961 0.754665703961126 1 1
0.933678563976574 0.898988118709042 1 1
1.10409965712708 1.04075012223712 1 1
0.959091036250236 0.913177961117027 1 1
0.962490427746147 0.916336698845236 1 1
0.65676965102356 0.627320848845453 1 1
0.519348156812894 0.496286706296173 0 0
0.771513337269416 0.740086237941291 1 1
0.91419276702948 0.872241382660206 1 1
1.09593603234753 1.04445266695286 1 1
0.786368930953973 0.7472151511328 1 1
0.791850981800402 0.741989827311128 1 1
0.661553833700539 0.632500321736512 1 1
0.823827099097996 0.784551830073734 1 1
1.31354975290072 1.25288741319658 1 1
1.19057375378072 1.13849221419494 1 1
0.919068586260884 0.879810113152148 1 1
0.686153731294653 0.655863433035592 1 1
1.06666615479708 1.00892987261453 1 1
0.904724496267314 0.869974096356708 1 1
0.986344002198537 0.939531137715135 1 1
1.08463338970708 1.03444913802708 1 1
0.702751502854576 0.670181647901808 1 1
0.982799914750682 0.92888407060844 1 1
0.916234159059396 0.873258253990859 1 1
0.926692029219321 0.884546412831579 1 1
1.14485214214286 1.08586561525607 1 1
1.36555416978442 1.29049831323924 1 1
0.936169041977954 0.880834871188834 1 1
0.584217754774468 0.559193046856763 1 1
1.28877897903319 1.21884407545166 1 1
0.521896120899093 0.502814921725771 0 0
1.25238955222406 1.18438089247711 1 1
0.612449391940301 0.581958468262265 1 0
1.16383697930984 1.11322322266817 1 1
0.925903909288387 0.883946623591514 1 1
0.827931263120432 0.780056542190691 1 1
1.24762075991848 1.18106252542798 1 1
0.404476467197075 0.387866936678744 0 0
0.967104482302492 0.918524521763976 1 1
1.30061498527012 1.24690335156752 1 1
0.888563390550667 0.841500328352574 1 1
1.03232197759563 0.982810125639529 1 1
0.992412322549784 0.949455406957603 1 1
0.483515386782961 0.459270321078915 0 0
1.23193101082612 1.16484617585654 1 1
1.38996795958201 1.31323335926914 1 1
0.804403100595138 0.763745926219376 1 1
0.559742050179212 0.537292811459792 1 1
1.29106484915871 1.22906324214559 1 1
1.1678058315908 1.10442890897983 1 1
1.30378007951098 1.23348681423945 1 1
0.500496741691204 0.472765659487239 0 0
0.988591651757293 0.948946560914541 1 1
1.15857320801397 1.10469136918135 1 1
1.22463503003424 1.16470330111764 1 1
1.16983813350978 1.12165940237611 1 1
0.81146422303068 0.777241134943567 1 1
0.791632205778124 0.753993365033394 1 1
1.17988526028056 1.12570086291336 1 1
0.797523601541428 0.753609301516978 1 1
1.2894245982185 1.22650391395207 1 1
1.1656695935221 1.11005730869417 1 1
0.946859294976485 0.904520749623013 1 1
1.30692148361375 1.24448615406062 1 1
1.38256525058741 1.30891038018911 1 1
0.81560211136809 0.770903082021458 1 1
0.883420181124946 0.842655656569736 1 1
0.651604654684916 0.624311046855653 1 0
1.09587815555658 1.03742966608652 1 1
0.621933612360755 0.597554639948878 0 0
0.910989153777546 0.867592277715664 1 1
0.905325667550517 0.868749442509424 1 1
0.952332712765603 0.908455415944204 1 1
1.00581412618021 0.949705516834675 1 1
0.850196280490028 0.802392374135992 1 1
1.06734098419686 1.01782496095324 1 1
1.04200064809307 0.987288967008358 1 1
0.69557359845189 0.661708929277275 1 1
1.0689789118366 1.01887370501326 1 1
0.838875503758026 0.800477620647986 1 1
1.28870378876019 1.22817048395136 1 1
0.770037898399542 0.723775479197043 1 1
0.668051225138985 0.634896980388575 0 0
0.605808700656475 0.583072189215151 1 1
1.19701678120289 1.15009530806853 1 1
0.984634342755581 0.938666479906711 1 1
0.936338322724793 0.891327566094332 1 1
1.02764356218066 0.974167285972413 1 1
0.95802951052529 0.907046053420865 1 1
1.17930470618709 1.12561747668716 1 1
0.582437198091512 0.560762762460433 1 1
1.16300004332933 1.1046226379403 1 1
1.2190109414286 1.15613532753629 1 1
1.47741263055008 1.41025204380694 0 0
1.22705709158662 1.16719832758386 1 1
0.623676411176357 0.591653084612704 1 1
0.333395844495326 0.311180543655575 0 0
0.932473073662884 0.884583692950912 1 1
1.33587712630138 1.28654884460811 1 1
0.778990588442339 0.736540558209444 1 1
1.28438774305585 1.21656497485624 1 1
1.01994566273165 0.972275406120846 1 1
1.20779994105716 1.14223477854757 1 1
0.808688522594302 0.762992758344774 1 1
0.495892705714633 0.471002593559673 0 0
0.989479640096364 0.94680943148301 1 1
0.645009599781224 0.615992075561789 1 1
1.14559383078059 1.07496158803932 1 1
1.00368209495138 0.957555571095477 1 1
0.854027364624111 0.815664753137806 1 1
1.46724466531553 1.38840792172501 1 1
0.955733367370579 0.898048692785822 1 1
1.07676217773165 1.02453933572728 1 1
0.831376343477484 0.791193642535459 1 1
1.16964319070019 1.11351618925606 1 1
1.1784248614131 1.12190299181191 1 1
1.17420426765381 1.12327533911481 1 1
1.10952010052607 1.04801656546135 1 1
0.620352383152529 0.589278296507323 1 0
0.869007636047988 0.832159199444942 1 1
1.10980268773231 1.05443135493692 1 1
1.25914234711007 1.20061505882292 1 1
1.16252667670284 1.10349666923785 1 1
0.888925573425152 0.84943391695391 1 1
0.680998547865797 0.646580626911363 1 0
1.0095870244198 0.955305066612494 1 1
0.94151749141714 0.905100586194848 1 1
1.09847510589138 1.04505511686202 1 1
0.83046593609362 0.786626499378264 1 1
1.45076398937509 1.37028390853639 1 1
1.28863080441264 1.22624952871417 1 1
0.746114340424251 0.697706881534925 1 1
1.05618763143286 1.00819174501483 1 1
0.887248242881569 0.849817542961717 1 1
0.75852161933516 0.713184658913987 1 1
1.01013403684059 0.965297516383068 1 1
1.12554070426191 1.06826214819706 1 1
1.25218070000244 1.18689847072886 1 1
1.2182445493863 1.15836055823374 1 1
1.28509135049492 1.2414177025814 1 1
0.765869461996014 0.725102319521787 1 1
0.431369797413807 0.411832917679552 0 0
0.908684137487908 0.868955655417719 1 1
0.579774448520608 0.550705278380391 0 0
0.921021839926379 0.88045177803936 1 1
1.09164841001465 1.04216527857853 1 1
1.01899201218614 0.967915454965497 1 1
1.54329587233283 1.47189618318532 0 0
1.24847606693678 1.183770989484 1 1
1.3769852003493 1.31478347923396 1 1
0.862620472429704 0.818296189649743 1 1
1.31914632111762 1.25909979914916 1 1
0.826666310613882 0.790927148769018 1 1
0.411598879096956 0.387990192744251 0 0
1.06485367739508 1.00219725393708 1 1
1.08654637582256 1.03132448875056 1 1
0.707156077237667 0.675597718399032 1 1
0.784480060238376 0.742551745861004 1 1
1.4208565649243 1.35356271118376 0 1
0.926166719899545 0.882481659301514 1 1
0.977786857474929 0.924460730322537 1 1
1.17408580746324 1.121009592683 1 1
1.34102473175365 1.27071478137302 1 1
1.16796188030029 1.10325875613264 1 1
0.920776503155815 0.87916377807137 1 1
1.01289487189041 0.973183049042529 1 1
0.937077331260885 0.889543243972347 1 1
1.09362370670724 1.03259482861994 1 1
0.730300093068488 0.678915935708515 1 1
1.12607451445776 1.08665394675575 1 1
0.912010816268117 0.868040949250319 1 1
0.80031891403092 0.757773163742343 1 1
0.583763578375137 0.553790010744982 1 1
1.31502370936321 1.24056404029232 1 1
1.15084664407615 1.08350749297431 1 1
1.17263269132341 1.1280702075264 1 1
0.849940938936547 0.80955974671061 1 1
0.788829434961146 0.75350977372509 1 1
1.24773906348872 1.18139015096221 1 1
0.462414439836479 0.448751136119633 0 0
1.2633341231528 1.1992725365184 1 1
1.22589950079253 1.15285561446691 1 1
0.933828062909824 0.896403969572744 1 1
1.12582685833633 1.07514511702562 1 1
0.592846334146472 0.565022686413379 0 0
1.36629235026269 1.30044013929694 1 1
0.993767931723569 0.950106082066164 1 1
1.49401738848372 1.41536219565336 0 0
0.943841023166588 0.90339446639387 1 1
0.95633967724871 0.916126301962629 1 1
1.03715502222088 0.989132512859386 1 1
0.749524114026584 0.709160308790973 1 1
0.572525512823404 0.543930180355438 0 0
0.921411619126048 0.86963101335884 1 1
1.06606056955331 1.0133686776254 1 1
0.852264956271929 0.803933821696851 1 1
1.08368205069495 1.03037473788871 1 1
0.872107595462019 0.823618209427807 1 1
0.873267727749004 0.826633419423259 1 1
1.25217517021222 1.18397782129372 1 1
1.11496392222207 1.04766971349601 1 1
0.928860634914347 0.892784270076947 1 1
0.52806101883036 0.493067804575098 1 1
0.760976278386709 0.727784953726878 1 1
1.09665643832584 1.04799020155766 1 1
0.695782052548803 0.665304639162549 1 1
1.12391690385177 1.05608943773449 1 1
1.32800212882352 1.27338531966627 1 1
1.20136944881928 1.13811003055441 1 1
1.41822921919278 1.34775983137051 1 1
1.33919760341146 1.27971787053524 1 1
0.693103640033761 0.660564137535644 1 0
0.677971548499741 0.647795943514616 1 1
1.02276398312631 0.973445580212167 1 1
1.21977038372065 1.16068222152423 1 1
1.14847432491464 1.10374896362281 1 1
0.888348707915352 0.839394380115758 1 1
1.05215406062363 1.00068919761534 1 1
0.849845913248138 0.811599956564217 1 1
0.870453945295141 0.831260950041868 1 1
1.10372719151869 1.06095472580781 1 1
0.845740728855838 0.792185636041209 1 1
1.24861308826735 1.18494826740538 1 1
1.18633936097365 1.12644773961317 1 1
1.58906117313628 1.52101604635497 0 0
0.508582626358786 0.48165513490121 1 0
0.894387220090213 0.84205079642258 1 1
0.699495717413356 0.67290398549472 1 1
0.858784476263703 0.820703922925279 1 1
0.829056929134782 0.787035954886588 1 1
0.452471602698208 0.431744536536242 0 0
0.913610102093611 0.869586789110418 1 1
0.962548662245142 0.918358331907804 1 1
0.909521260405951 0.863770891056958 1 1
0.857462017056179 0.817477790482441 1 1
1.22253412479034 1.16160222273997 1 1
0.867292091148609 0.837713851789599 1 1
1.11203478722042 1.0542129517879 1 1
1.01433941200282 0.966573282624318 1 1
1.23733900440582 1.16817889204467 1 1
0.970303023732413 0.922870931387017 1 1
1.23744840659156 1.17146720013288 1 1
1.1903636831797 1.13122064251577 1 1
1.05268920182407 1.00533455949069 1 1
0.758536258803118 0.716320975414486 1 1
1.34110366507307 1.27551707655119 1 1
1.0341984392358 0.981170437393794 1 1
0.847647311118381 0.811655159261022 1 1
0.920429659022611 0.872704538270398 1 1
0.703662054811853 0.668341264963254 1 1
0.640137095935319 0.612997884993241 0 0
1.15437928410865 1.09522177334358 1 1
1.00517878367108 0.963190514933266 1 1
0.931761229031119 0.888051371874918 1 1
0.443512456659351 0.420631474646107 0 0
0.631406160672706 0.601997012896154 1 0
0.862222005942649 0.822293184189278 1 1
1.05221508420457 0.993536294749807 1 1
0.833341973584897 0.786851430751821 1 1
1.25815646858978 1.19305779716393 1 1
1.02184888799569 0.968559484683237 1 1
0.814554568281868 0.767397925029089 1 1
1.02937017530185 0.982056917092358 1 1
1.15958609129499 1.09465962019889 1 1
1.1598538670315 1.10081772989451 1 1
1.14054017060592 1.07558955692068 1 1
1.12839339116761 1.07954214721909 1 1
1.37245520010463 1.29386571200157 1 1
0.930601991331111 0.882456664736857 1 1
1.34206416796772 1.26737400955266 1 1
0.72389304954363 0.690508130354167 1 1
1.02871701056553 0.973052589938138 1 1
0.742660802729452 0.707749947144527 1 1
1.13856094657378 1.08539414117192 1 1
0.387421521912297 0.371339416556315 0 0
1.62566791683126 1.54823389093206 0 0
0.969251541828748 0.928065385127617 1 1
0.807622473349962 0.754046433898374 1 1
1.08473226810641 1.03492496584958 1 1
1.03945412115332 0.985055940936219 1 1
0.668247174264535 0.63325130196835 1 1
1.25146825038723 1.18510371717032 1 1
1.43210743218255 1.3654401688537 1 1
0.809209196467262 0.769843670846574 1 1
1.1130515063142 1.06393611153959 1 1
0.824223299417994 0.781432495467444 1 1
0.927838935404968 0.877447565622425 1 1
0.641909405681404 0.615378367800789 0 0
1.53138689765723 1.45019532227699 0 0
1.27339470506761 1.20270746927856 1 1
0.990850037232919 0.955159657907847 1 1
1.039453483776 0.971759159306571 1 1
0.897506453412072 0.854069225259712 1 1
0.791839590981182 0.752419212790921 1 1
0.729104426848225 0.698072447560944 1 1
0.946952415770471 0.886233058372467 1 1
1.1118432296201 1.05444203920258 1 1
0.685395952452023 0.647819969599523 1 1
0.611852954171015 0.586559394504363 1 1
1.00236298107913 0.955741950985645 1 1
0.759344094090674 0.725611235462283 1 1
1.42983926076342 1.3571692841614 0 1
0.676649420949883 0.636763968090988 1 1
0.957311189459726 0.909179361935322 1 1
0.779545383595086 0.745497010688789 1 1
1.0444108362218 0.99120447946114 1 1
1.45714365730464 1.38594040751225 1 1
0.905344469681391 0.855301258940296 1 1
1.05477002927176 1.01298358592583 1 1
1.08886007627881 1.03596674614857 1 1
0.828204004113582 0.790124762965806 1 1
0.701511985211404 0.664116915094691 1 1
1.27040740655026 1.21184983574056 1 1
1.07738464124206 1.02709165574172 1 1
0.828443379848621 0.781741557519829 1 1
1.10248340215451 1.03800815775579 1 1
0.623560780256619 0.598673138779489 1 1
0.739838529090474 0.707930254276005 1 1
0.926071163523005 0.880414960574782 1 1
0.741434827975665 0.710568268899498 1 1
1.02000042128871 0.967187415753443 1 1
0.902942991390576 0.867408980755687 1 1
0.828529717751849 0.791366319005035 1 1
0.880037803756637 0.840934345573253 1 1
1.02013014554162 0.970316126853814 1 1
1.50029816668768 1.42540740034594 0 0
1.17846330949496 1.10476601628999 1 1
0.961766221780677 0.920562601047261 1 1
1.01931710034715 0.96683090245363 1 1
0.673414052440993 0.643006294978703 1 1
0.705339383641379 0.665859174705546 1 1
1.31798993305549 1.24368920055878 1 1
0.850363239227223 0.813353362499505 1 1
1.11816140222271 1.06522950086431 1 1
1.0226145239629 0.9621836099713 1 1
0.691247274552742 0.658216022304646 1 1
1.00100886993319 0.951033159600793 1 1
1.24901088945949 1.19843679229114 1 1
0.755419133263906 0.718726037014115 1 1
0.864190676558724 0.822194621839382 1 1
0.698750854414834 0.668585171651991 1 0
1.14074747695683 1.08333827292243 1 1
1.39428968206419 1.3178090232676 1 1
0.776794977997401 0.739625226462926 1 1
1.43555220175467 1.37048895189047 1 1
1.00021108105727 0.954008582376719 1 1
0.795543245574425 0.759121842454158 1 1
0.822254088501349 0.819444249927415 1 1
1.08187685919335 1.0298452710923 1 1
0.869972612076103 0.829521936371916 1 1
0.784531974563211 0.746333855807277 1 1
0.680061589797933 0.644475432850687 1 0
1.14629156432245 1.08671005475904 1 1
0.688269424303708 0.65894652118086 1 1
0.852885329985422 0.806027221270681 1 1
0.93774670818501 0.895544181174699 1 1
1.10108616584052 1.05065305425065 1 1
0.893691835153953 0.849057723134902 1 1
1.06066311937971 1.01191701925621 1 1
0.956975113359082 0.910716628683109 1 1
1.46172300326854 1.37996901892097 1 1
1.11612093570011 1.05986777349369 1 1
0.983838458494481 0.933296366981496 1 1
0.933340099679415 0.881923078274693 1 1
1.1356546499624 1.08141997684507 1 1
0.656584314922639 0.630672981363707 1 1
0.65493887374851 0.617206765082817 1 1
1.07155877964658 1.02019017392874 1 1
1.38547819758405 1.3209248561892 0 1
0.898629571408219 0.855323184550268 1 1
1.28097230514463 1.2202350913825 1 1
1.05915392150343 1.01070787254125 1 1
0.818283374015646 0.782718238144246 1 1
1.12143963140526 1.07609411690207 1 1
0.949813080312951 0.907562816287325 1 1
0.872177225943302 0.841557748590508 1 1
0.146529480801238 0.136963589217303 0 0
0.733910647982733 0.698620941080837 1 1
0.696213244642513 0.658436503066094 1 1
1.29515134553069 1.22124648762814 1 1
0.88757044442704 0.845148271628141 1 1
1.02705999919735 0.978086171868799 1 1
1.03704933642121 0.98153744292066 1 1
0.890345314904792 0.849542795587743 1 1
0.953369056019687 0.91168149272441 1 1
0.947482475191894 0.909050502573695 1 1
1.63929716342002 1.56809349262183 0 0
1.22029581029613 1.14717764666755 1 1
0.843513437382409 0.810144654534946 1 1
1.27898058070841 1.20179025370719 1 1
0.479072907294378 0.46121050224504 0 0
1.72998504049977 1.64967074478837 0 0
0.992828132097728 0.943466745076497 1 1
1.07218432511858 1.01939212135017 1 1
1.2911613727936 1.23089379360531 1 1
0.94514566397 0.896099951618762 1 1
1.15350154642123 1.0924365909779 1 1
1.05923857037507 1.01475294835313 1 1
1.02030625673573 0.966520291238192 1 1
1.03565765130268 0.98417995287648 1 1
1.04937499581388 0.995384271739339 1 1
1.06144974674182 1.01004123799525 1 1
0.654006124887301 0.617787893657955 1 1
0.85641439919941 0.804657413613551 1 1
1.1679438728786 1.10769658888351 1 1
0.986987412944783 0.936472695898635 1 1
1.19704155384282 1.13151243388401 1 1
1.16183435404537 1.09642326731078 1 1
1.26776668983793 1.20581151686828 1 1
0.588813662973453 0.544597225760998 1 1
0.944614175259102 0.902727287286032 1 1
1.26492259518531 1.20690845775409 1 1
1.00480138367779 0.954238393736901 1 1
1.22979480517368 1.1717147974692 1 1
0.995387133181375 0.94713455410637 1 1
0.884242596030198 0.850812739506726 1 1
0.595307421720687 0.568843610540409 0 0
1.05818002889308 1.01584398187262 1 1
0.607247184326773 0.568030666436361 1 1
1.02986375631915 0.979744161927279 1 1
0.534513348046168 0.507034886441273 0 0
0.7471387361682 0.716033273648131 1 1
1.01388982561708 0.963456564877962 1 1
0.900124151727715 0.864850604244287 1 1
0.704338999902717 0.67114136093482 1 1
1.14665050492505 1.09368605153661 1 1
0.967165275655884 0.922850128930383 1 1
0.930633627389901 0.885934140669764 1 1
1.10997087743907 1.059489100045 1 1
0.873753213941109 0.8210960680375 1 1
1.36819348524013 1.29366601081544 1 1
1.30036457770929 1.2395745450458 1 1
1.0265843372687 0.96824199072385 1 1
1.02079426309369 0.965699522336721 1 1
0.813937582211589 0.762984442215293 1 1
1.00720799483642 0.954813359588142 1 1
0.907618883406738 0.879347490817685 1 1
0.964377069224701 0.913176596464331 1 1
1.33859617535754 1.2690444503894 1 1
1.31759916133531 1.24582016048435 1 1
1.25331926378295 1.18583963492252 1 1
0.950077857026541 0.914721363720284 1 1
0.907554459097632 0.866887656089004 1 1
1.05048181055402 0.995554131456309 1 1
1.33072847501567 1.26035530788124 1 1
1.13412488946086 1.08670724763633 1 1
1.03734216673022 0.986103379637996 1 1
0.809953952965469 0.773869435835992 1 1
1.01368508508742 0.962785407093732 1 1
0.589239209878791 0.557399327081888 1 0
0.908197904634885 0.863167149366838 1 1
0.619842095283542 0.586722018961714 0 0
1.04965635080003 0.999010349576108 1 1
0.764450044085257 0.715234076970631 1 1
1.25182058676739 1.18721529786795 1 1
1.09170411106632 1.04418538991419 1 1
1.06325639434236 1.01017185065614 1 1
1.12110453462521 1.06881869228537 1 1
0.986101848770735 0.945631295032684 1 1
1.10900443551012 1.04632127842768 1 1
0.876128116327572 0.818363195026013 1 1
1.56826585775456 1.47911127076982 1 1
0.824707572023215 0.786481183331475 1 1
0.90392937330557 0.850734307954987 1 1
1.2052457184742 1.14852772101755 1 1
0.71272035525779 0.675181447019142 1 1
1.0292592648389 0.985848475633181 1 1
0.513499678694832 0.48158171645593 1 0
0.56592304314871 0.529350965056386 1 0
0.82133340153551 0.781266474876999 1 1
1.16447709178112 1.10561050631245 1 1
1.40040470609197 1.3288414377207 1 1
0.639098483152427 0.605390771176256 1 1
0.692759771024242 0.660213053532774 1 1
0.774105177908127 0.738361263278321 1 1
1.01221512956802 0.953751968523654 1 1
0.66293405861946 0.626868731238774 1 1
1.03005245614991 0.980055787648322 1 1
1.05770751537062 0.995340407948287 1 1
0.892330670581675 0.842117111270891 1 1
1.21786263851529 1.158521974027 1 1
1.16701989233417 1.10207263420116 1 1
1.62538464098543 1.5512994423423 1 1
0.534322255144041 0.508455601579459 0 0
0.840967789284451 0.805348720533138 1 1
0.808398686162089 0.772117131852304 1 1
1.05827893814032 1.00975011212439 1 1
1.2510130793495 1.18677023910889 1 1
0.570674600770849 0.539746735296293 1 1
1.19439427391171 1.12419461771847 1 1
1.18281424067003 1.11867376046907 1 1
1.24711607857386 1.18714151441421 1 1
0.347289332327082 0.328005178154306 0 0
1.13607843986331 1.07081318571313 1 1
0.74251014892155 0.703198449021554 1 1
0.537277948802617 0.511422062301142 0 0
0.713117684412502 0.675920065498162 1 1
1.14884661705809 1.07928599539582 1 1
0.676264701832132 0.626961323197512 1 1
1.14112353038844 1.08718431325078 1 1
0.86399026641191 0.822686238417528 1 1
1.00958490533115 0.950938179654765 1 1
0.876083523712066 0.835166112590175 1 1
0.694142268336364 0.660911978493052 1 1
0.502315833218049 0.487003729467641 0 0
1.93443621710951 1.83530702721485 0 0
0.906041513001221 0.86058199049205 1 1
1.3671902392409 1.30306526010077 0 1
0.742278233987873 0.695082979778191 1 1
0.867595797062517 0.82791722979056 1 1
0.834731868441653 0.800207118544196 1 1
0.926374009691525 0.880856445092761 1 1
0.791352563215729 0.738058081634974 1 1
1.33597360802 1.26286419871439 1 1
0.908719471179545 0.864553429132127 1 1
1.00687828078751 0.96158362463308 1 1
0.65076975720394 0.615508497012971 1 1
0.755723397965151 0.720300256595952 1 1
1.20093843523346 1.14086929381015 1 1
0.931541164788713 0.891535215238438 1 1
0.840115788058467 0.805243908767431 1 1
1.31918204399098 1.26405769039221 1 1
0.711815778513309 0.685442521938333 1 1
1.33356639571687 1.27103300123494 1 1
1.14413394361379 1.08271933242843 1 1
1.06778259449218 1.01369068449204 1 1
1.21576234042641 1.15934457121376 1 1
1.19944689256007 1.13643009591944 1 1
1.38209718153469 1.31541183344374 1 1
1.0492608190966 0.990734886179115 1 1
0.732432331226704 0.694805037312648 1 1
0.736418312665141 0.689499033969692 1 1
1.06534416805747 0.996006431383975 1 1
1.11532492862072 1.06683367039754 1 1
1.21873845856929 1.15445014654983 1 1
1.05406546329958 0.99484399517234 1 1
0.740491544760785 0.701266608846538 1 1
0.737344937795486 0.698867277734518 1 1
0.879981151991597 0.837841195043768 1 1
1.3617290451923 1.30088537540839 1 1
0.987411178497542 0.943076747759841 1 1
1.7886037866084 1.69757917242717 0 0
0.98427250658699 0.937585148539935 1 1
0.934531784454778 0.883855888952188 1 1
0.910582500881939 0.863685258043553 1 1
1.30759937423319 1.24596578480103 1 1
1.13615845447246 1.08016421938451 1 1
0.859026983283686 0.818323134108171 1 1
0.864637586814131 0.822213032978978 1 1
0.304226693507058 0.288750088603063 0 0
1.113185648705 1.06322858464696 1 1
1.07242225926583 1.02033227571988 1 1
1.00909648042441 0.96074453892696 1 1
1.09137844389466 1.03113073959509 1 1
1.07637082009256 1.02848866581299 1 1
0.625622526471469 0.594042459490129 1 1
0.963951454097854 0.920891516551689 1 1
0.352814348191288 0.33780462506261 0 0
0.706334233899088 0.670650646122728 1 1
1.26751482291689 1.20640256646892 1 1
0.88985113700558 0.841302387399841 1 1
0.627963514937591 0.598549407009695 0 0
1.06190420715661 1.00899498077038 1 1
1.15001149958288 1.1051509889676 1 1
1.28804895271144 1.21736600399319 1 1
1.03477702377551 0.989892376331523 1 1
1.00686995653787 0.961177088947299 1 1
0.683636044390589 0.643614598721681 1 1
0.825163740552992 0.786589030959688 1 1
0.869852988427587 0.827404975190071 1 1
0.457068341574689 0.435439256136465 0 0
1.48110478682068 1.40323709127687 0 0
0.790139770609571 0.755590696167544 1 1
1.14190718324072 1.09043671347912 1 1
1.23663777286821 1.19034980576052 1 1
1.31382553772904 1.2442496586246 1 1
0.874859458348696 0.817173336969439 1 1
0.879213304093591 0.836691528450201 1 1
0.806111979007219 0.765200615377348 1 1
1.15266991013247 1.10598189742856 1 1
0.89208298471133 0.848141302678146 1 1
1.02538745865738 0.981391434746601 1 1
1.06576208698317 1.02559096462526 1 1
0.935403512000447 0.892426765166356 1 1
0.602892284037576 0.580089238088349 1 1
0.992746661158797 0.951915539657956 1 1
1.3418357824495 1.26492025335478 1 1
0.866406257331888 0.827585720463902 1 1
0.832734282335702 0.781590066607839 1 1
0.877949405847149 0.825224798993846 1 1
0.953217858518796 0.905096961124602 1 1
0.548344280291146 0.521341499479673 1 1
1.54587439177083 1.47380421383797 1 1
0.637330882804843 0.609871295979852 1 0
0.956871628553389 0.910747550488223 1 1
0.921443745166401 0.875055054975696 1 1
1.00421535737341 0.984250703743714 1 1
1.29488619513264 1.23517558226373 1 1
0.956850802392922 0.914264855433776 1 1
1.00555304154511 0.955970168182179 1 1
0.899296324661488 0.85616549123392 1 1
0.786088622114991 0.74029822394383 1 1
1.20453241722981 1.14713365406654 1 1
1.47865157211684 1.39854705844007 1 1
1.15971502559125 1.09816456183525 1 1
0.888493074057892 0.840480338166265 1 1
0.648283078492279 0.619948409468322 1 0
1.12811953521039 1.08237587853105 1 1
1.10407083621317 1.03893007028991 1 1
0.973790143534134 0.926219367061769 1 1
0.742343900555335 0.713366300474305 1 1
0.708416100348978 0.670489154692251 1 1
0.775366232009911 0.741509326280301 1 1
0.999596664921249 0.951344168223224 1 1
0.934664055397779 0.889407477325022 1 1
1.23089584323589 1.17687022536266 1 1
0.662035800572888 0.635641452439275 1 0
1.36166589339389 1.2796686834763 1 1
0.952666462745394 0.895115618456299 1 1
0.940148966105928 0.89630631234751 1 1
0.784975057529908 0.743453008315515 1 1
0.798559346371367 0.760531264698663 1 1
1.41413470627773 1.36079816068259 1 1
0.779873449386568 0.732930037345288 1 1
0.696318219251165 0.657109838014654 1 1
0.764536769246601 0.725380500788611 1 1
0.768673928001585 0.724746927686631 1 1
0.981124724890331 0.93088459913349 1 1
0.916571375514838 0.87095122670809 1 1
0.726254390114055 0.695850983578313 1 1
0.972798315542323 0.920721220773135 1 1
0.644978290669178 0.618969614462276 1 1
0.928829288903362 0.891134629353697 1 1
1.37738849432372 1.31252983239668 0 1
0.957074377123022 0.908639110485394 1 1
0.83517700979435 0.788317521297565 1 1
0.279643878665116 0.26362404167146 0 0
0.694437591991819 0.665286645104976 1 1
1.20623120302333 1.15230249305742 1 1
1.33470560448269 1.27127841842667 1 1
0.759821211778719 0.720818559872789 1 1
1.16787090070424 1.1180573892094 1 1
0.796421960463378 0.74766434209023 1 1
1.09903989237026 1.05530887683729 1 1
1.1629405979565 1.09456017947971 1 1
0.765066085716356 0.726782279538696 1 1
1.14559961559177 1.09296978075209 1 1
0.861804896254921 0.824072590225339 1 1
0.691375387087132 0.656063693209906 1 1
1.18210244134455 1.11713120655253 1 1
0.368193522751759 0.349061314047076 0 0
1.19163279963387 1.12646074692322 1 1
1.1675312998667 1.11595356982404 1 1
0.687338048702009 0.657036103617193 1 1
1.25420673253861 1.18890004646176 1 1
0.996121216837014 0.943989395945216 1 1
1.41701523839984 1.34354527455587 0 1
0.863733714837976 0.820572601088343 1 1
0.79475766396252 0.760476272301386 1 1
0.952336014036469 0.904865333900701 1 1
0.981837236777018 0.926924380237826 1 1
1.0481158058615 0.988504414561187 1 1
1.03203122110843 0.97995019395385 1 1
1.08790264684217 1.03471456807394 1 1
0.77880937091815 0.741216704101779 1 1
0.965343895094393 0.919895402469377 1 1
1.18950811454297 1.13755469867713 1 1
0.628884148385531 0.598177353406098 1 1
1.09751820761309 1.04061594635459 1 1
1.04351209274363 0.992374491263854 1 1
1.13783433257849 1.07614479407984 1 1
0.903844437064232 0.862528383100135 1 1
1.10087965896012 1.03759208899626 1 1
1.12759643988176 1.07972440868341 1 1
0.979104315156232 0.923921369449727 1 1
0.751904286659313 0.717541264582475 1 1
0.828650954679108 0.779681011836043 1 1
1.10612606321493 1.04657452503129 1 1
1.43482419637676 1.36260651321472 1 1
1.04793386301218 0.998665160071332 1 1
1.40884534499358 1.3367911938075 0 1
0.859466768670633 0.81341315635827 1 1
1.58622529627117 1.50674379318226 0 0
1.5232605765035 1.4325165735651 0 1
1.04010787844321 0.99378485188865 1 1
1.30430852618367 1.23265818689462 1 1
1.18575189988409 1.13174161579197 1 1
0.61287827870122 0.590447719910568 1 1
1.33611831482352 1.26707930758069 1 1
0.612087804476708 0.589705487179792 1 0
1.14250876791993 1.07152023456613 1 1
1.05366914048967 1.00362922151314 1 1
1.06025734184002 0.997315798323982 1 1
1.08821493143159 1.02002542658388 1 1
0.9765477993622 0.9333125013289 1 1
1.13747044044666 1.0663186936109 1 1
0.77433811289953 0.734439661425745 1 1
1.18644213600265 1.11473524784044 1 1
0.880477885967309 0.837236568113163 1 1
1.12336324309812 1.06235075546239 1 1
0.745748209585732 0.701075261749979 1 1
1.02985211641228 0.974876431908426 1 1
1.04984561738257 1.00008787219054 1 1
0.570147570749138 0.543810315850771 0 0
0.864291566354812 0.829931633934412 1 1
1.15559278672809 1.09825952051214 1 1
0.563458002450759 0.535913554603669 1 0
0.735550311899758 0.70057567048777 1 1
1.2294445304516 1.1694809822772 1 1
1.18961963534377 1.13784810039343 1 1
1.31094286102371 1.23359419795222 1 1
1.03830489175674 0.998093054364931 1 1
0.743223973605544 0.716861356897427 1 1
1.24750725598378 1.1756769248666 1 1
1.15577140604581 1.09577811832681 1 1
0.929558104110467 0.879092579360139 1 1
0.918762692679694 0.879408837179106 1 1
0.650376269665244 0.615837135884051 1 1
0.805544805930477 0.773193022085946 1 1
1.45993276392751 1.38314479642173 1 1
1.22980324582678 1.16823681867618 1 1
1.05832195199486 0.993076889267841 1 1
1.09704340263538 1.04707760610153 1 1
0.59884180763952 0.572036509604877 1 0
0.807153283829178 0.776969803799313 1 1
0.952733628530183 0.90928267735196 1 1
0.804495809349266 0.769398112701376 1 1
1.1976436952205 1.14269237622732 1 1
0.762578058704209 0.725302940681407 1 1
0.809052097346056 0.781513364808124 1 1
0.973951522858131 0.92697240559286 1 1
0.605467985679152 0.574356952295574 1 0
0.886168799591781 0.839028002821898 1 1
1.56687743837284 1.48510580105921 0 0
1.41139818930289 1.3617438252886 1 1
1.34144829774159 1.27381919042305 1 1
0.831479062951344 0.796239608275889 1 1
0.978861768595739 0.930428881709654 1 1
0.988264018314033 0.94335847971969 1 1
0.824569552344212 0.795845032592244 1 1
1.17149739570594 1.10835093873062 1 1
0.560521084954293 0.535963317015322 0 0
0.842344842095106 0.801022492380388 1 1
1.1420068899138 1.07775238732401 1 1
1.00920313381857 0.960572220803388 1 1
0.963206338371556 0.915364523420282 1 1
0.857115301483181 0.807720068325391 1 1
0.653217657080985 0.625051975457585 1 1
0.735454313915045 0.702527378125337 1 1
1.52443471698507 1.47523958978171 1 1
0.837062277120257 0.796102452236142 1 1
0.867175226583243 0.818626892982642 1 1
1.08164460837351 1.03172622293562 1 1
0.854158926483441 0.806489918002351 1 1
0.893492305453076 0.852591023313465 1 1
1.21257758109982 1.15096611773224 1 1
0.625602860772974 0.588973905289252 1 1
0.758417182544464 0.738238183733507 1 1
1.04782988758762 0.998697007266813 1 1
1.10008972589386 1.04803195290553 1 1
0.81773200829036 0.770877696332887 1 1
1.03318745111479 0.979153385717875 1 1
1.24469608994622 1.17859503350615 1 1
1.07134164191932 1.02032728026038 1 1
0.896283585202635 0.846282165115851 1 1
0.853182269423866 0.814751629261061 1 1
1.15219462653562 1.09197486079275 1 1
0.976516165204356 0.932526964550127 1 1
1.11357480933919 1.05433358508154 1 1
1.54588087246306 1.46316448609607 0 0
0.893087214765616 0.853454486637018 1 1
0.885697649974085 0.84218549745262 1 1
1.00645946346321 0.954825065180584 1 1
1.46232095577159 1.38989543250487 0 1
1.04104787886861 0.989740837357297 1 1
1.24683239271649 1.18453530816499 1 1
0.777616931688373 0.746019380252145 1 1
0.848463780774175 0.796506914757414 1 1
0.660628406822006 0.641534669610009 1 1
1.0960891492039 1.038396837741 1 1
0.872793984812616 0.829570095386758 1 1
1.38217713555288 1.31365895874966 1 1
0.978410411208093 0.935647612928789 1 1
0.94575004907279 0.905693471729182 1 1
0.948890214596181 0.902574915144814 1 1
1.00013413473295 0.932878747817099 1 1
1.07326164858648 1.02097948217735 1 1
1.20171644916388 1.14855831360462 1 1
1.1508881400336 1.0951013569751 1 1
0.794813154071621 0.756681505887805 1 1
1.00885289195722 0.960607922792082 1 1
1.30810285213569 1.2437237658803 1 1
0.927603161791768 0.879785994559096 1 1
1.09082854038847 1.02228536022188 1 1
1.00647382178436 0.960900823992745 1 1
1.47209549164119 1.40218266155206 0 0
1.12763767597843 1.08143273980552 1 1
0.828489961544547 0.786028907159946 1 1
1.14301433215504 1.08728494094303 1 1
1.3281741945075 1.24983245667351 1 1
1.34343142931119 1.26108534768646 1 1
0.733196878077015 0.702763249128385 1 1
1.28533568807548 1.21366974489948 1 1
1.0297977558991 0.979015173024564 1 1
1.14039064949047 1.07357294669829 1 1
1.03722931535863 0.980332054569558 1 1
0.673508975020945 0.639331679276221 1 0
1.01108473099375 0.967338137267059 1 1
0.403852968613139 0.388475118934925 0 0
1.29697077783534 1.22678958334403 1 1
0.997473856402129 0.957384549669132 1 1
0.971103525444203 0.931721132255972 1 1
1.27798199514473 1.21582706831654 1 1
0.636647043401973 0.603703524812095 0 0
0.706866494829624 0.675974937389542 1 1
0.965920612897472 0.929367587867684 1 1
1.00088900934603 0.947469681902916 1 1
0.841068973939456 0.801303025263937 1 1
0.643805052365342 0.60300856263747 1 1
0.911563042839295 0.869613498215995 1 1
1.26972250751842 1.2039237042585 1 1
1.02854954338047 0.981240165841717 1 1
1.03635525299153 0.992784629369149 1 1
1.48573672758092 1.41858765729413 1 1
0.670874344849913 0.638780285868871 1 1
1.21523856261111 1.16168052907585 1 1
1.11000189795211 1.05387338961552 1 1
0.98724694423805 0.933954758419003 1 1
1.25821047612707 1.19488327425157 1 1
0.806203672367517 0.770913420190219 1 1
1.32296847654766 1.2482600665774 1 1
1.32298446680537 1.25235905151105 1 1
1.03917030180731 0.999286923845671 1 1
0.904215664620909 0.857569305527896 1 1
0.733881691127324 0.701111404305741 1 1
0.862811394300261 0.818575314183968 1 1
0.878496162541902 0.836881518946872 1 1
0.859428283017842 0.80627674464611 1 1
0.870692876643911 0.831940065203587 1 1
0.702174410435004 0.664487766027169 1 1
0.630336955056477 0.601967251729015 0 0
0.862472927374101 0.832232287197544 1 1
1.1409542201732 1.09180471181753 1 1
0.556760693077374 0.538048958471254 1 1
1.23775448529125 1.17383777676259 1 1
1.38120411601705 1.31271572395479 1 1
1.43354823370252 1.35783982623407 1 1
0.977236399307137 0.936533528839086 1 1
0.945568114570676 0.886097152176817 1 1
1.13844310347574 1.07939783679853 1 1
1.1309177667532 1.07104542769958 1 1
0.787846500979838 0.739955707903564 1 1
1.10827001297758 1.04612613194494 1 1
1.04083710667161 0.990162930139446 1 1
0.687314269214538 0.655843368275915 1 1
1.15895829374715 1.09887939119511 1 1
0.963828368692693 0.918903098106346 1 1
0.93043910048927 0.891260095525211 1 1
0.966074319097337 0.920160612183181 1 1
1.18029565462206 1.13420641734512 1 1
0.914813918623045 0.8758763417387 1 1
1.09076837667273 1.04217104384366 1 1
0.797345232417725 0.749322128878294 1 1
1.23477823981072 1.17705541693897 1 1
0.725199830886201 0.688904858553543 1 1
1.2397006949724 1.18266084287611 1 1
0.388258950633892 0.37537018409826 0 0
0.809532651582271 0.769621192714825 1 1
0.748156350800156 0.708537700064921 1 1
0.531948137881734 0.515036470925152 0 0
0.762963800409131 0.723158953866718 1 1
1.06462636759203 1.01598309263003 1 1
0.534619440664712 0.520186715963323 0 0
0.697687912464116 0.670312452461603 1 1
1.1334735822653 1.07962527112206 1 1
0.924804746559896 0.881236478379341 1 1
1.39737013608505 1.33511664545542 1 1
1.21153981510864 1.14679866976264 1 1
0.82205281123549 0.784355420616333 1 1
0.714397558059783 0.673701007143484 1 1
0.835235668143108 0.794710809841294 1 1
0.926543729613963 0.884832350652575 1 1
1.28768626901392 1.21769091994086 1 1
1.21658453592238 1.15933092892377 1 1
0.549130052428765 0.516034179868723 1 0
1.25997007023348 1.20022570652021 1 1
1.65413685069849 1.57286643029015 1 1
0.961998458267104 0.920752954652776 1 1
0.947899211919118 0.90596252271847 1 1
0.893632545444025 0.848642665236577 1 1
0.517525213023056 0.497270716586049 0 0
1.1427465821024 1.09803864981583 1 1
1.04961530716386 0.995686495809402 1 1
0.965165308244979 0.919771055974968 1 1
0.743878436949444 0.708983598705005 1 1
1.15942355513425 1.10464388197372 1 1
0.981788052054047 0.934299392282286 1 1
1.10008214030047 1.04686821205767 1 1
1.08570915964832 1.02216260306468 1 1
1.08841399003646 1.02768658187594 1 1
1.17058659206588 1.10418307687972 1 1
0.822426979579512 0.773362403593977 1 1
1.10825487861464 1.05429321225841 1 1
0.641528023297598 0.610260543497092 1 0
1.20847730244192 1.153990101817 1 1
0.754646206024228 0.721406150729956 1 1
1.32549764361136 1.26533667198762 1 1
0.797393795279044 0.753681018520949 1 1
1.08854523325487 1.0384042334901 1 1
1.20151960680396 1.13680962623334 1 1
0.560556029585644 0.538058668956308 0 0
0.961776198174113 0.9167412157916 1 1
1.16351100609149 1.10112737061545 1 1
0.997059686408299 0.944399004530438 1 1
1.36956933758636 1.29978253986972 1 1
1.12366614196794 1.07366045250917 1 1
0.650104827877691 0.611500915474208 1 0
1.10295174067427 1.06310016584785 1 1
1.12257658187329 1.06575922547115 1 1
1.09945021043052 1.03503140931922 1 1
0.630139380297511 0.601465515897288 1 1
1.36654893101772 1.29269739018428 1 1
0.788187969771085 0.756303647924838 1 1
1.08588976250687 1.0356751117155 1 1
0.706964893151063 0.669431566616548 1 1
1.0883059612569 1.03822387548511 1 1
0.666526653693942 0.628913445562324 1 1
0.819253161430444 0.783732537318771 1 1
1.05746311864337 1.00333037710286 1 1
0.546829806387331 0.519537985845219 0 0
1.09368154271932 1.04620273873321 1 1
1.04774400361567 1.0007911419938 1 1
0.961937319765388 0.919232832940755 1 1
1.01292191241512 0.971751835489513 1 1
1.22733462126677 1.16896006472338 1 1
1.14833717060452 1.09363786503191 1 1
0.942160708810774 0.882000533313202 1 1
0.802592534987313 0.772869944124494 1 1
0.7617633053835 0.725170268466858 1 1
0.685225493404766 0.659709666919378 1 1
0.897533283263674 0.852028614174053 1 1
0.981453395059037 0.935764297944281 1 1
0.71625370742053 0.677025437261753 1 1
0.66634596407755 0.636967923271272 1 1
1.4265754547451 1.35507094788874 0 1
1.19579080970644 1.13924888161519 1 1
1.09391494641802 1.0451879870214 1 1
0.635700366511111 0.612903148102881 1 1
1.07161815783753 1.01326038359767 1 1
1.05396894973878 1.00032822335796 1 1
1.74277601384806 1.62919951735466 1 1
0.912474522728353 0.865016210518766 1 1
0.970523172267453 0.921841378578228 1 1
1.01237937663016 0.956269580770258 1 1
0.842825006597797 0.802807772249009 1 1
0.92400770902018 0.873753341043463 1 1
0.731019686917981 0.6934952195655 1 1
1.39995840240272 1.33345248498469 0 1
1.0884925171797 1.04566457154368 1 1
1.35219713529365 1.27446451799138 1 1
1.08740723836119 1.02679341645403 1 1
0.889018814072217 0.849420200020106 1 1
0.936413726448843 0.898303792193796 1 1
1.27525836416803 1.21227524108631 1 1
1.05088795754382 0.996666934006206 1 1
1.14107985200784 1.08584139454609 1 1
1.15225202871072 1.08933206910806 1 1
1.24716689146614 1.1960884644316 1 1
0.410555037880462 0.392010934225492 0 0
0.8206743578413 0.787827195149279 1 1
0.868699597885079 0.825990414257679 1 1
1.26201962257093 1.20407466513228 1 1
1.20426038826405 1.14100413302298 1 1
0.751292383647375 0.719717280430178 1 1
1.05288168479602 1.00585154719399 1 1
0.712190036682104 0.680964746743953 1 1
0.815597256193325 0.776170718312528 1 1
1.0581153809438 1.00338375459596 1 1
0.92349417437549 0.872416658198683 1 1
1.24671530929784 1.18788222662917 1 1
1.24888762307516 1.19249270995559 1 1
0.53207584150553 0.50475822866449 1 0
0.758236993079824 0.723599224558111 1 1
0.936066253007414 0.892431578197741 1 1
1.32029060325932 1.25625464471641 1 1
0.918072665486112 0.878544564410168 1 1
1.32920241296426 1.26343814889326 1 1
1.13883647348461 1.08236879166108 1 1
1.09859796156723 1.04913350829679 1 1
0.771113699495193 0.73736363201205 1 1
0.454135048549973 0.436003904706457 0 0
1.10512030764682 1.05664013478973 1 1
0.601180004091704 0.576541655559978 0 0
1.08623371495599 1.03526271534316 1 1
1.14110221594181 1.08891960887861 1 1
0.861590817803489 0.820567439374919 1 1
1.03729313663227 0.980889980032127 1 1
0.976565310299512 0.935506722517444 1 1
0.693114877869994 0.657782015056029 1 0
1.47356633243916 1.40616706402449 1 1
0.715961589155275 0.685355140366984 1 1
1.05400386099072 1.00522984362031 1 1
0.803079193943889 0.764380539214022 1 1
0.644728245425293 0.616876378784763 0 0
1.00740281160426 0.954898609200118 1 1
1.18037755663461 1.12232380726482 1 1
0.496302357406718 0.471033269302973 0 0
0.868989801485114 0.819610852922219 1 1
0.867805507841744 0.830825764648314 1 1
1.13006219290072 1.08302272617438 1 1
0.780294708679122 0.740370714103496 1 1
0.868609674444908 0.826489232012324 1 1
1.24770943040441 1.18970519408664 1 1
0.826073505967143 0.792954206233262 1 1
1.18599235311383 1.13737734748971 1 1
0.776678243688201 0.736582389518129 1 1
1.50204990341133 1.4353534422419 1 1
1.05793105378164 1.01032130667864 1 1
0.669276452869071 0.637491833102527 1 1
1.11399037184856 1.05186030582371 1 1
1.16560587839588 1.11049803913933 1 1
0.867840888118168 0.827163262855775 1 1
1.40457822903406 1.33674335338826 0 1
0.684915980758264 0.655116876430517 1 1
0.711022636492854 0.663692357528937 1 1
0.651961498439906 0.628672980252694 1 1
1.31635853285794 1.24777973367453 1 1
0.629404254535602 0.602113750514885 1 1
0.82511982121938 0.78111571605269 1 1
0.731012604476247 0.698140830021434 1 1
0.991318344822292 0.947815080761384 1 1
0.958548318713597 0.90078638848528 1 1
0.884887036696891 0.858280862725427 1 1
0.783090447252952 0.755252153576102 1 1
0.550702427045047 0.522352998588109 0 0
1.10118684463751 1.04575898360246 1 1
1.10542113431868 1.06369987374368 1 1
1.30746170750917 1.23195637593829 1 1
0.603610008730085 0.579225209761917 1 1
0.799217885437863 0.766673863593193 1 1
0.759769262764597 0.719938190359019 1 1
1.3938744307135 1.32505126328431 1 1
0.861837394167707 0.824508130338306 1 1
0.762443249919645 0.719697775381344 1 1
0.804182924341648 0.774141109985262 1 1
0.801476658352637 0.748634588093326 1 1
1.06289815116562 1.0149940859252 1 1
1.04787989295307 0.999299219657425 1 1
0.96733557885748 0.916936090747196 1 1
0.897158299112302 0.85279430623904 1 1
0.402898340884743 0.392705720733693 0 0
1.58351187203673 1.5177665373439 0 0
0.824138608758334 0.788260068176281 1 1
0.884984164446499 0.83882417695021 1 1
0.632646617936659 0.601732372361857 1 0
1.20708919286723 1.14819422394979 1 1
0.904548235606864 0.855305911689932 1 1
0.832396849280316 0.799696433927785 1 1
0.739114222695962 0.70575073862052 1 1
0.953426696208292 0.907361568805522 1 1
1.00021770230592 0.958510708103146 1 1
1.03082920471983 0.991417290971147 1 1
1.13119404052324 1.07550177112439 1 1
1.08780461161067 1.03564266941722 1 1
0.747862971142185 0.711510918311462 1 1
1.26887183957295 1.20495565956268 1 1
1.10443601871739 1.05460006145144 1 1
0.966746135107065 0.922602107489334 1 1
0.933768272975082 0.887285208389349 1 1
0.991765361571174 0.949763445363662 1 1
0.593096490477061 0.555847371695308 0 0
1.37266498028104 1.30622642790342 1 1
0.740020032642914 0.741719504100492 1 1
0.906940601807954 0.851144751169914 1 1
0.660829335610017 0.628780654729836 1 1
0.86245618092038 0.848006882391773 1 1
0.742938426409274 0.707243122005812 1 1
1.135425420725 1.08336996147854 1 1
1.10084141468568 1.04151170193494 1 1
1.17390978234633 1.10803238569274 1 1
1.09073460102411 1.0400626775194 1 1
1.0053380650684 0.95157868384297 1 1
0.973290580486218 0.930087287313851 1 1
1.36229542056294 1.29617493016736 1 1
1.07667087014572 1.02571140455129 1 1
1.02851856783547 0.980945882819576 1 1
1.13752801986459 1.07088516216092 1 1
0.960166890738604 0.916053919222348 1 1
1.08534981637149 1.02873792954475 1 1
1.37825078231471 1.30740779047953 1 1
1.13175703665211 1.06689744040631 1 1
1.2691209812681 1.20243581281863 1 1
0.940797934616374 0.904344204485604 1 1
1.21898437776084 1.16269379885573 1 1
1.17851208595418 1.11653361650636 1 1
0.938875309877297 0.888604739998295 1 1
0.567245310631007 0.538599759144142 0 0
1.24692232509647 1.18818564009324 1 1
0.947249678708327 0.890165783226496 1 1
1.0443712526888 0.991946571210011 1 1
0.979474365863793 0.932078901579169 1 1
0.828669721938792 0.784660200219863 1 1
0.83091975173805 0.79248014470095 1 1
1.3109447307929 1.24703136640441 1 1
1.15116521453507 1.10019603903153 1 1
0.960868422557983 0.915437235399291 1 1
1.4861033171764 1.41029683855402 0 0
1.16531529479582 1.11296253224032 1 1
1.06360821614497 1.01578059995202 1 1
1.08146569250152 1.03383455073606 1 1
0.989973419095861 0.939102866858633 1 1
0.766464141185422 0.744750506458588 1 1
1.12924057173504 1.07257939208906 1 1
1.06362937882523 1.01030418882038 1 1
1.14216235347321 1.08789114225472 1 1
1.28161022709992 1.21745849896136 1 1
1.12596129723545 1.07774271855715 1 1
1.19554637876787 1.14272523351784 1 1
1.42131545968874 1.36133810731498 1 1
0.59453002234318 0.568787284279631 1 1
1.06205734882028 1.02036434652557 1 1
0.653666369880786 0.617362013291879 1 1
0.690710382463733 0.646882677516592 1 1
0.951359100817347 0.925960161839223 1 1
1.17690576901642 1.12055127195782 1 1
1.01772659817738 0.966095051072355 1 1
0.917994653241765 0.875846373551492 1 1
0.932007670489728 0.881881430031604 1 1
0.983687087828511 0.935115820137402 1 1
0.808498137806555 0.770540734486624 1 1
1.33346159606967 1.25669371601247 1 1
0.893791807229795 0.849069376679645 1 1
1.31701987317463 1.24955608091993 1 1
0.801492414338028 0.760715729183256 1 1
0.986283664677402 0.938747091767048 1 1
0.606117933424206 0.577992425256705 0 0
0.957029298362783 0.914786911943194 1 1
1.08342073630998 1.03079278999213 1 1
0.856792434758546 0.815583410908285 1 1
1.18697978866659 1.11777808009952 1 1
1.11974596573836 1.05766305304767 1 1
0.898459954055301 0.862469125133411 1 1
1.3616310026746 1.29967075531779 1 1
0.724070829561288 0.694415732228853 1 1
0.964776258123061 0.920111258545933 1 1
1.11069126516052 1.06148442448681 1 1
1.13396675628431 1.07391899355524 1 1
1.062985167574 1.01312893080148 1 1
1.03376230968367 0.981431062869151 1 1
0.96265909229919 0.919336967527907 1 1
0.65545334520961 0.618374263302065 1 1
0.963469727285072 0.909072340389559 1 1
0.884701599082262 0.841750298979526 1 1
0.945060352170752 0.905005065084566 1 1
1.54609472134854 1.47118114713039 0 0
1.04104686527172 0.993987697421723 1 1
1.3846479421864 1.30584646982831 1 1
1.01902073646986 0.968874837332204 1 1
1.21504520990821 1.14777980246444 1 1
0.866910805172593 0.827205546806284 1 1
0.793804645405696 0.755951388541381 1 1
0.722318000381119 0.677865906285907 1 1
1.14125370066383 1.0910576877915 1 1
0.870671322448854 0.824526895814119 1 1
1.50169455426636 1.43550248842928 0 1
0.677415788625278 0.644908091389244 1 1
1.64950885401986 1.55894053566708 0 0
1.06537540809819 1.01525268111518 1 1
0.958744234519817 0.917594498460135 1 1
1.1056506281345 1.04996665412689 1 1
1.33742521711681 1.27896055925005 1 1
1.26514937983858 1.21408472028982 1 1
0.902756522056036 0.857739388998793 1 1
0.839733190875518 0.796379989346178 1 1
1.18306876445513 1.1440208234976 1 1
1.14559836179852 1.08055321846573 1 1
0.827400677099711 0.783394314747976 1 1
0.896895796447949 0.857304191148084 1 1
0.690669404730604 0.656202131153603 1 1
1.00518029674347 0.962041030285791 1 1
0.67459706459403 0.642843213544276 1 1
0.999964513570334 0.957967522472036 1 1
0.865048231219516 0.808742125715772 1 1
0.836391271596741 0.799805428539971 1 1
0.958500654693018 0.904496760080521 1 1
0.84292283453394 0.801239945811215 1 1
0.97490897017359 0.932029076586967 1 1
1.29364146170648 1.22349300369564 1 1
0.454863895171522 0.436397996269299 0 0
0.541051526528235 0.515489195883169 0 0
0.920002345353566 0.877487508432673 1 1
0.863026378443009 0.816393155064236 1 1
1.20960254931212 1.15425646715569 1 1
0.902000319252989 0.856213593053901 1 1
0.952167107392094 0.908486340222246 1 1
1.01028780896098 0.962289140277508 1 1
1.60721154603092 1.52968087544819 0 0
0.798321599451867 0.761447119392367 1 1
0.547371650112487 0.520107950402447 0 0
1.46846665713592 1.37426733482487 1 1
0.978969407595267 0.932730869476983 1 1
0.650301457212639 0.615898145591776 1 1
1.05332850047134 1.01301392426302 1 1
0.749632621803744 0.709595782147541 1 1
1.02037582264091 0.961732421844515 1 1
0.993485886711379 0.947556278521602 1 1
0.805510566180653 0.767226069058821 1 1
1.17511378800159 1.12174534350283 1 1
1.28984255955796 1.24432576221174 1 1
0.87398217225744 0.842769254172771 1 1
1.06064434032596 1.00934503406056 1 1
0.914535566246719 0.864227197706884 1 1
0.726227078482461 0.681113419207737 1 1
1.48300604218655 1.4060466352385 1 1
1.21877564166118 1.14478739803641 1 1
0.902631520999122 0.862259829782406 1 1
0.534492944937362 0.504998255036179 0 0
1.04051627689947 0.988409123282131 1 1
1.26124103453738 1.20412387827391 1 1
0.811487306349667 0.751626472429616 1 1
1.01993709500326 0.961156289973784 1 1
1.1591279091317 1.08946343246211 1 1
1.05361283125583 0.997834125936692 1 1
1.09940629889581 1.04802407576543 1 1
1.14831122727201 1.08579323881715 1 1
0.687483175046404 0.654214473618366 1 0
0.505729983838395 0.477973927354809 1 1
0.823297025098626 0.779205679911069 1 1
0.829999032608055 0.794344559657302 1 1
1.39272514151794 1.31622690407059 1 1
0.599285520361563 0.566905789549324 1 0
0.619979469145752 0.590750905127737 0 0
1.16581258998595 1.10971473691273 1 1
1.03019946661581 0.98478070492595 1 1
1.20821648545127 1.14295491639313 1 1
1.28138520958707 1.22037294872529 1 1
0.860945763715105 0.824633242299799 1 1
0.949192851032627 0.898928761325386 1 1
0.988216364894844 0.931936410629136 1 1
1.17892086548565 1.12393819640773 1 1
1.70828121611067 1.61324794116084 0 0
1.01792920396369 0.96479215858681 1 1
1.05270741070416 0.999129802750873 1 1
0.709778807788723 0.670190879184355 1 1
1.39066217364157 1.32008907903796 1 1
1.26764675535901 1.20743205148882 1 1
1.12054457488926 1.06846518055065 1 1
1.05740191887196 1.00777134548305 1 1
0.878833308975103 0.828798773644831 1 1
0.836410529591153 0.795668753567262 1 1
0.818860758745088 0.776008786051104 1 1
1.09155574504964 1.03620287641634 1 1
0.79255544915322 0.756592642057256 1 1
1.10616072771475 1.06542419644917 1 1
0.593654244753344 0.573311546516711 1 1
0.983009182699503 0.940359731838066 1 1
0.631914024977648 0.593536199105694 1 1
1.14312556093718 1.09048014165187 1 1
1.65273904534952 1.57619264170431 0 0
0.958512770278381 0.908475424789527 1 1
0.583878889500248 0.557320897943128 1 1
1.40183291370171 1.34304127425473 1 1
1.12101837052358 1.07151850738723 1 1
1.11566668860774 1.05982795397071 1 1
1.40617547286973 1.32289123616735 1 1
0.847650672141743 0.806054688986432 1 1
1.06805586470313 1.02529594644075 1 1
0.939786336406736 0.884656695885335 1 1
0.720774111424878 0.681557320132134 1 1
0.843623792156692 0.800046327848485 1 1
0.999173698493712 0.939197574476572 1 1
0.951609237615123 0.911838214375195 1 1
0.942688707614251 0.900240857578142 1 1
1.14546841604897 1.09232227469941 1 1
0.828939962499488 0.780584594306504 1 1
1.13253138567168 1.08249725790503 1 1
0.90766196898575 0.868042241631695 1 1
1.23270589879088 1.1748901029276 1 1
0.877964419877247 0.828336907121002 1 1
0.692734512735531 0.664006320078956 1 1
1.13861214469774 1.08362437007918 1 1
1.11504692973638 1.06500809356305 1 1
0.839334930744859 0.796817392751277 1 1
1.13675839598611 1.06269684886022 1 1
0.694396590231605 0.663299626111094 1 1
0.86582742200711 0.824545153648856 1 1
0.885798877276851 0.848134463328357 1 1
1.48895275050244 1.39330382204251 1 1
1.22123828723993 1.15355178616308 1 1
0.493381548005144 0.473866875920713 1 0
1.32727825836669 1.28186436792315 1 1
0.628935804697227 0.597408623975769 1 0
1.03724940670051 0.98539178922093 1 1
0.754905842478464 0.727258465816329 1 1
1.29342446660956 1.22644453828383 1 1
0.733027865484187 0.704939092601581 1 1
0.817503942500952 0.76104090611356 1 1
1.18907995978467 1.12116638857075 1 1
0.89312429883536 0.840511563276525 1 1
0.774807892314111 0.738075910533475 1 1
0.815553304736201 0.772589686538422 1 1
1.13801102375682 1.09629661286083 1 1
0.891531699459216 0.84030296702201 1 1
0.751667755698117 0.708815982978426 1 1
0.859349817215233 0.817675812082315 1 1
0.852979663945229 0.811193403402147 1 1
0.948747724294941 0.901376144930062 1 1
0.860090289773946 0.808842681436088 1 1
1.27087249559213 1.18868810281302 1 1
1.38712332942147 1.31394502325839 1 1
0.716264749947994 0.68344997381187 1 1
1.07924768459168 1.02735895930534 1 1
0.647569096787907 0.614646896458739 1 1
0.911775645045936 0.874385915330024 1 1
1.28744150758633 1.23286912878696 1 1
1.16264181153145 1.1013276506743 1 1
0.556024135757914 0.528442041550613 0 0
0.977226852339556 0.917356710563412 1 1
0.694092162662191 0.659783633979943 1 1
0.71253344966941 0.688750425293547 1 1
1.36290659077412 1.29901295314916 0 1
0.493275614803112 0.465934238378633 0 0
0.978990293761573 0.928251589011492 1 1
0.710637028569084 0.674315361371957 1 1
0.836779881928594 0.796819862017742 1 1
1.30253546015867 1.24023209260665 1 1
1.07301449650832 1.02370175706769 1 1
0.890705184725722 0.848135773002795 1 1
1.03527970085887 0.989210238562548 1 1
0.986459311474053 0.934140050156478 1 1
1.11912228720035 1.0552273194434 1 1
1.10622774192917 1.04859275131332 1 1
1.11876103529961 1.05958903462061 1 1
0.778576450393237 0.743787436725704 1 1
0.931628822539299 0.884800389976346 1 1
1.30907383804216 1.24121377934895 1 1
0.48390004952347 0.459958362512032 0 0
1.04925371838756 1.00531452786378 1 1
1.43728595143452 1.37001041316422 1 1
1.04586745111842 0.990393976340666 1 1
1.14949280438824 1.09766412782187 1 1
0.687111136759871 0.654467699907926 1 0
1.23019969086012 1.16413538167457 1 1
0.962060003692581 0.91187916986094 1 1
0.618438361152444 0.592674148530001 1 1
1.21248265471772 1.15662073578965 1 1
0.716152924290117 0.68690683342342 1 1
0.588380043552038 0.560454155054592 1 1
0.914129232291024 0.876538867812016 1 1
1.1415620196267 1.09606266752964 1 1
0.836750148094352 0.790452304241152 1 1
0.717847373009036 0.681382330078387 1 1
0.864619253443608 0.82158056921962 1 1
0.920667930341202 0.872163460687246 1 1
0.821530972510967 0.789268536982895 1 1
0.485209866764538 0.461995900498996 0 0
1.10222859019432 1.05554785218663 1 1
1.02968961359975 0.97501365507951 1 1
1.13704881106355 1.07007835431318 1 1
1.03476390754363 0.984079198978849 1 1
1.39159151551157 1.32750324308476 1 1
0.966752911489265 0.919337186139172 1 1
0.768868074787241 0.732028159421919 1 1
1.41193390201791 1.3322286559215 0 1
1.41927902945114 1.35827490266185 1 1
1.06638857082676 1.01206004712736 1 1
0.684873128951206 0.645670443638834 1 0
0.963943975669474 0.913815956817659 1 1
1.45368334701567 1.38095364674271 1 1
1.09531186661774 1.04097338776848 1 1
1.0690726908192 1.01286160577836 1 1
1.13562877748643 1.07798526585874 1 1
1.25491026201465 1.19706316661868 1 1
1.1583012945614 1.10487332874061 1 1
0.778897619052292 0.733410027933128 1 1
1.15549572600532 1.09104075163438 1 1
1.08635377648494 1.03788529706487 1 1
1.46631642682793 1.39777822878717 0 0
0.90140943382711 0.866991628400426 1 1
0.719693859063136 0.692589003028085 1 1
1.07257701814943 1.01506188574642 1 1
0.84712226281798 0.795677301322414 1 1
0.789727475256855 0.756395545321453 1 1
1.38474394456377 1.30247442953151 1 1
1.30885480144071 1.24687580099868 1 1
0.943499827513138 0.891114701748668 1 1
1.06244023002357 1.00342985706346 1 1
0.584389571967181 0.557168376943786 1 1
1.06379757514997 1.01308126719773 1 1
1.48833977747828 1.42430633968501 1 1
1.12600392817355 1.07661163752724 1 1
0.938641228113112 0.893594167695946 1 1
0.775079156135035 0.735598259727402 1 1
1.18822085166475 1.13180708967404 1 1
1.23033720600576 1.16971511679181 1 1
1.01134123502525 0.962956144487525 1 1
0.909716516982659 0.872251979843508 1 1
0.879871081724474 0.852197929698671 1 1
1.00175030604305 0.945413222421057 1 1
1.15608263379864 1.0911611243281 1 1
0.391206935033071 0.377563905246934 0 0
0.749024671297177 0.70616110471375 1 1
0.697689314785928 0.659575969197695 1 1
0.840422888879382 0.802197137499598 1 1
0.61921928278882 0.588698686525527 0 0
0.655246192530993 0.627365200894776 1 0
1.11952160208139 1.06578049097473 1 1
0.831560085024965 0.796465662775442 1 1
0.851805823223508 0.792736766819184 1 1
1.25135353843103 1.19674088914244 1 1
0.73893291385451 0.70508102317161 1 1
0.926787078705284 0.885758838225199 1 1
0.934292040358708 0.885382009907018 1 1
0.596845483708197 0.574082700207684 1 1
1.43681520831838 1.36720492984441 1 1
0.925781621604047 0.881486395237661 1 1
0.945259267245936 0.904275356751806 1 1
1.31211246177221 1.24108580907756 1 1
0.71614115543748 0.673780951722139 1 1
1.2428687504297 1.17488482463307 1 1
0.862646323956447 0.80911729621978 1 1
0.600733711145691 0.577161145695087 1 1
0.74969352413764 0.713650742631448 1 1
1.20843510000214 1.15019464571117 1 1
0.879173047006568 0.829986942521744 1 1
1.22469022835914 1.1597737059662 1 1
0.885716149377749 0.841345941928974 1 1
0.937498554582607 0.896017799644233 1 1
0.691476249354097 0.659652602850981 1 1
0.974016654958841 0.923851993621218 1 1
1.22149743010216 1.16329810227835 1 1
0.539853362859251 0.517138178989909 0 0
1.01863813081247 0.969609777153066 1 1
0.938562835246533 0.897344103888385 1 1
1.24414937301719 1.17561289135502 1 1
1.26978015530003 1.20874566179316 1 1
1.28738106607891 1.21348561860291 1 1
0.961951136136114 0.910624802329601 1 1
0.410547314474494 0.390830067462851 0 0
0.834780659991707 0.804177184866423 1 1
0.798323598454684 0.764110346565024 1 1
0.999241682912706 0.955684681608138 1 1
0.945951689599155 0.911386438214264 1 1
1.08350076291092 1.03527947803285 1 1
0.420165966685857 0.400996650350335 0 0
0.818950758334226 0.782010150488127 1 1
0.992317046205791 0.940920937110189 1 1
0.922300375343665 0.883456145532968 1 1
1.19206952579403 1.13703545907369 1 1
0.811795245602238 0.777891865816671 1 1
1.03860887806427 0.983677622593338 1 1
0.938669705897415 0.900854753337676 1 1
0.933406989681901 0.889729055633838 1 1
0.74530426795922 0.702621102616956 1 1
0.633468904190082 0.605533089151887 1 1
0.76929267483331 0.729267875552072 1 1
1.00623993265484 0.95119864062051 1 1
0.959621277248453 0.913693751007514 1 1
0.601776573412376 0.56619812235064 0 0
1.1500818668675 1.09471264632448 1 1
1.13049605337706 1.06936900977 1 1
0.840098016476668 0.798522649598681 1 1
0.840060637186537 0.799600141226341 1 1
1.07257246818044 1.01654629796762 1 1
0.862361597870239 0.828081873606963 1 1
0.670726273590327 0.641172941755218 1 0
1.01914999940063 0.974722351515928 1 1
0.496206513088935 0.475588652511747 0 0
1.03843461732477 0.9769629776873 1 1
0.691212109304058 0.659463833950538 1 1
0.882802342347844 0.840304656489359 1 1
0.731725190543146 0.700283122101769 1 1
1.05444864782327 1.01121267937942 1 1
1.33960086507512 1.28038152158382 1 1
1.03003113774567 0.981328904749977 1 1
0.969877116452842 0.926508746557148 1 1
0.916594784742579 0.862919728926104 1 1
1.66416654602421 1.5978707321887 0 0
0.824190716393013 0.786618339440903 1 1
0.965078496745933 0.922424598932842 1 1
1.06803759253699 1.020255658133 1 1
1.15501984842268 1.08892086922872 1 1
0.579717676632703 0.55299394371225 0 0
1.25387364945709 1.2029200711158 1 1
0.924364235492772 0.873213479491083 1 1
1.11442774956119 1.05421736611808 1 1
0.99679636906788 0.944338308626379 1 1
0.607741269325111 0.581831986895169 0 0
1.1727084989845 1.11076422316278 1 1
1.3036554891729 1.23691960841002 1 1
0.88302458303427 0.841949616838291 1 1
0.931231143822479 0.889647194703915 1 1
1.43640157539887 1.36634581769271 1 1
1.06791556201799 1.01401793023211 1 1
1.1367976658018 1.08386700374958 1 1
0.889707268531032 0.8437615510443 1 1
0.460077094892347 0.43473785917472 0 0
1.27941391020717 1.21580306477416 1 1
1.08692749578054 1.0516702705942 1 1
0.685394188586702 0.655354592017874 1 1
0.750017537394967 0.711561595880904 1 1
1.12389539828761 1.06965037607829 1 1
1.00497641777164 0.954234204531118 1 1
1.13675752989663 1.08775448972713 1 1
1.59967337729404 1.52331183676134 0 0
1.23788957309744 1.18187839235038 1 1
1.3557832315776 1.28847887814806 1 1
1.09318892155372 1.04617662419365 1 1
1.25700815083915 1.19393146922137 1 1
0.71148584903662 0.672993704762956 1 1
0.721356254574363 0.688867220283826 1 1
0.959232985842611 0.911862570322964 1 1
0.977683353349214 0.922416055707988 1 1
1.20128794944264 1.14054888118384 1 1
0.993227032092747 0.940157817691216 1 1
0.873532587155666 0.829362037413931 1 1
0.787869859439492 0.749247665487613 1 1
1.40418103024331 1.32743331960645 1 1
1.00840941777372 0.957069217666988 1 1
1.16889095677133 1.11866822069864 1 1
1.06261820974318 1.01969044699189 1 1
0.562112154956679 0.531431339030176 1 0
1.34329144903776 1.27748567661138 1 1
