# Supplementary material for: Bias caused by sampling error in meta-analysis with small sample sizes
Source: PLoS One. 2018 Sep 13;13(9):e0204056. doi: 10.1371/journal.pone.0204056 (PMC6136825; doi:10.1371/journal.pone.0204056)
Supplement: S4 File — (ZIP) [file pone.0204056.s004.zip › results N = 10 theta = 1 tau = 0.5 sz = 100-500.txt]

"cohen.dl.theta" "hedges.dl.theta" "cohen.dl.cp" "hedges.dl.cp"
0.875340790009809 0.873093796194059 1 1
0.739285287705156 0.737317003706815 1 1
0.954399628568294 0.952105014415335 1 1
0.971515747059842 0.968673805032043 1 1
1.01252823194599 1.00989026728294 1 1
1.04528815971272 1.04258601658835 1 1
0.840260513354818 0.83754525858086 1 1
0.94338211448986 0.939301596886878 1 1
0.758780592302199 0.756111840545893 1 1
1.17508809656298 1.17147349961769 1 1
1.00773726169404 1.00473676492119 1 1
1.00487005935916 1.00265580195818 1 1
1.14695412279963 1.14327353915217 1 1
0.971636755272721 0.96892321727809 1 1
1.23666212637983 1.2334218988181 1 1
0.871049377721059 0.868391976618155 1 1
1.14720963612425 1.14365442195616 1 1
0.878535061159295 0.876305781257018 1 1
0.933406940463766 0.930806166489063 1 1
0.989986746654365 0.986947984932186 1 1
1.12539713073257 1.1227281959281 1 1
1.09075612369059 1.08627568930917 1 1
1.13844237774141 1.13458270901701 1 1
0.839991219047718 0.837183525817627 1 1
0.880024060922123 0.877214752612941 1 1
1.23616477221319 1.23264130814394 1 1
1.40008494404511 1.3956485669074 0 0
0.974416240780982 0.972034891278845 1 1
1.02549651842157 1.02215369181778 1 1
0.847648606966477 0.845810484397205 1 1
0.931310790764944 0.929218252550364 1 1
0.78394102601399 0.782084741030918 0 0
0.918060149954441 0.91538201646628 1 1
0.885103837021861 0.883003834739196 1 1
1.31195199111004 1.30857803449268 0 0
0.933901220797945 0.931385049041835 1 1
0.908827480003705 0.906350891230993 1 1
1.0542425565132 1.051200099286 1 1
1.22661636641918 1.22264934240864 1 1
0.936647606902226 0.934691460640522 1 1
1.12693663040415 1.12372427647156 1 1
0.698559262507546 0.696776233066496 0 0
1.0587305872701 1.05503089735592 1 1
0.855488204251122 0.853850005909355 1 1
0.787368250872523 0.785108505205022 1 1
0.976194858240846 0.973152623946611 1 1
1.31493550636571 1.3110661880733 0 0
0.852515940940315 0.850223297255919 1 1
0.896863671285142 0.893348318931197 1 1
1.25742962433939 1.2521694489012 1 1
1.20899517799175 1.20605667043919 1 1
0.980756640098251 0.977232104550255 1 1
0.875269706622071 0.873356437863231 1 1
1.29315923015268 1.28948027463012 1 1
1.00913316169121 1.00591123044934 1 1
1.33951482115466 1.33483022025297 0 0
0.85394079529772 0.851121518331384 1 1
1.10913453008189 1.10514453559672 1 1
1.00736984720653 1.0047216078853 1 1
0.878484415090302 0.876018609211446 1 1
0.859108745455742 0.856256893233062 1 1
0.819817520846127 0.817581628870205 1 1
0.88627292491246 0.88367491512992 1 1
1.10184205856446 1.09713561625711 1 1
0.742455536371548 0.740114718451453 0 0
1.12812231810537 1.12488812025945 1 1
1.14644150172007 1.14241262283915 1 1
0.85761018276716 0.854926758799708 1 1
1.12788087117575 1.12472144893066 1 1
0.788626749952884 0.786324941466864 1 1
1.1710370214664 1.16628761504131 1 1
0.924752437176453 0.922728389402651 1 1
1.00769828039528 1.0046527624025 1 1
0.786520666671647 0.784249966525687 1 1
0.715630062643739 0.713614030060403 0 0
0.848972561864662 0.84668134871503 1 1
1.09229310603548 1.08945114312811 1 1
1.20942591288869 1.20662527624649 1 1
1.04514090418082 1.04212434565209 1 1
0.936465148524086 0.933735211224793 1 1
1.03975968752604 1.03644753674615 1 1
0.814377231835589 0.811690878275823 1 1
1.10948745589331 1.1055581753808 1 1
0.992149576896411 0.988549288936902 1 1
1.20711216287048 1.20329590297045 0 0
0.929364309400931 0.926518160735339 1 1
1.01349534233966 1.01145076257945 1 1
1.02868703104722 1.02580439222268 1 1
1.13003186017637 1.12580206689311 1 1
1.05437667786726 1.05167388009509 1 1
1.03104194765454 1.02817657616549 1 1
1.04715862722388 1.04476029514634 1 1
0.980336946329531 0.977383574006922 1 1
1.16246958766565 1.15953132554637 1 1
0.761739461952736 0.759615665824028 1 1
0.906131908481049 0.903423172695433 1 1
0.861964359990755 0.859468742484689 1 1
1.00587886674832 1.00328274261665 1 1
0.964834946470988 0.961874755764727 1 1
0.774093686994457 0.771057390155698 1 1
1.26259522068024 1.25890012877231 1 1
1.07659333459011 1.07351868031097 1 1
1.14024971992966 1.13671455574302 1 1
0.917870572188357 0.915529772140935 1 1
1.11306479229844 1.11033562446501 1 1
1.18515413664695 1.18234969323093 1 1
0.842144954677649 0.839619411044697 1 1
0.838578235826454 0.836523966674801 1 1
0.550257386187546 0.549049592272831 0 0
0.819847191249346 0.818034399449658 1 1
1.21756699968053 1.21303971565218 0 0
1.12156933805625 1.11787701714327 1 1
0.783198955970983 0.78093760201463 0 0
1.18050565165413 1.17738557265184 1 1
1.3583154181797 1.35473324127668 0 0
1.10762944511922 1.1045043936182 1 1
1.1579108345807 1.15390997952063 1 1
1.08099906640778 1.07808884475977 1 1
1.04960443722725 1.04668363244042 1 1
0.82269436735807 0.820167348330656 1 1
0.904181159395005 0.901366127394234 1 1
0.842092973911726 0.839337758145949 1 1
1.18919970722396 1.18496828613519 1 1
1.0636323939894 1.06081230477204 1 1
0.678102030024412 0.676356313824737 0 0
1.07482308326521 1.07132816559427 1 1
1.13137710595425 1.12788415514011 1 1
0.683599373408928 0.68104024354762 0 0
0.911499560167158 0.909130985391532 1 1
0.99817971066894 0.995460666775836 1 1
0.902715591805666 0.900336740150334 1 1
1.30492010982762 1.30179864397428 1 1
1.2530301672269 1.24910575403692 1 1
0.798596454729955 0.794902672525427 1 1
0.814296648807865 0.811956375906403 1 1
0.705898612487768 0.70398177375639 1 0
0.848290408367698 0.846099532728256 1 1
0.993535834046542 0.991259190673374 1 1
1.07786262809739 1.0744496920728 1 1
0.980232718341737 0.977277704263752 1 1
1.18606765174566 1.18225062444936 1 1
1.31261194356006 1.30972365085095 0 0
1.15423309678176 1.15079850997698 1 1
1.28150506690938 1.27830925005421 1 1
1.17023738801365 1.16753542492736 1 1
0.7831811711743 0.781511730920363 1 1
1.08498116235581 1.08219811947309 1 1
1.12189389578014 1.11879213767791 1 1
0.994453952132459 0.991518519120974 1 1
0.936079645116797 0.932675007442204 1 1
1.12984865175744 1.1268071385341 1 1
1.09021398680833 1.08698571607082 1 1
1.06404269000644 1.06097172951275 1 1
0.96201503187173 0.959726724365176 1 1
0.825935708411699 0.822945114341816 1 1
0.972913728731783 0.970885283412191 1 1
0.854870800553474 0.852197019198908 1 1
1.01494136996943 1.01157942112372 1 1
1.16907638387492 1.16536686418054 1 1
1.11050652311663 1.1060274764094 1 1
0.9193821904696 0.916860402475764 1 1
0.891603170984147 0.889760938425369 1 1
1.05493147138852 1.05201773633921 1 1
0.924024079101747 0.921459531437431 1 1
0.900330282887161 0.897538196073505 1 1
1.03621476768193 1.03250402939566 1 1
1.46528683707212 1.4616928138371 0 0
1.0843144968847 1.08121847603804 1 1
0.990520505246381 0.987983270230095 1 1
0.994665790152989 0.991170920527222 1 1
0.957731470697724 0.955117788290506 1 1
0.950585614259505 0.947363591577756 1 1
0.973183474740398 0.969587843694523 1 1
1.19101432902328 1.18840865610541 1 1
1.02699896842656 1.02450835006206 1 1
1.0158783815596 1.01288503990975 1 1
0.85431842952821 0.851632640681375 1 1
0.928339577141516 0.925047035395572 1 1
0.826636475378333 0.824694162664595 0 0
0.687865777225824 0.68616931163799 0 0
0.846371589264048 0.843496420717495 1 1
0.856111193223977 0.853966197877853 1 1
1.19881785436912 1.19461057111258 1 1
0.953693717027411 0.951669899018762 1 1
0.959690797546382 0.95706226230859 1 1
1.11193891653958 1.10873519677445 1 1
1.12647036266196 1.12325734100459 1 1
1.02700110707531 1.02367982720434 1 1
1.20840962033261 1.20536333843331 1 1
1.09032925387785 1.08699629512705 1 1
0.837267568806595 0.835530456735204 1 1
1.03017884695593 1.02726776252933 1 1
0.989701368098507 0.986867037016688 1 1
1.20976827420419 1.2071942381929 1 1
1.17100320316136 1.16777316535606 1 1
1.12879093511862 1.12539029896964 1 1
0.948689242449583 0.945842944287503 1 1
0.889090904596164 0.88662105365076 1 1
0.946002686609628 0.943051047277846 1 1
1.04505982861147 1.04304113654452 1 1
0.858977748687472 0.856476183584761 1 1
0.728228576028779 0.725610882967749 1 1
1.09290760093125 1.09019176203112 1 1
1.09982804994462 1.09539390328219 1 1
0.958572694624601 0.95573447072024 1 1
1.05474497857916 1.05209561328173 1 1
1.00111643352033 0.99821740993156 1 1
1.00823384715792 1.00609336773985 1 1
0.895616671496396 0.893236827546865 1 1
0.790028747618012 0.787830030030305 1 1
1.23049505882086 1.22729270015196 1 1
1.29174819344236 1.2882701416226 1 1
0.740017671009653 0.738402567594521 1 1
0.894946397268382 0.892308742270418 1 1
1.11348432429739 1.11046079208163 1 1
1.21963057523626 1.21581076296035 1 1
1.15187106583568 1.14782436567953 1 1
1.13175927127094 1.12871674850085 1 1
0.822905264903131 0.820569036516043 1 1
1.2035809257359 1.20114705150477 1 1
0.871361303213884 0.868708866763035 1 1
0.89343958671365 0.891229915060154 1 1
0.935252338756156 0.932006270087486 1 1
0.818795912459926 0.816198175727792 1 1
1.01530016236372 1.01246454707039 1 1
1.08814775321142 1.0850960436703 1 1
0.954841255676827 0.95253514784735 1 1
0.931955913471445 0.928763905210635 1 1
1.11753114478296 1.115208386714 1 1
1.09812687853305 1.09419939173489 1 1
1.20843359960964 1.2058841101 1 1
1.16432153689337 1.16100217281239 1 1
0.86817358400819 0.866187638011145 1 1
0.948201708990315 0.945201143327857 1 1
1.0405723356689 1.03760385841467 1 1
1.12701865491809 1.12406313412312 1 1
1.08714858529583 1.08467864228469 1 1
0.922873919724682 0.919570471166052 1 1
1.22598885734552 1.22300052899726 1 1
0.980188128168637 0.977854840002851 1 1
1.09511003856847 1.09200185066017 1 1
1.00013572669293 0.996240147133139 1 1
1.12089202562952 1.11777522305402 1 1
0.737580825764294 0.73552970185364 0 0
1.15633216639357 1.15337818859159 1 1
1.05633467082443 1.05261231199742 1 1
0.980390674889777 0.977987321146996 1 1
1.02171372120218 1.0195198478213 1 1
1.27655209454931 1.27142601333243 1 1
0.953018100408207 0.950132594275927 1 1
1.01668344998513 1.01354558388073 1 1
0.893386946667112 0.890229597146723 1 1
0.904955722153037 0.902486466128945 1 1
1.23453021577862 1.23131321183288 1 1
1.2372856899002 1.23341662191267 1 1
1.29636920551438 1.29148594693254 1 1
1.18755949541382 1.18288971099605 1 1
0.972995570479318 0.968263497262267 1 1
1.12398021207142 1.12085451343905 1 1
0.915111940601691 0.912362965101479 1 1
1.06809016236898 1.06525439469425 1 1
1.06084843500252 1.05853365991205 1 1
0.826804665845017 0.823994600369054 1 1
1.19704698150901 1.19372399215011 1 1
1.02845967865003 1.02548219210956 1 1
1.05205183537493 1.0490603489413 1 1
1.0467392733099 1.04365247109383 1 1
1.06341819461996 1.05946932729094 1 1
0.884033484134989 0.880842125480143 1 1
0.94041759836718 0.937853893695937 1 1
0.979805626753523 0.976738082460711 1 1
1.35844430166215 1.35399375422762 0 0
0.881860757432902 0.879523607544024 1 1
0.963962314432252 0.961004948314674 1 1
1.15069437696537 1.14660035577458 1 1
1.02868157172604 1.02550595416497 1 1
1.04915126056682 1.0462546796382 1 1
0.997142008236456 0.994114604773897 1 1
1.38750193109993 1.38424045876794 0 0
0.845847152865194 0.844130399372261 1 1
0.759292101162688 0.75689300722238 1 1
1.08013756108092 1.07608353340281 1 1
1.05377278131758 1.05125312069093 1 1
1.30862451102813 1.30442476587226 0 0
0.864896912585333 0.862061248692654 0 0
1.21637582190598 1.21317930128079 1 1
0.970042354451202 0.967028738241293 1 1
1.03332589806247 1.03033409277471 1 1
0.921266609387182 0.91873990498389 1 1
1.14509138795612 1.14192594569581 1 1
1.00251638789913 0.998646458581274 1 1
1.00374607967961 1.00126421116733 1 1
0.792107663886954 0.789158868335479 1 1
1.15483453364662 1.15121152586987 1 1
0.852618181891188 0.85035615796297 1 1
0.586624874112564 0.585439774791508 0 0
1.13385692258023 1.13069870813765 1 1
0.850930130273923 0.848002594261656 1 1
1.10985622444666 1.10607367614689 1 1
1.00762080994333 1.00464499198997 1 1
1.135624902628 1.13260817252167 1 1
0.873853519547482 0.870710166943949 1 1
1.33119017872631 1.32691183587524 0 0
0.949941968122529 0.946966437139942 1 1
0.943522011388754 0.940562759596497 1 1
1.13131314310356 1.12908833965505 1 1
0.890289644914319 0.886931814849056 1 1
1.09000211693522 1.08679823238444 1 1
0.891559631250336 0.888712133871812 1 1
1.24201255779575 1.23790483706877 1 1
1.35256123539272 1.34832457797474 0 0
1.04241574708081 1.03947092651946 1 1
1.2621109641656 1.25916234638948 1 1
1.20573669393786 1.20148332989336 1 1
0.871046571708112 0.868709531110565 1 1
1.05734515148952 1.05462505584208 1 1
1.0460065027628 1.04292052183374 1 1
1.0885601015746 1.08447319138368 1 1
0.64783765520877 0.646294998058948 0 0
0.864344410709103 0.86111122297011 1 1
0.832054739061324 0.82969739342456 1 1
0.889439219954216 0.88718669020812 1 1
1.20413087757326 1.2011664057093 1 1
1.56099497068684 1.55542700380306 0 0
1.04170961850684 1.03954877546971 1 1
1.24281180025198 1.23959871993858 1 1
1.05052039367787 1.04688883751788 1 1
1.10797285258959 1.10532045404824 1 1
1.33067298036576 1.32585873162553 0 1
0.944981101407595 0.942678276369481 1 1
1.05557156498159 1.05253821630149 1 1
1.07658508630546 1.07379739297992 1 1
1.29749045791121 1.29308794162762 1 1
1.08187740197827 1.07830475886447 1 1
1.00894006422414 1.00581269628525 1 1
1.29664823316653 1.29281903480418 0 0
0.965786340726141 0.963707961669131 1 1
0.870884472867027 0.868767089244872 1 1
1.17198196801866 1.16893122860902 0 0
1.22083049167386 1.2166994333006 1 1
0.938103778618688 0.935198164176388 1 1
0.998267253083972 0.995207763877463 1 1
0.671421889361788 0.669435956215218 0 0
1.13447128463615 1.13232612296401 1 1
1.02722743749039 1.02412353315702 1 1
1.12626956766561 1.12319615276995 1 1
0.826491811846623 0.824587699686292 1 1
0.656059655947101 0.653954688070798 0 0
1.04191848580966 1.03878338901511 1 1
1.18245515323692 1.17895180875908 1 1
1.0416565952552 1.03934069890747 1 1
0.857426662371574 0.854723129898401 1 1
0.901552323504786 0.898272304870206 1 1
0.650125006176873 0.64831565561398 0 0
0.651572285800908 0.649483863020919 0 0
1.11068084223359 1.10714196292389 1 1
1.0489782448126 1.04559676272632 1 1
0.909737594504008 0.906194297814239 1 1
1.08206673425107 1.07943445169607 1 1
0.801443911500988 0.799390150888621 1 1
0.917115785293351 0.914875854255234 1 1
1.33707713298791 1.33331247947602 1 1
0.920481611042535 0.918353743360248 1 1
0.771507551149028 0.769747472759046 1 1
0.96948515548299 0.966709409889082 1 1
0.835222481131562 0.832448438700469 1 1
0.766511101754422 0.76392712767077 1 1
0.977349477993963 0.974782496030397 1 1
1.15916400482661 1.15567792842142 1 1
0.852615052842947 0.850566404204354 1 1
0.737425945650341 0.73509442242269 1 1
1.00038423479176 0.997193138254151 1 1
0.882441826490283 0.880438640957872 1 1
1.13605682608772 1.13228415160861 1 1
0.798327033594709 0.796263875578521 1 1
1.06070120621001 1.05760687370924 1 1
1.06644978450695 1.06312632447765 1 1
0.877610408755434 0.875566565152599 1 1
0.999648521014691 0.996572776851618 1 1
0.871623388924654 0.86896012692755 1 1
0.964400625565035 0.962009380302797 1 1
1.00599462993899 1.00270597909183 1 1
0.996209860970772 0.993672790489836 1 1
0.846107373649074 0.844395001053271 1 1
1.05885724400628 1.05555620764201 1 1
1.06751148581592 1.06367160400643 1 1
1.08711514132917 1.08306773582667 1 1
1.11857459108428 1.11484536392966 1 1
0.801590277771688 0.798801681150116 1 1
1.04169317886851 1.03844869373318 1 1
0.994554975489258 0.991482786547041 1 1
1.0359264694492 1.03261140333743 1 1
1.05005891088425 1.04743422614325 1 1
1.07524480831539 1.07146104177336 1 1
1.12036417891013 1.1165577664291 1 1
0.893394434923814 0.890456965564598 1 1
0.906778770551282 0.903713788772376 1 1
0.951155280538889 0.948993249409811 1 1
0.977739165383834 0.97535911905468 1 1
0.93832866686016 0.935134205500341 1 1
1.04098908400529 1.03780422150612 1 1
1.02378087096082 1.02065049541376 1 1
1.00072119323553 0.99795258847426 1 1
1.03762611375511 1.03454742414816 1 1
0.987645601816306 0.983754227728883 1 1
1.16008688139842 1.15596986745247 1 1
0.881920899567141 0.878428245226217 1 1
1.05974833063098 1.0567854968548 1 1
0.90803964201897 0.905307398171014 1 1
1.10869891334805 1.10596773328205 1 1
1.04701190828679 1.04414922864669 1 1
0.888145414858001 0.886369528770091 1 1
1.03186026170955 1.02887610612333 1 1
0.717961813769073 0.715758266630899 1 1
1.11196494621983 1.10893797945437 1 1
1.093423312158 1.09023534654451 1 1
1.1010317760378 1.09862534587415 1 1
1.04237554494708 1.03826307059054 1 1
0.878135006428075 0.875150471734162 1 1
1.05747486799909 1.05338692722807 1 1
1.05058350022878 1.04715009349602 1 1
1.1578299241343 1.15452419751373 1 1
0.895109382945217 0.893418387661337 1 1
0.985010295653144 0.982393343963664 1 1
0.877224778253619 0.873914911818987 1 1
0.856216719992129 0.853812102195375 1 1
1.01624180137456 1.01367023791832 1 1
0.897682381016659 0.895322183441411 1 1
0.906661767627435 0.904438903225516 1 1
0.992566263325046 0.989529426081165 1 1
0.873926576133978 0.871159030461057 1 1
0.574041090997192 0.572591570720225 0 0
0.983167359327207 0.979740876101278 1 1
1.05025266131975 1.04663281287406 1 1
1.1297901221616 1.12638438881115 1 1
1.41921365088346 1.41444471683611 0 0
0.872643058387098 0.869740749161143 1 1
1.00464827001495 1.00163321934973 1 1
1.09958945400724 1.0956365022704 1 1
0.87023329703442 0.867541018936766 1 1
1.13362373881637 1.13037575405047 1 1
0.930375092700328 0.928044749657857 1 1
0.99655263240873 0.993478108743586 1 1
1.27075628248628 1.26683296790315 1 1
1.10309764076562 1.09995940000761 1 1
1.23452162861104 1.22941181097147 1 1
1.26083872746957 1.25708731666174 1 1
0.966345615257682 0.963473193536231 1 1
1.04656399744295 1.04324236910409 1 1
0.844300289977599 0.842119063877007 1 1
1.05443145881695 1.0517625245959 1 1
0.995228701567759 0.992002538808012 1 1
1.22566835556639 1.22229480421292 1 1
0.943627611217931 0.94140383587386 1 1
0.869717069240581 0.867439522713114 1 1
0.82364937317484 0.821683985653076 1 1
0.85840140092104 0.85608964598678 1 1
1.2588392015084 1.25511333413382 1 1
1.18966704476924 1.18517041682699 1 1
1.26460155726452 1.26156769849999 1 1
0.989046599382696 0.98644052670848 1 1
1.1102157604086 1.10701518695706 1 1
1.05433107353827 1.05155851430575 1 1
0.969210032945049 0.967219879220919 1 1
0.879701140286294 0.876522205033012 1 1
0.991653177722618 0.988966792042096 1 1
0.973292737519584 0.970647984810003 1 1
0.869109809293455 0.865240643803107 1 1
0.888504519870083 0.885974530046518 1 1
1.06084730263143 1.05727224994921 1 1
0.943514559654359 0.939551609553633 1 1
1.462418148956 1.45671525103795 0 0
1.17826851818004 1.17544502726692 1 1
0.966512750903306 0.964242611380298 1 1
0.696846613272075 0.694589362550006 0 0
0.947765171215014 0.94516489737858 1 1
0.708510103425834 0.706559829819243 0 0
0.966023365573357 0.962717770700157 1 1
1.05329372521537 1.05032688260466 1 1
1.19329742009619 1.19008755029791 1 1
0.901068483500344 0.898704303162877 1 1
1.138021913431 1.13451920273624 1 1
0.693689371946986 0.691683248436195 1 1
0.754310523717652 0.751949630034755 1 1
0.746475714514396 0.743737823317162 1 1
1.0544965401126 1.05163703876517 1 1
1.03312495601092 1.03087267557251 1 1
0.860520737753746 0.858186819666331 1 1
1.06080259830727 1.05765059578949 1 1
0.945730874780162 0.943123371014999 1 1
0.974397595035174 0.972369403079519 1 1
1.33556522513236 1.33145029978359 0 0
0.863548347351566 0.8607732160166 1 1
0.771160399692925 0.769193270912968 1 1
1.02809371115213 1.02515766502345 1 1
1.12233034073995 1.11959752862502 1 1
0.933183437984237 0.930291278601414 1 1
1.07947957705156 1.07643300651849 1 1
0.892495485602371 0.890248568508877 1 1
1.26368007847685 1.25925895331206 1 1
0.724822949022692 0.722892388021717 1 1
0.836024166909096 0.832088983769058 1 1
0.776955232706998 0.774178647226996 1 1
0.964038193032027 0.961048660943642 1 1
0.907566013965998 0.904630479378806 1 1
0.948495888352598 0.945565318355838 1 1
1.04083433492303 1.0376488303029 1 1
1.04704673117386 1.04391832813566 1 1
1.04724716756478 1.04483420245182 1 1
0.917949276366356 0.915799537431358 1 1
1.13502640799252 1.13007715178974 1 1
0.792446464080756 0.789633390599657 1 1
0.970358546664536 0.967553315101411 1 1
0.886232062001141 0.883822708145523 1 1
1.01247423843741 1.00939680840004 1 1
1.17042665596031 1.16733592446042 1 1
1.14744537090282 1.14456044992588 1 1
0.863520089275846 0.861310439200472 1 1
0.862029794201354 0.859414639477198 1 1
1.33183584170519 1.32795561721808 0 0
1.041168545614 1.03862980213071 1 1
1.10538746863089 1.10283499204574 1 1
0.876953622664103 0.873963393345 1 1
1.02908708606063 1.0250918820207 1 1
0.798189652099511 0.795049336984291 1 1
1.01960395068476 1.01656104450545 1 1
0.964113853868409 0.960917979400356 1 1
1.02363293361884 1.02097339374371 1 1
1.03582474602817 1.03296097326614 1 1
1.03596245868714 1.03298935566392 1 1
0.948044358806195 0.94384252757569 1 1
0.95430944642062 0.951366038723292 1 1
0.960889017418683 0.958029463045305 1 1
0.981889044248952 0.97924754531959 1 1
1.0732066763969 1.06934690096706 1 1
0.674270173770436 0.672260391829283 1 1
1.29831056967095 1.29499464462738 1 1
0.909442003053927 0.906286710145817 1 1
0.893135269635941 0.888960276112912 1 1
0.655967777890883 0.654152716776359 1 1
0.928924671372537 0.926266571554213 1 1
1.13183532552421 1.12893886076256 1 1
1.15813846177155 1.15473257008643 1 1
0.862197527747451 0.860219768987474 1 1
0.992940507118514 0.989426878829791 1 1
1.07866854424382 1.07522521464474 1 1
0.762621194552654 0.760858536122854 1 1
1.03124708259715 1.02791935995573 1 1
1.00548663893385 1.00207840063067 1 1
0.705401934573157 0.703366368670876 0 0
0.973985876412655 0.970697138369248 1 1
1.15358387145248 1.15058363973488 1 1
0.95139629005741 0.947941002987925 1 1
1.35921088786015 1.3552569901769 0 0
0.81509559656823 0.813202360740857 1 1
0.715584830889566 0.71373357120817 1 1
1.05979024131257 1.05777098011723 1 1
0.665526464681117 0.663912956865678 0 0
1.22654966483821 1.22202332045604 1 1
0.929525612423103 0.926764242570571 1 1
1.2552046998103 1.25124912364805 0 0
1.07859992062587 1.07512094139124 1 1
1.00244374683115 0.999531317769319 1 1
0.97376488757756 0.970225014773784 1 1
1.14434235846308 1.14155270045092 1 1
1.22371868272314 1.2186181304711 1 1
1.05933976675448 1.05623590796025 1 1
1.2097387121243 1.20626395885224 1 1
0.899214467120041 0.896986811626035 1 1
0.782703088590113 0.780658021200334 1 1
1.11003452504731 1.10609838407657 1 1
0.799630965799044 0.79667476577488 1 1
0.822230426366775 0.819735203946242 1 1
0.817811485959758 0.815120393126586 1 1
1.0776667503659 1.07488515515584 1 1
1.02401966897004 1.02101641914672 1 1
1.12435699852158 1.12127958035882 1 1
0.813372010971143 0.81003343527996 1 1
0.771178807506699 0.7691701137688 0 0
1.24282359101506 1.23900288340018 1 1
1.0117849862656 1.00826209663295 1 1
0.638841340649271 0.636428940407604 1 1
1.07427871430273 1.07048875929094 1 1
1.14890795930244 1.14605672351767 1 1
0.883015618794083 0.880802714760848 1 1
1.1275381641934 1.12342452192455 1 1
0.960502734103926 0.957446738799104 1 1
0.861844332875655 0.859156056642337 1 1
1.22565151457637 1.22215390324449 1 1
0.935089046523325 0.932470458609382 1 1
0.769552493322944 0.767471485183568 1 1
1.07547978040881 1.07156089275602 1 1
0.806157462559748 0.803447247563381 1 1
1.27285264732606 1.26942720116388 0 0
0.707732789091574 0.705494213321268 1 1
0.753498575699359 0.751651743470263 0 0
0.832150034394677 0.829459126851704 1 1
1.01418221752779 1.01151664930458 1 1
0.985190144549238 0.981866479615735 1 1
0.965024452536665 0.961925633117074 1 1
1.12125765744314 1.1186168651998 1 1
0.689827569219408 0.687186815537596 0 0
1.17109148463953 1.16715819669315 1 1
1.14120257952506 1.13722633445972 1 1
1.03093170011302 1.0279510890264 1 1
1.15979100871363 1.15583639220388 1 1
0.799595573064305 0.797389978176589 1 1
0.845533384059632 0.843146876464195 1 1
1.15122623957284 1.14771389524422 1 1
1.08071963915666 1.07736069375923 1 1
1.28117183525107 1.27740294317477 0 0
0.968930152137352 0.966200893183237 1 1
1.08786483709929 1.08535104939365 1 1
1.12149291436368 1.1178679500118 1 1
0.987986899192557 0.985111204919632 1 1
1.03080675601246 1.02681968085673 1 1
0.887546345009632 0.884966558728432 1 1
1.02351130450978 1.02112787421462 1 1
1.03601716529663 1.03276037444704 1 1
0.963425546393299 0.960960690385059 1 1
1.15776045173151 1.15411255021363 1 1
1.05245569686498 1.04967493788836 1 1
1.20719517945576 1.2035872140825 1 1
0.99137031307629 0.988535032509211 1 1
0.998248307622086 0.996103395980747 1 1
0.827610276044703 0.825463876589154 1 1
0.989788556117206 0.986595377120848 1 1
1.06818009354231 1.06545335337404 1 1
1.2747759838773 1.27172780879012 0 0
0.938349992907557 0.935606447441838 1 1
1.05573890003196 1.05257087685843 1 1
1.20814227262402 1.20469085518781 1 1
1.25637264446182 1.25247822909259 1 1
1.00006862543991 0.997651338292588 1 1
1.25470643435216 1.25098336876667 1 1
0.999402574999254 0.995789649185008 1 1
0.938076951678197 0.935684188111749 1 1
0.950483309797399 0.948083533074348 1 1
1.07659185495689 1.07359281332652 1 1
0.841033680915988 0.837938439461594 1 1
0.932280488815858 0.928847625330749 1 1
0.976477549754214 0.973656024482277 1 1
1.38793054346008 1.3847505184578 0 0
1.02011424733262 1.01776316057417 1 1
0.976514325106965 0.973460392936777 1 1
0.967803067807707 0.96490261352749 1 1
0.762104776099586 0.76010623264685 1 1
1.07292380539434 1.07000187352736 1 1
0.882109777109661 0.87962933011165 1 1
0.626658026759716 0.625350299043611 1 1
1.08541896244098 1.0827612066976 1 1
1.22298546964473 1.21979750749992 1 1
1.12755974514561 1.12372127807498 1 1
1.05061951070726 1.04730115658442 1 1
0.989619451795687 0.986621349026451 1 1
0.989280597626936 0.986242961787781 1 1
0.880844401340219 0.87817264017208 1 1
0.848909302954572 0.846280817528046 1 1
0.870096502977477 0.867964106601714 1 1
1.05229960991487 1.04969696141589 1 1
1.12471048486045 1.12164529246323 1 1
0.609622112504059 0.608274036611778 0 0
0.856859071022517 0.853780767173004 1 1
1.07326244821926 1.07011433905793 1 1
0.93134512873193 0.928491472344433 1 1
0.85291736609131 0.84960137606969 1 1
0.968564956567769 0.965746832036813 1 1
1.15125792471352 1.14754634795519 1 1
1.06706226921741 1.06458096541325 1 1
1.0552575893641 1.05231110939338 1 1
1.09592591599874 1.09264656726041 1 1
0.889200056560847 0.886923169788279 1 1
0.559569838293149 0.558134109516111 0 0
1.15783529935841 1.15426447775058 1 1
0.689759874030898 0.687419497903693 0 0
1.21602191191457 1.2119431029438 1 1
0.765273364856201 0.763288557415307 1 1
0.946710163461174 0.944481544355216 1 1
0.958454533608767 0.954637750207379 1 1
1.02194741617573 1.01873763531307 1 1
0.789098665818922 0.787477264085422 1 1
1.04255580720866 1.03887524387615 1 1
0.94079143737139 0.938052986461303 1 1
0.939201680744063 0.93604508441349 1 1
0.873403833250419 0.871329563545719 1 1
1.19717916551194 1.1935458460078 1 1
0.906001698639842 0.9030014709934 1 1
0.796492190006096 0.794119102845548 1 1
0.90979769460331 0.906650780897213 1 1
0.875269219907279 0.873185335695434 1 1
0.838597876950089 0.836145473253971 0 0
1.10961658084416 1.106409408274 1 1
1.14275288908415 1.13995213963434 1 1
0.933562707304843 0.931012406567944 1 1
1.24315665145272 1.23945715835456 1 1
0.92394755234472 0.921087209594423 1 1
0.835632429872665 0.83356716128067 1 1
0.965072317842055 0.962589524190787 1 1
1.12581683096982 1.12271016480156 1 1
0.674117218556068 0.671804194039593 0 0
1.00980413548105 1.00655703151505 1 1
1.09400710850832 1.09114723052954 1 1
1.05194178865406 1.04914372187017 1 1
0.979259194986606 0.976222137051204 1 1
0.953921510310867 0.951688524773298 1 1
1.18535536312365 1.18224181383013 1 1
1.03436985947215 1.03234790051694 1 1
1.0114347614855 1.00855123510215 1 1
0.982347095411001 0.979077963603311 1 1
0.962803995478788 0.960609356383953 1 1
1.03766330834534 1.0344789863055 1 1
1.18513784623209 1.18099046814398 1 1
0.662910744010776 0.661103237814283 0 0
1.05664745706867 1.05352427435815 1 1
1.16914695472094 1.16531934319906 1 1
0.748893522213281 0.746947706114925 1 1
1.01957810343836 1.01628066991069 1 1
1.17211765920126 1.16891487822398 1 1
1.06891324268236 1.06558523006014 1 1
1.25828398133095 1.25356934559781 1 1
1.03563841243561 1.03281159192128 1 1
0.825118679052158 0.822412025717227 1 1
0.892448280042997 0.888854602224544 1 1
0.799830710403008 0.797433583646284 1 1
0.897908057477328 0.8959456838471 1 1
1.07329491533212 1.07068017917558 1 1
1.01915901455107 1.0158311596586 1 1
0.921871926270849 0.919311302525009 1 1
1.1584832685019 1.15523419671926 1 1
0.743825597043303 0.741583009837224 1 1
1.18562200288898 1.1810756499376 1 1
0.986851846897213 0.984031513904094 1 1
0.831103263726486 0.82822664924234 1 1
0.803937523057926 0.801652209951028 1 1
1.29135529663659 1.2869813424699 0 0
1.01234477836228 1.00919803149886 1 1
1.0373736603854 1.03430821835643 1 1
1.00947576057771 1.00652819330119 1 1
0.892008965334938 0.889180898190773 1 1
0.950885240628913 0.948317107091741 1 1
0.845574602869831 0.843004026872403 1 1
0.867472101630099 0.86554558523043 1 1
0.846172941138351 0.843515945402756 1 1
0.847720578636119 0.84587449373889 1 1
1.08073091055706 1.07718711048237 1 1
1.12295256340996 1.12029470414589 1 1
1.03356923043386 1.03067230351605 1 1
1.482591211711 1.47689949674801 0 0
0.9054588446827 0.903132768804668 1 1
1.04757076762415 1.04467771373774 1 1
1.23927774693552 1.23551659092005 0 1
0.98960830985969 0.98677313092882 1 1
1.17195625633237 1.16880623008448 1 1
1.1091040698662 1.10676006566144 1 1
1.11429955984178 1.11191841682835 1 1
1.00615996225531 1.00314982162463 1 1
1.22786022657486 1.22431488562687 1 1
0.660871059463424 0.658575712700968 0 0
0.798994046143936 0.796283328008343 1 1
0.761808128324978 0.759642038701142 1 1
0.948869993653016 0.946599543409537 1 1
1.04635251674657 1.04342601025802 1 1
0.866540405235497 0.864525517656029 1 1
0.980123065007964 0.977651052970543 1 1
1.25011934983453 1.24565835147753 1 1
0.863246683439561 0.860787885178444 1 1
0.831062296500523 0.828016577959674 1 1
1.04456119123508 1.04190236055343 1 1
0.789812775077199 0.787325628464511 1 1
0.734818203077262 0.732789980255979 1 1
0.866473772641955 0.863759650786163 1 1
1.01986326599793 1.01619184334116 1 1
1.2217843686951 1.2181840116532 0 0
1.22180171570764 1.21769090888059 0 0
0.811264280663953 0.807668329071369 1 1
0.690512846922323 0.688517037818706 1 1
1.38030967004612 1.37510125023194 0 0
1.06525665680695 1.0617742680907 1 1
0.980964830653494 0.978540421039663 1 1
1.11483060234674 1.11151675076963 1 1
0.944836023783946 0.94247921380735 1 1
0.927259943064021 0.924744012354179 1 1
1.15770981681951 1.15484150635652 1 1
1.07379636786484 1.07028033916884 1 1
0.933058767776813 0.931075454017886 1 1
1.0054656644331 1.00167550156845 1 1
1.14163102408266 1.13832752691371 1 1
0.774023801142796 0.772399504574393 1 1
0.987904528834056 0.984926546841963 1 1
1.02327623771135 1.02062572548367 1 1
1.04407406633423 1.04090855663069 1 1
1.23417597358911 1.23098785923778 0 0
0.937146525432405 0.934095362852845 1 1
1.29474499854782 1.29186739672968 0 0
1.15244295442997 1.15023530636081 1 1
1.01245699836195 1.00961615605671 1 1
0.996332051102468 0.993288313001866 1 1
0.920176998725978 0.916485276249468 1 1
0.642368248848965 0.639745743105735 0 0
0.923962758371893 0.920910647339137 1 1
0.866807970649465 0.864369025774197 1 1
1.09438898911578 1.09135741262352 1 1
0.819208652027267 0.816853339668101 1 1
1.05898176864641 1.05666950565116 1 1
0.863265433838193 0.860736640385652 1 1
1.21350226698341 1.21039163681544 1 1
0.810975779849082 0.808545425482513 1 1
1.11572852715786 1.11234629798007 1 1
1.30283297198633 1.29933434564419 0 0
0.964220663492561 0.962106920782617 1 1
0.737681514678154 0.735740075977194 1 0
1.05880251855217 1.05661146048349 1 1
1.16288419723255 1.16022124734895 1 1
1.01734545468708 1.01408868469064 1 1
0.988740230978583 0.985763904397385 1 1
0.840117322329126 0.837659552805294 1 1
0.87512939786166 0.872404714895643 1 1
0.79125183295662 0.789319323388117 1 1
1.04566178840012 1.04181412806942 1 1
1.11543009818867 1.11192936145376 1 1
0.872710238805971 0.869577890946261 1 1
0.63964352548687 0.638146789686621 0 0
1.28682350332137 1.28318464620316 1 1
0.841342269392079 0.839093000989947 1 1
1.12058439070246 1.11763028301154 1 1
1.1026174703845 1.09945892651985 1 1
0.722228992811774 0.720045332704173 1 1
1.03357579710346 1.02988994484633 1 1
1.1130000341386 1.1096037193235 1 1
1.24810401810007 1.24478986895699 1 1
1.20667553242095 1.20268962165171 1 1
1.10511319143286 1.10214861417786 1 1
0.955609007052691 0.952726477141749 1 1
0.543404868450606 0.541141432524948 0 0
0.96742526359131 0.964720282212276 1 1
1.23873988922708 1.23564460637823 0 0
1.4363859074882 1.43216724251283 0 0
0.945681191640837 0.942837892004241 1 1
0.919918456136602 0.91698381326437 1 1
0.763595069999101 0.761663259052244 1 1
0.80006075223092 0.797557853100131 1 1
0.726672632257781 0.724064658946263 1 1
1.1441930673417 1.14138868797567 1 1
0.761125364821107 0.758544306002989 1 1
0.736345512660877 0.733640255598699 1 1
0.750394807095462 0.748228824359348 1 1
1.13811355343455 1.13383994447103 1 1
1.31877685173952 1.31443602763497 1 1
1.14063522117036 1.13766066424892 1 1
0.797116510569511 0.79541999560842 1 1
1.2658361762099 1.26268834002968 1 1
0.767484825801866 0.764634654973235 1 1
1.19304262337168 1.18952804163869 1 1
1.02195507025314 1.01967529980153 1 1
1.11728433322098 1.11464039662796 1 1
1.02000402780207 1.01685947685271 1 1
0.948958022031418 0.9459773452215 1 1
0.864125590651023 0.861563986313953 1 1
0.838250437014004 0.836246217575882 1 1
1.18913186005382 1.18607352024388 1 1
0.840007897240995 0.837525218707568 1 1
1.27244627045397 1.26949744602768 0 0
0.71475334546414 0.712293173316174 1 1
0.886281797293377 0.883952289452838 1 1
0.932492204639717 0.929714853380436 1 1
0.751722293637988 0.749650419130796 1 1
0.831251661627116 0.828571523468406 1 1
0.782603315609504 0.780519236566838 1 1
1.11127183253657 1.10852188857738 1 1
1.00274388284915 1.00001257293046 1 1
0.751820926606986 0.749712507719126 0 0
1.07348768815043 1.07098408217313 1 1
0.985753089334162 0.983384186296781 1 1
0.746892903920328 0.74464755756254 1 1
1.03502199349303 1.03182831774784 1 1
1.1577545184861 1.15419643235395 1 1
1.13991434574294 1.13693494234739 1 1
1.28118374755885 1.27731355226727 1 1
0.85086383708388 0.848815238148512 1 1
1.06333280351992 1.0610164419446 1 1
0.977680574739031 0.974707749036212 1 1
0.830526991400892 0.827391685330716 1 1
1.09319320163598 1.08834376729012 1 1
1.04161919211806 1.03831992012185 1 1
0.797220014415159 0.795026664216828 1 1
0.703194197466036 0.701245236763528 1 1
0.616257442534148 0.614794798501768 0 0
1.06448340373675 1.06179774247695 1 1
0.921847400917613 0.918464123171976 1 1
0.857930333134657 0.854953605803683 1 1
1.29569877192249 1.28999656348485 1 1
1.04421662771698 1.04147012105466 1 1
1.10816579717233 1.10490242146392 1 1
0.796480582885277 0.794447550696204 0 0
0.9710656785399 0.967592889624995 1 1
1.13832175911205 1.13529430006816 1 1
0.909714739314854 0.906896615364308 1 1
1.09789098269221 1.09491650180184 1 1
1.17612892599638 1.17361632650188 1 1
1.14162268099022 1.13789513209358 1 1
0.999036890081188 0.996199556254788 1 1
0.894714627804721 0.891822686266265 1 1
0.980749488378146 0.978041023528864 1 1
0.919796613657522 0.916558313777329 1 1
1.16343555776212 1.16057612996372 1 1
1.04891288247303 1.04555824675455 1 1
0.863974312427681 0.861079060393886 1 1
0.923625973403507 0.921047362014951 1 1
1.16884388940529 1.1655199714484 1 1
0.922665097590458 0.919696993811903 1 1
0.718332828360459 0.715803128404673 0 0
0.959746692956 0.956583869469035 1 1
1.2232356829045 1.22049795867839 1 1
0.863336246239706 0.860809541173692 1 1
0.836158579857473 0.833184664708877 1 1
1.02984041565599 1.02725911960761 1 1
1.15116620365088 1.14740805598891 1 1
0.719447389900451 0.717340145725825 1 1
1.13078661481358 1.12697222419037 1 1
1.23119751782932 1.22763701229807 1 1
0.837174105163006 0.83526454402072 1 1
0.932446386438942 0.930002617092862 1 1
0.75185951685879 0.75019813669418 1 1
0.956974105535832 0.953984266944489 1 1
0.73062988909547 0.728537971460082 0 0
1.05143863130823 1.04763939332276 1 1
1.14889602585715 1.14528891056599 1 1
0.990085910394994 0.986816161574509 1 1
1.13455807763217 1.13189571411315 1 1
0.943446730568666 0.940372571835411 1 1
0.842676602331087 0.839689016491192 1 1
0.812934308621039 0.810300331580867 1 1
1.23395522120597 1.22991451071681 1 1
0.721894506194799 0.719138173689758 1 1
0.897535385999759 0.894937437939478 1 1
0.903013117208322 0.900242941430807 1 1
1.08891894504019 1.08552710499003 1 1
1.16769379995613 1.16435590241643 1 1
1.09821203242564 1.09456659388349 1 1
0.586455937281931 0.584488687430426 0 0
1.04083802746733 1.03775130213495 1 1
0.88837004108113 0.885633474981452 1 1
1.1916851781295 1.18789274165121 1 1
1.02287643760347 1.01987984896044 1 1
1.21364015061588 1.20973346506954 1 1
1.24798148659862 1.24415573002981 1 1
0.927986751625146 0.925143281299487 1 1
0.748723605477059 0.747011776454645 1 1
0.927143485706397 0.924732259669256 1 1
1.1096239432066 1.10631631947067 1 1
0.834835888033773 0.832653588111517 1 1
1.03604536602285 1.0339851915207 1 1
1.28276487147612 1.27897869139113 0 0
1.18605401645015 1.18347093484765 1 1
0.987818021710918 0.98484816265458 1 1
1.16750217194643 1.16440596793537 1 1
1.44605846501618 1.44144697057286 0 0
0.913909447415844 0.910434948235719 1 1
1.17371149618495 1.16993765064256 1 1
1.06933833130139 1.06599195915362 1 1
1.13093408917148 1.12731306880947 1 1
0.890160386736467 0.887278970134148 1 1
1.00417246578461 1.00158005456692 1 1
0.816921999471081 0.814888447950727 1 1
1.10650420688312 1.10394551504179 1 1
1.26356617911571 1.26086583803635 1 1
1.00825816982163 1.00522836285338 1 1
0.784542659642808 0.782249026832565 1 1
1.01732416571076 1.01424503694484 1 1
0.985222199646697 0.982410967071846 1 1
0.970443536567211 0.967536054201632 1 1
1.13268431857272 1.12908874336752 1 1
0.863395555957059 0.860986648167292 1 1
1.16053137689373 1.15766100307893 1 1
0.807466306380638 0.805099678491563 1 1
0.886060979812443 0.883649094830627 1 1
0.939954325495692 0.937088352469249 1 1
0.873868048748411 0.871344689253756 1 1
1.27695561335712 1.27273835044471 1 1
1.06613844092746 1.06270521509832 1 1
1.0837317082232 1.0814710422538 1 1
1.3281063849508 1.32429196459886 1 1
1.11552823725456 1.11252849836909 1 1
1.08504209463217 1.08194676387913 1 1
0.753176263171414 0.751260574107992 1 1
1.04469012176913 1.04153547902449 1 1
0.9568178169299 0.954196713274634 1 1
0.790072763096938 0.787512126800809 1 1
1.25059951380948 1.2468543881437 0 0
0.858387114587046 0.855870402318938 1 1
0.952730197270675 0.950530711838143 1 1
0.951405529303885 0.948333265335448 1 1
0.982892629425769 0.980198908143271 1 1
0.975441640825557 0.972568149096619 1 1
0.812026373452034 0.809838093098063 1 1
1.07382497934512 1.07062298243882 1 1
1.01255444019576 1.00993582009647 1 1
0.814931318628188 0.811454591623529 1 1
1.1456811449713 1.14259577613979 1 1
1.17892986616288 1.17463755086858 1 1
0.953325293281643 0.950692541840681 1 1
1.09697868396292 1.0940849977884 1 1
1.06031785868938 1.05753236263793 1 1
0.895780650979873 0.89243877135644 1 1
1.21326585343888 1.20967834314088 1 1
1.36047785068329 1.35581706419955 1 1
0.76609209186557 0.763552907468253 1 1
1.33723831686581 1.33315169009371 0 0
0.82078384594482 0.818650367974623 1 1
1.1562460692162 1.15300767967844 1 1
1.02139950087958 1.01854428162271 1 1
1.33761879652811 1.33423037512 0 0
0.598290431518923 0.596353804207938 0 0
0.919324531995836 0.916978402600483 1 1
0.932657599631138 0.929852492132312 1 1
1.18294549410481 1.17947128512813 1 1
1.10073895479497 1.09779706607829 1 1
1.30881120239648 1.30493236231278 1 1
0.730010215950174 0.728091260991259 1 0
0.889401643489801 0.886680430427644 1 1
1.10520199835172 1.10293507810846 1 1
0.9662853483477 0.962452842849873 1 1
0.882178578883836 0.878781393894397 1 1
0.961982139366093 0.959191681640587 1 1
0.760125253130326 0.758059476438615 0 0
1.14887017826948 1.14550863963272 1 1
0.831756011538898 0.83002723613619 1 1
0.981596377271586 0.9785771497962 1 1
0.694521783855618 0.692709544416495 1 1
0.964756223634856 0.96176542783667 1 1
0.790854477493692 0.788571399743706 1 1
1.27216177405111 1.26893284969827 1 1
0.932546988106353 0.930007505662352 1 1
1.08888513262875 1.08575182453432 1 1
1.16496684389179 1.16216005208129 1 1
1.18763683170788 1.18513988526017 1 1
0.951652225534772 0.949399085578089 1 1
0.855389772538565 0.852818982979393 1 1
0.859100787604161 0.856611316766481 1 1
1.15053022700909 1.1467707777768 1 1
1.1514986208546 1.14793143868575 1 1
0.945389983237651 0.942662653772994 1 1
1.2104235749691 1.20575295846978 1 1
0.992149069300377 0.988357582136857 1 1
0.944829476602759 0.942104059624577 1 1
1.18706157046309 1.18320162336316 1 1
0.88095787906831 0.877714084259937 1 1
0.868952237182121 0.866362719289468 1 1
0.885563807907836 0.882786416008757 1 1
1.27845201474372 1.27437891278943 1 1
1.09821635504231 1.09509272493858 1 1
1.33870122390075 1.33637066730592 0 0
0.796072312631414 0.793813852505622 1 1
0.87926183747734 0.876513279982318 1 1
1.13545760952902 1.131128610799 1 1
1.22504004229292 1.22071540497507 1 1
1.26204369420886 1.25850909367253 1 1
0.804354257554415 0.801535451139131 1 1
1.0855072346956 1.0825975730513 1 1
1.08465143552299 1.08139014103578 1 1
1.03907419204296 1.03636802330292 1 1
1.05785012156837 1.05444219851748 1 1
0.854968369020143 0.852799795833998 1 1
0.765165319144182 0.762840169642863 0 0
0.826688057885674 0.822847875142237 1 1
1.12197941012988 1.11864070410701 1 1
1.01629094038148 1.01346570448909 1 1
0.810985598057615 0.809007543831712 1 1
0.99528635189687 0.992569243172026 1 1
1.07456615400123 1.07096237909379 1 1
1.09413440163913 1.0912232232342 1 1
1.02508487625075 1.02186956812135 1 1
1.1724492254591 1.1686298383076 1 1
0.650630851956286 0.649083792818931 0 0
1.26515982401294 1.26102505521982 1 1
0.789222115141656 0.786163567718007 0 0
1.00744143206246 1.0049194570039 1 1
0.824839509529691 0.82273828770966 1 1
0.951750958496231 0.949333626741257 1 1
1.08678944883628 1.08403122996281 1 1
1.17249771518634 1.1698958331629 1 1
1.0791136660193 1.07488338784903 1 1
1.00920096228368 1.00625402682717 1 1
1.02808383902149 1.0244383861215 1 1
1.21376559317762 1.20971772051148 1 1
0.966775334031722 0.964105932726009 1 1
1.03498534403879 1.03234020587655 1 1
0.987231040284671 0.983980472707667 1 1
0.891543238759256 0.888608723890135 1 1
0.914773063867156 0.912385835753539 1 1
1.08049114670467 1.07703120402245 1 1
0.997373723956761 0.994224815368535 1 1
1.02435373380748 1.0217267199126 1 1
1.04647017576652 1.04285244004862 1 1
0.899212109746855 0.89662427189519 1 1
1.13206789321235 1.12900279458027 1 1
1.05702247656908 1.05461814036489 1 1
0.838145977964357 0.835899551063005 1 1
1.07434758930335 1.07101348308845 1 1
1.02994305514947 1.02674365288313 1 1
1.01044562077043 1.00783803186637 1 1
0.770787857740417 0.768288299499856 1 1
1.18454330684353 1.18180436305704 1 1
1.00826301009579 1.00593053076692 1 1
0.788667997657268 0.786134646520077 1 1
1.01457143661813 1.01127543481386 1 1
0.830832022011221 0.828355778904054 1 1
1.09354328509358 1.08898267680541 1 1
1.18742893626381 1.18434648825257 1 1
1.03578020705253 1.03323104870932 1 1
1.10278556203451 1.09867965844858 1 1
0.892733262587263 0.890344443568549 1 1
0.599858315134764 0.598096171189829 0 0
1.21774813974884 1.21422599957367 1 1
1.02262664766943 1.02022595572766 1 1
1.03571199724995 1.0330927205378 1 1
0.912269719433451 0.909583983577515 1 1
0.812520497076485 0.810511762758168 1 1
0.977620922656163 0.974171393986137 1 1
0.850651195231512 0.848681658546403 1 1
1.12165267749132 1.11821989500461 1 1
0.834422006482331 0.831910733721635 1 1
1.16523406587337 1.16228665671837 1 1
0.96234436580211 0.960185301214335 1 1
0.840339450514467 0.838369439587824 1 1
1.36751540034694 1.36272248628238 0 0
0.70692139678414 0.704604992481289 1 1
0.963642118018761 0.961005397470329 1 1
1.00532143289416 1.0023731097491 1 1
1.14305642858244 1.14023783540278 1 1
0.961472198671451 0.958820765504058 1 1
0.958287873786026 0.955417743982186 1 1
1.11859521948827 1.11493071748339 1 1
0.702406896934738 0.699421058869156 1 1
0.964508359262587 0.961716852818074 1 1
0.88130110437483 0.878906596948535 1 1
0.932379495806157 0.929204314148811 1 1
0.881128802312658 0.878850418191747 1 1
1.222206343105 1.21831535843163 1 1
0.940141622385454 0.937061817631304 1 1
1.0864553572507 1.08308406428333 1 1
1.19046697821148 1.18697887179488 1 1
1.00997550100885 1.00732857428357 1 1
1.07186886511112 1.06883990418759 1 1
1.05222001055554 1.04926131723334 1 1
0.981248366529015 0.978595607733014 1 1
1.11500397377829 1.11090223258869 1 1
1.26626976103817 1.26225558564019 1 1
0.952840927608254 0.949908205684019 1 1
1.01304380757045 1.00948177633118 1 1
1.23715893015729 1.23361017247907 1 1
0.75443608778087 0.752428232388852 0 0
1.20432685501697 1.20077036396695 1 1
1.07097782451495 1.06881596149394 1 1
0.944891083899248 0.942313786436769 1 1
0.75376590945899 0.751994660286651 1 1
0.881950276994992 0.879035805808606 1 1
0.816802613054106 0.814099393468963 1 1
1.29295041836685 1.28911365517235 1 1
0.872559478712044 0.869501133656324 1 1
0.985123110914377 0.982076066614903 1 1
0.993797324217186 0.990835016748283 1 1
0.820467929859192 0.818068913666161 1 1
0.85812623372109 0.855604474493256 1 1
1.06986016780914 1.06637106213807 1 1
0.966239014678198 0.963930502616802 1 1
1.04276387279151 1.0403755708116 1 1
0.695818924301119 0.693948023112657 0 0
0.951317851797755 0.947987673583314 1 1
1.15708638607268 1.15394788466618 1 1
1.0723690889564 1.06904420321928 1 1
0.979063291954205 0.976095281162113 1 1
0.937606222219811 0.934111672874935 1 1
1.38266472717418 1.37784401674047 0 0
0.909329652773707 0.905730567004382 1 1
0.857435744915345 0.853655073907334 1 1
0.747531886788103 0.745404992609403 1 1
0.898882471980006 0.895753745356673 1 1
0.948629697001766 0.944819153393337 1 1
0.942413677734387 0.940119199110462 1 1
0.996635808194871 0.993827303823817 1 1
1.15344977184796 1.14966990339885 1 1
0.824440902258093 0.821865207630603 1 1
1.03718521134325 1.03364299136944 1 1
1.12081988363212 1.11813550808488 1 1
1.04707783323345 1.04423548248862 1 1
0.765118633180908 0.763186298744185 1 1
1.25501359743406 1.2522202712433 1 1
0.988033025372923 0.984211039159676 1 1
0.807117821869578 0.804096062163882 1 1
1.00913172185152 1.00631416577691 1 1
0.865377106707736 0.862375194891908 1 1
1.12739047124249 1.12487484429402 1 1
1.325452968828 1.32180848157321 1 1
0.939161504622461 0.937276841938616 1 1
1.17760810521026 1.17394281795968 1 1
0.966399441493307 0.9632804117205 1 1
1.01398852749571 1.01127880823976 1 1
1.05872158805078 1.05559645794298 1 1
0.969891011490225 0.967110971660762 1 1
0.944830783040957 0.942214390288869 1 1
0.525862403579772 0.523675141921123 0 0
1.14812731913177 1.14473760689332 1 1
1.10492312211376 1.10197215467673 1 1
0.851372804329903 0.849096765307872 1 1
0.847706320746782 0.845414449385389 1 1
0.999523770448234 0.996989094682776 1 1
0.8641665809401 0.861737508782717 1 1
0.814900925979679 0.813046679060664 1 1
1.11697024968953 1.11339816119547 1 1
0.85628630274304 0.85410528540432 1 1
0.896992366542024 0.894298320726681 1 1
1.19629284168142 1.1935263769183 1 1
0.747794823198007 0.746033562614492 1 1
1.07507556016164 1.07108099521903 1 1
0.882302439417615 0.880275497724963 1 1
0.808992533243029 0.806390926381776 1 1
0.955976311978667 0.953140623293333 1 1
1.06925553124744 1.06612772270085 1 1
0.887918362503496 0.885119840369161 1 1
1.4159278566022 1.41119317508474 0 0
1.02632380206791 1.0233034111679 1 1
0.917132838704906 0.913991388182978 1 1
1.15591156412238 1.15296664687107 1 1
1.03651557543284 1.03427176219705 1 1
0.882552519016335 0.880191530361009 1 1
0.968039487178067 0.965856156342806 1 1
1.29959945187129 1.29553637132817 0 0
0.891845557054258 0.889351933553198 1 1
1.05410958863707 1.05018914190851 1 1
1.22888248262184 1.22471532690507 1 1
1.26015518946287 1.25642918482195 1 1
0.711637288036107 0.709981774310877 0 0
0.861719035796572 0.858680080639224 1 1
0.812266920608446 0.809503410645422 1 1
1.11860766995243 1.11550727605035 1 1
0.833467327256643 0.830862646573397 1 1
0.945012715082058 0.942862608723725 1 1
1.12230454140512 1.11856715153697 1 1
1.00914602637962 1.00558707500321 1 1
0.943241197617895 0.94027994353015 1 1
1.1207213917256 1.11807312391779 1 1
1.07818428212807 1.07511412623361 1 1
1.04954694695566 1.04700643886304 1 1
0.813790299360846 0.811654257957142 1 1
0.863007849545273 0.859841247192146 1 1
0.936469495654418 0.933327493140747 1 1
1.15749178564338 1.15420388947654 1 1
0.718899321821003 0.716414607709329 0 0
0.852168684424964 0.849874196073256 1 1
1.14483171473714 1.14070236329404 1 1
0.826963345962804 0.824482626378466 1 1
1.10051895676469 1.09747343873238 1 1
1.01729721317997 1.01446132093703 1 1
1.2105542179864 1.20577582064037 1 1
1.16561594722807 1.1613362958666 1 1
1.1648950708605 1.16089838966424 1 1
0.989037025775799 0.985575692896659 1 1
1.02998036458157 1.026982151029 1 1
0.691009032882688 0.689308512672287 1 1
0.761605344278683 0.759778544049299 1 1
1.14051211543594 1.13728811078976 1 1
1.15108131898823 1.148007009106 1 1
0.849225084120398 0.847402026818309 1 1
1.10038581302814 1.09779798206055 1 1
0.839346916114073 0.837315103787875 1 1
1.10989918772053 1.10561445379219 1 1
1.28287138797382 1.27962368808715 1 1
1.03738469831518 1.03463735875254 1 1
1.03328126601872 1.03040762877237 1 1
1.19454063370965 1.19175785073212 1 1
0.942855063494148 0.941020483148561 1 1
0.902733536468998 0.899576989529385 1 1
1.18576597849497 1.1821031046145 1 1
0.911654456796134 0.908590801529826 1 1
1.02980795238193 1.02622300403754 1 1
0.885232957716821 0.882893482768441 1 1
1.11990153843549 1.11668629042867 1 1
0.944715117322627 0.941314702038197 1 1
0.613460064891535 0.611919212813159 0 0
0.925858620122649 0.923022698102087 1 1
0.634213431173994 0.631396737307976 0 0
1.33772414891163 1.33393547215949 0 0
1.04968459883722 1.04590252610632 1 1
0.97392899387609 0.971414125385813 1 1
1.16820057372288 1.16588411468883 1 1
1.19913068324492 1.19583192922017 1 1
0.900995340800509 0.898096710997693 1 1
0.796811793384301 0.793707437445388 1 1
1.06561171312295 1.06285388052982 1 1
0.637589935204244 0.635715025888458 0 0
0.939958934937867 0.936853666993238 1 1
1.07980733411396 1.07631795575751 1 1
0.979380529347677 0.97628575203962 1 1
0.975476444832515 0.973270138388608 1 1
0.872912957820835 0.870321223058995 1 1
0.978976155171923 0.976487545685584 1 1
0.899020292243658 0.896652323980731 1 1
1.12476495793284 1.12187791729029 1 1
1.05350555992263 1.0500922790672 1 1
0.89918681416484 0.897243380448492 1 1
1.20954290470896 1.20567706631552 1 1
1.0800744490489 1.07632492699192 1 1
0.908663984493996 0.906397110785631 1 1
0.909108222732562 0.906562476369206 1 1
1.2448109199354 1.24115147479684 1 1
1.12682597828343 1.12400778592253 1 1
1.02783698492546 1.02496765747376 1 1
1.0393388346299 1.03594017377531 1 1
0.908157070792999 0.90568263291542 1 1
0.955722875093915 0.952432445070108 1 1
1.19080830930071 1.18799662967266 1 1
1.18137738616833 1.17853654600856 1 1
1.16560166259349 1.16160388471773 1 1
1.2582672453591 1.25384694355622 1 1
1.17092450383552 1.16674244875588 1 1
1.2779752319114 1.27293357995977 0 0
0.848446560437215 0.845920154508623 1 1
1.25001898517923 1.24611910412173 1 1
0.915179966879625 0.9131724672581 1 1
0.85332824061126 0.851127609745137 1 1
1.2178861893116 1.21409604076614 1 1
0.748306763917668 0.746207626898171 1 1
1.06392958544952 1.0596066791845 1 1
1.0833421492271 1.08067903216633 1 1
1.07129021070161 1.06776580599984 1 1
0.875422771475038 0.873170774428654 1 1
1.22019941377567 1.2169289292842 1 1
0.982961513202538 0.979695157639008 1 1
0.810837695148651 0.808429484707069 1 1
0.760257265281704 0.758086876525354 1 1
0.932796741794851 0.930209843772691 1 1
1.02643226034505 1.02401326570877 1 1
1.09566410494026 1.09245625427829 1 1
0.453115349227816 0.451664442626284 0 0
0.824872747458522 0.822251805073833 1 1
0.93540286208588 0.932022781552405 1 1
0.789338088248278 0.786722566386717 1 1
0.98936502829032 0.986389699818575 1 1
0.90506869513498 0.903082948653548 1 1
0.847040508512099 0.844984411387429 1 1
0.962592688308117 0.959682430974194 1 1
1.38439249772395 1.38129817314379 0 0
0.623478289360707 0.621566568800024 0 0
0.823831847600795 0.82100957245599 1 1
1.1616878977667 1.15666213662004 1 1
1.27614164446826 1.27207354166858 0 0
1.18819539619791 1.18482370235921 1 1
0.979340387576683 0.97589845714355 1 1
0.93907911644746 0.936259030095653 1 1
1.02485331790668 1.02235107246725 1 1
1.05804159391001 1.05538112884405 1 1
1.16563591371778 1.16233838356128 1 1
0.732397599145854 0.729718982679071 1 1
1.26680927895637 1.26375892983848 0 0
0.909161487979703 0.906453972552556 1 1
1.08843831840368 1.08466810260177 1 1
0.660633912247152 0.659082805782075 1 1
0.854934356448044 0.852164029504325 1 1
1.01241913239965 1.00911300082036 1 1
0.890156927815833 0.887414502809269 1 1
1.13016237895122 1.12606215936139 1 1
0.816762338983932 0.8141992574743 1 1
1.10223875646571 1.09917414435047 1 1
1.10754153577769 1.1044875992795 1 1
0.937294080768506 0.934428870112541 1 1
0.957132350350637 0.954454732474469 1 1
0.879820162333115 0.876560183314986 1 1
1.05844589184347 1.05496229210693 1 1
0.80176962705041 0.799589094252974 1 1
1.26073998714079 1.25680244811983 1 1
1.45888714091118 1.45415578042482 0 0
0.81228268510265 0.809486728973947 1 1
0.848839105134206 0.846346999784444 1 1
1.1347329389839 1.13100369931534 1 1
0.892170326638052 0.889781262558735 1 1
1.08503612408331 1.08194062648486 1 1
0.946643702885434 0.944626302467262 1 1
1.06764049121815 1.06310464142771 1 1
0.969487234757169 0.966420356861031 1 1
1.07600413629539 1.07368669885212 1 1
1.00135064896869 0.998002838619955 1 1
1.40876149701167 1.40606367709588 0 0
1.23526773896511 1.23139856954301 0 0
0.789029551309483 0.787133222857241 1 1
1.26398537084695 1.25918642547777 1 1
1.13822542822633 1.13504510657141 1 1
0.909310853811692 0.906207992046001 1 1
0.863920501114653 0.861613137882445 1 1
1.12469370099948 1.12183308978247 1 1
1.2617009043356 1.25825303355473 1 1
1.26106342174997 1.25654856406952 1 1
0.935812921453359 0.93296383455468 1 1
1.03379701628151 1.03153861561747 1 1
0.932856389309469 0.930157339989423 1 1
0.941397192550016 0.938615957981644 1 1
0.825892759081096 0.824114929270414 1 1
0.863281811408419 0.860569361274541 1 1
0.723739269064812 0.721375833790361 1 1
1.05257675906681 1.04932873453596 1 1
1.14263946029583 1.13923934454959 1 1
1.11637910072207 1.11284792986109 1 1
1.10976913589863 1.10574624064136 1 1
0.928046247633372 0.926007725476213 1 1
0.955974329508798 0.953338836654769 1 1
0.910701125596797 0.90811499237513 1 1
1.15733327051641 1.15284960365995 1 1
0.912838097237446 0.910294376685091 1 1
1.09292672897717 1.09007352934592 1 1
1.21057009356693 1.20667518086248 1 1
0.851254564454169 0.848196063894852 1 1
0.89515355741508 0.891721668807179 1 1
1.1202443899625 1.11747252040011 1 1
1.20563145727802 1.20269972177582 1 1
0.869215488409538 0.866063237164516 1 1
1.27303387735944 1.26914956053763 1 1
1.00902970430268 1.00651806844142 1 1
1.11550860202171 1.11170459339671 1 1
1.03307484036673 1.02960320976885 1 1
1.05060957058021 1.04669797903792 1 1
1.18417421303466 1.18077744688127 1 1
1.13948136142439 1.13680127118279 1 1
1.02028814422357 1.01704183410755 1 1
0.943668207082109 0.941778757874353 1 1
0.694505754438417 0.693135156612171 0 0
1.10176461133258 1.09834649347377 1 1
0.842691858195048 0.84005528082938 1 1
0.701063939829114 0.699225533069138 0 0
0.990471775723266 0.98661962237579 1 1
1.05472773880219 1.05179934735105 1 1
0.975795949372199 0.973325450256785 1 1
0.942956620686373 0.939830538997098 1 1
0.889535520433506 0.885776284519843 1 1
0.915112752992666 0.911396205453577 1 1
1.039343745988 1.03643106408866 1 1
0.665161292900141 0.663201575426367 0 0
0.885112227113446 0.883400059065168 1 1
0.963288174261521 0.960364681688156 1 1
1.18615052837413 1.18259418000878 1 1
1.15491624037205 1.15204361191385 1 1
0.918517919224127 0.91597840361857 1 1
0.941623004908036 0.939771436024458 1 1
1.00385488113646 1.00091709124605 1 1
0.824990173201505 0.822435984435255 1 1
0.907808373383478 0.904392900244908 1 1
0.866884362215514 0.863793095086885 1 1
0.984826468064098 0.981660567757611 1 1
1.24716435962708 1.24393428843468 1 1
1.12164123722902 1.11774866459619 1 1
1.11602068533575 1.11288385057887 1 1
0.931051176991841 0.928078099068687 1 1
1.19987391095306 1.19635192765815 1 1
0.828136190461592 0.82498212897745 1 1
1.38375294687088 1.38042699926357 0 0
0.746082069718896 0.744108929760555 1 1
0.88798386739636 0.885762663110069 1 1
1.25539982461953 1.25170487394487 1 1
1.30213375955738 1.29832001633528 0 0
1.07190946398611 1.06889121435997 1 1
0.873656673560737 0.871103294935017 1 1
0.991288818949742 0.987463453173711 1 1
0.981288404705476 0.977927755154595 1 1
1.17800065266979 1.17453278219067 1 1
0.957798503375706 0.954590048231501 1 1
0.686554898774146 0.683979354062671 0 0
1.10827353666611 1.10466099107523 1 1
1.03897262347597 1.03617727697376 1 1
0.979330811574841 0.976968513463651 1 1
1.13711622762937 1.13347151023136 1 1
1.22773106081558 1.22412169755043 1 1
0.971981098423611 0.969416674916389 1 1
1.05341905203492 1.04995947759017 1 1
0.972251238589488 0.96986025587539 1 1
1.07653160218547 1.07245883845678 1 1
0.913952663432171 0.911530115529175 1 1
0.562421181248864 0.560897468601336 0 0
0.92491352357818 0.922560311401325 1 1
1.13740850946307 1.13404411958285 1 1
0.958527448160535 0.955811983271704 1 1
1.11534428363917 1.11176180209752 1 1
1.09181728655881 1.08865658474873 1 1
1.18219367577548 1.17900999083021 1 1
1.06281031845341 1.05952124725922 1 1
1.14909438759702 1.14531613105939 1 1
1.19411549493163 1.1897173268409 1 1
1.04721045708225 1.04387510021411 1 1
0.797042200500664 0.794693319543277 1 1
1.16614954134183 1.16244653204376 1 1
0.877697320721283 0.874996622774333 1 1
1.19480475997925 1.19196223182377 1 1
1.04360419713211 1.04082916745898 1 1
0.985124876609732 0.982824846551881 1 1
0.800282943666847 0.798111156558314 1 1
1.00016081252171 0.997195999191077 1 1
1.31407637689693 1.31060163978241 1 1
0.989585066191715 0.98657580305833 1 1
0.854273754393304 0.85067612663986 1 1
0.907459347689889 0.904177518488173 1 1
1.0105921767879 1.00727132389029 1 1
1.04609603694134 1.04305921713922 1 1
1.16520967145279 1.16174169000138 1 1
1.15487220788646 1.15173746496334 1 1
0.981561251454751 0.978039815509327 1 1
1.20434981893298 1.20110384122714 1 1
1.0300721113404 1.0267584748577 1 1
1.13078000837504 1.12764581103337 1 1
0.90223080298171 0.899565652744573 1 1
0.916584439610554 0.91372726036128 1 1
0.960229747926119 0.957165616076091 1 1
1.12709336192972 1.12398976462375 1 1
0.799655304404221 0.797381524037059 1 1
0.982874059106424 0.980135297607637 1 1
0.983900455419286 0.980422132171938 1 1
0.969172340624329 0.966751571218027 1 1
1.14503533775913 1.14140451257477 1 1
0.961072789550358 0.958608139428489 1 1
1.10609738486982 1.10263060746742 1 1
0.900593586006025 0.898234449246661 1 1
0.963643823490161 0.96078248137063 1 1
0.904529425139089 0.901830122518635 1 1
0.913154798464592 0.910093996654566 1 1
1.10443731421792 1.10095367633382 1 1
1.15020736567511 1.14668950622474 1 1
1.22079178158061 1.21737157694908 0 0
1.02643117741695 1.02388355982445 1 1
0.621339939780166 0.619545930507465 0 0
1.27994947325583 1.27628104583105 0 0
1.14274375688325 1.13986623276671 1 1
0.993691041191403 0.990805200899244 1 1
0.915532274576573 0.913720113758212 1 1
1.13454049408724 1.13148457898667 1 1
0.929312828896993 0.926084898098459 1 1
0.972429808286639 0.969008699725164 1 1
1.08366147860431 1.07983658101644 1 1
1.12448078503247 1.12179455095661 1 1
0.971183608602406 0.967260868709392 1 1
0.934449531721468 0.932085339585735 1 1
1.17294287762189 1.16974375575938 1 1
0.995275824814549 0.992267919849669 1 1
0.853882429856913 0.85155809510168 1 1
0.745022191338913 0.742412792216561 1 1
0.465798801830632 0.464181679366964 0 0
0.845782662539266 0.842960923835643 1 1
1.1777617548911 1.17496080412818 1 1
0.937809546078466 0.935390734275717 1 1
0.857154907098346 0.854459968853334 1 1
0.838912438093569 0.836042437199879 1 1
1.00018599530799 0.995886719284629 1 1
0.921256705440666 0.918558600817828 1 1
1.08073004022736 1.07819596898371 1 1
1.54329764819623 1.5398861002349 0 0
1.21518481476502 1.21270312893231 1 1
0.919161900249825 0.916412096710618 1 1
0.937324376381185 0.933483602299639 1 1
1.15994243694726 1.15673438887878 1 1
1.0480897526806 1.04477864298126 1 1
1.07510407687276 1.0721397547089 1 1
0.983745871112021 0.980094961031508 1 1
1.11012265797913 1.10676825327785 1 1
0.99530806213195 0.992969451535944 1 1
1.03307896077865 1.0306237445309 1 1
1.09903169575024 1.09616785422012 1 1
1.00885615729214 1.00615872332854 1 1
1.01593577385044 1.01302995012214 1 1
0.86408936166832 0.861726107209844 1 1
1.04861313454964 1.04631334843785 1 1
0.74855024273758 0.746517038075895 1 1
0.944116362684047 0.941216937097661 1 1
0.959690695019488 0.956801159876134 1 1
0.875877625617667 0.873583903473099 1 1
0.990534090938534 0.987989510773031 1 1
0.995342380789871 0.992321336423001 1 1
1.06147753467742 1.05776983968758 1 1
0.912588875669629 0.91015429996547 1 1
1.161865664569 1.15825781670568 1 1
1.18768678131094 1.18401389060031 1 1
0.82777462186552 0.82546882872045 1 1
0.893627919166839 0.891474776687128 1 1
0.913699607306099 0.910675085768024 1 1
0.866108730110434 0.86365722814804 1 1
0.986781299235588 0.983657938092269 1 1
1.32972524810628 1.32550883232387 0 0
0.796511320317387 0.794310663925583 1 1
0.839644528493517 0.837195753985158 1 1
0.941050123113627 0.93770183772449 1 1
1.06969434676198 1.06662854754026 1 1
1.01598832611998 1.01219154383532 1 1
0.947029542436437 0.944483777094638 1 1
1.16169732656411 1.15782207829563 1 1
0.991365380576201 0.98901333899176 1 1
0.968643887869129 0.965610532046744 1 1
1.04392845764584 1.04042483629192 1 1
1.09117344700111 1.08833087823854 1 1
1.00401896245921 1.00120771716231 1 1
0.785670538677244 0.78258207673431 1 1
0.743582586641611 0.74087789941871 1 1
1.08446293794409 1.08172654966816 1 1
0.876415044289839 0.873902083865936 1 1
0.813251298951107 0.809830761859359 1 1
0.943930312164723 0.941298745345776 1 1
1.08164365889541 1.07775790818913 1 1
0.902320647452731 0.899278468634881 1 1
1.26293388491392 1.25971208355348 0 0
1.35386487617339 1.34914714322847 0 0
0.916319115912634 0.912914750939298 1 1
0.783624980803951 0.781347581236271 1 1
0.77033221924192 0.768652990420201 1 1
1.34560758274189 1.3417640792367 0 0
1.09238563581446 1.08929369845029 1 1
0.951818016661664 0.948366885313983 1 1
1.24038833913671 1.23648661609763 1 1
0.953667851707964 0.950997556000711 1 1
0.878071525709307 0.875235634996274 1 1
1.15492074605166 1.15192226742815 1 1
1.03700838925812 1.03412560303262 1 1
1.0904402389073 1.08703235347137 1 1
1.09500707882253 1.09231757940023 1 1
0.668061273522257 0.666234636744471 1 1
0.986994442982229 0.984382644925394 1 1
0.68724602945563 0.685409671334463 0 0
1.07243741644699 1.06941840355396 1 1
0.995567860093232 0.992475567261097 1 1
0.930648557860802 0.927763121831657 1 1
1.305883395455 1.3003049763916 1 1
1.02829399793886 1.02596878390487 1 1
1.08659282528608 1.0833897014459 1 1
0.813060471961039 0.809097618518192 1 1
1.16430819534795 1.16036078446022 1 1
0.725404648194252 0.723795833222039 1 1
0.967626974548895 0.964619349504833 1 1
0.830454583961851 0.828454034367626 1 1
1.2014538187168 1.19747816291964 1 1
0.988954390974988 0.98413541538788 1 1
1.0693294088203 1.06564594496214 1 1
1.40997638520872 1.40517621035661 0 0
0.758427423579811 0.756956905663796 1 1
1.22305685377418 1.2197290357901 1 1
0.771365480190363 0.768358365911661 1 1
1.06250765098025 1.05957675615128 1 1
0.694055630893201 0.691611842600202 0 0
1.02563237322649 1.02300076151215 1 1
0.978669773471029 0.975209794581952 1 1
1.04234997435272 1.0396614192026 1 1
1.20670491138949 1.20349467615265 1 1
1.0930520470115 1.0899863140131 1 1
1.01186677187279 1.00779143645233 1 1
1.29869640458122 1.29386693254088 1 1
1.00218944537288 0.999809202630537 1 1
1.13188333461196 1.12836663954488 1 1
1.15527144375328 1.15219419584646 1 1
1.07175752427656 1.06891990792226 1 1
0.837064795234836 0.834808918766702 1 1
1.12375186305521 1.12023426478151 1 1
1.17322952645757 1.1702678958631 1 1
0.908745548808057 0.906694975470931 1 1
0.941532152716306 0.938970845496411 1 1
1.0323952419215 1.02941525566 1 1
1.22467993348214 1.22075169281157 1 1
0.622323538269523 0.620429007417297 0 0
0.837332634993346 0.834715847302606 1 1
0.699732011328466 0.698101625915745 1 1
0.875243128182095 0.87292879141062 1 1
1.04292916716795 1.04013181513263 1 1
1.16362158829601 1.15847058154296 1 1
1.07856962729908 1.07563627542774 1 1
0.861315561680211 0.859047721323791 1 1
0.995028699730213 0.992050097815263 1 1
1.19067622982947 1.18808871277479 1 1
1.04783498002839 1.04424870020206 1 1
1.07991615660041 1.07525362128684 1 1
0.926753341799579 0.923923195008185 1 1
0.998165681191031 0.995639620700107 1 1
0.863898566845317 0.861292186918648 1 1
1.1774293289078 1.17385951643511 1 1
1.1329077022439 1.12981320350515 1 1
1.18611062984685 1.18276527435185 1 1
0.82296680640318 0.821393835366935 1 1
1.21414271366438 1.21109739900962 0 0
1.27682887289961 1.27348661193185 1 1
1.1568821111033 1.15346970304576 1 1
1.11574987477008 1.11232471224132 1 1
0.967215635780629 0.964791642503549 1 1
1.10499425280003 1.10135264365172 1 1
1.05843136501544 1.05607083194994 1 1
1.21009042549117 1.20636922196895 1 1
1.00207347290158 0.999000982268449 1 1
1.29918733400223 1.29455334635215 1 1
1.04066498055305 1.03757081251534 1 1
0.802336756651174 0.800041847703467 1 1
0.789757805634949 0.787502263480442 1 1
1.13140409811885 1.12860751337955 1 1
1.17576508132359 1.17317210256442 1 1
1.00366127343731 1.00149509203895 1 1
0.847299778374264 0.845662685013342 1 1
1.1834102200313 1.18047703723189 1 1
0.908332360059132 0.905717797243666 1 1
1.1026889167418 1.09977394000696 1 1
1.07041506321168 1.06685199926315 1 1
0.940147427767419 0.937556220394368 1 1
0.851185941013097 0.847495146910923 1 1
1.21186840712438 1.208819614839 1 1
1.06452795771807 1.06117386553153 1 1
0.94032413454236 0.93827929039079 1 1
0.917772820444883 0.915540094653713 1 1
0.721666235494593 0.720058695532959 1 1
0.859991006216644 0.85744641773453 1 1
1.24797212876398 1.24478435240303 1 1
0.624373638808187 0.622747211016338 0 0
0.926100559416182 0.922870214210085 1 1
0.95178167115648 0.949078674519316 1 1
0.763176816029792 0.760855378495851 1 1
1.10716249168857 1.10288012913042 1 1
0.942336191795162 0.939784130127867 1 1
0.939659536983199 0.937106108796871 1 1
0.7021578309101 0.69968688105199 0 0
1.19786946495449 1.19480856153107 1 1
0.912382050785832 0.910236011824517 1 1
0.787941743806648 0.786048956315639 1 1
1.08100784054998 1.0770951874231 1 1
0.943875089563294 0.941816231098962 1 1
1.03861226578693 1.03487374554724 1 1
0.973788787557493 0.970471950136308 1 1
1.30262318627614 1.29823261206315 0 0
0.931139193811275 0.928302553168028 1 1
1.09645990128898 1.09286892509134 1 1
1.2005003369077 1.19611626909609 1 1
1.10919589776462 1.10583393386257 1 1
0.774153681173448 0.772502776972479 1 1
1.30366466780324 1.29951823852374 0 0
1.03755239078161 1.03457915288956 1 1
1.14599872602181 1.14329533992496 1 1
1.00657118746368 1.00227868560127 1 1
1.15207167161754 1.14828265275875 1 1
1.07815773750465 1.0756844980465 1 1
1.04866569042002 1.04591984772109 1 1
0.950046154292533 0.947778424305452 1 1
0.911127661269424 0.908242533154488 1 1
1.13807635407822 1.13481692249755 1 1
1.22100797726337 1.21717186671973 1 1
1.16660701488356 1.16291239120412 1 1
1.34695097687209 1.34336180237194 0 0
0.599107443476485 0.596540866429879 0 0
0.784915295019653 0.783125133490259 1 1
1.03229491133859 1.02843000151792 1 1
0.759106496422514 0.756360832623896 1 1
1.11572510215879 1.11236595049151 1 1
1.16316632507986 1.15985345199946 1 1
1.00642825867532 1.00271709643309 1 1
0.803847167797366 0.802072755191811 1 1
0.89974367341558 0.897050206540312 1 1
1.09737537611819 1.09426504884525 1 1
1.12871235984069 1.12488129992187 1 1
0.995004883982287 0.992381332292713 1 1
1.49809509423785 1.49484882941505 0 0
0.870112066146988 0.867483263722891 1 1
1.13895538451809 1.13494768592147 1 1
0.964374599365435 0.961239539118493 1 1
0.950451848429155 0.947416582853778 1 1
1.13341692919914 1.1299466526577 1 1
1.24178047966152 1.23801447971691 1 1
1.35640580519719 1.35251306700076 0 0
0.877953505366222 0.874784670424647 1 1
1.04362915046948 1.04123917479801 1 1
0.831872081941013 0.829954150201858 1 1
1.14285613946318 1.14004279403838 1 1
0.967730415234018 0.964524676827419 1 1
0.738159457184187 0.736432081657767 1 1
1.0054892022614 1.00296724843682 1 1
1.1228050388995 1.11938439964229 1 1
0.922441442316574 0.918996838645277 1 1
0.942846857142327 0.939161027709889 1 1
1.07328165870277 1.07071072693677 1 1
1.15874788742738 1.15557109012822 1 1
0.856109243356664 0.852487007217882 1 1
0.844392121936079 0.84212600135362 1 1
1.05104417996563 1.04881686242586 1 1
0.852025004484307 0.849273118506135 1 1
1.0197582261897 1.01709720426226 1 1
0.816840547409848 0.815013757149651 1 1
0.949405773928424 0.946359610579284 1 1
1.25634501973705 1.25249637342118 1 1
1.00974314518533 1.00724683753043 1 1
0.992082604401972 0.98932991067116 1 1
0.937460906588726 0.93485394440663 1 1
0.941401927055393 0.938624237024694 1 1
1.08512035866415 1.08243770120824 1 1
0.98442405925118 0.981665638104637 1 1
1.15772026134508 1.15517226955081 1 1
0.756765593290941 0.754524102009184 1 1
0.669624064832148 0.667603321741916 0 0
1.02983324373176 1.02677231217102 1 1
1.29750233329421 1.29401975611223 0 0
1.03793323060724 1.03567203475957 1 1
0.848353107522847 0.845915300584478 1 1
0.689804360179346 0.68812653575968 1 1
1.09354941454329 1.09124191390742 1 1
1.01694757506185 1.01301767536778 1 1
1.17366992815238 1.17055161968004 1 1
1.03501581649601 1.03283822037142 1 1
1.3756266738041 1.37095250780474 0 0
1.12440970480379 1.1213189470113 1 1
1.04473818535292 1.04165380869939 1 1
1.04956092588821 1.04666843301371 1 1
1.28987326467547 1.28612231063855 1 1
0.72583659417406 0.723695782518589 1 1
0.922584038624744 0.920320232446589 1 1
0.680318268114287 0.677881770298088 0 0
0.718467754759449 0.716568224487439 0 0
0.841264214499596 0.839014597446483 1 1
0.718925258990825 0.715859846396176 1 1
0.822591130407478 0.819338219592315 1 1
1.18424653765464 1.18160134688363 1 1
0.872835450402792 0.870184564967963 1 1
1.124220310491 1.12092525415253 1 1
1.04173654599786 1.03923040289802 1 1
0.933020564108718 0.930490206377252 1 1
0.810640630948298 0.807307439378186 1 1
1.0889998852953 1.08462456412557 1 1
0.730227062699852 0.728179863718567 0 0
0.863430329557714 0.860768100444935 1 1
1.13812367343242 1.13512384527341 1 1
0.832122377427568 0.829583279728122 1 1
1.08285439863683 1.08040162905622 1 1
1.05394121719721 1.05116674457172 1 1
1.17387568194968 1.16888541461804 1 1
0.828816255905774 0.826953941535572 1 1
0.861643495773004 0.859243724792085 1 1
1.11928370684356 1.11546292479059 1 1
1.11121264754856 1.10856211924212 1 1
0.971134529964527 0.967187593626827 1 1
1.07215952264036 1.0688813924397 1 1
0.699471060848708 0.696832511938856 0 0
0.87441891558142 0.871351188373102 1 1
1.05815518096925 1.05543295240898 1 1
1.10008255110926 1.09764802987516 1 1
0.853314298460289 0.851242044104217 1 1
0.991412219627947 0.987710792020754 1 1
0.827053055849284 0.824102943274484 1 1
0.974223935710562 0.971049070843991 1 1
1.1110421747638 1.10760743164322 1 1
0.854040421184301 0.851313935094986 1 1
0.846243756302216 0.843311941409994 1 1
0.955118053414144 0.952438405379691 1 1
1.20093911921178 1.19763236512052 1 1
1.06481466510387 1.06191058703924 1 1
0.8436454513787 0.841205709964212 1 1
1.32153522229622 1.31815653927012 0 0
1.07875069571001 1.07556328029023 1 1
1.01653205371391 1.0141679490583 1 1
1.13856325226924 1.13572752365442 1 1
0.918285140832707 0.916532043516624 1 1
0.933809483314531 0.931629792903817 1 1
1.05929456062649 1.05604692022518 1 1
1.26384375669246 1.25929669975353 1 1
1.10636565528065 1.10379158963389 1 1
0.960924107736618 0.958343156167789 1 1
1.13223312159323 1.12887382713827 1 1
1.0970217802637 1.09358217529397 1 1
1.07621476589465 1.07378825197689 1 1
0.798102946280999 0.795709486671966 1 1
1.2285882032358 1.22540075486511 1 1
1.03610295548348 1.03286072164637 1 1
0.737922579167218 0.735266106144401 1 1
0.755660772929804 0.753058866123587 1 1
0.950248350789962 0.947137065075215 1 1
0.769373937665866 0.766600566570892 1 1
0.997402143733444 0.993940659628659 1 1
0.793301671827031 0.791361473947126 1 1
1.08229298432588 1.07892379099018 1 1
1.09279229074931 1.08971738584596 1 1
0.892168852817107 0.889302891794952 1 1
1.12991535143617 1.12652458023552 1 1
0.887172759774006 0.885148072268191 1 1
1.07806839128842 1.07464200280264 1 1
1.14486152328952 1.14082880088829 1 1
0.883762023940792 0.881847495001874 1 1
1.07513984428716 1.07171680644746 1 1
0.868994599787648 0.866918844662042 1 1
1.05031031800024 1.04610883663206 1 1
0.675543195178195 0.672487172867896 1 1
0.964857118170763 0.962542589194516 1 1
1.16499404150374 1.16059210409505 1 1
1.18580286424227 1.18256065378761 1 1
0.718196602459245 0.715540533257798 1 1
0.746788252177011 0.74409228875305 1 1
0.764613522866258 0.762020183559923 1 1
0.541632121125416 0.540086204848826 0 0
1.11406966788337 1.11116426858091 1 1
0.828142785971274 0.825510141740675 1 1
1.232563745279 1.22860824036111 1 1
0.807916988291321 0.805627248246185 1 1
0.623061811161552 0.62126273778799 0 0
0.878946232256095 0.876527260802599 1 1
0.929715038332829 0.927275695591562 1 1
1.20957834272307 1.2053839234283 1 1
1.14855613186748 1.1454367135836 1 1
1.04400226413724 1.04023699474143 1 1
0.716825623800685 0.714618844214129 1 1
0.784245259600504 0.782263509869999 1 1
0.937680016849601 0.935142927477626 1 1
1.00324647293327 1.00062315035058 1 1
1.11121462303461 1.10833832897338 1 1
0.76810490194969 0.765304188115333 1 1
0.799596479429707 0.796930916724389 1 1
1.02318102470024 1.02011667413085 1 1
1.00892301069233 1.00582386906081 1 1
0.831462180933436 0.827662634010406 1 1
1.11381562163092 1.11092138983987 1 1
1.09811815968692 1.09523702635748 1 1
0.736747343379826 0.73420509680864 1 1
1.00114164472458 0.998816866400467 1 1
0.981732267179819 0.978620512137686 1 1
1.07669708520338 1.0735394452415 1 1
1.04463035650056 1.04216145517661 1 1
1.03191221967281 1.02861683242103 1 1
1.20745659213212 1.20423809920208 1 1
0.723679427994344 0.721195827221791 1 1
0.977420257482566 0.975448428944941 1 1
0.752591876126619 0.749239424732282 1 1
1.15221244639271 1.14756068812813 1 1
0.826744033064659 0.824377314650195 1 1
1.27732916073463 1.27396126939386 1 1
0.922302608342059 0.919992678616334 1 1
0.919542418924358 0.9175324175291 1 1
1.26442123801781 1.26007455284598 1 1
1.00462795712155 1.00235126015121 1 1
1.24363325186277 1.23938775742604 1 1
0.900368638053183 0.897780934974687 1 1
0.769291363567573 0.766438842411753 1 1
1.00772034727674 1.00523382775063 1 1
0.883801188735585 0.881844789384134 1 1
1.06533223436701 1.0613538774189 1 1
1.14838803759571 1.1449307200543 1 1
0.785511470407989 0.783189645561444 0 0
1.15803770034993 1.15444557477364 1 1
0.796645772912689 0.79420210865828 1 1
1.23593029866479 1.2314155826627 1 1
0.778505676117105 0.776632397034365 1 1
0.854537697049287 0.852343585431587 1 1
0.852581648267822 0.850247917616777 1 1
0.946698495057911 0.944285872677329 1 1
0.827350209995124 0.824985184697624 1 1
1.00603391335945 1.00359241353148 1 1
0.889327483948287 0.886695008844494 1 1
0.894100738674861 0.892393470874285 1 1
0.887859904716165 0.885788053558224 1 1
0.85752644021448 0.8546626199562 1 1
0.8974171451063 0.895439288272657 1 1
0.879203927569024 0.876490155570877 1 1
0.85187056740047 0.84862983053242 1 1
1.21527582407005 1.21156119679953 1 1
1.17441966810713 1.17145661675308 1 1
0.857145095677241 0.854382513084627 1 1
1.34607726952716 1.3410724049439 1 1
0.660352030026862 0.658385310798364 1 1
1.28355582313559 1.28016886754922 0 0
0.87912741277783 0.877402884400653 1 1
1.00120551186706 0.997907096483937 1 1
0.928532220692496 0.925524438268276 1 1
0.844206194877944 0.841339455397061 1 1
0.979466950217918 0.976218370140387 1 1
0.946897426713842 0.94424883289877 1 1
0.864299177714586 0.86050929837702 1 1
0.921035589423273 0.917228187131955 1 1
0.674045302702266 0.67160493559046 1 1
0.912029451751367 0.909034684578104 1 1
0.98146143531773 0.977967956893595 1 1
0.933646086858767 0.931279964829631 1 1
1.25073039525414 1.24703073424869 1 1
0.78473678126023 0.782458157879233 1 1
0.920986922192911 0.918750506074593 1 1
1.20517318859746 1.20222733283498 1 1
0.934118740312698 0.932023773225641 1 1
1.06351806918158 1.06050184040234 1 1
0.844298570271722 0.842726076091997 1 1
0.830761756913625 0.828683785261777 1 1
1.08319411138811 1.08050666089855 1 1
1.01481153587516 1.01148829293972 1 1
1.00153103929489 0.998711111678443 1 1
0.797536348955044 0.795686708616494 0 0
0.961816475498785 0.958961605419623 1 1
0.630123149332607 0.628301767519646 1 1
0.960958284585297 0.958544375452201 1 1
0.851955958947667 0.849449697957619 1 1
1.25179308833326 1.24832207226386 1 1
0.689399943679615 0.686903831065999 1 1
0.900471000421391 0.898608736237693 1 1
0.845683476780605 0.843022931567379 1 1
0.984066041939234 0.98174215248759 1 1
1.15579240209012 1.15255311076041 1 1
0.938323553873774 0.935368926236607 1 1
0.759716145104109 0.757256393267641 1 1
1.08429012979478 1.08075327738481 1 1
1.05903505374979 1.05496677293435 1 1
1.06272389288502 1.05951500792529 1 1
0.858133636614371 0.855727241891135 1 1
0.865257219323654 0.862103541662293 1 1
1.21086135886295 1.20665302362262 1 1
0.943333465019137 0.940725383662964 1 1
1.15080006563948 1.14708286261547 1 1
1.0801092036133 1.0777408908188 1 1
1.04169719311013 1.03876718374834 1 1
0.761896684515564 0.759621981292611 1 1
0.968875685771378 0.966351303354419 1 1
1.00195350616465 0.99867791457403 1 1
0.633244082008182 0.631863613878094 0 0
0.94480233647941 0.942551108268067 1 1
1.22781792425036 1.22470468298698 1 1
1.074524082265 1.07195320332687 1 1
0.985731166753489 0.982755210369753 1 1
1.10332236739141 1.09983901093296 1 1
0.890351886845673 0.887684489987341 1 1
1.25193603620372 1.24832366305872 0 0
0.936258978255714 0.933337786404715 1 1
0.795297920379592 0.792270707299697 1 1
0.756291242414579 0.754205316546179 1 1
1.360401332985 1.35682506371928 0 0
1.03802155201778 1.03576111664399 1 1
0.990188329362216 0.987530733193964 1 1
1.26152903818982 1.25761110917063 1 1
0.911665171434581 0.908770923928206 1 1
0.848722037294896 0.846088509584607 1 1
1.50962091759417 1.50520859552105 0 0
0.818982365556029 0.816281255302503 1 1
1.02792270472484 1.02447304076745 1 1
1.28152073483986 1.27781933839956 0 0
0.862336769840104 0.859698929568573 1 1
0.967050997904211 0.963655059387122 1 1
0.992039593848438 0.989124916033269 1 1
1.11017876623903 1.10673609599968 1 1
1.24035083483921 1.23604141450324 1 1
0.980649618939852 0.977268450091423 1 1
1.31353863653437 1.31016106969641 1 1
1.15942678899087 1.15661603356041 1 1
0.85537754616509 0.853214468583544 1 1
1.05038970423442 1.04701232462398 1 1
1.30219156276536 1.29891652411188 0 0
1.16061802832877 1.15725167956268 1 1
1.2277644120809 1.22415255501833 0 0
0.810140494806494 0.808295498742909 1 1
1.16116744772613 1.15796512363364 1 1
1.11214806122071 1.10932720652634 1 1
0.815818464935384 0.813578743202891 1 1
1.09878670133448 1.09543626898885 1 1
1.00532878507673 1.00269457893224 1 1
0.93852386424576 0.935674475814886 1 1
1.15803999385859 1.15431959587501 1 1
0.93365310940908 0.931018374283723 1 1
1.15556692016263 1.15260035546823 1 1
0.733335432182199 0.730196141488048 1 1
0.772699391722998 0.769933250654462 1 1
1.0435449891829 1.04040808920081 1 1
1.0922384837401 1.08864943572865 1 1
1.14610588850054 1.14310708806694 1 1
0.672360160188584 0.669943098337365 0 0
0.82719930024899 0.824634784362644 1 1
1.15138474799819 1.14754989185531 1 1
0.70665187971203 0.703962944309853 1 1
1.37364043437346 1.36951111713158 0 0
1.01088627334622 1.00809107926144 1 1
0.890267488444163 0.888060816550006 1 1
1.21613469086736 1.21292949052912 0 0
1.00358880794115 0.998989354169412 1 1
0.90017931606833 0.898026690450358 1 1
1.34776183368537 1.34346404068613 1 1
1.04628111398934 1.043298717806 1 1
1.05824424414525 1.0561010164155 1 1
1.06110214041376 1.05871413797248 1 1
0.740688219642374 0.738642283516669 1 1
1.00339044069828 1.00128159324154 1 1
1.07557494903529 1.07275897217392 1 1
0.899890658898727 0.896205900881121 1 1
1.04853882551188 1.04430954844935 1 1
1.02787825325018 1.02509096042476 1 1
0.782484701442183 0.780491249121572 1 1
1.26819489403093 1.26462376494753 0 0
0.901636509913395 0.898721239655425 1 1
1.08391443732207 1.08124193626461 1 1
1.07753158177711 1.07449840308097 1 1
1.0877016705712 1.08458203838699 1 1
0.615224521316423 0.613237827900965 0 0
0.99257233330185 0.990172013611421 1 1
0.809341971404075 0.806721280714283 1 1
1.02558661304664 1.02246387512724 1 1
1.26151115572635 1.25844886309451 1 1
0.732956009644685 0.730827147422009 0 0
0.834350446884302 0.831660914626201 1 1
1.05090048345552 1.04794523467293 1 1
1.02670936698275 1.02438211858239 1 1
0.731257008845038 0.729485508281082 1 1
1.09814037319542 1.09458584841017 1 1
0.936630457847306 0.934512233814067 1 1
1.07613070843362 1.07207963133775 1 1
0.935881473810345 0.932953647265777 1 1
1.06547938580704 1.06212807050736 1 1
1.12030265167429 1.1166355567629 1 1
0.671493801948769 0.66956466151039 0 0
1.10450330029037 1.1014973301784 1 1
0.878172774989849 0.876128547158094 1 1
1.1881182296227 1.18549948716147 1 1
0.945805430379835 0.943005229442179 1 1
0.953967150595887 0.951339129171103 1 1
0.932100880865207 0.929104414604558 1 1
0.830018054537144 0.828350976164876 1 1
1.08137196022406 1.07862949495849 1 1
1.03302568727301 1.03044217353722 1 1
1.13953713691384 1.13656150671238 1 1
0.858716706216283 0.85639135771361 1 1
1.25840764498173 1.25414303430197 1 1
1.03782409450849 1.03537377696824 1 1
1.01240632516299 1.00862659129357 1 1
0.991557008184252 0.987954521686368 1 1
0.851982900317445 0.849800997055303 1 1
0.736302643317771 0.733023696991547 1 1
1.38162334475983 1.37854851076106 0 0
1.02759211396568 1.02494384647295 1 1
1.09981109234865 1.09666451012928 1 1
0.965101899283254 0.962126107738577 1 1
1.04875953454032 1.04624561508163 1 1
0.84927167731146 0.847205369734419 1 1
1.0641682284891 1.06118203019105 1 1
0.492843420567287 0.491631951349293 0 0
1.19469281513741 1.19187018363933 1 1
1.0034031138268 1.00019462644431 1 1
0.775862631010678 0.773584685130061 0 0
1.05463581351588 1.05176111458338 1 1
1.15390869884327 1.15124133972181 1 1
1.04133256022252 1.03810450086338 1 1
0.869846520740263 0.86690585850783 1 1
0.793649631680232 0.791213460053227 1 1
0.922109943309797 0.918676497752799 1 1
1.14836878932271 1.14518286465476 1 1
0.851553566972182 0.847895033728718 1 1
1.22704076148666 1.22329447586331 1 1
0.956180325349051 0.953246517993941 1 1
1.11250394036324 1.10977287545402 1 1
0.980548487984259 0.977865777949741 1 1
1.27014961004328 1.26752865438802 1 1
1.20133480435199 1.19758678236787 0 0
0.744044658601266 0.742564954288736 1 1
1.06578568174774 1.06271869058351 1 1
1.0381687938831 1.03543118714056 1 1
1.03085164196464 1.02780515674472 1 1
1.10290173036562 1.09972209962535 1 1
0.930028451511284 0.927951730885435 1 1
1.04584371445313 1.04313851832198 1 1
1.15553305902329 1.15241103756047 1 1
1.11095265363754 1.10801313501618 1 1
1.22049599243774 1.21760016467758 1 1
0.823628901422229 0.820890324812367 1 1
0.925755271494654 0.922244015082562 1 1
0.977586320857674 0.974973925195377 1 1
1.04844824015714 1.04549764849579 1 1
0.989686439023569 0.98629090657638 1 1
1.02949552986788 1.02643261134741 1 1
0.707530895724672 0.704765238039978 1 1
1.27623785039524 1.27185019336981 1 1
1.08782662597837 1.08507369285589 1 1
1.18730967642859 1.18309558902997 1 1
1.36197827908785 1.35835887940081 1 1
0.898324976266922 0.895336225314983 1 1
1.37865210663472 1.37543753868125 0 0
1.04931270829264 1.0464752698899 1 1
1.31394609160583 1.30943232522601 0 1
1.33516191177185 1.33224933379645 1 1
1.17619177723064 1.17275418878 1 1
0.994735968269103 0.992366307897653 1 1
1.07288002457178 1.06987184251245 1 1
1.10916759559863 1.10642566096244 1 1
1.34775998817167 1.34458605442663 1 1
1.19350355182446 1.19028195574048 1 1
0.974973522237326 0.971910642278282 1 1
0.656448468318268 0.655129557234384 1 1
0.566616817759482 0.565085332906841 0 0
1.00199118706008 0.998629698918257 1 1
1.18324216673686 1.17948590583839 1 1
1.08970089284897 1.08551297763372 1 1
1.00642035439854 1.00353015381687 1 1
0.826118913106104 0.823672671742939 1 1
1.07475579160566 1.07196682351612 1 1
1.01809477022062 1.01434411434478 1 1
0.96622524828772 0.963706244780886 1 1
1.19254723111952 1.18860178714789 1 1
0.868378473545131 0.866392237101457 1 1
0.813531172514407 0.810443535179942 1 1
1.03642350117653 1.0337757293975 1 1
0.798145151374031 0.796195532573349 0 0
1.03810689972907 1.03472558256372 1 1
0.896139414650128 0.893852396990623 1 1
0.815241601874104 0.813205518209556 1 1
0.876414981070254 0.873586398627019 1 1
0.983156565737931 0.980672808657697 1 1
0.724382419472525 0.72165962140605 1 1
0.979875408079048 0.976148923519159 1 1
1.14605445550779 1.14230279655901 1 1
1.00459002333328 1.00196021187572 1 1
0.851490268524429 0.848546925662946 1 1
1.0761045077435 1.07276390691802 1 1
0.971385782594493 0.96889343467552 1 1
1.07120670757908 1.06812301205671 1 1
0.869230470511655 0.866206771307085 1 1
1.05270909783877 1.0497651594457 1 1
0.977754666714059 0.974359744949941 1 1
1.08284022426481 1.07968625588466 1 1
1.03656815382054 1.0328865944584 1 1
1.04452577846617 1.04143347017617 1 1
0.854808001475946 0.852270321569233 1 1
0.99893026548177 0.995341108395818 1 1
1.16446725153707 1.16155351015565 1 1
1.01881354346826 1.01628099226223 1 1
1.02539697935219 1.02183405322902 1 1
1.20606183221766 1.20282621198177 1 1
0.933269598151291 0.930424930378584 1 1
0.734542758332176 0.732554179188332 1 1
1.2019460751231 1.19847664404924 1 1
0.766300627320949 0.764528295385288 1 1
0.970935660340559 0.968121817359426 1 1
1.06196877636289 1.05841245994015 1 1
0.822034482652839 0.819231044152248 1 1
1.12951729015844 1.12677926793648 1 1
1.08240780435634 1.07963064116401 1 1
1.24097365292724 1.23780014653153 1 1
0.926232111089666 0.923530726173327 1 1
0.970003655074387 0.966699286666939 1 1
0.914697676772049 0.911885407462371 1 1
1.26771345278485 1.2648789052652 1 1
1.00524292282228 1.00237497255979 1 1
1.11146320215436 1.10872927248773 1 1
1.00995868691047 1.00804137737001 1 1
1.02745810454337 1.02410318352519 1 1
0.94785451833495 0.944741597143249 1 1
1.12003608887965 1.11619738764383 1 1
0.795524261857309 0.793162080256094 1 1
1.07039631917904 1.06723206835349 1 1
0.875775439382033 0.873525894151989 1 1
1.05519044794246 1.05194946709317 1 1
1.20965005208008 1.20563196346469 1 1
0.981899664750377 0.979102338358023 1 1
0.736690725756706 0.73426776811256 0 0
0.968465585695042 0.96589707168503 1 1
1.15025782373497 1.14683703895077 1 1
1.01211302541706 1.00885665126522 1 1
0.892285398717324 0.889801945769653 1 1
0.990519712465374 0.987112197931712 1 1
0.824178278124756 0.821450789799211 1 1
0.991658978382241 0.988351487460209 1 1
0.909207728604556 0.906362843515201 1 1
1.11311411715005 1.10857858542604 1 1
0.899209175896858 0.896992682397557 1 1
0.955312635130697 0.952317900245309 1 1
1.11095561731552 1.10769383999175 1 1
1.01914900710926 1.01609409527979 1 1
1.18145211575374 1.17768238522934 1 1
1.2100226448377 1.2070359977946 1 1
0.992598214714399 0.990101186325302 1 1
1.09469171496488 1.09104341190131 1 1
0.751002934053489 0.748861772543479 1 1
0.962762100635293 0.960436613998041 1 1
1.23937176298095 1.23514661972633 1 1
1.02718798856292 1.02439488379353 1 1
0.939977562570913 0.937970307184621 1 1
0.926785194588831 0.92397163880572 1 1
1.05731001560339 1.05376997494782 1 1
1.21960555443806 1.21651313803174 1 1
0.726811068557939 0.724329364285415 1 1
1.00163655355895 0.99801708015692 1 1
0.893426510132087 0.891054395474232 1 1
1.07489855691037 1.07089184298314 1 1
1.08888017142793 1.08504657305739 1 1
1.11109331162386 1.10754938289547 1 1
1.14019107106297 1.13751882088885 1 1
1.05006207503986 1.04728586098682 1 1
1.03510299031247 1.03207772577241 1 1
1.00441077931638 1.00133401012589 1 1
1.26492132772865 1.26000784550864 0 0
0.893592593904095 0.891394448687264 1 1
1.04528919953297 1.04270168458252 1 1
1.04639628309426 1.04229549799227 1 1
0.916596338782417 0.914562343155844 1 1
1.09952185844501 1.0963140030455 1 1
0.99281683452163 0.989406239815468 1 1
0.845729763544115 0.842962170566756 1 1
0.964995566503222 0.962693003571134 1 1
1.12696558392529 1.12363169974687 1 1
1.10598299617989 1.10293011062223 1 1
1.0718482403044 1.06983667321907 1 1
0.890157256649195 0.887722688929987 1 1
1.01652712511085 1.01315844692612 1 1
0.995047271636004 0.992840695123445 1 1
0.942067096677698 0.93942461170585 1 1
0.871665757303174 0.868850366067678 1 1
0.699480705738649 0.69655811360952 1 1
0.976818045501619 0.97422854462175 1 1
0.871860198968939 0.869107841435356 1 1
1.26189203782049 1.25806406502316 1 1
0.99715648089556 0.994059889106716 1 1
0.943840999754249 0.940763158430959 1 1
1.00156611507874 0.998360282990419 1 1
1.01288237497626 1.00928914099229 1 1
0.989555019531805 0.986033862780539 1 1
1.12593465169063 1.12313669557695 1 1
0.917406463346226 0.915240831413864 1 1
1.22610323261098 1.22127398435216 0 0
1.25399772694655 1.24995004689008 1 1
1.23063467391998 1.22741665667134 1 1
0.884202784810976 0.881560406898754 1 1
1.13848509600782 1.13529688780363 1 1
1.18495817830821 1.18178583155531 1 1
0.987411446502169 0.984681964139394 1 1
1.12251798561598 1.11981564064799 1 1
0.938010888527046 0.934956871429939 1 1
1.08323281260236 1.0803584283404 1 1
1.10515696029396 1.10239862884434 1 1
0.814572432271112 0.810856483131746 1 1
1.06370758624816 1.06091885436051 1 1
0.796719125713611 0.794172852146791 1 1
0.815445603186217 0.813175797254059 1 1
0.948575007769483 0.945688207016607 1 1
0.892541572311771 0.890803121794759 1 1
1.03185700795362 1.02931359504075 1 1
1.2394517698495 1.23623833790157 1 1
0.927217611816542 0.924259921053732 1 1
1.05653064283103 1.05344639092958 1 1
0.738657727485141 0.737044787065191 1 1
0.981697555105714 0.979408609828487 1 1
1.02503393785134 1.02194152787938 1 1
0.880283773677594 0.87816634029634 1 1
1.18110783573087 1.17743916783066 1 1
0.846779031488569 0.843443858473821 1 1
0.968709215598366 0.96600174376969 1 1
1.20270077905982 1.19938224880333 1 1
0.840429466731001 0.837177540751736 1 1
0.747315648616417 0.745049518275892 1 1
1.08155246737719 1.07873260402637 1 1
0.950219723160035 0.9467117146214 1 1
1.13144629989149 1.12726295711747 1 1
0.908304513919669 0.905650025585351 1 1
1.062882653904 1.06035655926265 1 1
0.972697627525166 0.970025167452407 1 1
1.18966005551709 1.18688690189467 1 1
0.751466471534335 0.748930518472359 1 1
1.02151664552777 1.0188654160708 1 1
0.704557939265847 0.702791642701644 1 1
1.2798290134022 1.27655834159543 0 0
1.03684465586858 1.0340836151724 1 1
0.6513314587202 0.648742663282604 0 0
1.20137762733801 1.19714478472965 0 0
1.02243679026729 1.01964292494284 1 1
0.874345264412609 0.872193800351769 1 1
0.785663225559248 0.78350502400893 1 1
0.781957463214715 0.77915605528752 1 1
1.03059547858213 1.02787332545554 1 1
0.941082621150106 0.939026455885184 1 1
0.995759433626837 0.993443406116496 1 1
1.10484071830066 1.10221049985585 1 1
0.958875541612818 0.956310775188064 1 1
1.0356110902983 1.03285944686596 1 1
0.860146794082272 0.85776307557293 1 1
0.885681873948112 0.883697346581013 1 1
1.22477412947353 1.22162825581099 1 1
1.06266314910805 1.05970661469015 1 1
1.23144657265951 1.22777184022192 1 1
0.9724304660844 0.969713204314788 1 1
0.993324736100526 0.99114713177241 1 1
1.15105847785877 1.14746262964589 1 1
1.01925778024179 1.01612315145657 1 1
0.967538746542779 0.964526614155982 1 1
1.17669068092603 1.1738422082002 1 1
1.03070143019854 1.02707526966887 1 1
0.971644006040161 0.969138147355633 1 1
0.794794960941995 0.792814202465189 1 1
0.997771502479239 0.99398875449318 1 1
0.921280972385925 0.919230967929997 1 1
0.915901452153101 0.913332905594303 1 1
0.825353294542661 0.821769360270303 1 1
1.10459754701218 1.10207702095962 1 1
1.19322274588451 1.18929214843213 1 1
0.956316459405677 0.9534863011951 1 1
0.982891773417455 0.980354489173636 1 1
0.765127011315427 0.762736104598246 0 0
1.34257493747841 1.3393552112859 0 0
0.931203210913232 0.927612282349757 1 1
1.12839579325741 1.12554094516169 1 1
0.922021638678571 0.918558830326496 1 1
0.955300732977244 0.952526566809989 1 1
0.884072393568065 0.881748871418989 1 1
1.15352003556279 1.15044976243314 1 1
0.827223004057797 0.82443796367156 1 1
1.03198590002913 1.02786140078309 1 1
0.86616596061577 0.863827501547196 1 1
1.07451337917068 1.07123576232771 1 1
1.12234348848881 1.1183727113032 1 1
0.830581121818937 0.828047381932893 1 1
0.97743974274278 0.974875460098975 1 1
0.914815026813154 0.912153023097823 1 1
0.942003517703882 0.938902605076216 1 1
1.20320265376972 1.20081000435969 1 1
0.794822785536945 0.792126181598313 0 0
1.12616882149952 1.12345424934524 1 1
0.954748787484079 0.951647200229569 1 1
0.706483165680253 0.703750148714786 1 1
1.08948933271512 1.08578232005585 1 1
1.07885624724131 1.0758354672917 1 1
0.902778104326826 0.900318130355767 1 1
0.671582442938648 0.669998652597909 0 0
1.14973700819054 1.14648726251293 1 1
1.18253678904903 1.17898750804817 1 1
1.06247912145848 1.05978447849958 1 1
0.947404909467116 0.942909642161527 1 1
1.04155151510349 1.03862922454245 1 1
0.978118642331753 0.976166020666028 1 1
1.17965520335341 1.17586559812575 1 1
1.01829039139342 1.01562656992201 1 1
1.11375759400383 1.11018828308472 1 1
1.15075300815819 1.14750983600554 1 1
0.902446194099266 0.899575042368281 1 1
1.05669347298133 1.05389367523004 1 1
1.04504703428332 1.04235267909728 1 1
1.11989432065265 1.11659215930852 1 1
1.07069362611773 1.06800952927969 1 1
0.731696500191984 0.72924013847719 0 0
1.0610923708904 1.05822817309621 1 1
0.826299185330239 0.823486686489299 1 1
1.13145801882122 1.1289602425599 1 1
1.00470079356216 1.00181449543267 1 1
1.03077006591851 1.0274510248867 1 1
0.704436950343036 0.702183526965626 0 0
0.889495160078233 0.885839219921708 1 1
0.76078255803931 0.758695646752573 1 1
1.05372453922118 1.05081321959917 1 1
0.868028391188485 0.86572907875352 1 1
1.17473780914639 1.17076692655701 1 1
0.704721699216828 0.702355705924774 0 0
0.972640362632694 0.970039630274534 1 1
0.992233406773971 0.989888411173248 1 1
0.929106798689712 0.925888506494627 1 1
0.95930981375025 0.95575875982672 1 1
0.997086303805082 0.994544788325651 1 1
0.968379426968706 0.964998176902948 1 1
1.11716945407818 1.11454496237525 1 1
1.02431706481584 1.02208500953709 1 1
1.12188977165192 1.11858249785949 1 1
1.1418102915245 1.13841153333266 1 1
1.02228264097867 1.01945368654707 1 1
1.21036394867765 1.20662661374201 1 1
0.828317142764741 0.826280774219815 1 1
0.957151770682208 0.954617621106505 1 1
1.21812644176355 1.2140607520885 1 1
1.13953872171184 1.13674784687497 1 1
1.44784482486204 1.44350176257614 0 0
1.17893177628636 1.1756646898088 1 1
0.984710454889324 0.981326826594251 1 1
1.11426816785445 1.11147209740872 1 1
0.967734398423131 0.964980572799006 1 1
1.01068884132746 1.00783631610407 1 1
0.86034073426755 0.858434631435666 1 1
0.916826245950974 0.914391717380122 1 1
0.546480782134865 0.544359319880271 0 0
1.05170388801237 1.04885141307291 1 1
1.17589321065427 1.17300174738692 1 1
0.795090872885919 0.792014178248155 1 1
0.963342609925906 0.960712342023177 1 1
1.01719500331226 1.01419664465067 1 1
0.782411102191611 0.78003563424636 1 1
1.21009126971583 1.20568119800292 1 1
1.09064312230658 1.08661469762073 1 1
0.965861609669763 0.962963491921376 1 1
0.866484137166903 0.864433161142542 1 1
1.01061919980403 1.00761433641392 1 1
1.17850543795579 1.17454824296897 1 1
0.879826684683757 0.87765965773172 1 1
1.32582773929851 1.32163323246787 0 0
0.94588343468994 0.94279493753614 1 1
1.25809861044317 1.25531749403901 0 0
0.953080080105688 0.951126690235364 1 1
1.40949357334027 1.40546604799843 0 0
0.702056126545837 0.699599620344032 1 1
1.24516752631806 1.24148823179648 1 1
0.826236763096838 0.824046625463109 1 1
0.974481740565993 0.971894060692855 1 1
0.865989078706577 0.863120748230791 1 1
1.22356504440066 1.22048132394829 1 1
1.12045237093035 1.11650671562939 1 1
1.10608428259386 1.10317008370416 1 1
0.803977495167884 0.801556806476985 1 1
0.995387800795458 0.99239605161343 1 1
0.988994396793222 0.985385293531763 1 1
1.10903807447416 1.10565230729186 1 1
0.815764141289665 0.813607077815041 1 1
1.14710650912692 1.14275629884171 1 1
1.0751977468926 1.07140916878133 1 1
1.03249821230612 1.02951282090703 1 1
0.852778270484305 0.850164409947535 1 1
0.960187366572584 0.956518572954776 1 1
1.01586404494511 1.01319519134815 1 1
1.28870438487537 1.28512833655228 1 1
0.996551613573624 0.993746624211718 1 1
0.912972435633462 0.909913566398904 1 1
0.780080835333374 0.777717806494216 1 1
0.936097402542181 0.933624025174647 1 1
1.27467501109382 1.27085732017189 1 1
1.08707447648575 1.08345261634069 1 1
1.15924201951485 1.15652642707723 1 1
0.702397043887143 0.700342135233026 0 0
0.942104683327501 0.938485777721329 1 1
1.16004958103268 1.15703852034996 1 1
1.07257808867812 1.06963741635997 1 1
1.1249287217769 1.12220480517249 1 1
0.712899934607397 0.710610986570756 0 0
1.03853180831167 1.03407126120725 1 1
0.94913555689506 0.946525566188785 1 1
1.00418294351345 1.00174144076989 1 1
1.02109682797319 1.01829871082154 1 1
1.24803347974462 1.24462937391396 1 1
0.969276966125966 0.966873510670772 1 1
0.743385236495643 0.740407639535892 1 1
1.17783358402069 1.17386349779013 1 1
0.913338861449532 0.911117952592774 1 1
1.19285611202669 1.18968857679089 1 1
0.788415157793488 0.785714678937647 1 1
0.950188611626631 0.946243903916212 1 1
0.859129039602416 0.856928206911549 1 1
1.0165085972087 1.01263428885909 1 1
1.15460464890978 1.15066491257397 1 1
1.0805370885446 1.07766680862187 1 1
0.983418260922693 0.980626514688421 1 1
0.759408310006422 0.756733576080478 1 1
1.15982883706197 1.15653256889563 1 1
0.931187236117234 0.92816212457473 1 1
1.13442907159751 1.13163186519388 1 1
0.962502365759224 0.959831571455512 1 1
0.989513053544742 0.985775157646273 1 1
0.949819872755152 0.946437951521835 1 1
1.27909157431368 1.27575952757273 1 1
1.05295060323348 1.0500142801628 1 1
0.946907588813735 0.943933474370441 1 1
1.00299632240386 1.0003073288276 1 1
1.00968852161762 1.00693322168216 1 1
0.943221061999659 0.940423563197678 1 1
1.10206490774751 1.09908303689053 1 1
0.726047734510176 0.723672305123942 0 0
1.03023449647058 1.02738829438376 1 1
0.972269547823869 0.968874344499787 1 1
1.14225916289845 1.13891990111339 1 1
0.856527441198701 0.854458982195895 1 1
1.03064078787565 1.02766160753702 1 1
0.952219087458442 0.950272233864267 1 1
0.871830878993039 0.868700419291202 1 1
1.04820304218976 1.04477276714223 1 1
1.23741340631632 1.2329755541675 1 1
0.909710742871238 0.906953729828271 1 1
0.876575092216274 0.874340887637847 1 1
1.02313484207473 1.0203009737718 1 1
0.946982222146842 0.944386111932133 1 1
0.931475557964555 0.929330231031117 1 1
1.10270120930549 1.09944256812637 1 1
1.04793537860525 1.04535888825687 1 1
1.28734163806941 1.28304005186889 0 0
1.10862518560242 1.10551589837068 1 1
0.99048416780295 0.987163565344914 1 1
1.16833530301932 1.16392904340752 1 1
1.17720933687866 1.17299617918812 1 1
0.945472544890684 0.942718514588178 1 1
0.936116541507284 0.933536819270151 1 1
1.14124449114752 1.13761251795 1 1
1.12448322771151 1.1216323269722 1 1
0.734853136349452 0.733046246083692 0 0
1.15456168977555 1.15004166417569 1 1
1.14183710646645 1.13828750302448 1 1
0.638525636933569 0.636914275165269 0 0
0.791275219244322 0.788315875675935 1 1
1.13194796170258 1.12708107018721 1 1
0.932529014311948 0.930191354883391 1 1
0.764796702301403 0.762357164530027 1 1
1.04562095179697 1.04234602517723 1 1
1.09259117136198 1.08979330116811 1 1
1.31435515381456 1.31103535399053 1 1
1.203487607619 1.19943720996049 1 1
0.915912282614471 0.913526366929891 1 1
0.971267030300161 0.968668004345648 1 1
0.885349816984418 0.882753024449711 1 1
0.751972298949792 0.74989900948294 1 1
0.920059132223319 0.917535505309877 1 1
1.00541939834799 1.00170704805519 1 1
0.981953997376952 0.979347357697308 1 1
1.06693730579363 1.06417224623765 1 1
0.932075667393675 0.929106386711252 1 1
0.96111523736444 0.958500590754032 1 1
1.05135096061004 1.04811188503628 1 1
1.10813279264562 1.10382792540338 1 1
1.16979683666435 1.16681027578163 1 1
1.30190854350123 1.29738620119757 0 0
0.968971063330898 0.966556053735295 1 1
0.973627227718517 0.971039007841297 1 1
0.813273490855331 0.80957128353555 1 1
1.10851312400474 1.10454618033173 1 1
1.09278617556088 1.08977309037582 1 1
1.02708475923723 1.02410926254783 1 1
0.982698472484964 0.980541189551495 1 1
0.938025142864687 0.935343835088875 1 1
1.20137792568956 1.19844248674889 1 1
1.12813283030054 1.12387596182794 1 1
0.904197391610042 0.901661615546166 1 1
0.931499240019739 0.929256233298834 1 1
1.14872432489691 1.14465667587413 1 1
1.03489000689756 1.03167899597197 1 1
0.896349030216117 0.893584499658015 1 1
0.933707611553318 0.931268416004345 1 1
1.07753511297565 1.0748018322658 1 1
0.966415824378012 0.963809266051837 1 1
0.982405411060456 0.979564777013968 1 1
0.818486431346546 0.81597134203363 1 1
0.823783106806718 0.820982395472379 1 1
0.943817235916911 0.941595140176207 1 1
1.10187408572307 1.09876514638455 1 1
1.17557258532345 1.17307923268232 1 1
1.03754400380299 1.03476472712529 1 1
1.1689185642986 1.16436869562161 1 1
1.00847748598977 1.00585407161299 1 1
1.02433058981512 1.02114957773421 1 1
1.10568155354706 1.10249571561456 1 1
1.31804640782567 1.31450784469404 1 1
1.20635844955116 1.20356551258482 1 1
1.09318639289027 1.08932553812159 1 1
1.3567178399462 1.35320515153297 1 1
0.982708638350414 0.980502667756312 1 1
0.713916809881714 0.71151524725594 0 0
0.629904462669402 0.627713931017238 1 1
1.05457633347991 1.05186790348024 1 1
0.988578974374872 0.985887678421784 1 1
0.867261981363084 0.864742951913562 1 1
0.953488582469522 0.951357520883303 1 1
0.883309574980766 0.879640668069103 1 1
0.769117387559494 0.766617517825698 1 1
0.95522309090302 0.952165282030117 1 1
0.974377389887418 0.972061928584375 1 1
0.819110548375225 0.816138282382602 1 1
0.796256572524032 0.793749120050186 1 1
1.07820945870635 1.07514132885312 1 1
1.19112989830144 1.18685051516382 1 1
0.982970728903779 0.980212585932451 1 1
0.844214374776038 0.841691846941328 1 1
1.24364689767807 1.24063731952731 0 0
1.16611942425039 1.162812291099 1 1
1.22258643570593 1.22008538941343 1 1
0.713759517522662 0.711264809472568 0 0
1.11760210405536 1.11473502228812 1 1
0.879636991412923 0.876910292638658 1 1
0.786929182826407 0.784787202188466 1 1
0.859874044786657 0.857210743956227 1 1
0.936155924268462 0.933759460241222 1 1
0.97949561893584 0.977077009164379 1 1
0.932820853107959 0.930213840859721 1 1
0.934311268129117 0.931284878124899 1 1
0.970730697698235 0.967587254930292 1 1
0.772000885225281 0.769555616038816 1 1
1.03807231264203 1.0342856778913 1 1
1.18538801295859 1.18201438605415 1 1
0.801452929469481 0.799562834485958 1 1
1.10883193796297 1.10550997886749 1 1
0.957835810684093 0.955955397149849 1 1
1.07965782731886 1.07681922280232 1 1
0.938027922771511 0.935597683854072 1 1
0.917902437870255 0.914386341947905 1 1
1.17477939189646 1.17097630294523 1 1
0.856763382222206 0.854498209952346 1 1
0.897622461826757 0.89436539835728 1 1
1.06714401147981 1.06315814848618 1 1
1.42732315063831 1.42387143965504 0 0
1.02396627939218 1.02089589142124 1 1
1.20869960064423 1.20488051486795 1 1
0.982348431188345 0.979703588879107 1 1
1.00443814353905 1.00144964603702 1 1
0.866755722736217 0.864876902310606 1 1
0.927966251334859 0.925177021654813 1 1
0.769542632193925 0.767897013657388 1 1
1.15335843733089 1.1491373915053 1 1
0.891045731793782 0.887651692248248 1 1
1.11688313878976 1.11400047616878 1 1
0.912778033322189 0.910253252319331 1 1
1.04405386645975 1.04071956013299 1 1
0.926014147646693 0.924111309836532 1 1
0.998220706853296 0.995592509522286 1 1
1.15311228413987 1.14983463663701 1 1
0.974281218769965 0.971524197557615 1 1
0.925274706315895 0.922986729668983 1 1
1.00701090985766 1.00344456458422 1 1
1.24306868727084 1.24027475385735 0 0
1.0265104422775 1.02336510798677 1 1
0.855376450025107 0.853064394537363 1 1
1.34270852042815 1.338772922328 0 0
1.19552654399549 1.19278952393908 1 1
1.11027665083164 1.10613528199405 1 1
1.25282870448996 1.24881944123696 1 1
0.922057910959119 0.919485931184492 1 1
1.05369634085768 1.05109479408614 1 1
0.883196438374208 0.881176668556017 1 1
1.41880079693214 1.41418397306434 0 0
0.861568811643789 0.858525188153468 1 1
0.997859288308767 0.994635226799013 1 1
0.993738803195011 0.990437077198352 1 1
0.941433780639475 0.938438674051606 1 1
1.06289878845226 1.05929258456795 1 1
1.1657423212045 1.16202284265922 1 1
1.04545120764739 1.04212877635769 1 1
0.728847612587783 0.726759512529092 0 0
1.11534975251274 1.11167873198706 1 1
1.03031115032841 1.0274107993232 1 1
0.912103953645658 0.908452310073774 1 1
1.01206802724032 1.00894324544729 1 1
1.27570525189044 1.27234068406677 1 1
1.21515557583524 1.21161438112365 1 1
1.09842828419508 1.0946625663807 1 1
1.0621452183505 1.0592935495351 1 1
0.842730958876835 0.840339457097863 1 1
0.765930530269974 0.763626215148294 1 1
1.11241337936738 1.10925328980982 1 1
1.16275789066801 1.1593124973388 1 1
1.03567613748733 1.03333130551156 1 1
0.940647755150451 0.936971154235738 1 1
0.893720785485093 0.890917963542642 1 1
0.878321653886007 0.874869495743169 1 1
0.878735337161026 0.875659663552252 1 1
1.10020275048691 1.09684324204646 1 1
1.16054844429943 1.15669847469119 1 1
0.838091773834324 0.835741082971062 1 1
1.10626855320622 1.1018242063801 1 1
1.20032153701394 1.19676133280135 1 1
1.20291148357764 1.19967739542114 1 1
0.950103906721542 0.947590819026526 1 1
0.725015088044479 0.722016692306309 1 1
0.861918622490572 0.859759073408527 1 1
1.12538633450066 1.12208762197627 1 1
1.21116432107654 1.20795410510081 1 1
0.94211105308734 0.939231137420458 1 1
0.624007629776719 0.621623330525309 0 0
1.10611951975705 1.10315886222805 1 1
0.79649075797533 0.794177539716626 1 1
1.30192529971905 1.29784484207481 0 0
0.63902352199493 0.637165343808653 0 0
1.07489532976517 1.07101252676383 1 1
1.12775009246839 1.1247694974283 1 1
0.800793398684376 0.798150828180721 0 0
0.90545949095233 0.90234853427417 1 1
1.10556961239262 1.10264542750655 1 1
0.658372789918777 0.655996801171038 0 0
1.15954163391968 1.15647148223169 1 1
0.970106082836394 0.967333443097597 1 1
0.951290491744292 0.947803827476407 1 1
1.11152530565589 1.10786384952425 1 1
0.831710134086019 0.829589494841916 1 1
0.885914063145726 0.882232350687274 1 1
0.540834318739968 0.539152861218136 0 0
1.02644198592949 1.02349298321794 1 1
1.19103067859092 1.18674264921407 1 1
1.23006348028671 1.22626442461009 1 1
1.01050061196489 1.0067593649134 1 1
1.00895969536775 1.00574679135525 1 1
0.807959589176665 0.805854889288283 1 1
1.02581054639582 1.0229166962704 1 1
0.929959331634033 0.92664483718131 1 1
0.931560776542907 0.928452405057476 1 1
0.713991052805816 0.711430262627387 1 1
0.718611666024628 0.716206397405807 1 1
0.990267913756795 0.987723465078385 1 1
1.08828164113879 1.08503591426777 1 1
1.01419452741977 1.01044681832133 1 1
1.10220676593621 1.09897749071403 1 1
0.815890142008125 0.812977198983956 1 1
0.887554877356852 0.884641671726005 1 1
0.952668681888599 0.950370886423831 1 1
1.1252113980908 1.12222402981222 1 1
1.13214517593128 1.1292316027769 1 1
1.14036328751076 1.13555575115814 1 1
1.15559652398793 1.15288985507532 1 1
1.23026972364212 1.22729404844438 1 1
1.01342854008145 1.01098084410088 1 1
1.19806703483246 1.19480753701884 1 1
0.989597243184431 0.986448775825621 1 1
0.954624426837691 0.951714240126736 1 1
1.01498498380101 1.01180887347653 1 1
1.24866971368229 1.24537435044214 1 1
0.941657195231419 0.939235838937284 1 1
0.934318893341943 0.930922040627259 1 1
1.13226837622075 1.12858398252439 1 1
1.20378898360519 1.2004381304133 1 1
1.11493328453717 1.11229532216387 1 1
0.701302584418915 0.699589141192007 1 1
1.10684323262969 1.1035252230595 1 1
1.14947682731072 1.14592597132414 1 1
1.03572772847421 1.03136778026443 1 1
0.952204044506302 0.950482481851908 1 1
1.26154600389337 1.25771392515784 1 1
0.930882113399434 0.928633244336669 1 1
0.978676957504162 0.975012675615525 1 1
1.10453881643541 1.09969526367433 1 1
0.811650760587944 0.809071232139555 1 1
0.98327273019953 0.979661416950167 1 1
0.766218817829754 0.763871643934768 1 1
0.971719397976054 0.968276043069608 1 1
1.10365995971519 1.10104030422394 1 1
0.725149711787098 0.721479117700979 1 1
0.952903918562738 0.949798243161064 1 1
0.954472092294154 0.951702368259304 1 1
0.975258572002182 0.972770756309925 1 1
1.08345115403409 1.08080742323422 1 1
1.25180079557635 1.24856990722441 0 0
1.19286127028583 1.18983618855157 1 1
1.19830206738479 1.19493368084661 1 1
0.844953906030774 0.843217951205859 1 1
0.920655739589583 0.918220655561985 1 1
0.888111922145897 0.885757065898324 1 1
1.03995729948886 1.03634259882013 1 1
0.873865560854017 0.871517315110762 1 1
1.42489275848792 1.4203675391767 0 0
0.943378952928342 0.941135309516073 1 1
1.23569313968314 1.23168463782373 0 0
0.995344136004268 0.991361221304784 1 1
1.2568639310015 1.2537198126006 0 0
1.00683708919968 1.00412291598823 1 1
0.983568053013669 0.981161025896711 1 1
0.768442829736896 0.766712666180665 1 1
1.09380126566745 1.09043240772081 1 1
0.805157168032129 0.802942541781777 1 1
1.203322983949 1.19945707331792 1 1
0.850404964011911 0.847621725474649 1 1
1.19884659968608 1.19543460150292 1 1
0.761318807047568 0.759462195931843 1 1
0.951936894128587 0.949345727672924 1 1
0.979464528960603 0.977385408818684 1 1
1.08902727195769 1.0869015028552 1 1
0.971221107275296 0.969169588344457 1 1
0.927392218491914 0.924502623635851 1 1
1.13310174733715 1.12747077329112 1 1
1.07125110013595 1.06829186445277 1 1
1.03051169427308 1.02819250253875 1 1
0.775852137038958 0.772572475045738 1 1
0.844179355818829 0.84172592229715 1 1
1.05892998107912 1.05622872719516 1 1
1.13958458042874 1.1362677761138 1 1
1.23910081558619 1.23573849462948 1 1
1.16673408674916 1.16337432178045 1 1
0.74936694170322 0.747688252487987 0 0
0.932106610754843 0.929674856459852 1 1
0.997986998172802 0.994637222321784 1 1
1.03692003386527 1.03395160449037 1 1
1.06236413190234 1.05931690228906 1 1
0.901649077042634 0.89936376529063 1 1
0.956615348472391 0.95318598838693 1 1
0.941763557010979 0.938654955276275 1 1
1.11476457473756 1.11225192630617 1 1
1.03343596617166 1.02998632240623 1 1
1.29278608186607 1.28890018017646 0 0
0.996635171374434 0.993920155264101 1 1
1.12563394765872 1.1214765642541 1 1
0.783567568774178 0.7809973877047 1 1
1.13002593020074 1.12613614166681 1 1
0.73862849829484 0.736143790705767 1 1
0.956644483806108 0.954086623791876 1 1
0.888968022752108 0.886794658762262 1 1
0.867050409078264 0.864399219471764 1 1
0.778830599723001 0.776144343120979 1 1
0.972704696087565 0.970794071470136 1 1
1.34356347557101 1.33961752776022 1 1
0.931326422854683 0.926781630065654 1 1
1.27600266273578 1.27286422612127 1 1
0.775112057883344 0.773004482884412 1 1
1.13736124767625 1.13428457446412 1 1
0.963979932799172 0.961572688127535 1 1
1.14970901032919 1.14644206452853 1 1
1.11263731272771 1.10942657202867 1 1
1.17481995629725 1.17057302709083 1 1
0.80278107342289 0.800200498034282 1 1
0.945185890978114 0.943084763617165 1 1
1.41871091538444 1.41465403995515 0 0
0.987303733858468 0.985006999751956 1 1
1.0347568461145 1.03072572231462 1 1
1.33708867819365 1.3322853848325 1 1
0.844200219758196 0.840788602265469 1 1
0.805175409008161 0.802666727337968 1 1
0.860317140235239 0.857686145451877 1 1
0.970665024519636 0.966792578423258 1 1
0.908218290683463 0.905265160463783 1 1
0.979246754380932 0.976201720480733 1 1
0.970744045468286 0.968768568763962 1 1
1.34287052445301 1.33955814552684 0 0
1.0259620870156 1.02298940595336 1 1
1.16735050381541 1.16323791029782 1 1
1.03306575694718 1.03027512660572 1 1
1.01112293527928 1.00793063641898 1 1
0.905356732144959 0.902521992069224 1 1
1.06356651795182 1.06030565654804 1 1
0.997928344822822 0.994522311925685 1 1
1.03642111302431 1.03374842003611 1 1
0.846647197269586 0.844511116480787 1 1
0.754908086854466 0.753275551305223 1 1
1.21110309225388 1.20805756388896 1 1
0.97407115571312 0.971305392012755 1 1
0.760120274535972 0.75839540279737 1 1
1.19898390189696 1.19511194397226 1 1
1.18369218316657 1.18021828592723 1 1
1.14176290189734 1.13863012375384 1 1
1.09327928089885 1.09040920458222 1 1
1.22235852047985 1.21924153015205 1 1
0.988368321294024 0.985866075695651 1 1
0.94889226588277 0.946098015855875 1 1
0.982806454505782 0.978805778447343 1 1
0.623223184630906 0.620667612359248 0 0
0.998232945816894 0.996167431909639 1 1
0.899979149881839 0.897594566559873 1 1
0.90110406884408 0.898440587609323 1 1
1.08591098366341 1.08297742477125 1 1
0.945360083587917 0.94307578322996 1 1
1.11595858714227 1.11318537255437 1 1
0.900114629846568 0.896907171130038 1 1
1.19787601979963 1.19534579727188 1 1
0.900445401213922 0.89789006982803 1 1
1.18778476971659 1.18490490235346 1 1
0.827051999620639 0.824927064407342 1 1
0.941230128799363 0.939325938993947 1 1
0.878571189435355 0.87575340981325 1 1
0.848320259826545 0.84579301763072 1 1
0.710828171169236 0.709080904849544 0 0
0.978611187480777 0.975731744335373 1 1
0.829489686560832 0.826686153783053 1 1
1.2461225862116 1.24253098106739 0 0
0.826484757840529 0.823632887320634 0 0
0.957842493860545 0.955372254210674 1 1
1.28432206132213 1.27994305145741 1 1
1.10295406734109 1.09982124059797 1 1
0.949922535912541 0.946280503301572 1 1
1.05510717071726 1.05204221813664 1 1
0.985911143314669 0.983039134533839 1 1
0.822369425161186 0.820773378809054 1 1
1.09138991544425 1.08837952398693 1 1
0.822108428642048 0.819607513840636 1 1
0.910341487142603 0.907609266631209 1 1
0.987640245905731 0.983908834301492 1 1
1.15240407111246 1.14902468765179 1 1
1.06752054131194 1.0631274616733 1 1
0.884679738624564 0.881459314170797 1 1
1.14670996876573 1.14272112094627 1 1
1.04070424096208 1.03777484423717 1 1
0.858585548162769 0.856132157192746 1 1
0.973475836433176 0.970586528414121 1 1
1.01147251967232 1.00912382983362 1 1
1.29086908056553 1.28693615029501 1 1
0.858144069038577 0.855617377143999 1 1
1.23509105532446 1.23096614432038 1 1
1.02904848663494 1.0265306943117 1 1
0.768440873724857 0.766611237957315 1 1
0.872602331733276 0.869962214490691 1 1
1.09484808225112 1.09138836133507 1 1
0.913743400466878 0.911298138767476 1 1
0.969909942705238 0.9667198717127 1 1
1.08065961156249 1.07760384482002 1 1
1.08823738041148 1.08483428513061 1 1
1.04699082136571 1.04367410133382 1 1
1.04678419227315 1.04396910082287 1 1
1.12743822513388 1.12432654273626 1 1
0.965165945754331 0.962067316434284 1 1
0.89630984089816 0.894233365512534 1 1
0.893887878045627 0.891821449518267 1 1
0.902842649594744 0.89960404620205 1 1
1.36330703664664 1.3604244309632 0 0
0.948564753097339 0.945945091081231 1 1
1.00556443338489 1.00226956200311 1 1
0.96991490283909 0.96735881218144 1 1
0.947534964172651 0.944854480021692 1 1
0.947173704358782 0.94431245702656 1 1
0.957982693032145 0.954769433713993 1 1
1.32619232590412 1.32246650486666 1 1
1.08354804357178 1.08068497402455 1 1
1.11461803288066 1.11110777268261 1 1
1.00096317369144 0.99847083152747 1 1
1.19288521738552 1.18738035916547 1 1
0.812051160732668 0.809713553554158 1 1
1.23370856725506 1.23004684383569 1 1
0.985553339453987 0.98210162097591 1 1
0.908391812102972 0.906107461389929 1 1
1.01891742017703 1.01653391162132 1 1
1.00393538662016 1.00101365302972 1 1
1.06880394133184 1.06429034156199 1 1
0.566987950898898 0.565191997371236 0 0
0.88848081514379 0.885798130470271 1 1
1.20604566285337 1.20221474151575 1 1
1.0699741892598 1.06671342695681 1 1
0.825240599590413 0.822619968011576 1 1
1.42605829623185 1.42191752657696 0 0
1.05435088906974 1.05142982151352 1 1
0.911349182511116 0.909382284369725 1 1
1.04568957439028 1.0422867395683 1 1
1.20941156247413 1.20644398382749 1 1
0.842269961420363 0.840355219068177 1 1
0.93218972275797 0.929676831510153 1 1
0.991031123846543 0.988654089417516 1 1
0.774610033249638 0.77236604159813 1 1
0.843096975056157 0.840610713768589 1 1
1.13102455165698 1.12610681074526 1 1
0.925959735901381 0.923562006488692 1 1
0.921520823128196 0.918956750483255 1 1
0.915623190153687 0.913063258712063 1 1
0.857805307443075 0.855969008397221 1 1
0.972659039856487 0.96867934967579 1 1
0.949080134938635 0.945653852117395 1 1
0.653172618408642 0.651657193283211 0 0
1.11577328215367 1.11261071051718 1 1
1.03165506840327 1.02867672681128 1 1
1.22559686564304 1.22102462513445 1 1
1.05437192306417 1.05173459184867 1 1
0.741188665788844 0.738594249162115 0 0
1.0892200095509 1.08608614644968 1 1
1.29198696642378 1.2879887037972 0 0
1.01546162873861 1.01313054393118 1 1
0.742822045899117 0.740861497859968 1 1
1.18163956955597 1.17673525484201 1 1
0.779505148447837 0.777606614876449 1 1
1.13694927249076 1.13428533567385 1 1
1.1317194029305 1.12894224820326 1 1
0.851893424953359 0.849507798227543 1 1
0.975548191392591 0.972169897796699 1 1
1.1309557107917 1.12827769199595 1 1
1.08553544267311 1.08184447006027 1 1
0.759208006354091 0.757106364876367 1 1
1.38541492048934 1.38130859435645 0 0
1.07641132795253 1.07253586342441 1 1
1.1289563685439 1.12619321928115 1 1
0.905777976403862 0.903046019198001 1 1
0.780759373862119 0.777671095156278 1 1
0.951379855235104 0.949062003276093 1 1
1.05906660731118 1.05613819895764 1 1
1.20785337888936 1.20433504622123 1 1
0.945358139168599 0.942721213620913 1 1
0.902042035687161 0.900026814851065 1 1
0.851065911428222 0.848435761504555 1 1
1.17623217913625 1.17309946467131 1 1
1.14545397679245 1.14176891428758 1 1
1.00340106632307 1.00123085372153 1 1
1.21003954132035 1.20547248189798 1 1
0.60200281284994 0.599474495725852 0 0
0.977406359967131 0.974205091194433 1 1
0.829061601709525 0.825915822895788 1 1
1.27262576957486 1.26988703644725 1 1
1.09378713018915 1.09012066069077 1 1
1.08690991466066 1.08361499436384 1 1
0.791645323225938 0.789516114652536 1 1
0.933107826177038 0.930874564902027 1 1
1.02764557330488 1.02390953930684 1 1
0.943725226822678 0.94071254746037 1 1
0.951096776174984 0.9477977714993 1 1
1.16682752696628 1.1645354613087 1 1
0.984629508520865 0.9815199875635 1 1
0.821086355217963 0.818528839206025 1 1
0.792858409986301 0.790647137178904 1 1
0.802177142053432 0.79967921958704 1 1
1.02891398520452 1.02568343102614 1 1
0.885983234738089 0.883406668841971 1 1
0.897808752881379 0.895369967099173 1 1
1.14635584091743 1.14273075375737 1 1
1.09852193469999 1.09433476059095 1 1
0.880531798277141 0.878002905418254 1 1
0.794363923934299 0.792308678275789 1 1
1.16636808240672 1.16342094640633 1 1
0.895262801999085 0.892172251419071 1 1
1.0915621936023 1.08817359726334 1 1
0.949085243382981 0.947041668146711 1 1
1.17114003180909 1.16784084497196 1 1
1.06148791070647 1.05826914054551 1 1
0.867979959443911 0.865030170971601 1 1
1.35387685108503 1.34918470621258 1 1
1.16860858125537 1.16559594718776 1 1
0.783133185705554 0.780401499812997 1 1
0.829471664382261 0.827263712496969 1 1
0.901288486297769 0.897741507230907 1 1
0.935939904401622 0.933106987571528 1 1
0.776578958749507 0.773861093451582 1 1
0.96837563298231 0.964246832522637 1 1
0.581063810575314 0.579364658448143 0 0
1.0260905495317 1.02346726747122 1 1
0.913437765627066 0.910844439178076 1 1
0.863360796347581 0.86049433273204 1 1
0.955413121322179 0.951724552965365 1 1
1.16260879338691 1.15870114414412 1 1
0.939534630049309 0.936254630357387 1 1
1.17593440784003 1.17233634330535 1 1
0.513624194256823 0.513057696077977 0 0
1.25506145945966 1.25119226100795 1 1
1.02417852682542 1.02067959983401 1 1
0.993673028749844 0.990124975233879 1 1
1.05469459844371 1.05202982103411 1 1
0.94301093972091 0.940538207029055 1 1
1.03814712176997 1.03558826737445 1 1
0.990702733479643 0.987390246514478 1 1
0.973245227340931 0.970563596047699 1 1
1.0887182674554 1.08570984897391 1 1
0.847149020482034 0.84490746312056 0 0
1.02605614807212 1.02306306820333 1 1
1.24192626435684 1.23783059746173 1 1
0.803379911156839 0.800475360550117 1 1
0.699783881740519 0.697539535671057 0 0
0.767707320376521 0.765327649751454 1 1
0.825326194676008 0.821307532080032 1 1
1.20608928263304 1.20241782362998 1 1
0.839632857780642 0.836821982759248 1 1
1.19963781158172 1.1955920138697 1 1
1.20178558064397 1.19687095688954 1 1
0.713307972715721 0.711399286645797 1 1
0.967534314358961 0.964997880117707 1 1
0.822757506655269 0.820266840958442 1 1
1.15849374106121 1.15525463217364 1 1
1.10019223174305 1.09775114331107 1 1
1.03081582285632 1.02721131421955 1 1
1.14179582227147 1.13813551813335 1 1
0.619696586409024 0.617766844378649 0 0
0.835098323531386 0.833334970340784 1 1
1.17681248543825 1.17286753667628 1 1
1.0391056048194 1.03590178473341 1 1
0.770718308235003 0.768047481602719 1 1
0.803952264274392 0.80146996435094 1 1
1.15855776588116 1.15555522390869 1 1
1.18791582817805 1.18493703634043 1 1
0.940984501461574 0.9378434417003 1 1
1.07337930107979 1.07084174186334 1 1
0.716694037492692 0.713476125705981 0 0
0.951205557075272 0.94833084904639 1 1
0.843972888599855 0.840804763171049 1 1
0.728210460171908 0.726319426154746 1 1
1.11262466667575 1.11024329277473 1 1
0.992435418691523 0.988959566437601 1 1
1.02750512337532 1.02477225704686 1 1
0.855370165198193 0.851383829251884 1 1
1.21922491543643 1.21494667558146 1 1
1.01131112629524 1.00836651646599 1 1
1.09600502583984 1.09276320348804 1 1
1.11526360096179 1.11223692209112 1 1
1.20997769996757 1.20597024352226 1 1
0.636165974515844 0.634606045020493 0 0
0.98222977574407 0.979246242530639 1 1
1.18228097591431 1.1796753512871 1 1
1.16455703302453 1.161135228859 1 1
1.36220522111669 1.35873152484869 0 0
0.86384914921267 0.861098176596688 1 1
1.10640765762535 1.10271108190523 1 1
0.905232550563915 0.903023687704476 1 1
1.01599037341094 1.01303276799265 1 1
0.815388787836248 0.812036854916859 1 1
0.858982352171386 0.856459871374397 1 1
0.923876968321714 0.920948805564038 1 1
0.949266139118963 0.945976613643084 1 1
1.44124554210572 1.43688062960332 0 0
1.19364107011961 1.19078868479044 0 0
1.03533163498494 1.03277265645774 1 1
0.826209228960731 0.823177577819855 1 1
1.1095590916202 1.1048924037426 1 1
1.10916378407466 1.10484968372242 1 1
0.919989793462067 0.91696855480364 1 1
0.902219799766015 0.899587631205836 1 1
0.98351895648107 0.981414704350358 1 1
0.92714779717875 0.924222062570141 1 1
1.46901390033987 1.46254032399175 0 0
0.971119875862889 0.968637990352074 1 1
0.913330228984059 0.911023892861707 1 1
1.00320876455864 1.00081380698953 1 1
1.00423589685652 1.00223225336694 1 1
0.759429238503047 0.757181387956663 1 1
1.06023706411867 1.0572730367309 1 1
1.06801230195769 1.06483698403935 1 1
0.954092758193762 0.950198612345445 1 1
0.971503426982339 0.967942799463803 1 1
0.852744707218973 0.849801342192855 1 1
1.09229963816241 1.08986265474298 1 1
1.04320830974494 1.03935570426081 1 1
1.15926888082114 1.15534644505166 1 1
1.00901820287227 1.00689968086175 1 1
0.817168842260887 0.815380830437212 1 1
0.933062885763951 0.928858087731854 1 1
1.14994325905375 1.14662504557807 1 1
1.07453572730176 1.07244088054718 1 1
1.14756337941267 1.14509025098556 1 1
1.08249639289017 1.07938529426478 1 1
1.12435356405906 1.12147447715253 1 1
0.992921157012492 0.989768301575334 1 1
1.01517379326525 1.01261490783654 1 1
1.18203709696891 1.17843861334378 1 1
1.11326550985895 1.1100333541146 1 1
1.06612437106866 1.06272761988445 1 1
0.953860815057595 0.951032777938634 1 1
0.857321536107349 0.854220098944338 1 1
0.941756143205293 0.93797587147561 1 1
1.08151236476657 1.07798828018852 1 1
0.920373203645982 0.917398793202323 1 1
1.01895161981143 1.01569209257582 1 1
1.19324231073115 1.18971079392491 1 1
0.734507918538835 0.732731620030512 1 1
0.78536778760292 0.78318261146235 1 1
1.10345866892437 1.09998527474732 1 1
1.05159477068002 1.04896796146778 1 1
1.03081218411397 1.02798227815688 1 1
1.22685342109198 1.22345074766315 1 1
1.07843323269057 1.075117267626 1 1
0.952517846266633 0.949464070270551 1 1
1.06494210087841 1.06141053905335 1 1
0.961920641847903 0.959208304601262 1 1
1.18494990355867 1.18062830981913 1 1
1.0649268790669 1.06208016511332 1 1
0.82671752676325 0.824429552174927 1 1
0.970439952837527 0.96662040765173 1 1
1.01086183083802 1.00770309433098 1 1
0.958899916620668 0.956320818579012 1 1
0.904883241314221 0.901851508995334 1 1
0.928556280078468 0.926304903499942 1 1
0.817966345368643 0.815724595065492 1 1
1.14757042417053 1.14446485953834 1 1
1.08026330702562 1.07722197790767 1 1
1.13739882420403 1.13341215226565 1 1
1.19189772651291 1.18714055538567 1 1
0.850045812066593 0.846902725048558 1 1
0.859678222315979 0.857155524854704 1 1
0.844363342821197 0.841727681417669 1 1
1.0981729589062 1.09335671743344 1 1
0.926487051686773 0.923863436055132 1 1
0.577859954164695 0.575983665951818 0 0
1.20543799929907 1.20209912365061 1 1
0.840725554319009 0.838251642417429 1 1
0.950524130326292 0.948506559161591 1 1
0.83350984002039 0.830998395442318 1 1
1.08618817545294 1.08323012902991 1 1
0.919272162466541 0.916479734676458 1 1
1.12338065361536 1.11993765451925 1 1
0.910427274225144 0.907408462397724 1 1
0.811521460825022 0.808616537771348 1 1
0.726400312771973 0.724491912903638 1 1
1.24781484853253 1.2435390453406 1 1
1.03309651177252 1.02958886993674 1 1
0.964856144954782 0.961055123120435 1 1
1.15070923790979 1.1478607795531 1 1
1.02496325898608 1.02080262142794 1 1
1.05814117737708 1.05467652202962 1 1
0.782204095311837 0.779151638144975 1 1
0.886628241300993 0.88424084919802 1 1
0.9918479439933 0.987949619025677 1 1
0.855292418830321 0.852811587663706 1 1
1.21815410144096 1.21506097905179 1 1
0.974798288392972 0.972064981168988 1 1
0.906498762063291 0.903450380543134 1 1
1.09487844571747 1.0918354659118 1 1
1.05396806840709 1.05192074432313 1 1
1.16607968842507 1.16269533310485 1 1
1.00382083653326 1.00068075763333 1 1
1.06888467681441 1.06518397753914 1 1
1.06430750824892 1.06075309145188 1 1
0.702352081165945 0.699803438691253 0 0
0.872834825527718 0.870934468399109 1 1
0.817336522966274 0.814567557307117 1 1
0.917935964937865 0.914825353059547 1 1
0.896844032429466 0.893938978603412 1 1
1.27327345817926 1.26987528357274 0 0
1.01281266671793 1.00969692380273 1 1
1.20103477030575 1.19769828348292 1 1
1.23918943802569 1.23545260387504 0 0
1.07492740500222 1.07266977534099 1 1
1.12186974317024 1.11862102516125 1 1
1.01926400200363 1.01523172840076 1 1
0.909493897263806 0.906658068775719 1 1
1.21670210609972 1.21351423204876 1 1
1.25022054322511 1.24603933890539 1 1
0.959816668692436 0.957119940871104 1 1
0.935422757909388 0.932707095270595 1 1
0.871901409358463 0.868842994295984 1 1
0.97190052356738 0.968994140139508 1 1
1.04640694655177 1.04325048075657 1 1
0.885204592270918 0.882428277479144 1 1
0.970193877464756 0.967404245602448 1 1
0.886251296148635 0.882970653278873 1 1
0.99972619901877 0.996727301864871 1 1
0.811808678703926 0.809595750372486 1 1
1.06566899861562 1.06294072391689 1 1
0.96224693394386 0.959669790902234 1 1
0.936604497200229 0.933357595363903 1 1
0.92836369523805 0.925110675556856 1 1
1.25206945008761 1.24904295868764 1 1
0.967813780833412 0.96413764788063 1 1
0.851679451272326 0.849571465979988 1 1
1.05650320747325 1.05331828788266 1 1
0.859508305819372 0.856711292788167 1 1
1.29800322687976 1.29439696528652 1 1
0.901845679985776 0.898629305281206 1 1
0.983816782759189 0.98116972545299 1 1
0.85523248641622 0.852685207364936 1 1
0.988706468070187 0.986462296825836 1 1
1.28478750380485 1.28126769284049 0 0
1.08183932291203 1.07930950924427 1 1
1.1933139484331 1.18897855885917 1 1
0.812035157866755 0.809471791792499 1 1
0.777352428553529 0.775658113887417 1 1
1.00792293774413 1.00496940677314 1 1
0.827020186468654 0.825088131141262 1 1
1.14934591047845 1.14533639482519 1 1
1.44548365361583 1.44132614474675 0 0
1.1058829246768 1.10290286081221 1 1
1.25125561241835 1.24794642925209 1 1
0.973586174588836 0.970457173444404 1 1
1.02644651937196 1.02256391730675 1 1
1.2349133954282 1.2314450246394 1 1
1.08954652234569 1.08650161843053 1 1
1.17279879097417 1.1704985021573 1 1
1.1631713971561 1.15964249106161 1 1
1.26827935066864 1.26346288189669 1 1
1.22040127321397 1.21727012825798 1 1
1.21191387081811 1.20801806709898 1 1
0.831432835367808 0.829160778710061 1 1
0.89512074704635 0.891511259276196 1 1
1.07500688611107 1.07106683332445 1 1
1.01340523645301 1.01009447256937 1 1
1.12973529889805 1.12586963140132 1 1
1.00022597497259 0.997409198999315 1 1
0.775103997779198 0.772967076717992 1 1
0.994109924786675 0.991650452934377 1 1
0.962394877836132 0.959470229041879 1 1
0.948766714191027 0.946496170964346 1 1
1.26032590182757 1.25704639789903 1 1
1.06567945256159 1.06298025879761 1 1
0.859547264863273 0.857375030909619 1 1
0.802381227928261 0.799843911812527 1 1
1.14095584820279 1.13705797383956 1 1
1.30158883164291 1.29774888504357 1 1
1.09588231602152 1.09266593428965 1 1
1.15048944598811 1.14704548306647 1 1
1.07010926586774 1.06710500838706 1 1
0.994078576843112 0.991080850033526 1 1
1.02337756524498 1.02113337418489 1 1
0.574121906030422 0.572805032306525 0 0
1.02248669825673 1.01862010181565 1 1
0.803288384604733 0.801566206744132 1 1
0.829371452446257 0.826878039582197 1 1
1.37609205747572 1.37227191802809 0 0
1.13351766117047 1.13127736531047 1 1
1.0025331741404 0.999416308987778 1 1
0.946533574858919 0.943494884837662 1 1
1.24377749351826 1.23908178125026 1 1
1.06655344856876 1.06229119111716 1 1
1.29009442929412 1.28691688593621 0 0
1.074770022297 1.07076334501438 1 1
1.08378964709835 1.08097939810728 1 1
0.991815968157373 0.989169787155999 1 1
0.735124781714137 0.732986132232051 0 0
0.869688644217662 0.866485258179926 1 1
1.15855811027972 1.15531062163175 1 1
1.10256769849533 1.09895738365295 1 1
0.640677035209237 0.638976821512963 0 0
1.23325423543095 1.22838726785075 1 1
1.04416961196823 1.04082023248558 1 1
0.97540940222534 0.972689826876034 1 1
0.966607592595597 0.964038871781777 1 1
0.824479818311606 0.822510915462995 1 1
0.755368092749739 0.753225689133188 0 0
1.35317662563972 1.34852980617754 0 0
0.946797031565241 0.944054303030259 1 1
1.20278261188159 1.19910732335662 1 1
1.0299648517571 1.02616749730205 1 1
1.0662104245662 1.06275070547013 1 1
1.12705933901912 1.12323042783753 1 1
1.20882860534806 1.20579996524276 1 1
0.866247211678347 0.863589510275199 1 1
0.799764605384582 0.797858287990211 1 1
1.05140443337334 1.04929369581653 1 1
1.15997240753217 1.15720100076759 1 1
0.88372622969024 0.881384166313545 1 1
0.816518396731388 0.81405074926093 1 1
1.03215747414323 1.02950746852782 1 1
1.14618499437221 1.1436421577266 1 1
0.978267606038442 0.975547723093309 1 1
0.9600499963108 0.955867078310646 1 1
1.07158334962033 1.06930850417347 1 1
0.868215777300562 0.865392998448541 1 1
0.87632464364475 0.873574385776336 1 1
0.972552794059892 0.969926496104674 1 1
0.772999444663835 0.770613303674504 1 1
1.05962690092545 1.0567911703647 1 1
1.1866878945949 1.18251036551857 1 1
1.02372897693336 1.02088157498971 1 1
1.00010232994386 0.997453430912287 1 1
0.977545581630227 0.974619186394052 1 1
0.829876628032394 0.827229234382667 1 1
1.10444512630541 1.10104007410014 1 1
0.835030692264484 0.83324256742333 1 1
1.24223747840692 1.23906516957325 1 1
0.980347732600399 0.976761244225703 1 1
0.98405852338063 0.981494150930819 1 1
0.962290714501118 0.959714936764777 1 1
1.07851119131081 1.07607951983496 1 1
0.997050412618786 0.993601869124774 1 1
0.85438880670594 0.851878508383251 1 1
0.874068816326014 0.871911993135575 1 1
1.2486722957232 1.24407981899609 1 1
1.08075400648698 1.07802405432469 1 1
0.915062507265309 0.91286240839375 1 1
1.20424956607208 1.20075615118733 1 1
0.968991936685388 0.966324370590966 1 1
0.96237168077762 0.959855349737601 1 1
0.987069529605001 0.983454893211003 1 1
1.24566688399386 1.24143948505998 1 1
0.754535436943177 0.752246129048071 1 1
0.959928705180609 0.956685428974275 1 1
1.06340002670939 1.05996728412191 1 1
0.985266457276491 0.982903880696851 1 1
1.25189644443292 1.24887381826248 0 0
0.878679396169274 0.875814807335946 1 1
0.681749100673024 0.680031021303607 0 0
0.888470952420764 0.885244515484656 1 1
1.25544434301108 1.25185371682514 1 1
0.541299926038338 0.539254086459598 0 0
0.837146606091477 0.834566209544937 1 1
0.735114032774686 0.732204844972229 1 1
1.06972616132664 1.06637688987198 1 1
1.13129723960406 1.12854954618079 1 1
0.940052335761609 0.937761784284137 1 1
0.996008165782847 0.993111087503637 1 1
1.07644480182947 1.07253907588848 1 1
1.05084804286586 1.04812112129102 1 1
0.835459889637705 0.833587836565581 1 1
0.754942201633628 0.753398191150166 1 1
0.923142418429845 0.919358128201946 1 1
0.988970935901856 0.986837506038966 1 1
0.973891384524499 0.970758864618999 1 1
0.963514796561529 0.960820203140402 1 1
0.901299222377438 0.899329174708216 1 1
0.848751194788083 0.845767677735459 1 1
1.07810371703281 1.07512948673897 1 1
1.0548025984213 1.05192069479503 1 1
1.13720155685918 1.13280586320823 1 1
0.909454725254866 0.906418693248712 1 1
0.913849292953292 0.910565572727536 1 1
1.00660149763319 1.00307674440834 1 1
1.05742000568127 1.05337602278339 1 1
0.981443098185929 0.977521861433874 1 1
0.84968733305232 0.847757341885713 1 1
1.10219866937649 1.09904900958569 1 1
1.40586313931243 1.40276950966325 0 0
1.25331684845545 1.24950395812041 1 1
0.873123169003508 0.87096355048331 1 1
1.05462034716188 1.05171253566521 1 1
1.02683219273802 1.02453872000379 1 1
0.984346981633906 0.981140350181544 1 1
0.955542352790285 0.952479677265331 1 1
0.880864478973888 0.878100784862758 1 1
0.904476415382011 0.902339680003363 1 1
0.870075273818543 0.868092158889648 1 1
0.946992354028151 0.94435067111708 1 1
0.984985052346946 0.98241495733328 1 1
1.20622274047056 1.2019847719817 0 1
1.08000059114529 1.07721828616472 1 1
1.14286356179411 1.13975854839795 1 1
1.06314844259617 1.06015679318325 1 1
1.06970349022205 1.06726951417066 1 1
0.528829943812431 0.527741112173461 0 0
0.946115997733696 0.943589548093217 1 1
1.01384244265647 1.01119323277922 1 1
0.799727483776882 0.797420325587174 1 1
1.08836889203991 1.08506606573286 1 1
1.08689063417573 1.08340014499038 1 1
1.22813258522762 1.2234658271996 1 1
0.897236195840492 0.893912561874097 1 1
1.18399039083722 1.17878610779076 1 1
0.929109261372038 0.926039732088727 1 1
1.17377243873753 1.171200506658 1 1
1.15507059775462 1.15148342886629 1 1
0.848387345912257 0.845981320086477 1 1
1.1066837548422 1.1032199749876 1 1
0.871138516969024 0.868685884921887 1 1
1.08737943619719 1.08408576239956 1 1
0.84640932608157 0.843768493165794 1 1
0.706349039786166 0.704054251633599 0 0
0.986559088702858 0.984002493084419 1 1
0.867006204501882 0.863215147661402 1 1
1.00108441145916 0.997724245879335 1 1
0.647079271626499 0.645189808058108 0 0
1.0083544504271 1.00522277685458 1 1
1.09266973491949 1.09020081582885 1 1
1.1564586317127 1.15347141251489 1 1
0.916309034326084 0.913323977107031 1 1
1.07687060975685 1.07419397815666 1 1
0.818829524670225 0.816507199070675 1 1
0.998597035690723 0.995126963335594 1 1
1.03336676434521 1.03027510865026 1 1
1.05374305646135 1.0503702197701 1 1
0.728960456007374 0.726146668596213 0 0
1.13976782281336 1.13679608817751 1 1
0.787976253588602 0.785283853168353 1 1
1.2263379829752 1.22275425885248 1 1
0.931315634574119 0.928512580108269 1 1
1.01607977831445 1.01352967411994 1 1
1.28174539030854 1.27797589041375 1 1
0.912243416411372 0.909877699330959 1 1
0.710583861067306 0.708366056434489 1 1
1.03032250897561 1.0269250193655 1 1
1.10048662538319 1.0963603148835 1 1
1.02036121675261 1.01723745482334 1 1
0.883949268549359 0.880552958337714 1 1
1.17689190680223 1.17284905941684 1 1
1.07397218599831 1.07045349036335 1 1
0.937932888331457 0.934619895352275 1 1
0.824598362774097 0.822124791207861 1 1
0.911587932621662 0.908549889097814 1 1
0.823960866686409 0.821711453885436 1 1
1.01594770210275 1.01293468137799 1 1
0.961031385523829 0.958462571065783 1 1
1.24131226888802 1.23780129102727 0 0
0.772395459053788 0.770113455350395 1 1
0.829886982112941 0.827594760365442 1 1
1.00885460749308 1.00669465296409 1 1
0.79513566847861 0.792671824575274 1 1
1.20039811750209 1.19694207362813 1 1
0.790831453116355 0.787925708332832 1 1
0.881572281641876 0.8794019860793 1 1
1.14308158448797 1.13942467881641 1 1
1.10389378691976 1.1014865957563 1 1
1.09548899776009 1.09303534310679 1 1
1.12613484455153 1.12260802195414 1 1
1.23340432628325 1.22726839960426 1 1
0.620219475524807 0.618145624136546 0 0
1.04536071564816 1.04157073254641 1 1
0.86950053775999 0.867135509273935 1 1
1.21677631304087 1.21328795731561 1 1
1.18470716508336 1.18111357044465 1 1
1.08731423642092 1.0848297879257 1 1
1.06447416725227 1.0616226628434 1 1
0.921457392607212 0.919110539451588 1 1
0.937691655873392 0.934916395942791 1 1
0.894110919334209 0.891337621006205 1 1
1.08750981599887 1.08422657702298 1 1
1.08090069738535 1.07753291589979 1 1
1.29718279622516 1.29234638088392 1 1
1.1863212792564 1.18248841010661 1 1
0.942323267817743 0.939215967419469 1 1
1.21932637157095 1.21461498534499 1 1
1.15124743692624 1.14847394449889 1 1
1.06761263122832 1.06442992955312 1 1
1.03527282050069 1.03214734315169 1 1
1.04795836492782 1.04487260446044 1 1
1.04293301240203 1.04001014939165 1 1
1.18930268353652 1.18536601393424 1 1
1.11827769482927 1.11578498591464 1 1
0.827533810541542 0.82526338536988 1 1
1.08198422193084 1.07857964526934 1 1
1.01658517704465 1.01259019151401 1 1
0.69935338771862 0.6972094958225 0 0
1.25971820531653 1.25564418173197 1 1
1.23566966398433 1.23223257436274 1 1
1.16265490987396 1.15908951126473 1 1
0.685309368461586 0.683567279622776 0 0
0.823662476379572 0.821247901128703 1 1
0.886122454993065 0.882793824186136 1 1
1.23878574614455 1.23560045373391 1 1
0.768464092572185 0.766590462180186 1 1
1.26982310635236 1.26606387417639 1 1
0.77661357037876 0.775171292680221 0 0
0.857998944747066 0.855099204984579 1 1
0.71959697333541 0.717994830333383 0 0
0.888342963872875 0.885954121055357 1 1
1.00580024317925 1.00334727669953 1 1
1.31105209143118 1.30540821110175 1 1
0.775126480717829 0.772104771544593 1 1
0.969894713987976 0.967158702803541 1 1
1.14829542853443 1.14440894091672 1 1
0.697492056367979 0.695651204955353 0 0
1.02743000054018 1.02511934112414 1 1
0.902032568582628 0.89984847202205 1 1
0.977909350594558 0.975052323293855 1 1
0.845958662027832 0.843855544594809 1 1
0.784246016468681 0.78165892240564 0 0
1.00963155412584 1.00746707431401 1 1
1.36783360235581 1.36427593600467 0 0
1.04349035226871 1.04034399486977 1 1
1.0265161609464 1.02353572812043 1 1
0.904857712714545 0.901850348011303 1 1
1.09747115676258 1.09373580002476 1 1
1.19238968337274 1.18863075524727 1 1
0.848141815410124 0.845593189611219 1 1
0.968981346212418 0.966046253064528 1 1
0.792440406617072 0.789942328651702 1 1
0.828608145631702 0.826442015433397 1 1
0.824404122552004 0.821204617395343 1 1
1.29659322249339 1.29281813824631 0 0
1.0308978182048 1.0282748358782 1 1
1.09010660077484 1.08705432422857 1 1
0.839244637740053 0.83708860205073 1 1
0.932293381032975 0.929783359174483 1 1
1.02606230511715 1.02303895617164 1 1
1.48031352986184 1.47636972213352 0 0
1.21671703695775 1.2137183975087 1 1
1.15520762146309 1.15137047777882 1 1
0.89448692418684 0.89199454774789 1 1
1.02049177588252 1.01770565963315 1 1
1.17599389760509 1.17250204135707 1 1
0.939406757825293 0.936544152562884 1 1
1.03966793068361 1.03735933897137 1 1
0.982695783630141 0.978502728198173 1 1
0.730886203905341 0.72835136241182 1 1
0.84813098544684 0.846130558649488 1 1
1.01255955833827 1.01070904890041 1 1
0.933150183906746 0.929725786561468 1 1
0.634205297982217 0.632463039060889 1 1
1.05252979618809 1.04913102107295 1 1
1.21216431175968 1.20887732905807 1 1
0.758554858686053 0.756142783539673 1 1
1.35467315065967 1.35054641326459 1 1
0.855753518651851 0.853928078690566 1 1
0.971044720552608 0.968700223093152 1 1
1.06555754069422 1.06189830453634 1 1
1.08738990929662 1.08343270127887 1 1
0.955520686793185 0.9516959644271 1 1
0.838852422517737 0.836051482578648 1 1
1.30786023886398 1.30283787864345 0 0
1.47157789220643 1.46655709582419 0 0
1.04498454023933 1.04262413372083 1 1
1.10144610276981 1.09840169154092 1 1
0.732123013423061 0.730110396747738 1 1
1.10046187571064 1.09761846630355 1 1
1.08497603541523 1.0821085469035 1 1
0.998749756862124 0.995360195694726 1 1
0.931673439743207 0.928289352450262 1 1
1.20402738975167 1.20013775942045 1 1
1.11157525772344 1.10897136942146 1 1
0.910168475408105 0.906912985440392 1 1
0.880251577227903 0.878074814396282 1 1
0.936658645521766 0.933623197785103 1 1
0.770887666214878 0.76839462704286 1 1
1.04016554753827 1.0376868574273 1 1
1.31417118990963 1.31028703229947 0 0
0.835077811617679 0.833004817773059 1 1
0.849200190109506 0.846925966499509 1 1
0.865565947637515 0.863381236294646 1 1
0.850067830440381 0.848044879679183 1 1
1.03909921374544 1.03589729880545 1 1
1.05764069261016 1.05405400924035 1 1
0.809589691324716 0.807556164734097 1 1
0.912044158222024 0.910010017127007 1 1
1.21613959160536 1.21278727812041 0 0
1.09397896946593 1.09098198613638 1 1
0.669252995543547 0.667789364413008 1 1
0.915853318765194 0.913146943339569 1 1
1.17191486147649 1.16848679925896 1 1
1.11691310094834 1.11363034095973 1 1
1.0743841698223 1.07152567962718 1 1
1.29783994618836 1.29402381309907 1 1
1.07823915612507 1.0749774422737 1 1
0.841938066043402 0.839084005782472 1 1
0.87007414425984 0.867471657774425 1 1
0.85657306647724 0.854334577495062 1 1
1.04453582356002 1.04041490114816 1 1
1.20546445265226 1.20143080934525 0 0
0.869917363039963 0.866831185746353 1 1
0.951308753796128 0.94771567065628 1 1
0.865168606529173 0.86282853593502 1 1
0.639348649730664 0.637138371007262 0 0
0.90015384187123 0.897610735848887 1 1
1.15627819369825 1.15368515039018 1 1
1.19920005723525 1.194666192187 1 1
0.849049245997674 0.846366355916341 1 1
1.10239294509517 1.09898104106732 1 1
0.976570883739372 0.973987935337204 1 1
0.617162016621867 0.615107361410188 0 0
0.912695614640078 0.909899006530675 1 1
0.993548684988227 0.990332965679578 1 1
0.970871263208431 0.968035667538984 1 1
0.892024152454764 0.890035594971755 1 1
0.681443170048457 0.678403667408414 0 0
0.92761749540852 0.925135704507992 1 1
1.01173035160284 1.00910281732522 1 1
0.944135613503915 0.941515687524551 1 1
1.25770732353947 1.25355093326767 0 0
0.666599137555682 0.663074653467552 1 1
1.32492819219544 1.32052036543725 0 0
0.929294932817092 0.926569136538713 1 1
1.16863510775279 1.16472686028701 1 1
0.935988616823067 0.932527482187274 1 1
0.992885058168613 0.99009638033353 1 1
1.45330012752241 1.44908731392644 0 0
0.809880211053589 0.807991480259584 1 1
0.701020373865829 0.698718521591611 1 1
1.11879755797681 1.11442041146625 1 1
1.2637448672736 1.26036880262964 0 0
0.807614172582476 0.804198628467484 1 1
1.11127616010267 1.10749989266375 1 1
1.0881672812124 1.08536966342276 1 1
0.762447268786805 0.759932071223632 1 1
0.770305404461014 0.767779617468478 1 1
0.991200546147087 0.988097291012023 1 1
0.986025559530984 0.983586087976975 1 1
1.04535334309395 1.04258356534921 1 1
0.919950786886508 0.917209609991693 1 1
1.05246105194225 1.04887571033967 1 1
0.915636219109119 0.913088829705299 1 1
1.04366907254615 1.04089316344897 1 1
1.04559710505491 1.04243275796248 1 1
0.981954929499328 0.979228490887203 1 1
1.24294605489697 1.2402221645852 1 1
0.886098268166051 0.883610213308073 1 1
1.07395397677223 1.07132433566962 1 1
1.04546164392319 1.04246192231297 1 1
1.07622252326546 1.07257918460479 1 1
0.969048960620481 0.966547482118666 1 1
1.00255828496741 0.999467075582855 1 1
1.05224627966933 1.05005158968783 1 1
1.00810858496618 1.0052479173458 1 1
1.26906030063552 1.2658606290716 0 0
1.02320446820799 1.02079901045931 1 1
0.923262993207719 0.920512492332556 1 1
0.837017782671767 0.833726377446861 1 1
1.23881694940042 1.23521277461567 1 1
1.01766604042949 1.01482423645002 1 1
0.885287413365639 0.882554922336062 1 1
0.99491047640078 0.991432683281261 1 1
1.12788558835173 1.12331629810472 1 1
1.06203507938665 1.05783309447713 1 1
1.14073696379145 1.13632773029103 1 1
0.961909552953491 0.958382852256099 1 1
1.01602472178184 1.01161372153955 1 1
1.22909754044646 1.2247606747637 1 1
1.01932553779245 1.01677790132885 1 1
1.01859065607479 1.01610978415994 1 1
0.947561354165176 0.945074819490857 1 1
1.18364893014226 1.18049451752636 1 1
1.00398626445777 1.00149330856234 1 1
0.89510811400315 0.892870949082723 1 1
1.03523242485201 1.03173946301284 1 1
1.24213862486063 1.23876285570952 1 1
0.897810976439062 0.895996610114596 1 1
0.890613343382348 0.887996602720569 1 1
0.853008834743527 0.850442103482226 1 1
1.1992543963502 1.19586612216078 1 1
1.07546294243102 1.07184490023311 1 1
0.843930970044617 0.841545339315462 1 1
0.90994877990342 0.907294841021049 1 1
1.11639186320208 1.11272187471483 1 1
0.931704782979881 0.929299054307631 1 1
1.0897889782844 1.08699493939286 1 1
0.999518660297208 0.996157877530034 1 1
1.16361699713412 1.1599229106415 1 1
1.07529096451917 1.07290129212069 1 1
1.09288797731518 1.09051267534251 1 1
1.12087313923165 1.11745238457367 1 1
0.824036431818196 0.821421883858779 1 1
1.09849093706301 1.09540280530547 1 1
1.01009253285769 1.00747307538357 1 1
1.11296858101524 1.10942714064118 1 1
0.596927585271271 0.594839714567328 0 0
1.21278361326093 1.20841495742463 1 1
0.778770591642912 0.77653411972581 1 1
0.880386595459769 0.878447667148055 1 1
0.85493223611675 0.853041941796496 1 1
0.995524057858091 0.991875597711413 1 1
1.00128684138558 0.998604858012525 1 1
1.05666579592624 1.05424480719791 1 1
1.16860313399741 1.16478723553169 1 1
0.973745750683983 0.969842003942304 1 1
1.08758568146065 1.08478520938907 1 1
0.95256427126845 0.950212352177605 1 1
0.623997246866627 0.621171804588589 0 0
0.667873761347975 0.665858060456842 0 0
0.854016910393222 0.851774976695865 1 1
0.966753832636245 0.964347032160373 1 1
1.42563517582032 1.42222237048424 1 1
0.991059947023872 0.988393524734571 1 1
1.02219221264854 1.01923428179186 1 1
0.871617584572065 0.869154610130719 1 1
1.05503757908883 1.05185491516285 1 1
1.00768714116374 1.00539978957244 1 1
0.729254967601596 0.726768746823759 1 1
0.850776206280113 0.84802678313662 1 1
0.933714600003578 0.930446160151974 1 1
0.746846872606055 0.743247174379183 1 1
1.03553118351265 1.03300388232549 1 1
1.0268319538847 1.02401156518806 1 1
0.94497329988145 0.941078010409613 1 1
1.18874646677747 1.18524109770626 1 1
1.13103460325227 1.12715449582339 1 1
1.05927901770944 1.05611773287501 1 1
1.16274093984817 1.1593833895279 1 1
0.807780101927197 0.804764893515369 1 1
0.774272992620943 0.77207152999723 1 1
1.14833416314195 1.14493633129782 1 1
0.986969586334357 0.983006606258717 1 1
1.02350611352458 1.02070128166881 1 1
0.90712221653348 0.904108704198977 1 1
0.867042128899791 0.864613399148602 1 1
0.975498175756548 0.971674434259838 1 1
1.36494303413737 1.36141403556561 0 0
0.793254554156451 0.791309619788857 1 1
1.01962725619189 1.01701397824978 1 1
0.929039301156092 0.927031217589474 1 1
0.878830005870456 0.87615032720523 1 1
0.793903646444808 0.792085780281073 1 1
0.92678368289326 0.923400199019774 1 1
1.04388379220301 1.04087368639917 1 1
1.13075656441457 1.12811005189007 1 1
0.80661323506789 0.804770909678907 1 1
0.761549286645031 0.759158673116427 1 1
1.1540020593291 1.15043511201242 1 1
1.17999372366525 1.17507975799093 1 1
0.958139288408724 0.954943842480743 1 1
0.900737800209339 0.898495465725557 1 1
1.13308911047592 1.12994491755616 1 1
1.01772499012886 1.01363055651073 1 1
1.17567006915571 1.17246640287957 1 1
0.998016553681959 0.99452141628693 1 1
1.24370987135617 1.24015387565103 0 0
1.3103002244568 1.30650925490117 1 1
1.08328026900962 1.08119070473757 1 1
0.986594486232574 0.983858387386602 1 1
1.0183274726867 1.01551553442392 1 1
1.05447564945975 1.0516186061269 1 1
1.02047731032174 1.01815551391375 1 1
1.23332806036761 1.22988725593543 1 1
1.22156608683753 1.21789668507706 1 1
0.930306110688099 0.928051079604914 1 1
1.06241767056619 1.05898995990489 1 1
0.918686359485285 0.915944771838202 1 1
1.24924632170289 1.24585112641678 0 0
0.870004525826284 0.867710095714301 1 1
1.00816567910885 1.00556791301839 1 1
0.911633044251176 0.909251562426755 1 1
1.10927428416772 1.1053059043458 1 1
0.931100825070632 0.92864110386842 1 1
0.775781980190162 0.773710298759069 1 1
1.1421832539571 1.13876946533893 1 1
1.00574047245143 1.00408984634531 1 1
1.19468582614061 1.19078004741487 1 1
1.08754909717569 1.08386346028593 1 1
0.912230211070953 0.909903550723469 1 1
1.14704041460888 1.14436709222921 1 1
1.119454489718 1.11526804238725 1 1
1.13646176637126 1.13309417230923 1 1
0.97998221519089 0.976182312142439 1 1
1.09855050003548 1.09420450094509 1 1
0.983850191891795 0.980957935860858 1 1
1.2158063613134 1.21341200120768 1 1
0.868348588632481 0.865893035700706 1 1
1.5341094921202 1.52752909087224 0 0
1.13578618670735 1.13232667766233 1 1
1.27089019882021 1.26712145093921 1 1
0.759022087683336 0.756375610358241 1 1
1.16272487491374 1.15920626293974 1 1
0.836579078770113 0.834421600970357 1 1
0.859099091746087 0.856626437952769 1 1
0.939564513594525 0.936823317548457 1 1
0.800862454080631 0.798776428684763 1 1
0.750836528834169 0.747847349765322 1 1
1.0038120233082 1.00126093846517 1 1
0.885212218913795 0.882542355211299 1 1
1.02628347515849 1.02351714794835 1 1
1.17776302330495 1.17413019521482 1 1
1.03307363798578 1.02916230660445 1 1
1.06040010253522 1.05781419846019 1 1
0.881117526958512 0.878574895493262 1 1
1.24202325868345 1.23805979686724 1 1
1.23630070093881 1.23269475763035 0 0
0.760268948367522 0.757651923837582 1 1
0.830343225010782 0.827444024692549 1 1
0.871273129533826 0.869083955246141 1 1
1.14878931598602 1.14471462920138 1 1
0.912079061074734 0.9095499924931 1 1
1.00683445343859 1.00354781121856 1 1
0.969027496528276 0.96582292522132 1 1
1.10553472919272 1.10272189516339 1 1
0.429826304126617 0.428672898172443 0 0
0.907447800627046 0.905565038110053 1 1
1.31873086219059 1.31366170693308 1 1
1.16366160757727 1.15966299406568 1 1
1.03798525162713 1.03488406646388 1 1
1.00013004281371 0.997610193640454 1 1
1.05349547211386 1.05044670885803 1 1
0.770667163260448 0.768240923966698 1 1
0.866892879837293 0.863929835408302 1 1
1.21307185610875 1.20965959712422 1 1
1.00760185751241 1.00432655391567 1 1
1.09611883609872 1.0925613973952 1 1
1.37509124249204 1.37076463574858 0 0
1.06568209564438 1.06340559979646 1 1
1.19152077790873 1.18796082651246 1 1
0.942103998795084 0.939394635542373 1 1
1.11393662937673 1.1105868100276 1 1
1.31578098192287 1.31178629796078 1 1
1.06905892190957 1.06656153985641 1 1
1.41477530045132 1.41163046180552 0 0
1.14805699572991 1.14461797281789 1 1
0.948000095016001 0.945514991597501 1 1
0.660142919375478 0.658106296357201 0 0
0.985717015925552 0.982712055703948 1 1
0.884638085495885 0.88226646753697 1 1
1.34169742962255 1.33779353000318 0 0
0.591845766902523 0.589947934124368 0 0
1.14210467596144 1.13871763492815 1 1
1.04645837900257 1.04414446741142 1 1
1.1119432177429 1.1088606029345 1 1
1.12588839129223 1.12256330480411 1 1
1.06235323361248 1.05906552025383 1 1
1.04172021415419 1.03859539926048 1 1
1.12353793455453 1.12011537285028 1 1
1.05604007176606 1.05277832873482 1 1
1.08636227887194 1.08346969612477 1 1
0.753961958607881 0.752295158983096 1 1
0.912980811341638 0.910402355112816 1 1
1.27652948674081 1.27221992884544 1 1
1.06661871299407 1.06299428653718 1 1
0.968612246773534 0.965837546136465 1 1
0.83613382166707 0.834030722477678 1 1
0.964630278246164 0.961360491334205 1 1
1.38892227574646 1.3847723356776 0 0
1.00242044447208 0.99985373365421 1 1
0.994322498507856 0.990631993260649 1 1
1.21223538158345 1.20795372487351 1 1
1.13420689394084 1.13099400152263 1 1
1.08612779273501 1.08252276830743 1 1
0.918379016871928 0.914713025846284 1 1
0.808995394647825 0.806702186740098 1 1
1.01044467796093 1.00759375019039 1 1
0.939430232699154 0.937096986186045 1 1
1.16195546050911 1.15812346155372 1 1
0.934168583407441 0.931883101540723 1 1
0.952589900102163 0.950828056918367 1 1
0.744621871706457 0.742434444507268 1 1
1.09309793546663 1.0897297717933 1 1
0.938334104137701 0.935221575197908 1 1
1.02607972637704 1.0232078001927 1 1
0.932530921958364 0.930416431155004 1 1
0.867522254990504 0.864589327268137 1 1
1.1733123339863 1.16972264511913 1 1
1.24034049164743 1.23609211155275 1 1
0.746897964177406 0.744916262185683 1 1
1.14966156372613 1.14539824911547 1 1
1.24561083673513 1.24163733269195 1 1
1.01555552872219 1.01263373398724 1 1
0.761514328822951 0.759182379332488 0 0
0.942138107844929 0.938361931142669 1 1
0.963981364467138 0.961572878934131 1 1
0.915952397132918 0.913536322328199 1 1
0.934992661462273 0.93117673585368 1 1
0.91633644493704 0.913027248859543 1 1
1.2835571826731 1.28051470650012 1 1
1.19341349183912 1.19040089990445 1 1
1.05005583849847 1.0478410911664 1 1
0.943392657044256 0.941569280595674 1 1
1.04435312708201 1.04190867156117 1 1
1.16128602355153 1.15750290160493 1 1
0.730016479864546 0.727782579344152 1 1
1.20825051209759 1.20533966903293 1 1
1.34296043265039 1.33910456423062 0 0
1.06616153782793 1.06301465829985 1 1
1.01856072098407 1.01648555128315 1 1
1.30077071474666 1.29752824997659 1 1
1.03352328723072 1.03030213708445 1 1
1.20496819811634 1.20116782880103 1 1
0.982275795784183 0.979123494350411 1 1
1.05438955852294 1.05168613921886 1 1
0.800760388743422 0.797940748010466 1 1
0.856667482250409 0.85387036320522 1 1
0.874417098106747 0.871819482252833 1 1
0.903779235053601 0.90199624201539 1 1
1.29482840570317 1.29092858416221 0 0
1.09758364313172 1.09380002680838 1 1
1.14460530529319 1.14026701597662 1 1
0.811742501112241 0.809474459420207 1 1
1.06502960631806 1.06173006782513 1 1
1.06101750418869 1.05862868019229 1 1
1.0272720539826 1.0238990147128 1 1
0.966697924091244 0.962855296917892 1 1
0.797365385196228 0.794867865561267 1 1
0.9506705934376 0.948291656108284 1 1
0.973994675871903 0.971491455250138 1 1
0.955860560247105 0.953165499436913 1 1
0.894581618589724 0.891550708228727 1 1
1.12821783745613 1.12403237140641 1 1
0.927106888502557 0.924508364421735 1 1
0.559069622431775 0.558096834530828 0 0
1.23073903728303 1.22714514235985 1 1
1.22972996048871 1.22623696489606 1 1
1.00629376465984 1.00300856163026 1 1
1.12364967356328 1.11994158042998 1 1
1.15708931630601 1.15339164390911 1 1
0.825787641261586 0.824002924034835 1 1
1.15359650403644 1.14966192001828 1 1
1.1890060058663 1.18583653041769 1 1
1.10192958287279 1.09872235350977 1 1
1.11757180529752 1.11395845099149 1 1
1.01965020056532 1.01614764293436 1 1
1.16727688805671 1.16377442861714 1 1
1.09210626998834 1.0887057350932 1 1
1.09651079587388 1.09296730932848 1 1
0.896396060988735 0.893558621454549 1 1
1.03919764673325 1.03598191167695 1 1
1.15045661505495 1.14631386148961 1 1
1.06144334888056 1.05764799707852 1 1
0.974284160077511 0.97121229977847 1 1
1.10011884666464 1.09616857209017 1 1
0.834298564338233 0.832163454703893 1 1
0.894440208401255 0.892231776615727 1 1
0.773620848341884 0.77116913406654 1 1
0.909612445275044 0.906645938333786 1 1
0.961402858623687 0.959233516196875 1 1
1.08845021511284 1.08483540157755 1 1
1.21452294742471 1.21072122830194 1 1
1.07414139983046 1.07005293887729 1 1
1.20832816789789 1.20310940952979 1 1
1.23365305827236 1.22970659027798 0 0
0.857947466612899 0.854700149102014 1 1
0.842956910936712 0.84034837430807 1 1
1.05217251912997 1.04924683901444 1 1
1.08573706397006 1.08296078963381 1 1
0.884467209720457 0.881080439569084 1 1
1.0158871614231 1.01222598877023 1 1
1.11272597599247 1.10966657862831 1 1
0.884278709315912 0.88242015506554 1 1
0.964249372509047 0.961017359198899 1 1
1.05433217413226 1.05222243633583 1 1
0.936365738232029 0.933743829847712 1 1
0.792628619884597 0.79023268818566 1 1
0.762300701652227 0.759800249523396 1 1
0.983331469047516 0.979600990121134 1 1
1.42914514904457 1.42375951090183 0 0
0.874714964702833 0.872683748234578 1 1
0.936056874122702 0.933163861339041 1 1
0.905789200257079 0.902930108175255 1 1
1.05764397484207 1.05406900248759 1 1
0.808676879897016 0.806377495496446 1 1
1.01329588094997 1.0104616400781 1 1
1.16103344013251 1.15696132853964 1 1
1.19770464706552 1.1947381678331 1 1
0.963821775751384 0.961479828481923 1 1
1.10253304091825 1.09880343190541 1 1
1.14606313224256 1.14276322715708 1 1
1.07012876986363 1.06719512715507 1 1
1.08471010216705 1.08027308680746 1 1
0.874780655777966 0.872868203395882 1 1
1.39834953555666 1.39541065724658 0 0
0.928450602774944 0.925529066379451 1 1
1.27566853789903 1.27269505043202 1 1
1.06592821410993 1.06287273959291 1 1
0.793678141046831 0.791453176641103 1 1
1.00612302475011 1.00327924109256 1 1
0.927958807991611 0.924463022659437 1 1
1.08699188408561 1.08408578641671 1 1
0.977606370592653 0.974288149407483 1 1
0.968031322192664 0.965296682589214 1 1
0.853133003139649 0.850153022252059 1 1
1.14110028181422 1.13797750463408 1 1
1.17553297042607 1.17285780880353 1 1
1.0412727315989 1.0377559616064 1 1
1.00658833656352 1.0030433024677 1 1
0.994708296031078 0.992027574181671 1 1
1.15403155215337 1.15066511283351 1 1
0.816498311471596 0.813939586408267 1 1
0.885702882667119 0.883320511393909 1 1
0.863460248243778 0.861664498267396 1 1
0.684420844488291 0.681474259392859 0 0
0.979529164487276 0.976461294635429 1 1
0.97917537604597 0.976715578887656 1 1
0.903469541854888 0.901311227393657 1 1
0.689258021687119 0.687259085560426 0 0
1.03448434598469 1.0320461890051 1 1
0.916367005504269 0.914041081460189 1 1
1.30321580053048 1.29894948617735 0 0
1.04004438696238 1.0367152711396 1 1
0.711471160186976 0.708585792016485 1 1
1.27502228001749 1.27125739567045 0 0
1.22530158609056 1.22125895071966 0 0
1.10586642058833 1.10142788065233 1 1
0.827502779358797 0.825099675790335 1 1
0.585085011320098 0.583582023660406 0 0
0.883839815932683 0.880349529565614 1 1
0.938070135276224 0.934271064120988 1 1
0.85442893994336 0.852447085513802 1 1
1.10278555270839 1.10043622130958 1 1
0.909126713685583 0.906627915218707 1 1
0.926000412494342 0.922649004757383 1 1
1.1100002652892 1.10725930665221 1 1
1.26568693424286 1.26185481327233 1 1
1.22421379331483 1.22061238335848 1 1
1.19841700473728 1.19473393017792 1 1
0.911653696828364 0.908806679480935 1 1
1.19439084427954 1.19158126947548 1 1
1.19644908583099 1.19296055155567 1 1
0.643653789691468 0.642254285373891 0 0
0.942397826361105 0.939850688033937 1 1
0.859107140287797 0.856095355238306 1 1
0.948176115457648 0.945875803490335 1 1
0.791327632550157 0.788692914385786 1 1
0.816429105128356 0.813836851335702 1 1
0.587308790128517 0.585573264538915 0 0
1.06646335233253 1.06358810795243 1 1
0.998209099084691 0.995079743906011 1 1
1.09420892894966 1.08976980237505 1 1
0.911053540304452 0.908105995491995 1 1
1.04234290675079 1.03934857742758 1 1
0.873759816057908 0.870593718920134 1 1
1.31390739794924 1.30837874302781 0 0
0.956324826143866 0.95315612522068 1 1
1.00356304445723 1.00080269738278 1 1
1.08196228371214 1.07914407597909 1 1
0.870506922588133 0.868076633884451 1 1
1.08316678745842 1.0796944311566 1 1
0.869544770609055 0.867598666484162 1 1
0.820426349805106 0.818046006456567 1 1
1.47706136446563 1.47305461608137 0 0
0.989811271461393 0.987431542174719 1 1
1.0372695238363 1.03404077218175 1 1
1.25076142941058 1.24678907004797 1 1
0.84130242763769 0.83943003898411 1 1
1.07026669762462 1.06689609723053 1 1
1.02723824392136 1.0247185987742 1 1
1.1479051774448 1.14458134485407 1 1
1.13226738850748 1.12852796348698 1 1
1.55412057043882 1.5502596774659 0 0
1.19412863346486 1.19092011955043 1 1
0.952305883352484 0.949351246298147 1 1
1.09063696431108 1.08738764203773 1 1
0.882536653160021 0.880312930592301 1 1
1.01198458948983 1.00925001400881 1 1
1.1649182343714 1.16108583746281 1 1
1.09970766818501 1.09637687369955 1 1
0.943360774496568 0.940012231963459 1 1
0.771168643655195 0.768875834486461 1 1
0.917824214184679 0.91550117536384 1 1
1.14180536680329 1.13940062347002 1 1
0.741408229455013 0.739770681586861 1 1
0.863130281229925 0.860981831909767 1 1
1.04985752033026 1.04739934903175 1 1
0.884104446427594 0.881646139505846 1 1
0.943367716760157 0.938786343994469 1 1
1.00976221837501 1.00681476414151 1 1
0.764094663075691 0.762143968418522 1 1
0.545579751792897 0.543917601734967 0 0
0.976114790139143 0.972691434253843 1 1
0.860745377014437 0.858198146453096 1 1
1.02958164121998 1.0253880676197 1 1
0.913309045675462 0.910446436456872 1 1
1.02781512349709 1.02528736005922 1 1
1.19948074099407 1.19648298323893 0 0
0.800977212211315 0.798644300150975 1 1
0.973595400572852 0.970353763907198 1 1
0.910803272991164 0.908160444355801 1 1
0.931770898035807 0.929132642432156 1 1
0.921195968880861 0.91886519108963 1 1
1.11214694135286 1.10928503227877 1 1
0.92380464920522 0.920274915672156 1 1
1.08675885623009 1.08305838077956 1 1
1.19965186194792 1.19628771104047 1 1
0.96015147779566 0.957347076802893 1 1
0.895209408686504 0.892628986325257 1 1
0.886454008815899 0.884315321722002 1 1
0.80558124633985 0.802997959155104 1 1
1.09119521523595 1.08773789950544 1 1
1.21870303429641 1.21388042853815 1 1
0.628681748642697 0.626131665836542 1 1
1.13904848532781 1.13600923843906 1 1
0.809583698738099 0.807315014624745 0 0
1.17300836906077 1.16934125452175 1 1
1.06798097646018 1.06505574798321 1 1
0.965064979122084 0.962432355131227 1 1
1.18161772960777 1.17731030302599 1 1
1.278800921273 1.27494275348387 0 0
1.06415784314511 1.06145936263852 1 1
0.99579423406239 0.992637791149131 1 1
0.640990026917 0.639201747491819 0 0
1.22739992971234 1.22480616920999 1 1
0.782760878467037 0.780501258363691 1 1
0.786700462437153 0.784653667609041 0 0
1.06632790867065 1.0627721030023 1 1
0.731860893634281 0.730173099890681 1 1
1.12665086478499 1.12364092920737 1 1
1.10520391733455 1.1023104039264 1 1
1.22734464495036 1.22346565638697 1 1
0.903966245512222 0.900850528162583 1 1
0.782482313235684 0.779452422552265 1 1
1.08695595621978 1.08198767949451 1 1
0.776444619915648 0.773627711913726 1 1
0.881281185083863 0.878656252210046 1 1
0.967271064464889 0.964836196084769 1 1
1.15937579588201 1.15683697600241 1 1
0.891582791417974 0.889647129197171 1 1
1.00851724107181 1.00577593657801 1 1
0.88730275110384 0.885123449650603 1 1
1.1360885833241 1.13259830746001 1 1
0.988354705146056 0.984992909735813 1 1
0.838691934735048 0.836077464885058 1 1
0.98781832425333 0.984585598130127 1 1
1.08914842110966 1.08595394655965 1 1
0.93742145237694 0.934819028013261 1 1
0.981623337796469 0.979274156123622 1 1
0.944876024514655 0.942343800449926 1 1
0.918051400881989 0.915245903192607 1 1
0.932534547557178 0.929953347184223 1 1
0.932055956184297 0.929814702936391 1 1
1.22822457320289 1.22356024771122 1 1
1.17502704370271 1.17127544971822 1 1
0.890443875151529 0.887788356361228 1 1
0.961177915275965 0.957781642054703 1 1
1.19156553779932 1.18789023999648 1 1
1.17432127745932 1.17044723189168 1 1
1.00867807277408 1.0059177007283 1 1
1.0530999693067 1.05051227198348 1 1
1.10324930176404 1.10065542098681 1 1
0.858076474804051 0.85587187859856 1 1
0.867645821818992 0.865020781126315 1 1
0.930813242303753 0.928812810077085 1 1
1.03048767307477 1.02734542055937 1 1
1.29807473108596 1.2943790360389 1 1
1.1354098174852 1.13218568746623 1 1
1.109546078204 1.10623990000149 1 1
1.19061858901811 1.18702368145165 1 1
1.05564414517093 1.05247002401462 1 1
1.05698439606728 1.05331549891472 1 1
1.06809795897827 1.06573748870761 1 1
1.08590414995704 1.0824139572166 1 1
1.21918311138505 1.21545227248044 1 1
1.00477715104652 1.00154317565998 1 1
1.33294999419389 1.3287308849989 1 1
1.17481604780536 1.17202255611116 1 1
0.924303262887529 0.922603942861672 1 1
1.19810599143715 1.1954220405492 1 1
1.17573421749958 1.17283136512119 1 1
1.05827706731532 1.05398735444901 1 1
1.05109455763018 1.04876608915947 1 1
1.1273630134601 1.12466879912182 1 1
1.3246865904071 1.32071255594525 1 1
1.1086936260389 1.10585304588251 1 1
0.963585306290575 0.960337345202093 1 1
0.477652696202468 0.476297202037873 0 0
0.841247118333817 0.83936529835447 1 1
1.20771906474519 1.20427027070331 1 1
0.925448678139999 0.921964934744625 1 1
0.865265594228258 0.862454202839109 1 1
1.03916347675676 1.03577886833815 1 1
1.12279371996853 1.1193412827914 1 1
0.782276241751704 0.780137559652619 1 1
0.821041296791558 0.818943268946755 1 1
0.885644394045288 0.883346073352568 1 1
1.10022714441641 1.09743080925072 1 1
1.08565001392369 1.0820386365361 1 1
0.947288628591383 0.944943595820939 1 1
1.10910589244031 1.10548266264116 1 1
0.780446891302452 0.776906206564048 1 1
1.10961942522243 1.10640481611398 1 1
1.20697210944689 1.20366589864501 1 1
1.14352548232119 1.14024086256676 1 1
0.553220534029946 0.551546830216929 0 0
1.31332316448328 1.30788222209717 1 1
0.866159437295521 0.863849461456269 1 1
1.21719638525098 1.21448688832624 1 1
1.01981019425573 1.01723064915624 1 1
1.12257079884517 1.11899818024153 1 1
0.830066744406506 0.827423167716811 1 1
0.765715082870815 0.761911565770511 1 1
0.784698438775671 0.782615660806688 1 1
1.12600977109516 1.12284084889055 1 1
1.03139929706095 1.02867383069061 1 1
1.06121248531838 1.05822236207105 1 1
1.43001533995938 1.42634667737575 0 0
1.05172980196897 1.04892289007332 1 1
1.15127832048049 1.14774591407089 1 1
1.16251836220877 1.15848152212548 1 1
0.962845402750009 0.96034555690782 1 1
1.16543132389672 1.16152572774556 1 1
0.995933380343903 0.993587991983234 1 1
1.0667558617232 1.06362561379062 1 1
1.1016231536586 1.0984795563838 1 1
1.06088280196465 1.05753293477122 1 1
1.26155345232919 1.25812919989377 1 1
0.938352890830842 0.935204697399499 1 1
0.56398768429741 0.562407620575541 0 0
1.12198812059803 1.11874993200027 1 1
1.0491836595813 1.04596376917445 1 1
0.713865293529703 0.711927966088369 1 1
0.809828415413775 0.807416889978893 1 1
1.08314402714021 1.07973720307002 1 1
0.829694035082295 0.827521648096973 1 1
0.913819000409808 0.910555130098109 1 1
0.784463431209865 0.782153282023961 1 1
0.832339334367588 0.830013466695546 1 1
1.11893508956487 1.11538599177101 1 1
1.23290325882736 1.22925951627101 0 0
0.963812211556061 0.961079819048612 1 1
1.24755482523872 1.24396353042938 0 0
0.976482792175508 0.974171294578528 1 1
0.916695426964059 0.91479746197674 1 1
1.31069466505348 1.30701909461162 1 1
1.05928748748064 1.05626307383248 1 1
1.01815632695524 1.01559995698603 1 1
1.06717708946976 1.06401002810314 1 1
0.718434928647974 0.716908610679805 0 0
0.879362216072332 0.876765767339685 1 1
1.04774407110466 1.04449281746608 1 1
0.942062112704924 0.939886353678099 1 1
1.26462749210063 1.26140373769439 0 0
1.16218991944239 1.1586955096223 1 1
1.13515010530037 1.13265907663584 1 1
1.05990170634574 1.05766160250016 1 1
0.895594971117561 0.892712514540847 1 1
1.07476744695296 1.07150585041981 1 1
0.955215370339127 0.952759129365199 1 1
0.935648732290693 0.933521361426533 1 1
1.07011244660667 1.06737228510603 1 1
0.807888819761506 0.805443614992719 1 1
0.657794450320024 0.656204162351741 0 0
0.914656617928824 0.91210682090385 1 1
0.840156979497928 0.837045542398901 1 1
0.681851851024224 0.679620439540812 1 1
0.836328104874591 0.83424252974127 1 1
0.911480384068233 0.908358234592631 1 1
0.954896352514131 0.952218407510707 1 1
0.862016302837994 0.859922542649576 1 1
0.736133850639573 0.733856498656744 1 1
0.960464934419692 0.95807183384214 1 1
1.19985358985177 1.19564590660744 1 1
0.924692128971459 0.921689861474968 1 1
0.773452430322339 0.771215592645783 1 1
1.11371169967025 1.11128507118628 1 1
1.11512751965024 1.11197444652406 1 1
1.26520243036876 1.26168420233891 1 1
0.796335919519344 0.794578245240127 1 1
1.06070357798134 1.05715339127311 1 1
1.10575802597926 1.10335300194451 1 1
0.980236396512921 0.977632978889627 1 1
0.627574747037253 0.625117389168208 0 0
0.842193981071079 0.839376126361021 1 1
0.85080519241073 0.848454131139183 1 1
1.03696394064634 1.03369304227533 1 1
0.968164652883171 0.965363409940746 1 1
0.99704153922224 0.994014118552693 1 1
1.25374565853744 1.25003436044814 1 1
1.05841667495346 1.05562238095686 1 1
0.974136253219649 0.970851045812443 1 1
0.928844339277365 0.92649200773629 1 1
0.884348729254965 0.881865941686681 1 1
0.672322849006955 0.669482911451447 1 1
0.794985808542384 0.792912282268356 1 1
0.909451392803173 0.907040347649839 1 1
0.867891039586387 0.865154897632892 1 1
1.02676959377476 1.02399222413149 1 1
1.19138033238181 1.18810383961398 1 1
0.947157528812188 0.944280693403367 1 1
0.847755005759143 0.845678457656567 1 1
1.00216095289835 0.999318261448391 1 1
1.12891527461309 1.12449927506298 1 1
1.50634330609434 1.50083388416394 0 0
1.02425854293716 1.0210359264222 1 1
0.767372376539303 0.765178612744801 1 1
0.963853691453437 0.960141217346043 1 1
0.921656842713976 0.918782748309849 1 1
1.10183072146108 1.09899784484239 1 1
1.09300751405429 1.08960365970681 1 1
1.12591336570911 1.12247106249821 1 1
0.940443138645154 0.938058213972835 1 1
0.851229254790994 0.849575099355508 1 1
0.901908338126582 0.899678835189325 1 1
0.99281780910759 0.990076267106373 1 1
1.06340818450467 1.06013845273472 1 1
1.19629282753987 1.19295879335889 1 1
0.940463304806847 0.937402760955084 1 1
1.14217571545235 1.13778070595639 1 1
0.804227002834603 0.801731267535815 0 0
1.24029311553138 1.23741539561605 1 1
0.999766241133526 0.997329816639799 1 1
1.20950751305776 1.20617127638888 1 1
0.887886587800347 0.885703677164721 1 1
0.99986139671674 0.996609478497387 1 1
0.980102342291015 0.977737126688643 1 1
0.957467479949362 0.954688443455333 1 1
0.903623137793126 0.900043898691567 1 1
0.914677569164663 0.911273092575192 1 1
0.906806816393375 0.904380857288434 1 1
0.731231945343709 0.728682468200512 1 1
1.17086230074905 1.16803612445657 1 1
1.00804515481008 1.0041153990321 1 1
1.20946149739262 1.20505392308303 1 1
1.14010938158775 1.13698589586153 1 1
1.05605843023555 1.05275882424576 1 1
0.652931973807949 0.650951000318856 0 0
0.846491459549849 0.843121945362521 1 1
1.18712834643184 1.18411820765727 1 1
1.08071382535597 1.07692440064301 1 1
1.26789670825388 1.26488613612023 0 0
1.18049110228937 1.17748365635837 1 1
0.797500551360315 0.795360496623247 1 1
0.761296830925479 0.759390365343639 1 1
0.743919173672434 0.740948129772895 1 1
0.759179526912325 0.756983463925849 1 1
1.1718075843976 1.16777966534839 1 1
0.820385741969671 0.818416230132333 1 1
1.02101551902688 1.01880680250411 1 1
0.958617174705406 0.955548239906781 1 1
1.03565999871531 1.03243300876477 1 1
0.895847864327829 0.893042254058303 1 1
0.745631779098892 0.743258932668404 1 1
0.913331024716421 0.911238159566231 1 1
0.959339024892863 0.956708205077924 1 1
0.912849480600845 0.910806402770769 1 1
0.995193055197569 0.992731375587139 1 1
1.08190407404947 1.0789552333035 1 1
1.20227390874957 1.19823860970249 1 1
0.876005184518031 0.873586954366682 1 1
1.04157121613815 1.03761921817433 1 1
1.3046140568688 1.30102155126538 0 0
1.28687581624496 1.28275526500169 1 1
1.14017109511158 1.13678519755366 1 1
0.917638582198171 0.915538780572743 1 1
0.903263292599594 0.90051971092579 1 1
0.773729818898441 0.771397763778047 1 1
0.966939187680613 0.964855923055616 1 1
1.20809345601231 1.20491352736246 0 0
1.32070939480768 1.31707226894954 1 1
1.09071543067307 1.08728099968738 1 1
1.00567961742396 1.00297071995733 1 1
1.35902855328135 1.3552536944853 1 1
0.717775412323648 0.716194280594439 1 1
0.80964164017127 0.807194458974852 1 1
0.925945865814219 0.923491744564568 1 1
0.971629866803331 0.968949699422451 1 1
0.835161247468597 0.832899066456963 1 1
1.23171513039195 1.22789113808132 1 1
1.20097981090237 1.19737880181883 1 1
1.05417754491257 1.05136454376109 1 1
0.781180705671769 0.778238989782652 1 1
0.963811799928616 0.961000894862814 1 1
1.14562755440503 1.14257531804247 1 1
0.776111881624104 0.773789805960341 1 1
1.15132940614742 1.14783398621973 1 1
1.10118552723821 1.09670950842542 1 1
1.08949510275795 1.08665180478836 1 1
0.763607753464376 0.761533460632044 1 1
0.990049721889698 0.986889701274734 1 1
0.927157774418416 0.924997922028373 1 1
0.652251592159049 0.649904079018076 0 0
0.687353886192364 0.685574599266837 0 0
1.0402890306017 1.03659094781779 1 1
0.996964247558261 0.994123458755072 1 1
0.834421820134344 0.832536248578331 1 1
0.516585617346192 0.514953450733124 0 0
1.13363507086115 1.13024979733482 1 1
1.34433622106904 1.34094714973934 1 1
0.543574014065151 0.542239076585841 0 0
1.07008213094909 1.06694869106566 1 1
0.844617995570574 0.842627924214313 1 1
1.02316644297242 1.02061999111573 1 1
0.649160145795297 0.647239099903321 1 1
1.21964097260251 1.21647638791514 1 1
1.14882921448126 1.14364367222725 1 1
0.897259963220731 0.894954234810368 1 1
0.745073536156829 0.743588124937547 1 1
0.79124115231244 0.788262572337649 1 1
1.09617539087172 1.09310630062471 1 1
0.598916471921104 0.59742762968783 0 0
1.09116913228196 1.08730692390403 1 1
1.0008663437621 0.998488827107777 1 1
0.930680203016306 0.927327307070159 1 1
1.14905746348891 1.14494341486442 1 1
0.907705730109016 0.904181274792621 1 1
0.865132064350682 0.862879780132328 1 1
0.999738305829663 0.997157980132405 1 1
0.951414927709986 0.947714769391283 1 1
1.03568580915296 1.03300025632169 1 1
1.1693569289022 1.16637473024441 1 1
0.661633474855136 0.659714904555864 1 0
0.937627206634624 0.934896747102766 1 1
0.955082955282103 0.952511871079438 1 1
0.885888196682377 0.883302879148925 1 1
1.09998886234724 1.09746858232566 1 1
0.906031670451214 0.903636489391322 1 1
1.12214138778054 1.118207297711 1 1
0.76637710835282 0.764081878288972 1 1
1.09400365385856 1.09082931483206 1 1
1.03886808467419 1.03599828241557 1 1
0.745375205832332 0.743285892921707 1 1
0.872666582986194 0.869738248927926 1 1
1.27875439138213 1.27360551866271 1 1
1.32737320016863 1.32384531214756 0 0
0.910850425493164 0.907946837920055 1 1
0.846524955556422 0.843519904231531 1 1
0.63933541277066 0.637497634371134 0 0
1.03127865485649 1.02685196432713 1 1
0.979694049137815 0.976926006255287 1 1
1.16642760701294 1.16382830655779 1 1
0.91855632015462 0.91651616718386 1 1
0.815807805998706 0.812937914104411 1 1
1.1124005754035 1.10888832662977 1 1
1.27380503495517 1.26943515426869 0 0
1.03716184212208 1.03371870726779 1 1
1.02021605273192 1.01774302014781 1 1
0.837039534831259 0.834578949262041 1 1
0.808751321239461 0.806430372342 0 0
0.891056864068393 0.887864800268199 1 1
0.777525962738643 0.775238379080305 1 1
0.650571093646607 0.649064822887457 0 0
0.871042748901518 0.868260886200798 1 1
1.05079561978064 1.04731271957487 1 1
1.06175710918393 1.0582318506441 1 1
0.799945843444544 0.797040855802322 1 1
1.18785776621306 1.18471522184243 1 1
1.3900012553242 1.38484871493195 0 0
1.03162190318473 1.02886180476268 1 1
0.892618610032946 0.889286588934121 1 1
0.916405818343584 0.913245036319971 1 1
0.966325060813772 0.962770437587228 1 1
0.874320618895472 0.871829468146798 1 1
0.857455124442378 0.855260214534799 1 1
1.04859625936579 1.04590223339388 1 1
1.16591552615921 1.16311496006893 1 1
0.942006207846024 0.939203441396807 1 1
0.739797008840216 0.737556033734366 1 1
0.790418978626966 0.788512760540652 1 1
1.09019529269965 1.08666313196195 1 1
1.24567940236789 1.24238241841732 0 1
0.958810250030301 0.955832591228067 1 1
1.31787531386548 1.31343351964546 0 0
0.975390605146314 0.97242363302368 1 1
1.26503358874002 1.2616265536536 0 0
0.988164736289588 0.984932073551264 1 1
1.21190981597394 1.2085236646161 1 1
0.688754739654795 0.686965544453307 0 0
0.928522319913746 0.925373869990864 1 1
1.15259137597136 1.14916243644033 1 1
0.677816867824679 0.675891671570248 1 1
0.784745699090342 0.782344151330278 1 1
1.03403435567056 1.03068271752523 1 1
1.1551477250119 1.1515432493307 1 1
0.792631252396766 0.790835626888806 1 1
1.30205795515585 1.29738946382782 1 1
0.886731826615135 0.883586836834083 1 1
1.16190180267718 1.1578339367528 1 1
1.11332345662356 1.11073815495908 1 1
0.70301529503996 0.70035830467475 1 0
0.805512050491071 0.803439924186787 1 1
1.11078327030181 1.10734862079959 1 1
0.860284744685935 0.858339022148222 1 1
0.849086853085656 0.846418227675534 1 1
1.02413689806576 1.02177236415041 1 1
1.09330751810593 1.08961649997611 1 1
1.06157514018067 1.05802012752814 1 1
1.1225546176153 1.11988352023873 1 1
1.00943302910558 1.00586755315793 1 1
0.883633554891582 0.882027315949375 1 1
0.919018266130175 0.91618654186832 1 1
1.31156388053158 1.30725736504901 0 0
0.982967567982011 0.979768517022371 1 1
1.04902717041106 1.04652494605274 1 1
0.693011314415957 0.691006451091589 1 1
0.961745172174141 0.959221914935938 1 1
0.980027227289702 0.976593375008578 1 1
0.729964171018959 0.728055571663909 0 0
1.02274135029257 1.01966414668674 1 1
0.903258961895407 0.90088669066377 1 1
0.766729862181805 0.763708094643136 1 1
1.08528476173896 1.08216738323531 1 1
0.85825033180043 0.856188732243155 1 1
0.983501104801535 0.980943232876821 1 1
0.877921488163598 0.874894302084571 1 1
0.77865808666807 0.776063444466897 0 0
1.34687290069754 1.34296265185973 0 0
1.08557938519296 1.08262151555179 1 1
0.735016147339351 0.732280417456115 1 1
1.09476380985878 1.09187611300403 1 1
0.708074238783543 0.70573414201568 0 0
0.987811598646768 0.985063907461076 1 1
1.08569212903252 1.08235082583984 1 1
0.883625973177023 0.880995010046893 1 1
0.718690975195835 0.71591945283053 1 1
0.99630346757366 0.993468303507715 1 1
1.01862995713237 1.01658709361743 1 1
1.0684286350593 1.06529831683811 1 1
0.973536230185221 0.969950764977121 1 1
1.01639982270189 1.01341362228614 1 1
0.853352850783943 0.851367795898856 1 1
1.21758391071189 1.21446756173905 1 1
1.02765206829215 1.02393436179795 1 1
0.766403166861247 0.764481375793174 0 0
0.915558356854504 0.912492836361732 1 1
1.13611910701269 1.13332197886754 1 1
0.991885256519506 0.988902745536381 1 1
1.25028322571226 1.24731373813348 1 1
0.942024594830474 0.939584072605662 1 1
1.14888295926575 1.14581775527917 1 1
1.10038884301607 1.09737224163064 1 1
0.806905092643521 0.804383936996905 1 1
1.34404336869477 1.34026303643655 1 1
1.36346188847521 1.36001853986503 0 0
1.08026434529093 1.07615323451743 1 1
1.217122829954 1.21387440466321 1 1
0.878114701634885 0.874726151672797 1 1
0.830349636579888 0.827873764079164 1 1
0.86926593530272 0.867023151507604 1 1
1.14622463269553 1.14304323239321 1 1
1.12353389421388 1.11967088414771 1 1
0.752633538683288 0.750123059698886 1 1
1.17587449463047 1.17196797446224 1 1
0.943548557917697 0.940794097371081 1 1
1.17809557851036 1.17377672897356 1 1
1.00220544274875 0.999194616241122 1 1
0.933527276449614 0.930872728995977 1 1
0.94263187358056 0.938897542140896 1 1
1.20347357238188 1.20015049615165 1 1
0.920553289765507 0.918426120513896 1 1
1.17309151059557 1.16954358634819 1 1
1.05432795883126 1.05121752537225 1 1
1.10141333388119 1.09872555937703 1 1
1.10059447307101 1.09723840524431 1 1
1.07787683314359 1.07511551698277 1 1
1.06965315708036 1.06655680471509 1 1
0.958447025642711 0.956432756361231 1 1
1.07604891776091 1.07252003502147 1 1
1.13975407699209 1.13597764280473 1 1
0.997423082464494 0.99484362220724 1 1
1.13968752060684 1.13607988378844 1 1
1.27569213881164 1.27224038836558 0 0
0.824377425483611 0.822131670025036 0 0
0.680947616550502 0.679635971230545 1 1
0.775060148778053 0.773114742047136 1 1
0.836702311324891 0.833813995507423 1 1
1.08267070102168 1.07885357575395 1 1
0.961317862305186 0.959039201147885 1 1
0.921078058169309 0.918403405593022 1 1
0.924304087650973 0.921113342864943 1 1
1.09679370834441 1.09315457290181 1 1
1.01305456643246 1.00948258249673 1 1
0.993095042334282 0.990852854719584 1 1
1.18605033500823 1.18308340072262 1 1
1.02379258377699 1.02128881482653 1 1
1.08588668449414 1.08256954583704 1 1
1.3565123471859 1.35252578877951 0 0
0.917685473737432 0.914357074876209 1 1
0.904942730055094 0.902966050650214 1 1
0.990793358526104 0.987833928391679 1 1
0.994702037970273 0.991653280825195 1 1
1.24196494629183 1.23812764555619 1 1
0.950513825367833 0.946855615495918 1 1
0.702289208751452 0.699514785945393 0 0
1.07046287353503 1.06702356322316 1 1
0.913475205250627 0.910568673037661 1 1
1.00789738387036 1.00479752707099 1 1
0.794226390795907 0.792327108761427 1 1
0.966609974020822 0.963715097635525 1 1
1.01396642657692 1.01110302864157 1 1
0.976715907320554 0.973810903564681 1 1
0.943336719212026 0.94052712252059 1 1
0.981875661704767 0.978395911934889 1 1
1.07584753453253 1.07319864025062 1 1
0.665863362610303 0.663866694690342 1 1
1.10125566522515 1.09755185504111 1 1
1.04513515366643 1.04133737333997 1 1
1.08390132416849 1.08093411087725 1 1
1.10175983403334 1.09910045907968 1 1
0.656536967791015 0.654797230007758 0 0
0.980523367830571 0.977695749585454 1 1
0.944998757113828 0.941851707094439 1 1
1.0922784508571 1.08946828623496 1 1
0.988834256497632 0.985723421117659 1 1
1.13447032781587 1.13070433876827 1 1
0.843648712908585 0.840675346406207 1 1
0.899959971992712 0.897117377214446 1 1
1.14844865559184 1.14533464893189 1 1
0.746068666557604 0.744186329468377 0 0
1.11942337520272 1.11557420419602 1 1
0.890024235627735 0.887370128310443 1 1
1.04843173449862 1.04531032520974 1 1
0.963079889802405 0.960339500288552 1 1
1.06900981610301 1.06659491113155 1 1
0.689113480579411 0.687154972694661 1 1
0.897855703362433 0.894753635687591 1 1
1.02907249442086 1.02578725561452 1 1
0.911311476204044 0.908367954748596 1 1
1.02797742440481 1.02564799461447 1 1
1.16576940434414 1.16224136749707 1 1
0.926563002420931 0.923969755298068 1 1
0.794931091054317 0.792474226821743 1 1
0.897065189693151 0.893148875864491 1 1
1.11472838647577 1.11138213991983 1 1
0.883812273408295 0.881637409585339 1 1
1.02517642837453 1.02265859418047 1 1
1.3513229644315 1.34720805133183 1 1
0.944084667117532 0.941268789129495 1 1
0.802587580472442 0.800108390755481 1 1
0.834489470938144 0.832120817962718 1 1
1.04021405008325 1.03697269131592 1 1
0.995380687039966 0.992938554708956 1 1
0.953122040785717 0.95010431688189 1 1
1.33273721360681 1.32766285236793 0 0
0.861045480562296 0.858467199975256 1 1
1.06302912402172 1.05961776684006 1 1
0.889939780656172 0.886980681040671 1 1
1.07655074162899 1.07375349788574 1 1
1.07898379781547 1.0755785013124 1 1
0.80738607343507 0.804389885965491 1 1
1.06677031993518 1.06404479722456 1 1
1.00012820846874 0.995557942199342 1 1
0.937149442988215 0.93436766899339 1 1
1.06040388216567 1.05676039536241 1 1
1.09556092687586 1.09244829439084 1 1
0.641668348771249 0.640221353537124 0 0
0.926757599105508 0.924297831911467 1 1
1.3123552405677 1.30843958068818 0 0
1.20508793158094 1.20197476992242 1 1
0.948192203775586 0.94538236474413 1 1
0.94936761422964 0.946817826644315 1 1
1.15077566106173 1.14722328716093 1 1
0.84559933491915 0.843280611961248 1 1
1.00169367164526 0.999419391970167 1 1
0.998068613673606 0.994777758771485 1 1
0.924816361441394 0.922478080639568 1 1
1.08869019915557 1.08534707121478 1 1
0.670490855309878 0.66826243849006 0 0
1.05061230798279 1.04796301908598 1 1
1.07493256251907 1.07168901216712 1 1
1.10047352721919 1.0966043971897 1 1
1.24007373141325 1.23678453991982 1 1
0.796167066890237 0.794152617419826 1 1
1.03285314315917 1.03008704542993 1 1
1.05669645649567 1.05374919827792 1 1
1.31681101917741 1.31305927368637 1 1
0.831694969083117 0.829594618619673 1 1
1.00830890151645 1.00543175180651 1 1
0.898573000250486 0.895957640267002 1 1
0.963777933279647 0.960602669867144 1 1
1.00865078017243 1.00540388350965 1 1
0.729127012755759 0.726420432168236 1 1
1.04239056461084 1.03943532857425 1 1
1.07584420189985 1.07242169215488 1 1
0.809648003660218 0.807191693930423 1 1
1.27569048345177 1.27110793273192 0 0
0.78244216081306 0.780150068245527 1 1
0.792889868270325 0.790726892375709 1 1
0.894760263597718 0.891565777419111 1 1
0.973991713719971 0.971005424444107 1 1
0.812925504953068 0.809766712562793 1 1
0.844449245174232 0.841644252618078 1 1
0.956467426296413 0.954381083209461 1 1
0.83337539079403 0.831006632068332 1 1
1.16606647330471 1.16256331593341 1 1
1.20346849349172 1.20087000912369 1 1
1.2086013918097 1.20504207827451 1 1
0.908495274078012 0.905058194649132 1 1
1.25105286796356 1.24749871358939 1 1
0.82152210597686 0.818928014672949 1 1
0.79687918333268 0.794583374764949 1 1
0.809277092675842 0.807165183682967 1 1
1.25773080748624 1.25429565066517 1 1
1.32237333061914 1.31828926169084 0 0
1.20208179218404 1.19839147479883 1 1
1.01111411473906 1.008375281971 1 1
1.08252917215705 1.0800813542319 1 1
1.00733020073556 1.00417726510688 1 1
0.891023916756706 0.888413459132857 1 1
1.25014515432306 1.24662873583698 0 0
0.899751265419167 0.896542844772075 1 1
0.869860062828582 0.867538821054599 1 1
1.27324218666895 1.26975963856834 1 1
0.885697723526738 0.881768027223879 1 1
0.960821123136018 0.958174025666738 1 1
1.07134139792992 1.06808518378114 1 1
1.13368205326637 1.1300502279602 1 1
1.07440299310723 1.0716321670106 1 1
0.911431974782883 0.909268941403615 1 1
1.03917217608124 1.0369704669589 1 1
1.00283144359464 1.0001273165642 1 1
0.980859329975391 0.978106878905093 1 1
1.02857445200282 1.02527660623668 1 1
1.11813505935253 1.11543331397858 1 1
1.27481556983781 1.27101857423899 1 1
1.15155011478018 1.1479584303132 1 1
0.97072981891156 0.968439804369254 1 1
0.696775146798188 0.695286347548261 0 0
1.115313790479 1.11209902574639 1 1
0.883100286249954 0.879953842008765 1 1
0.974585300355744 0.971586692331805 1 1
1.33750257515561 1.33407030171488 0 0
1.00177993527247 0.999293383665845 1 1
1.15269953148454 1.15003467938624 1 1
0.857094524217396 0.854047074972489 1 1
1.16420440674804 1.16008942505455 1 1
0.908080895796317 0.905346734870809 1 1
0.990129129100856 0.986883489578197 1 1
1.04860174540039 1.04649016636017 1 1
0.923343327748402 0.921409289031624 1 1
1.21431304151646 1.20952251081329 1 1
0.749674880789242 0.747081721853654 1 1
0.826328997365141 0.824629014299826 1 1
1.11176401381016 1.10814669345182 1 1
0.919549956090391 0.91663362605662 1 1
0.812664970401471 0.810146280421896 0 0
0.850137919598896 0.848219152638798 1 1
0.8557476542367 0.853033954915665 1 1
0.690618669846674 0.688364212635478 1 1
0.844734099490874 0.841901518579491 1 1
1.25076811214739 1.24725114135252 0 0
1.0054056064089 1.00265105669965 1 1
0.960782531019278 0.957300537758024 1 1
1.01438757902177 1.01036223115078 1 1
1.04571412567277 1.04310906198732 1 1
0.774392086309846 0.772735127150247 1 1
0.891790508209312 0.889295381887051 1 1
0.883824706700289 0.881608885542659 1 1
1.21060981492541 1.2049735818724 1 1
0.754815966240888 0.752466163342081 1 1
0.634288458377728 0.632011624866062 0 0
1.00742679924047 1.00439349866677 1 1
1.06164132937862 1.05779878485388 1 1
0.882290757737179 0.879078219634162 1 1
1.02091168433764 1.01819563571382 1 1
0.802462590567476 0.799732783391484 1 1
0.819673641785709 0.817578301898381 1 1
0.85105216446587 0.848412989991008 1 1
0.832888348740972 0.830898301997981 1 1
0.938426085559863 0.936175241887371 1 1
1.06449332167894 1.06117267138786 1 1
0.963421189629458 0.960773106461168 1 1
0.926327124753262 0.923606775364242 1 1
0.699417912883594 0.696912608493662 1 1
1.07131650748417 1.06821381449453 1 1
1.30263775189171 1.29896230845923 1 1
0.684826688085882 0.682209745218398 0 0
1.11988376994755 1.11593668320641 1 1
0.987082687664801 0.984227371414653 1 1
0.897635877870608 0.894917248200214 1 1
0.906827159475065 0.90405291505619 1 1
1.13380237939813 1.13075326115963 1 1
0.815967115758434 0.813499605721965 1 1
1.0430861523496 1.03956902316495 1 1
1.30744818998188 1.30374713522184 1 1
0.825536081205322 0.822825652177295 1 1
0.712744908545983 0.710630740883219 0 0
0.846535866926447 0.844292277497593 1 1
0.837423757465259 0.835501014100277 1 1
1.45378259082859 1.44981669261885 0 0
1.04153484149899 1.03799814291757 1 1
1.07909537053597 1.07597090742997 1 1
0.86145614792624 0.858860603556474 1 1
0.915823467422296 0.913376223209117 1 1
1.033942594895 1.03130080804973 1 1
0.814245097087996 0.811677050426566 1 1
0.987295226183605 0.984663709703015 1 1
0.853397656629815 0.851202446507986 1 1
0.794550249232902 0.792233521171119 1 1
1.02776518606674 1.02447018812999 1 1
0.762339060447139 0.759763965111521 1 1
1.32642616427214 1.32271787290214 0 0
0.989366385083235 0.986896967506879 1 1
1.27181052850859 1.26819785055118 1 1
1.00416344286685 1.00107504663777 1 1
1.15549955229373 1.15253965439397 1 1
0.815024156215094 0.812654799834164 1 1
0.976805493115635 0.973433717533358 1 1
0.95614097030182 0.953511677992082 1 1
0.899289032162007 0.897129667305854 1 1
0.810395673091536 0.808416294302187 1 1
1.07707697040553 1.07422676930425 1 1
0.966224453075467 0.962618358687367 1 1
0.996874298916352 0.994040331497791 1 1
1.02363929226138 1.01881067551893 1 1
0.979534572502555 0.975897378963675 1 1
1.21843426508106 1.21429530056633 1 1
0.791140494386615 0.78881108247845 1 1
0.806459815848189 0.803706071840567 1 1
0.936741756624504 0.933943709055425 1 1
0.697968962590302 0.695958150561193 1 1
1.00645987859411 1.00310170537657 1 1
0.981858351464618 0.979628059174906 1 1
1.11537105564608 1.1121198453471 1 1
1.00428360406247 1.00161283350718 1 1
0.930067146022348 0.927806399461093 1 1
1.0289167010617 1.02496255835359 1 1
0.882875550592317 0.879628277207061 1 1
0.925367923279158 0.92203144034889 1 1
1.1394911449676 1.13633532932207 1 1
1.1436046312276 1.1403155257074 1 1
1.15551594475566 1.15194935366724 1 1
0.648139030033803 0.646367446692701 0 0
1.15313419959592 1.15014077576513 1 1
0.89142032859116 0.888090380349706 1 1
0.827043853299866 0.825007193550269 1 0
0.959530976539593 0.956541391220347 1 1
1.10372569510619 1.10078050750755 1 1
0.958649230259344 0.955411332765747 1 1
1.12204534758501 1.11884510198937 1 1
0.792129258898767 0.790410396732325 1 1
0.870788033637484 0.86850758494549 1 1
1.07431621279665 1.07038445038441 1 1
1.0496020589446 1.04718119677661 1 1
0.883542145045346 0.880943060845606 1 1
0.968501645480564 0.964795929157519 1 1
1.12093460304233 1.11648986859667 1 1
1.23331814552083 1.22914817455936 1 1
1.20366548082455 1.20055054671887 1 1
0.786688033089308 0.784660150986012 1 1
1.00889350430419 1.0052417252798 1 1
0.670439489807647 0.668623683316497 0 0
1.10228403358725 1.0989397511348 1 1
0.993665263533854 0.990952478028072 1 1
1.03622396236963 1.03314105958234 1 1
1.25063508245777 1.24767754144647 1 1
1.1523594009874 1.14810665856754 1 1
1.04983565544251 1.04651913438345 1 1
1.19754988996343 1.19415649398955 1 1
1.32095090119779 1.31715979344755 1 1
1.06855766371262 1.06534646402645 1 1
0.998238027911758 0.995952761918761 1 1
1.36566226886878 1.36163864031144 0 0
1.26612396221356 1.26139151506436 1 1
0.902132260148673 0.899985185555273 1 1
1.27746855068231 1.27376720798681 1 1
1.17409082283201 1.17074787239202 1 1
1.08844130210631 1.08493646378703 1 1
0.645871774605865 0.643942320367031 1 1
0.729372654062578 0.727027518094665 1 1
1.0534022249563 1.05019414727697 1 1
1.12368588262633 1.12094249939446 1 1
1.14261913973474 1.13850040968488 1 1
0.973848784618214 0.970866460529283 1 1
1.30734162554082 1.30300886411586 0 0
0.91215973839223 0.909374099150362 1 1
1.02927196859591 1.02526764201018 1 1
1.21990088585399 1.21753995617959 1 1
0.99517278224896 0.992935380385447 1 1
0.868685277926515 0.866578309298311 1 1
0.786567857025421 0.784520057910126 1 1
1.10540713443796 1.10246359080321 1 1
1.16214801116558 1.15788031175873 1 1
1.09679007347827 1.0934819554843 1 1
0.889125971493467 0.885983262999487 1 1
1.00715985113517 1.00459883165839 1 1
1.0644276709447 1.06169358601581 1 1
0.7685341804669 0.766077776035786 1 1
0.870592625585777 0.867136057248087 1 1
1.2251945414608 1.22185685291176 1 1
0.991507960376095 0.987795747630848 1 1
0.891723112095886 0.887993693179418 1 1
1.2870638116922 1.2830808291847 0 0
1.29068024796575 1.28646847718061 1 1
0.951093665819354 0.947973461245353 1 1
1.03781117393907 1.03477336537304 1 1
0.86269448353578 0.860366983103297 1 1
0.902730578974362 0.899971058320953 1 1
0.710414695089609 0.708135270229618 1 1
0.790016852838321 0.787371753433026 1 1
1.09972164573751 1.09696535535149 1 1
1.01086609487057 1.0077037039639 1 1
1.18230074910106 1.17947645998758 1 1
0.792967676217995 0.791022372412249 1 1
1.12475877814218 1.12131572482782 1 1
1.03334563540881 1.03076601531702 1 1
1.01474042168347 1.01247262988934 1 1
1.00697389499038 1.00407437297099 1 1
1.02193400359885 1.01929836186738 1 1
1.19173040533649 1.18898297276646 1 1
0.880455759811379 0.877798575823998 1 1
1.11218073463556 1.11006166948218 1 1
0.843912655599549 0.84130043221437 1 1
0.859195709143568 0.856878186864216 1 1
0.928296548416269 0.924949910729733 1 1
0.785774669832409 0.783181257610724 1 1
0.978279965684596 0.975431406692534 1 1
0.877332037885457 0.87344579217571 1 1
0.839547696966576 0.836976240232199 1 1
1.22390185650983 1.21930356076884 1 1
1.07514931009281 1.07256313016403 1 1
0.953442073607874 0.951075501310902 1 1
1.08455209924842 1.08083220785459 1 1
1.35765625010835 1.35364530284391 1 1
1.17561136830105 1.17200926361555 1 1
0.799962700060618 0.797079152796454 1 1
1.02827044661149 1.02474786627275 1 1
1.1463075914239 1.1434205565265 1 1
0.994709915975139 0.991535109290089 1 1
0.914223057095625 0.910780818842965 1 1
1.15253648545585 1.14931161786641 1 1
1.19139842307503 1.18785547914653 1 1
1.14281790183428 1.13965250208366 1 1
0.852380971478464 0.850190740041746 1 1
0.820223273939693 0.818271391582988 1 1
0.86103081748691 0.859094226283942 1 1
1.05711027499338 1.05459165949665 1 1
1.1433235825452 1.14055710235932 1 1
0.768943526681639 0.766632645156189 1 1
1.00860540136718 1.00642530357602 1 1
1.16823613901295 1.1638593123065 1 1
1.16938489443778 1.16539545160106 1 1
1.03611580316008 1.03291395193467 1 1
1.14818346031857 1.1453375899108 1 1
1.00717789523024 1.0042966357369 1 1
1.19749594580792 1.19434737203192 1 1
0.941998192847521 0.939590525665206 1 1
0.909666300734447 0.906776214896159 1 1
0.869873618279248 0.866807283418154 1 1
1.05638326139531 1.05389556108028 1 1
0.862012670233815 0.859002374983894 1 1
1.06192018389649 1.05908652611458 1 1
1.01791692054188 1.01516983765212 1 1
1.12170270555348 1.11849276757414 1 1
0.99991994356039 0.997099466570046 1 1
0.823288074892792 0.820470725254127 1 1
0.888365895584324 0.885946073761342 1 1
0.841502084972017 0.837607951917371 1 1
0.744535314351507 0.742476857927051 1 1
1.10185752606168 1.09902412810537 1 1
1.42225816721957 1.41816916184565 0 1
0.97139896560532 0.968417730311818 1 1
1.0955424760153 1.09216930358595 1 1
0.745880723225794 0.744019768788932 1 1
0.920601735258175 0.917270882239212 1 1
1.16841317842296 1.16508656229463 1 1
0.883023209802333 0.880001262943554 1 1
0.777082887833464 0.774672988133555 1 1
1.13493093905448 1.13176314667049 1 1
0.895278180994875 0.892404002343542 1 1
1.25142707507456 1.24801693798693 0 1
1.19985147744395 1.19638577204942 1 1
1.09201828368324 1.08845147986002 1 1
0.889793576552892 0.886474953824609 1 1
0.815050001209695 0.812599827426013 1 1
1.10725474640175 1.1040277280497 1 1
0.701118747073741 0.699413279506645 1 1
1.03428855233303 1.03084276528089 1 1
0.953007437200676 0.949464824261627 1 1
1.22070637089739 1.21742896931852 1 1
0.837776784544564 0.834615651815023 1 1
1.07503392089988 1.0721942380817 1 1
1.20170267725206 1.19795937829383 1 1
1.02751251064012 1.02465072522578 1 1
0.908775803031002 0.906001275645415 1 1
0.839597634423591 0.83672490312773 1 1
1.16578044206647 1.16125895446904 1 1
0.989158712370213 0.986128008732761 1 1
0.871329016529705 0.867505594796464 1 1
1.10724839675732 1.1042817348137 1 1
0.834492988356793 0.832356364793461 1 1
1.21891572562981 1.21495182292134 1 1
0.895145449720775 0.892615566907719 1 1
0.8059988985677 0.804033786200348 1 1
1.05561880491229 1.05219535466093 1 1
0.932596771640771 0.928678371376887 1 1
1.02042343456814 1.01781189181647 1 1
0.880044674017048 0.87738378620035 1 1
1.10142015928482 1.0984705573236 1 1
1.11889944147176 1.11589687444401 1 1
1.10949425833635 1.1061711958583 1 1
1.00409430648133 1.00188615483498 1 1
0.926143433086342 0.923435842263814 1 1
0.709731803187062 0.707205409626285 1 1
0.82196205340862 0.8198811568719 1 1
1.08411151115442 1.08052169078021 1 1
1.16508288031465 1.16196176172252 1 1
1.27408471405774 1.27058598866498 0 0
0.889897265904213 0.887445790752542 1 1
0.883483983123012 0.881225242255255 1 1
0.853059390353424 0.851047958565822 1 1
1.11195093637726 1.10926557472974 1 1
1.08468414296862 1.0814607231173 1 1
0.665320490881079 0.663238903190178 0 0
1.05477245685901 1.05153447578281 1 1
0.918761000805971 0.916538218511246 1 1
1.02453327816142 1.0216627619452 1 1
0.792340978452953 0.790444131350077 1 1
0.954180799218425 0.951018267015534 1 1
0.910438623962636 0.907866031056603 1 1
1.12732746489742 1.1238823724454 1 1
0.911185338559327 0.908473623625651 1 1
1.22366228613044 1.2202465850256 1 1
0.85155408589186 0.849185710730215 1 1
0.922072627473497 0.919047862720774 1 1
0.887520110508783 0.885113292115783 1 1
0.912722747706555 0.910173930444873 1 1
0.746991362902795 0.744895158952871 1 1
0.872085428758001 0.869335442170882 1 1
0.922308490808639 0.918784499236814 1 1
0.926812389708099 0.923938604297142 1 1
1.00763838451079 1.00495435372218 1 1
0.794620171937199 0.792362297826994 1 1
1.085626810848 1.08191449135816 1 1
1.20126217070153 1.19711647143576 1 1
0.938011758096001 0.935311668136326 1 1
0.954669499770098 0.951979889671434 1 1
1.0611964665264 1.05755404714339 1 1
1.0812316436541 1.07844535889295 1 1
1.08649425333195 1.08340973229078 1 1
0.974011359847496 0.970610305161798 1 1
1.28480209278395 1.28028058544705 1 1
0.808010182713314 0.805746409829567 1 1
1.02947541386274 1.02617827714909 1 1
1.12420096473191 1.12067404557037 1 1
0.805066487545135 0.802891028225491 1 1
1.08498082085118 1.08167963268231 1 1
1.17028307571456 1.16736129337087 0 0
0.86034289595983 0.857176844197235 1 1
0.915594670235852 0.91306184717091 1 1
0.940563984892836 0.937462304826208 1 1
1.31413065175524 1.31077790577864 1 1
1.12277344640859 1.11998340817337 1 1
1.16973030918631 1.16621510786408 1 1
0.903066430524201 0.900519389903724 1 1
1.25414246466089 1.25066657336737 1 1
1.30118021839914 1.29635651154129 1 1
0.777020713748181 0.774733748225005 1 1
0.979924130350218 0.977221368891985 1 1
1.20131665615344 1.19773657038091 1 1
1.15659046839627 1.15305814831322 1 1
1.06951479261735 1.06623200287988 1 1
1.27258712383629 1.26824940136804 1 1
1.04891722458963 1.04608733544469 1 1
0.789084851075348 0.786687625631458 1 1
0.897645463663288 0.895121112063931 1 1
1.32030328172631 1.31583874028811 1 1
0.892580767781794 0.890049156755236 1 1
0.829519323398237 0.827407012413082 1 1
0.751094367055152 0.74903717405533 1 1
0.868798190354995 0.86621378545366 1 1
1.01858743203396 1.0161445077715 1 1
1.01331068375147 1.01013773591136 1 1
1.34666130423368 1.34342095167609 0 0
1.04505762704993 1.04111306191711 1 1
0.863867064815009 0.860872035296917 1 1
1.00119472895677 0.998391978256712 1 1
0.963938940361573 0.961404417210804 1 1
0.902730878470749 0.899753031491289 1 1
0.867469110523436 0.864847101166975 1 1
0.882375151241698 0.879869801845281 1 1
1.08527523312838 1.08293836824496 1 1
1.07141867311402 1.06842274245741 1 1
1.09284404384893 1.08983510545292 1 1
0.906988949618806 0.904007230305018 1 1
0.770339622561238 0.768009530241605 1 1
1.00766283834337 1.00461729720569 1 1
1.11334208400295 1.10889381326622 1 1
1.01930334100492 1.01605325628225 1 1
0.823745053501987 0.821102911477452 1 1
1.17399351073212 1.17131546870709 1 1
0.679547577276572 0.677756089159599 1 1
0.8800847247034 0.877718320058493 1 1
0.723089546040415 0.72050734492769 0 0
1.07919479824581 1.07632861564367 1 1
0.933239650363685 0.930799960075513 1 1
1.0761223832441 1.07245472956951 1 1
1.10237745116182 1.09845218374867 1 1
0.892702047914223 0.888679500911169 1 1
0.85970617619325 0.857324019603639 1 1
0.792017165619536 0.790168249999772 1 1
1.07189529191415 1.06866663866602 1 1
1.03856165066817 1.03536269694387 1 1
0.945149649754589 0.942675893728273 1 1
1.13278706535805 1.12842196525289 1 1
1.14215371835124 1.1376294165392 1 1
1.23793480622661 1.23369670083368 1 1
1.13781839214877 1.13465347774691 1 1
1.14015335870062 1.13698117295955 1 1
1.0366858716697 1.03295060113586 1 1
1.08228469864129 1.07885351629284 1 1
0.906164902489649 0.904477662257476 1 1
0.939035895185252 0.936093073697902 1 1
1.27549257416247 1.27099483880422 0 0
1.09397154624165 1.09041606014305 1 1
1.1407581397933 1.13806442350619 1 1
1.28973512033514 1.28536763445706 1 1
1.1286369330924 1.12488298461283 1 1
0.969080532679007 0.966213088964968 1 1
0.9326571732154 0.929895601218603 1 1
1.04822639046859 1.04411854530678 1 1
0.830742150930306 0.828297636696136 1 1
1.12655381478075 1.12313296327912 1 1
1.13252481920076 1.12897688027432 1 1
1.05262390960474 1.04987766759043 1 1
0.790212095487744 0.787380351878591 1 1
1.12946703734307 1.12680382744587 1 1
1.15516045901551 1.15129973270233 1 1
0.917160534599692 0.913870412812322 1 1
0.939193226129238 0.937015590683546 1 1
1.11559585249285 1.11239046873106 1 1
1.00988670992497 1.00664058961398 1 1
0.781571574564983 0.779498321968411 1 1
0.963933927029749 0.960074867760605 1 1
0.84020151855677 0.83767022497816 1 1
0.920181423164289 0.917243394951762 1 1
1.01183544319822 1.00946494673612 1 1
0.853955986228774 0.851435054456312 1 1
0.863129139688793 0.861361152562527 1 1
0.85186959877637 0.848891432072539 1 1
1.0078907871231 1.00495117038026 1 1
0.884047863352284 0.8806197092983 1 1
0.940196704106006 0.938018072027613 1 1
1.23438220027255 1.23015676668378 1 1
1.0296194762267 1.02720850467974 1 1
0.754186515057504 0.752007893399444 1 1
0.736221381220321 0.733620293687008 1 1
1.10081915194994 1.09679669262685 1 1
1.06994202324724 1.06727972000633 1 1
0.933356401987615 0.930459339536526 1 1
1.06434154461898 1.06070806003102 1 1
0.945788212601777 0.943072874753458 1 1
1.00404644537095 1.0011184724897 1 1
1.11688679884005 1.11316217750388 1 1
0.997277953428123 0.993780382613346 1 1
1.02858326273888 1.02595248349571 1 1
0.99825392094542 0.995120825093861 1 1
1.26091247559059 1.2576768830118 1 1
1.22422038993406 1.22154608341541 1 1
1.0884492944371 1.08542456985097 1 1
0.98275796841248 0.98023735551721 1 1
0.605248331739787 0.603931338279762 0 0
0.925985357226826 0.92322588614669 1 1
0.78143842807884 0.779882449287461 1 1
1.11575864825444 1.11200517143219 1 1
1.1624585677267 1.15946372395804 1 1
1.22072466912692 1.21621477020117 1 1
1.08638481504253 1.08306814322177 1 1
0.91990307281429 0.917624044038053 1 1
0.945745574916885 0.943572040498611 1 1
1.01997722058927 1.01698982874475 1 1
1.03999964782107 1.03722226256289 1 1
1.05434300756094 1.05124498235951 1 1
0.874333048101171 0.871147688928824 1 1
0.907436924884438 0.904664862398821 1 1
1.0674374864314 1.06488120110149 1 1
1.16220049758404 1.15926694437888 1 1
0.966254689987756 0.96287074239496 1 1
0.964572942723786 0.961159666421236 1 1
0.951183605866023 0.949051349961651 1 1
1.01339981075308 1.00998751815316 1 1
1.03921643653746 1.03594314895064 1 1
0.955274262845995 0.952485475552567 1 1
0.969713048221552 0.966425851497117 1 1
1.06982895347412 1.06694915880712 1 1
1.06610329992462 1.063132809149 1 1
1.28496783501693 1.2816249752628 1 1
0.782770080403566 0.780587840658854 1 1
0.657864497339486 0.655866319671868 0 0
1.23742302367262 1.23360980438457 1 1
0.951462880308204 0.948581949488594 1 1
1.09465580694396 1.09096267891359 1 1
0.93861911129365 0.936449452242591 1 1
0.862472824475231 0.860306731526904 1 1
1.02150847273345 1.01884178501686 1 1
1.12897763725779 1.12579680786634 1 1
1.43115463415054 1.42778149867145 0 0
0.909741168656647 0.907407068551524 1 1
1.06799177720724 1.06483343651387 1 1
0.824424470483771 0.822022801304713 1 1
0.942156807750086 0.939622800979523 1 1
0.927943175875202 0.92533985115804 1 1
1.19602577149078 1.19242296639368 1 1
1.27078684820749 1.26697671112228 1 1
1.06050554985925 1.05669894051456 1 1
0.903601796712879 0.901019373311086 1 1
1.36821633538747 1.36355650488605 0 0
1.22320588842738 1.21941915897706 1 1
1.05436122628251 1.05160647112382 1 1
1.24767681801593 1.24405837887839 1 1
0.96417107408386 0.961069389549673 1 1
1.05314833043998 1.05008850844055 1 1
1.14240305507511 1.13898257420684 1 1
1.12788503316987 1.12286769454547 1 1
0.719569533696261 0.717200132247534 1 1
1.01744933680863 1.01428506802892 1 1
1.16706265904437 1.16379048491897 1 1
1.04038266130601 1.03719965653159 1 1
1.32156610392621 1.31762131427207 0 0
0.996522731876701 0.993407290315791 1 1
0.78407384065435 0.782383113735268 1 1
1.09909868449932 1.09533705737266 1 1
1.12171404773435 1.11828166228241 1 1
1.11678732070158 1.11333777006823 1 1
0.80922075563725 0.806732593990563 1 1
0.979763325983097 0.978024492554913 1 1
1.15928383552386 1.156581998857 1 1
0.914884992760381 0.912117954708642 1 1
0.88079623406708 0.878697772439779 1 1
1.09738106616353 1.09417875334686 1 1
1.11886760849366 1.11522558579853 1 1
0.825528265002575 0.82263821218372 1 1
0.876839217459166 0.874074098756574 1 1
1.18163710401623 1.17750457923891 0 0
0.806764128388509 0.803552980440684 1 1
0.999500451814386 0.995983311366344 1 1
1.20583394930384 1.20009889945663 1 1
0.955438158424889 0.953762666710313 1 1
0.944183500436272 0.941492849994147 1 1
1.01228962224523 1.00859033184668 1 1
0.899593216785213 0.897161928965332 1 1
1.17404610685806 1.17068188856254 1 1
0.918096543910539 0.914922473484484 1 1
1.20067904777654 1.19649313298046 1 1
0.797311148749642 0.794668938968419 0 0
1.00520955226721 1.00195594770767 1 1
0.7735450349301 0.770963435249286 1 1
1.05086977600087 1.04674150012806 1 1
1.08977346046577 1.08756985513001 1 1
1.02845522723818 1.0252702894083 1 1
1.10726957145235 1.10303627108002 1 1
0.783948441384947 0.781448710410548 1 1
0.86524706744882 0.862844121566978 1 1
0.884406867362948 0.882694499008741 1 1
1.06221198282746 1.059501825285 1 1
1.07555775586326 1.07324152938592 1 1
1.21390552829491 1.21026937479607 1 1
0.704209434857888 0.701916692066961 0 0
1.07059331819593 1.0669535826962 1 1
0.787042278346205 0.785338692959593 1 1
0.990238693360412 0.986237256647042 1 1
1.148689563979 1.14444858149685 1 1
0.784027771001243 0.781335093515794 0 0
1.00747087651322 1.00476035769958 1 1
1.14712567761629 1.14397082447339 0 0
1.24178923730758 1.23785528171384 1 1
1.3945996018885 1.39029150465864 0 0
1.08451245480225 1.08094105784135 1 1
1.06524253174078 1.06211429608602 1 1
1.08862919082603 1.08591853561101 1 1
0.964958439521886 0.961717426929304 1 1
0.863159159713698 0.861383794762114 1 1
1.05698266981906 1.0533454659772 1 1
1.05769051782865 1.05421594119924 1 1
1.04861855928999 1.04433206705825 1 1
0.880853373412852 0.878621984782303 1 1
1.24914222027755 1.24633100213876 1 1
1.05940247366628 1.05701187742097 1 1
1.07838912900328 1.0756564194146 1 1
0.948962981216573 0.946216082913287 1 1
0.875794822737804 0.872369981883368 1 1
1.17884570284232 1.17556908967747 1 1
0.77760030375914 0.775578634235535 1 1
0.812216034088483 0.809592076702165 1 1
1.09356836642982 1.09106743989196 1 1
0.704537952959203 0.702249369304984 0 0
0.937361145000043 0.93442811331809 1 1
1.0567782224338 1.05439542578918 1 1
0.810001676151535 0.807147396134686 1 1
0.914702722588535 0.912435897425446 1 1
0.923849649759282 0.92085958162 1 1
0.861251011761421 0.859001832167075 1 1
1.13519287425829 1.13136807101291 1 1
0.847328677154768 0.845060109258938 1 1
1.00109560376038 0.998862617860131 1 1
0.899103906495151 0.896296237173336 1 1
1.05839692691996 1.05511257087681 1 1
0.945919451884771 0.942715550770035 1 1
1.08566688537075 1.08191515322197 1 1
0.876136124792768 0.873155193736449 1 1
1.00744699922055 1.00533394133546 1 1
1.09523815924653 1.09152997803918 1 1
1.19345159973464 1.18913100802101 1 1
0.865110004416869 0.862646886990804 1 1
1.26832041106791 1.2648235943974 1 1
1.09252982598909 1.08706078206462 1 1
0.895458296344126 0.892696386886414 1 1
1.16348031967795 1.16024922917298 1 1
0.824042496705014 0.821430061522802 1 1
1.15427757107878 1.15101646715553 1 1
0.653865539852031 0.652385295574011 1 1
1.11171515094236 1.10849333714429 1 1
1.03937619838945 1.03664358587123 1 1
1.03782400045295 1.03448257464012 1 1
0.978976131183476 0.97542529108373 1 1
0.967821060433011 0.965496891656079 1 1
1.05614385178732 1.05323108598032 1 1
0.919741693274265 0.917008616214899 1 1
1.42306543380786 1.41896211125128 0 0
1.09423217480619 1.09093960750091 1 1
0.572477730377431 0.570733543922318 0 0
0.893829510614187 0.891288578648123 1 1
1.08944078062023 1.08649446306795 1 1
0.985825948015106 0.98292299283051 1 1
0.683539471454542 0.681725228364011 1 1
0.867508743126398 0.864811067631224 1 1
1.05305546048694 1.04996200645059 1 1
1.23855826020461 1.23514663807111 1 1
0.941125201997223 0.938324892507363 1 1
0.739648049999456 0.737646823096488 0 0
0.857864492851754 0.85554759462342 1 1
0.853872465022522 0.852156086711521 1 1
1.06581662057633 1.06277758511178 1 1
0.961301434985892 0.958039514417344 1 1
0.90349160092103 0.900316122411729 1 1
0.90080398467939 0.898220213107542 1 1
0.86982696702131 0.867115847699208 1 1
0.990601703602483 0.986085341055826 1 1
0.948245942050271 0.945517949782971 1 1
0.88626258378281 0.883983967004379 1 1
0.779550074779244 0.776875031085182 1 1
1.13889675317165 1.13480010050614 1 1
1.18425429994218 1.18092047567026 1 1
1.05827680345748 1.05501295331047 1 1
1.0035858462203 1.00120715071461 1 1
0.865818545761339 0.862935958419989 1 1
0.965741947880477 0.962802357021059 1 1
1.14091624534606 1.13832856347167 1 1
1.02373214315911 1.02102929139869 1 1
0.950901053119632 0.948111834220193 1 1
0.847965226389761 0.845079468031355 1 1
0.962996937190821 0.959937265784216 1 1
0.938823435143288 0.936300446722924 1 1
1.00649805983472 1.00287055611219 1 1
0.885404342339106 0.883399569104409 1 1
0.95183281239285 0.949251575994868 1 1
1.07955210504346 1.07634414266251 1 1
0.8965512360715 0.894017604914965 1 1
1.02373492349065 1.02093948410208 1 1
1.12003973859227 1.1166705016823 1 1
0.968886300308312 0.965958469054627 1 1
0.990471871415491 0.988304438790359 1 1
0.928312189436671 0.925881807683963 1 1
0.710054408287401 0.707440746785327 0 0
1.11137773368017 1.10781579051463 1 1
1.09663467937162 1.09327679692945 1 1
1.09490273577296 1.09154022001661 1 1
0.949814597535177 0.947095754895235 1 1
0.8590298255996 0.856295285886538 1 1
0.935170966989088 0.932127347940063 1 1
1.07918453078293 1.07628145960639 1 1
1.23195291217215 1.2276873995571 1 1
1.26337835839127 1.26039510857395 0 0
1.04035075620347 1.03729810624266 1 1
1.31265866655649 1.30772155622467 0 0
1.16488879136902 1.1613295435471 1 1
0.916641423373565 0.914693191890393 1 1
1.00361420520343 1.00086266222574 1 1
0.62468410213779 0.622744010428886 0 0
0.96863824974098 0.966299922580406 1 1
1.17490229632076 1.17159054545997 1 1
0.969124511522008 0.966834614611682 1 1
1.1254154386486 1.1219101956741 1 1
0.89510894096326 0.892510016818384 1 1
0.946668249168155 0.9433533110286 1 1
1.2216104375715 1.21819756586261 1 1
1.03364271940195 1.03110875925416 1 1
1.00638544380092 1.00308992139214 1 1
0.930104122006987 0.927873986853542 1 1
1.27451460903349 1.26978797772079 1 1
0.834565498122742 0.832826071528399 1 1
1.0280777760682 1.02581681340325 1 1
1.10731609440472 1.10362039032704 1 1
0.895804982462188 0.892852768160866 1 1
0.80346297605086 0.801480256211416 1 1
1.02134292932229 1.01889860702367 1 1
0.899646566834143 0.897122694055467 1 1
1.23964063340319 1.23616023933182 1 1
1.00238620677027 0.999643449253483 1 1
0.993325041398893 0.990470372616065 1 1
1.22603840193115 1.22199747643908 0 0
1.08954576746921 1.0857066229147 1 1
0.64639785946281 0.643696609227758 0 0
1.0944146721189 1.0911456748949 1 1
0.873358859437429 0.870109958250214 1 1
1.23235917145897 1.22927390941387 1 1
1.12550083288079 1.12100853864497 1 1
1.09099455375338 1.08754888595684 1 1
1.33212566873037 1.32895560664378 0 0
0.599410139643386 0.598235315968763 0 0
0.75507121556129 0.75302397371791 1 1
0.808893280015156 0.805859242743258 1 1
0.918095682954982 0.915978347357962 1 1
0.765304585594197 0.76284863013584 1 1
1.01606489899665 1.01342876965092 1 1
1.03467764368371 1.03167087373878 1 1
0.762302413258413 0.759942547715721 1 1
1.023536417708 1.02069630089098 1 1
1.00555461309936 1.00310216703319 1 1
1.01087493860871 1.00819553784166 1 1
0.978494558609307 0.975842690948926 1 1
1.18348811459992 1.17835003240063 1 1
0.895299476659767 0.891408057859038 1 1
0.8061497214712 0.804344874920153 1 1
1.09949014548787 1.09670281960158 1 1
0.838699702034422 0.835966264391608 1 1
1.1499872088727 1.14659590383239 1 1
1.07725763626664 1.0748653102569 1 1
0.972941469298529 0.969881675474163 1 1
0.916538329199227 0.914287494239723 1 1
1.01758020894743 1.01494257043956 1 1
0.943150664876375 0.940562297222002 1 1
0.827788690831447 0.825301212960638 1 1
1.27600964413246 1.27193493778652 1 1
1.28759358687706 1.28289573354642 0 0
1.12939004955887 1.12585003088272 1 1
0.988732634858732 0.986215634983542 1 1
0.970824798828207 0.968537994328919 1 1
1.18450557517507 1.18056983837485 1 1
1.28532717515679 1.28085699038665 1 1
0.920789373492804 0.917535703571276 1 1
1.22405478282994 1.220408611403 1 1
1.06832771379267 1.06548988024852 1 1
1.188459129344 1.1851289613092 1 1
0.926002892768581 0.922653365883928 1 1
0.941445285541583 0.939177198939204 1 1
1.01982917120474 1.01734991421396 1 1
1.21002577630848 1.20754778332324 1 1
0.885347866219564 0.882977811706137 1 1
0.873704802302855 0.871484599651675 1 1
1.18245483263592 1.17882568888782 1 1
0.896920992449096 0.893969530372636 1 1
1.00017406780077 0.997927023729523 1 1
0.776691967128696 0.774470731049014 1 1
1.0613225509582 1.05889435599835 1 1
0.940410421514736 0.937266030179742 1 1
1.10637109036061 1.10225671118687 1 1
0.846134547098497 0.843145214090766 1 1
0.942023057780687 0.939277578589788 1 1
1.03898065663272 1.03432273975345 1 1
1.02912675039962 1.0256239847606 1 1
1.05567653058726 1.05168939237022 1 1
1.05346980467454 1.0499124281509 1 1
1.11129846218909 1.10883267467686 1 1
1.09071945417752 1.08596138767787 1 1
0.8900490308085 0.888103526222433 1 1
0.82427890200291 0.821337795814724 1 1
1.16794509682077 1.16469986358989 1 1
0.741222312603819 0.739169491496693 1 1
1.26502646036256 1.26158037531447 1 1
0.828839864362554 0.82651214569847 1 1
1.05615103657402 1.05253102561366 1 1
1.15970458635099 1.15616135299794 1 1
1.06961556938282 1.06664106805525 1 1
1.20275528363072 1.1982926006593 1 1
1.06556580228229 1.0616350008784 1 1
0.988256182501857 0.985359191575256 1 1
0.963729784020713 0.960899602994535 1 1
1.17286020892805 1.1703257375853 1 1
0.928277050416038 0.925379855825091 1 1
1.24786400044756 1.24451665157349 1 1
1.17350525971639 1.17037580910546 1 1
1.25500762533547 1.25150053072038 1 1
0.889238370421948 0.887219765141485 1 1
0.949379176767791 0.947063176697232 1 1
0.968474833701278 0.964202500362472 1 1
0.853518823075029 0.851685151330352 1 1
1.3339318531422 1.3291365462165 0 0
0.819540799516439 0.816556775185127 1 1
1.00416444343371 1.00201627298635 1 1
0.911921664925332 0.910117877884475 1 1
1.13549125789558 1.13304766544535 1 1
0.988429280597945 0.985648884717977 1 1
1.04127840063993 1.0380693904741 1 1
0.863143958750823 0.860564102692796 1 1
0.919325743033101 0.916666402914576 1 1
1.19114965156099 1.18573276491692 1 1
1.19779626327869 1.19443311921662 1 1
0.992903518260273 0.989853312798002 1 1
0.874217112566595 0.872152717301257 1 1
1.23678383961837 1.2337532872079 1 1
0.97002565465788 0.967125647324472 1 1
1.17568828590366 1.17241904225241 1 1
0.944431578386749 0.941417793735532 1 1
1.06246605165229 1.05933662656344 1 1
1.20693779618769 1.20234866344195 1 1
0.744755834644143 0.742477864421893 0 0
0.752530556366839 0.750377706169635 1 1
1.128696208751 1.12633802500925 1 1
0.95867999752544 0.955825198791323 1 1
1.37509792707628 1.3717313986933 0 0
1.21519558589304 1.21193862804171 1 1
0.910731602233524 0.908542345974961 1 1
1.01593611361937 1.01247812402158 1 1
1.12185363922795 1.11809053109382 1 1
1.00781945250344 1.00416715573991 1 1
0.994609354071151 0.99156675856432 1 1
1.05717607040604 1.05331281203924 1 1
1.04821817565063 1.04494787333895 1 1
0.918800957250949 0.915764793645104 1 1
1.29483449057068 1.29169258410693 1 1
1.0765555512614 1.07346733202035 1 1
0.683092822242818 0.681457318761239 0 0
0.921797768824705 0.919446513881872 1 1
1.09593775247812 1.09171939877482 1 1
0.972154259908528 0.969358041771349 1 1
0.949245370790494 0.947353488848408 1 1
1.0307964131914 1.0276832264111 1 1
0.819259291790622 0.817602467198145 1 1
0.789561647974299 0.787329602562312 1 1
1.06980349281411 1.06702445248472 1 1
0.611915705894349 0.610326993913539 0 0
1.19500668914662 1.19167940285407 1 1
1.27021584409599 1.26627043383315 0 0
0.837780185006766 0.835708279995652 1 1
0.96123989928765 0.958612234872438 1 1
0.951714089700348 0.948596639843839 1 1
0.847142513193117 0.844793004443481 1 1
0.857478201661433 0.855325018294603 1 1
0.957420514026533 0.955490677511075 1 1
1.07428808997451 1.07165111323894 1 1
0.93137100996002 0.92871497166469 1 1
0.916556455511367 0.914344134590324 1 1
0.818543960171343 0.816129346532768 1 1
1.373834357414 1.36961535260705 1 1
0.944010830102521 0.941288694544828 1 1
1.05573075504701 1.05258697957297 1 1
1.06802537005419 1.06423078017461 1 1
0.716720021805221 0.714280328254565 1 1
0.770468087970963 0.768366473160598 1 1
0.667178130471409 0.665142831716278 1 1
1.0366303103798 1.03390973124395 1 1
1.01197880157817 1.00893922482889 1 1
1.40054990719824 1.39606830013994 0 0
1.10689438229776 1.10440547973926 1 1
1.12789229878447 1.12496474354491 1 1
1.20761721371543 1.20491288314369 1 1
1.1005264774329 1.09700439893085 1 1
0.692079803195194 0.689529564803498 1 1
1.19247941013313 1.18907479268727 1 1
1.20123934896054 1.19678071602138 1 1
0.802076034517831 0.799963438330948 1 1
0.876967747891072 0.874495727490561 1 1
0.868508673109723 0.866079673976897 1 1
1.01162796484797 1.00841468534348 1 1
1.19472083154325 1.19035519168135 1 1
1.25765413773748 1.25434812987504 0 0
1.13547706020542 1.13273728857232 1 1
0.964018548728203 0.961811978050909 1 1
0.962274493184276 0.959105886359415 1 1
0.853327721825235 0.851104147943432 1 1
0.961701106580586 0.957909991631035 1 1
1.00283559463491 1.00043478697817 1 1
0.985037691488508 0.981949524378345 1 1
0.868689943704084 0.866709538036304 1 1
1.07302281283597 1.07029760400847 1 1
0.950066787776442 0.947353573664869 1 1
1.07012869843763 1.0658345442613 1 1
0.718290224951634 0.716566707102238 1 1
1.12232056852036 1.11997083251039 1 1
1.10115201427762 1.09760489291054 1 1
0.908937916831723 0.90623547233405 1 1
1.08034451899565 1.07738211015047 1 1
0.847766151179096 0.845131226789524 1 1
0.999435935396578 0.996487412400025 1 1
0.999017224144911 0.996475041155347 1 1
1.01538810507656 1.01290380540613 1 1
0.938445897016673 0.935429939070637 1 1
0.861253029851526 0.858960262228082 1 1
1.07569557036848 1.072594124877 1 1
0.971752230512132 0.969053208902356 1 1
0.94948128261876 0.947005112725239 1 1
0.987595287715482 0.985251801183771 1 1
0.983909308540503 0.981377571285891 1 1
0.989711080113074 0.986315167049798 1 1
1.06600608152612 1.0627093794539 1 1
1.08774421784042 1.08363958187833 1 1
0.958843303218531 0.954880319975886 1 1
1.00627380642724 1.00340752246025 1 1
1.07573212994878 1.07283684356045 1 1
1.08434364151932 1.08155685401986 1 1
0.721683918000069 0.719479144401622 1 1
0.903422175853445 0.901122805226678 1 1
1.05208045868724 1.04847392421189 1 1
0.883189823717624 0.880133213098404 1 1
1.19201678028443 1.18916641101209 1 1
0.809804694396599 0.80736895946468 1 1
1.05854088221238 1.05557754043011 1 1
0.967499116674928 0.964694438716564 1 1
0.974345801695803 0.971845551741638 1 1
1.03805842408897 1.0354477047495 1 1
0.788911421425963 0.786412238098631 1 1
0.975802996834388 0.973290572360279 1 1
0.970218325394174 0.968214932404684 1 1
0.966993877249967 0.964304819675594 1 1
0.984588854180219 0.981522369362155 1 1
1.08417378004788 1.08117256312674 1 1
0.981007900171766 0.978235351535441 1 1
1.02165933248978 1.01917498855629 1 1
0.957690254536022 0.95462694013953 1 1
1.05757247774715 1.05477402919387 1 1
0.904911354163404 0.902436656262805 1 1
0.862830250049819 0.860195557286765 1 1
0.897420850850484 0.895343487178779 1 1
0.799479837851437 0.79682501254715 1 1
0.862289930507286 0.859334272608121 1 1
0.940386748390582 0.937001021524667 1 1
1.18636892854805 1.18344630201475 1 1
0.969823883462511 0.967071167723296 1 1
1.19786935486073 1.19370809281884 0 1
1.13119347305035 1.12875232854366 1 1
0.978270801861663 0.974468930869764 1 1
0.96162824853358 0.958785396516259 1 1
1.01869690689143 1.01529697467799 1 1
0.885710804257605 0.883222900376416 1 1
1.03806318069578 1.03511062540391 1 1
0.937523097010681 0.934491586044342 1 1
1.05559182165117 1.05228053415492 1 1
1.07493903575853 1.07142435584232 1 1
0.803403287172687 0.800852934577843 1 1
1.00414386435957 1.00119826410306 1 1
0.83455543091172 0.832494454744221 1 1
0.971569132618261 0.969146973852104 1 1
1.26967765364855 1.26618050544575 1 1
0.987471758245126 0.98480067836845 1 1
1.25147147859983 1.24756432791239 1 1
1.26870303387162 1.26469191947949 1 1
0.890513949578143 0.887412321713778 1 1
0.68437196700199 0.682087152713794 0 0
0.85707600802199 0.854855830319208 1 1
1.09756860997942 1.09468378878871 1 1
0.915744802238409 0.913775551825043 1 1
0.904544793715009 0.902306689940764 1 1
0.856529875215376 0.854048696201444 1 1
1.26211590955576 1.25742678807724 1 1
0.800535510348246 0.798652483224648 1 1
0.78476173298448 0.783089436332563 1 1
1.00802832862955 1.00576463479148 1 1
0.765243993880886 0.762830969628926 1 1
0.874846978067748 0.871858132538462 1 1
0.851818074701438 0.849087049850348 1 1
1.28932075939722 1.28592069304725 1 1
0.850174416716817 0.847562321451459 1 1
0.863132613165542 0.860670214022157 1 1
1.06395653641456 1.06056221072025 1 1
1.27951947330044 1.27495272877252 1 1
0.757712429673126 0.755235429203269 1 1
1.08565343398817 1.08290365455206 1 1
1.11609785286754 1.1129160659698 1 1
1.06436133456801 1.06069800696836 1 1
0.712903208624103 0.710989217143428 1 1
1.22781660885286 1.22354037791637 1 1
1.27653952908215 1.27283796106011 1 1
1.09561255914734 1.09276054120353 1 1
0.704138859836567 0.701960632111858 1 1
0.76003377901118 0.757263171014758 1 1
0.98245115594883 0.979118643031196 1 1
1.17513482384433 1.17257642738588 1 1
1.26171092796052 1.2586410874687 1 1
1.21844582248873 1.21487529596521 1 1
1.13732405724773 1.13476238337682 1 1
0.959264261701728 0.956950529911879 1 1
1.00208335188111 0.999763941795206 1 1
0.928440958682855 0.926397470412291 1 1
1.22591531811074 1.2215925589982 1 1
0.955561997373238 0.95245384050309 1 1
1.04012782423343 1.037359804198 1 1
1.04690782183714 1.04331570158266 1 1
0.888517601614043 0.886262876779007 1 1
1.12601713778147 1.12283544124763 1 1
1.29394973564453 1.28876273027088 1 1
1.27690110122767 1.27366765884044 0 0
1.05665113990238 1.05370731353503 1 1
1.09574364285665 1.09168173345116 1 1
0.830726971995795 0.828303936615774 1 1
1.17114146980602 1.16756643422371 1 1
1.06817266197727 1.06541806709178 1 1
0.952313316648534 0.949406019011432 1 1
0.672589773555431 0.67038391951912 1 1
1.16138155293951 1.1584798511625 1 1
0.948233413431389 0.945919388365304 1 1
1.23234741896686 1.22856654357678 0 0
0.985094125860961 0.982635244995379 1 1
0.942490474081442 0.939926694778135 1 1
1.10493054559685 1.1009830877937 1 1
0.919282922230944 0.917016236776854 1 1
1.18163558707665 1.17805851071125 1 1
0.93542860291975 0.932227349166139 1 1
0.90836954846233 0.905264193439053 1 1
0.774747039235398 0.772253928052196 1 1
0.876838654200925 0.874542921232486 1 1
1.13363578639126 1.13057449753543 1 1
0.877858726885214 0.874686663825992 1 1
0.767746911652777 0.765374103557538 1 1
1.36494006678546 1.36092125036419 0 0
1.0586963729879 1.05539718355875 1 1
0.882341108094759 0.880626539584121 1 1
0.950660121174801 0.94554999897406 1 1
0.908776255868535 0.905892778609614 1 1
1.10262318658387 1.09969623171484 1 1
0.981593945619177 0.978291780808374 1 1
1.06965497021219 1.0663252823964 1 1
1.0817477528619 1.0784005766213 1 1
1.11628322688809 1.11124198542722 1 1
1.1560150414989 1.15202463383046 1 1
1.25269635825978 1.24923936603982 0 0
1.15047567355663 1.14578469987355 1 1
1.2015586808854 1.19737241655452 1 1
0.92676419387283 0.924393166722641 1 1
1.05131056007783 1.0492737855644 1 1
0.798220774190492 0.79592085983119 1 1
0.999511599977014 0.996156958758955 1 1
0.781509089116978 0.778922282563954 0 0
1.10602100464449 1.10329005449905 1 1
0.856019575381758 0.853574009349931 1 1
0.958300270985091 0.955324563977261 1 1
0.878478056662662 0.876356525098598 1 1
0.924717513755196 0.922541485109306 1 1
0.958172170260032 0.95516986545617 1 1
0.964038260289384 0.96092342447123 1 1
0.931421611508561 0.928573630495543 1 1
1.03638917549366 1.03417917389222 1 1
1.10300329606246 1.09981726719074 1 1
1.40201354061932 1.39713831267205 0 0
0.767052017326506 0.764333286279592 1 1
1.22869202115923 1.22543390198636 1 1
0.832722360542603 0.830338589067695 1 1
0.966523103385286 0.963985041630236 1 1
1.02041595801208 1.01666666396206 1 1
0.600700146063897 0.598816753115495 0 0
0.845366478603688 0.842167347409605 1 1
1.07128844886555 1.06838445131985 1 1
0.809833153240827 0.806981568336895 1 1
0.874647605832873 0.871524967033728 1 1
0.961631331666012 0.958780593368377 1 1
0.908685705057799 0.906051073781807 1 1
0.832948906101881 0.830670769149894 1 1
0.973635404306808 0.970722160278324 1 1
0.922134023467033 0.919289760448873 1 1
0.752656450107488 0.750711307439806 0 0
1.08283366913623 1.08000367692969 1 1
1.05901901197952 1.05524110419072 1 1
0.879043931864582 0.876321724394784 1 1
0.876449750286904 0.873716840519828 1 1
0.995064834372637 0.991059586376759 1 1
0.861586041781765 0.859429610180341 1 1
0.85086587396618 0.847960621269462 1 1
0.931080013963983 0.928167966168191 1 1
0.973360637182559 0.97053672920297 1 1
0.942369562185695 0.939653108333801 1 1
0.938361037581844 0.935198515299899 1 1
1.14167994675443 1.13830452798712 1 1
1.01919976754611 1.01518311674926 1 1
0.992910384625915 0.990100331691994 1 1
1.01169288947219 1.00796885943802 1 1
0.988168760062048 0.985843814243175 1 1
0.976244158353046 0.973542428875119 1 1
0.942474845246957 0.939093954933441 1 1
0.740563173467246 0.738527481218225 1 1
0.879836414058504 0.876952236953444 1 1
1.05332024833308 1.05081714293132 1 1
0.909749568234533 0.907344165331595 1 1
0.903327275543215 0.900186822322875 1 1
1.0893593684385 1.0863355171248 1 1
1.0204512108316 1.01788008109343 1 1
1.19048448689542 1.18734178000357 1 1
0.836455785893792 0.834106922101791 1 1
1.1302528768046 1.12654083374396 1 1
0.868454954565048 0.865686625746334 1 1
1.19560697487475 1.19286956157298 1 1
0.951153307853411 0.948935850125021 1 1
0.997008212751473 0.993903747194772 1 1
0.867650144719216 0.865804586034435 1 1
1.08224528857657 1.07890050265332 1 1
1.00999281950076 1.00713738944387 1 1
1.34480868481501 1.34028889484203 1 1
1.19165177913632 1.18797187835592 1 1
1.11633715896337 1.11194550311324 1 1
1.08564628606449 1.08285259359764 1 1
0.891733881276741 0.889514877045632 1 1
1.31013485927924 1.30517075895877 0 0
0.863259289782792 0.861236903677304 1 1
0.822178938598162 0.820458839306355 1 1
0.763574209275404 0.761273678324993 1 1
0.861938183429934 0.859395196181217 1 1
0.838775625135539 0.836577008235804 1 1
1.44162348055833 1.43763544686059 0 0
1.1792908784379 1.17584646591656 1 1
1.24147387193163 1.2370563860645 1 1
0.937887718755331 0.935541956237948 1 1
0.974300292912107 0.971815658910907 1 1
0.845136662238657 0.842023992816527 1 1
0.993627187231549 0.991223118284194 1 1
0.892375926384887 0.890278847066331 1 1
1.10695210954515 1.10405254969965 0 0
1.12870253803081 1.12519881696968 1 1
1.13014653028835 1.12747030533211 1 1
1.07645812397003 1.07316478704437 1 1
1.14081618434511 1.13760561067618 1 1
0.977324600166336 0.974929877848072 1 1
0.73508905353722 0.733006110003721 1 1
0.891056605578162 0.888265423112197 1 1
0.860826907200438 0.858902473920098 1 1
0.89547872404444 0.892555663519167 1 1
0.934913758811396 0.931545159137157 1 1
0.749551644023868 0.746954438625947 1 1
1.03458666760843 1.03095651293852 1 1
0.748436199046596 0.746108612719806 1 1
0.652302022262829 0.650695607720264 0 0
1.01820616588432 1.01536737141185 1 1
0.713537529654237 0.711753920450609 0 0
1.04844299717788 1.04551224167466 1 1
0.765206542660603 0.762871942066057 1 1
0.925711977356721 0.92319440870806 1 1
1.09315214341358 1.0890969421506 1 1
0.88102790967822 0.878870369105114 1 1
0.834853512168269 0.832159256364529 1 1
1.0302147786046 1.02678100832703 1 1
1.13550087708796 1.13255073959574 1 1
1.13640522391076 1.13307809559709 1 1
1.01746616638821 1.01465735581024 1 1
1.01959613503559 1.01652783830302 1 1
1.19088853596632 1.1879819968707 1 1
0.858465120288454 0.855353687734512 1 1
1.14398147719282 1.13962080741045 1 1
0.999294668698234 0.996352137106703 1 1
0.932980541109812 0.930525768737393 1 1
0.919356299348598 0.917145677296152 1 1
0.993389536587577 0.990510636303077 1 1
0.737334086168302 0.735197372426094 1 1
1.04147409377632 1.0386374440639 1 1
0.763041023215774 0.761157955665835 1 1
1.1868069465733 1.18262668912857 1 1
0.962678712739284 0.959697903882792 1 1
0.972239683696247 0.969901888525996 1 1
0.923638841664779 0.921075670325727 1 1
1.12911863893772 1.12498253566882 1 1
0.94414798189253 0.94155142335464 1 1
0.763570415520372 0.76174958678536 1 1
0.890449939210809 0.888427627074037 1 1
0.83635140388089 0.833451133410141 1 1
1.07958792841272 1.07610962094145 1 1
1.21308073343546 1.21003324710448 1 1
1.19152344005257 1.18777826714779 1 1
0.929398645123267 0.925033366484008 1 1
0.897693977019902 0.895511046883453 1 1
1.40180231976796 1.39904403897832 0 0
1.0222508383392 1.01897020347192 1 1
1.00083147772499 0.997903195989139 1 1
1.06267965388342 1.05998723767877 1 1
0.855623309351326 0.853390338130097 1 1
0.846563487032524 0.844362208594839 1 1
1.41808047690851 1.41508045574559 0 0
1.05456720936722 1.05071933501679 1 1
1.10116051679337 1.09861821099995 1 1
1.27179351727021 1.26647187632576 0 1
0.985481414430573 0.981414609908613 1 1
1.1478710873646 1.1452602958836 1 1
0.876918470689566 0.874941542922698 1 1
1.12127696852744 1.11726011995454 1 1
1.12260434743947 1.11889973520484 1 1
1.21157636430099 1.20702884664465 1 1
0.632456508982294 0.630621149198879 0 0
1.07974674350496 1.07731710791076 1 1
1.11373733507297 1.10989441245477 1 1
0.668301880891027 0.666529399607498 0 0
0.86326735492777 0.86138932978392 1 1
0.684933144866924 0.683474138563173 1 1
0.896580171402717 0.893914224299124 1 1
1.22197751539251 1.21873313805711 1 1
0.868688461086084 0.865617875344284 1 1
0.889544612110201 0.887600743811225 1 1
0.870841670229761 0.868858549676511 1 1
0.898720756332507 0.896255631658168 1 1
0.99530202566935 0.992388096013208 1 1
1.07152500802321 1.06815201114004 1 1
1.05095257109457 1.048686377462 1 1
0.951387088883973 0.94811511944125 1 1
0.820860849187814 0.817808040723105 1 1
0.93234594892102 0.929757783840179 1 1
1.31314077091903 1.30955566817259 1 1
0.859966416749419 0.857120409179805 1 1
1.09920077721785 1.09614397855956 1 1
1.15252380184094 1.14856704067137 1 1
0.979426255074101 0.976737147157076 1 1
0.820322181307785 0.818220953735184 1 1
0.925216613385019 0.922879586507874 1 1
0.996175209998853 0.992392465752942 1 1
1.00220683569354 0.999134143321345 1 1
0.714150968323586 0.711811419321485 1 1
1.20828025166062 1.20463337784381 1 1
1.10208753077472 1.09856823039382 1 1
0.946281597499847 0.943475700673891 1 1
1.09187953758255 1.08896001746401 1 1
1.01893010772337 1.01541260539781 1 1
1.04124090448668 1.0378617031888 1 1
1.03633587193727 1.03325214418421 1 1
0.864160882576893 0.861275999141581 1 1
0.928577143240141 0.926085693859111 1 1
1.10252684779041 1.09962464912739 1 1
0.982235748482259 0.978691117353341 1 1
1.02348599155996 1.02103990610641 1 1
0.896466061758177 0.893828776452042 1 1
0.880687075518717 0.877970005969336 1 1
0.977467997814439 0.974269909411013 1 1
1.05921514267289 1.05670361405672 1 1
0.963463640342681 0.96083473895559 1 1
1.26732737616631 1.26421262025487 1 1
0.883084720996705 0.880601164406954 1 1
0.986997556273932 0.983838200236065 1 1
0.757592783511533 0.75547280142052 1 1
0.886833553193271 0.883873582370776 1 1
0.82617346147352 0.823231965169907 1 1
1.24653398121006 1.24405752446511 1 1
1.05978739938631 1.05525670827455 1 1
1.15977101112641 1.15666875705083 1 1
1.07192901602243 1.06926641438603 1 1
0.981802144388822 0.979478505007939 1 1
0.941691624977331 0.939422108229729 1 1
0.501492632626968 0.500322616239294 0 0
0.768057155475257 0.765803914058548 1 1
1.02952533264946 1.02650289241966 1 1
0.986035927657258 0.98272984090977 1 1
1.07926405296916 1.07598867581239 1 1
1.14948483955708 1.14523072551361 1 1
0.841770379311561 0.839260376362519 1 1
1.05499890913116 1.05161577053779 1 1
0.89191325354919 0.889160792287779 1 1
0.958221854365893 0.955239686367768 1 1
1.29961966793703 1.29617038112017 1 1
1.09002510648103 1.08652699441559 1 1
0.884828610419366 0.882616487459585 1 1
0.875046521383418 0.873142794375288 1 1
1.09229233145069 1.08903188392537 1 1
1.07287913498145 1.06980527109273 1 1
1.16422431508196 1.16114861476002 1 1
1.13878115215691 1.1356294690706 1 1
0.789271688070427 0.787451374062645 1 1
0.97482682708047 0.972136817760414 1 1
0.971802460521583 0.968147355815414 1 1
1.06460365862312 1.0601613391652 1 1
0.810241829280208 0.80771240414021 1 1
0.896367210210386 0.893707813148612 1 1
1.16240433024599 1.15983797613314 1 1
0.997242372259598 0.994597423600375 1 1
1.05690150020237 1.05332977760168 1 1
1.00286927139097 1.00013337116019 1 1
1.22190059090665 1.21892410067347 1 1
0.959553190555672 0.95758574679539 1 1
0.917525868654662 0.914613912271877 1 1
1.07435154431248 1.07196259502466 1 1
0.80939615075564 0.806642986969956 1 1
0.707503742473983 0.705354948758236 1 1
1.17019517488954 1.16722569788298 1 1
1.09788114624008 1.09461671980325 1 1
1.35156107546456 1.34759027677962 1 1
0.908082086947282 0.904579561070095 1 1
1.13157301761956 1.12911686015118 1 1
1.10211885525723 1.09899864129759 1 1
0.930881433232492 0.92813396103499 1 1
0.95139079220493 0.948342606466316 1 1
1.10546191691455 1.10171732645741 1 1
1.14839193127305 1.14379929377481 1 1
0.79663109707817 0.794211284990675 1 1
0.940868268348557 0.938546324176973 1 1
1.17199766375311 1.16746675363144 1 1
0.932217897649931 0.929024962496135 1 1
1.12645272614347 1.12220232565358 1 1
1.04028209517082 1.03717089858095 1 1
0.728719488067201 0.725866825826062 0 0
0.609516002528513 0.607628043051842 0 0
0.952564816405176 0.949825189661818 1 1
1.13158094330439 1.12836294211632 1 1
1.08649820781463 1.08384013265088 1 1
0.946193831952511 0.94399476097877 1 1
1.19530907446804 1.19135437036729 1 1
0.929762906644883 0.925195295537347 1 1
1.17365002144021 1.1706493747893 1 1
0.965473373786977 0.961802109718927 1 1
1.02357196367386 1.01942686702232 1 1
1.10345186230884 1.10039222570074 1 1
0.886816940345767 0.884609384914393 1 1
1.03074736990619 1.02671383808283 1 1
1.04336481224059 1.04031714153251 1 1
0.729822966676269 0.727864391959731 1 1
1.25406059826489 1.25113527704781 1 1
1.07656738415342 1.07342686531111 1 1
0.869528251472784 0.867186175771715 1 1
0.999900035524994 0.99721259798686 1 1
0.926769160568422 0.92493520028783 1 1
0.864284297355327 0.862281599794603 1 1
0.671292141041348 0.669932116004634 0 0
0.835356340219192 0.83260889058808 1 1
0.811171084596817 0.808916453797224 1 1
1.1066991270176 1.10382143718913 1 1
0.857286879528838 0.854533202294263 1 1
1.07688800251767 1.07413878987744 1 1
1.10528137736694 1.10091250251629 1 1
1.01185845645429 1.008600854069 1 1
1.16110672025815 1.15720477328967 1 1
1.16981175647229 1.16675247185214 1 1
1.13830263635694 1.1346840009906 1 1
0.748489698222341 0.746244263762274 1 1
0.810053730051871 0.808240463792741 1 1
1.22571882852721 1.22180774928272 1 1
1.32423035664036 1.32012371264887 1 1
1.04625934207292 1.04327040589427 1 1
1.01398721101164 1.01059341604172 1 1
1.26048213879349 1.25609439065196 1 1
0.713768014668755 0.711195482561302 1 1
1.07410328330052 1.0708094859574 1 1
1.25726155773292 1.25364185315121 1 1
1.05336747902555 1.05000270311634 1 1
0.784382177434788 0.782005075304417 1 1
1.13520269186752 1.13240181111627 1 1
1.32137589461881 1.31811478641817 0 0
1.37693346604408 1.37361700655 1 1
1.21501638474941 1.21167476443642 1 1
1.09324804594169 1.08944972577796 1 1
1.16331538484414 1.16070206278427 1 1
1.10146805904755 1.09781324231066 1 1
1.09542144650239 1.09177366823541 1 1
1.05069454923848 1.04774577045476 1 1
1.0944920476176 1.09189151205567 1 1
0.87562875044032 0.872128302978881 1 1
0.986422869159533 0.982896467869985 1 1
1.01021731747016 1.00670765894404 1 1
1.06194070836402 1.05900746761642 1 1
1.06389339157886 1.06050599308632 1 1
0.758139537082868 0.755670202057646 1 1
1.31778291345616 1.31315768938471 0 0
0.889899498824535 0.887292325242178 1 1
1.04102481854906 1.03805784529471 1 1
0.674395696235406 0.672843457942604 0 0
1.1485191310391 1.14473027354604 1 1
1.06828551988281 1.06464508354859 1 1
1.23671657563561 1.23182520186395 0 0
0.960002318876179 0.956866615199394 1 1
1.13134734230281 1.12785910667771 1 1
1.01283539244815 1.01005175917459 1 1
1.08995333968355 1.08657832063562 1 1
1.06075308920007 1.05751159682922 1 1
1.03387981983767 1.03012374358024 1 1
0.776552350062006 0.773231276110276 1 1
1.13682340742018 1.13341817060711 1 1
1.20758223245911 1.20287814985677 0 0
1.34897750875791 1.34439989304644 0 0
1.15004119417812 1.14652541401547 1 1
0.997508772002785 0.994620702345847 1 1
1.13709936355066 1.13405901798782 1 1
1.14149722101305 1.1381408982515 1 1
1.04558648423311 1.0428987359651 1 1
0.974602544709811 0.971667871908782 1 1
0.751130698565953 0.748576954567625 1 1
1.04072028867606 1.03837169425059 1 1
0.861112249332481 0.857983500272301 1 1
1.05208046179908 1.04866168099151 1 1
0.969521753184866 0.967236880219836 1 1
1.02392179264405 1.02085122310632 1 1
0.750305934283853 0.7472767964862 1 1
1.19933915516636 1.19604319261039 0 0
0.952708200980518 0.950201561248734 1 1
1.01380483069687 1.01068476316484 1 1
0.974514970193086 0.971824664743961 1 1
0.916686543588243 0.91415871804225 1 1
1.24963767176763 1.24615340864717 1 1
1.05118383005633 1.04815033281222 1 1
1.07223534706255 1.06937627254397 1 1
0.993131627085024 0.990065907411364 1 1
0.90207341182083 0.89912164542415 1 1
1.024740793104 1.0215816882752 1 1
1.05822734852206 1.05450075963627 1 1
0.792623680948929 0.790525243207182 1 1
1.10272198026455 1.09897852655711 1 1
1.18599528715065 1.18336671671371 1 1
1.00233476103282 0.998962616933432 1 1
0.90053155613671 0.898487734477967 1 1
0.83262650481752 0.829877976566063 1 1
1.31681274642623 1.31330844074713 1 1
1.1223082907315 1.11943600235716 1 1
1.07298727492978 1.06998694775829 1 1
0.735074488772004 0.732815606080144 1 1
0.907430459030129 0.903875739365354 1 1
0.990945135408686 0.988148897210114 1 1
0.931441484447639 0.928448687533078 1 1
0.866071269337967 0.863303859498992 1 1
1.24752600299092 1.2442688167276 1 1
1.15404116807724 1.15092214639708 1 1
1.15690712385672 1.15412491505217 1 1
1.00656341376717 1.00417505284172 1 1
1.25995265240227 1.25435078690083 1 1
0.627968688892334 0.626537146010535 0 0
0.843700505170768 0.841191750498 1 1
0.836861631924197 0.834995089564664 1 1
0.834101987484577 0.831424934163772 1 1
1.11894092074223 1.11585847738447 1 1
1.10226512138129 1.09975961885429 1 1
0.968227783820859 0.965922887257861 1 1
1.20928818101155 1.20507136610488 0 0
1.08537719544406 1.08259105960963 1 1
0.744390011752891 0.741985302834742 1 1
0.87278799207598 0.870534685068704 1 1
1.0641681451949 1.061673271181 1 1
1.08134421562412 1.07863679555417 1 1
0.879793444152325 0.876851053630634 1 1
0.868148563511971 0.865989033012897 1 1
1.14945572849089 1.14640678984188 1 1
1.04676212817194 1.04282451123254 1 1
1.11277118228309 1.11004891287696 1 1
1.07014474824284 1.06732021599448 1 1
0.813412523850637 0.810698963976335 1 1
1.17745854292082 1.17401792812616 1 1
0.845765626126065 0.842760956459795 1 1
1.06958478463512 1.06610255000168 1 1
1.00478568057357 1.00187174017501 1 1
1.22784527370451 1.22332623445226 1 1
1.05037566705064 1.04665051494562 1 1
0.871670404777821 0.869347840921605 1 1
0.788743195725786 0.786736848108083 1 1
1.27969983130472 1.27598528154963 0 0
1.23362782579416 1.23038531956072 1 1
1.099360078032 1.09548395938673 1 1
0.981741236997072 0.978306349411091 1 1
1.06238997882789 1.05973478822741 1 1
1.00516644986775 1.00186268742139 1 1
1.03293365901461 1.03060155610168 1 1
1.00560138888656 1.00283711683128 1 1
1.12296689415707 1.12003650242145 1 1
0.691250301914767 0.689004105725536 0 0
1.01739320832802 1.01520574538325 1 1
1.29833065072603 1.29459499419174 0 0
0.792792186533685 0.790519678914701 1 1
1.01778346067626 1.01469500523963 1 1
1.0965248705642 1.09387140284869 1 1
1.41882154940402 1.41451291616334 0 0
0.850537342829637 0.848223351963991 1 1
1.17527839411024 1.17134741977812 1 1
0.918316304871846 0.916246163883728 1 1
1.24411852246955 1.24020182642892 1 1
0.491546004941293 0.490108344206537 0 0
0.987114304138941 0.984275468913769 1 1
0.832408099286595 0.830550609599704 1 1
0.844534398133226 0.842323366037691 1 1
1.1118473255887 1.10869854689073 1 1
0.925719579357965 0.923121806385061 1 1
0.994060586687984 0.991847221675664 1 1
0.926404873042496 0.92392300933463 1 1
0.932327354632815 0.930087465507257 1 1
0.831702800675817 0.828549180548224 1 1
0.904876912450351 0.902240571472956 1 1
1.13321895871084 1.13012352834623 1 1
0.9492032893201 0.946933871329849 1 1
1.2173364904917 1.21415398690836 1 1
1.04344820549028 1.04083973164054 1 1
1.12336304253589 1.12081960644516 1 1
0.680938300481436 0.678856973557744 0 0
1.41286907966675 1.40986215248151 0 0
1.02571877728422 1.02321345982445 1 1
1.1526389354244 1.14936887733856 1 1
1.23353870209828 1.22982455202999 1 1
0.92982644855279 0.92652451733628 1 1
0.840293133047325 0.838087924361714 1 1
0.853482248637865 0.851372957850038 1 1
0.869348004492271 0.866825369869116 1 1
0.752963142564715 0.750964255534272 1 1
1.00218985446955 0.999713411789327 1 1
1.23683858866744 1.23319700856718 1 1
0.876307745119827 0.873652319906223 1 1
0.880572000589426 0.877643653494512 1 1
1.10971500485756 1.1063882788972 1 1
1.1916510469249 1.18755328219904 1 1
0.997276327989345 0.994551289832833 1 1
0.829550352655294 0.827271263885806 1 1
1.1730852270719 1.16926140513131 1 1
1.08176030677272 1.07787942977841 1 1
1.05143109809526 1.04902214459331 1 1
1.05858243826962 1.05576605953689 1 1
1.0706791109805 1.06830106806167 1 1
0.959082044591027 0.95589945301459 1 1
0.968418608522083 0.964988359024086 1 1
0.855343043762251 0.852560664806686 1 1
1.3868984991657 1.383685149429 1 1
1.32038564153685 1.31536567904361 0 0
1.13265996673786 1.12886419935444 1 1
0.908805199432094 0.90570649695818 1 1
1.1323862586627 1.12772180220904 1 1
1.06843401569307 1.06576751955251 1 1
0.904457626623575 0.901712255466463 1 1
0.712348122625257 0.709571448575353 1 1
0.92689677580369 0.924616268577142 1 1
1.06147211919006 1.05890968592313 1 1
0.947313739684159 0.944647584060163 1 1
0.677143386774749 0.675093127062913 0 0
0.817076510094978 0.814128800482385 1 1
1.12219547395359 1.11889275203785 1 1
1.26602331927664 1.26342287370593 1 1
0.847775247785543 0.845223362016119 1 1
1.11035923375527 1.10775703951052 1 1
0.761575465261319 0.759026641107653 1 1
0.938181199851008 0.935481948171366 1 1
0.932830322437152 0.930350422261218 1 1
1.03409470227658 1.03170647981204 1 1
0.666685963474327 0.664744981900866 1 1
0.933929772073605 0.931626486214526 1 1
1.00025310724729 0.996891847711317 1 1
0.976824146334592 0.97372575139659 1 1
1.04010033936698 1.03724133523471 1 1
0.977479829915713 0.975144449609787 1 1
1.08060969686533 1.07711455070461 1 1
1.20899198172772 1.2061765551379 1 1
0.96613177966257 0.963547234469305 1 1
1.03535762936341 1.03198685217573 1 1
1.01271966656295 1.00890610527795 1 1
0.967493157000433 0.96436227606373 1 1
0.97577304038493 0.971837624486799 1 1
0.909833601911361 0.906858472020566 1 1
1.13132524287202 1.12783027895384 1 1
0.924295551883976 0.922121269006955 1 1
1.01602954422894 1.01355763925751 1 1
0.922630072701515 0.920350734386094 1 1
0.786225466290136 0.783141716351901 1 1
1.17210355410086 1.16904763881718 1 1
1.20182534387865 1.19833382744067 1 1
0.920393539070228 0.917988670090256 1 1
0.906852915766121 0.90480315973779 1 1
0.736492139354616 0.733989627294501 0 0
0.752274772271822 0.749175703068489 1 1
1.09155783218546 1.0884219789854 1 1
1.06089047018755 1.05704138595522 1 1
0.973269696505727 0.970881244316914 1 1
1.10132527420428 1.09848197702268 1 1
1.19521297183943 1.19197711703187 1 1
1.40453702852432 1.40067447033502 0 0
1.20099041457067 1.19744795801229 1 1
1.1345723471341 1.13179737860506 1 1
0.838891258848138 0.836083797781469 1 1
0.860470315065378 0.85680327669442 1 1
1.25101776161078 1.24762151516733 0 0
0.889422138477485 0.886813579985498 1 1
1.18850144055836 1.18480490083478 1 1
0.974465116655566 0.970951289560042 1 1
0.872302145232357 0.869856610525765 1 1
0.992514345176386 0.989352232781294 1 1
0.915179287368027 0.912830035395008 1 1
1.21939931900375 1.21533852316918 1 1
0.914236037316948 0.911015626099733 1 1
0.946882985460364 0.943462578875929 1 1
0.774344105611774 0.772299750725908 1 1
0.892269519527862 0.889324110084495 1 1
1.19626491467016 1.19243441087431 1 1
1.14015593561053 1.13692893817975 1 1
0.980390644194305 0.97769293347167 1 1
1.2376633950869 1.23369236402124 1 1
1.21970455164341 1.21620642560642 1 1
0.886657783518485 0.88434624767341 1 1
0.842712083445112 0.840278906502701 1 1
0.927390474698314 0.924107590850143 1 1
1.05897265864506 1.05509626611683 1 1
0.828240500072747 0.8257938666047 1 1
0.837321072654582 0.834728088566797 1 1
1.16406185479236 1.16049671792316 1 1
0.966822285999024 0.963575856947597 1 1
0.856766010972741 0.854395693727914 1 1
0.990862655733702 0.987758089089111 1 1
1.10686196071031 1.10295131567037 1 1
1.01882292031945 1.01527532297642 1 1
1.05532076762669 1.05189759172932 1 1
1.01036306308133 1.00797708771634 1 1
0.914339437836809 0.911599949687625 1 1
1.34029596345233 1.33522477874306 1 1
1.24817455291977 1.24478544853872 0 1
1.02302497308222 1.02040705860476 1 1
1.34680831180237 1.34235764369701 0 0
0.876219206304921 0.873862138019211 1 1
0.705205234210494 0.70304951056944 1 1
1.00020883987467 0.996671418315457 1 1
1.21995167450568 1.21653027663273 1 1
1.20143038320572 1.19752595422058 1 1
0.966575975589789 0.963055618571598 1 1
0.915090664178832 0.912567083201085 1 1
0.915427860851473 0.912684794447489 1 1
0.843202388979023 0.841034878929634 1 1
0.759301144032985 0.757164782246987 1 1
0.723761634016051 0.721306062052293 0 0
0.990727450576844 0.987568176281099 1 1
0.735690453932983 0.733527175693858 1 1
1.07445017356763 1.0706517469362 1 1
1.24147100055902 1.2382230416811 1 1
1.12829046511728 1.12543060876607 1 1
0.719233544025212 0.716568100607482 0 0
1.27206752405381 1.2680398578367 1 1
1.01633021180318 1.01379467035851 1 1
1.00691535788585 1.0039924750404 1 1
0.909365971819807 0.907325496127473 1 1
0.961447478778146 0.959336766462103 1 1
0.903837340575794 0.901398386956631 1 1
1.12521517128877 1.12253116780449 1 1
1.06454949818535 1.06048119539997 1 1
1.1921008342635 1.18886227342598 1 1
1.03736423038528 1.03412390789937 1 1
0.863695628197309 0.86122752036112 1 1
1.03748782319621 1.03330254711611 1 1
0.969264372493537 0.965967085407531 1 1
0.854276480949651 0.852046226145913 1 1
1.25731900489486 1.25378454508702 1 1
1.03410939614189 1.03109969752824 1 1
0.551626222222019 0.549168872261895 0 0
0.895659674053257 0.893274191480209 1 1
1.17464754692756 1.17095495948596 1 1
0.812834497393646 0.810275829507985 1 1
1.10414487692651 1.10115284880503 1 1
1.06523895781103 1.06225395812885 1 1
1.0300926493342 1.02745297779275 1 1
0.855967161702436 0.853176431998462 1 1
0.883156080478036 0.880712673661765 1 1
1.0277600882483 1.02517648854219 1 1
1.10990117815892 1.10655811897704 1 1
1.03820864659585 1.03511859769931 1 1
0.941382563982254 0.938991521500304 1 1
0.925322027111787 0.923300722986629 1 1
1.14302698953837 1.14024692726714 1 1
0.889570180773676 0.887455269015935 1 1
0.759371547773353 0.756803473298561 0 0
0.998534493325722 0.994447239709057 1 1
0.974769774169353 0.971886719188529 1 1
0.842098307125725 0.839953667641298 1 1
0.977395203987345 0.975124290978298 1 1
0.835293334789234 0.832860348380527 1 1
1.03230729936248 1.02860674566672 1 1
0.694393145301629 0.691562688459612 1 1
0.583785694382406 0.58190456338356 1 1
1.02408644156027 1.02137943781684 1 1
0.735561523663928 0.732937824482387 0 0
1.03196991996 1.02784665561321 1 1
0.837488767978948 0.834813441834306 1 1
1.11072193760391 1.10722850785123 1 1
1.07531589554929 1.07163437535429 1 1
0.801444327966059 0.799386288427324 1 1
1.03852650123743 1.03601095418714 1 1
0.858053232140633 0.856000225802424 1 1
1.07647256815469 1.0740290554296 1 1
1.14158650113907 1.13801699456128 1 1
1.03849663395292 1.03593055616542 1 1
0.8861522466369 0.883295664160078 1 1
0.820254927457219 0.816795086726522 1 1
1.03622958228255 1.03281040631344 1 1
1.09476637371996 1.09064072360953 1 1
0.899501302172899 0.896380508782384 1 1
1.0131576953026 1.00979164627323 1 1
0.85639618521314 0.854454530198865 1 1
1.06292927768836 1.05904188347869 1 1
0.785716257284782 0.783421949696792 1 1
0.804342387388044 0.802089027440271 1 1
0.875824121253452 0.872895888486839 1 1
0.983237780564372 0.980458025700302 1 1
0.986085518258804 0.983574763754556 1 1
0.919492532623528 0.917270978577088 1 1
0.86140513262945 0.859132559526485 1 1
1.26948607037386 1.26654872981552 1 1
0.958224706405079 0.956086547813919 1 1
1.02888784098717 1.02642686360567 1 1
0.700448463059925 0.698526466115025 1 1
0.862275246024483 0.85956135790813 1 1
0.922029846412138 0.919455060546015 1 1
1.1275562688755 1.12505475060699 1 1
0.844853521919961 0.842425568606006 1 1
0.943258339760608 0.93981801659494 1 1
0.843021859130018 0.840758288585288 1 1
0.951038182082772 0.948721777518849 1 1
1.2919879988744 1.28812920060719 1 1
1.17952651855957 1.1759903435673 1 1
0.86515558328582 0.862458605980036 1 1
0.770584762364538 0.768557204894946 1 1
1.19165697964995 1.1881320913633 1 1
1.04083369321378 1.03722250638764 1 1
1.06482305239515 1.06135002629337 1 1
1.01390364852212 1.01107181463934 1 1
1.24791979377174 1.24387387592262 1 1
0.98558431360882 0.982445451174576 1 1
0.953396942818236 0.950755533004451 1 1
1.09788161265606 1.09341838701073 1 1
1.14768963749773 1.14360079490661 1 1
0.876747567145172 0.874617741617426 1 1
0.971672461482092 0.969365465730694 1 1
0.749981558304341 0.747626959330475 1 1
1.25046959376756 1.24698657096045 1 1
1.11433413026315 1.11149847294013 1 1
1.22562476069719 1.22241656126429 1 1
1.32724874024025 1.32296143200325 0 0
0.936391252489838 0.934388873604682 1 1
1.17836491326376 1.17410865812095 1 1
1.07755445692264 1.0748536555453 1 1
1.21040312148071 1.20710442418259 1 1
0.863873217453893 0.86157807728388 1 1
1.0680624687234 1.0645827856993 1 1
0.952019776983864 0.949246134771698 1 1
0.939201732449394 0.936003764312831 1 1
0.612394669920847 0.610967974755444 0 0
0.900032275781815 0.89787527794313 1 1
0.820760156782463 0.817911290791475 1 1
1.2878534823305 1.28377154405482 1 1
0.930997852590355 0.928366385502938 1 1
1.19315095116095 1.1901756552735 1 1
0.976676403935414 0.973209382532454 1 1
1.11089071654085 1.10797512455869 1 1
0.978478302391313 0.974991106672277 1 1
1.12875772513226 1.12518482366279 1 1
0.958472363207539 0.955371220413997 1 1
1.14159083033087 1.13659882808462 1 1
0.686906978556279 0.685294667795117 0 0
0.893276187162906 0.890045442899908 1 1
0.917454240561812 0.914337469305421 1 1
1.02743146775613 1.02474433344309 1 1
1.00245849247684 1.00033112392564 1 1
1.023633952627 1.02041311631984 1 1
0.795888156564478 0.792991863847948 1 1
1.03110844281715 1.02785643031903 1 1
0.893393825412968 0.89104051864802 1 1
0.953609259065267 0.950526193520757 1 1
0.890704810851452 0.887841580636972 1 1
1.09104313901758 1.08845553589696 1 1
0.953037226864981 0.950322533988407 1 1
1.19466432996954 1.19131489172475 1 1
0.966984703118584 0.964906230256193 1 1
1.06327948470072 1.06002815138341 1 1
0.859199078582095 0.855520863564174 1 1
1.07597136788868 1.07239735558592 1 1
0.758886658210365 0.757141196058706 1 1
1.06900088828408 1.06552658491763 1 1
1.23445764700694 1.23013718240044 0 0
0.943249057338724 0.938987466508906 1 1
0.980707519608407 0.976592744615638 1 1
0.820664768609854 0.818504445805137 1 1
1.12691280685249 1.12406803696177 1 1
0.913533846946414 0.910582055705786 1 1
0.932062059546118 0.928481156126226 1 1
0.985207167093214 0.982360875368126 1 1
1.01711543616839 1.01261086383571 1 1
0.891342262427115 0.888668495066457 1 1
0.816254940700091 0.813786671318293 1 1
1.15198415245342 1.14919742171171 1 1
1.03453423564046 1.03018977615607 1 1
0.963379011315972 0.960441777565354 1 1
0.87103306433494 0.869001542751674 1 1
1.13171722576363 1.12827976776498 1 1
1.08353463288626 1.07980869541114 1 1
1.51319109310467 1.50892900047238 0 0
1.23754676668001 1.23494157887104 0 0
0.767305455976835 0.765020464734959 1 1
0.87179600332154 0.869509098772816 1 1
0.843671443687808 0.8411159188587 1 1
1.02353241577926 1.02055851786925 1 1
0.962936130647037 0.959501307443432 1 1
0.990355959930332 0.987310892959197 1 1
0.728700438968186 0.72664256535972 1 1
1.09573339345547 1.09280144023197 1 1
1.21746810901896 1.21444426266699 1 1
1.01817595104741 1.01562310905753 1 1
0.707369536660379 0.705198721261693 1 1
1.1437066380973 1.14135372660287 1 1
0.822207981547833 0.819064554732645 1 1
0.998019709954616 0.994664537153895 1 1
1.08832576003284 1.08405851856966 1 1
0.979501946100861 0.976429386704639 1 1
0.980029438389795 0.978083326947264 1 1
0.884664500288863 0.882334795040778 1 1
1.05963870970386 1.05742856402015 1 1
0.704335465099327 0.702104299526798 0 0
0.911607102782471 0.909753518929288 1 1
1.06869439445663 1.06520847960989 1 1
0.978816657167059 0.975964835690543 1 1
1.13529635751711 1.13173708839345 1 1
1.09675252913705 1.09423606005237 1 1
1.19747533220063 1.19475588634042 1 1
1.28297565900727 1.27854941699972 1 1
0.894827021158768 0.891997596262695 1 1
1.12269136399617 1.11993974713307 1 1
1.21164241687751 1.2083917903938 1 1
1.15354069006513 1.15023662981024 1 1
0.5835698256019 0.581928397267677 0 0
1.10516239705616 1.1026396496468 1 1
1.06626470165161 1.06251923783291 1 1
0.954593560315375 0.952034055149569 1 1
0.865940327899247 0.863209079029174 1 1
1.08618277196233 1.08283427595071 1 1
1.07942816924556 1.07648579134743 1 1
0.987244524195011 0.984034209971558 1 1
1.09363958375613 1.09101534847268 1 1
1.2927620240134 1.28935853449982 0 0
0.847761316711597 0.846049942819343 1 1
0.990577199991585 0.987889708724758 1 1
0.833132935475973 0.830167089939253 1 1
0.966591169338811 0.962818957559298 1 1
0.926640985385756 0.923822694402519 1 1
0.923994986296361 0.920960260905359 1 1
1.25944406675107 1.25627220926246 1 1
0.897096280224795 0.894192352840202 1 1
1.01288575283884 1.01069609117188 1 1
1.21264041216265 1.21004028203346 1 1
1.17004424718995 1.16689704163352 0 0
0.62855757535477 0.627132940915435 0 0
1.16733271081716 1.1642989165259 1 1
0.834642093189158 0.832397976358729 1 1
1.04273455868869 1.03989192200882 1 1
0.683468314657146 0.681144240948142 1 1
0.920888036650242 0.918787728695322 1 1
0.835414954723709 0.831859286192087 1 1
0.988656769862398 0.98544670148708 1 1
1.07582977300775 1.07213276871896 1 1
1.21857667470443 1.21461017844758 1 1
0.986621516121342 0.983138672761976 1 1
0.979058405115528 0.975946782112054 1 1
1.18231947796468 1.1795058047579 0 0
1.0750280962232 1.07121203877546 1 1
0.803472624876601 0.800971471977173 1 1
1.04009145346874 1.0364835041989 1 1
0.889856751618907 0.887499485775069 1 1
1.03200195300866 1.02718172575094 1 1
0.92255464027984 0.919146919361333 1 1
0.826791959585916 0.823745971071641 1 1
1.03477540144645 1.03195538157897 1 1
1.04414718733573 1.04121337285257 1 1
1.01268166598374 1.00980933603385 1 1
0.660818673217626 0.659210367834952 1 1
0.690417529899547 0.688487929532261 0 0
0.85649332013193 0.853451031528185 1 1
1.08663941232623 1.08205272044416 1 1
1.18939627004544 1.18602143766505 1 1
0.883555867784267 0.881142800101615 1 1
0.944355455494803 0.942039671977074 1 1
0.748810872599569 0.746561554574797 1 1
0.936411483093737 0.933626245163376 1 1
1.05318109807944 1.05068233045646 1 1
1.00426217820514 1.00168959062882 1 1
1.04445768414516 1.04184879521124 1 1
1.11454601711014 1.11106737963359 1 1
0.877246109869408 0.874492076043842 1 1
1.14562958637572 1.14267811367527 1 1
1.12711165193771 1.12265431788791 1 1
1.06644552723357 1.06359310394146 1 1
1.35229465906116 1.34822751024902 1 1
0.706468094098212 0.704266034657107 0 0
1.20536417674204 1.20230457498024 1 1
1.08751915359009 1.08501594746647 1 1
1.07563059632907 1.07215359393075 1 1
1.25102199176719 1.24704453339142 1 1
1.22676153857684 1.22189222926906 1 1
0.86398116808064 0.861938923844304 1 1
0.936204011267948 0.93378415087815 1 1
1.29743510505849 1.29366442111746 0 0
0.925256211525826 0.921979983707238 1 1
1.049251121805 1.04658299127212 1 1
0.948993266881159 0.944610217164031 1 1
1.23942866735155 1.23542378261239 1 1
0.889926834388693 0.886716815758693 1 1
0.892328777199287 0.889573904843854 1 1
0.776307361973094 0.774620995448746 1 1
1.0449902416488 1.04242598202364 1 1
0.786312997660471 0.783702927024783 1 1
1.04359405420432 1.04011812010059 1 1
0.903173621755117 0.900758225335509 1 1
0.874606584773573 0.871978539866088 1 1
1.07723528531444 1.07419945667208 1 1
0.877265109231807 0.874773767211414 1 1
0.866044940656632 0.86268765845077 1 1
1.08024129635454 1.07823943285503 1 1
1.05467387844831 1.05131725592961 1 1
1.01965578790128 1.01754168502843 1 1
1.15833542891682 1.15536927748284 1 1
0.929817856047518 0.926825524638359 1 1
1.1283980527064 1.12513489228113 1 1
1.01657501945662 1.0128919907937 1 1
0.91709064889393 0.914932157735024 1 1
0.87011217114453 0.867941955798275 1 1
0.93661627459432 0.933721268997027 1 1
1.06661502596406 1.06223143247052 1 1
0.968844848198761 0.965452137590505 1 1
1.12481797331066 1.12038241050637 1 1
0.858320661599652 0.855425935827633 1 1
0.975026749512177 0.971898225710801 1 1
0.874818110952924 0.872048544271281 1 1
0.975991137095043 0.972967872476178 1 1
0.932937681662745 0.930240865698397 1 1
0.933622030178508 0.931421012802578 1 1
0.967202658840383 0.964394170277089 1 1
1.06135703010601 1.05765465239582 1 1
0.946027505937358 0.942677066490955 1 1
1.18081911193877 1.17635442436131 1 1
0.643363587287268 0.641604371405477 1 1
0.88499600195364 0.882206861548003 1 1
1.09587253255249 1.09230006585163 1 1
1.1482957705023 1.14529767328383 1 1
0.833126047109835 0.831215191703915 1 1
1.24005195291027 1.23703140401098 1 1
0.724064671688549 0.721022616516651 0 0
0.776334719267304 0.774313938972269 1 1
1.10491051784879 1.10222052848264 1 1
0.809978344740633 0.807363103483903 1 1
0.859909431854948 0.858019070416298 1 1
0.934911996255972 0.931357737324411 1 1
1.01868583580434 1.01608907589778 1 1
1.10225438741446 1.09833817834361 1 1
0.904187958136049 0.901157677768672 1 1
1.17928539667127 1.17631615662267 1 1
1.2347669772344 1.23107193668661 0 0
1.02033516032798 1.01722422240136 1 1
0.915382310454455 0.912885579314224 1 1
0.917984619423203 0.91538710703366 1 1
1.19757601732711 1.19501192851737 1 1
0.917589004059318 0.915711304951619 1 1
0.9992692957442 0.996598014734069 1 1
0.806233576237219 0.803677102040998 1 1
0.924626531938328 0.92236346892214 1 1
1.36347155097248 1.3596312537758 0 0
0.989856286944381 0.986638819601703 1 1
0.923862951118099 0.921266523466259 1 1
0.826115127837964 0.823888144802694 1 1
1.26650793082565 1.26240051516279 1 1
0.675098370092603 0.673524054942337 1 1
0.863536682686482 0.86102922590211 1 1
0.93504389674983 0.93141743340342 1 1
0.77295738825044 0.770925612678418 1 1
0.814477450487918 0.812047871762488 1 1
1.26814358246202 1.26429913417197 1 1
1.0645445341533 1.06207771721684 1 1
1.27947779966411 1.27691379442046 0 0
0.852323736460572 0.850208818055347 1 1
1.20367941377834 1.19982480832574 1 1
0.981440473796624 0.978824280091862 1 1
1.01128835841087 1.00837088499624 1 1
1.27350605400497 1.26958932062398 1 1
1.0718156602474 1.06948157300312 1 1
0.83024125438329 0.82718844052347 1 1
1.07125978134187 1.06832061324899 1 1
1.12860035526962 1.12580946623643 1 1
1.12288548034617 1.11995748176986 1 1
0.898208427238239 0.895524307255305 1 1
0.915785773640477 0.913280333491532 1 1
1.06756907591463 1.06405900044047 1 1
0.851390913500493 0.848417077294386 1 1
1.06633001607222 1.06316084373851 1 1
0.768445585382614 0.765888341989454 1 1
0.920696331594078 0.918669091056092 1 1
0.905879572872565 0.903238550410097 1 1
1.14652692088114 1.14247846577387 1 1
1.04728954603879 1.04393331255367 1 1
0.851192947636261 0.849343001965772 1 1
1.13225830963322 1.12936336637414 1 1
1.13203223434818 1.12871110353949 1 1
0.822274633172174 0.819674356056594 1 1
1.21886006964241 1.21422551040922 1 1
1.11762313832017 1.1143649619043 1 1
0.849059704264038 0.84636906745699 1 1
0.922903913088979 0.920211124705862 1 1
0.85418721625233 0.851951084090988 1 1
0.980014022772254 0.977443038485653 1 1
1.02015820147058 1.01742183084706 1 1
1.20346463914044 1.19961002671542 1 1
0.792905249547314 0.790097756763702 1 1
1.06723381229616 1.06379058024034 1 1
0.981174132291891 0.978106239935701 1 1
0.813411133353684 0.810729310546577 1 1
0.563767697294478 0.561898272269496 0 0
1.09325512863658 1.0894611917374 1 1
0.930720601643146 0.928536903566931 1 1
0.711241862923425 0.709643258937325 0 0
0.889122895508448 0.88660836448327 1 1
0.970887893629021 0.968038538848031 1 1
1.07594972359261 1.07315373388056 1 1
0.601723119379651 0.599925920824656 0 0
0.807600997668003 0.804399770578665 1 1
0.941253427938084 0.937880985547809 1 1
1.02580896563388 1.02290062765081 1 1
0.966969819840562 0.964480429439815 1 1
1.05092701904334 1.04754817046143 1 1
0.853739324973065 0.851501944627928 1 1
1.29313676067729 1.28928850795236 1 1
1.16932006996419 1.16591850234891 1 1
0.880304242412046 0.877752872253768 1 1
0.99112392982812 0.987782414975426 1 1
1.12523794323124 1.12196155186474 1 1
0.85279994978967 0.850577009643282 1 1
1.07486743453663 1.07149871359929 1 1
1.11522572050479 1.11199679863017 1 1
1.27713855166723 1.27357769682829 0 0
1.20788048994925 1.20303168393246 1 1
1.08668423509048 1.08374428054199 1 1
1.11701973961135 1.11375447084984 1 1
1.1863786140844 1.18318194680477 1 1
0.98986169045459 0.987691299257966 1 1
0.798464612111242 0.796071414047664 1 1
0.872720496447817 0.870125008869493 1 1
1.27793377235909 1.27478361472846 0 1
1.06565468558041 1.06208296937709 1 1
0.944338892783681 0.941723116492554 1 1
1.11772979443689 1.11386993345105 1 1
1.12767657237967 1.12453646764204 1 1
1.09266391925015 1.08955020669338 1 1
0.813574474342455 0.811441698930316 1 1
0.84359854149109 0.841725177378077 1 1
1.2106370223232 1.20768074547836 1 1
1.12047199792387 1.1178469300444 1 1
0.943700310523175 0.941762360476709 1 1
0.948432271852954 0.945375959810228 1 1
1.01638666061976 1.01382193801181 1 1
0.990292514726607 0.987590479795893 1 1
0.943323980763702 0.940275164737681 1 1
0.939720117449684 0.936594811089782 1 1
0.938711594190945 0.935501389403873 1 1
1.28717557933305 1.28325936300509 1 1
0.72955676601929 0.727809320731381 1 1
0.984133067109713 0.981542455805367 1 1
1.0469895164628 1.04355729144515 1 1
1.03701354740132 1.03407838260202 1 1
0.842797904994278 0.840679011731759 1 1
1.0998953606496 1.09668075624646 1 1
1.23222301988032 1.22769233436901 1 1
0.926995561981696 0.924629378060123 1 1
1.05508434859677 1.05226838204561 1 1
0.904126391897157 0.901592206447127 1 1
1.28649646988981 1.28339617352506 1 1
1.15732401752027 1.1545828649438 1 1
1.01152496332452 1.00904159574995 1 1
0.81974165033352 0.817780350172915 1 1
1.02644176317933 1.02342732122486 1 1
0.861407798414377 0.85933351774359 1 1
0.586710833331274 0.584955832780342 0 0
1.04650088833029 1.04284808411026 1 1
0.973275152606202 0.970705118861594 1 1
1.30374960849475 1.29937721284687 1 1
0.908163614853886 0.905491510457395 1 1
0.875632290721255 0.873245578784351 1 1
1.12400803779725 1.12139346459206 1 1
1.1829025041451 1.17948600711207 1 1
0.906935240846548 0.904646859022324 1 1
1.00765534256993 1.00425950663455 1 1
0.949484639130345 0.946555714300059 1 1
0.651722914924169 0.649630839926669 0 0
0.752312425038426 0.750576274726252 0 0
1.00855815501646 1.00554099624738 1 1
0.938651396172606 0.935257995521565 1 1
0.980368202285149 0.976456458002094 1 1
0.776960244889084 0.774917680279569 0 0
1.05716183496282 1.05345522369169 1 1
0.910996883251024 0.907924064789924 1 1
0.95626509167404 0.953440076290208 1 1
1.25101834575403 1.24818919246835 0 0
0.787033918529505 0.784632852354745 1 1
1.17876056208511 1.17550874266218 0 1
0.914431627656217 0.911354728053846 1 1
0.983201952926124 0.981234590148718 1 1
0.781779890317537 0.779417803953929 1 1
0.795662192285656 0.793343704735753 0 0
1.30442746897873 1.30101344482454 0 0
0.885535507695827 0.881616511149835 1 1
0.82724359633941 0.824676362690529 1 1
1.04450765245031 1.04073003465007 1 1
1.02123042145039 1.01764622603433 1 1
0.885849016276461 0.883571319781769 1 1
1.07832990127385 1.07514204426764 1 1
0.441063729902105 0.439836039764065 0 0
0.914243729042166 0.911550001610238 1 1
0.68625261021579 0.684780061208334 1 1
1.06465924554505 1.06138561407482 1 1
0.99915035249045 0.996244194954607 1 1
0.829157518373187 0.826885785082732 1 1
0.698479966121181 0.695687356985697 1 1
0.911226565801669 0.907712949223422 1 1
1.15519922597313 1.15094379244559 1 1
1.02539812141669 1.02232324991151 1 1
0.942049106058137 0.938933519181911 1 1
0.780455026747649 0.778196403505627 1 1
1.04204704922019 1.03956863504261 1 1
1.13205353407854 1.12827430171144 1 1
1.00386379667552 1.00061061715186 1 1
0.982535000837901 0.979580780615491 1 1
0.742476334229002 0.740001281654487 0 0
1.04627288064201 1.04287858913449 1 1
0.909196771658179 0.906515671519974 1 1
1.0191929325315 1.01593099189881 1 1
1.01655576741762 1.01420243321471 1 1
1.12702572245947 1.12387294485867 1 1
0.941864421630706 0.939382872941953 1 1
1.10121773423458 1.09715169380672 1 1
1.32535668638521 1.32238742060158 1 1
0.907185269727208 0.903803141640409 1 1
0.762299310329712 0.760119026901225 1 1
0.999895578600429 0.996352058984877 1 1
0.883129462298645 0.880083790473537 1 1
0.971633726694535 0.968286584603082 1 1
1.19441337295924 1.19133086302771 1 1
1.12919342719197 1.12630293408344 1 1
0.84814197688081 0.845654315193935 1 1
0.737337147820313 0.735440466726184 1 1
1.27038345009449 1.26753947891684 1 1
1.23848834435805 1.23523871125662 0 0
1.36473897545131 1.36000261780661 0 0
0.92216408922929 0.918583265984375 1 1
1.15540069767435 1.15286911684421 1 1
0.80860463976105 0.805320052803982 1 1
1.08436119422398 1.08076424664015 1 1
1.19393373662692 1.19052607068476 1 1
1.08153990743467 1.07879007004782 1 1
1.18883978293084 1.18529594380062 1 1
1.16736144518862 1.16321358083488 1 1
1.03541956947819 1.03312815107868 1 1
1.19107376141287 1.18783544274524 1 1
0.831237932459692 0.829320968803196 1 1
0.800960339331155 0.79918655300651 1 1
1.29561384134412 1.29246174146081 0 0
0.915819596834376 0.913451549408486 1 1
0.815383241063852 0.812799406064664 1 1
1.18139244720479 1.17816085550339 1 1
0.893596296003174 0.890354830150047 1 1
1.19752140579096 1.19350501623361 1 1
1.01523616003798 1.01286936964105 1 1
1.1239965241578 1.12081476331537 1 1
1.24297240675197 1.23777573190316 1 1
1.30267559054426 1.29869226987943 0 0
0.981774828002655 0.978656321522442 1 1
0.883304107062694 0.881075341847308 1 1
0.789228038807752 0.786636857390146 1 1
1.31629071249678 1.31275185775091 0 0
1.19469515261221 1.19127896662092 0 1
1.23781242985727 1.23482486010935 0 1
0.854472625153155 0.851996030890022 1 1
0.956953223976759 0.954337178362333 1 1
1.01183276011898 1.00879710009949 1 1
1.17415287887852 1.16968377004076 1 1
0.913477729580228 0.910185032626862 1 1
0.994843799859662 0.99237451378766 1 1
1.07137572205218 1.06812234569789 1 1
0.965026793870661 0.962194761487346 1 1
0.97706293159607 0.97479235346326 1 1
0.786144194025055 0.783667977621165 1 1
1.23621117976914 1.23204125421258 1 1
0.96795196306361 0.964961053047877 1 1
1.08443751245087 1.08164808485483 1 1
1.13155673657863 1.12848539620637 1 1
1.36771384750858 1.36392992178936 0 0
1.20548220898568 1.20301038985857 1 1
1.20711283145072 1.20377848743276 1 1
1.24819798211863 1.24471859428117 0 0
0.89580596493904 0.894039390816369 1 1
0.960126906714191 0.956261188554169 1 1
0.915396620397753 0.913132723375189 1 1
1.00400122578308 0.999388799682847 1 1
1.0260877959455 1.02349074503894 1 1
0.91585260901156 0.913480064303043 1 1
1.17427485536061 1.17087884404703 1 1
1.11886335142519 1.11584920915591 1 1
0.849709363843169 0.847510027498524 1 1
1.06680233503452 1.06372733985458 1 1
1.09493646462391 1.09172386384727 1 1
0.891810877467235 0.889441147167235 1 1
0.966592954064028 0.964359343234879 1 1
1.23544027358901 1.23090955642547 1 1
1.00123140346309 0.998686151158026 1 1
0.958055188451623 0.9545980148347 1 1
1.01489199410564 1.0112800874681 1 1
1.14153899407658 1.13816846742117 1 1
0.964420538686003 0.961490878246011 1 1
1.05308655169974 1.05002490861862 1 1
1.18881466209786 1.18475773938593 1 1
0.962290262567933 0.959494707831182 1 1
1.01346942880078 1.0104515380298 1 1
0.917619942163242 0.915283547664829 1 1
0.847383149780226 0.844965762483074 1 1
1.11770251196069 1.11469315332655 1 1
0.880135339574251 0.877350014967431 1 1
0.946592535564924 0.944180698332062 1 1
0.778129193779912 0.775686194499974 1 1
1.0401866240952 1.03740694235165 1 1
1.30180694948782 1.29804193858124 0 0
1.18682822875239 1.18262351369599 1 1
0.647697279096904 0.644841496680429 0 0
0.855332879007161 0.852387027552472 1 1
1.17529479747135 1.17136325246113 1 1
1.0388423921644 1.03588634583853 1 1
1.1723425931279 1.16950680766947 1 1
1.06875205078599 1.06600386552354 1 1
1.06731598691022 1.06385243210726 1 1
1.13014350442572 1.12743106705992 1 1
1.14425289269114 1.14043295527854 1 1
1.18506113414143 1.18093480462173 1 1
0.869581284992214 0.867507855517622 1 1
1.04358069194479 1.04027756522374 1 1
0.993497888127182 0.9909861698931 1 1
1.07718382828632 1.07394909038423 1 1
1.04843941071335 1.04511379218955 1 1
0.787404939816337 0.785308707444956 1 1
1.11164111769055 1.10808248474827 1 1
1.16790553676796 1.16288668848107 1 1
1.1319957392031 1.12846356285256 1 1
0.83410822445994 0.830938460143089 1 1
0.81206000546496 0.810126890188799 1 1
0.880542338591863 0.877572751653422 1 1
1.08315279411551 1.08056796159057 1 1
0.763639247111773 0.761671484240459 1 1
0.911992900737336 0.909358484258967 1 1
0.965075374841678 0.962069529077138 1 1
1.21288718449594 1.20901422278217 1 1
1.21860784383107 1.21550213662338 1 1
0.957254931537103 0.954267970641713 1 1
1.10139352542392 1.09871645798748 1 1
1.066077023777 1.0622678311848 1 1
1.34126404230572 1.33774231544367 0 0
1.0106332437353 1.00801000469641 1 1
0.896188816508433 0.89398893236909 1 1
1.04672578557072 1.04288396645195 1 1
0.88374510112129 0.881160954597728 1 1
0.722871506713139 0.720748045657206 0 0
0.956054662828551 0.952499532370987 1 1
0.852600853700477 0.850136886243607 1 1
1.00314902077213 0.999757797591972 1 1
1.12870345021246 1.12570775612959 1 1
0.876172383400486 0.872617839318472 1 1
0.930470133944127 0.927905552114254 1 1
1.06155962261539 1.05800508073245 1 1
1.08311114039401 1.07955986711758 1 1
0.843843499463039 0.841299961731773 1 1
1.07678447826454 1.07373722535233 1 1
0.863169609362538 0.860912938245472 1 1
0.746957792071835 0.745111331985071 1 1
0.891446842773239 0.888895406830761 1 1
0.945586201867933 0.943042255040509 1 1
0.85840292335002 0.855444595449153 1 1
0.974763606705793 0.97167803398985 1 1
1.25527819541364 1.25117048169061 0 1
0.928240529556204 0.925773451785977 1 1
0.719377453669291 0.716915639390048 1 1
0.779568453536394 0.777117039163171 0 0
0.870034115992539 0.867996254035955 1 1
0.772274389111402 0.770739946475509 0 0
1.05086936485211 1.04821901485979 1 1
0.950915398443052 0.947895235595015 1 1
0.725741660102604 0.72387049380306 1 1
0.984118874288842 0.980203630612954 1 1
1.09937442758641 1.09550713360028 1 1
0.827408514291667 0.825069008349735 0 0
0.714921398625988 0.71242503409087 1 1
0.95904114843854 0.954437745814442 1 1
0.793799847929639 0.791495900516594 1 1
1.06904919746839 1.06569695799977 1 1
0.767954472702327 0.765428623414103 1 1
1.2046038922277 1.20129127425641 1 1
1.18036523377935 1.17772128246162 1 1
0.767420425617933 0.765437509184631 1 1
0.845151364573417 0.842696464992739 1 1
0.887706057619639 0.88475219885235 1 1
1.09990207250118 1.09583247032513 1 1
1.17869911719294 1.17541524036087 1 1
0.766891024376165 0.7654025208382 1 1
1.3198084696666 1.31420099394564 1 1
0.783919620519179 0.781655955799305 0 0
0.954226363521863 0.952100158507362 1 1
1.02561682867601 1.0232283969576 1 1
1.31907378569214 1.31541116393519 1 1
0.989778371904971 0.987609410081484 1 1
0.837969702645496 0.835657964088691 1 1
0.951573886870945 0.947916100040223 1 1
1.06021610114912 1.05702784845317 1 1
1.12562053654677 1.12208881111256 1 1
0.808899710318577 0.806472611656291 1 1
0.901168453986883 0.898452987550305 1 1
0.711606069516243 0.70924363704005 1 1
0.811211240636977 0.808200737375577 1 1
0.856395100976391 0.854307428742238 1 1
0.97436677830085 0.971917252057519 1 1
0.906712399193832 0.904053733842677 1 1
1.10781227932729 1.10459792680055 1 1
1.0932224649832 1.09019919844073 1 1
0.907636726443162 0.9048085594197 1 1
0.935514875447392 0.93328696542371 1 1
1.05435539972495 1.05151879191582 1 1
1.24906534213913 1.24537637119981 1 1
1.03610882667957 1.03279049607287 1 1
0.802018179845346 0.800085380557461 1 1
0.775799757183212 0.773668952722257 1 1
0.888651209941751 0.885727654038664 1 1
1.03032112170542 1.02708807500309 1 1
1.02014542140287 1.01614603450372 1 1
1.09048680656873 1.08793219009726 1 1
0.72769051033459 0.724777653868451 0 0
1.17560891605307 1.17214874754523 1 1
0.941893299959733 0.93867353274612 1 1
0.950560118205114 0.946877744926243 1 1
1.12234522370359 1.11921011167996 1 1
1.18495206358027 1.18101739827103 1 1
0.938009273575619 0.935168037215178 1 1
0.797462700658023 0.795157067878843 1 1
0.974672793989765 0.971978076160206 1 1
0.996141826665782 0.993000542977314 1 1
0.826273780645332 0.824427194595042 1 1
0.948462220705409 0.944836544504978 1 1
0.630133361962775 0.628835849461002 0 0
1.08390202666624 1.08092657531372 1 1
1.12159610983274 1.11741578086378 1 1
1.05974733950679 1.05674318200116 1 1
0.973673308219004 0.970237419619884 1 1
1.29415194657013 1.29088092670639 0 0
1.10223474387011 1.09907643267855 1 1
0.963089044585558 0.961064059915334 1 1
0.883122315192813 0.880519704854454 1 1
1.11504886739685 1.11156158932957 1 1
1.07823945467118 1.07412793111875 1 1
1.25370133313532 1.25081907916448 1 1
1.0616630752308 1.05821007272359 1 1
0.857701167588198 0.854547368056395 1 1
0.721935471443935 0.719378458314323 1 1
1.04401086366703 1.04054657440629 1 1
0.976059945606987 0.973984742610361 1 1
0.897574787260647 0.895324311795781 1 1
1.24679002745667 1.24286867336406 1 1
0.877360969677018 0.874839500966329 1 1
0.920464635761771 0.918568888302387 1 1
0.776651791828933 0.774707882266962 1 1
1.14819616538117 1.14512428363745 1 1
0.763092448071977 0.760664957803368 1 1
0.959633872917836 0.956942201294836 1 1
1.00315531993222 0.999646863195329 1 1
0.852068593117517 0.849659494937291 1 1
0.933448811641276 0.931523633517039 1 1
1.09396292649053 1.08979964065849 1 1
0.941159353157901 0.937956896288662 1 1
1.17156060942699 1.16789898903454 1 1
0.663272242469914 0.661422511177912 0 0
1.22946862063606 1.22483574706359 1 1
0.971468341770332 0.968575420720621 1 1
1.05142974485777 1.04905877529105 1 1
0.826459260371196 0.822795917599177 1 1
1.04881289645432 1.0460766584278 1 1
1.13686968971748 1.13271224311067 1 1
1.04791386424145 1.04513830497102 1 1
1.12422324745587 1.12132236481312 1 1
0.931746649524958 0.92901116487867 1 1
1.02300138742141 1.02009069932603 1 1
0.910497564537127 0.908046303469062 1 1
0.779062721388118 0.77667829084483 1 1
0.960417921605044 0.958068571462436 1 1
1.04916255248734 1.0460849026628 1 1
1.18805909291004 1.18514341504823 1 1
0.887321669998822 0.885385335179361 1 1
0.905445068908998 0.903666454298652 1 1
0.865605766850933 0.862402781310105 1 1
0.984963945564803 0.98111164219832 1 1
0.905801626553703 0.902986565885894 1 1
1.01335506493002 1.01102758731009 1 1
0.924662360765233 0.921721070771668 1 1
0.982449620564298 0.978196820422528 1 1
0.921814494615411 0.918022202680133 1 1
0.813602136449291 0.811332572116847 0 0
1.1021687729998 1.09908481656561 1 1
0.826411412200344 0.823900477717097 1 1
1.19081140079262 1.18784125187843 1 1
0.809872825152613 0.807696045158277 1 1
0.933199694890968 0.930890700764688 1 1
0.80282195774986 0.80078382348091 1 1
1.34881302081316 1.34535031830747 0 0
1.17416204914215 1.17133547259651 0 0
1.10395182367206 1.10090360507882 1 1
1.02890601749422 1.02408662820124 1 1
1.10874338748513 1.1048987604935 1 1
0.906489121177346 0.903414054443762 1 1
1.07239340821346 1.06886980687488 1 1
1.30739021104803 1.30423111784475 1 1
1.35705125204002 1.35339737072361 1 1
1.18741469740183 1.18385555054846 1 1
0.926357502840633 0.923420031647965 1 1
0.749240506055468 0.746788206954517 0 0
1.2076179991953 1.20396632250127 1 1
1.26890731134775 1.26483738192251 1 1
1.05261763848101 1.04946189983411 1 1
1.07901865644936 1.0758907243745 1 1
1.23833530122822 1.2348679894278 1 1
1.07128411441987 1.06834640389391 1 1
0.829668369573241 0.827324644085652 1 1
1.12067723142449 1.11759545234369 1 1
1.0062747641473 1.0031150107227 1 1
0.92837198912414 0.925588609976734 1 1
0.911488493957281 0.909601582013301 1 1
0.916026577544833 0.912442783698729 1 1
1.02198717188121 1.01875932794637 1 1
0.991080681973951 0.988637832772601 1 1
0.716715033554255 0.714569619433531 0 0
0.750685590352706 0.748532298178266 0 0
1.02937993335246 1.0262252918448 1 1
1.03178035046369 1.028866696392 1 1
0.924475036967623 0.922428015767709 1 1
1.02910412831707 1.02684894241487 1 1
1.02365339292923 1.02102235059765 1 1
1.10237804447079 1.09965170793636 1 1
1.05920751951153 1.05578888570032 1 1
1.13926618696719 1.13607368309994 1 1
0.931041886327618 0.926786009045307 1 1
0.935314310739986 0.932361246925183 1 1
0.674243060025531 0.671328902526608 1 1
1.25929496854004 1.25591503801359 0 0
1.15509185931128 1.15219964785356 1 1
0.817553565600199 0.814866231631403 1 1
0.836700372642339 0.833249805907932 1 1
1.24013083946004 1.23675271077726 1 1
1.03323276762918 1.02982189975017 1 1
1.06721371988211 1.06311926041358 1 1
1.47699696211084 1.47238390543971 0 0
0.869620349443504 0.867009452014474 1 1
1.07147031188422 1.06825025201273 1 1
0.882779448574799 0.879398964641331 1 1
1.17323669256439 1.17021255477468 1 1
0.983236678998594 0.980121472758142 1 1
1.03946850776473 1.03617166718895 1 1
1.10915889279601 1.10582255702486 1 1
0.943322943577029 0.940456963255062 1 1
1.11270353343871 1.10948647063476 1 1
1.0125815351897 1.00899751451566 1 1
1.05086972599085 1.04835025287765 1 1
1.05269415594787 1.04961383027019 1 1
0.967749476871577 0.964343873736342 1 1
1.05061092184907 1.04707219239687 1 1
1.04122563704492 1.03816123938828 1 1
0.971792552502896 0.968411998715569 1 1
0.931935467701228 0.929275574533459 1 1
1.05549479349159 1.05171807256762 1 1
0.94459396489773 0.942321469331121 1 1
0.795757318503035 0.793303356621814 1 1
1.06357582028604 1.06027337994967 1 1
1.08436552801036 1.08182948344185 1 1
1.19323738162666 1.19034295960024 1 1
1.047822443856 1.04407690985997 1 1
1.16995963259928 1.16581796084017 1 1
1.06056287104062 1.056423596208 1 1
1.05258857935905 1.04893641647757 1 1
1.08065305283216 1.07761011558076 1 1
0.94035745795568 0.938245507097907 1 1
1.20526766065656 1.20194173772302 1 1
0.875344512018436 0.873325209491021 1 1
1.27128140738171 1.26777902235813 1 1
1.00100594422629 0.998018091168215 1 1
0.977095490505605 0.974279958576771 1 1
1.17850685793379 1.17543260499214 1 1
1.11529683676534 1.11215480646048 1 1
0.935141423651617 0.931785547358729 1 1
0.982797936683201 0.980805747381206 1 1
0.945407433417344 0.942359036887902 1 1
1.04299688155627 1.04057559332882 1 1
0.710700236791347 0.709028131439602 0 0
1.13438139723645 1.13086147318965 1 1
0.908175422773253 0.905666281251305 1 1
1.24146446721153 1.23795003532884 1 1
0.843393335777284 0.840582397037167 1 1
0.906025774995176 0.903788277484158 1 1
0.985030022562162 0.982439943740796 1 1
1.08411825020134 1.08136408631085 1 1
1.27542697701309 1.27075437305833 1 1
1.09053577286676 1.08743608564763 1 1
1.12496270200716 1.1213483337891 1 1
1.33304135140948 1.33025339421776 0 0
0.987891910143037 0.98457901694114 1 1
1.08209798950532 1.07809068461949 1 1
0.851482002230085 0.849001933866045 1 1
1.01545921319405 1.01278195722683 1 1
0.889084631895132 0.88652498315548 1 1
0.975504303943859 0.973134246628212 1 1
1.16895250879236 1.16591092086186 1 1
0.612665897172751 0.610939037923643 0 0
0.867629775262198 0.864462368681383 1 1
0.851852333628589 0.849960654266143 1 1
1.03227199590244 1.02931205643584 1 1
0.960518997481552 0.95804858785653 1 1
0.896441173979738 0.893907054954937 1 1
0.863225404849659 0.860622042745917 1 1
0.997327572235958 0.995048906254996 1 1
0.843761129417596 0.841361118857711 1 1
0.793257457061659 0.790460385397193 1 1
0.954890501967948 0.952068078466356 1 1
0.787903786492469 0.785469109177743 1 1
0.529526233621084 0.527868505788977 0 0
1.08144923712636 1.07833971906352 1 1
1.06030330172715 1.05647622839097 1 1
0.998973442437999 0.996679068566814 1 1
0.968866385903447 0.966520199507292 1 1
0.933794384090928 0.931161552117212 1 1
1.03224478949338 1.02900692490294 1 1
1.39467258614216 1.39111574334017 1 1
1.051784583229 1.0475594372827 1 1
0.830486707864581 0.827428367603902 1 1
1.06041801403078 1.05812979191925 1 1
0.883480391053434 0.88052452163286 1 1
1.04994870569515 1.04615457331596 1 1
1.13838501118689 1.13508823089483 1 1
0.671152838620774 0.669410017956818 0 0
0.912051635102312 0.909228300329603 1 1
1.08510571807868 1.08176438143944 1 1
1.07026743346407 1.06696546363358 1 1
1.07177815734757 1.06851371811836 1 1
1.08703408072339 1.0840439646545 1 1
0.803712625104068 0.801162648300777 1 1
0.67530232722165 0.673672965281627 0 0
1.10079705424348 1.09709728215318 1 1
0.977556761953264 0.974234329083419 1 1
0.939493124421324 0.937591827886831 1 1
0.831364350350314 0.829429163650193 1 1
1.1278109302089 1.12487492269928 1 1
0.88092036454561 0.877395051411318 1 1
0.852717894306634 0.850611385452874 1 1
0.812335361128772 0.80936261864381 1 1
1.16485396599317 1.16181119395863 1 1
0.847893545186397 0.845307033104892 1 1
0.805668480769869 0.803382360368746 1 1
0.81136101510862 0.808767476419683 1 1
0.957195459194812 0.954266539859101 1 1
0.921395172501958 0.9192247630638 1 1
1.1725463228746 1.16961282423689 1 1
1.09283848878164 1.08925063775025 1 1
1.02087156873861 1.01803492519846 1 1
0.647509439957429 0.645262790330456 1 1
0.82833812772315 0.825899329955025 1 1
0.747169227751017 0.745558496748086 1 1
1.01014705569316 1.00733636453743 1 1
1.0069123474607 1.00424324372368 1 1
0.947283141694298 0.943703895763496 1 1
0.999057920646469 0.996527079434147 1 1
0.886017535512681 0.883435354006892 1 1
1.11093008100894 1.10778678914048 1 1
1.28180909381745 1.2778887593848 1 1
1.1221874556553 1.11861893762149 1 1
0.978871079896467 0.976349030910864 1 1
0.737053866980982 0.734376489483915 0 0
1.01395295015666 1.01124882086831 1 1
1.06163968074784 1.05860284179136 1 1
0.963348625640144 0.960544477703435 1 1
1.09324376782599 1.08911373909887 1 1
1.20800192629419 1.20394862869845 1 1
0.918457118527699 0.915610004931916 1 1
0.690160983880123 0.68822769284407 0 0
0.98758980857429 0.984978180618479 1 1
1.0837091113792 1.08093739790074 1 1
1.062605421369 1.06005288601419 1 1
0.748323116128154 0.746219186765995 1 1
1.14215387800555 1.13858181719385 1 1
1.15641891079511 1.15307613653826 1 1
1.11664820421177 1.11366024556026 1 1
0.912330119950046 0.908786201926457 1 1
1.13797696801433 1.13366697851489 1 1
1.06453175790136 1.06131495186247 1 1
1.07037813475969 1.06728799632527 1 1
1.0392591982056 1.03682566300253 1 1
0.787248103573196 0.78476310160476 1 1
1.29457312190405 1.29175782336867 0 0
0.893978207074781 0.891376409821583 1 1
0.835820195837047 0.8328895084937 1 1
1.02065073486997 1.01784027337964 1 1
1.1095542219239 1.10521373034322 1 1
1.18782283253191 1.1836229545223 1 1
1.10787655217652 1.10550646502375 1 1
1.04066166529888 1.03825467259864 1 1
1.08402290336655 1.08122189986837 1 1
0.941558448050619 0.939750624946719 1 1
0.714690617651275 0.712420312838927 1 1
1.01631864891379 1.01266946598279 1 1
0.676012927402525 0.674171496728079 0 0
0.971266069903516 0.968309194562404 1 1
0.830560059379589 0.827811676709813 1 1
0.904542905878081 0.90152276517384 1 1
1.01900799248016 1.01664586285996 1 1
0.871159430420231 0.867608937476998 1 1
0.81277030208437 0.810497726976653 1 1
0.880261136062591 0.876482283274032 1 1
0.909167186942249 0.906409684770527 1 1
0.84868038366665 0.845948420833162 1 1
0.831425848715521 0.828734108956794 1 1
0.951905291815306 0.948538954482952 1 1
1.47786377626355 1.47173867563897 1 1
1.02717146203873 1.02342114953229 1 1
1.11004719846321 1.10698544512608 1 1
0.987654078702911 0.984408709893225 1 1
0.925139668739793 0.922362461230539 1 1
1.00834888456109 1.00607752835102 1 1
1.09321099479477 1.09057471975316 1 1
1.11254735045914 1.10923371557448 1 1
1.23792079618622 1.23474711419992 1 1
1.00243690652993 0.999271203675646 1 1
1.30402898098419 1.30040427666296 1 1
1.031540171286 1.02857397826416 1 1
0.928517332849052 0.926008989503762 1 1
0.999622323400256 0.996554414579142 1 1
1.10966922428671 1.10667735113787 1 1
0.722797178936263 0.720866934677549 1 1
0.923240740407985 0.920937272501746 1 1
1.03271763420757 1.02881588424815 1 1
0.833962388538456 0.832161720040162 1 1
1.13317220748538 1.130382689769 1 1
0.757610457467438 0.755446026198005 1 1
1.0841845736472 1.08123732314123 1 1
1.31148921561018 1.30650824311962 0 0
1.1306053382653 1.12722159338957 1 1
1.03583890839466 1.0323476623164 1 1
1.16177532666919 1.15837775112798 1 1
0.967306772960422 0.964744043692225 1 1
1.1311098282698 1.1281394882364 1 1
0.965786732820834 0.96316675029803 1 1
1.00224611028362 0.999797435215987 1 1
1.12763456922653 1.12357305400207 1 1
0.919023854882955 0.916110752988354 1 1
0.886717938144572 0.884286830656042 1 1
0.897685678435136 0.894720988407577 1 1
0.927088636010795 0.924409710198038 1 1
0.943064138041249 0.940080880114773 1 1
1.20919311561306 1.20538301209274 1 1
1.06659497780605 1.06347550006039 1 1
1.07159962656256 1.06808718577429 1 1
1.11056966158335 1.10751447605358 1 1
0.794677735058853 0.791787423041251 1 1
1.16231690525619 1.15887780214502 1 1
0.900492499449723 0.896960061455685 1 1
1.10144854814269 1.09763172644309 1 1
1.02068858198499 1.01719524398879 1 1
1.01318618502273 1.01051981895626 1 1
1.30001431095849 1.29617374318042 0 0
0.969188035687258 0.965785266527823 1 1
0.925180037619875 0.922636122121512 1 1
0.918517241390299 0.915526235974819 1 1
1.1555400623435 1.15097466739911 1 1
0.97026443865212 0.966628573666197 1 1
1.253537990491 1.24917118050655 1 1
0.922834759003611 0.919580024529011 1 1
0.92080070108359 0.917215859482982 1 1
0.956972143523074 0.953914967938819 1 1
1.01639855697542 1.01266662106427 1 1
1.07330036077446 1.07019483180804 1 1
1.14157333263692 1.1384810772893 0 0
1.05020387178341 1.04775334962667 1 1
1.12499585739477 1.12159058775085 1 1
0.671581264119419 0.670081688722559 1 1
1.10082327122766 1.0974403054833 1 1
1.13673063271799 1.13315859729043 1 1
1.24375813056866 1.2393156838472 1 1
0.671131118762774 0.669307017219986 0 0
0.600950789826686 0.599030377063901 0 0
0.92014550353279 0.917634268105912 1 1
1.20718871336481 1.20365386179955 0 0
0.524305167289666 0.5224427973515 0 0
1.08819714785884 1.08528642626025 1 1
1.2521321719992 1.24872786908667 1 1
0.942795459259327 0.940506014232881 1 1
0.792346862302372 0.790107141680508 1 1
1.05909015970849 1.0567736088463 1 1
1.0605589031071 1.05797091408237 1 1
0.881845703455783 0.87951069590603 1 1
0.843602173299696 0.841015848918523 1 1
0.895751878598499 0.893060259238558 1 1
0.986354069072836 0.982443541470083 1 1
0.875539838404653 0.873854187902804 1 1
0.896621481925713 0.893515777327017 1 1
0.711330385334709 0.709479307406661 0 0
0.689780552833298 0.687605051056339 1 1
1.17185920162184 1.16851270648496 0 1
1.13896310788992 1.13565865849032 1 1
0.981093746700565 0.978363335447476 1 1
0.861525563315148 0.859743103697496 1 1
1.02558538960659 1.02319798690457 1 1
1.15084327903268 1.14682356532624 1 1
0.757092922038165 0.754755985451186 1 1
1.02876755000491 1.02622931449719 1 1
1.21755020551193 1.21315513892351 1 1
0.648826403830628 0.647308383863876 0 0
1.11826977900494 1.11487364684467 1 1
1.40761895134069 1.40414065202547 0 0
1.21063076670012 1.20737678180131 1 1
1.30219300513291 1.29866797102407 1 1
0.971118071747936 0.968823479375505 1 1
1.07846412346769 1.07517952789225 1 1
0.828624875351294 0.826230243803517 1 1
1.17829928908877 1.17523271596983 1 1
1.19001372487183 1.187137674812 1 1
0.79837264686151 0.796550594270294 1 1
1.02458589684984 1.02119696491465 1 1
0.900236844788094 0.897768343033017 1 1
1.11794850125673 1.11471993404639 1 1
1.11118822673681 1.10770461058396 1 1
0.889527423483481 0.886478753026444 1 1
1.26147196051578 1.25737660399749 0 0
1.22018112549655 1.21701001064416 1 1
0.998816467685475 0.995993810244127 1 1
0.96527164454606 0.962479500552641 1 1
0.949211040290184 0.946947520369385 1 1
0.94409129982922 0.941416817694784 1 1
0.866310976942933 0.864340412172898 1 1
0.439123967948342 0.437950531719811 0 0
0.827513039037894 0.82521421738666 1 1
1.00130861288586 0.997458334217878 1 1
1.08357414755948 1.08100233383251 1 1
0.644360430901094 0.642152768842212 1 1
0.986007441761212 0.983230395145855 1 1
0.983434682193111 0.980235704848532 1 1
1.0184395710509 1.01472989302877 1 1
0.68973312986916 0.688149960844094 1 1
1.1735273512918 1.16871584770496 1 1
0.930777917450729 0.928311521892132 1 1
1.09061846181629 1.08750123675267 1 1
0.736238273911815 0.733792491082395 0 0
0.762517960805164 0.760164383809043 1 1
1.00064877699731 0.998408059880004 1 1
1.0892728404153 1.08671020498075 1 1
1.00343900426998 1.0009960776059 1 1
1.03460792334278 1.03216965340255 1 1
0.892180149509697 0.889260934957512 1 1
0.763322695799859 0.76151193011612 1 1
0.8729903019181 0.87077356371403 1 1
0.921302343476603 0.918630090484543 1 1
0.921646655991681 0.918836878746753 1 1
1.06737981895258 1.06407333701503 1 1
1.00927706951892 1.0055373108858 1 1
1.06460389734627 1.06197393851413 1 1
0.800474104868753 0.797960009948017 1 1
1.13701725352048 1.13233119535423 1 1
1.0181147346657 1.01501132409229 1 1
1.04881420675441 1.04475785250761 1 1
1.09419657265702 1.09127127159966 1 1
1.30423886786772 1.30012697743499 1 1
1.07111380837273 1.06867679624482 1 1
1.06236761405085 1.05939251942703 1 1
0.918440466361035 0.915456549813746 1 1
0.838450172693988 0.836408819626882 1 1
1.32979232707663 1.32591279993634 0 0
1.03206686162532 1.0288725029484 1 1
1.1384725464215 1.13490394280408 1 1
0.567014086071135 0.565692926654017 0 0
1.02958936111389 1.02550368038022 1 1
1.32871907051017 1.32560247765283 1 1
0.95079980488226 0.948572692191323 1 1
1.00308203497274 1.00012977417927 1 1
0.98372832990904 0.981153389415564 1 1
0.856343986998208 0.853977460612886 1 1
1.04518485981653 1.04225183902321 1 1
0.981592698288763 0.97908964809792 1 1
0.941136660818821 0.938498818837794 1 1
0.692792586406509 0.690672014033148 0 0
0.660155717155803 0.658144275324827 0 0
1.11878780669327 1.1150258433934 1 1
1.04945682650718 1.04642152791816 1 1
0.750846497284428 0.748271327960665 1 1
1.21533450170679 1.21195797443257 1 1
1.03044495250236 1.02735207894895 1 1
0.854801860011029 0.852149078591214 1 1
0.823296672076812 0.821093625053479 1 1
0.843249816242387 0.841064696003825 1 1
0.837270646566976 0.835028006605545 1 1
1.06705282888656 1.06454260309924 1 1
1.27096954736716 1.26745485555595 1 1
1.22059743219377 1.21668460523195 1 1
1.09775263524638 1.09402428157251 1 1
1.00719696879565 1.00462222309455 1 1
0.916422128989536 0.914194043896251 1 1
0.974031834251418 0.97127863229802 1 1
0.899965464310559 0.895959358474852 1 1
1.19290778451306 1.1895638518047 1 1
0.885781784149225 0.882928416407428 1 1
1.00277222252321 0.999371314639308 1 1
1.07233844657328 1.06940266291572 1 1
0.932671342385216 0.929853423995708 1 1
1.00957244425117 1.00697276110242 1 1
0.715385211091327 0.713784223482397 1 1
1.13067214018409 1.12651545869727 1 1
1.02257339640594 1.01949826139065 1 1
1.25580065890078 1.25260572435002 1 1
1.11422885799385 1.11082720633684 1 1
1.20870059285517 1.20498607308995 1 1
1.16963473635912 1.16627059410605 1 1
1.14185180182268 1.13900086005071 1 1
0.758852826855496 0.756882904452492 0 0
0.90906302362288 0.906623331409997 1 1
0.990288978264968 0.987648831493564 1 1
1.22381492170054 1.22022673066194 1 1
0.897653789226258 0.895065368991666 1 1
0.953258780504175 0.950618007798036 1 1
1.15512796039598 1.15151659655709 1 1
1.03695246645138 1.03341585015115 1 1
0.810002358830458 0.80818069241123 1 1
0.817357061620081 0.814681516049382 1 1
1.54393519108324 1.53941535914087 0 0
1.05503927030987 1.05269267853686 1 1
1.23370222774655 1.23055622916324 0 0
1.1371848737931 1.13383247894869 1 1
1.07602511099019 1.07269924782315 1 1
0.991321875741143 0.988748839446014 1 1
0.9036592804457 0.900664323815136 1 1
1.16174239447772 1.15740051719421 1 1
0.618165294979459 0.615548277101456 0 0
1.05713845836271 1.05408592643061 1 1
1.21948026886127 1.2160138222677 1 1
1.01555222204491 1.01171498276877 1 1
1.11340197064013 1.10957439838923 1 1
0.946262049082339 0.943993448326215 1 1
1.00170357754852 0.998812064126541 1 1
1.09602340636361 1.09316004140724 1 1
1.2543700006476 1.25015398987799 1 1
1.0949593475289 1.09238370881525 1 1
1.14225836759814 1.1387556172684 1 1
0.745674607984706 0.742081831893605 1 1
0.963376085188661 0.96108825226881 1 1
1.11272368665223 1.11028253210064 1 1
1.00827348079458 1.00608410955132 1 1
0.829579001028619 0.827450901209979 0 0
0.814973794263908 0.812214259948865 1 1
1.09977863828511 1.09655871504978 1 1
0.978457567029797 0.975519982426418 1 1
0.83047480858221 0.828132565007325 1 1
1.11622689568879 1.11371522127274 1 1
1.0369989232367 1.03367572303924 1 1
0.789593563755115 0.787339748169746 1 1
0.896350843743848 0.893068296225535 1 1
0.979692689249869 0.977306122591442 1 1
0.712232248550843 0.710214693977337 1 1
1.132539746213 1.12923711481875 1 1
1.26492486391259 1.26111298588097 1 1
0.755116816510588 0.752291804574808 1 1
0.964669147548867 0.961158522240497 1 1
1.08856743449058 1.08615669524993 1 1
0.902759811111242 0.900391173221568 1 1
1.03219928994601 1.02829457047528 1 1
1.13060660343287 1.12722671469693 1 1
1.21497509073554 1.21127302494937 0 0
0.86404049143487 0.861758887465204 1 1
0.842832423826365 0.840494742201422 1 1
1.22205312335166 1.21917814458281 1 1
0.836677545975764 0.834227150573457 1 1
0.89005940411949 0.88729800174555 1 1
0.892433470065656 0.889410994610887 1 1
1.06511237298663 1.06231545145239 1 1
1.24805813294763 1.24315931434126 0 1
0.812423107920906 0.810268860039955 1 1
1.07058045087563 1.06796448055427 1 1
1.15737100090879 1.15486562480264 1 1
0.603347941949156 0.601778926138003 0 0
1.06854269736172 1.06535955523348 1 1
0.922663457311305 0.9202259664452 1 1
1.22174263916999 1.21945505023758 1 1
1.04914322218564 1.04556568054872 1 1
1.17621390927891 1.17281039770826 1 1
0.713121472331185 0.711012792950475 1 1
0.754509945233835 0.751942651877473 1 1
1.24220357311786 1.2386497830244 1 1
1.30264373363594 1.29861978624789 1 1
0.679259379657255 0.677459214316208 0 0
1.16735383142285 1.16427692922186 1 1
0.934007506781471 0.930849107726432 1 1
1.08824290504735 1.08455789814709 1 1
1.11693023049287 1.11423837871204 1 1
1.07184263546509 1.06906341469331 1 1
0.799061791979028 0.797080832035656 1 1
0.93416359714849 0.932170594302756 1 1
0.956819709400018 0.954602449297562 1 1
1.37181780238873 1.36802732488953 0 0
0.813337993948268 0.811294873178283 1 1
0.862996585444012 0.859993587431116 1 1
1.0248897119494 1.02128789707299 1 1
0.743256307721234 0.741611238722639 1 1
1.12126229616125 1.11816907136972 1 1
1.1040888975445 1.10013534832242 1 1
0.810796346536817 0.808359020078384 1 1
0.970844524897327 0.96749742898262 1 1
0.839969245144027 0.837076367719303 1 1
1.1197008229589 1.11721252132575 1 1
1.21095563159078 1.20670855585743 1 1
0.912580507329717 0.909601416764323 1 1
1.08320351802275 1.07897224588995 1 1
0.870281661808886 0.868232604441943 1 1
0.824331209629055 0.822305487145088 1 1
1.13704438218097 1.13345978953108 1 1
1.20143928919584 1.19820620985804 1 1
0.965554751596075 0.963078966484097 1 1
1.20850827288652 1.20508043042301 1 1
0.955109959363299 0.951901585887763 1 1
0.829597594002207 0.827572062208823 1 1
1.25499584020753 1.25053657810025 1 1
0.664039607007422 0.661835688904304 0 0
0.723938563929422 0.722016288730992 1 1
0.805620263024186 0.803778610158596 1 1
0.752759657859156 0.750387196131701 1 1
0.964470736081943 0.961372916461439 1 1
1.23457323927039 1.23054475281616 1 1
1.05517020005825 1.05178839500812 1 1
0.971137590920731 0.968194412845932 1 1
0.692637313999705 0.690346897423708 1 1
0.652671321888448 0.650280562566898 0 0
1.18093104841343 1.17680413250805 1 1
0.862578386655152 0.860666477770476 1 1
0.83498732376327 0.833014477351285 1 1
1.05174658671543 1.04822554514926 1 1
1.23708585059605 1.23340276222412 1 1
1.13528284024872 1.13183021470835 1 1
1.16966069818018 1.16605218655714 1 1
1.08207592409597 1.0781798716698 1 1
0.869726781548509 0.866873996242592 1 1
0.84870304413658 0.846318232089835 1 1
1.05762696871345 1.05440085123997 1 1
0.976875194044772 0.973639308531337 1 1
1.01623825613686 1.01297286444725 1 1
1.11784605084758 1.11362319064796 1 1
0.866064516238602 0.863662574898135 1 1
1.19407041976824 1.18982520111938 1 1
0.909706897878127 0.906134567652066 1 1
0.842640012470213 0.839009942763367 1 1
1.06162742349923 1.05931452500788 1 1
0.947773631399712 0.944228156048434 1 1
1.05027753412478 1.04559981968092 1 1
1.27294999750266 1.2692531289052 0 0
0.905610059142291 0.902430583331686 1 1
1.20076385531342 1.19572186838787 1 1
1.09135196177909 1.08784211511413 1 1
1.26390961729087 1.26148324779027 1 1
1.05944631988434 1.05735730628421 1 1
0.773018844351847 0.771082730996041 1 1
0.754858091812152 0.752935835591739 1 1
1.11822031331367 1.11467340045293 1 1
1.00357789631825 1.00058691099197 1 1
0.896763067209424 0.894420698880959 1 1
0.959757256577038 0.955729845864237 1 1
0.764607774178845 0.762271217837669 1 1
0.935961324754813 0.933690185723311 1 1
1.13784621449813 1.13396751073893 1 1
1.07677246225614 1.07310311887074 1 1
1.03827402094592 1.0352648984165 1 1
1.17236602329471 1.16926417920111 1 1
0.940807726461263 0.938271379548869 1 1
1.42564189312126 1.42077394604323 0 0
0.659203452814919 0.657624119962655 0 0
1.04983845098174 1.04616523241246 1 1
0.937678284169509 0.934670573991118 1 1
0.779423788934308 0.777171004825113 1 1
0.937729494777498 0.935554955294528 1 1
1.12448022131494 1.12166086831739 1 1
0.937966008849652 0.935457151586015 1 1
0.989180780244802 0.986488245230105 1 1
0.782878215015722 0.780537806200924 1 1
1.46983897823708 1.46591019354597 0 0
1.08677724000229 1.08427772608175 1 1
0.95863357746886 0.956080234910736 1 1
1.07060280368502 1.06779687127396 1 1
0.964565636024442 0.961538457045402 1 1
1.04255042503075 1.03930347299472 1 1
1.08283003950125 1.07866142720417 1 1
1.09625005400292 1.09334744100187 1 1
0.910601377918239 0.908262913893655 1 1
1.10964641040516 1.10652009091156 1 1
1.34688185666134 1.34245038791847 0 0
0.908090599609893 0.905166647753855 1 1
0.802048227482307 0.800074841008258 1 1
0.881242152935825 0.877721769155712 1 1
0.907011479937279 0.904756295584598 1 1
0.898625612825278 0.89609070159485 1 1
0.77710301048868 0.774270912342362 1 1
0.883218007666072 0.880834212213549 1 1
1.0495143864526 1.04605004751968 1 1
0.99415664563435 0.99004483785003 1 1
1.28257305541783 1.27786597574915 1 1
0.881112887564105 0.878569970422842 1 1
0.833868266289182 0.831624957921962 1 1
1.24332524483083 1.23933160898315 1 1
0.930367380483587 0.927908903027744 1 1
1.02893103279436 1.02574436818085 1 1
0.886607813835748 0.884048080674349 1 1
0.850701153120875 0.84828205807967 1 1
0.879708944974961 0.877812967446921 1 1
0.940934128916094 0.938114763057715 1 1
0.901491183533293 0.898404770287921 1 1
0.89453747842133 0.892399039991355 1 1
1.08336672433928 1.08065740116604 1 1
0.960700840867978 0.958209175469721 1 1
1.13702003434264 1.13355616318243 1 1
1.012897532683 1.01042455372603 1 1
1.22387770875106 1.22022085153423 1 1
0.998366091016502 0.99541856466858 1 1
1.14647151540597 1.1417681227763 1 1
1.18217892613844 1.17892310629199 1 1
0.846083578306619 0.843762171844944 1 1
0.98326430622148 0.980761328904753 1 1
1.32887926782647 1.32465819850363 0 0
1.03747209303982 1.03491993249189 1 1
0.762682835846499 0.760561537555786 0 0
1.07939877740094 1.07624659148382 1 1
1.05701000156202 1.05349849750253 1 1
1.26949878362337 1.26561285678769 0 1
0.619566057768322 0.61811842088239 0 0
0.904672798053716 0.901645078871181 1 1
0.998916408973392 0.99545250895103 1 1
0.934145836533606 0.931330727791147 1 1
1.30315693928628 1.29947794551252 1 1
1.24603694969475 1.24199802759324 1 1
1.0551897430232 1.05264672493308 1 1
0.790311882526173 0.788422494354659 1 1
0.683382232313241 0.681855337633148 0 0
1.09851005770686 1.09543753692559 1 1
1.01154701189801 1.00946461715597 1 1
1.07186840736222 1.0692522218964 1 1
1.19190490837519 1.1890451939404 1 1
1.0663638542599 1.06347293116059 1 1
1.24587448220798 1.24157052737467 1 1
0.792335954323254 0.78908904630041 1 1
1.13944199693626 1.13615609915462 1 1
0.828934246058231 0.826020672577225 1 1
0.663235301497149 0.661570240578491 0 0
1.34713264382546 1.34371348961499 0 0
1.02774347286586 1.02548245620399 1 1
0.866655206398802 0.863870862986398 1 1
1.10323034829907 1.10015229234402 1 1
0.921391263554355 0.918814625814647 1 1
0.838137068774452 0.836192752822293 1 1
1.16958614531137 1.16567718729243 1 1
1.21552120034293 1.2116229429385 1 1
1.1059510385789 1.10320362470641 1 1
1.03637770547091 1.03312682393956 1 1
0.947596795763648 0.945614815376598 1 1
1.24135969396956 1.23859187074458 1 1
0.846609232119583 0.843592655436598 1 1
1.02777401048496 1.02503260017484 1 1
0.78553255444079 0.783122533965845 1 1
0.83972217727816 0.837902498369389 1 1
1.15564554423732 1.1528962875652 1 1
1.16893201042166 1.16560939307791 1 1
1.12602889239872 1.12358537232187 1 1
0.972378400031091 0.969693714219604 1 1
0.928772893696189 0.92651568835857 1 1
1.12211057192786 1.11888953037461 1 1
0.933426350876741 0.931575330720243 1 1
1.0137798975893 1.01146071912864 1 1
0.882718602870256 0.879781203737656 1 1
1.08407995966975 1.08084057670032 1 1
0.895660365807965 0.893899590065495 1 1
1.23862735838741 1.23411791511122 1 1
1.06219547278715 1.05897196870864 1 1
1.03578435034643 1.03221859774786 1 1
0.99321556463661 0.990526900547382 1 1
1.18197824475945 1.17710674559104 0 1
0.843272429958088 0.84066351344113 1 1
1.01528205849976 1.01177115456555 1 1
1.18565671466718 1.18178049257159 1 1
1.18219805813562 1.17849549096492 1 1
0.873466053427663 0.870469119101402 1 1
1.03536423435108 1.03164503504899 1 1
1.28835897882626 1.28532037399859 1 1
0.775419300057597 0.772636943113423 1 1
0.803936795049553 0.8010336756483 1 1
1.28343299864296 1.2800676386283 0 0
1.26376574163946 1.26012838522454 0 0
1.12511164053173 1.1221542184727 1 1
0.754430478772956 0.75217712655111 1 1
1.12930819323492 1.12606502398646 1 1
0.741976316740575 0.739659202492645 1 1
1.29932163038236 1.29600020716214 1 1
0.974289459719942 0.97151012066921 1 1
0.633669760709548 0.631797438613694 0 0
1.17299594967627 1.16990370189857 1 1
0.835156984021833 0.832228050168867 1 1
1.04017483434941 1.03713778476678 1 1
0.89526893023708 0.892757792035061 1 1
1.09003086915912 1.08551119306868 1 1
1.01372561954049 1.00995304555515 1 1
1.02772702121301 1.0251191962923 1 1
1.28117998238619 1.27679739792328 1 1
0.873387830574089 0.87159449390518 1 1
0.894943308513626 0.892567031920837 1 1
1.07838680695292 1.07543890458312 1 1
0.979938234149138 0.976474830777582 1 1
1.21268208081853 1.2084099194291 1 1
0.919399101365339 0.916555818479629 1 1
1.08297258080139 1.0800867083247 1 1
1.09383320401339 1.09131418327245 1 1
1.14558130614284 1.14189642626945 1 1
0.940254543635732 0.937928629531734 1 1
1.05101389522388 1.04820345511493 1 1
1.06045548043411 1.0578559392984 1 1
1.22152853794699 1.21813964932976 1 1
0.908868470006338 0.906379448478503 1 1
1.18231009045757 1.17908189628942 1 1
0.982141411867489 0.979498635594159 1 1
1.11326315482997 1.11005230501546 1 1
1.00538941644279 1.00312270975696 1 1
1.16509916815804 1.16184664517403 1 1
1.04171359389123 1.03915156535445 1 1
0.880667537612362 0.878125793655629 1 1
1.07017468058417 1.06595569435299 1 1
1.03926275348222 1.03621400407909 1 1
1.0227781480104 1.02047720400536 1 1
0.911726076057454 0.909230385038394 1 1
1.00564308575294 1.00350824262621 1 1
1.08544343656165 1.08316040191605 1 1
0.883384864450914 0.881146041068255 1 1
1.32388423556059 1.31873104388504 1 1
1.14606262059576 1.14220620084611 1 1
0.658188605085875 0.656433745114751 0 0
0.973548744113866 0.970588925295971 1 1
0.989869232538666 0.986644134345611 1 1
1.14807287636275 1.14519615905103 1 1
1.11889968536753 1.11565594046339 1 1
0.910071627366659 0.907389515194529 1 1
1.17958951499783 1.17686033756187 1 1
1.19547413955944 1.19099753478048 1 1
0.601134300780248 0.599750082683748 0 0
0.849967226899297 0.847593727711793 1 1
0.810756392484366 0.809009241743172 1 1
0.708908522458507 0.707270661209424 0 0
1.00572546149799 1.00230931141081 1 1
1.09055025014297 1.08717120369662 1 1
1.4027037717044 1.39864470743285 0 0
1.15326792316821 1.14898658821 1 1
1.12350832385613 1.12001432531406 1 1
0.979435997963117 0.976813233248253 1 1
1.19325834733872 1.18958592936103 1 1
0.971515776948655 0.968996382154843 1 1
0.903741087800114 0.901651729960101 1 1
0.963766021690908 0.961145165503011 1 1
0.963854530998293 0.960610753141509 1 1
1.01935365868705 1.01681859131701 1 1
0.672502570920707 0.670820910107706 1 1
1.04766554296016 1.04370947089049 1 1
0.930910472874455 0.927741070359754 1 1
0.814806676579335 0.811949677063877 1 1
1.17214433234502 1.16913411684978 1 1
0.861323561656345 0.859488918708966 1 1
0.972198637919205 0.969698342962062 1 1
0.671337536195437 0.669509711599493 0 0
1.04311482865364 1.0407477607636 1 1
0.743421008757546 0.74141319621948 0 0
1.15356429279068 1.15112918341053 1 1
1.09963212529431 1.09576240904678 1 1
1.08576337956122 1.08219438788175 1 1
0.984183936141106 0.980336277455533 1 1
0.93079698391311 0.928235708725422 1 1
1.02688055067673 1.02452833012626 1 1
0.958121295590239 0.955045178987622 1 1
0.817462743489505 0.814500257179406 1 1
1.1778006255089 1.17464314843821 1 1
0.949411316524025 0.946667546414909 1 1
0.996020269553892 0.991878489313202 1 1
1.05794601428601 1.05456642678126 1 1
1.11255437364986 1.10972009321029 1 1
1.1557515536161 1.1522795174651 1 1
1.27241231261763 1.26918118708195 1 1
1.00893525656334 1.0054696354956 1 1
1.08575329424493 1.0820260505468 1 1
0.928281252472739 0.926000631476259 1 1
1.13938799310145 1.13598986495384 1 1
0.812336964980389 0.809908564017831 1 1
0.855316168309689 0.852617490268294 1 1
0.976973248155631 0.974327039517128 1 1
0.837290803640761 0.834932020511639 1 1
1.16617434531713 1.16269492078948 1 1
1.06358218569084 1.06089211896924 1 1
0.874849369259666 0.872017904381501 1 1
0.978297464200427 0.974865901077655 1 1
0.883412421296995 0.879551718135984 1 1
1.14797045108113 1.1451171584338 1 1
1.25711298128353 1.25285590749133 1 1
1.07497246367526 1.07154526088284 1 1
1.22249406941099 1.21865057538762 1 1
1.09179606110051 1.08853314567581 1 1
0.999518687163593 0.996340434863966 1 1
1.09671556192914 1.0930138635302 1 1
1.18363169785885 1.18100780404483 1 1
1.1357247401833 1.13273856919109 1 1
0.578378482184022 0.576297253278585 0 0
1.03544687279125 1.03178523759371 1 1
1.12783996394522 1.12494729630296 1 1
1.0397086122115 1.03662990147754 1 1
0.754162113108543 0.751953901465496 1 1
1.04158216571051 1.03802036640841 1 1
0.954019189794183 0.951121697211306 1 1
0.847606431745438 0.845578945323793 1 1
1.13787217831094 1.13470197825732 1 1
0.767918486605521 0.76567799130185 1 1
0.813969485890009 0.811479989593316 1 1
0.900563022145293 0.897627266944275 1 1
0.928569660834513 0.925471738230646 1 1
0.903646822026534 0.900714309732488 1 1
0.97604552838473 0.973731459180867 1 1
0.824028206376907 0.822173140476958 1 1
1.28722476630999 1.2837009418694 1 1
1.08286977962232 1.07952221983217 1 1
1.15625455262237 1.15321735581428 1 1
0.505508716927706 0.503621050969881 0 0
1.05182986644896 1.04869876289705 1 1
1.22801016810983 1.22420183834605 1 1
0.867894100509226 0.864796073925709 1 1
1.06934644192246 1.06524065771171 1 1
0.954223663938452 0.951382040672047 1 1
0.839371604816157 0.83678370487607 1 1
0.908707349532421 0.906536358090439 1 1
0.968910702830913 0.966381494300457 1 1
1.25513116483537 1.25180731768002 1 1
1.07467383564683 1.07146214670204 1 1
1.13406377939315 1.13048156814152 1 1
0.858919049638415 0.85683929771573 1 1
1.02188205879843 1.01844944550653 1 1
0.876868164149549 0.874598383030303 1 1
1.01423284670066 1.01099946991405 1 1
1.23106633357803 1.22799494365181 1 1
1.06375027544342 1.0604383409041 1 1
1.26054345064167 1.25766303307419 1 1
0.63605215897838 0.634104994346437 0 0
1.30536766403758 1.30228036092978 0 0
0.973717979012011 0.970412081700273 1 1
0.715872760710761 0.714086966525961 0 0
1.01823748631077 1.01540273541082 1 1
1.03118884545966 1.02762675667348 1 1
0.99169704733682 0.987934748113808 1 1
0.931534992096815 0.928724543507002 1 1
1.01664494180136 1.01374804787949 1 1
0.932441725430669 0.9294927654727 1 1
1.13613664934602 1.13293886500271 1 1
1.0154500517982 1.01229063081672 1 1
0.989397144745177 0.987164725598359 1 1
1.26256053601268 1.26014885579235 1 1
0.900656811108943 0.898580280007455 1 1
1.08363533333461 1.07998029968211 1 1
1.1478265568996 1.14411429925654 1 1
1.19943075323642 1.19522124922247 1 1
0.971819262047116 0.96911225754941 1 1
1.04097780863636 1.03720242290077 1 1
0.576095337060983 0.574611010925818 0 0
1.26459827795299 1.2616139585597 0 0
0.81627150569439 0.813756638482098 1 1
0.775373928512005 0.77320225783967 1 1
0.992478278155635 0.989384550890849 1 1
0.882590750424955 0.878990607203546 1 1
0.97038009958755 0.968043208215902 1 1
0.972786987776878 0.969372545184153 1 1
1.13920469381983 1.13522491742746 1 1
0.967518903133108 0.965039899974299 1 1
0.925417210042685 0.922076235719423 1 1
0.443986537625887 0.442714150919817 0 0
1.05533329037544 1.0522955301412 1 1
1.0255603859271 1.02297087879382 1 1
0.86891856638762 0.865669491688555 1 1
0.733510321454261 0.731054444053673 1 1
0.914239068855951 0.911946231329197 1 1
1.02468577759052 1.02220259256164 1 1
1.35088403489841 1.34708091293609 0 0
0.834335926817948 0.832261079987288 1 1
1.76006942742662 1.75511057803268 0 0
0.898805097741143 0.896627392197041 1 1
1.27127362868125 1.26788586736821 0 0
0.928510286678071 0.926106736521246 1 1
1.08468595776908 1.08192785849357 1 1
1.01124299919664 1.00846427394134 1 1
0.993513513691991 0.989973519361505 1 1
0.85081743425042 0.848108317865252 1 1
1.10318892236588 1.09946791364381 1 1
0.780836131923398 0.778219851001377 1 1
1.05846253761092 1.05484261382037 1 1
1.14364271335087 1.14023225097708 1 1
1.13931407284862 1.13675894372935 1 1
0.889210835537166 0.887021323341156 1 1
0.9948891451395 0.991260990955158 1 1
0.796446615204584 0.793368355641832 1 1
0.621923144274775 0.619531630529214 0 0
1.10576040716399 1.10322299967936 1 1
0.369809522045763 0.368617529783633 0 0
0.980650492892757 0.977694582422522 1 1
0.951940753471126 0.949096753913435 1 1
0.938361003630279 0.935873625630729 1 1
1.01725253597594 1.01364258193736 1 1
0.825895748652545 0.82430354537144 1 1
1.17399942436933 1.17095904897791 1 1
1.07552990905697 1.07281888759061 1 1
0.612625471555401 0.610694101195602 0 0
1.32593179221496 1.32170415098015 1 1
0.998318826093876 0.995141012061034 1 1
0.960374230740259 0.957995987167075 1 1
1.18788960688573 1.18419303060961 1 1
0.944288050754234 0.940931083550605 1 1
0.756267133024801 0.754283143952569 1 1
1.34832776582274 1.34462892424026 0 0
0.965508268898197 0.963416673853709 1 1
1.08624370887779 1.08262118309584 1 1
0.865825402824855 0.862865843326033 1 1
0.796871832639138 0.794000293359497 1 1
1.34709453064024 1.34357118344536 1 1
1.09664538813391 1.09299295199454 1 1
0.961482303386003 0.957418882621305 1 1
1.19829634733535 1.19529137355648 1 1
0.938760595841181 0.935347650051965 1 1
1.14807790892847 1.1429287043941 1 1
0.740353269365909 0.738458932164177 1 1
1.26697875735932 1.26374360827612 0 0
0.710526179618113 0.708308186909981 0 0
0.91366387808064 0.910517445004029 1 1
0.866493290436464 0.863813564858008 1 1
0.998548165151812 0.996358173506177 1 1
1.19289120299025 1.18952311613519 1 1
0.994822453926359 0.991289016912868 1 1
1.29060629779385 1.28662908250714 1 1
1.22798199629648 1.22485923780606 1 1
1.07493144089788 1.0722892261556 1 1
1.10054501462653 1.09693751805568 1 1
1.04344778125067 1.04042894220504 1 1
1.01331281756259 1.01101891510683 1 1
0.752234176794279 0.750130926807752 1 1
0.93138494849372 0.928732416919861 1 1
1.11542163024846 1.11296197981783 1 1
1.1363145326039 1.13344581715421 1 1
0.768951244123081 0.76618756675137 1 1
1.23842258007467 1.23473518083843 1 1
0.696441544380651 0.694625147324305 0 0
0.810382155333608 0.807674847809653 1 1
0.851793553648661 0.849367437136309 1 1
1.07575752612395 1.07224579589447 1 1
0.874694341673393 0.872512453094456 1 1
0.942335963567439 0.939563817716433 1 1
1.13108735692328 1.1280026573515 1 1
1.36098549490185 1.35586600977553 0 0
1.00869283591761 1.0058197044838 1 1
1.04671346823242 1.04349861035284 1 1
1.08136732107956 1.07782939716986 1 1
1.15854491117258 1.15509121489681 1 1
1.02463051092797 1.02178995834247 1 1
0.976638468447266 0.974085591022228 1 1
0.669850388852238 0.66755899301481 1 1
0.580913742986799 0.579339423033162 0 0
1.07948424545241 1.07644481043147 1 1
1.11172604062134 1.10820892641556 1 1
0.980631986439999 0.977976477912101 1 1
0.893117823015039 0.889361310976436 1 1
1.07011863450689 1.0675921923986 1 1
1.09304368570771 1.08982447755161 1 1
1.0141829413654 1.01120671753637 1 1
0.934976060944048 0.932624400496192 1 1
0.757819037188564 0.756090371665323 1 1
1.13977042744637 1.13518058249794 1 1
1.38254183779331 1.37885302673581 0 0
0.913935861208323 0.910996257527381 1 1
1.06997745311876 1.06693210445145 1 1
0.898660362393251 0.895949044849314 1 1
1.21477483411259 1.21142023264581 1 1
0.897078901048898 0.894096552691933 1 1
1.06515544915935 1.06227309449548 1 1
1.05330657774529 1.05070229727054 1 1
0.768732676216238 0.766881111357391 1 1
0.928315203118441 0.926110883363889 1 1
1.00808265302821 1.00563947585918 1 1
0.934929999738085 0.932238126050579 1 1
0.894420761928024 0.892018813414273 1 1
0.849117466318787 0.847451173740012 1 1
1.40240997819552 1.39808261640594 0 0
0.892194842492229 0.889905202454901 1 1
1.12220209201587 1.11831241609855 1 1
0.971863728607111 0.9683849365181 1 1
1.06547724069582 1.06225556109127 1 1
0.885065540077503 0.882874292865035 1 1
0.906936696527399 0.904459362776995 1 1
1.11796241966092 1.11452103546618 1 1
0.890557406936615 0.888150378200977 1 1
1.0529633935347 1.0498158345045 1 1
1.25060812522193 1.24675037471474 1 1
1.20955331006698 1.20587688208308 1 1
0.982914020738787 0.98028805728717 1 1
1.05298246942915 1.04971234951339 1 1
0.860211589560807 0.857581788943373 1 1
0.633495460383737 0.631809399058259 0 0
0.960978522357526 0.958646129785277 1 1
1.05429874884623 1.04983425485547 1 1
1.25639627768011 1.25277031572154 1 1
0.968415676451955 0.965570859437966 1 1
1.09279692496394 1.08882821372567 1 1
1.15534336901969 1.15246158879705 1 1
0.785738211156892 0.783179087073912 1 1
0.87316855970836 0.87091091594864 1 1
0.96558123306617 0.961834908472296 1 1
1.00622369060249 1.00264858010119 1 1
0.940512775820484 0.937895925534427 1 1
0.777796894718075 0.77549710618416 1 1
0.958429080535211 0.955284671389088 1 1
1.12599785680815 1.12328491883419 1 1
0.937713949991488 0.935061270224683 1 1
0.742596082448224 0.740200042611439 0 0
1.14225391298632 1.13876484129685 1 1
0.86995821039353 0.867173866023577 1 1
0.937984602256652 0.936250105862581 1 1
0.800986554672238 0.798621293198352 1 1
0.876523487701996 0.8739491407016 1 1
0.651225032088018 0.649230689657711 1 1
1.07020595933656 1.06686943748112 1 1
0.692775696479832 0.690813765513902 1 1
1.0971208340195 1.09283506894064 1 1
1.16840925091815 1.16469441687013 1 1
1.15829481895367 1.15493561048053 1 1
0.824388351302637 0.821563202935061 1 1
1.1337956190374 1.13032508498408 1 1
0.721219759871655 0.719379178848416 0 0
1.13252355723558 1.12968183396782 1 1
1.05282452638212 1.04912829764566 1 1
0.744928576900412 0.742416056888043 1 1
0.899086538709975 0.896450668285616 1 1
1.01993355601246 1.01700377941913 1 1
1.13917239574908 1.13631796133678 1 1
0.9715351698235 0.969210672713645 1 1
0.813421625937074 0.81071729937982 1 1
0.811222960584836 0.808738791108905 1 1
1.14308172337437 1.14008812750929 1 1
1.04314901074373 1.03900891704309 1 1
1.09126611083541 1.08877303485713 1 1
0.755887655446222 0.753868289002426 1 1
1.21016185779221 1.20655113152999 1 1
0.750477878545153 0.747869116148832 0 0
0.694734192168092 0.692714411425479 0 0
1.38291421299152 1.37857793794377 1 1
0.913255121853814 0.909980248071831 1 1
1.19122037170388 1.18667767029706 1 1
0.804498103543432 0.801836394364548 1 1
0.805510668725999 0.803439684283156 1 1
0.868868842719354 0.866389355463389 1 1
0.933810285285892 0.931932064360603 1 1
1.14002254478597 1.13696993024279 1 1
1.07977362155096 1.07627969490587 1 1
1.03005082019892 1.02669310286987 1 1
1.13983684122786 1.13736495579227 1 1
1.19488677284538 1.19168431218919 1 1
0.850117329049928 0.847603847814963 0 0
1.36467554334933 1.3598120645962 0 0
0.685901114768419 0.683853469231047 0 0
0.926633988247479 0.924097234168212 1 1
0.996897148765869 0.993517588525553 1 1
1.24965795399892 1.24604042251406 1 1
1.03805288285686 1.0347716137294 1 1
1.20842765084029 1.20468858553362 1 1
0.893897189508706 0.891916655265036 1 1
0.93309776126966 0.930757831980763 1 1
0.536945121516044 0.535366957701118 0 0
0.893627964787692 0.89087808787735 1 1
1.17063067648041 1.16719224146502 1 1
0.915207733141033 0.913172198208576 1 1
1.12592615386047 1.12311223493048 1 1
1.06356985941819 1.06082696107659 1 1
0.840278874572076 0.837579582289174 1 1
1.28564547022122 1.28217301704438 1 1
0.938751629569578 0.936173267989576 1 1
1.01277324263456 1.00960999866444 1 1
1.05154008837845 1.04922569238842 1 1
1.05008502527279 1.04677363722709 1 1
1.15252769903537 1.14967812761034 1 1
0.899199764168453 0.896733482943464 1 1
0.747220341783899 0.744972798959765 1 1
1.17591348401102 1.1734033438042 1 1
0.99648814286239 0.993834498624367 1 1
0.7608806291722 0.758567850767839 0 0
0.950289827779382 0.947495442428741 1 1
1.18778479552652 1.18421158624248 1 1
1.26785804590462 1.26461950670359 1 1
1.07736390993225 1.0736398364688 1 1
1.33117990015105 1.32695610227679 0 0
0.930925236605776 0.926472784197581 1 1
0.690705125686864 0.689187480076929 0 0
1.24374646415885 1.2399427905007 1 1
1.10511904311564 1.10303892250478 1 1
0.993338337736238 0.990558081325709 1 1
1.00753160495193 1.00458840045971 1 1
1.12255900854418 1.1180452837316 1 1
0.766812351551837 0.764178079517145 1 1
1.00706755270597 1.00386676789342 1 1
0.972525159318199 0.969715072189894 1 1
1.14074774375767 1.13665941410912 1 1
0.941241868102894 0.938859733010565 1 1
1.10846939017241 1.10555663226182 1 1
0.923340790617137 0.920488338042259 1 1
1.33668315199816 1.331999498187 0 0
1.05539147445151 1.05159138584931 1 1
1.12388103492615 1.1206869619352 1 1
0.91749962685655 0.914204002488903 1 1
0.686786582008328 0.685073855023745 1 0
1.02314417191855 1.02028977459958 1 1
0.935440194143618 0.932514123156434 1 1
1.28898738631956 1.28614266056354 1 1
0.954542091194028 0.952170359599323 1 1
1.20345238846131 1.20042203703606 1 1
1.0529749094444 1.0498450173046 1 1
0.768493868945673 0.766973370037257 1 1
0.99969524432019 0.995643704479512 1 1
0.933202737918695 0.929962325452579 1 1
1.19730302326437 1.19405693764875 1 1
0.72317117024867 0.720595065193921 1 1
0.813357372923566 0.811459952491165 1 1
0.95766456464452 0.954612866571274 1 1
1.19874983543229 1.19564274502062 1 1
0.833619683641103 0.831377554327252 1 1
0.884333782081898 0.881327162604766 1 1
1.13691501419942 1.13433481207741 1 1
0.993703466653539 0.988489104048853 1 1
1.17843617088424 1.17518347381069 1 1
1.18800241386166 1.18435529629401 1 1
0.7788592339942 0.776802068307269 1 1
1.13287983444815 1.12987637278036 1 1
0.968586008325685 0.965617853791646 1 1
0.820040867266197 0.81789343676053 1 1
0.943419962137034 0.940130127459841 1 1
1.08281757457227 1.07966303700283 1 1
1.11952743963434 1.11646127066208 1 1
1.06490616915729 1.06199018723679 1 1
1.05748651243547 1.05492212155016 1 1
1.02660695692834 1.02395167945016 1 1
1.36628459572372 1.36240944589794 0 0
1.08985732422827 1.08691549450949 1 1
0.894700999337583 0.891692905642696 1 1
0.758129260647192 0.756214873289232 1 1
1.06471774287633 1.06102152739973 1 1
1.07546107669398 1.07205678163627 1 1
0.863846755348598 0.861126943417421 1 1
0.937631967542279 0.935570829984641 1 1
1.10234591860337 1.09873807510214 1 1
1.12424482664183 1.12111756436669 1 1
1.08763279559935 1.08401728390366 1 1
1.139164174553 1.13537101884983 1 1
1.00352054285447 1.00119655761668 1 1
1.00269745428053 0.9994459448565 1 1
1.25367282693278 1.24913665582392 0 0
0.758806857610567 0.756804709163068 1 1
0.797318839000361 0.794142596325567 1 1
1.18676974443562 1.18376356379125 1 1
1.13584505093781 1.13268817651083 1 1
0.888780089913433 0.885913206844571 1 1
0.845281053991202 0.842409154630361 1 1
0.87636417668044 0.874065635413388 1 1
1.12769567943764 1.12417114165301 1 1
1.18715544921698 1.18394861544723 1 1
1.10134265304102 1.09870678171248 1 1
0.766821617039219 0.764597384453908 0 0
0.834163248420067 0.832433958851428 1 1
0.880219388388585 0.878231861776134 1 1
1.00195707595081 0.999267486289524 1 1
1.15114069422243 1.14820450969218 1 1
1.11419171752028 1.11011301968197 1 1
1.31132548486739 1.30697477625721 1 1
1.15398478641822 1.15039239627928 1 1
0.848867104381093 0.846970435607793 1 1
1.14605479669732 1.14275046662882 1 1
0.952170368372844 0.949255106493745 1 1
0.915413289296393 0.91219527251584 1 1
0.82990741119677 0.827002156413781 1 1
1.12559161184522 1.12207086014417 1 1
1.28023509172278 1.27561927476846 0 0
1.02591923703076 1.02267341269571 1 1
1.19215658414754 1.18781268763748 1 1
0.925509386312114 0.923453592031184 1 1
0.98150773485871 0.978877969384458 1 1
1.06322108687936 1.06108093490183 1 1
1.01237663613426 1.00961681944963 1 1
1.13557677133231 1.13175646962782 1 1
0.967059428320511 0.964070265380837 1 1
1.48733651005047 1.48342127021326 0 0
1.35467960225702 1.35133488889263 0 0
0.772319801474662 0.770515701604636 1 1
1.19453384555453 1.1913289935912 1 1
1.15853780766842 1.15573483682843 1 1
1.09640167148985 1.09369590285738 1 1
0.886809408127402 0.884626544768978 1 1
0.824373228735716 0.821824001447852 1 1
1.03581036048929 1.03300591124022 1 1
1.03696449841822 1.03380276586302 1 1
0.902646618860434 0.900492129646006 1 1
0.939973644464222 0.93733296929057 1 1
1.04013408429919 1.03775852397233 1 1
0.937792073649581 0.935643232712581 1 1
0.988839317929797 0.986456225178685 1 1
1.02749968693061 1.02441280382862 1 1
0.934235780724383 0.931512891480068 1 1
1.28398147690624 1.28148264324463 1 1
0.692976615409858 0.690797484807009 1 1
1.27876499771603 1.2751045320245 1 1
0.942076977718108 0.93936122070867 1 1
1.07855379218529 1.07528646043595 1 1
1.31144481177195 1.30719658435879 0 0
1.04522575358609 1.0414429562468 1 1
1.13646179021115 1.13364768011905 1 1
1.22202875273255 1.21890717798897 0 0
1.09239220549393 1.08969904892754 1 1
1.1044102906612 1.10065942872185 1 1
1.06036880875052 1.05652417502958 1 1
1.04928138376871 1.04614156905765 1 1
0.982313730141311 0.979980847428335 1 1
1.06270575400109 1.05936724551588 1 1
1.00824230723396 1.00565743555035 1 1
0.896920955541087 0.894607577563557 1 1
0.933895288850934 0.930672583192367 1 1
0.842356653110165 0.839650243831602 1 1
0.992660827733463 0.989957422197554 1 1
1.05587626168639 1.05320412649655 1 1
1.10670928775082 1.10373305458842 1 1
1.05313258989328 1.04949817227655 1 1
1.04723826652032 1.04414267380105 1 1
0.87187879510093 0.869466299485519 1 1
1.06922106650917 1.06609706725811 1 1
0.665980301070093 0.663908208138645 0 0
1.44516877863596 1.44098567710515 0 0
0.913268384165055 0.910640130096332 1 1
1.01899116489365 1.01480968886065 1 1
1.20760466687455 1.2038537923409 1 1
1.21927157928945 1.21623401223519 0 1
0.952087323610727 0.949671505520779 1 1
1.1101428751522 1.10752022183282 1 1
1.1818189254885 1.17911824373288 1 1
0.957444631709636 0.95490491240534 1 1
1.17847278172613 1.17547644231548 1 1
1.01011906799549 1.00687801363457 1 1
0.846547850694104 0.844186631086601 1 1
0.877289719207928 0.873886905268741 1 1
1.31076398974978 1.30752214698129 0 0
0.853300464466525 0.850899015345669 1 1
0.752470572827965 0.750810219633245 0 0
0.991748023382405 0.989165970405079 1 1
0.92928930672927 0.926718659424323 1 1
0.97381295142051 0.970625727113338 1 1
1.01946223531702 1.01546395593571 1 1
0.797407091103646 0.794940470332022 1 1
1.12827023368091 1.12466085858629 1 1
1.35702575422949 1.35280076375498 0 0
0.813702405992189 0.812028778168091 1 1
0.903032169968563 0.900554791819421 1 1
1.08278530873195 1.07951205345055 1 1
1.04005383143759 1.03661267751343 1 1
1.1775705946478 1.17400239162884 1 1
0.802492590906874 0.800283643033098 1 1
0.849949820233249 0.847396728223922 1 1
0.838764340679166 0.836290174098972 1 1
0.699673837753689 0.697711391795491 1 1
1.05931357117105 1.05538771719977 1 1
1.00457100872476 1.00029170511695 1 1
1.06561320298038 1.06239840006966 1 1
0.904010548364768 0.901848789369985 1 1
1.09193769353782 1.08907450829476 1 1
0.968605405673423 0.96584328625024 1 1
0.966047955995294 0.963620754348076 1 1
1.07443766812168 1.07164110048103 1 1
1.11606275650121 1.11328771073697 1 1
0.991819119962398 0.988372320761752 1 1
0.79113523741062 0.789059291553742 1 1
1.117431388121 1.11494803085133 1 1
0.985792902413011 0.980937857323442 1 1
1.20247556751039 1.19848756093311 1 1
0.71821827130769 0.715616499212193 0 0
1.15384590429622 1.15086073538136 1 1
1.11809646979659 1.11442457291824 1 1
1.12060075280515 1.11734716017938 1 1
1.1645954947855 1.16007743602685 1 1
0.886598715896732 0.884013344618674 1 1
1.11208301712666 1.10906980462887 1 1
0.950966528387649 0.948295098212417 1 1
0.987576920417283 0.984179848219021 1 1
0.890216492947375 0.886908995101513 1 1
0.883999336223289 0.881605703172781 1 1
0.844598755777327 0.84168126295303 1 1
1.18718629092933 1.18435880211286 1 1
0.985061090690426 0.98205913767205 1 1
1.01372893824796 1.01082325236263 1 1
1.00141591841583 0.998645056160232 1 1
1.04312888148213 1.04066842195829 1 1
1.03041389603323 1.02833703319893 1 1
0.921683060919686 0.918343794708796 1 1
0.871637007394014 0.869354372245647 1 1
1.07846864626195 1.07559565101114 1 1
0.454873780775227 0.453748620106975 0 0
1.27237533715373 1.26936587382628 1 1
1.09882109512929 1.09652320256544 1 1
1.11917356340335 1.11631496965337 1 1
1.17089601606731 1.16794949843325 1 1
1.1539608673506 1.15083070294322 1 1
0.81877934058585 0.816512104671811 1 1
1.23847921271599 1.23485318797217 1 1
0.819873944900396 0.817762599756995 1 1
1.08149525315608 1.07861702965691 1 1
1.10420513389069 1.10144421944738 1 1
1.17682633540259 1.17441348995542 1 1
0.85565019531463 0.852961873489583 1 1
1.06694960526523 1.06374544814216 1 1
1.11433185051607 1.11065510274666 1 1
1.03214503948656 1.02913225338744 1 1
1.14424743355135 1.14057768236392 1 1
1.16359750370041 1.15990865331211 1 1
0.912980888335697 0.910785514529547 1 1
1.26221413722674 1.25909752257718 1 1
0.860889142771178 0.858652089048186 1 1
0.954120910300829 0.95168586826359 1 1
0.971850500995689 0.968656293354488 1 1
1.1235119402713 1.12001777579326 1 1
1.02112181589558 1.01795456661357 1 1
0.936487822686167 0.933943494315891 1 1
0.907328017470124 0.903905439020282 1 1
1.00654196987344 1.00391024189113 1 1
1.15950334324996 1.15649482256531 1 1
1.04224078230072 1.03851206936242 1 1
1.05221955546576 1.04797295309356 1 1
1.06710976992198 1.06454433318021 1 1
0.724110620891159 0.722310811496275 0 0
0.930190329184467 0.928308050042827 1 1
1.13035686834592 1.12672966427321 1 1
1.01729376544939 1.01478932889014 1 1
0.954203683350951 0.951447770574218 1 1
1.19270393839842 1.18913864446519 1 1
1.13058380873172 1.12683085241305 1 1
1.05808013584952 1.055715118167 1 1
1.04960873618696 1.04648012617834 1 1
0.836254336565992 0.833482284689374 1 1
1.13845169664685 1.13453396184652 1 1
1.30718444994309 1.30333521914908 0 0
1.3839447284694 1.37884366303021 0 0
1.0339301620259 1.03089113771679 1 1
1.23067392719592 1.22625127509608 1 1
0.99104680204011 0.987507376406375 1 1
1.09122176946805 1.08852730749549 1 1
1.1644589822909 1.16112141313072 1 1
0.730556239609853 0.728801996828622 1 1
1.04509332302519 1.04132947593876 1 1
1.06805981207442 1.06551518372534 1 1
1.17965991282456 1.1762023403506 1 1
1.08688941034864 1.08382418573885 1 1
0.990649945215244 0.987432415761546 1 1
0.948261049148241 0.945729062326677 1 1
1.12090601387139 1.11698282289697 1 1
0.934204047593432 0.932174232550084 1 1
1.13988476602753 1.13694557842353 1 1
0.917145499816596 0.914491333715494 1 1
0.767300195409232 0.764617083584893 1 1
0.892335425731879 0.889648773956836 1 1
1.14394722060431 1.14050516586836 1 1
1.01590626748216 1.01333700881565 1 1
0.646988769219887 0.645268308479583 1 1
0.787489148234929 0.784966500074275 1 1
0.945495716305216 0.943029244231219 1 1
0.850293370832842 0.847645138317085 1 1
1.00331737803746 1.000421692339 1 1
1.09425492184602 1.09186650709142 1 1
0.87431482306946 0.87248208316372 1 1
0.672197994663882 0.66989677385391 0 0
0.988700724812449 0.985626843001273 1 1
0.8978590594231 0.894074114935708 1 1
1.0658887466376 1.06251063078668 1 1
1.27076816311534 1.26756924689864 0 0
0.963703461309583 0.961447752540353 1 1
1.11839979490024 1.11460942588622 1 1
0.907579814022432 0.904431624653271 1 1
1.01966082234085 1.01719505295122 1 1
1.11157546278459 1.10858088863802 1 1
1.34480930903871 1.34054385350278 0 0
0.992410209846255 0.988840997561461 1 1
0.880497200667312 0.878254346726668 1 1
0.969377024098325 0.966135762103072 1 1
0.541158898647871 0.539887464402634 0 0
0.98468494720102 0.981239817527941 1 1
0.830240905305572 0.827811111031918 1 1
0.987969388497759 0.985897389153745 1 1
1.08431967763556 1.08111506769253 1 1
0.892069432019597 0.888942019216317 1 1
1.21760702721052 1.21295912656627 1 1
0.881879492145833 0.879064100973869 1 1
0.886549388937349 0.884010827767482 1 1
0.935012589477207 0.931919744615139 1 1
1.03406099802089 1.03046292311445 1 1
1.27335994221823 1.2695144604794 1 1
0.855368862114471 0.853414307739875 1 1
0.714662130628964 0.712981234956358 0 0
1.12725439377134 1.12346507735615 1 1
1.15867652557151 1.15493826405683 1 1
0.952264338148777 0.948475643983528 1 1
0.793451069568743 0.791834800376929 1 1
1.05621416117647 1.05299448772738 1 1
1.16852528268444 1.16485284318244 1 1
1.28155546744871 1.27760964158529 1 1
0.784644316668559 0.781678533512566 1 1
0.838444425117706 0.836094737175953 1 1
1.20503110231876 1.20142911473856 1 1
1.13841627722081 1.13527795754444 1 1
0.961465023852059 0.958553478531249 1 1
0.709934198110913 0.708301030100549 0 0
0.837806436216099 0.835559681569095 1 1
1.04478497953226 1.04186853342133 1 1
1.05035009122048 1.04694580598272 1 1
1.05059965531879 1.04774318744703 1 1
1.23864207916698 1.23506790534936 1 1
1.15104126619942 1.14786513316898 1 1
1.14611384155357 1.14358671316865 1 1
1.08096879426345 1.07785742895407 1 1
0.581387042627856 0.579698641742513 0 0
0.933976050283703 0.932010550653157 1 1
0.741815671945576 0.739507163849068 1 1
1.23606641099886 1.23211579296093 1 1
1.00832838294437 1.00611672128242 1 1
0.816574529086673 0.814647113600304 1 1
1.10328487233206 1.09993620194469 1 1
0.947710894534918 0.945143348099282 1 1
0.896553869650978 0.893656311956886 1 1
0.790170941884452 0.787863808956081 1 1
1.15564355710749 1.15260640052699 1 1
1.09276473540289 1.08980833880175 1 1
0.876658603663664 0.873519522899847 1 1
0.889173881016048 0.886706904990364 1 1
0.760173375664838 0.758269682661738 0 0
1.20567881424286 1.20192410321232 1 1
0.849930448778675 0.847381790333773 1 1
0.78976007751977 0.787531455666229 1 1
0.756614076095755 0.754484435073862 1 1
1.03986033359693 1.03707365244565 1 1
0.864433438828832 0.86241659082319 1 1
1.24980562559175 1.24631360394536 1 1
1.08964953365757 1.0857005798799 1 1
1.11835843657066 1.11394192557186 1 1
1.09795362307746 1.09523262306554 1 1
1.06162224154583 1.05870404550605 1 1
1.25390087039359 1.24987281219991 1 1
0.886956163883723 0.884896590525243 1 1
1.1361636726293 1.13332021602457 1 1
0.963964558184291 0.960729855268851 1 1
0.700013531368958 0.698199184082173 1 1
0.857174309444525 0.854633075895174 1 1
0.884358228668376 0.881457715161937 1 1
1.10776951708172 1.10470483121178 1 1
0.920386061602679 0.916749091522991 1 1
1.06543097302948 1.06239556000052 1 1
0.779217614929574 0.777213966057715 1 1
1.05363815062055 1.05026495977618 1 1
1.02902254235309 1.0260439798625 1 1
0.941584016029059 0.939197373612653 1 1
0.917073892102894 0.914542097082136 1 1
0.908570953897136 0.905741175120885 1 1
0.925974494191399 0.922108182623412 1 1
1.0379307027741 1.03476155723275 1 1
1.02968449106183 1.02752685783211 1 1
1.13722775250694 1.13394773173328 1 1
0.962320038205499 0.958792577910991 1 1
1.06849955697118 1.06579315985367 1 1
0.945998095919051 0.943851198356702 1 1
0.950885499887904 0.947751555011554 1 1
1.0525036992626 1.05001315443853 1 1
1.15797764599284 1.15524224350027 1 1
0.83937180780958 0.836221051445064 1 1
0.750457653445586 0.748639629057645 0 0
1.08774560042882 1.08510992218379 1 1
1.2994520667409 1.29523503377254 0 1
1.31161033291033 1.30848177599446 0 0
1.15787050626476 1.15381256132128 1 1
0.865671526717146 0.862687120408928 1 1
0.71423090490797 0.712360097461189 1 1
1.0543019915257 1.05154329471125 1 1
1.04542460900321 1.04251047558588 1 1
1.15808466682289 1.15520582634585 1 1
0.813913357438332 0.811614268275867 1 1
1.08249294698852 1.07889098753623 1 1
0.969153065387252 0.966366222018018 1 1
1.13150275169665 1.12782275742093 1 1
1.03909274986386 1.03601561188294 1 1
1.04723077836574 1.04485765792716 1 1
1.02544559402367 1.02209777967132 1 1
0.968518265776004 0.96628609327822 1 1
1.01426332028621 1.01172615286576 1 1
1.27524454612629 1.2713561827665 1 1
1.20871593298244 1.20538581656855 1 1
1.07452357554955 1.07166925446312 1 1
1.04740420437691 1.04356375299534 1 1
0.750313449632786 0.747950158421266 1 1
1.03879593524011 1.0362682595263 1 1
1.04202277929114 1.03805704364765 1 1
0.95577971289633 0.953509392798599 1 1
1.14674699978531 1.143189983843 1 1
1.17437931441929 1.17096380130246 1 1
1.3131485042384 1.309471896378 1 1
1.21451105016296 1.21092499227389 1 1
1.30269888601548 1.29897131172868 1 1
0.844288184397089 0.841526810388191 1 1
1.28143132970046 1.2782928207443 0 0
1.01720048197425 1.01495057524865 1 1
0.782074634339144 0.779205829021136 1 1
1.07650424188495 1.07308750746041 1 1
1.35348284696822 1.34975426654354 0 0
1.00092081886245 0.997969412724025 1 1
0.990443140148375 0.987759953507224 1 1
1.12672499516848 1.12386306600679 1 1
0.784086764561458 0.782276235853785 1 1
1.10673158834388 1.10327906912499 1 1
1.28992924813223 1.28691187041244 1 1
1.39113727526284 1.3866833327008 0 0
1.04335978736949 1.03996192470139 1 1
1.04310431379277 1.04067388328179 1 1
0.951997095354917 0.949491340531684 1 1
1.08468132281174 1.08198127878315 1 1
0.929691910914603 0.92674455008946 1 1
1.0277893458246 1.02367758730566 1 1
0.718570869249513 0.717294874886582 1 1
0.952828952202044 0.949647009993435 1 1
1.1711244532341 1.16790685805946 1 1
0.61826649249435 0.616959986548909 0 0
1.22862032895928 1.2240129688952 0 0
1.10342768969842 1.09966477714042 1 1
1.05688179503502 1.05296533808946 1 1
0.955743251165692 0.952857039726899 1 1
1.02135171817671 1.018728363264 1 1
1.00302141371168 1.00010838824799 1 1
0.874399303092995 0.870820568397747 1 1
1.39040925804405 1.38565157807848 0 0
1.02978164038253 1.02637382013796 1 1
0.956626968057986 0.954588312763287 1 1
1.1631028011096 1.160659642859 1 1
0.893524013222505 0.890894335984841 1 1
1.21838655468519 1.21446963638739 1 1
1.04507202725468 1.04209093467834 1 1
1.39522842880656 1.3906410182905 0 0
1.06967835453085 1.06612904713612 1 1
0.934315442701114 0.931773945684607 1 1
1.17474636912772 1.17152803189924 1 1
0.946836473830641 0.943454859581857 1 1
0.632984852762729 0.630859869342941 0 0
0.922687457869441 0.920160432193193 1 1
1.1753027340624 1.17235064164799 1 1
0.835048777665769 0.832291082920053 1 1
0.833443942211717 0.830792997209047 0 0
1.1439999784157 1.14073705435739 1 1
0.87626607612352 0.874153666533867 1 1
1.18134778368789 1.17723411683043 1 1
0.890205724943475 0.886499612340812 1 1
0.816734038766661 0.814847591398339 1 1
0.957321497287688 0.954377667864255 1 1
1.12682283363183 1.12431382530149 1 1
0.986380837844013 0.984141541551509 1 1
0.873793399900018 0.871242006137859 1 1
0.834915082829263 0.832100816132695 1 1
1.18013680516364 1.1767435412975 1 1
1.00968260169227 1.00674558193746 1 1
1.25246000563494 1.24944964310175 1 1
1.34127912229005 1.33827638126229 0 0
1.14402558348844 1.14099376492528 1 1
0.739905945143933 0.737676902493859 1 1
1.08220297832334 1.07906434981658 1 1
1.15849187049537 1.15445803804119 1 1
1.10197610618325 1.09945697578863 1 1
0.862166587736299 0.859644451430179 1 1
1.15971908979145 1.15601831764583 1 1
0.81649933052958 0.814067494037643 0 0
0.758626629028607 0.756742760035691 0 0
1.20470455374741 1.20195194316977 1 1
1.04816673974158 1.04348292430144 1 1
1.01744170349104 1.01428852940223 1 1
0.97136004942814 0.968984820801195 1 1
1.61410021136968 1.61067706806617 0 0
0.853786997073896 0.850203222024495 1 1
1.06700255328645 1.06358631090642 1 1
0.880335344538981 0.87846288591814 1 1
0.898944203075748 0.896858956284415 1 1
0.842983010178024 0.839468815493272 1 1
0.572365590185074 0.570775717659089 0 0
1.10398544064685 1.10034832199901 1 1
1.04735210653906 1.04417920905699 1 1
1.15708113599259 1.1536465038859 1 1
0.89674883546158 0.894429599569304 1 1
0.967394632482305 0.964734085142085 1 1
0.899433942805349 0.897730718170721 1 1
0.982850884766066 0.979672644717846 1 1
0.939749641351612 0.937381237885077 1 1
1.00354988301367 1.00019602593631 1 1
0.894919609969496 0.891998788859646 1 1
1.03539568095052 1.03219064240167 1 1
1.16933413603449 1.16635365108003 1 1
0.896782201510806 0.894268428833373 1 1
0.998584283984378 0.995296255904748 1 1
1.19891106821104 1.19499162443516 1 1
0.816441804173677 0.814252438844594 1 1
0.965900630702966 0.963485130738675 1 1
0.996012504510125 0.991380749867914 1 1
1.03506171266106 1.03162419514544 1 1
0.659459971453387 0.658368664611319 0 0
0.950747742618063 0.948400142981667 1 1
0.926331566775993 0.923762241203465 1 1
0.879511188303668 0.877072338996558 1 1
0.783482540172436 0.780410957325959 1 1
0.805117975871393 0.802404288237306 1 1
0.853163000979374 0.850450302351173 1 1
0.813669866068209 0.810808786460161 1 1
0.784033486782021 0.781837393476114 1 1
1.39798623337276 1.39316790457259 0 0
1.00112335685065 0.998445496785709 1 1
0.995088884467523 0.991870996646345 1 1
1.11853186553339 1.1147371071214 1 1
1.21193826505601 1.20864080894265 1 1
1.12247045283599 1.11954948852184 1 1
1.16926829533877 1.1657131569421 1 1
0.93809125235968 0.935753544402108 1 1
1.10334341907942 1.09889061675321 1 1
0.784586929572012 0.78271322049103 1 1
1.11404315206188 1.11046089078836 1 1
0.615733538534673 0.614087350586311 0 0
0.971069767817605 0.968303985615359 1 1
0.882535571381271 0.880072044489563 1 1
1.15763127389302 1.15423058809602 1 1
0.775815116167078 0.773069275450876 1 1
1.20260252222835 1.1992617602107 1 1
0.891291434449783 0.889042820206792 1 1
0.970929564922562 0.967418100617042 1 1
1.22742907601868 1.22427160682125 1 1
0.823983867375085 0.821363929033409 1 1
0.760032753823801 0.758257947893863 0 0
1.19843946913437 1.19342748708237 1 1
1.19660113846541 1.19369462014045 1 1
0.985554981865822 0.982424286951777 1 1
1.25444918635468 1.24952827126779 1 1
0.903016587496259 0.900274898912031 1 1
1.04109093079985 1.03809675246749 1 1
0.867442968733706 0.865308527814168 1 1
1.15946952593617 1.15562114148723 1 1
1.07069811028966 1.06632925694851 1 1
1.09323008207837 1.08990851137136 1 1
0.979797136577317 0.975956575993388 1 1
1.08617044888442 1.08286803381775 1 1
0.756259728871103 0.754495188131721 1 1
0.869573735064592 0.867365826856979 1 1
0.863846083652596 0.860506067997898 1 1
1.0408841588172 1.0381644895891 1 1
0.795303189062047 0.792678470668514 0 0
0.838221067590484 0.836317238959785 1 1
0.793065767119664 0.790742197919044 1 1
0.862860325424501 0.860545437814463 1 1
1.17050226425526 1.16733823050321 1 1
0.726805423034824 0.724150976094409 1 1
0.994548914675933 0.990771053275986 1 1
0.917402712597248 0.914736265868518 1 1
1.1072346075888 1.10457319072896 1 1
1.08122657881597 1.07828977226998 1 1
0.635522578381484 0.633590871632689 0 0
1.02088275220723 1.01797603842484 1 1
1.02775271171833 1.02487265519845 1 1
1.07341279785574 1.06990119284905 1 1
0.722790196551336 0.720730097633101 1 1
1.12125519366026 1.11802504233072 1 1
0.989136393634283 0.985816332635678 1 1
0.808264703591738 0.805260690837432 1 1
1.21618804814354 1.21124971281872 1 1
0.90039733285181 0.897599082870868 1 1
0.95694435263873 0.954667468519854 1 1
0.810317993200869 0.808002074445941 1 1
0.74137483450107 0.739142287765044 1 1
1.01823918594028 1.01543893234564 1 1
1.0635771560573 1.06120738687134 1 1
0.829965514408409 0.827875768072784 1 1
1.05639394792424 1.05293181531315 1 1
1.07275076943672 1.06956253521363 1 1
1.16775370255611 1.16342880328641 1 1
1.13325659897567 1.12973800402652 1 1
0.629945593581949 0.62870472247359 0 0
0.885000566538075 0.881541529361994 1 1
0.825760448647101 0.823609307937727 1 1
0.777255176115991 0.775475466938307 1 1
1.05288772714671 1.04900869465964 1 1
0.755065957453235 0.753062338432864 0 0
1.02418564424835 1.02058741447262 1 1
1.05388556035332 1.05055703510313 1 1
0.7679821781006 0.765761733363856 1 1
1.31018859439692 1.30583739149291 0 0
1.02318481673922 1.02067882694826 1 1
0.830473843610578 0.828320345795428 1 1
0.941897444586265 0.938736763301655 1 1
0.680663474545918 0.679129367344563 0 0
1.24532084106665 1.24083805651688 1 1
1.13803942203139 1.13494944396611 1 1
1.07055021020117 1.06790904860485 1 1
1.32494887363338 1.32159733009138 1 1
1.09006790600135 1.08714065137447 1 1
1.12036590049739 1.11787371309653 1 1
0.876302023070821 0.873497045112222 1 1
1.18014119749894 1.17613620193964 1 1
0.911008557921418 0.908821479904858 1 1
0.647760931426792 0.645923149134292 0 0
0.966742830818086 0.963622449645552 1 1
1.05952858211441 1.05625724677995 1 1
0.813457159279493 0.810835485566298 1 1
0.796343009115181 0.793766011137094 0 0
0.971775020218538 0.969107625967096 1 1
1.19398630239957 1.18964355223028 1 1
1.04747057242813 1.04385619566403 1 1
1.0767527712916 1.07430163540741 1 1
1.03131575240752 1.0287442875425 1 1
0.970742489554885 0.967247598283118 1 1
1.11760172355497 1.11423205488394 1 1
1.16921579941602 1.16599162794589 1 1
0.873078110516649 0.870321449633607 1 1
1.07959948297874 1.07630638944075 1 1
0.838740291543957 0.836223072840839 1 1
0.672823075401467 0.670458387182813 1 1
1.01975859434894 1.01723331753346 1 1
1.39844577948479 1.39530086372673 0 0
0.926262241833277 0.923163848511023 1 1
1.00388996975172 1.00134277852934 1 1
0.813123774059083 0.810355863419633 1 1
0.833443518634108 0.831780092288095 1 1
1.26441928717069 1.26146023685485 0 0
0.690390148501709 0.688746935901732 1 1
0.868849155827042 0.866515920388372 1 1
0.661218461476607 0.659236129904384 0 0
0.682275009797334 0.679914915263161 1 1
0.829119678492754 0.826383106626103 1 1
1.14581783751368 1.14240915956438 1 1
0.961380538691611 0.958506268910036 1 1
0.998634574139988 0.994408520393561 1 1
1.15138189486521 1.14778459961668 1 1
1.16066072637029 1.15723043015545 1 1
1.18114957001014 1.1783611541684 1 1
1.02235908162338 1.02021632106276 1 1
1.11928507336303 1.11644784179409 1 1
1.0767639260004 1.07248867100636 1 1
0.940902880744992 0.938823683671281 1 1
1.26717498505492 1.26326830355854 1 1
0.72080783905975 0.719063351226655 1 1
1.39349136921439 1.38932046157779 0 1
1.30449674303297 1.2999014507623 1 1
0.962365595891231 0.959422504815781 1 1
0.941825364096438 0.939739389854888 1 1
1.01863193897198 1.01530888480032 1 1
1.17985899538504 1.17547294630195 1 1
1.05770503759476 1.05528966951053 1 1
0.929455083177647 0.926581428605547 1 1
0.900953473883294 0.89803002783035 1 1
0.97345193630593 0.97053088508133 1 1
0.988752495335372 0.985828980868874 1 1
0.958746170334407 0.955962503357852 1 1
1.08950628774085 1.08524790600378 1 1
0.68745189151199 0.685769502542399 0 0
0.853597467831797 0.850463193568023 1 1
1.09958901515048 1.09576905097429 1 1
0.908217808133855 0.905509826271088 1 1
1.1305352656026 1.12777245398436 1 1
1.03225637263689 1.02857697955199 1 1
1.12564310213207 1.1228944206068 1 1
1.19595205008134 1.1930445027771 1 1
1.06970889683455 1.06724094449522 1 1
1.19829971732339 1.19482327944217 1 1
1.11703098105055 1.11351673630872 1 1
1.04708457391171 1.0440628466944 1 1
0.839366035359388 0.836764046314709 1 1
1.0177246469426 1.0157606280599 1 1
0.867541183786882 0.864471568140268 1 1
0.950459117129407 0.948172151480542 1 1
0.718742193903981 0.716404324502469 1 1
0.745340715392681 0.743338328540865 1 1
0.892914420586036 0.89051448132732 1 1
1.12289921603292 1.11988022289711 1 1
0.711398789532547 0.709207202100765 0 0
1.18847728269854 1.18572955161766 1 1
1.09770499044876 1.09450169768639 1 1
1.05415993339067 1.05101561276212 1 1
1.09003553706892 1.08714380703004 1 1
0.991332729375683 0.988012135716009 1 1
1.18300732907399 1.17968265491637 1 1
1.0372312856952 1.0346347295504 1 1
1.39406596155267 1.38947822491629 0 0
0.947828794012739 0.945227230794095 1 1
0.883493290369465 0.880593485190759 1 1
1.09649231956739 1.0931410082626 1 1
0.833229551967515 0.830334465087018 1 1
0.950856142949021 0.947653408054206 1 1
1.43111697600343 1.42642429963645 0 1
1.03807791053548 1.0354775740994 1 1
1.28834358991857 1.28409038285712 1 1
1.08172148802643 1.0782138049699 1 1
1.02465683982027 1.02208464094935 1 1
0.928536845467111 0.926375799686968 1 1
0.963629201557312 0.961022462152662 1 1
1.06099016385139 1.05817735094529 1 1
1.12017031110619 1.11711543838172 1 1
1.0066793476236 1.00381210525986 1 1
0.895810332264377 0.893428000350937 1 1
0.812745046303932 0.810266185817011 1 1
0.952275161345838 0.949267679683972 1 1
0.776897855828507 0.77452350592628 0 0
0.99694267802395 0.993638553905411 1 1
1.11862126786757 1.11424739838689 1 1
1.07722038142065 1.07394674544246 1 1
0.808203412993966 0.805615318633224 1 1
0.926720543825216 0.924037828564843 1 1
1.22691646527086 1.22345300616524 1 1
1.06700452988438 1.06367724209565 1 1
0.996935148187598 0.993196248346507 1 1
0.998521093402373 0.995373888820435 1 1
1.18298354506724 1.17838841422443 1 1
0.867305428726824 0.864881249789035 1 1
0.888892641108235 0.88618019249474 1 1
0.9073139476946 0.905101949238027 1 1
1.01288441175742 1.00948364947693 1 1
1.18377109681475 1.1809816802492 1 1
0.530130419339974 0.52833594775589 0 0
0.890869244639831 0.888365267588357 1 1
0.870534635052893 0.868016886284514 1 1
1.08195474378444 1.07845276946846 1 1
1.21333170885036 1.20933061072721 1 1
1.0026652089704 0.999941899018847 1 1
0.664054006910947 0.66218260099541 0 0
0.873540088863872 0.871810273373282 1 1
0.992720846241793 0.98946879909913 1 1
0.88767180903017 0.884676411543944 1 1
0.806782418160525 0.804952949717939 1 1
0.937485375878971 0.934668292574972 1 1
0.865980980194361 0.863744878462968 1 1
1.21724506731849 1.21327991026073 1 1
1.10778072685477 1.10475439537925 1 1
1.16974762652636 1.16637363013113 1 1
0.732508988480506 0.73064350106109 0 0
0.771810020811172 0.76961683615035 1 1
1.10678011282842 1.10396733074297 1 1
1.07405903283883 1.0710779423707 1 1
1.0306936933937 1.02754987032536 1 1
0.910574487932823 0.907320106166113 1 1
1.17974413395234 1.175339367144 1 1
0.97367725975759 0.970490816696427 1 1
1.16698121660355 1.16415286628519 1 1
0.775522078866256 0.772830406979432 1 1
1.0118923926116 1.00839722647007 1 1
0.986086236559635 0.983421308651876 1 1
0.801154715631114 0.799413995420068 1 1
0.920560559406167 0.917587734016868 1 1
1.05874654553303 1.05519255074647 1 1
0.902192074091723 0.898497036769123 1 1
1.01379282134994 1.01052368739956 1 1
0.971926987228946 0.969214580278857 1 1
1.00302690182736 1.00010808445756 1 1
0.924047344507586 0.921645146261385 1 1
0.85037591132025 0.84816558571848 1 1
0.691490723593816 0.689511726894457 0 0
1.5949601188374 1.59039159852775 0 0
0.986896255752816 0.984009139291395 1 1
1.24414579587265 1.2407580346317 1 1
1.06985880108368 1.06644559347082 1 1
1.07719593350711 1.07422560925512 1 1
0.650457098178789 0.648816167101774 1 1
1.08630678683457 1.08343022977323 1 1
1.1146254592998 1.11089476294083 1 1
1.25943536793902 1.25534499177376 1 1
0.956116928734836 0.953438328853241 1 1
1.022694980755 1.02038552249442 1 1
0.895541397950078 0.892941410234722 1 1
0.925482007437228 0.922485717742067 1 1
1.05428328012481 1.05099037951314 1 1
1.1135895208945 1.11093533258318 1 1
0.750160537214788 0.747947382117697 1 1
1.14127772928431 1.13703599376741 1 1
0.959011434209318 0.955373300028905 1 1
1.26670547758984 1.26368140665412 1 1
1.03460857171701 1.03051121660879 1 1
1.20799155859852 1.2044104371081 1 1
1.13254251686987 1.1300696044792 1 1
1.02507853534541 1.02155078557162 1 1
1.47893028845506 1.47558924768768 0 0
0.960535108584659 0.957371812796467 1 1
0.858591791145947 0.856342838508825 0 0
1.07763741667939 1.07394080958002 1 1
1.08654977877195 1.08325650615338 1 1
0.940401390742547 0.937014453481468 1 1
0.955969004055653 0.953144620889621 1 1
1.03834765590188 1.03518507244005 1 1
0.715941988322764 0.713022990727972 1 1
0.921459473994061 0.918364380343431 1 1
1.22463264676582 1.2208709521457 0 0
1.02023656446349 1.01766455395076 1 1
1.03742717736905 1.03542598307694 1 1
1.22698571032742 1.22340859118626 0 0
0.943537200166722 0.940642996877513 1 1
0.911401865186818 0.908093195583192 1 1
0.891262420142414 0.888312740873287 1 1
1.25094951229788 1.24792770467133 1 1
1.10979770860725 1.10672465721126 1 1
1.06552771111234 1.06279074609919 1 1
0.730690826132536 0.728369378092251 0 0
0.754841868612419 0.752237656872586 0 0
1.12125128635418 1.11756164055669 1 1
1.04752006973807 1.04476928161622 1 1
0.930746863712037 0.928278665435065 1 1
0.973919999014059 0.970990944383048 1 1
0.950103163872615 0.948057482098837 1 1
0.822524475097151 0.820020237629393 1 1
0.963324074829182 0.960318786704089 1 1
0.757053402423661 0.754954973570012 1 1
0.894990246301934 0.893020571684421 1 1
1.17077191849318 1.16707691202592 1 1
0.848316974216453 0.845995527561968 1 1
0.828230792699009 0.8254030047068 1 1
0.997709539629163 0.994606051947787 1 1
1.17750415954106 1.17500756339719 1 1
1.12767971398592 1.12370285615583 1 1
0.989648051265119 0.986025252169632 1 1
1.03067669363291 1.02842789402585 1 1
0.760251717818703 0.757863080344522 1 1
0.896214891374967 0.893932198374737 1 1
0.900160760344247 0.897265175431935 1 1
0.639320405322063 0.637305024130408 1 1
1.2380392746431 1.23426385365507 0 0
1.08319128933164 1.08052521593327 1 1
0.960062743295988 0.957407330101838 1 1
0.916307259206662 0.914400446006034 1 1
1.10605026009972 1.10270676433055 1 1
1.17180770751351 1.16764985447432 1 1
1.04759632799836 1.04518667142785 1 1
1.06349432752218 1.06113656540836 1 1
1.01956764480402 1.01715218851753 1 1
1.09337808673903 1.09001047097534 1 1
1.07553431385862 1.07280922735116 1 1
1.02018022160644 1.01716984458291 1 1
0.905389110189513 0.902868158775162 1 1
0.719625134653589 0.717784514038144 0 0
1.17875682750074 1.17593499453175 1 1
1.02897017945458 1.02565738769172 1 1
0.784985395790508 0.783214373614913 1 1
1.00677240080114 1.00357514359867 1 1
0.988927183403592 0.985731616353299 1 1
0.905109918044113 0.902876079370407 1 1
1.01548378436358 1.01220702775658 1 1
1.32456514022898 1.32037594449519 1 1
0.761841743337267 0.75966421963178 1 1
1.02677822409334 1.02390801847556 1 1
1.05853391568076 1.05515378138192 1 1
1.0292761303495 1.02613052369862 1 1
1.06691167607427 1.06354126940231 1 1
1.06202461290342 1.05942823034083 1 1
0.887593090384866 0.884612569067014 1 1
1.08852928305674 1.08595393170594 1 1
0.972734583328245 0.970204355187607 1 1
1.31272862567363 1.30820236414846 0 0
1.31123526728026 1.3065295013542 1 1
0.919955518704383 0.917182231134309 1 1
1.02171806165254 1.01847035630958 1 1
0.645343165687506 0.643767094159911 0 0
1.03623256296429 1.03376462957067 1 1
1.07722380248539 1.07320026050538 1 1
1.18770572870061 1.18509423530263 1 1
0.510902131246591 0.509608810764483 0 0
0.90534196059899 0.902311755914722 1 1
0.978665281701044 0.976737241969365 1 1
1.03845467483083 1.03541524750721 1 1
0.945893061093368 0.943504955900817 1 1
0.962546770528165 0.960050258710972 1 1
1.08054330768806 1.07721753370349 1 1
1.04331652479248 1.03961046244327 1 1
0.895325776940411 0.892462339474967 1 1
0.987194624614298 0.984984832557495 1 1
1.01447974358546 1.01103999830234 1 1
0.94803792988221 0.945592679145314 1 1
1.46115369961381 1.45661655295654 0 0
0.925535733705437 0.922178605366226 1 1
0.959363030911478 0.956378442028148 1 1
1.04070768960092 1.03771569776963 1 1
1.11387406385686 1.1105396318335 1 1
1.13027109597451 1.12744111625936 1 1
1.05870715187075 1.055058077475 1 1
0.711150942260156 0.709191883184453 1 1
1.20315115681618 1.19988227838501 1 1
0.589542265978831 0.587988702070927 0 0
0.869465268656836 0.867051935103543 1 1
1.20692920483481 1.20367085417478 1 1
0.97761363697187 0.974872286133241 1 1
1.04162702181368 1.03849289913129 1 1
0.766765417247769 0.76419985970365 1 1
0.866269421498716 0.864282162912186 1 1
0.970477130502693 0.967712023474451 1 1
0.995607271750982 0.992921052040071 1 1
1.0045845709869 1.00189691654379 1 1
1.22109187756726 1.21853250830265 1 1
0.872599297558953 0.86903940040498 1 1
0.957307247196002 0.955128804852778 1 1
1.25865303783456 1.25422930811651 0 0
0.815346240235495 0.81289157881907 1 1
1.17529325061745 1.17218674018268 1 1
0.947720343659766 0.945713586003205 1 1
0.809888145358867 0.807236982793013 1 1
1.11126887443929 1.10746788730214 1 1
0.563475406670466 0.561740150206296 0 0
1.06475907651105 1.06162586750017 1 1
1.26351695907124 1.26003599232574 1 1
0.880001311111091 0.877471071882735 1 1
1.0327192120603 1.02980893798181 1 1
1.1235731443408 1.12095563659101 1 1
1.22409739811371 1.22054764826818 1 1
0.901335401657681 0.898788681724885 1 1
0.923349854077692 0.921553743843514 1 1
0.912837635176804 0.910503666490662 1 1
1.17003126298745 1.16628937107231 1 1
1.1826085951101 1.17754403525083 1 1
0.973144295763284 0.970154304159546 1 1
0.920187304267983 0.917243314658963 1 1
0.909075027047141 0.90627690493506 1 1
1.12344287739488 1.12021400670673 1 1
1.10123792486777 1.09758594889973 1 1
0.753527779596227 0.751346855314483 1 1
1.21803183906053 1.21455303469411 1 1
1.18631786083947 1.1826421192713 1 1
0.965435348477535 0.962412379217217 1 1
0.915989099488574 0.913034948054708 1 1
0.987432840977677 0.983843377319194 1 1
1.20354232074846 1.20085837539581 1 1
1.07858506374532 1.07444546281047 1 1
0.941372554213079 0.938333012716245 1 1
0.919739445499387 0.916275201580305 1 1
1.02282765075483 1.01922643903885 1 1
1.14999267250393 1.14619758325172 1 1
0.866601011789855 0.864138107466313 1 1
1.31607354036143 1.31209168759261 0 0
0.823607750897163 0.821145459115621 1 1
1.08407550306459 1.08101876051562 1 1
0.927302964927497 0.924045091880172 1 1
1.2779362002113 1.27461729469719 0 0
0.930531007718968 0.927403499703511 1 1
1.10386184470843 1.10093601859188 1 1
0.736599572528544 0.734715686724703 1 1
1.14324728051382 1.13995738049476 1 1
1.01905045126077 1.01628976922538 1 1
1.16830282504262 1.16415912298801 1 1
0.942885265722389 0.940508819532508 1 1
1.23071999612448 1.22699435411128 1 1
1.01172493792813 1.00874707303063 1 1
0.713993188234855 0.712046028559065 1 1
1.12704760908474 1.12318742388674 1 1
0.916840012875613 0.914141010916375 1 1
1.11711477919661 1.11273998862538 1 1
0.869324653327148 0.866837966143564 1 1
0.967203791962984 0.964406448457809 1 1
0.853919203757709 0.851458050730203 1 1
1.05803253874793 1.05413719829667 1 1
1.01796336586416 1.0150981160564 1 1
1.02608410116209 1.02272346094568 1 1
0.774645968226674 0.773340769713258 1 1
1.19485063970901 1.19217622643656 1 1
0.702759685616487 0.70016546454262 1 1
0.798308630024332 0.795654667889471 1 1
1.15639693730629 1.15343467330694 1 1
0.970851793441601 0.968277462587951 1 1
1.01964351844879 1.01596605560073 1 1
1.08488211524879 1.08214418630008 1 1
0.999991347164429 0.996788661258322 1 1
1.23009933436856 1.22557318377449 1 1
1.16515535837166 1.16207745101266 1 1
1.04096876852009 1.03824841704459 1 1
1.02978225097543 1.02626223254426 1 1
0.818682634861855 0.816024468500694 1 1
0.744360137962258 0.742823595665245 1 1
1.27130100366071 1.26732895869539 0 0
1.09895076512021 1.09612149386949 1 1
0.846133541557788 0.84340205306055 1 1
1.10057469413424 1.09806176383764 1 1
0.867636590832926 0.865152457874339 1 1
0.859168217713402 0.856456434334923 1 1
0.885427292647315 0.883242371770613 1 1
0.882576370740284 0.879725508470014 1 1
1.1408824203043 1.13767085946204 1 1
0.883559678678759 0.881338503387559 1 1
0.907755769208924 0.904851838375971 1 1
1.22841739934753 1.22418257243567 1 1
0.689867130903161 0.687922424248376 0 0
0.68152054173497 0.67922981939677 1 1
1.09099719238636 1.08741561390849 1 1
1.17402473440743 1.17107557144537 1 1
1.140049779827 1.13732354454539 1 1
0.832752258173047 0.830522906531315 1 1
0.820073048409205 0.817610646408216 1 1
1.03982753431694 1.03681523739942 1 1
0.913713528945027 0.910954144258707 1 1
1.00221743130842 0.999162102476837 1 1
0.844353931114223 0.841933589115238 1 1
1.08962538400982 1.08663361007695 1 1
1.00145378484698 0.997998733412293 1 1
1.1073943919193 1.10459775943003 1 1
1.01247126379259 1.00942952127446 1 1
0.972685946370079 0.968846798533303 1 1
0.803361679701056 0.801595523409683 1 1
0.84307029420033 0.841058287557731 1 1
1.06649615952472 1.0633798825529 1 1
1.0642790880265 1.06110361425583 1 1
1.19813239887423 1.19299778608806 1 1
1.03264155700751 1.03007427118931 1 1
0.878042657951693 0.875783027956718 1 1
1.17079645771857 1.16758518435418 1 1
1.30783413229845 1.3043072265077 1 1
0.793115849860736 0.790246659144734 1 1
0.723853344070733 0.721576540344614 1 1
1.02718134979502 1.02423009237849 1 1
1.115597368979 1.11192382587794 1 1
1.03329652193545 1.02928311045735 1 1
0.931304053922047 0.928618483716539 1 1
1.1356084390685 1.1323232817899 1 1
1.02247370758298 1.01986398445991 1 1
1.3171883484045 1.31211244528187 0 0
1.21552495574882 1.21218257093457 1 1
0.970879634471169 0.968314196277048 1 1
0.893505069346488 0.890790077627411 1 1
0.891069071453458 0.887948748717239 1 1
1.24797264970032 1.24385850945694 1 1
1.00156963270654 0.999248963665717 1 1
1.03235935230259 1.02974720648866 1 1
0.944446147079347 0.941360374392389 1 1
1.17674746879508 1.17322105048785 1 1
0.797750085767397 0.795568620726939 1 1
1.00172163504613 0.999090404717823 1 1
0.98730240896073 0.985021268946828 1 1
0.896793773092165 0.893780729726724 1 1
1.16256865615556 1.159466957567 1 1
1.12247205346773 1.1192698464497 1 1
0.935974636627766 0.933379601687045 1 1
1.30389247647511 1.29952829983715 1 1
1.19937796536022 1.19578331375891 1 1
0.844323267578034 0.842601920723666 1 1
0.898938817789893 0.896700486404619 1 1
0.972094917963781 0.967350548125284 1 1
0.811236076365951 0.809333388400587 1 1
1.29635990620455 1.29338227306843 1 1
1.00229420410642 0.999066414975949 1 1
0.722428218371519 0.720563033176907 1 1
0.916349998167499 0.91371976401495 1 1
1.12828537976981 1.1250982537366 1 1
0.835154427446691 0.832625865197294 1 1
0.895121950871921 0.892019401433781 1 1
0.912562494331364 0.910416019496204 1 1
1.27812027824147 1.27336571332743 0 0
0.952017656225078 0.949428843838411 1 1
1.07057850032659 1.06811389206891 1 1
1.05636549293004 1.05305407867779 1 1
1.18343526038957 1.17890896970459 1 1
0.96990287707838 0.966322276323177 1 1
1.07490191747399 1.07215213685955 1 1
1.25767872474242 1.25341964063384 0 1
0.980034733257731 0.977416408720075 1 1
1.29634631866947 1.29175812179555 1 1
1.34072135475472 1.33542407369269 0 0
0.995689341298467 0.992295735257953 1 1
1.16732545224724 1.16409626543482 1 1
0.761831911136261 0.759978090002584 1 1
1.05739847366438 1.05417351528304 1 1
1.02735905104194 1.02519513386265 1 1
0.958845580171762 0.956371851105462 1 1
1.14048815401725 1.13671353842778 1 1
0.67889093844151 0.676255120541687 0 0
0.9495420180741 0.947259258738285 1 1
0.78141906804681 0.77865239139812 1 1
1.0208170047774 1.01788272907106 1 1
0.866127294075308 0.863772506110635 1 1
0.898986367960622 0.895591810480976 1 1
1.13199146541962 1.12870690908122 1 1
1.27944853319473 1.27520604333479 1 1
1.07909465875323 1.07596984001064 1 1
1.24331313808045 1.23915842175396 1 1
1.35796141094369 1.35486902151803 0 0
1.06516610779279 1.0619771234122 1 1
0.815281185773099 0.81312665784483 1 1
1.04537652627726 1.04195643864018 1 1
0.829281967783763 0.826793357397008 1 1
0.886269510624396 0.883516392050728 1 1
1.13185493630271 1.12879819892581 1 1
1.23866280564694 1.23464829414683 1 1
1.20952459969247 1.20590805875685 1 1
0.905694948322249 0.903529949127958 1 1
1.04781434769666 1.04407310311239 1 1
0.899661150960319 0.897350846668085 1 1
1.2389261820115 1.23414649537392 1 1
0.87536182728858 0.873105728928415 1 1
1.0944678501345 1.09055947137467 1 1
0.760256954488021 0.75780493078851 1 1
1.02838398039871 1.02531730047269 1 1
0.909761916055406 0.907496124103239 1 1
0.977679031656733 0.974841611886016 1 1
1.2739813792152 1.27127596662884 1 1
0.6935080442137 0.691885868800805 1 0
1.06427847059939 1.0613978478087 1 1
1.31617420290333 1.31206400267845 1 1
1.16134039307564 1.15750061980748 1 1
1.07089376784352 1.06819571677654 1 1
0.895391479077937 0.892557912750545 1 1
1.07592354276307 1.07283362123916 1 1
0.887612211352747 0.88524724836605 1 1
0.725120704121465 0.722540908336592 1 1
1.12617768633312 1.12184972694026 1 1
0.983152832284247 0.980349987040359 1 1
1.11290039931648 1.10971318679558 1 1
0.976229501585738 0.973459314788485 1 1
1.0691947622231 1.06582222087143 1 1
0.895088882401157 0.892708501295286 1 1
0.937464136511248 0.935374597525479 1 1
1.06478169318108 1.06115633169234 1 1
1.06423231423327 1.06148027653231 1 1
1.15640592081559 1.1534682128218 1 1
0.940445004146432 0.937523729849042 1 1
1.04363551948461 1.04033478678833 1 1
1.10410439087768 1.10067694326692 1 1
1.33511309577674 1.33210998121325 0 0
0.785044816200827 0.783217127235943 1 1
0.842648545845807 0.840260209493102 1 1
1.07540470842841 1.07226087035397 1 1
0.807384370807182 0.805218346988228 0 0
0.9026959556434 0.900118030978929 1 1
1.08731512758194 1.08453267530255 1 1
0.859324460341039 0.856312001195051 1 1
0.832945004051771 0.830680724578884 1 1
1.08486524007557 1.08196851193032 1 1
1.15587822524621 1.15263805506591 1 1
1.15408652102626 1.15004755676013 1 1
1.18325709003892 1.17977896214921 1 1
0.678169352152466 0.676673478912012 0 0
0.834668091931051 0.832017064614568 1 1
0.876589218867368 0.874066984309091 1 1
0.812629396836722 0.810731898298484 1 1
1.07868047063067 1.07550373900055 1 1
1.11554109054764 1.11247260309807 1 1
0.690210057213981 0.688159896047482 1 1
1.18134347590569 1.17806485314657 1 1
1.21827967651665 1.21497284968346 1 1
0.945520800607269 0.943465405833517 1 1
0.960578581511251 0.958540719258189 1 1
1.10463817164192 1.10119148762321 1 1
0.741744799425608 0.740153020921134 1 1
0.923629170243318 0.921490490730747 1 1
0.972860153656547 0.969782897715542 1 1
0.995246927159721 0.992764043229417 1 1
1.05065217280848 1.0471205350109 1 1
1.23056699189014 1.22698738333309 0 0
1.24756376973213 1.24365022452698 1 1
1.10902467892864 1.10619598008973 1 1
0.867784144873806 0.864717050651591 1 1
1.24462622254234 1.24018250774957 1 1
1.09818300366122 1.09431749658433 1 1
0.912290459656993 0.909862690835099 1 1
0.887503320162444 0.884305829729922 1 1
0.850640700085422 0.848443036507117 1 1
1.40779302246037 1.4042509600261 0 0
0.806716420224387 0.804835059747651 1 1
0.98186071635023 0.979375487519014 1 1
0.894572995265005 0.892059682453402 1 1
1.0538098902582 1.05044901252 1 1
1.22945093185333 1.22593716141776 1 1
0.847825685750032 0.845867500482611 1 1
0.960943620842789 0.958211582378996 1 1
1.10973955606558 1.10536202849196 1 1
1.07240100435372 1.06942956761 1 1
1.21188070756029 1.20859655350223 1 1
1.13039306686326 1.12722897009826 1 1
0.745086507407027 0.741935555226947 1 1
0.907415474020733 0.904358823297743 1 1
1.05517069885419 1.05191940511774 1 1
1.05969393602677 1.05612602089317 1 1
0.955501423125595 0.95320162140216 1 1
1.22372275521305 1.22010532084152 1 1
0.819257948511876 0.816938828808034 1 1
0.887450205847469 0.885304721679682 1 1
0.781991406611267 0.779286443670424 0 0
1.1682943609336 1.16523539521779 1 1
0.820288299191906 0.817960631706215 1 1
0.918696085183957 0.916110798616944 1 1
0.946603288452896 0.943876368091236 1 1
0.746317553257716 0.744013285811471 1 1
1.16754978115866 1.16472120218046 1 1
1.19326268690698 1.18886644380861 1 1
1.13791115241238 1.13542971695108 1 1
0.953542070151886 0.951335080951978 1 1
0.910316070358799 0.908443037811585 1 1
1.21082902681038 1.20755376803881 0 0
1.04030048029917 1.03642178695257 1 1
0.901669305563184 0.899762150168528 1 1
0.800472826433959 0.798361730224397 1 1
0.882368610882009 0.880411109417582 1 1
0.949420524928209 0.946700454692238 1 1
0.80731235110912 0.805358684137249 1 1
0.624074788954411 0.622387011600536 0 0
0.872580852877571 0.870123067352714 1 1
1.0792174373831 1.07608131823525 1 1
0.988202713356867 0.98539847758553 1 1
1.09199838180943 1.08971372444935 1 1
0.931867794550587 0.928077922573736 1 1
1.07420816914231 1.07101474453027 1 1
0.969764141384036 0.966413639138618 1 1
1.15420973954409 1.14904623908815 1 1
0.895390760162913 0.892953357072161 1 1
1.01576752826748 1.01296058865799 1 1
1.27737022593059 1.27277178112735 0 0
0.96322902493309 0.960648053653805 1 1
1.19052485958091 1.18697236642668 0 1
0.846352080437355 0.843597858931376 1 1
1.37116760407001 1.36743104695488 0 0
1.02453154014574 1.02140569958443 1 1
1.15177634575367 1.14844462500848 1 1
1.18331753572405 1.17958397267887 1 1
0.905549225983268 0.902294942057875 1 1
1.14964802491318 1.14745027239477 1 1
0.905973656208352 0.902883819061793 1 1
0.997889006951506 0.994709466843055 1 1
1.05908875312227 1.05588495449415 1 1
0.974168718832434 0.971228637080231 1 1
1.01988036821974 1.01729638024071 1 1
0.732439005200891 0.73071699427181 1 1
1.27699773255407 1.2726232494254 1 1
0.839190006090304 0.836218976669601 1 1
1.11990006609943 1.11681771245271 1 1
1.12308762215587 1.11955166969181 1 1
0.803957360429918 0.801533837536668 1 1
1.03457206193731 1.03144720282711 1 1
0.926274419797197 0.92364831456843 1 1
0.613495223789609 0.611467771286342 0 0
0.941032071222118 0.938167495695637 1 1
0.855916340562359 0.85334166974152 1 1
1.10968482261341 1.10722961349267 1 1
0.929018530725459 0.926798216743909 1 1
0.675860503835409 0.673756097737471 1 1
0.836990040195458 0.834899690634033 1 1
0.849424685126638 0.847450042454981 1 1
1.08724050552733 1.08393295904173 1 1
1.08846312638038 1.08518214747881 1 1
1.29838828541482 1.29455401639589 1 1
0.884071426670361 0.881081668123924 1 1
1.05729933470123 1.05448117553366 1 1
0.722747380553317 0.721119981060919 0 0
0.549393745497909 0.547832426283593 1 1
0.987659366681147 0.985089006796323 1 1
0.757633141292691 0.755837479136328 1 1
1.02085557415516 1.01779927640137 1 1
1.13735447011443 1.13435456572795 1 1
1.20527032411215 1.20211456408799 1 1
1.10914495925005 1.1050169124742 1 1
1.05705151752803 1.05384247204851 1 1
0.793707146085357 0.791178598607981 1 1
1.18010714902734 1.17663599479556 1 1
0.875192357099212 0.873202932793708 1 1
0.95470991528107 0.951889601374276 1 1
0.862574983803614 0.85963404101842 1 1
0.786839364467826 0.785178999196161 1 1
1.24955703484104 1.24633439629082 0 0
1.02201257132066 1.01928697318454 1 1
0.616337041408384 0.614340484537628 0 0
1.0109821936301 1.00854948732444 1 1
0.644377281964142 0.642893914411793 1 1
1.11784167011801 1.11504742889264 1 1
0.756115654240643 0.753763359316524 0 0
0.855838182335472 0.852811301390867 1 1
1.01934910050769 1.01715257529854 1 1
0.833879845150692 0.831606079343659 1 1
1.10757568313271 1.10490569957146 1 1
0.825330611333328 0.822175258568528 1 1
1.15598348784765 1.15256354878063 1 1
1.08051836325969 1.07775657135242 1 1
0.798816832820763 0.796754262548116 1 1
0.929335957641333 0.926737311031039 1 1
1.0369968309566 1.03459809568247 1 1
1.00050160602016 0.997910391208312 1 1
0.970629472092152 0.967839629795493 1 1
0.71022834586619 0.708542740263392 1 1
0.818696492898982 0.815224481098102 1 1
0.958841053584272 0.95596375512809 1 1
1.12249517338308 1.11866367939244 1 1
0.786402208968421 0.784121436126785 1 1
0.787077611138189 0.784386098857449 1 1
0.835591614182276 0.833338253222357 1 1
1.02106815473287 1.01783961299527 1 1
1.01303228040465 1.00961715262012 1 1
0.952090103586305 0.949634080714077 1 1
1.00602422926582 1.00338032801901 1 1
0.818474353451943 0.815289119095561 1 1
0.918248750555241 0.915690050894968 1 1
1.31946282812214 1.31652247842381 1 1
1.01520501258561 1.01228282393631 1 1
0.703984323676289 0.70176965214314 0 0
1.03213543531089 1.02899222690995 1 1
0.891338108173645 0.888312651213919 1 1
1.15256380293139 1.14909083227406 1 1
0.933788206796261 0.931102213398428 1 1
0.85859416346779 0.855863821317212 1 1
0.938185001250822 0.935228919292351 1 1
0.928064532830795 0.923819075074724 1 1
0.943318762510221 0.940365394443113 1 1
1.13978496844167 1.13733810905055 1 1
1.1405977581484 1.13667021942905 1 1
1.01153721330758 1.0087092528881 1 1
0.830933948881596 0.829017450311191 1 1
1.31975841652129 1.31685738326343 0 0
0.839379044807799 0.837558649596578 1 1
0.953449374240278 0.950691871222942 1 1
0.676027258783863 0.674291908171784 1 0
1.07636528645045 1.07305713269224 1 1
0.905716639737955 0.903201251413431 1 1
0.992766987212433 0.989602398780029 1 1
0.973395451179806 0.970440547354938 1 1
1.05966733439914 1.05702018117594 1 1
0.887198899357387 0.884769943552332 1 1
1.0448085169922 1.04212612503943 1 1
1.23042763695838 1.22753010329379 1 1
1.41735061827748 1.41346067328261 0 0
1.03579765856593 1.03286451838507 1 1
1.26766806634322 1.2636162415126 1 1
1.02690895597008 1.02377102361454 1 1
1.12348213197521 1.12041701402896 1 1
1.13414559200215 1.13102814976853 1 1
0.977997682260703 0.975329127946723 1 1
0.810923267951418 0.808612246751174 1 1
1.12747759721427 1.1248154524264 1 1
0.784520183740356 0.782005859160345 1 1
1.12604795875198 1.12195790919703 1 1
0.819312017452043 0.815621058967109 1 1
1.13799952762322 1.13333208678339 1 1
0.928371843402807 0.925247781926858 1 1
1.34005086012481 1.33494689843903 1 1
1.04353286128262 1.03980763352154 1 1
0.949637511550891 0.946084382236949 1 1
0.868062180402308 0.865480285044656 1 1
0.975782366581221 0.973134209752573 1 1
1.02388576035593 1.0207315366121 1 1
1.06943639994385 1.06682926535923 1 1
1.04787540484899 1.04475484975927 1 1
1.1232480679867 1.12038724000804 1 1
1.17483328746159 1.17133032490013 1 1
0.9081599413676 0.905333904858317 1 1
0.93047594224255 0.927334821117753 1 1
1.07731430113419 1.07478327414378 1 1
1.18567978463916 1.1818039424901 1 1
1.06406017910767 1.06060244110315 1 1
1.07461386750592 1.07202241874639 1 1
1.01411234174871 1.01144583957159 1 1
1.17775250963842 1.17385649043304 1 1
0.908669017730217 0.906023168884896 1 1
0.881494452235402 0.878299380164714 1 1
0.903992944524903 0.90204432855766 1 1
1.28598852151126 1.28148312309977 1 1
1.01935658008998 1.01638537995701 1 1
1.33415065254302 1.33036412745487 0 0
0.842048171348162 0.839649835537773 1 1
0.970243568675587 0.967727505636069 1 1
1.20823560719504 1.20489638899956 1 1
0.965822749030217 0.96336859460738 1 1
0.779403242365415 0.776912079099988 1 1
1.39714321827669 1.39276885663198 0 0
0.996893686610893 0.99455819540065 1 1
0.991822432088832 0.988116609858561 1 1
1.28852910755735 1.28445190871714 0 0
1.0693644114593 1.06522989836793 1 1
1.12081232339136 1.11609809417325 1 1
0.97876679025769 0.975533053458544 1 1
1.08696394196091 1.08355352244913 1 1
1.03847011771895 1.03475074773323 1 1
1.3663176797827 1.36227801056945 1 1
1.05655837871211 1.05422557021439 1 1
0.931019012077896 0.928661596276149 1 1
1.21807208654745 1.21482818980388 1 1
0.656505948028238 0.654672466782796 0 0
1.0810185491993 1.07821382667491 1 1
1.02034472760404 1.01729723883295 1 1
1.07791981354621 1.0740986318544 1 1
1.09774070555395 1.09384882960437 1 1
1.23174366717158 1.22776878565605 1 1
0.857403405368867 0.855001104711006 1 1
0.925555259737336 0.923356946268808 1 1
1.01067878261395 1.00773849604093 1 1
0.939123655231028 0.935697328287585 1 1
0.746927455140381 0.744139611786865 1 0
1.11447939611756 1.11033483560384 1 1
0.926580093933054 0.923634625629278 1 1
1.13072258361183 1.12787559811859 1 1
0.646223799411377 0.644468514234509 0 0
1.05236400566584 1.04957105492183 1 1
1.03484748493457 1.03166473811609 1 1
1.03020756329743 1.0273112951313 1 1
1.0129508573889 1.00946262163362 1 1
0.819313060539844 0.817313864129817 1 1
1.22007772928353 1.21627891621339 1 1
1.38411570719942 1.3783448357078 0 0
1.00904162509812 1.00552636399988 1 1
1.27056275442939 1.26744219419925 1 1
0.751884624337998 0.74935440901995 1 1
1.22675320336263 1.22296589573949 1 1
1.14227587275436 1.13916976980554 1 1
0.850785206189932 0.848242612662948 1 1
0.935122878681001 0.932018632778233 1 1
1.26188359516794 1.25843081500908 1 1
1.00603739495616 1.00256819114843 1 1
0.584348914171203 0.582701777432161 0 0
1.09784714257919 1.09487898640851 1 1
1.01263019676211 1.00891135368479 1 1
1.10224086933861 1.09975646060504 1 1
1.5184492985163 1.51400759211762 0 0
1.10450432495923 1.1017567702776 1 1
1.15276665845695 1.14888011740856 1 1
0.907627894246283 0.905434862500567 1 1
0.896080800014138 0.893285709899224 1 1
0.802460248672909 0.799986655641094 1 1
0.852676943099036 0.850487503108678 1 1
0.780662257972124 0.778230213263523 1 1
1.19606207259626 1.19293791226602 1 1
0.918677968236133 0.916425849369487 1 1
1.23733138109808 1.23452486341676 1 1
1.04908986548554 1.04660715951978 1 1
1.4055714905054 1.40090292042375 0 0
0.962236162138519 0.960031604495681 1 1
0.932703243778958 0.930225714947484 1 1
0.970105053756564 0.967651543041782 1 1
1.27616947138054 1.27271160170794 0 0
1.14902596142285 1.14643871699042 1 1
1.0163633724384 1.01393602726323 1 1
0.893099385079541 0.89007935736183 1 1
1.06216443029106 1.05908385653323 1 1
1.32408894821827 1.31984218507786 0 0
0.872558146327347 0.8691579736972 1 1
0.853281753300346 0.850978605528579 1 1
0.718665722887937 0.715882646002905 1 1
0.926789096583252 0.924660110830575 1 1
0.73523198552651 0.732610373901948 1 1
1.06333675615238 1.06037664222694 1 1
0.741989897577889 0.739443197588189 1 1
0.866076823000135 0.864264894615827 1 1
0.796861427266391 0.794816163696883 1 1
1.0211118854987 1.01825419716403 1 1
1.09270555008533 1.09016651616463 1 1
0.857277985095967 0.854611254465006 1 1
0.937715229564717 0.935605232515345 1 1
0.921079883256637 0.918478584945521 1 1
0.846176094807268 0.844266228133789 1 1
1.04536795153339 1.04191933318285 1 1
0.962429539400921 0.959384454804626 1 1
1.09539521657545 1.0927159093424 1 1
1.09475550454817 1.09139711271246 1 1
0.887547314673578 0.8848847318745 1 1
1.34688549515372 1.34292557160322 0 0
0.812477624412396 0.810321288198707 1 1
0.897664546323716 0.89454769879978 1 1
1.29419344201907 1.28979492172758 0 0
1.11927277827631 1.11659298707725 1 1
0.750022604222422 0.747994409519706 1 1
0.986404337667307 0.983963282234639 1 1
0.80367647579574 0.801375903579141 1 1
1.0772879111041 1.07272904203971 1 1
1.03176314225343 1.02887909650124 1 1
0.858424071092454 0.856184615018883 1 1
1.03446519530874 1.03175709492678 1 1
1.06552996177795 1.06259828576007 1 1
0.857708909617329 0.856001236968273 1 1
1.10443831931252 1.10072961099118 1 1
1.00760102466481 1.00500470640862 1 1
0.965740605881723 0.961921914166002 1 1
0.816240180448255 0.813641442347257 1 1
1.08817886717733 1.08449029506169 1 1
0.931633269131425 0.929105585723504 1 1
0.912243219588221 0.908843521664221 1 1
1.09709881115278 1.09417476707927 1 1
1.03646281702062 1.03427996627345 1 1
0.933339024791384 0.929652740937377 1 1
1.08868554748878 1.08546585301405 1 1
1.00001257494555 0.996884492047942 1 1
1.04419036139762 1.04046600919219 1 1
0.937092851783512 0.934528433340295 1 1
0.708682916936565 0.70654144969419 1 1
0.84503451959424 0.842124288125615 1 1
0.821174791231071 0.818726028055111 1 1
1.21872650554913 1.21500096562231 1 1
0.932543157948463 0.930389599280971 1 1
1.28715263606264 1.28233783886011 0 0
0.828794916057583 0.826664796885922 1 1
0.825862333555244 0.82264104792738 1 1
1.12246759208463 1.11958381149276 1 1
1.01498920929844 1.01183909982616 1 1
1.21081259184288 1.20718209486305 1 1
1.20853606080513 1.20336719213957 1 1
1.00037313857521 0.997256662710177 1 1
0.989966801496279 0.986939570889448 1 1
1.02505158238475 1.02153425584562 1 1
0.94261225743215 0.939016558415016 1 1
1.27999297018031 1.27607601296067 1 1
1.01320181985939 1.0104771896308 1 1
1.06030131843891 1.05720194069721 1 1
0.945445295486375 0.941892285671121 1 1
1.36591580363548 1.3617575570849 0 0
1.0255795529486 1.02167999834959 1 1
0.762618323374105 0.760745482293515 1 1
1.11258760494743 1.10999984475744 1 1
0.733017010489466 0.73101980674001 1 1
1.19803797814657 1.19467545713395 1 1
0.908508725174706 0.904949295212806 1 1
1.05862417717186 1.0557379202792 1 1
1.0326533409609 1.02990048986303 1 1
0.978000601345696 0.974737429260376 1 1
0.77425054398807 0.77220050935332 1 1
1.1805031872189 1.17683670681929 1 1
0.925084849249863 0.921556080846966 1 1
1.27561363248646 1.27185578383937 0 0
1.09517504843824 1.09239301043395 1 1
0.923448617163174 0.920022877497858 1 1
0.774962124504213 0.772839179384084 1 1
1.23282074685561 1.22980737428827 1 1
1.18010445334545 1.17705646564243 1 1
0.984878479990706 0.981905786997153 1 1
1.35794214227214 1.35253364376052 0 0
0.907514156747209 0.905380705859005 1 1
1.03685374357379 1.0342094340537 1 1
1.08398924194105 1.08018974468815 1 1
0.962333951399049 0.960052489350019 1 1
0.970647326967959 0.967588518859833 1 1
0.851510728530162 0.848560169117423 1 1
1.03874542321716 1.03645593866375 1 1
1.04332163346097 1.03949687995457 1 1
1.14395255894066 1.14123089573487 1 1
0.866180247179131 0.862889214484462 1 1
1.17898228438213 1.17595288014029 1 1
0.923501033600884 0.921287178468517 1 1
0.935899548178907 0.932981643253317 1 1
0.858336412519913 0.855198221855176 1 1
1.05611961416441 1.05342500870324 1 1
1.11059065309719 1.10698560051102 1 1
1.08742528569702 1.0844158413758 1 1
1.01574218001792 1.01341569455888 1 1
1.15931566756246 1.15505246718235 1 1
0.589782564328909 0.588409833827188 0 0
1.08702713212857 1.08364355400168 1 1
0.857786588411198 0.855108347732467 1 1
1.37698720295527 1.37200758391636 1 1
1.08156348580783 1.07816332444193 1 1
0.738453526872155 0.736414572652727 0 0
1.007753234428 1.00448999375291 1 1
0.604798602110797 0.602812668216277 0 0
0.856182251682579 0.853875544217367 1 1
0.954136823478281 0.950994943962452 1 1
1.07380180072359 1.07065442006997 1 1
0.975029150189079 0.972843364159954 1 1
1.09323657973809 1.08946442414969 1 1
1.20539708649586 1.20132703362673 1 1
0.884164108457137 0.880822926789345 1 1
0.855033265319743 0.852832908997661 1 1
0.966852581705311 0.964139481086177 1 1
0.869558294573196 0.867656570111985 1 1
0.830421771274175 0.827801168703634 1 1
1.00442543862897 1.00106939128409 1 1
0.996182021241489 0.993589027224682 1 1
0.913994177475389 0.911061786064643 1 1
1.18494764741551 1.18152387985456 1 1
1.02658090695464 1.02234264762528 1 1
1.17152904456025 1.16751907889955 1 1
1.01696172712222 1.01374040485037 1 1
0.835554469509768 0.833072612488443 1 1
0.940801578431413 0.938557759697817 1 1
0.865233968348304 0.863105705102614 1 1
0.874009667614791 0.871695697202593 1 1
1.19598805613097 1.19315937321319 1 1
1.02638271831411 1.02332565453275 1 1
1.0239625810967 1.01998977862291 1 1
1.03287106857701 1.0290603216128 1 1
0.706451046517034 0.704280463600005 0 0
0.974209066217114 0.971534439713788 1 1
1.25412001629087 1.25085001515588 1 1
0.76689290964005 0.764590399817242 1 1
0.902181646648759 0.899647386685157 1 1
0.89131568197399 0.888233808169975 1 1
0.762733534343298 0.76092193300943 1 1
1.15797296046479 1.15465955203942 1 1
1.02144889575643 1.01791303671454 1 1
0.948567312990352 0.945727102545016 1 1
1.02329430322054 1.02135812202819 1 1
0.929779194296005 0.926945511009245 1 1
1.17214831124253 1.16829182223628 1 1
0.910014967887616 0.907272095892984 1 1
1.08481696784891 1.08164801239705 1 1
0.88166541086733 0.878278169733099 1 1
0.815164956331381 0.813030653208668 1 1
1.13587363456206 1.13196330319392 1 1
0.958420913742432 0.955989825725886 1 1
0.848623631389911 0.846593509762861 1 1
1.26869698143913 1.26470941902607 0 0
1.0537447870994 1.05044249994664 1 1
1.10736952852117 1.10471906995734 1 1
0.926146810523176 0.923646548017587 1 1
1.02016177602831 1.01679892091755 1 1
0.961663356147011 0.958980072486965 1 1
0.847176890212871 0.844592899043742 1 1
1.07434770064963 1.07172290383765 1 1
1.00467039924033 1.00193384196681 1 1
1.05965932848224 1.05707968416182 1 1
0.827782110592168 0.826086901306345 1 1
1.12721868645392 1.12489021180158 1 1
1.07665808621854 1.07367189169912 1 1
0.718887463336143 0.717058839704904 1 1
0.900828952713653 0.898146778205844 1 1
0.9345653180679 0.931508119773785 1 1
0.884244725588003 0.881441037316591 1 1
0.76613617804877 0.764058806632305 1 1
1.05635042098876 1.05382515535936 1 1
1.0773638240589 1.07451928832842 1 1
1.07554686488926 1.07204932035386 1 1
0.95219122362523 0.948862792618624 1 1
0.986724905294587 0.984113082300566 1 1
1.0432235972433 1.03924759136422 1 1
0.808283636518042 0.805939432521555 1 1
0.97346184356105 0.970378998901053 1 1
1.02741268679636 1.02505319416532 1 1
1.16620483855746 1.16277529018246 1 1
0.964846759074486 0.962169895637642 1 1
0.826893408221394 0.824646658880853 1 1
1.10747041678009 1.10375675588256 1 1
1.06666797515888 1.06272418618576 1 1
0.867445665878607 0.864291550169531 1 1
1.14584335360813 1.142041812288 1 1
1.42288153560234 1.41866424671967 0 0
1.114024528331 1.1109017348836 1 1
0.757469795575023 0.755447005686105 0 0
1.03360865595933 1.03023357807965 1 1
0.881235449499071 0.879187507973615 1 1
1.18756512129032 1.18463202516511 1 1
0.980864098419193 0.977987933494002 1 1
0.934161330744919 0.93170485067219 1 1
1.05667607896936 1.05374994539366 1 1
0.734130287805856 0.730796061089053 1 1
0.938457831272848 0.936081720467402 1 1
1.30570237695358 1.30133603476785 0 1
1.01434035264441 1.01194971183262 1 1
0.921438366253865 0.918158128888858 1 1
1.0181226325656 1.01485443107992 1 1
0.837428366752991 0.834708722856934 1 1
1.07144022397247 1.06802596742735 1 1
1.53361353462488 1.53005230399965 0 0
1.09785576267321 1.09536486118464 1 1
0.786137558938375 0.784026788622861 1 1
0.98044479627069 0.976059134059387 1 1
1.21702716548803 1.21370963442855 1 1
1.23816534864905 1.23411703863701 1 1
0.949640097544364 0.947341913590461 1 1
0.86167252895919 0.859231415075218 1 1
1.11181720612812 1.10869185914536 1 1
1.01616095597413 1.01313665239141 1 1
0.955595460682593 0.952422667208095 1 1
0.740358226664802 0.737709253397644 1 1
0.807199367539637 0.804216261386468 1 1
0.855946698780992 0.853719746342083 1 1
0.938791937547097 0.936514666756594 1 1
0.830287757970916 0.827748478280284 1 1
0.739662358696152 0.737695388925659 0 0
1.13398325490314 1.13121706811456 1 1
0.80710543145052 0.80518624820474 1 1
0.942976931814058 0.938879885725581 1 1
1.13152671969627 1.1280771155542 1 1
0.985069470850893 0.982310750255189 1 1
0.980125418058757 0.97822793363106 1 1
0.920534821145692 0.918335434177645 1 1
0.833520862190748 0.831705236856595 1 1
1.02064532355943 1.01769274602053 1 1
1.25623071491894 1.2525959642892 0 0
0.847803471657797 0.845645348410044 1 1
1.1792863227062 1.17522660080198 1 1
1.24791613686228 1.24373922933468 1 1
1.22126620364438 1.21656120087196 1 1
1.07729963973086 1.07329159540193 1 1
0.744706967411123 0.742697970963363 1 1
0.894827517175178 0.892514518398075 1 1
1.12254469688492 1.11967196432734 1 1
0.932752370954124 0.929218529107849 1 1
1.33685140549795 1.33274628042506 0 0
0.996958480839119 0.993951237203966 1 1
1.12813867567207 1.1251881984597 1 1
0.702672447254024 0.700674522388292 1 1
0.959152846956981 0.956406563625856 1 1
1.07197912105288 1.06924535830114 1 1
0.659934321997742 0.65859432266019 0 0
1.15436859682246 1.15000247249072 1 1
1.02813746388051 1.02604895270508 1 1
0.980188969380763 0.976757833994906 1 1
1.08295210073073 1.07939819809108 1 1
1.02806887167173 1.0250189676867 1 1
1.14444567385643 1.14059646071859 1 1
1.02684354570288 1.02324946623253 1 1
0.928646174722192 0.926371715544785 1 1
1.01742308296679 1.01452398095089 1 1
0.93435898195777 0.931394079862747 1 1
1.17001582386802 1.16695327255155 1 1
0.891483099829917 0.888874225892551 1 1
0.522841777076741 0.520703547899865 0 0
1.03612782451543 1.03306658561261 1 1
1.02832873988839 1.02537847322174 1 1
0.866188103502903 0.864229314633836 0 0
0.946945038212516 0.94432802025388 1 1
1.05181239231308 1.0486601382184 1 1
1.11722012776835 1.11405887240816 1 1
1.00673409775617 1.00433736517076 1 1
0.948077693643216 0.945383762699442 1 1
0.763518271272583 0.761301444881247 1 1
0.941423248922542 0.93895785657053 1 1
0.921150275075947 0.917719859526027 1 1
1.1402912592948 1.13688814387385 1 1
1.0945300480301 1.091281170977 1 1
0.839219531766414 0.836212998894585 1 1
1.02974755779138 1.0270609644412 1 1
0.857386937296802 0.854460627172124 1 1
0.998215735883691 0.995203569159706 1 1
1.06960438570875 1.06558849060927 1 1
1.11259921679312 1.10913122508018 1 1
0.904039750262437 0.902037846644075 1 1
0.938943504730166 0.935801005123546 1 1
0.888437976184584 0.885742151688783 1 1
0.630938395828226 0.629207069613058 0 0
0.673097706371161 0.670799275639162 0 0
0.872825520067762 0.870395100940906 1 1
0.823873030952743 0.821448140765515 1 1
0.855605973688344 0.85220379476682 1 1
0.801641293767164 0.799493113131115 1 1
1.29870796366659 1.29567963923687 0 0
1.08430972493735 1.08184922562603 1 1
0.787475550672206 0.785606655211886 1 1
0.699066308933794 0.697100105095156 1 1
1.34482773924019 1.34040893187544 0 0
0.937245985918965 0.934295953602917 1 1
0.940080893366235 0.937734465095741 1 1
1.00353418528197 1.00130760030911 1 1
0.814404038215691 0.812028038168664 1 1
0.817470012539888 0.815393761411664 1 1
1.10749388254336 1.1040997486107 1 1
1.0383889294257 1.03501252393596 1 1
0.991416489334954 0.988467638230123 1 1
0.997025290259373 0.993996906920605 1 1
0.687485476413776 0.686027334844554 1 1
0.997546766718428 0.994020483193391 1 1
0.969096942185925 0.966237418596617 1 1
1.06924544031307 1.06606640859774 1 1
0.964112805125426 0.961111024348172 1 1
1.14579334525867 1.1417591143832 1 1
1.13050221037176 1.12644194485554 1 1
0.964467264431625 0.962058706786895 1 1
0.731226177039964 0.727894270501856 1 1
0.666688321019957 0.664934259122481 0 0
1.17170487632354 1.1682887458504 1 1
1.00700556717962 1.004857603334 1 1
0.948455740521808 0.945683168414602 1 1
0.809588813588578 0.80676517760383 1 1
1.20734289646829 1.20412478255913 1 1
1.02451406382623 1.02158117335191 1 1
1.15608294865985 1.15298429776667 1 1
1.40802739275051 1.40426454054487 0 0
1.21825395114259 1.21497361009379 1 1
1.13992288079358 1.13611761711459 1 1
1.06590058656095 1.0630053667476 1 1
1.13537770043403 1.13221563634622 1 1
0.751595390526809 0.74941896553492 1 1
0.903172011763533 0.899880092060753 1 1
1.0305817618703 1.02780809350031 1 1
0.954250526075776 0.951372918628837 1 1
1.22481441242024 1.22092102912824 1 1
1.24620686311135 1.2428257081502 0 0
0.952592142616629 0.949036575146295 1 1
0.941342624274137 0.938805869960684 1 1
1.17343013202292 1.16986925055144 1 1
1.22750722262643 1.22360882764323 1 1
0.962159400976167 0.959811626617434 1 1
1.19800944846296 1.19483697856001 1 1
0.80193743763071 0.799802556338427 1 1
1.16640353529003 1.16314625190555 1 1
